# Supplementary material for: Multiple light signaling pathways control solar tracking in sunflowers
Source: PLoS Biol. 2023 Oct 31;21(10):e3002344. doi: 10.1371/journal.pbio.3002344 (PMC10617704; doi:10.1371/journal.pbio.3002344)
Supplement: S1 Data — Pairwise comparisons of the normalized counts of the shaded and lit sides of sunflower stems at each time point collected. Genes with a logFC of > 0 are more highly expressed on the shaded side and genes with a logFC of < 0 are more highly expressed on the lit side. (XLSX) [file pbio.3002344.s013.xlsx]

## Sheet: SupData.01_ReadMe
S1 Data. Differential gene expression of the shaded and lit sides of sunflower stems during phototropism
Pairwise comparisons of the normalized counts of the shaded and lit sides of sunflower stems at each time point collected. Genes with a logFC of > 0 are more highly expressed on the shaded side and genes with a logFC of < 0 are more highly expressed on the lit side.

## Sheet: ZT0
Ha412	logFC	logCPM	F	PValue	FDR	Arabidopsis	common.name	At.annotation
Ha412HOChr07g0288441	-6.07642	2.90067	58.7154	1.68908e-11	5.47076e-07	NA	NA	NA
Ha412HOChr13g0581501	-2.10166	-0.843918	17.0193	8.03742e-05	1	AT2G31530	EMB2289, SCY2	SecY protein transport family protein
Ha412HOChr02g0061421	-0.86533	3.07309	16.5703	9.82021e-05	1	AT1G47740		PPPDE putative thiol peptidase family protein
Ha412HOChr07g0295621	-6.00869	-1.42314	11.8924	0.000886966	1	AT4G19210	ATRLI2, RLI2	RNAse l inhibitor protein 2
Ha412HOChr17g0808171	-0.389672	3.43619	10.9469	0.00133357	1	AT5G25050		Major facilitator superfamily protein
Ha412HOChr03g0125471	5.82373	0.304732	10.8557	0.00141934	1	AT4G26510	UKL4	uridine kinase-like 4
Ha412HOChr03g0122491	1.49097	-0.343549	10.4852	0.00166766	1	AT2G03380		Pentatricopeptide repeat (PPR) superfamily protein
Ha412HOChr16g0800691	0.908333	2.33305	10.4083	0.00173117	1	AT2G18500	ATOFP7, OFP7	ovate family protein 7
Ha412HOChr03g0121611	-0.561513	1.53813	10.1515	0.00196209	1	NA	NA	NA
Ha412HOChr15g0706781	-1.88568	-1.20009	9.96912	0.00214524	1	AT3G01170		Ribosomal protein L34e superfamily protein
Ha412HOChr15g0701131	0.442862	4.95979	9.83362	0.0022927	1	AT5G47800		Phototropic-responsive NPH3 family protein
Ha412HOChr06g0253011	-0.475467	6.62444	9.52482	0.00266925	1	AT1G01610	ATGPAT4, GPAT4	glycerol-3-phosphate acyltransferase 4
Ha412HOChr11g0501231	-0.341054	7.41609	9.46071	0.00275515	1	AT1G34060		Pyridoxal phosphate (PLP)-dependent transferases superfamily protein
Ha412HOChr16g0784931	-0.270203	3.98397	9.35962	0.00289644	1	AT5G13020		Emsy N Terminus (ENT)/ plant Tudor-like domains-containing protein
Ha412HOChr05g0203311	0.494837	3.16845	9.19512	0.00314261	1	AT5G48320		Cysteine/Histidine-rich C1 domain family protein
Ha412HOChr10g0451971	-4.26731	-1.21366	8.96852	0.00351772	1	NA	NA	NA
Ha412HOChr16g0794441	6.10545	-0.915109	9.0155	0.00353423	1	AT4G18040	EIF4E, CUM1, AT.EIF4E1, eIF4E1	eukaryotic translation initiation factor 4E
Ha412HOChr02g0053261	-0.475786	3.10212	8.93766	0.00357229	1	AT3G48290	CYP71A24	cytochrome P450, family 71, subfamily A, polypeptide 24
Ha412HOChr15g0731161	0.638073	1.41392	8.82405	0.00378083	1	NA	NA	NA
Ha412HOChr03g0129671	0.460947	3.62272	8.64378	0.00413803	1	AT1G15780		unknown protein; BEST Arabidopsis thaliana protein match is: unknown protein (TAIR:AT2G10440.1); Has 103701 Blast hits to 43153 proteins in 1828 species: Archae - 30; Bacteria - 7385; Metazoa - 38639; Fungi - 11531; Plants - 7727; Viruses - 307; Other Eukaryotes - 38082 (source: NCBI BLink).
Ha412HOChr07g0293141	-0.96674	1.72504	8.44257	0.00457837	1	AT1G05920		Domain of unknown function (DUF313)
Ha412HOChr13g0591731	-6.47989	-1.14378	8.52801	0.00473659	1	AT4G20440		small nuclear ribonucleoprotein associated protein B
Ha412HOChr13g0591731	-6.47989	-1.14378	8.52801	0.00473659	1	AT4G20440	smB	small nuclear ribonucleoprotein associated protein B
Ha412HOChr10g0437301	0.493317	2.1204	8.29232	0.00493872	1	NA	NA	NA
Ha412HOChr14g0660641	-6.95704	-0.835908	8.43708	0.00506032	1	ATCG01000	YCF1.1	Ycf1 protein
Ha412HOChr17g0852101	0.514484	3.73502	8.22048	0.00512131	1	AT2G01770	VIT1, ATVIT1	vacuolar iron transporter 1
Ha412HOChr14g0636741	-0.64803	2.09344	8.17531	0.00523968	1	NA	NA	NA
Ha412HOChr17g0857831	4.80158	-0.317421	8.21953	0.0053232	1	AT5G39850		Ribosomal protein S4
Ha412HOChr07g0304371	-1.06608	1.67646	7.99118	0.00575245	1	AT3G50930	BCS1	cytochrome BC1 synthesis
Ha412HOChr13g0629821	-3.37766	-1.25368	8.00954	0.00583155	1	AT2G44940		Integrase-type DNA-binding superfamily protein
Ha412HOChr01g0013531	-2.75846	-0.496918	7.9643	0.00583158	1	AT3G63440	ATCKX6, CKX6, ATCKX7	cytokinin oxidase/dehydrogenase 6
Ha412HOChr14g0686611	-0.797537	0.0515809	8.75613	0.00615349	1	AT5G05860	UGT76C2	UDP-glucosyl transferase 76C2
Ha412HOChr14g0678321	0.519353	2.18107	7.75089	0.00650121	1	AT3G57670	NTT, WIP2	C2H2-type zinc finger family protein
Ha412HOChr17g0816301	0.610585	1.18662	7.72579	0.00658507	1	AT3G06240		F-box family protein
Ha412HOChr15g0715811	-0.905695	0.826527	7.65329	0.00683366	1	AT4G21380	ARK3, RK3	receptor kinase 3
Ha412HOChr14g0661131	-0.663003	0.93821	7.64914	0.00684819	1	AT2G34960	CAT5	cationic amino acid transporter 5
Ha412HOChr10g0453991	0.283287	5.12349	7.62775	0.00692355	1	AT5G49720	ATGH9A1, TSD1, DEC, KOR, RSW2, IRX2, KOR1, GH9A1	glycosyl hydrolase 9A1
Ha412HOChr14g0663441	5.51449	-1.35701	7.66409	0.00703051	1	NA	NA	NA
Ha412HOChr08g0363441	-0.643565	2.44382	7.48002	0.00746818	1	AT5G48150	PAT1	GRAS family transcription factor
Ha412HOChr15g0741021	-1.72097	-0.714207	7.47956	0.00746995	1	AT3G20740	FIE, FIS3, FIE1	Transducin/WD40 repeat-like superfamily protein
Ha412HOChr06g0266771	-0.776157	3.11885	7.4345	0.00764488	1	AT4G33050	EDA39	calmodulin-binding family protein
Ha412HOChr05g0224601	-2.66587	-1.1899	7.45135	0.00765221	1	AT5G04660	CYP77A4	cytochrome P450, family 77, subfamily A, polypeptide 4
Ha412HOChr03g0126311	-0.391388	2.33089	7.424	0.00768622	1	AT3G13350		HMG (high mobility group) box protein with ARID/BRIGHT DNA-binding domain
Ha412HOChr16g0778941	-0.651419	4.33286	7.38153	0.00785595	1	AT4G04890	PDF2	protodermal factor 2
Ha412HOChr03g0117421	-0.360053	3.06324	7.36982	0.0079034	1	AT1G78995		unknown protein; Has 30201 Blast hits to 17322 proteins in 780 species: Archae - 12; Bacteria - 1396; Metazoa - 17338; Fungi - 3422; Plants - 5037; Viruses - 0; Other Eukaryotes - 2996 (source: NCBI BLink).
Ha412HOChr16g0764961	-0.695202	1.40505	7.34396	0.00800933	1	AT2G38100		proton-dependent oligopeptide transport (POT) family protein
Ha412HOChr04g0150491	0.29946	3.2816	7.28709	0.00824745	1	AT2G16900		Arabidopsis phospholipase-like protein (PEARLI 4) family
Ha412HOChr17g0842451	0.460996	3.47038	7.25879	0.0083687	1	AT4G33490		Eukaryotic aspartyl protease family protein
Ha412HOChr15g0707501	-0.277463	3.28898	7.20322	0.00861221	1	AT2G04620		Cation efflux family protein
Ha412HOChr15g0704991	-2.05264	-1.12461	7.15162	0.00884497	1	AT4G37580	HLS1, COP3, UNS2	Acyl-CoA N-acyltransferases (NAT) superfamily protein
Ha412HOChr12g0574731	-3.75132	-0.89854	7.11235	0.00902646	1	AT1G68800	BRC2, TCP12	TCP domain protein 12
Ha412HOChr06g0265481	-0.482977	3.16112	7.05914	0.00927861	1	AT4G27290		S-locus lectin protein kinase family protein
Ha412HOChr05g0215081	4.86527	-1.47972	7.07463	0.0093775	1	AT2G26710	BAS1, CYP734A1, CYP72B1	Cytochrome P450 superfamily protein
Ha412HOChr13g0616901	0.562507	2.10056	7.02216	0.00945819	1	AT1G31940		unknown protein; LOCATED IN: plasma membrane; EXPRESSED IN: 22 plant structures; EXPRESSED DURING: 13 growth stages; BEST Arabidopsis thaliana protein match is: unknown protein (TAIR:AT2G35585.1); Has 67 Blast hits to 67 proteins in 17 species: Archae - 0; Bacteria - 0; Metazoa - 0; Fungi - 0; Plants - 67; Viruses - 0; Other Eukaryotes - 0 (source: NCBI BLink).
Ha412HOChr07g0320511	0.548052	4.82893	7.00597	0.00953794	1	AT2G39700	ATEXPA4, ATEXP4, ATHEXP ALPHA 1.6, EXPA4	expansin A4
Ha412HOChr12g0533601	-0.44567	6.75553	6.97015	0.00971689	1	AT2G26250	FDH, KCS10	3-ketoacyl-CoA synthase 10
Ha412HOChr03g0143481	0.61293	1.3013	6.96808	0.00972735	1	AT3G22942	AGG2	G-protein gamma subunit 2
Ha412HOChr13g0603341	0.510693	4.25851	6.95077	0.00981516	1	AT3G48410		alpha/beta-Hydrolases superfamily protein
Ha412HOChr12g0541881	-6.2134	-0.863645	7.10226	0.0099465	1	AT1G53830	ATPME2, PME2	pectin methylesterase 2
Ha412HOChr09g0407671	0.311365	4.45448	6.88019	0.010182	1	AT5G65760		Serine carboxypeptidase S28 family protein
Ha412HOChr17g0854111	-0.52354	4.19546	6.8513	0.0103362	1	AT1G68580		agenet domain-containing protein / bromo-adjacent homology (BAH) domain-containing protein
Ha412HOChr08g0353611	0.398258	3.00405	6.81819	0.010516	1	AT3G60600	VAP27-1	vesicle associated protein
Ha412HOChr08g0353611	0.398258	3.00405	6.81819	0.010516	1	AT3G60600	VAP27-1, VAP, (AT)VAP, VAP27	vesicle associated protein
Ha412HOChr10g0459901	-0.555662	3.50243	6.8139	0.0105395	1	AT3G19320		Leucine-rich repeat (LRR) family protein
Ha412HOChr14g0669061	-0.464748	2.98736	6.78983	0.0106726	1	AT3G04810	ATNEK2, NEK2	NIMA-related kinase 2
Ha412HOChr15g0702911	-0.774829	1.93725	6.78843	0.0106804	1	AT4G21750	ATML1	Homeobox-leucine zipper family protein / lipid-binding START domain-containing protein
Ha412HOChr02g0049491	0.537129	3.95871	6.78757	0.0106851	1	AT1G79760	DTA4	downstream target of AGL15-4
Ha412HOChr13g0617331	-4.64157	-1.53445	6.81141	0.0107392	1	AT4G38180	FRS5	FAR1-related sequence 5
Ha412HOChr06g0262521	-0.609119	5.05711	6.77234	0.0107703	1	AT1G30700		FAD-binding Berberine family protein
Ha412HOChr01g0045521	-4.9061	-1.37426	6.86587	0.0109896	1	AT4G28940		Phosphorylase superfamily protein
Ha412HOChr14g0667521	-0.666642	4.57097	6.72778	0.0110237	1	AT4G37990	ELI3-2, ELI3, ATCAD8, CAD-B2	elicitor-activated gene 3-2
Ha412HOChr13g0629261	-1.70393	-0.570077	6.72623	0.0110326	1	AT1G73270	scpl6	serine carboxypeptidase-like 6
Ha412HOChr01g0046351	-1.37586	0.262509	6.70217	0.0111721	1	AT3G16910	AAE7, ACN1	acyl-activating enzyme 7
Ha412HOChr04g0156301	-0.919293	0.672792	6.6952	0.0112129	1	AT1G27730	STZ, ZAT10	salt tolerance zinc finger
Ha412HOChr01g0024851	3.10194	-1.266	6.72578	0.0112256	1	AT3G24750		unknown protein; Has 25 Blast hits to 25 proteins in 12 species: Archae - 0; Bacteria - 8; Metazoa - 2; Fungi - 0; Plants - 15; Viruses - 0; Other Eukaryotes - 0 (source: NCBI BLink).
Ha412HOChr07g0319781	0.367177	3.21394	6.66721	0.0113782	1	AT2G39300		unknown protein; INVOLVED IN: biological_process unknown; EXPRESSED IN: 8 plant structures; EXPRESSED DURING: 4 anthesis, petal differentiation and expansion stage; BEST Arabidopsis thaliana protein match is: unknown protein (TAIR:AT3G55060.1).
Ha412HOChr07g0319781	0.367177	3.21394	6.66721	0.0113782	1	AT2G39300		unknown protein; INVOLVED IN: biological_process unknown; LOCATED IN: vacuole; EXPRESSED IN: 8 plant structures; EXPRESSED DURING: 4 anthesis, petal differentiation and expansion stage; BEST Arabidopsis thaliana protein match is: unknown protein (TAIR:AT3G55060.1); Has 46416 Blast hits to 28308 proteins in 1743 species: Archae - 734; Bacteria - 4822; Metazoa - 24446; Fungi - 3539; Plants - 2267; …
Ha412HOChr09g0411261	-0.356836	3.57271	6.65034	0.011479	1	AT2G18630		Protein of unknown function (DUF677)
Ha412HOChr10g0468801	-0.421231	6.24942	6.6348	0.0115727	1	AT2G26250	FDH, KCS10	3-ketoacyl-CoA synthase 10
Ha412HOChr09g0429771	-7.33089	-1.24078	7.47605	0.0117674	1	AT1G72470	ATEXO70D1, EXO70D1	exocyst subunit exo70 family protein D1
Ha412HOChr16g0757511	-0.345332	3.1809	6.55293	0.0120798	1	NA	NA	NA
Ha412HOChr16g0788231	-1.37579	-0.00852841	6.54746	0.0121144	1	AT1G05490	chr31	chromatin remodeling 31
Ha412HOChr11g0495631	-4.00188	-1.21191	6.56114	0.0121215	1	NA	NA	NA
Ha412HOChr10g0456961	-0.576368	6.6227	6.49855	0.0124293	1	AT3G44540	FAR4	fatty acid reductase 4
Ha412HOChr16g0787091	-0.848469	1.42124	6.47707	0.0125703	1	AT1G05590	HEXO2, ATHEX3	beta-hexosaminidase 2
Ha412HOChr12g0542661	-0.729087	1.89036	6.47686	0.0125717	1	AT3G13690		Protein kinase protein with adenine nucleotide alpha hydrolases-like domain
Ha412HOChr16g0785111	0.517722	2.66762	6.45772	0.0126988	1	AT4G37445		BEST Arabidopsis thaliana protein match is: Calcium-binding EF hand family protein (TAIR:AT1G64850.1); Has 30201 Blast hits to 17322 proteins in 780 species: Archae - 12; Bacteria - 1396; Metazoa - 17338; Fungi - 3422; Plants - 5037; Viruses - 0; Other Eukaryotes - 2996 (source: NCBI BLink).
Ha412HOChr05g0221421	0.394567	3.3582	6.4469	0.0127712	1	AT5G42350		Galactose oxidase/kelch repeat superfamily protein
Ha412HOChr04g0189041	-0.415257	7.42416	6.43217	0.0128704	1	AT3G49210		O-acyltransferase (WSD1-like) family protein
Ha412HOChr05g0226951	-1.67599	-0.854446	6.42394	0.0129262	1	AT2G18340		late embryogenesis abundant domain-containing protein / LEA domain-containing protein
Ha412HOChr09g0413171	-0.463171	4.75875	6.42363	0.0129284	1	AT3G29060		EXS (ERD1/XPR1/SYG1) family protein
Ha412HOChr09g0412971	-5.41406	-1.61635	6.49264	0.0129302	1	AT1G13960	WRKY4	WRKY DNA-binding protein 4
Ha412HOChr01g0025941	-0.282082	3.63708	6.41995	0.0129534	1	AT4G18160	KCO6, ATTPK3, ATKCO6, TPK3	Ca2+ activated outward rectifying K+ channel 6
Ha412HOChr14g0679311	1.0091	-0.0273926	6.40919	0.013027	1	AT2G37440		DNAse I-like superfamily protein
Ha412HOChr04g0164391	0.588185	1.73697	6.39868	0.0130992	1	AT3G18670		Ankyrin repeat family protein
Ha412HOChr16g0748541	0.416162	2.21591	6.37957	0.0132316	1	AT1G16040		FUNCTIONS IN: molecular_function unknown; INVOLVED IN: GPI anchor biosynthetic process; LOCATED IN: integral to membrane, endoplasmic reticulum membrane; EXPRESSED IN: 24 plant structures; EXPRESSED DURING: 13 growth stages; CONTAINS InterPro DOMAIN/s: GPI biosynthesis protein Pig-F (InterPro:IPR009580); Has 280 Blast hits to 280 proteins in 133 species: Archae - 0; Bacteria - 0; Metazoa - 113; F…
Ha412HOChr12g0576391	-0.253419	3.52412	6.37847	0.0132393	1	NA	NA	NA
Ha412HOChr05g0224741	-1.82699	-0.4267	6.35734	0.0133875	1	AT5G35810		Ankyrin repeat family protein
Ha412HOChr16g0770861	0.302539	3.76909	6.35589	0.0133977	1	AT4G32270		Ubiquitin-like superfamily protein
Ha412HOChr11g0494321	0.210011	5.46934	6.31685	0.0136762	1	AT5G47750	D6PKL2, PK5	D6 protein kinase like 2
Ha412HOChr07g0324821	0.261606	2.8857	7.63536	0.0137446	1	AT5G61510		GroES-like zinc-binding alcohol dehydrogenase family protein
Ha412HOChr13g0616201	-1.01187	3.16008	6.29818	0.0138116	1	AT2G23200		Protein kinase superfamily protein
Ha412HOChr01g0000881	5.3976	-0.333326	6.27517	0.0140813	1	AT2G39970		Mitochondrial substrate carrier family protein
Ha412HOChr09g0375201	0.786332	0.96013	6.25431	0.0141351	1	AT4G13350	NIG	NSP (nuclear shuttle protein)-interacting GTPase
Ha412HOChr15g0700041	4.7177	-1.29761	6.30853	0.0142214	1	AT1G50240	FU	Protein kinase family protein with ARM repeat domain
Ha412HOChr05g0242331	2.12677	-0.449863	6.21689	0.0144174	1	AT1G31130		unknown protein; FUNCTIONS IN: molecular_function unknown; INVOLVED IN: biological_process unknown; LOCATED IN: cellular_component unknown; EXPRESSED IN: 23 plant structures; EXPRESSED DURING: 13 growth stages; BEST Arabidopsis thaliana protein match is: unknown protein (TAIR:AT4G19950.1); Has 246 Blast hits to 244 proteins in 29 species: Archae - 2; Bacteria - 16; Metazoa - 0; Fungi - 0; Plants …
Ha412HOChr06g0262431	-1.11082	0.99838	6.2068	0.0144945	1	AT4G20820		FAD-binding Berberine family protein
Ha412HOChr13g0603111	-0.454628	2.08361	6.20126	0.0145371	1	NA	NA	NA
Ha412HOChr11g0493021	-0.330396	4.60646	6.19974	0.0145488	1	AT1G50600	SCL5	scarecrow-like 5
Ha412HOChr17g0838411	0.804175	1.79367	6.19378	0.0145947	1	NA	NA	NA
Ha412HOChr03g0118511	0.304839	2.99805	6.17598	0.0147328	1	NA	NA	NA
Ha412HOChr13g0591071	-0.811325	0.48968	6.44997	0.014757	1	AT4G39530		Tetratricopeptide repeat (TPR)-like superfamily protein
Ha412HOChr16g0789691	-0.326052	3.98696	6.15659	0.0148848	1	AT1G79460	GA2, KS, ATKS, ATKS1, KS1	Terpenoid cyclases/Protein prenyltransferases superfamily protein
Ha412HOChr14g0649041	0.563798	1.24772	6.14512	0.0149755	1	AT5G41980		CONTAINS InterPro DOMAIN/s: Putative harbinger transposase-derived nuclease (InterPro:IPR006912); BEST Arabidopsis thaliana protein match is: unknown protein (TAIR:AT1G43722.1); Has 1807 Blast hits to 1807 proteins in 277 species: Archae - 0; Bacteria - 0; Metazoa - 736; Fungi - 347; Plants - 385; Viruses - 0; Other Eukaryotes - 339 (source: NCBI BLink).
Ha412HOChr17g0841991	-0.233703	4.20016	6.13538	0.015053	1	AT5G12120		Ubiquitin-associated/translation elongation factor EF1B protein
Ha412HOChr06g0262541	-0.681902	3.4943	6.11359	0.0152278	1	AT1G30700		FAD-binding Berberine family protein
Ha412HOChr10g0463351	-0.184915	5.78223	6.11269	0.0152351	1	AT3G14830		unknown protein; BEST Arabidopsis thaliana protein match is: unknown protein (TAIR:AT1G53450.2); Has 73 Blast hits to 73 proteins in 12 species: Archae - 0; Bacteria - 0; Metazoa - 0; Fungi - 0; Plants - 73; Viruses - 0; Other Eukaryotes - 0 (source: NCBI BLink).
Ha412HOChr10g0463351	-0.184915	5.78223	6.11269	0.0152351	1	AT3G14830		unknown protein; FUNCTIONS IN: molecular_function unknown; INVOLVED IN: biological_process unknown; LOCATED IN: cellular_component unknown; BEST Arabidopsis thaliana protein match is: unknown protein (TAIR:AT1G53450.2); Has 35333 Blast hits to 34131 proteins in 2444 species: Archae - 798; Bacteria - 22429; Metazoa - 974; Fungi - 991; Plants - 531; Viruses - 0; Other Eukaryotes - 9610 (source: NCB…
Ha412HOChr02g0067901	-0.601916	1.72499	6.10956	0.0152604	1	AT4G14746		CONTAINS InterPro DOMAIN/s: EGF-like (InterPro:IPR006210); Has 259 Blast hits to 234 proteins in 55 species: Archae - 0; Bacteria - 0; Metazoa - 184; Fungi - 0; Plants - 69; Viruses - 0; Other Eukaryotes - 6 (source: NCBI BLink).
Ha412HOChr17g0852771	0.7834	0.482445	6.10241	0.0153183	1	AT2G01620	MEE11	RNI-like superfamily protein
Ha412HOChr03g0117891	-0.566899	3.53356	6.09641	0.0153671	1	AT1G58290	HEMA1	Glutamyl-tRNA reductase family protein
Ha412HOChr04g0181671	-0.498366	4.25523	6.08816	0.0154345	1	AT5G45910		GDSL-like Lipase/Acylhydrolase superfamily protein
Ha412HOChr13g0616191	2.53239	1.69381	6.08458	0.0154638	1	AT2G23200		Protein kinase superfamily protein
Ha412HOChr08g0335281	0.268767	6.63941	6.07934	0.0155069	1	AT5G16000	NIK1	NSP-interacting kinase 1
Ha412HOChr10g0474761	-0.287027	3.44065	6.07691	0.0155269	1	AT3G33520	ATARP6, ARP6, SUF3, ESD1	actin-related protein 6
Ha412HOChr01g0032551	0.291235	5.56936	6.06419	0.0156321	1	AT5G22850		Eukaryotic aspartyl protease family protein
Ha412HOChr17g0852621	0.797037	0.127198	6.06175	0.0156523	1	AT1G70650		Ran BP2/NZF zinc finger-like superfamily protein
Ha412HOChr08g0343131	0.371226	3.94242	6.05626	0.015698	1	AT2G37590	ATDOF2.4, DOF2.4	DNA binding with one finger 2.4
Ha412HOChr06g0269361	4.89536	-0.801433	6.05067	0.0158517	1	AT1G12050		fumarylacetoacetase, putative
Ha412HOChr11g0495071	-0.440457	3.4658	6.03508	0.0158756	1	AT5G56170	LLG1	LORELEI-LIKE-GPI-ANCHORED PROTEIN 1
Ha412HOChr08g0348571	0.182324	4.66697	6.03314	0.0158919	1	AT2G22720		SPT2 chromatin protein
Ha412HOChr04g0196871	-0.790963	0.40139	6.29396	0.0159663	1	AT4G25330		unknown protein; Has 21 Blast hits to 21 proteins in 10 species: Archae - 0; Bacteria - 0; Metazoa - 0; Fungi - 0; Plants - 21; Viruses - 0; Other Eukaryotes - 0 (source: NCBI BLink).
Ha412HOChr08g0364971	0.407495	2.15962	6.00027	0.0161719	1	AT1G78790		unknown protein; FUNCTIONS IN: molecular_function unknown; INVOLVED IN: biological_process unknown; LOCATED IN: cellular_component unknown; EXPRESSED IN: 23 plant structures; EXPRESSED DURING: 15 growth stages; CONTAINS InterPro DOMAIN/s: Protein of unknown function DUF2008 (InterPro:IPR018552); Has 27 Blast hits to 27 proteins in 13 species: Archae - 0; Bacteria - 0; Metazoa - 0; Fungi - 0; Plan…
Ha412HOChr08g0364971	0.407495	2.15962	6.00027	0.0161719	1	AT1G78790		unknown protein; CONTAINS InterPro DOMAIN/s: Protein of unknown function DUF2008 (InterPro:IPR018552); Has 69 Blast hits to 69 proteins in 28 species: Archae - 0; Bacteria - 0; Metazoa - 33; Fungi - 0; Plants - 33; Viruses - 0; Other Eukaryotes - 3 (source: NCBI BLink).
Ha412HOChr17g0854401	0.758254	1.29403	5.97119	0.0164241	1	AT1G68810		basic helix-loop-helix (bHLH) DNA-binding superfamily protein
Ha412HOChr13g0596691	0.359481	5.4419	5.95879	0.0165328	1	AT5G60690	REV, IFL, IFL1	Homeobox-leucine zipper family protein / lipid-binding START domain-containing protein
Ha412HOChr14g0667091	1.20716	-0.292691	5.94494	0.0166551	1	AT2G25840	OVA4	Nucleotidylyl transferase superfamily protein
Ha412HOChr06g0255251	0.271929	5.08957	5.93294	0.0167619	1	AT3G59110		Protein kinase superfamily protein
Ha412HOChr06g0267791	0.832671	3.73147	5.92259	0.0168545	1	AT2G38080	IRX12, LAC4, ATLMCO4, LMCO4	Laccase/Diphenol oxidase family protein
Ha412HOChr04g0159081	-7.06824	-0.0396267	6.0206	0.0169083	1	AT5G42650	AOS, CYP74A, DDE2	allene oxide synthase
Ha412HOChr06g0247861	-0.852806	3.02199	5.91115	0.0169576	1	AT4G11280	ACS6, ATACS6	1-aminocyclopropane-1-carboxylic acid (acc) synthase 6
Ha412HOChr04g0167701	0.543231	1.68407	5.90629	0.0170016	1	AT3G55370	OBP3	OBF-binding protein 3
Ha412HOChr16g0785561	-0.294315	2.94967	5.9009	0.0170505	1	AT2G45270	GCP1	glycoprotease 1
Ha412HOChr16g0767381	-1.14428	0.944298	5.90047	0.0170544	1	AT2G38470	WRKY33, ATWRKY33	WRKY DNA-binding protein 33
Ha412HOChr07g0288991	0.936779	0.2156	5.89107	0.0171401	1	AT5G17990	TRP1, pat1	tryptophan biosynthesis 1
Ha412HOChr15g0745661	4.78513	-1.3128	5.93193	0.0171447	1	NA	NA	NA
Ha412HOChr10g0450221	0.475004	2.64276	5.88715	0.0171759	1	AT1G11120		unknown protein; BEST Arabidopsis thaliana protein match is: unknown protein (TAIR:AT1G09812.1); Has 270 Blast hits to 255 proteins in 62 species: Archae - 0; Bacteria - 2; Metazoa - 93; Fungi - 14; Plants - 126; Viruses - 0; Other Eukaryotes - 35 (source: NCBI BLink).
Ha412HOChr10g0450221	0.475004	2.64276	5.88715	0.0171759	1	AT1G11120		unknown protein; FUNCTIONS IN: molecular_function unknown; INVOLVED IN: biological_process unknown; LOCATED IN: cellular_component unknown; EXPRESSED IN: 10 plant structures; EXPRESSED DURING: 4 anthesis, F mature embryo stage, petal differentiation and expansion stage, E expanded cotyledon stage, D bilateral stage; BEST Arabidopsis thaliana protein match is: unknown protein (TAIR:AT4G28170.1); H…
Ha412HOChr16g0785181	0.316698	2.50466	5.87235	0.017312	1	AT3G15351		unknown protein; Has 35333 Blast hits to 34131 proteins in 2444 species: Archae - 798; Bacteria - 22429; Metazoa - 974; Fungi - 991; Plants - 531; Viruses - 0; Other Eukaryotes - 9610 (source: NCBI BLink).
Ha412HOChr16g0785181	0.316698	2.50466	5.87235	0.017312	1	AT3G15351		unknown protein; Has 50 Blast hits to 50 proteins in 16 species: Archae - 0; Bacteria - 0; Metazoa - 7; Fungi - 0; Plants - 43; Viruses - 0; Other Eukaryotes - 0 (source: NCBI BLink).
Ha412HOChr16g0785181	0.316698	2.50466	5.87235	0.017312	1	AT3G15351		unknown protein; FUNCTIONS IN: molecular_function unknown; INVOLVED IN: biological_process unknown; LOCATED IN: cellular_component unknown; EXPRESSED IN: 23 plant structures; EXPRESSED DURING: 13 growth stages; Has 43 Blast hits to 43 proteins in 12 species: Archae - 0; Bacteria - 0; Metazoa - 0; Fungi - 0; Plants - 43; Viruses - 0; Other Eukaryotes - 0 (source: NCBI BLink).
Ha412HOChr12g0568501	0.766586	1.26173	5.86971	0.0173365	1	AT5G60020	LAC17, ATLAC17	laccase 17
Ha412HOChr09g0397651	-0.464389	5.23067	5.84834	0.0175354	1	AT5G17990	TRP1, pat1	tryptophan biosynthesis 1
Ha412HOChr14g0659801	-0.637978	2.2301	5.84332	0.0175824	1	AT3G11600		unknown protein; FUNCTIONS IN: molecular_function unknown; INVOLVED IN: response to karrikin; EXPRESSED IN: 21 plant structures; EXPRESSED DURING: 12 growth stages; BEST Arabidopsis thaliana protein match is: unknown protein (TAIR:AT5G06270.1); Has 171 Blast hits to 171 proteins in 15 species: Archae - 0; Bacteria - 0; Metazoa - 0; Fungi - 0; Plants - 171; Viruses - 0; Other Eukaryotes - 0 (sourc…
Ha412HOChr17g0838561	-0.356781	6.22565	5.83133	0.0176953	1	AT2G16630		Pollen Ole e 1 allergen and extensin family protein
Ha412HOChr17g0850941	-0.214123	5.02448	5.83079	0.0177004	1	AT2G37770		NAD(P)-linked oxidoreductase superfamily protein
Ha412HOChr09g0413161	6.47794	-0.443943	5.79732	0.0181337	1	AT3G29060		EXS (ERD1/XPR1/SYG1) family protein
Ha412HOChr08g0360861	-0.550693	0.956925	5.7846	0.0181428	1	AT4G26555		FKBP-like peptidyl-prolyl cis-trans isomerase family protein
Ha412HOChr07g0315831	-7.26857	-0.947577	6.02051	0.0182483	1	AT1G12910	ATAN11, LWD1	Transducin/WD40 repeat-like superfamily protein
Ha412HOChr13g0599921	0.637309	0.755307	5.77049	0.0182802	1	AT5G42450		Pentatricopeptide repeat (PPR) superfamily protein
Ha412HOChr03g0130431	-0.411252	1.88214	5.76012	0.0183819	1	AT1G31790		Tetratricopeptide repeat (TPR)-like superfamily protein
Ha412HOChr12g0564051	5.08953	-1.74011	5.87371	0.0184978	1	AT2G01350	QPT	quinolinate phoshoribosyltransferase
Ha412HOChr17g0835921	0.74528	1.54411	5.74319	0.0185493	1	AT1G53035		unknown protein; FUNCTIONS IN: molecular_function unknown; INVOLVED IN: biological_process unknown; LOCATED IN: endomembrane system; EXPRESSED IN: 23 plant structures; EXPRESSED DURING: 13 growth stages; BEST Arabidopsis thaliana protein match is: unknown protein (TAIR:AT3G15358.1); Has 49 Blast hits to 49 proteins in 9 species: Archae - 0; Bacteria - 0; Metazoa - 0; Fungi - 0; Plants - 49; Virus…
Ha412HOChr17g0810641	-0.307878	2.74534	5.73288	0.018652	1	AT1G32160		Protein of unknown function (DUF760)
Ha412HOChr13g0616371	-1.07339	-0.510438	5.73144	0.0186663	1	AT5G39000		Malectin/receptor-like protein kinase family protein
Ha412HOChr11g0513751	-0.300526	5.90129	5.72526	0.0187283	1	AT5G47730		Sec14p-like phosphatidylinositol transfer family protein
Ha412HOChr02g0077011	-0.591147	4.55634	5.67686	0.0192204	1	AT3G61060	AtPP2-A13, PP2-A13	phloem protein 2-A13
Ha412HOChr04g0148831	0.483723	4.60135	5.67516	0.019238	1	AT5G39000		Malectin/receptor-like protein kinase family protein
Ha412HOChr06g0262011	0.430968	3.77259	5.65446	0.0194528	1	AT1G60670		Protein of unknown function (DUF3755)
Ha412HOChr11g0521621	-1.22	0.223435	5.64369	0.0195656	1	AT1G05575		unknown protein; FUNCTIONS IN: molecular_function unknown; INVOLVED IN: anaerobic respiration; LOCATED IN: endomembrane system; EXPRESSED IN: 17 plant structures; EXPRESSED DURING: 9 growth stages; BEST Arabidopsis thaliana protein match is: unknown protein (TAIR:AT2G31945.1); Has 63 Blast hits to 63 proteins in 10 species: Archae - 0; Bacteria - 0; Metazoa - 0; Fungi - 0; Plants - 63; Viruses - …
Ha412HOChr06g0268421	0.42177	3.49101	5.64316	0.0195712	1	AT5G57150		basic helix-loop-helix (bHLH) DNA-binding superfamily protein
Ha412HOChr03g0142361	2.66932	-1.59734	5.6689	0.0198713	1	AT3G21760	HYR1	UDP-Glycosyltransferase superfamily protein
Ha412HOChr10g0476041	-0.434583	6.59591	5.59047	0.0201332	1	AT2G26910	PDR4, ATPDR4	pleiotropic drug resistance 4
Ha412HOChr12g0558731	0.261185	3.21084	5.58744	0.020166	1	AT3G26090	RGS1, ATRGS1	G-protein coupled receptors;GTPase activators
Ha412HOChr02g0060071	-1.75277	-0.996121	5.58707	0.02017	1	AT5G67300	ATMYBR1, ATMYB44, MYBR1, MYB44	myb domain protein r1
Ha412HOChr16g0781161	-0.427605	4.9927	5.5799	0.0202479	1	AT5G57580		Calmodulin-binding protein
Ha412HOChr08g0329271	0.358061	3.38605	5.56935	0.0203632	1	AT5G40320		Cysteine/Histidine-rich C1 domain family protein
Ha412HOChr16g0799921	-0.463126	6.78182	5.56507	0.0204101	1	AT1G25450	KCS5, CER60	3-ketoacyl-CoA synthase 5
Ha412HOChr11g0483701	-0.379897	5.1857	5.54532	0.0206282	1	AT4G36250	ALDH3F1	aldehyde dehydrogenase 3F1
Ha412HOChr08g0371431	0.725527	3.10587	5.53478	0.0207456	1	AT2G29130	LAC2, ATLAC2	laccase 2
Ha412HOChr03g0113601	0.641176	0.804179	5.51486	0.0209694	1	AT3G17380		TRAF-like family protein
Ha412HOChr15g0709321	-0.487355	3.05399	5.49705	0.0211717	1	AT5G03490		UDP-Glycosyltransferase superfamily protein
Ha412HOChr02g0083511	-0.640057	0.95546	5.49104	0.0212404	1	AT5G06440		BEST Arabidopsis thaliana protein match is: Polyketide cyclase/dehydrase and lipid transport superfamily protein (TAIR:AT3G11720.3); Has 155 Blast hits to 153 proteins in 39 species: Archae - 0; Bacteria - 4; Metazoa - 5; Fungi - 6; Plants - 101; Viruses - 0; Other Eukaryotes - 39 (source: NCBI BLink).
Ha412HOChr02g0083511	-0.640057	0.95546	5.49104	0.0212404	1	AT5G06440		FUNCTIONS IN: molecular_function unknown; INVOLVED IN: biological_process unknown; LOCATED IN: mitochondrion; EXPRESSED IN: 22 plant structures; EXPRESSED DURING: 12 growth stages; BEST Arabidopsis thaliana protein match is: Polyketide cyclase/dehydrase and lipid transport superfamily protein (TAIR:AT3G11720.3).
Ha412HOChr02g0083511	-0.640057	0.95546	5.49104	0.0212404	1	AT5G06440		BEST Arabidopsis thaliana protein match is: Polyketide cyclase/dehydrase and lipid transport superfamily protein (TAIR:AT3G11720.3); Has 157 Blast hits to 155 proteins in 41 species: Archae - 0; Bacteria - 6; Metazoa - 5; Fungi - 6; Plants - 99; Viruses - 0; Other Eukaryotes - 41 (source: NCBI BLink).
Ha412HOChr16g0799621	0.252601	4.90255	5.4902	0.02125	1	AT1G68400		leucine-rich repeat transmembrane protein kinase family protein
Ha412HOChr09g0414431	-0.572172	2.03165	5.48859	0.0212685	1	AT5G14930	SAG101	senescence-associated gene 101
Ha412HOChr05g0210071	-0.406623	4.25644	5.48025	0.0213644	1	AT5G57800	FLP1, YRE, CER3, WAX2	Fatty acid hydroxylase superfamily
Ha412HOChr01g0034441	0.874153	0.546624	5.47271	0.0214515	1	AT3G45140	LOX2, ATLOX2	lipoxygenase 2
Ha412HOChr11g0508711	-2.27372	-1.23482	5.46999	0.0214829	1	NA	NA	NA
Ha412HOChr11g0521661	-0.752229	0.669774	5.45564	0.02165	1	AT3G09830		Protein kinase superfamily protein
Ha412HOChr06g0270731	-0.522934	4.29281	5.39895	0.0223232	1	AT3G24420		alpha/beta-Hydrolases superfamily protein
Ha412HOChr12g0564761	0.361682	4.17084	5.39761	0.0223395	1	AT2G01660	PDLP6	plasmodesmata-located protein 6
Ha412HOChr01g0017471	-0.69009	1.32319	5.38656	0.0224733	1	AT3G46670	UGT76E11	UDP-glucosyl transferase 76E11
Ha412HOChr04g0184031	-0.674722	3.201	5.38447	0.0224987	1	AT4G02320		Plant invertase/pectin methylesterase inhibitor superfamily
Ha412HOChr09g0399521	-5.94813	-0.0824509	5.40045	0.022571	1	AT3G26700		Protein kinase superfamily protein
Ha412HOChr10g0442011	-1.58768	-1.52604	6.01582	0.0225854	1	AT2G38060	PHT4;2	phosphate transporter 4;2
Ha412HOChr03g0139251	-0.517061	1.86902	5.37283	0.0226409	1	NA	NA	NA
Ha412HOChr15g0722321	0.703417	3.2048	5.37148	0.0226574	1	AT5G03260	LAC11	laccase 11
Ha412HOChr12g0557651	0.255799	5.0704	5.35832	0.0228193	1	AT1G60030	ATNAT7, NAT7	nucleobase-ascorbate transporter 7
Ha412HOChr06g0265231	0.274269	3.73039	5.35148	0.022904	1	AT3G53940		Mitochondrial substrate carrier family protein
Ha412HOChr09g0377461	0.837848	0.561217	5.34833	0.0229431	1	NA	NA	NA
Ha412HOChr00c00022g0859401	6.42863	-1.25049	5.61278	0.0229863	1	AT5G04930	ALA1	aminophospholipid ATPase 1
Ha412HOChr09g0416001	-0.244561	4.47842	5.33972	0.0230504	1	AT1G27700		Syntaxin/t-SNARE family protein
Ha412HOChr16g0791691	-0.365342	5.05737	5.334	0.0231219	1	AT1G18590	SOT17, ATSOT17, ATST5C	sulfotransferase 17
Ha412HOChr17g0844301	0.577521	1.96291	5.31648	0.0233425	1	AT5G56720		Lactate/malate dehydrogenase family protein
Ha412HOChr11g0532191	-0.959811	2.70523	5.31309	0.0233853	1	NA	NA	NA
Ha412HOChr14g0679291	-0.17175	6.02794	5.30617	0.0234733	1	NA	NA	NA
Ha412HOChr08g0330091	0.16587	6.9742	5.30008	0.0235509	1	AT5G50850	MAB1	Transketolase family protein
Ha412HOChr14g0687201	-0.196594	4.15224	5.29893	0.0235656	1	AT4G39630		unknown protein; Has 30201 Blast hits to 17322 proteins in 780 species: Archae - 12; Bacteria - 1396; Metazoa - 17338; Fungi - 3422; Plants - 5037; Viruses - 0; Other Eukaryotes - 2996 (source: NCBI BLink).
Ha412HOChr04g0193531	-1.22625	-0.284859	5.29701	0.0235901	1	AT5G66430		S-adenosyl-L-methionine-dependent methyltransferases superfamily protein
Ha412HOChr06g0249941	0.540863	1.66361	5.29403	0.0236283	1	AT5G17600		RING/U-box superfamily protein
Ha412HOChr09g0404911	-0.199629	4.88761	5.29291	0.0236427	1	AT3G54350	emb1967	Forkhead-associated (FHA) domain-containing protein
Ha412HOChr08g0360101	-0.554021	3.39719	5.28521	0.0237416	1	AT1G31130		unknown protein; FUNCTIONS IN: molecular_function unknown; INVOLVED IN: biological_process unknown; LOCATED IN: cellular_component unknown; EXPRESSED IN: 23 plant structures; EXPRESSED DURING: 13 growth stages; BEST Arabidopsis thaliana protein match is: unknown protein (TAIR:AT4G19950.1); Has 246 Blast hits to 244 proteins in 29 species: Archae - 2; Bacteria - 16; Metazoa - 0; Fungi - 0; Plants …
Ha412HOChr03g0136011	0.361488	4.15558	5.27719	0.0238451	1	AT4G23900		Nucleoside diphosphate kinase family protein
Ha412HOChr11g0480511	-1.48862	-0.764355	5.26574	0.0239938	1	NA	NA	NA
Ha412HOChr07g0310151	-0.858641	0.201193	5.25502	0.0241338	1	AT3G47570		Leucine-rich repeat protein kinase family protein
Ha412HOChr17g0828001	0.550427	1.39086	5.24974	0.0242031	1	NA	NA	NA
Ha412HOChr11g0514981	-4.92963	-0.706718	5.25776	0.0242274	1	AT3G12390		Nascent polypeptide-associated complex (NAC), alpha subunit family protein
Ha412HOChr12g0547941	0.45085	3.60976	5.23878	0.0243477	1	AT1G21880	LYM1	lysm domain GPI-anchored protein 1 precursor
Ha412HOChr16g0797671	-0.621671	0.80014	5.2355	0.0243911	1	AT1G13570		F-box/RNI-like superfamily protein
Ha412HOChr17g0856991	-0.593663	1.18273	5.22909	0.0244763	1	NA	NA	NA
Ha412HOChr09g0426641	0.505641	1.67423	5.22626	0.024514	1	AT3G15800		Glycosyl hydrolase superfamily protein
Ha412HOChr07g0307021	-0.622876	1.56919	5.22568	0.0245217	1	AT5G67340		ARM repeat superfamily protein
Ha412HOChr17g0839831	-1.71663	-1.03607	5.22391	0.0245452	1	AT1G73805		Calmodulin binding protein-like
Ha412HOChr08g0333511	-0.565837	4.20563	5.21518	0.024662	1	AT2G01100		unknown protein; Has 35333 Blast hits to 34131 proteins in 2444 species: Archae - 798; Bacteria - 22429; Metazoa - 974; Fungi - 991; Plants - 531; Viruses - 0; Other Eukaryotes - 9610 (source: NCBI BLink).
Ha412HOChr08g0333511	-0.565837	4.20563	5.21518	0.024662	1	AT2G01100		unknown protein; Has 19420 Blast hits to 10641 proteins in 779 species: Archae - 0; Bacteria - 1003; Metazoa - 10257; Fungi - 1826; Plants - 1570; Viruses - 56; Other Eukaryotes - 4708 (source: NCBI BLink).
Ha412HOChr11g0479941	0.207419	4.54777	5.20687	0.0247737	1	AT5G50960	NBP35, ATNBP35	nucleotide binding protein 35
Ha412HOChr08g0358611	-0.445215	4.20543	5.20636	0.0247806	1	AT5G48380	BIR1	BAK1-interacting receptor-like kinase 1
Ha412HOChr06g0255641	-0.968677	1.31332	5.17608	0.0251922	1	AT3G19820	DWF1	cell elongation protein / DWARF1 / DIMINUTO (DIM)
Ha412HOChr06g0255641	-0.968677	1.31332	5.17608	0.0251922	1	AT3G19820	DWF1, DIM, EVE1, DIM1, CBB1	cell elongation protein / DWARF1 / DIMINUTO (DIM)
Ha412HOChr14g0654931	-0.377606	3.39602	5.16142	0.025394	1	AT3G25070	RIN4	RPM1 interacting protein 4
Ha412HOChr14g0667111	-0.88028	2.01173	5.15937	0.0254225	1	AT1G76520		Auxin efflux carrier family protein
Ha412HOChr02g0065351	-0.381905	2.00723	5.14885	0.0255686	1	AT5G07910		Leucine-rich repeat (LRR) family protein
Ha412HOChr13g0608821	0.250564	6.07812	5.14632	0.0256038	1	AT1G28110	SCPL45	serine carboxypeptidase-like 45
Ha412HOChr11g0500641	-0.17566	4.66339	5.13991	0.0256934	1	AT1G58025		DNA-binding bromodomain-containing protein
Ha412HOChr02g0055571	-0.613214	0.72438	5.13285	0.0257925	1	AT5G17680		disease resistance protein (TIR-NBS-LRR class), putative
Ha412HOChr06g0276251	0.821381	0.507853	5.13164	0.0258095	1	AT3G53480	PIS1, PDR9, ATPDR9, ABCG37	pleiotropic drug resistance 9
Ha412HOChr05g0238621	0.276278	3.58889	5.11201	0.0260872	1	AT5G07360		Amidase family protein
Ha412HOChr01g0016251	-0.972653	-0.234833	5.10977	0.026119	1	AT1G29630		5'-3' exonuclease family protein
Ha412HOChr14g0653471	-0.941992	-0.531851	5.10686	0.0261606	1	AT5G62890		Xanthine/uracil permease family protein
Ha412HOChr09g0399691	-0.356708	4.74328	5.08926	0.0264131	1	AT5G66210	CPK28	calcium-dependent protein kinase 28
Ha412HOChr11g0488051	-0.712332	0.508952	5.08899	0.026417	1	AT3G14840		Leucine-rich repeat transmembrane protein kinase
Ha412HOChr11g0528641	0.378519	4.94316	5.08373	0.0264929	1	AT1G08080	ATACA7, ACA7	alpha carbonic anhydrase 7
Ha412HOChr17g0852701	0.322434	4.76788	5.07822	0.0265726	1	AT1G70670		Caleosin-related family protein
Ha412HOChr17g0806551	0.209267	3.9113	5.0771	0.026589	1	AT5G41850		alpha/beta-Hydrolases superfamily protein
Ha412HOChr13g0631441	-0.554414	1.07099	5.07318	0.026646	1	NA	NA	NA
Ha412HOChr15g0709621	-0.202429	3.45883	5.06881	0.0267096	1	AT1G69060		Chaperone DnaJ-domain superfamily protein
Ha412HOChr14g0685031	-0.475348	3.90614	5.06803	0.026721	1	AT5G04530	KCS19	3-ketoacyl-CoA synthase 19
Ha412HOChr02g0091591	-0.684491	2.57551	5.06619	0.0267479	1	AT4G13510	AMT1;1, ATAMT1, ATAMT1;1	ammonium transporter 1;1
Ha412HOChr09g0394811	0.24888	7.01152	5.06047	0.0268316	1	AT5G58300		Leucine-rich repeat protein kinase family protein
Ha412HOChr14g0671831	0.379626	2.175	5.04932	0.0269956	1	AT5G43100		Eukaryotic aspartyl protease family protein
Ha412HOChr08g0361011	-0.727841	1.82478	5.04563	0.02705	1	AT5G55630	KCO1, TPK1, ATKCO1, ATTPK1	Outward rectifying potassium channel protein
Ha412HOChr08g0361011	-0.727841	1.82478	5.04563	0.02705	1	AT5G55630	KCO1, TPK1	Outward rectifying potassium channel protein
Ha412HOChr14g0675571	0.721993	0.248055	5.0335	0.02723	1	NA	NA	NA
Ha412HOChr13g0613661	0.439585	2.56797	5.02896	0.0272978	1	AT5G22355		Cysteine/Histidine-rich C1 domain family protein
Ha412HOChr04g0179711	0.330672	3.23392	5.02845	0.0273053	1	AT5G16710	DHAR3	dehydroascorbate reductase 1
Ha412HOChr07g0301031	-0.594513	1.5312	5.02741	0.0273209	1	AT5G10480	PAS2	Protein-tyrosine phosphatase-like, PTPLA
Ha412HOChr07g0301031	-0.594513	1.5312	5.02741	0.0273209	1	AT5G10480	PAS2, PEP	Protein-tyrosine phosphatase-like, PTPLA
Ha412HOChr04g0197451	-0.528115	2.35117	5.02352	0.027379	1	AT2G04570		GDSL-like Lipase/Acylhydrolase superfamily protein
Ha412HOChr06g0251371	-0.472851	2.39975	5.02298	0.0273872	1	AT3G60530	GATA4	GATA transcription factor 4
Ha412HOChr01g0004811	0.280975	3.19412	5.02272	0.027391	1	NA	NA	NA
Ha412HOChr11g0506591	-0.531066	1.36566	5.01867	0.0274518	1	AT2G30210	LAC3	laccase 3
Ha412HOChr11g0491701	1.81267	-1.38743	5.01543	0.0275004	1	AT5G40510		Sucrase/ferredoxin-like family protein
Ha412HOChr10g0463671	0.422749	2.74079	4.97508	0.0281147	1	AT1G05200	ATGLR3.4, GLR3.4, GLUR3	glutamate receptor 3.4
Ha412HOChr14g0679821	0.273863	7.19051	4.97308	0.0281455	1	AT3G09770		RING/U-box superfamily protein
Ha412HOChr09g0423191	5.02141	-1.8777	5.15532	0.0282184	1	AT5G50200	WR3, ATNRT3.1, NRT3.1	nitrate transmembrane transporters
Ha412HOChr09g0423191	5.02141	-1.8777	5.15532	0.0282184	1	AT5G50200	WR3	nitrate transmembrane transporters
Ha412HOChr04g0199761	-0.666887	0.868768	4.96697	0.02824	1	AT2G37240		Thioredoxin superfamily protein
Ha412HOChr04g0162101	-0.701338	2.03958	4.95761	0.0283852	1	AT5G61210	SNAP33, ATSNAP33, SNP33, ATSNAP33B	soluble N-ethylmaleimide-sensitive factor adaptor protein 33
Ha412HOChr10g0451461	-0.160343	5.35748	4.95562	0.0284162	1	AT2G16860		GCIP-interacting family protein
Ha412HOChr03g0103371	-0.170645	4.3951	4.95282	0.0284598	1	AT5G58110		chaperone binding;ATPase activators
Ha412HOChr12g0535261	-0.19658	4.93555	4.94817	0.0285325	1	NA	NA	NA
Ha412HOChr03g0100471	-1.32471	-0.702987	4.94651	0.0285584	1	AT5G28680	ANX2	Malectin/receptor-like protein kinase family protein
Ha412HOChr06g0264421	0.582457	0.753648	4.93998	0.0286609	1	AT3G50150		Plant protein of unknown function (DUF247)
Ha412HOChr10g0445721	0.549744	2.21546	4.93701	0.0287077	1	NA	NA	NA
Ha412HOChr03g0141311	-0.404607	3.75527	4.93549	0.0287315	1	AT3G59420	ACR4, CR4	crinkly4
Ha412HOChr14g0692011	-0.595703	5.08534	4.93159	0.0287931	1	AT5G23940	EMB3009, PEL3, DCR	HXXXD-type acyl-transferase family protein
Ha412HOChr05g0224581	-0.152739	4.99187	4.91973	0.0289811	1	AT3G52240		unknown protein; Has 220 Blast hits to 193 proteins in 66 species: Archae - 0; Bacteria - 15; Metazoa - 53; Fungi - 33; Plants - 66; Viruses - 0; Other Eukaryotes - 53 (source: NCBI BLink).
Ha412HOChr04g0164201	0.492079	2.78345	4.91573	0.0290448	1	AT5G04700		Ankyrin repeat family protein
Ha412HOChr07g0299861	-0.467926	4.00135	4.91445	0.0290652	1	AT4G40080		ENTH/ANTH/VHS superfamily protein
Ha412HOChr07g0326141	0.64028	1.77844	4.91327	0.0290841	1	AT4G27950	CRF4	cytokinin response factor 4
Ha412HOChr02g0059131	-0.321358	2.44926	4.91115	0.0291179	1	NA	NA	NA
Ha412HOChr12g0533641	0.541191	2.22585	4.91071	0.0291249	1	AT5G22355		Cysteine/Histidine-rich C1 domain family protein
Ha412HOChr05g0205331	-0.883045	-0.0749954	4.90503	0.029216	1	AT3G48670	IDN2, RDM12	XH/XS domain-containing protein
Ha412HOChr12g0571491	-4.39839	-1.67429	4.95236	0.0293649	1	AT2G33730		P-loop containing nucleoside triphosphate hydrolases superfamily protein
Ha412HOChr04g0159991	0.487036	2.02565	4.88687	0.0295087	1	AT1G19350	BES1, BZR2	Brassinosteroid signalling positive regulator (BZR1) family protein
Ha412HOChr11g0514681	-0.166686	4.87806	4.88561	0.0295292	1	AT3G08020		PHD finger family protein
Ha412HOChr12g0541541	-0.387343	3.80628	4.88373	0.0295597	1	AT1G78900	VHA-A	vacuolar ATP synthase subunit A
Ha412HOChr14g0678141	0.33418	4.34055	4.87757	0.0296599	1	AT5G60580		RING/U-box superfamily protein
Ha412HOChr16g0769381	-0.386581	5.16231	4.87424	0.0297143	1	AT2G23910		NAD(P)-binding Rossmann-fold superfamily protein
Ha412HOChr15g0697161	-1.9052	0.42096	4.86553	0.0298569	1	AT3G22640	PAP85	cupin family protein
Ha412HOChr01g0038341	-0.467667	1.3794	4.86236	0.029909	1	AT2G27600	SKD1, VPS4, ATSKD1	AAA-type ATPase family protein
Ha412HOChr04g0151821	-0.283927	4.37062	4.85803	0.0299802	1	AT1G01630		Sec14p-like phosphatidylinositol transfer family protein
Ha412HOChr11g0532141	-0.757441	0.358466	4.85616	0.0300111	1	AT3G46290	HERK1	hercules receptor kinase 1
Ha412HOChr14g0683371	-0.221132	4.57234	4.84553	0.0301871	1	AT3G54850	ATPUB14, PUB14	plant U-box 14
Ha412HOChr01g0017051	-0.261288	4.07859	4.84437	0.0302064	1	AT1G07530	SCL14, ATGRAS2, GRAS2	SCARECROW-like 14
Ha412HOChr14g0640701	-0.737257	0.361362	4.84336	0.0302232	1	AT2G39210		Major facilitator superfamily protein
Ha412HOChr07g0307251	-0.468808	1.784	4.84307	0.030228	1	AT2G23340	DEAR3	DREB and EAR motif protein 3
Ha412HOChr09g0397671	0.157988	5.18627	4.8409	0.0302642	1	AT5G14590		Isocitrate/isopropylmalate dehydrogenase family protein
Ha412HOChr06g0251021	-0.401004	1.91422	4.83984	0.0302817	1	AT3G17668	ENA	DnaJ/Hsp40 cysteine-rich domain superfamily protein
Ha412HOChr17g0858291	0.361901	3.62955	4.83472	0.0303673	1	NA	NA	NA
Ha412HOChr17g0817501	-1.7192	0.470736	4.83055	0.030437	1	AT4G03400	DFL2, GH3-10	Auxin-responsive GH3 family protein
Ha412HOChr04g0152921	-1.28671	-0.918277	4.82892	0.0304644	1	AT5G20090		Uncharacterised protein family (UPF0041)
Ha412HOChr01g0048041	-0.391203	6.31102	4.8282	0.0304763	1	NA	NA	NA
Ha412HOChr14g0662061	0.167288	4.32907	4.81643	0.0306745	1	AT1G17930		Aminotransferase-like, plant mobile domain family protein
Ha412HOChr12g0559721	-1.69711	-0.897944	4.81606	0.0306807	1	AT1G53230	TCP3	TEOSINTE BRANCHED 1, cycloidea and PCF transcription factor 3
Ha412HOChr13g0624051	0.287871	5.28481	4.81565	0.0306878	1	AT3G12580	HSP70, ATHSP70	heat shock protein 70
Ha412HOChr06g0285611	0.290538	3.0382	4.81072	0.0307712	1	NA	NA	NA
Ha412HOChr10g0436521	1.51645	-1.04829	4.80704	0.0308335	1	AT2G31530	EMB2289, SCY2	SecY protein transport family protein
Ha412HOChr13g0597071	0.950277	-0.021694	4.8042	0.0308819	1	AT2G27740		Family of unknown function (DUF662)
Ha412HOChr09g0382301	-0.396317	2.90603	4.79633	0.031016	1	AT4G30400		RING/U-box superfamily protein
Ha412HOChr14g0636491	-0.364107	4.79439	4.7956	0.0310285	1	AT1G75880		SGNH hydrolase-type esterase superfamily protein
Ha412HOChr01g0039261	-0.881196	-0.109528	4.79287	0.0310753	1	NA	NA	NA
Ha412HOChr11g0528181	-0.463347	2.4946	4.79258	0.0310803	1	AT1G80940		unknown protein; Has 30201 Blast hits to 17322 proteins in 780 species: Archae - 12; Bacteria - 1396; Metazoa - 17338; Fungi - 3422; Plants - 5037; Viruses - 0; Other Eukaryotes - 2996 (source: NCBI BLink).
Ha412HOChr11g0528181	-0.463347	2.4946	4.79258	0.0310803	1	AT1G80940		unknown protein; Has 35333 Blast hits to 34131 proteins in 2444 species: Archae - 798; Bacteria - 22429; Metazoa - 974; Fungi - 991; Plants - 531; Viruses - 0; Other Eukaryotes - 9610 (source: NCBI BLink).
Ha412HOChr03g0141401	1.8545	-0.836401	4.78952	0.0311326	1	AT3G22190	IQD5	IQ-domain 5
Ha412HOChr03g0139091	-0.487383	1.19539	4.78551	0.0312017	1	AT5G47460		Pentatricopeptide repeat (PPR) superfamily protein
Ha412HOChr07g0317261	0.208795	3.65079	4.78291	0.0312463	1	AT5G40280	ERA1, ATFTB, WIG	Prenyltransferase family protein
Ha412HOChr13g0601121	-0.443438	3.15631	4.78037	0.0312902	1	AT5G03320		Protein kinase superfamily protein
Ha412HOChr12g0536211	5.01472	-0.335096	4.79688	0.0313099	1	AT5G35430		Tetratricopeptide repeat (TPR)-like superfamily protein
Ha412HOChr15g0739261	-0.368394	5.40356	4.77748	0.0313401	1	AT1G17200		Uncharacterised protein family (UPF0497)
Ha412HOChr07g0323951	0.270257	6.21334	4.77548	0.0313746	1	AT5G58300		Leucine-rich repeat protein kinase family protein
Ha412HOChr14g0692201	0.282154	3.47386	4.77211	0.031433	1	AT5G24010		Protein kinase superfamily protein
Ha412HOChr04g0170991	0.552887	4.36131	4.76693	0.0315229	1	AT4G25420	GA5, GA20OX1, AT2301, ATGA20OX1	2-oxoglutarate (2OG) and Fe(II)-dependent oxygenase superfamily protein
Ha412HOChr15g0694731	0.394018	2.74575	4.76674	0.0315262	1	AT3G08600		Protein of unknown function (DUF1191)
Ha412HOChr13g0632721	-0.403979	5.41369	4.75987	0.0316459	1	AT4G00400	GPAT8, AtGPAT8	glycerol-3-phosphate acyltransferase 8
Ha412HOChr16g0755421	0.270204	5.93761	4.75835	0.0316725	1	AT5G50150		Protein of Unknown Function (DUF239)
Ha412HOChr03g0130401	-0.29531	4.84367	4.75588	0.0317158	1	AT1G22380	AtUGT85A3, UGT85A3	UDP-glucosyl transferase 85A3
Ha412HOChr08g0342971	0.306205	3.42533	4.75164	0.0317899	1	AT1G75560		zinc knuckle (CCHC-type) family protein
Ha412HOChr17g0826391	-0.785907	-0.124066	4.74812	0.0318518	1	NA	NA	NA
Ha412HOChr01g0036071	0.408302	1.88189	4.74058	0.0319846	1	AT3G24800	PRT1	proteolysis 1
Ha412HOChr13g0598601	-2.64702	-1.37756	4.75556	0.0320273	1	AT5G06270		unknown protein; FUNCTIONS IN: molecular_function unknown; INVOLVED IN: biological_process unknown; LOCATED IN: chloroplast; EXPRESSED IN: 21 plant structures; EXPRESSED DURING: 11 growth stages; BEST Arabidopsis thaliana protein match is: unknown protein (TAIR:AT3G11600.1); Has 1807 Blast hits to 1807 proteins in 277 species: Archae - 0; Bacteria - 0; Metazoa - 736; Fungi - 347; Plants - 385; Vi…
Ha412HOChr16g0762701	1.16916	-0.780145	4.733	0.0321189	1	AT3G19430		late embryogenesis abundant protein-related / LEA protein-related
Ha412HOChr09g0391021	-0.204451	5.26119	4.72684	0.0322282	1	AT5G19290		alpha/beta-Hydrolases superfamily protein
Ha412HOChr01g0045131	-0.367577	5.66896	4.72456	0.0322689	1	AT2G20340		Pyridoxal phosphate (PLP)-dependent transferases superfamily protein
Ha412HOChr17g0807621	-0.434827	5.07082	4.72195	0.0323156	1	AT4G25960	PGP2	P-glycoprotein 2
Ha412HOChr05g0224861	1.08713	-0.953091	4.71876	0.0323726	1	NA	NA	NA
Ha412HOChr08g0332661	0.12184	5.71107	4.7157	0.0324273	1	AT2G44140		Peptidase family C54 protein
Ha412HOChr06g0257711	-0.674671	3.36448	4.71371	0.032463	1	AT1G64530		Plant regulator RWP-RK family protein
Ha412HOChr09g0375901	0.459801	1.45742	4.71018	0.0325263	1	NA	NA	NA
Ha412HOChr12g0539301	-0.35652	2.8618	4.70283	0.0326587	1	AT5G13640	ATPDAT, PDAT, PDAT1	phospholipid:diacylglycerol acyltransferase
Ha412HOChr13g0595511	0.423459	3.34892	4.70235	0.0326674	1	AT2G36430		Plant protein of unknown function (DUF247)
Ha412HOChr12g0577941	-0.475153	1.61602	4.69789	0.0327482	1	AT5G39000		Malectin/receptor-like protein kinase family protein
Ha412HOChr07g0287761	-0.214563	4.48429	4.69378	0.0328227	1	AT2G31570	ATGPX2, GPX2	glutathione peroxidase 2
Ha412HOChr09g0422481	0.424865	2.18523	4.68848	0.0329189	1	AT1G23710		Protein of unknown function (DUF1645)
Ha412HOChr09g0401631	-0.430558	1.88235	4.68394	0.0330018	1	NA	NA	NA
Ha412HOChr12g0549281	-0.726604	3.19515	4.6831	0.0330171	1	AT1G68800	BRC2, TCP12	TCP domain protein 12
Ha412HOChr17g0858311	-0.565014	1.39031	4.68177	0.0330414	1	NA	NA	NA
Ha412HOChr09g0390541	-0.422551	5.99446	4.68155	0.0330455	1	AT5G10770		Eukaryotic aspartyl protease family protein
Ha412HOChr14g0660911	-1.212	0.941517	4.67853	0.0331007	1	AT2G27500		Glycosyl hydrolase superfamily protein
Ha412HOChr14g0668391	-0.68978	2.49788	4.67765	0.0331168	1	AT5G65380		MATE efflux family protein
Ha412HOChr07g0311841	-0.778546	0.0152357	4.67248	0.0332117	1	AT2G37260	TTG2, ATWRKY44, WRKY44, DSL1	WRKY family transcription factor family protein
Ha412HOChr07g0311841	-0.778546	0.0152357	4.67248	0.0332117	1	AT2G37260	TTG2, ATWRKY44, WRKY44	WRKY family transcription factor family protein
Ha412HOChr15g0710581	0.290292	3.42268	4.67107	0.0332375	1	AT1G26740		Ribosomal L32p protein family
Ha412HOChr14g0654011	0.41913	1.49531	4.65976	0.0334463	1	AT4G24730		Calcineurin-like metallo-phosphoesterase superfamily protein
Ha412HOChr09g0377481	0.287558	4.48251	4.65465	0.0335412	1	AT5G16970	AT-AER, AER	alkenal reductase
Ha412HOChr10g0431371	-0.755947	2.43868	4.64316	0.0337551	1	AT1G34750		Protein phosphatase 2C family protein
Ha412HOChr05g0222281	-0.416636	1.85932	4.62797	0.0340405	1	NA	NA	NA
Ha412HOChr09g0420451	0.57717	1.11866	4.62552	0.0340867	1	AT5G61250	AtGUS1, GUS1	glucuronidase 1
Ha412HOChr01g0019141	-5.4822	-1.74723	4.9598	0.0341001	1	ATCG00730	PETD	photosynthetic electron transfer D
Ha412HOChr17g0856531	0.469881	2.47316	4.62008	0.0341898	1	AT1G23790		Plant protein of unknown function (DUF936)
Ha412HOChr09g0418651	0.311543	4.14007	4.61831	0.0342234	1	AT1G27660		basic helix-loop-helix (bHLH) DNA-binding superfamily protein
Ha412HOChr13g0616971	-1.1346	3.6907	4.61679	0.0342523	1	AT5G40010	AATP1	AAA-ATPase 1
Ha412HOChr09g0420641	0.361998	4.24029	4.61445	0.0342968	1	AT5G61390		Polynucleotidyl transferase, ribonuclease H-like superfamily protein
Ha412HOChr04g0146831	0.431925	1.51	4.60568	0.0344639	1	AT1G17720	ATB BETA	Protein phosphatase 2A, regulatory subunit PR55
Ha412HOChr12g0565861	0.352476	3.78785	4.60514	0.0344742	1	AT1G67080	ABA4	abscisic acid (aba)-deficient 4
Ha412HOChr17g0825671	-0.351331	2.93425	4.59976	0.0345772	1	AT5G14240		Thioredoxin superfamily protein
Ha412HOChr01g0026721	0.190343	7.65282	4.59379	0.034692	1	AT2G38800		Plant calmodulin-binding protein-related
Ha412HOChr16g0753401	-0.531205	1.2772	4.59255	0.0347159	1	AT5G07740		actin binding
Ha412HOChr15g0725181	0.265536	3.33928	4.59237	0.0347195	1	NA	NA	NA
Ha412HOChr11g0495111	-0.425451	2.68667	4.59152	0.0347358	1	AT5G56220		P-loop containing nucleoside triphosphate hydrolases superfamily protein
Ha412HOChr13g0630611	-0.717182	3.56137	4.58855	0.0347931	1	AT2G26640	KCS11	3-ketoacyl-CoA synthase 11
Ha412HOChr14g0655791	-0.438503	4.61641	4.57199	0.0351144	1	AT4G13840		HXXXD-type acyl-transferase family protein
Ha412HOChr15g0698581	0.394052	2.57996	4.56797	0.035193	1	AT5G40320		Cysteine/Histidine-rich C1 domain family protein
Ha412HOChr04g0172151	-0.656503	0.672524	4.56406	0.0352694	1	AT2G46620		P-loop containing nucleoside triphosphate hydrolases superfamily protein
Ha412HOChr11g0520861	-0.28746	3.08707	4.5616	0.0353176	1	AT3G13340		Transducin/WD40 repeat-like superfamily protein
Ha412HOChr17g0856441	0.416011	2.55062	4.55684	0.0354112	1	AT1G60800	NIK3	NSP-interacting kinase 3
Ha412HOChr11g0520271	-0.184126	4.93771	4.54517	0.0356417	1	NA	NA	NA
Ha412HOChr13g0629291	-1.0654	2.20131	4.53982	0.0357479	1	AT3G12203	scpl17	serine carboxypeptidase-like 17
Ha412HOChr16g0750981	0.397842	2.83254	4.53683	0.0358072	1	AT1G52150	ATHB-15, ATHB15, CNA, ICU4	Homeobox-leucine zipper family protein / lipid-binding START domain-containing protein
Ha412HOChr04g0197831	-0.696609	4.55848	4.53388	0.0358662	1	NA	NA	NA
Ha412HOChr11g0506451	0.219267	4.10304	4.53337	0.0358763	1	AT4G17140		pleckstrin homology (PH) domain-containing protein
Ha412HOChr06g0262901	0.534941	0.406105	4.53024	0.0359388	1	AT3G55350		PIF / Ping-Pong family of plant transposases
Ha412HOChr15g0694361	-0.22232	4.28582	4.52372	0.0360694	1	AT3G08760	ATSIK	Protein kinase superfamily protein
Ha412HOChr13g0613141	0.362703	3.66153	4.51965	0.0361512	1	AT5G22355		Cysteine/Histidine-rich C1 domain family protein
Ha412HOChr00c00111g0862431	-0.431368	2.36877	4.51643	0.0362159	1	AT1G45207		Remorin family protein
Ha412HOChr14g0687941	-0.541502	3.96459	4.51566	0.0362314	1	AT2G40140	CZF1, ZFAR1, SZF2, ATSZF2	zinc finger (CCCH-type) family protein
Ha412HOChr09g0388201	-0.180001	5.50319	4.50672	0.0364122	1	AT4G24460	CLT2	CRT (chloroquine-resistance transporter)-like transporter 2
Ha412HOChr10g0471651	-0.560742	0.826487	4.50516	0.0364439	1	AT1G17630		Pentatricopeptide repeat (PPR-like) superfamily protein
Ha412HOChr09g0416581	0.399887	3.02283	4.50343	0.0364789	1	AT1G46264	AT-HSFB4, HSFB4, SCZ	heat shock transcription factor B4
Ha412HOChr08g0329791	-0.818135	-0.323638	4.49975	0.0365539	1	NA	NA	NA
Ha412HOChr01g0001181	0.383343	4.95329	4.48712	0.036812	1	AT2G47500		P-loop nucleoside triphosphate hydrolases superfamily protein with CH (Calponin Homology) domain
Ha412HOChr16g0772451	-0.726406	1.30295	4.48647	0.0368251	1	AT4G17250		unknown protein; BEST Arabidopsis thaliana protein match is: unknown protein (TAIR:AT5G47580.1); Has 31 Blast hits to 31 proteins in 6 species: Archae - 0; Bacteria - 0; Metazoa - 0; Fungi - 0; Plants - 31; Viruses - 0; Other Eukaryotes - 0 (source: NCBI BLink).
Ha412HOChr16g0772451	-0.726406	1.30295	4.48647	0.0368251	1	AT4G17250		unknown protein; FUNCTIONS IN: molecular_function unknown; INVOLVED IN: heat acclimation; LOCATED IN: cellular_component unknown; EXPRESSED IN: 12 plant structures; EXPRESSED DURING: 7 growth stages; BEST Arabidopsis thaliana protein match is: unknown protein (TAIR:AT5G47580.1).
Ha412HOChr05g0238771	-0.544989	0.391682	4.48421	0.0368716	1	AT1G10865		FUNCTIONS IN: molecular_function unknown; INVOLVED IN: biological_process unknown; LOCATED IN: cellular_component unknown; CONTAINS InterPro DOMAIN/s: Cytochrome c oxidase assembly protein PET191, N-terminal (InterPro:IPR018793); Has 241 Blast hits to 241 proteins in 124 species: Archae - 0; Bacteria - 0; Metazoa - 100; Fungi - 94; Plants - 38; Viruses - 0; Other Eukaryotes - 9 (source: NCBI BLin…
Ha412HOChr05g0238771	-0.544989	0.391682	4.48421	0.0368716	1	AT1G10865		FUNCTIONS IN: molecular_function unknown; INVOLVED IN: biological_process unknown; LOCATED IN: cellular_component unknown; CONTAINS InterPro DOMAIN/s: Cytochrome c oxidase assembly protein PET191, N-terminal (InterPro:IPR018793); Has 30201 Blast hits to 17322 proteins in 780 species: Archae - 12; Bacteria - 1396; Metazoa - 17338; Fungi - 3422; Plants - 5037; Viruses - 0; Other Eukaryotes - 2996 (…
Ha412HOChr15g0697401	-0.234524	8.56175	4.48405	0.0368749	1	AT3G04730	IAA16	indoleacetic acid-induced protein 16
Ha412HOChr16g0754921	0.553084	2.31798	4.48298	0.0368968	1	AT1G60010		unknown protein; FUNCTIONS IN: molecular_function unknown; INVOLVED IN: N-terminal protein myristoylation; LOCATED IN: cellular_component unknown; EXPRESSED IN: 22 plant structures; EXPRESSED DURING: 13 growth stages; BEST Arabidopsis thaliana protein match is: unknown protein (TAIR:AT1G10530.1); Has 185 Blast hits to 185 proteins in 18 species: Archae - 0; Bacteria - 0; Metazoa - 0; Fungi - 3; P…
Ha412HOChr10g0463891	-1.21071	2.08981	4.48298	0.0368969	1	NA	NA	NA
Ha412HOChr07g0316711	0.356203	4.0647	4.48255	0.0369056	1	AT3G01680		CONTAINS InterPro DOMAIN/s: Mediator complex subunit Med28 (InterPro:IPR021640); BEST Arabidopsis thaliana protein match is: unknown protein (TAIR:AT3G01670.1); Has 122 Blast hits to 112 proteins in 13 species: Archae - 0; Bacteria - 0; Metazoa - 0; Fungi - 0; Plants - 122; Viruses - 0; Other Eukaryotes - 0 (source: NCBI BLink).
Ha412HOChr13g0593141	-0.5736	0.715858	4.47365	0.0370893	1	AT1G63830		PLAC8 family protein
Ha412HOChr01g0009901	-0.339553	6.72603	4.47352	0.0370918	1	AT5G45670		GDSL-like Lipase/Acylhydrolase superfamily protein
Ha412HOChr05g0220391	-0.253543	4.36171	4.46175	0.0373362	1	AT5G60750		CAAX amino terminal protease family protein
Ha412HOChr08g0349961	-0.561511	0.605653	4.45515	0.0374738	1	AT3G07040	RPM1, RPS3	NB-ARC domain-containing disease resistance protein
Ha412HOChr10g0442531	-0.518108	0.958763	4.44893	0.037604	1	AT3G12580	HSP70, ATHSP70	heat shock protein 70
Ha412HOChr10g0448301	-0.272046	3.11177	4.44371	0.0377137	1	AT5G05140		Transcription elongation factor (TFIIS) family protein
Ha412HOChr09g0399601	0.495622	2.07201	4.43367	0.0379257	1	NA	NA	NA
Ha412HOChr12g0539131	-0.988989	2.82606	4.43329	0.0379337	1	AT5G12010		unknown protein; INVOLVED IN: response to salt stress; LOCATED IN: chloroplast, plasma membrane, membrane; EXPRESSED IN: 23 plant structures; EXPRESSED DURING: 13 growth stages; BEST Arabidopsis thaliana protein match is: unknown protein (TAIR:AT4G29780.1); Has 1807 Blast hits to 1807 proteins in 277 species: Archae - 0; Bacteria - 0; Metazoa - 736; Fungi - 347; Plants - 385; Viruses - 0; Other E…
Ha412HOChr09g0429631	-2.56935	-1.35001	4.42895	0.0380256	1	AT3G13960	AtGRF5, GRF5	growth-regulating factor 5
Ha412HOChr14g0685431	-0.385371	2.7576	4.4287	0.0380309	1	AT1G65520	ATECI1, ECI1, ECHIC, PEC11	delta(3), delta(2)-enoyl CoA isomerase 1
Ha412HOChr11g0511251	-0.863325	-0.34862	4.42597	0.038089	1	AT1G03290		unknown protein; BEST Arabidopsis thaliana protein match is: unknown protein (TAIR:AT4G02880.2); Has 13587 Blast hits to 10183 proteins in 1114 species: Archae - 257; Bacteria - 2402; Metazoa - 5637; Fungi - 960; Plants - 675; Viruses - 54; Other Eukaryotes - 3602 (source: NCBI BLink).
Ha412HOChr11g0511251	-0.863325	-0.34862	4.42597	0.038089	1	AT1G03290		unknown protein; FUNCTIONS IN: molecular_function unknown; INVOLVED IN: biological_process unknown; LOCATED IN: cellular_component unknown; EXPRESSED IN: 22 plant structures; EXPRESSED DURING: 13 growth stages; BEST Arabidopsis thaliana protein match is: unknown protein (TAIR:AT4G02880.2).
Ha412HOChr06g0262561	-0.463051	1.98407	4.41703	0.0382796	1	NA	NA	NA
Ha412HOChr13g0615801	-0.201668	4.00833	4.4083	0.0384667	1	AT1G59970		Matrixin family protein
Ha412HOChr11g0518921	-0.736484	0.449443	4.40328	0.0385748	1	AT2G44730		Alcohol dehydrogenase transcription factor Myb/SANT-like family protein
Ha412HOChr05g0220671	-0.187718	4.88725	4.39825	0.0386833	1	AT5G53350	CLPX	CLP protease regulatory subunit X
Ha412HOChr17g0841451	0.215519	3.88194	4.38728	0.0389214	1	AT1G61900		unknown protein; FUNCTIONS IN: molecular_function unknown; INVOLVED IN: biological_process unknown; LOCATED IN: anchored to plasma membrane, plasma membrane, anchored to membrane; EXPRESSED IN: 23 plant structures; EXPRESSED DURING: 13 growth stages; BEST Arabidopsis thaliana protein match is: unknown protein (TAIR:AT2G30700.1); Has 65 Blast hits to 65 proteins in 12 species: Archae - 0; Bacteria…
Ha412HOChr17g0841451	0.215519	3.88194	4.38728	0.0389214	1	AT1G61900		unknown protein; BEST Arabidopsis thaliana protein match is: unknown protein (TAIR:AT2G30700.1).
Ha412HOChr17g0841451	0.215519	3.88194	4.38728	0.0389214	1	AT1G61900		unknown protein; FUNCTIONS IN: molecular_function unknown; INVOLVED IN: biological_process unknown; LOCATED IN: anchored to plasma membrane, plasma membrane, anchored to membrane; EXPRESSED IN: 23 plant structures; EXPRESSED DURING: 13 growth stages; BEST Arabidopsis thaliana protein match is: unknown protein (TAIR:AT2G30700.1); Has 35333 Blast hits to 34131 proteins in 2444 species: Archae - 798…
Ha412HOChr03g0141291	-0.970053	-0.420042	4.3865	0.0389382	1	AT3G22190	IQD5	IQ-domain 5
Ha412HOChr17g0825561	-0.616853	3.97532	4.37926	0.0390962	1	AT5G40780		lysine histidine transporter 1
Ha412HOChr17g0825561	-0.616853	3.97532	4.37926	0.0390962	1	AT5G40780	LHT1	lysine histidine transporter 1
Ha412HOChr08g0367831	-0.561056	0.782015	4.37897	0.0391026	1	AT5G58530		Glutaredoxin family protein
Ha412HOChr10g0452711	0.305888	4.87027	4.37873	0.0391079	1	AT1G05370		Sec14p-like phosphatidylinositol transfer family protein
Ha412HOChr04g0188191	-0.720863	0.50424	4.3768	0.03915	1	AT4G37190		LOCATED IN: cytosol, plasma membrane; EXPRESSED IN: 20 plant structures; EXPRESSED DURING: 13 growth stages; CONTAINS InterPro DOMAIN/s: Beta tubulin, autoregulation binding site (InterPro:IPR013838), Misato Segment II, myosin-like (InterPro:IPR019605), Tubulin/FtsZ, N-terminal (InterPro:IPR019746); Has 345 Blast hits to 341 proteins in 161 species: Archae - 0; Bacteria - 0; Metazoa - 131; Fungi …
Ha412HOChr04g0188191	-0.720863	0.50424	4.3768	0.03915	1	AT4G37190		LOCATED IN: cytosol, plasma membrane; EXPRESSED IN: 20 plant structures; EXPRESSED DURING: 13 growth stages; CONTAINS InterPro DOMAIN/s: Misato Segment II, myosin-like (InterPro:IPR019605), Tubulin/FtsZ, N-terminal (InterPro:IPR019746); Has 35333 Blast hits to 34131 proteins in 2444 species: Archae - 798; Bacteria - 22429; Metazoa - 974; Fungi - 991; Plants - 531; Viruses - 0; Other Eukaryotes - …
Ha412HOChr05g0218231	-0.862058	2.29185	4.37547	0.0391792	1	AT4G00730	ANL2, AHDP	Homeobox-leucine zipper family protein / lipid-binding START domain-containing protein
Ha412HOChr03g0142061	-0.35434	2.5109	4.37423	0.0392064	1	AT4G14385		FUNCTIONS IN: molecular_function unknown; INVOLVED IN: biological_process unknown; LOCATED IN: vacuole; EXPRESSED IN: 24 plant structures; EXPRESSED DURING: 15 growth stages; CONTAINS InterPro DOMAIN/s: Histone H4 acetyltransferase, NuA4 complex, Eaf6 (InterPro:IPR015418); Has 30201 Blast hits to 17322 proteins in 780 species: Archae - 12; Bacteria - 1396; Metazoa - 17338; Fungi - 3422; Plants - …
Ha412HOChr03g0142061	-0.35434	2.5109	4.37423	0.0392064	1	AT4G14385		FUNCTIONS IN: molecular_function unknown; INVOLVED IN: biological_process unknown; LOCATED IN: vacuole; EXPRESSED IN: 24 plant structures; EXPRESSED DURING: 15 growth stages; CONTAINS InterPro DOMAIN/s: Histone H4 acetyltransferase, NuA4 complex, Eaf6 (InterPro:IPR015418); Has 35333 Blast hits to 34131 proteins in 2444 species: Archae - 798; Bacteria - 22429; Metazoa - 974; Fungi - 991; Plants - …
Ha412HOChr01g0035991	-1.96921	0.768834	4.37351	0.0392222	1	AT5G43490		unknown protein; Has 1807 Blast hits to 1807 proteins in 277 species: Archae - 0; Bacteria - 0; Metazoa - 736; Fungi - 347; Plants - 385; Viruses - 0; Other Eukaryotes - 339 (source: NCBI BLink).
Ha412HOChr08g0327461	-1.90836	-0.915932	4.36097	0.0394984	1	AT1G13130		Cellulase (glycosyl hydrolase family 5) protein
Ha412HOChr15g0714401	0.786636	-0.047509	4.35321	0.0396705	1	AT4G38690		PLC-like phosphodiesterases superfamily protein
Ha412HOChr01g0022431	-0.330964	2.66974	4.35208	0.0396955	1	AT3G07565		Protein of unknown function (DUF3755)
Ha412HOChr03g0128231	0.335388	3.65863	4.34763	0.0397946	1	AT3G04690	ANX1	Malectin/receptor-like protein kinase family protein
Ha412HOChr14g0682121	-0.438158	2.38995	4.34546	0.0398428	1	AT2G36320		A20/AN1-like zinc finger family protein
Ha412HOChr10g0435951	1.20338	-0.750218	4.34483	0.039857	1	AT1G03070		Bax inhibitor-1 family protein
Ha412HOChr09g0407111	-0.447778	1.7383	4.33644	0.0400447	1	AT5G37730		unknown protein; BEST Arabidopsis thaliana protein match is: unknown protein (TAIR:AT1G23150.1); Has 1807 Blast hits to 1807 proteins in 277 species: Archae - 0; Bacteria - 0; Metazoa - 736; Fungi - 347; Plants - 385; Viruses - 0; Other Eukaryotes - 339 (source: NCBI BLink).
Ha412HOChr07g0294671	-0.521643	1.45599	4.33281	0.0401263	1	AT5G18910		Protein kinase superfamily protein
Ha412HOChr15g0730231	-0.994194	2.53423	4.33053	0.0401775	1	AT5G62230	ERL1	ERECTA-like 1
Ha412HOChr08g0367041	-0.377917	3.7645	4.32909	0.0402099	1	AT3G47600	MYB94, ATMYBCP70, ATMYB94	myb domain protein 94
Ha412HOChr05g0225111	-0.429606	3.92925	4.32216	0.0403665	1	AT3G18670		Ankyrin repeat family protein
Ha412HOChr01g0023161	0.607995	0.690576	4.31302	0.0405739	1	AT5G56630	PFK7	phosphofructokinase 7
Ha412HOChr06g0251641	-0.342089	4.77086	4.30815	0.0406848	1	AT4G00770		unknown protein; Has 127 Blast hits to 120 proteins in 33 species: Archae - 0; Bacteria - 2; Metazoa - 6; Fungi - 8; Plants - 62; Viruses - 3; Other Eukaryotes - 46 (source: NCBI BLink).
Ha412HOChr15g0715081	4.82334	-1.85226	4.45099	0.0407117	1	AT1G62310		transcription factor jumonji (jmjC) domain-containing protein
Ha412HOChr13g0608711	0.354065	3.10019	4.30286	0.0408057	1	AT5G02140		Pathogenesis-related thaumatin superfamily protein
Ha412HOChr14g0649261	0.132191	4.69712	4.3023	0.0408185	1	AT3G12250	TGA6, BZIP45	TGACG motif-binding factor 6
Ha412HOChr04g0169751	-0.66899	2.17109	4.30094	0.0408498	1	AT5G49760		Leucine-rich repeat protein kinase family protein
Ha412HOChr17g0804651	0.354954	4.40783	4.30041	0.0408618	1	AT4G23420		NAD(P)-binding Rossmann-fold superfamily protein
Ha412HOChr06g0260041	-0.434343	1.84752	4.29948	0.0408831	1	AT2G02150		Tetratricopeptide repeat (TPR)-like superfamily protein
Ha412HOChr07g0288651	-3.96638	-1.54232	4.35708	0.0408932	1	NA	NA	NA
Ha412HOChr17g0839671	0.380299	5.66747	4.29869	0.0409013	1	AT5G04700		Ankyrin repeat family protein
Ha412HOChr08g0338731	0.471279	5.38138	4.29504	0.0409851	1	AT1G06150		basic helix-loop-helix (bHLH) DNA-binding superfamily protein
Ha412HOChr08g0338731	0.471279	5.38138	4.29504	0.0409851	1	AT1G06150	EMB1444	basic helix-loop-helix (bHLH) DNA-binding superfamily protein
Ha412HOChr13g0607471	0.754769	-0.219951	4.29292	0.0410338	1	AT5G51740		Peptidase family M48 family protein
Ha412HOChr08g0367701	-0.246133	3.09078	4.29077	0.0410834	1	AT3G29270		RING/U-box superfamily protein
Ha412HOChr13g0626571	-0.343997	1.55157	4.28962	0.0411099	1	AT1G63130		Tetratricopeptide repeat (TPR)-like superfamily protein
Ha412HOChr11g0512571	-0.534926	2.73882	4.28883	0.0411281	1	AT4G21750	ATML1	Homeobox-leucine zipper family protein / lipid-binding START domain-containing protein
Ha412HOChr06g0245071	-0.561896	1.29822	4.28828	0.0411408	1	NA	NA	NA
Ha412HOChr10g0465071	-0.896093	0.841504	4.28082	0.0413134	1	AT3G14370	WAG2	Protein kinase superfamily protein
Ha412HOChr15g0731481	-0.332829	4.25365	4.26842	0.0416021	1	NA	NA	NA
Ha412HOChr02g0080751	0.368584	5.04255	4.26298	0.0417294	1	AT3G15680		Ran BP2/NZF zinc finger-like superfamily protein
Ha412HOChr03g0130151	-0.68037	1.97717	4.26168	0.0417601	1	AT3G16510		Calcium-dependent lipid-binding (CaLB domain) family protein
Ha412HOChr04g0171481	-0.30514	5.6479	4.2563	0.0418865	1	AT3G49530	ANAC062, NTL6, NAC062	NAC domain containing protein 62
Ha412HOChr07g0319581	0.450938	1.82489	4.25411	0.0419379	1	NA	NA	NA
Ha412HOChr05g0215511	-0.701615	2.46097	4.25341	0.0419546	1	AT3G24503	ALDH2C4, ALDH1A, REF1	aldehyde dehydrogenase 2C4
Ha412HOChr13g0599041	0.202561	3.51573	4.25155	0.0419985	1	AT3G52390		TatD related DNase
Ha412HOChr04g0189491	0.247467	2.8346	4.25142	0.0420014	1	AT5G41650		Lactoylglutathione lyase / glyoxalase I family protein
Ha412HOChr13g0596231	0.275455	4.44656	4.24646	0.0421186	1	AT2G28150		Domain of unknown function (DUF966)
Ha412HOChr04g0165641	-0.210714	5.02875	4.24516	0.0421496	1	AT1G12680	PEPKR2	phosphoenolpyruvate carboxylase-related kinase 2
Ha412HOChr11g0528311	-0.435846	2.43433	4.245	0.0421533	1	AT3G09830		Protein kinase superfamily protein
Ha412HOChr15g0743381	-0.226641	5.13102	4.24424	0.0421714	1	AT1G01490		Heavy metal transport/detoxification superfamily protein
Ha412HOChr04g0164121	-0.564429	2.76997	4.24406	0.0421756	1	AT1G18740		Protein of unknown function (DUF793)
Ha412HOChr02g0091701	-0.407038	2.29703	4.24227	0.042218	1	AT4G11800		Calcineurin-like metallo-phosphoesterase superfamily protein
Ha412HOChr11g0528931	0.52984	0.891403	4.24159	0.0422342	1	AT5G03795		Exostosin family protein
Ha412HOChr13g0603901	-0.520777	1.74848	4.23977	0.0422776	1	AT1G22260	ZYP1a, ZYP1	Myosin heavy chain-related protein
Ha412HOChr11g0485631	0.338037	2.98619	4.23782	0.0423239	1	AT3G08530		Clathrin, heavy chain
Ha412HOChr05g0217521	0.175875	4.36038	4.23755	0.0423302	1	AT1G08530		unknown protein; FUNCTIONS IN: molecular_function unknown; INVOLVED IN: biological_process unknown; LOCATED IN: chloroplast; BEST Arabidopsis thaliana protein match is: unknown protein (TAIR:AT5G09995.2); Has 140 Blast hits to 140 proteins in 53 species: Archae - 0; Bacteria - 63; Metazoa - 0; Fungi - 0; Plants - 76; Viruses - 0; Other Eukaryotes - 1 (source: NCBI BLink).
Ha412HOChr17g0828361	0.240216	6.13412	4.23635	0.0423589	1	AT3G26935		DHHC-type zinc finger family protein
Ha412HOChr16g0795151	-4.4849	-1.4901	4.26558	0.0424334	1	AT4G35160		O-methyltransferase family protein
Ha412HOChr06g0256681	-0.422587	2.10731	4.23126	0.0424803	1	AT5G48820	ICK6	inhibitor/interactor with cyclin-dependent kinase
Ha412HOChr06g0256681	-0.422587	2.10731	4.23126	0.0424803	1	AT5G48820	KRP3, ICK6	inhibitor/interactor with cyclin-dependent kinase
Ha412HOChr16g0791371	-0.344231	4.89483	4.22862	0.0425435	1	AT4G00730	ANL2, AHDP	Homeobox-leucine zipper family protein / lipid-binding START domain-containing protein
Ha412HOChr17g0821051	5.0867	-0.961838	4.25999	0.0425651	1	AT1G27050	ATHB54, HB54	homeobox protein 54
Ha412HOChr15g0742331	-2.0866	-1.02879	4.23079	0.0426509	1	AT2G22840	AtGRF1, GRF1	growth-regulating factor 1
Ha412HOChr04g0173431	-2.5501	0.386433	4.22342	0.0426681	1	AT3G51680		NAD(P)-binding Rossmann-fold superfamily protein
Ha412HOChr14g0668021	-0.786483	2.01494	4.21163	0.0429522	1	AT5G66900		Disease resistance protein (CC-NBS-LRR class) family
Ha412HOChr15g0713971	0.143415	5.79146	4.21103	0.0429667	1	AT1G75990		PAM domain (PCI/PINT associated module) protein
Ha412HOChr01g0036781	0.236908	3.07941	4.21076	0.0429731	1	AT1G07090	LSH6	Protein of unknown function (DUF640)
Ha412HOChr15g0739621	-1.99295	0.00773636	4.20804	0.043039	1	AT1G30040	ATGA2OX2, GA2OX2	gibberellin 2-oxidase
Ha412HOChr09g0415171	-0.385323	3.23615	4.20468	0.0431206	1	AT1G22380	AtUGT85A3, UGT85A3	UDP-glucosyl transferase 85A3
Ha412HOChr14g0637421	0.683728	1.97382	4.20333	0.0431533	1	AT3G26210	CYP71B23	cytochrome P450, family 71, subfamily B, polypeptide 23
Ha412HOChr17g0819301	0.248402	3.96008	4.20285	0.0431649	1	AT4G38670		Pathogenesis-related thaumatin superfamily protein
Ha412HOChr03g0126481	-0.196759	4.02409	4.20114	0.0432066	1	AT1G56000		FAD/NAD(P)-binding oxidoreductase family protein
Ha412HOChr12g0565231	-0.535133	1.54163	4.1997	0.0432416	1	AT3G02130	RPK2, TOAD2, CLI1	receptor-like protein kinase 2
Ha412HOChr14g0676841	-1.4846	-1.14649	4.19587	0.0433351	1	AT1G29690	CAD1	MAC/Perforin domain-containing protein
Ha412HOChr09g0421651	-0.205104	4.07816	4.19157	0.04344	1	AT5G62610		basic helix-loop-helix (bHLH) DNA-binding superfamily protein
Ha412HOChr10g0465681	0.597953	0.733425	4.19028	0.0434718	1	AT1G19440	KCS4	3-ketoacyl-CoA synthase 4
Ha412HOChr14g0692021	-0.374007	6.90853	4.18962	0.0434879	1	AT5G23940	EMB3009, PEL3, DCR	HXXXD-type acyl-transferase family protein
Ha412HOChr13g0620311	0.242972	2.79002	4.18649	0.0435647	1	NA	NA	NA
Ha412HOChr17g0835011	-0.751786	-0.179261	4.18516	0.0435973	1	AT4G20900	MS5, TDM1	Tetratricopeptide repeat (TPR)-like superfamily protein
Ha412HOChr01g0009841	0.632964	2.40247	4.18217	0.0436708	1	AT1G62040	ATG8C	Ubiquitin-like superfamily protein
Ha412HOChr16g0802921	0.331845	3.44689	4.17961	0.0437339	1	AT4G35550	HB-4, WOX13, ATWOX13	WUSCHEL related homeobox 13
Ha412HOChr11g0506581	0.769863	0.0644781	4.17907	0.0437472	1	NA	NA	NA
Ha412HOChr16g0797201	0.432413	2.85855	4.17687	0.0438016	1	NA	NA	NA
Ha412HOChr09g0429531	-0.64223	4.43248	4.17674	0.0438046	1	AT1G72520	LOX4	PLAT/LH2 domain-containing lipoxygenase family protein
Ha412HOChr05g0201291	-0.767299	2.40488	4.17658	0.0438086	1	AT4G21750	ATML1	Homeobox-leucine zipper family protein / lipid-binding START domain-containing protein
Ha412HOChr07g0287811	-1.46378	0.424429	4.17401	0.0438721	1	AT5G18160		F-box and associated interaction domains-containing protein
Ha412HOChr01g0041421	0.295045	5.61987	4.16725	0.0440398	1	AT5G20950		Glycosyl hydrolase family protein
Ha412HOChr03g0107061	-0.91836	1.23571	4.16642	0.0440604	1	AT4G25800		Calmodulin-binding protein
Ha412HOChr14g0654741	-0.283231	6.82499	4.16568	0.0440786	1	AT4G25650	ACD1-LIKE, PTC52, TIC55-IV	ACD1-like
Ha412HOChr08g0343621	-0.571378	0.722344	4.16373	0.0441272	1	AT2G29060		GRAS family transcription factor
Ha412HOChr05g0222861	0.4156	2.41667	4.16365	0.0441291	1	AT3G48400		Cysteine/Histidine-rich C1 domain family protein
Ha412HOChr08g0329201	0.454753	2.38631	4.16231	0.0441626	1	AT5G40320		Cysteine/Histidine-rich C1 domain family protein
Ha412HOChr08g0366941	0.431352	2.2076	4.16161	0.04418	1	NA	NA	NA
Ha412HOChr03g0129121	0.160647	5.4123	4.15974	0.0442266	1	AT1G54610		Protein kinase superfamily protein
Ha412HOChr08g0347001	1.38089	-0.934425	4.15399	0.0443704	1	AT2G45290		Transketolase
Ha412HOChr02g0068231	-0.349404	2.15507	4.15073	0.044452	1	AT1G21370		unknown protein; CONTAINS InterPro DOMAIN/s: Protein of unknown function DUF218 (InterPro:IPR003848); Has 160 Blast hits to 160 proteins in 86 species: Archae - 0; Bacteria - 0; Metazoa - 0; Fungi - 102; Plants - 44; Viruses - 0; Other Eukaryotes - 14 (source: NCBI BLink).
Ha412HOChr02g0068231	-0.349404	2.15507	4.15073	0.044452	1	AT1G21370		unknown protein; CONTAINS InterPro DOMAIN/s: Protein of unknown function DUF218 (InterPro:IPR003848); Has 35333 Blast hits to 34131 proteins in 2444 species: Archae - 798; Bacteria - 22429; Metazoa - 974; Fungi - 991; Plants - 531; Viruses - 0; Other Eukaryotes - 9610 (source: NCBI BLink).
Ha412HOChr02g0070701	1.00213	-0.682055	4.14122	0.0446911	1	NA	NA	NA
Ha412HOChr03g0119421	0.271165	3.46563	4.13863	0.0447565	1	AT3G07810		RNA-binding (RRM/RBD/RNP motifs) family protein
Ha412HOChr14g0673951	0.492648	3.129	4.13745	0.0447864	1	AT5G14940		Major facilitator superfamily protein
Ha412HOChr03g0101001	1.03466	0.065657	4.13563	0.0448324	1	AT5G24920	AtGDU5, GDU5	glutamine dumper 5
Ha412HOChr11g0491321	-0.916556	0.0271686	4.13322	0.0448935	1	AT4G27290		S-locus lectin protein kinase family protein
Ha412HOChr06g0277531	0.331508	2.75068	4.13245	0.0449131	1	AT4G33940		RING/U-box superfamily protein
Ha412HOChr05g0237001	-0.29237	2.7619	4.12961	0.0449852	1	NA	NA	NA
Ha412HOChr10g0470521	-0.177784	4.77337	4.12686	0.0450552	1	AT1G53710		Calcineurin-like metallo-phosphoesterase superfamily protein
Ha412HOChr09g0392021	-1.21827	-0.628155	4.12602	0.0450764	1	NA	NA	NA
Ha412HOChr05g0205301	0.265139	2.56148	4.12587	0.0450802	1	AT1G07615		GTP-binding protein Obg/CgtA
Ha412HOChr07g0304671	0.281729	8.21472	4.12093	0.0452062	1	AT2G18540		RmlC-like cupins superfamily protein
Ha412HOChr14g0684731	-0.435225	6.6682	4.1172	0.0453017	1	AT5G13580		ABC-2 type transporter family protein
Ha412HOChr07g0311081	-0.483292	4.03424	4.11699	0.0453071	1	AT2G37040	PAL1, ATPAL1	PHE ammonia lyase 1
Ha412HOChr05g0242641	-0.756719	3.6526	4.11477	0.0453638	1	AT1G22360	AtUGT85A2, UGT85A2	UDP-glucosyl transferase 85A2
Ha412HOChr04g0196721	-0.800155	1.68878	4.11291	0.0454115	1	AT3G07600		Heavy metal transport/detoxification superfamily protein
Ha412HOChr09g0398661	-0.290272	3.16544	4.1048	0.0456203	1	AT5G14280		DNA-binding storekeeper protein-related
Ha412HOChr12g0545631	-2.64137	2.73401	4.10401	0.0456406	1	AT3G23510		Cyclopropane-fatty-acyl-phospholipid synthase
Ha412HOChr02g0059751	0.817791	-0.404088	4.10229	0.0456849	1	NA	NA	NA
Ha412HOChr16g0795921	-0.25402	2.93561	4.0991	0.0457675	1	AT5G45710	AT-HSFA4C, RHA1, HSFA4C	winged-helix DNA-binding transcription factor family protein
Ha412HOChr09g0422371	-0.372099	4.68686	4.09545	0.045862	1	AT3G48000	ALDH2B4, ALDH2, ALDH2A	aldehyde dehydrogenase 2B4
Ha412HOChr07g0295591	0.158991	3.67436	4.09414	0.045896	1	AT1G31600		RNA-binding (RRM/RBD/RNP motifs) family protein
Ha412HOChr01g0000421	0.532518	4.84148	4.09045	0.0459919	1	AT5G01930	MAN6, AtMAN6	Glycosyl hydrolase superfamily protein
Ha412HOChr05g0242511	0.662813	1.59571	4.08958	0.0460145	1	AT1G43790	TED6	tracheary element differentiation-related 6
Ha412HOChr03g0109561	-0.490219	1.08984	4.08936	0.0460204	1	AT1G11000	MLO4, ATMLO4	Seven transmembrane MLO family protein
Ha412HOChr02g0083301	0.336796	2.10487	4.08907	0.0460278	1	AT4G38040		Exostosin family protein
Ha412HOChr11g0496231	-0.473311	3.17778	4.08861	0.0460399	1	AT1G56130		Leucine-rich repeat transmembrane protein kinase
Ha412HOChr13g0588501	-0.527077	0.942866	4.08269	0.0461943	1	AT2G41740	VLN2, ATVLN2	villin 2
Ha412HOChr04g0157961	-0.655774	0.239441	4.08186	0.046216	1	AT1G15020	ATQSOX1, QSO2, QSOX1	quiescin-sulfhydryl oxidase 1
Ha412HOChr06g0272551	-0.184905	4.48935	4.07922	0.0462853	1	AT1G13980	GN	sec7 domain-containing protein
Ha412HOChr06g0272551	-0.184905	4.48935	4.07922	0.0462853	1	AT1G13980	GN, VAN7, EMB30	sec7 domain-containing protein
Ha412HOChr12g0544201	0.921333	-0.135908	4.07688	0.0463465	1	AT4G37380		Tetratricopeptide repeat (TPR)-like superfamily protein
Ha412HOChr17g0856971	0.339193	4.2822	4.07562	0.0463795	1	AT1G27210		ARM repeat superfamily protein
Ha412HOChr07g0316661	0.341606	4.33658	4.07393	0.046424	1	AT3G18670		Ankyrin repeat family protein
Ha412HOChr14g0685911	3.17157	-1.37939	4.12242	0.0465317	1	NA	NA	NA
Ha412HOChr03g0107401	0.611863	1.29279	4.06584	0.046637	1	NA	NA	NA
Ha412HOChr11g0502731	-0.994244	1.15867	4.06262	0.0467222	1	AT3G05600		alpha/beta-Hydrolases superfamily protein
Ha412HOChr13g0602441	-0.245437	4.04279	4.05974	0.0467984	1	AT5G03420		5'-AMP-activated protein kinase-related
Ha412HOChr14g0689691	-0.944429	-0.834855	4.05945	0.0468062	1	NA	NA	NA
Ha412HOChr06g0278201	0.786932	0.303888	4.05545	0.0469123	1	NA	NA	NA
Ha412HOChr02g0086341	2.61127	-1.15344	4.05484	0.0469284	1	AT5G58550	EOL2	ETO1-like 2
Ha412HOChr15g0700221	-0.401768	6.07914	4.05324	0.0469711	1	AT1G56580	SVB	Protein of unknown function, DUF538
Ha412HOChr09g0402481	0.283792	5.47403	4.05082	0.0470354	1	AT5G37660	PDLP7	plasmodesmata-located protein 7
Ha412HOChr06g0253481	-0.35543	1.57143	4.05042	0.047046	1	AT1G73960	TAF2	TBP-associated factor 2
Ha412HOChr15g0742481	0.370237	4.15061	4.05029	0.0470497	1	AT1G49230		RING/U-box superfamily protein
Ha412HOChr03g0137861	0.461084	2.14042	4.04931	0.0470758	1	AT3G61060	AtPP2-A13, PP2-A13	phloem protein 2-A13
Ha412HOChr01g0029561	0.434071	1.96608	4.0489	0.0470867	1	AT2G44260		Plant protein of unknown function (DUF946)
Ha412HOChr17g0810691	-0.857751	-0.381433	4.04557	0.0471757	1	AT3G03000		EF hand calcium-binding protein family
Ha412HOChr05g0202671	0.357489	3.29463	4.04343	0.0472329	1	AT5G40320		Cysteine/Histidine-rich C1 domain family protein
Ha412HOChr15g0732971	0.294086	3.28323	4.04315	0.0472404	1	AT5G40250		RING/U-box superfamily protein
Ha412HOChr13g0607051	-0.363	2.0131	4.04248	0.0472583	1	NA	NA	NA
Ha412HOChr11g0530051	-3.45491	-0.594505	4.06269	0.0472759	1	AT4G16260		Glycosyl hydrolase superfamily protein
Ha412HOChr03g0115431	0.333422	2.88599	4.03564	0.0474418	1	AT2G16400	BLH7	BEL1-like homeodomain 7
Ha412HOChr02g0069741	-0.32577	6.94485	4.02821	0.0476422	1	AT1G78060		Glycosyl hydrolase family protein
Ha412HOChr05g0215381	-0.871976	1.72271	4.02387	0.0477596	1	AT3G24420		alpha/beta-Hydrolases superfamily protein
Ha412HOChr14g0654771	0.306187	6.46958	4.02001	0.0478642	1	AT4G25650	ACD1-LIKE, PTC52, TIC55-IV	ACD1-like
Ha412HOChr05g0209361	-0.257861	2.94391	4.01848	0.0479059	1	NA	NA	NA
Ha412HOChr05g0232461	-0.191042	3.78543	4.01793	0.0479208	1	AT1G06060		LisH and RanBPM domains containing protein
Ha412HOChr13g0614621	0.592233	0.497794	4.01694	0.0479479	1	AT3G13080	ATMRP3, MRP3, ABCC3	multidrug resistance-associated protein 3
Ha412HOChr03g0131351	-4.36922	-0.409485	4.04567	0.047967	1	AT5G18890		Inosine-uridine preferring nucleoside hydrolase family protein
Ha412HOChr17g0843931	-0.388451	7.16131	4.01615	0.0479691	1	AT5G45670		GDSL-like Lipase/Acylhydrolase superfamily protein
Ha412HOChr12g0547401	-0.603082	0.31442	4.01543	0.0479887	1	NA	NA	NA
Ha412HOChr01g0039581	0.687552	0.0218971	4.01381	0.0480329	1	AT5G40320		Cysteine/Histidine-rich C1 domain family protein
Ha412HOChr06g0246861	-0.344876	6.60665	4.00965	0.0481466	1	AT1G12570		Glucose-methanol-choline (GMC) oxidoreductase family protein
Ha412HOChr17g0818801	0.290869	2.94944	4.00934	0.0481549	1	AT4G34700	CIB22, AtCIB22	LYR family of Fe/S cluster biogenesis protein
Ha412HOChr17g0841731	0.608309	4.26945	4.0032	0.0483231	1	NA	NA	NA
Ha412HOChr16g0794071	-0.857865	0.99904	4.00304	0.0483276	1	AT1G30210	TCP24	TEOSINTE BRANCHED 1, cycloidea, and PCF family 24
Ha412HOChr16g0794071	-0.857865	0.99904	4.00304	0.0483276	1	AT1G30210	TCP24, ATTCP24	TEOSINTE BRANCHED 1, cycloidea, and PCF family 24
Ha412HOChr13g0610071	0.401306	3.43138	3.98985	0.0486908	1	AT5G42570		B-cell receptor-associated 31-like
Ha412HOChr11g0483601	0.245742	3.99055	3.98606	0.0487959	1	AT5G49410		unknown protein; BEST Arabidopsis thaliana protein match is: unknown protein (TAIR:AT1G73940.1); Has 1807 Blast hits to 1807 proteins in 277 species: Archae - 0; Bacteria - 0; Metazoa - 736; Fungi - 347; Plants - 385; Viruses - 0; Other Eukaryotes - 339 (source: NCBI BLink).
Ha412HOChr11g0483601	0.245742	3.99055	3.98606	0.0487959	1	AT5G49410		unknown protein; BEST Arabidopsis thaliana protein match is: unknown protein (TAIR:AT1G73940.1); Has 58 Blast hits to 58 proteins in 12 species: Archae - 0; Bacteria - 0; Metazoa - 0; Fungi - 0; Plants - 58; Viruses - 0; Other Eukaryotes - 0 (source: NCBI BLink).
Ha412HOChr16g0748651	0.495223	1.03285	3.9826	0.0488917	1	AT1G32400	TOM2A	tobamovirus multiplication 2A
Ha412HOChr10g0470691	-0.332932	8.10727	3.98122	0.04893	1	AT3G14310	ATPME3, PME3	pectin methylesterase 3
Ha412HOChr11g0510981	0.527923	1.07066	3.97842	0.049008	1	AT1G04420		NAD(P)-linked oxidoreductase superfamily protein
Ha412HOChr14g0675461	-0.503383	1.65479	3.97759	0.0490313	1	AT3G27820	ATMDAR4, MDAR4	monodehydroascorbate reductase 4
Ha412HOChr07g0309591	-0.372905	1.89898	3.97497	0.0491044	1	NA	NA	NA
Ha412HOChr12g0555201	0.580008	0.172541	3.97043	0.0492311	1	AT4G09980	EMB1691	Methyltransferase MT-A70 family protein
Ha412HOChr04g0181311	0.429832	1.25238	4.1523	0.0492728	1	AT5G02920		F-box/RNI-like superfamily protein
Ha412HOChr16g0791041	-1.68585	-0.665731	3.96675	0.0493342	1	NA	NA	NA
Ha412HOChr02g0056991	-0.378856	1.13241	3.9659	0.049358	1	AT3G53110	LOS4	P-loop containing nucleoside triphosphate hydrolases superfamily protein
Ha412HOChr05g0205581	-0.31851	4.79157	3.96568	0.0493642	1	AT5G59550		zinc finger (C3HC4-type RING finger) family protein
Ha412HOChr04g0157891	0.35104	2.18657	3.96461	0.0493942	1	NA	NA	NA
Ha412HOChr03g0131981	0.401108	2.21518	3.96209	0.0494652	1	AT3G46290	HERK1	hercules receptor kinase 1
Ha412HOChr16g0776251	-2.35413	-0.857945	3.96043	0.0495117	1	AT1G17840	WBC11, ABCG11, DSO, COF1, ATWBC11	white-brown complex homolog protein 11
Ha412HOChr11g0493071	0.681311	0.626502	3.96026	0.0495168	1	AT5G55560		Protein kinase superfamily protein
Ha412HOChr13g0624191	-0.711813	1.42185	3.95713	0.049605	1	AT5G01750		Protein of unknown function (DUF567)
Ha412HOChr12g0562461	0.39644	2.07243	3.95584	0.0496412	1	AT4G38380		MATE efflux family protein
Ha412HOChr02g0084731	-2.63299	-0.917311	3.96725	0.0496738	1	AT5G66430		S-adenosyl-L-methionine-dependent methyltransferases superfamily protein
Ha412HOChr02g0084901	-1.03178	0.110063	3.95242	0.0497381	1	AT5G38640		NagB/RpiA/CoA transferase-like superfamily protein
Ha412HOChr07g0317331	-2.1777	-1.1351	3.95523	0.0498255	1	AT2G16890		UDP-Glycosyltransferase superfamily protein
Ha412HOChr05g0227741	-0.453989	4.30871	3.94882	0.0498399	1	AT4G29250		HXXXD-type acyl-transferase family protein
Ha412HOChr14g0686281	-0.772869	2.39896	3.94881	0.0498403	1	AT3G55580		Regulator of chromosome condensation (RCC1) family protein
Ha412HOChr15g0712261	-0.240302	3.75548	3.94034	0.050081	1	AT2G02800	APK2B	protein kinase 2B
Ha412HOChr08g0332631	-0.190617	4.53473	3.93601	0.0502046	1	AT2G01650	PUX2	plant UBX domain-containing protein 2
Ha412HOChr08g0350141	-0.185261	5.55281	3.93481	0.050239	1	AT5G42090		Lung seven transmembrane receptor family protein
Ha412HOChr09g0400761	0.168866	4.39644	3.9343	0.0502537	1	AT3G51390		DHHC-type zinc finger family protein
Ha412HOChr11g0493331	-1.17136	-1.05099	3.93342	0.0502788	1	AT2G23200		Protein kinase superfamily protein
Ha412HOChr08g0326721	0.301275	5.03382	3.93121	0.0503421	1	AT1G60030	ATNAT7, NAT7	nucleobase-ascorbate transporter 7
Ha412HOChr01g0042161	5.76684	0.245855	3.9359	0.0503753	1	AT5G02810	PRR7, APRR7	pseudo-response regulator 7
Ha412HOChr16g0789911	-2.00529	-0.268225	3.92992	0.0503791	1	AT2G20330		Transducin/WD40 repeat-like superfamily protein
Ha412HOChr01g0000211	-0.387086	9.05667	3.92911	0.0504024	1	AT5G59310	LTP4	lipid transfer protein 4
Ha412HOChr11g0527491	0.635906	0.685504	3.92882	0.0504105	1	AT3G53490		unknown protein; FUNCTIONS IN: molecular_function unknown; INVOLVED IN: biological_process unknown; LOCATED IN: endomembrane system; BEST Arabidopsis thaliana protein match is: unknown protein (TAIR:AT5G02720.1); Has 70 Blast hits to 70 proteins in 13 species: Archae - 0; Bacteria - 0; Metazoa - 0; Fungi - 0; Plants - 70; Viruses - 0; Other Eukaryotes - 0 (source: NCBI BLink).
Ha412HOChr04g0163241	-0.56431	0.598714	3.92768	0.0504434	1	NA	NA	NA
Ha412HOChr01g0007581	-0.445064	3.76284	3.92341	0.0505663	1	AT4G04890	PDF2	protodermal factor 2
Ha412HOChr08g0350981	-0.711972	0.794149	3.9227	0.0505866	1	AT1G08650	PPCK1	phosphoenolpyruvate carboxylase kinase 1
Ha412HOChr08g0350981	-0.711972	0.794149	3.9227	0.0505866	1	AT1G08650	PPCK1, ATPPCK1	phosphoenolpyruvate carboxylase kinase 1
Ha412HOChr14g0682931	-0.536181	0.58148	3.92245	0.0505937	1	NA	NA	NA
Ha412HOChr01g0036221	0.445735	1.91509	3.91798	0.050723	1	AT4G13600		Carbohydrate-binding X8 domain superfamily protein
Ha412HOChr05g0221461	-2.18203	-1.40925	3.92271	0.0507543	1	AT4G38260		Protein of unknown function (DUF833)
Ha412HOChr13g0588581	-0.196543	3.36255	3.9156	0.0507916	1	AT3G42950		Pectin lyase-like superfamily protein
Ha412HOChr01g0014161	-0.487503	1.42829	3.91518	0.0508039	1	AT2G41740	VLN2, ATVLN2	villin 2
Ha412HOChr14g0658791	-0.389621	1.72904	3.91284	0.0508717	1	AT2G05260		alpha/beta-Hydrolases superfamily protein
Ha412HOChr13g0597601	-0.614275	0.899369	3.91102	0.0509245	1	AT3G04090	SIP1;1, SIP1A	small and basic intrinsic protein 1A
Ha412HOChr15g0713131	-0.369666	3.77344	3.90735	0.0510309	1	AT5G40250		RING/U-box superfamily protein
Ha412HOChr04g0198671	-0.706873	3.28016	3.9062	0.0510646	1	AT4G36360	BGAL3	beta-galactosidase 3
Ha412HOChr16g0798131	1.4484	-0.629516	3.90587	0.051074	1	NA	NA	NA
Ha412HOChr14g0634421	0.255194	4.6396	3.9024	0.0511753	1	AT4G35090	CAT2	catalase 2
Ha412HOChr02g0076881	0.569582	0.477217	3.90019	0.0512399	1	AT4G11820	MVA1, HMGS, FKP1	hydroxymethylglutaryl-CoA synthase / HMG-CoA synthase / 3-hydroxy-3-methylglutaryl coenzyme A synthase
Ha412HOChr02g0076881	0.569582	0.477217	3.90019	0.0512399	1	AT4G11820	MVA1, FKP1	hydroxymethylglutaryl-CoA synthase / HMG-CoA synthase / 3-hydroxy-3-methylglutaryl coenzyme A synthase
Ha412HOChr01g0028751	1.15508	-0.704083	3.89846	0.0512903	1	AT1G50360	VIIIA, ATVIIIA	P-loop containing nucleoside triphosphate hydrolases superfamily protein
Ha412HOChr10g0471981	0.438752	3.00561	3.89245	0.0514664	1	AT1G79760	DTA4	downstream target of AGL15-4
Ha412HOChr04g0199171	-0.315809	2.68308	3.89065	0.0515193	1	AT3G18930		RING/U-box superfamily protein
Ha412HOChr15g0693961	1.15885	-0.754186	3.89031	0.0515292	1	AT5G02500	HSC70-1, HSP70-1, AT-HSC70-1, HSC70	heat shock cognate protein 70-1
Ha412HOChr15g0742261	-0.292343	5.16214	3.88947	0.051554	1	AT2G22980	SCPL13	serine carboxypeptidase-like 13
Ha412HOChr14g0680211	0.683807	3.40693	3.88678	0.0516331	1	NA	NA	NA
Ha412HOChr07g0322041	-0.428119	1.39153	3.88513	0.0516818	1	NA	NA	NA
Ha412HOChr09g0376751	-0.640344	2.51964	3.88232	0.0517646	1	AT3G51550	FER	Malectin/receptor-like protein kinase family protein
Ha412HOChr12g0579131	0.206714	4.7489	3.87062	0.0521117	1	NA	NA	NA
Ha412HOChr11g0509201	-4.23321	-1.85866	3.93109	0.052128	1	ATCG01280	YCF2.2	Chloroplast Ycf2;ATPase, AAA type, core
Ha412HOChr09g0373551	-1.06149	0.928228	3.86899	0.0521601	1	AT4G26220		S-adenosyl-L-methionine-dependent methyltransferases superfamily protein
Ha412HOChr15g0740221	-0.183838	4.31138	3.86819	0.0521839	1	AT1G53300	TTL1	tetratricopetide-repeat thioredoxin-like 1
Ha412HOChr02g0079921	0.323491	4.19566	3.86596	0.0522506	1	AT5G10970		C2H2 and C2HC zinc fingers superfamily protein
Ha412HOChr06g0275631	0.300013	5.00029	3.86312	0.0523352	1	AT3G62020	GLP10	germin-like protein 10
Ha412HOChr14g0669831	-0.431275	5.80289	3.8607	0.0524075	1	AT3G06130		Heavy metal transport/detoxification superfamily protein
Ha412HOChr04g0192821	-0.258569	3.18644	3.85194	0.0526706	1	NA	NA	NA
Ha412HOChr08g0348131	0.929004	0.148283	3.85174	0.0526767	1	NA	NA	NA
Ha412HOChr06g0254841	0.118688	4.80943	3.84979	0.0527352	1	AT2G42810	PAPP5, PP5	protein phosphatase 5.2
Ha412HOChr06g0254841	0.118688	4.80943	3.84979	0.0527352	1	AT2G42810	PP5, PP5.2	protein phosphatase 5.2
Ha412HOChr09g0403231	0.688887	1.16279	3.8469	0.0528224	1	NA	NA	NA
Ha412HOChr04g0191181	-0.402487	3.52754	3.84669	0.0528288	1	AT1G12600		UDP-N-acetylglucosamine (UAA) transporter family
Ha412HOChr08g0346831	-0.513798	5.98555	3.84568	0.0528594	1	AT5G62360		Plant invertase/pectin methylesterase inhibitor superfamily protein
Ha412HOChr14g0692161	-1.43749	-0.430096	3.84357	0.0529231	1	AT5G52640	HSP81-1, ATHS83, HSP81.1, HSP83, ATHSP90.1, AtHsp90-1, HSP90.1	heat shock protein 90.1
Ha412HOChr10g0430671	-0.179675	4.09274	3.83861	0.0530733	1	AT4G24440		transcription initiation factor IIA gamma chain / TFIIA-gamma (TFIIA-S)
Ha412HOChr09g0424981	1.62401	0.990555	3.83515	0.0531785	1	AT5G50920	CLPC, ATHSP93-V, HSP93-V, DCA1, CLPC1	CLPC homologue 1
Ha412HOChr15g0733411	-0.459927	3.71716	3.83214	0.0532701	1	NA	NA	NA
Ha412HOChr16g0785171	0.384485	2.58064	3.83212	0.0532707	1	AT5G43330		Lactate/malate dehydrogenase family protein
Ha412HOChr11g0525131	-0.615759	0.980838	3.83011	0.053332	1	AT3G11820	SYP121, AT-SYR1, ATSYP121, SYR1, ATSYR1, PEN1	syntaxin of plants 121
Ha412HOChr10g0470501	-0.259195	4.34919	3.82972	0.0533439	1	AT3G21220	ATMKK5, ATMAP2K_ALPHA, MAP2K_A, MKK5, ATMEK5, MEK5	MAP kinase kinase 5
Ha412HOChr08g0352661	0.172266	5.2525	3.82967	0.0533453	1	AT1G10120		basic helix-loop-helix (bHLH) DNA-binding superfamily protein
Ha412HOChr11g0502271	-0.813946	1.96678	3.82783	0.0534015	1	AT5G57580		Calmodulin-binding protein
Ha412HOChr05g0212701	-0.356559	2.31975	3.82697	0.0534278	1	AT2G15580		RING/U-box superfamily protein
Ha412HOChr17g0813441	0.238273	5.95073	3.82327	0.0535409	1	AT1G67720		Leucine-rich repeat protein kinase family protein
Ha412HOChr14g0660861	-0.528784	2.82608	3.82198	0.0535807	1	AT3G13600		calmodulin-binding family protein
Ha412HOChr07g0326131	-0.394051	3.34184	3.82037	0.0536299	1	AT4G23740		Leucine-rich repeat protein kinase family protein
Ha412HOChr06g0271471	-0.672027	0.0117071	4.46812	0.0536361	1	NA	NA	NA
Ha412HOChr15g0714821	0.342865	1.98573	3.81864	0.053683	1	AT3G54070		Ankyrin repeat family protein
Ha412HOChr02g0074811	0.32208	4.38386	3.8179	0.0537058	1	AT1G32860		Glycosyl hydrolase superfamily protein
Ha412HOChr11g0501181	-0.617293	1.31487	3.81757	0.053716	1	NA	NA	NA
Ha412HOChr14g0676571	0.532697	0.594781	3.81521	0.0537884	1	AT3G48850	PHT3;2	phosphate transporter 3;2
Ha412HOChr10g0451991	-0.967732	6.17569	3.81436	0.0538147	1	AT4G38770	PRP4, ATPRP4	proline-rich protein 4
Ha412HOChr10g0455831	-0.899884	-0.610897	3.80416	0.05413	1	AT1G15190		Fasciclin-like arabinogalactan family protein
Ha412HOChr11g0533331	0.304256	2.82167	3.8017	0.0542062	1	AT1G11950		Transcription factor jumonji (jmjC) domain-containing protein
Ha412HOChr11g0524381	-0.494806	1.05819	3.80066	0.0542386	1	ATMG00860	ORF158	DNA/RNA polymerases superfamily protein
Ha412HOChr16g0760591	-1.34142	-1.49436	4.13033	0.0542546	1	AT1G20510	OPCL1	OPC-8:0 CoA ligase1
Ha412HOChr17g0809921	-0.371807	3.32758	3.79838	0.0543094	1	NA	NA	NA
Ha412HOChr15g0700071	-0.425474	1.548	3.79756	0.0543349	1	AT1G21750	ATPDIL1-1, ATPDI5, PDI5, PDIL1-1	PDI-like 1-1
Ha412HOChr15g0700071	-0.425474	1.548	3.79756	0.0543349	1	AT1G21750	ATPDIL1-1, PDIL1-1	PDI-like 1-1
Ha412HOChr16g0795971	-0.597438	0.386721	3.79214	0.0545038	1	NA	NA	NA
Ha412HOChr05g0240381	0.354195	5.54975	3.78743	0.0546509	1	AT3G20570	ENODL9, AtENODL9	early nodulin-like protein 9
Ha412HOChr12g0557361	-0.348056	4.06611	3.78485	0.0547319	1	AT1G74790		catalytics
Ha412HOChr09g0389321	-4.56429	-1.72277	3.85753	0.0547573	1	NA	NA	NA
Ha412HOChr06g0249811	0.260124	4.78746	3.78375	0.0547664	1	AT5G46800	BOU	Mitochondrial substrate carrier family protein
Ha412HOChr09g0397911	0.448315	1.65042	3.7831	0.0547869	1	AT5G40500		unknown protein; FUNCTIONS IN: molecular_function unknown; INVOLVED IN: biological_process unknown; LOCATED IN: cellular_component unknown; EXPRESSED IN: 23 plant structures; EXPRESSED DURING: 13 growth stages; Has 49 Blast hits to 49 proteins in 22 species: Archae - 0; Bacteria - 7; Metazoa - 0; Fungi - 0; Plants - 42; Viruses - 0; Other Eukaryotes - 0 (source: NCBI BLink).
Ha412HOChr09g0397911	0.448315	1.65042	3.7831	0.0547869	1	AT5G40500		unknown protein; Has 30201 Blast hits to 17322 proteins in 780 species: Archae - 12; Bacteria - 1396; Metazoa - 17338; Fungi - 3422; Plants - 5037; Viruses - 0; Other Eukaryotes - 2996 (source: NCBI BLink).
Ha412HOChr08g0328611	-0.453397	1.50447	3.78214	0.0548169	1	AT1G67370	ASY1, ATASY1	DNA-binding HORMA family protein
Ha412HOChr12g0576621	0.335542	1.81984	3.7803	0.0548747	1	AT1G12170		F-box family protein
Ha412HOChr13g0594781	1.18048	-0.640482	3.77872	0.0549246	1	NA	NA	NA
Ha412HOChr14g0658531	0.708793	1.97786	3.77382	0.0550791	1	AT5G36110	CYP716A1	cytochrome P450, family 716, subfamily A, polypeptide 1
Ha412HOChr17g0823341	0.398681	1.68	3.77352	0.0550886	1	AT5G17680		disease resistance protein (TIR-NBS-LRR class), putative
Ha412HOChr11g0508551	-5.10793	-0.889334	3.81894	0.0551042	1	AT3G04610	FLK	RNA-binding KH domain-containing protein
Ha412HOChr05g0212681	-0.587849	2.16398	3.77291	0.0551079	1	NA	NA	NA
Ha412HOChr04g0158191	-1.01047	-0.361999	3.77223	0.0551292	1	AT2G15760		Protein of unknown function (DUF1645)
Ha412HOChr09g0426921	-1.19021	0.0512797	3.77194	0.0551384	1	AT5G14930	SAG101	senescence-associated gene 101
Ha412HOChr07g0318871	-0.919228	1.29891	3.76879	0.0552382	1	AT5G66900		Disease resistance protein (CC-NBS-LRR class) family
Ha412HOChr08g0371901	0.268465	5.63456	3.76595	0.0553283	1	AT5G59010		Protein kinase protein with tetratricopeptide repeat domain
Ha412HOChr07g0309981	-0.349692	4.30386	3.76117	0.0554801	1	AT5G04870	CPK1, ATCPK1	calcium dependent protein kinase 1
Ha412HOChr09g0377321	0.247233	2.71854	4.07759	0.0554952	1	AT5G20120		unknown protein; Has 54 Blast hits to 54 proteins in 26 species: Archae - 0; Bacteria - 0; Metazoa - 18; Fungi - 0; Plants - 18; Viruses - 0; Other Eukaryotes - 18 (source: NCBI BLink).
Ha412HOChr05g0229581	0.582692	0.683472	3.75989	0.055521	1	AT2G29120	ATGLR2.7, GLR2.7	glutamate receptor 2.7
Ha412HOChr11g0486531	-2.69536	-0.702601	3.75842	0.0555678	1	NA	NA	NA
Ha412HOChr12g0536251	-0.451668	4.01629	3.75542	0.0556635	1	AT3G07490	AGD11	ARF-GAP domain 11
Ha412HOChr17g0814001	-2.9621	-1.51223	3.76074	0.055666	1	AT1G69040	ACR4	ACT domain repeat 4
Ha412HOChr03g0144691	0.687684	0.0116658	3.75509	0.055674	1	AT2G42010	PLDBETA1, PLDBETA	phospholipase D beta 1
Ha412HOChr05g0201051	0.491374	1.39857	3.75503	0.0556758	1	AT1G61870	PPR336	pentatricopeptide repeat 336
Ha412HOChr16g0785651	-4.74665	-1.93777	3.89003	0.0558446	1	AT2G45210		SAUR-like auxin-responsive protein family
Ha412HOChr13g0590521	-0.221021	6.29745	3.74862	0.0558811	1	NA	NA	NA
Ha412HOChr09g0386371	-0.905432	1.92094	3.74803	0.0559	1	AT5G26920	CBP60G	Cam-binding protein 60-like G
Ha412HOChr01g0034341	-0.262176	2.28778	3.74734	0.0559224	1	AT1G76320	FRS4	FAR1-related sequence 4
Ha412HOChr14g0670541	-1.44364	-0.959844	3.73661	0.0562677	1	AT1G16130	WAKL2	wall associated kinase-like 2
Ha412HOChr14g0637281	0.403591	2.8795	3.73178	0.0564241	1	AT1G75720		Plant protein of unknown function (DUF827)
Ha412HOChr06g0269681	0.512763	2.51601	3.73059	0.0564627	1	AT4G30810	scpl29	serine carboxypeptidase-like 29
Ha412HOChr08g0345021	0.195762	3.32492	3.72067	0.0567854	1	AT5G15220		Ribosomal protein L27 family protein
Ha412HOChr15g0715491	0.619874	2.27964	3.7202	0.0568009	1	AT4G03210	XTH9	xyloglucan endotransglucosylase/hydrolase 9
Ha412HOChr16g0757721	0.395041	3.37427	3.71789	0.0568763	1	AT2G16050		Cysteine/Histidine-rich C1 domain family protein
Ha412HOChr03g0124591	-0.782431	2.87798	3.71704	0.0569041	1	AT4G26830		O-Glycosyl hydrolases family 17 protein
Ha412HOChr11g0481421	-0.32669	6.00657	3.71599	0.0569384	1	AT4G37470		alpha/beta-Hydrolases superfamily protein
Ha412HOChr13g0603881	-0.261953	10.9335	3.7157	0.0569479	1	AT5G11420		Protein of unknown function, DUF642
Ha412HOChr08g0348411	-0.726773	1.91704	3.71487	0.0569753	1	AT5G60900	RLK1	receptor-like protein kinase 1
Ha412HOChr04g0193781	0.520568	2.73732	3.71333	0.0570255	1	AT1G28310		Dof-type zinc finger DNA-binding family protein
Ha412HOChr06g0247451	-0.446008	5.02469	3.7118	0.0570759	1	AT4G11600	ATGPX6, PHGPX, LSC803, GPX6	glutathione peroxidase 6
Ha412HOChr16g0785671	0.331864	1.68261	3.71148	0.0570862	1	NA	NA	NA
Ha412HOChr01g0015711	-4.39517	-1.30094	3.73185	0.0572552	1	AT5G03900		Iron-sulphur cluster biosynthesis family protein
Ha412HOChr04g0194631	0.327441	5.06757	3.70405	0.0573308	1	AT4G19060		P-loop containing nucleoside triphosphate hydrolases superfamily protein
Ha412HOChr05g0243521	-0.492563	3.32923	3.70387	0.0573366	1	AT1G34190	anac017, NAC017	NAC domain containing protein 17
Ha412HOChr02g0054811	-0.966222	-0.650543	3.7038	0.057339	1	AT2G41900		CCCH-type zinc finger protein with ARM repeat domain
Ha412HOChr07g0313411	-0.988746	-0.906789	3.70347	0.0573499	1	NA	NA	NA
Ha412HOChr17g0838091	-1.6884	-1.27137	3.70178	0.0574057	1	ATCG01010	NDHF	NADH-Ubiquinone oxidoreductase (complex I), chain 5 protein
Ha412HOChr07g0292971	-0.189473	3.56609	4.72334	0.0576491	1	AT5G11470		bromo-adjacent homology (BAH) domain-containing protein
Ha412HOChr02g0074211	-0.258105	3.12974	3.69245	0.0577147	1	AT5G09330	VNI1	NAC domain containing protein 82
Ha412HOChr02g0074211	-0.258105	3.12974	3.69245	0.0577147	1	AT5G09330	anac082, VNI1, NAC082	NAC domain containing protein 82
Ha412HOChr09g0379811	-1.3417	-0.0583736	3.69199	0.0577298	1	AT3G02645		Plant protein of unknown function (DUF247)
Ha412HOChr03g0100441	-1.32858	-1.20474	3.69143	0.0577486	1	AT3G46290	HERK1	hercules receptor kinase 1
Ha412HOChr04g0163511	-0.449883	3.47189	3.69038	0.0577833	1	AT4G14746		CONTAINS InterPro DOMAIN/s: EGF-like (InterPro:IPR006210); Has 259 Blast hits to 234 proteins in 55 species: Archae - 0; Bacteria - 0; Metazoa - 184; Fungi - 0; Plants - 69; Viruses - 0; Other Eukaryotes - 6 (source: NCBI BLink).
Ha412HOChr09g0406591	0.2502	3.20407	3.68358	0.0580101	1	AT1G54140	TAFII21, TAF9	TATA binding protein associated factor 21kDa subunit
Ha412HOChr10g0466251	-0.361847	7.69791	3.68184	0.0580682	1	AT1G49430	LACS2, LRD2	long-chain acyl-CoA synthetase 2
Ha412HOChr05g0214781	0.457885	6.73985	3.68085	0.0581014	1	AT2G26690		Major facilitator superfamily protein
Ha412HOChr02g0051151	0.210637	3.95161	3.67825	0.0581885	1	AT1G80870		Protein kinase superfamily protein
Ha412HOChr17g0847371	0.340273	5.02599	3.6735	0.0583476	1	AT4G01010	ATCNGC13, CNGC13	cyclic nucleotide-gated channel 13
Ha412HOChr15g0720681	0.44871	1.20015	3.67191	0.0584013	1	AT2G22490	CYCD2;1	Cyclin D2;1
Ha412HOChr15g0720681	0.44871	1.20015	3.67191	0.0584013	1	AT2G22490	CYCD2;1, ATCYCD2;1	Cyclin D2;1
Ha412HOChr05g0223401	0.343291	4.44887	3.67132	0.0584211	1	AT3G52490		Double Clp-N motif-containing P-loop nucleoside triphosphate hydrolases superfamily protein
Ha412HOChr03g0133201	-0.196294	3.70171	3.67097	0.0584327	1	AT2G24960		unknown protein; FUNCTIONS IN: molecular_function unknown; INVOLVED IN: biological_process unknown; LOCATED IN: cellular_component unknown; EXPRESSED IN: 21 plant structures; EXPRESSED DURING: 12 growth stages; BEST Arabidopsis thaliana protein match is: unknown protein (TAIR:AT4G02210.2); Has 30201 Blast hits to 17322 proteins in 780 species: Archae - 12; Bacteria - 1396; Metazoa - 17338; Fungi …
Ha412HOChr03g0133201	-0.196294	3.70171	3.67097	0.0584327	1	AT2G24960		unknown protein; BEST Arabidopsis thaliana protein match is: unknown protein (TAIR:AT4G02210.2); Has 1453 Blast hits to 509 proteins in 26 species: Archae - 0; Bacteria - 0; Metazoa - 1; Fungi - 39; Plants - 1363; Viruses - 0; Other Eukaryotes - 50 (source: NCBI BLink).
Ha412HOChr11g0498191	-0.266652	4.26317	3.66762	0.0585458	1	AT2G13840		Polymerase/histidinol phosphatase-like
Ha412HOChr04g0150631	0.286566	3.84649	3.66756	0.0585478	1	AT2G07680	ATMRP11, MRP11, ABCC13	multidrug resistance-associated protein 11
Ha412HOChr17g0830701	0.224789	5.9113	3.66744	0.0585516	1	AT2G16700	ADF5, ATADF5	actin depolymerizing factor 5
Ha412HOChr17g0830701	0.224789	5.9113	3.66744	0.0585516	1	AT2G16700	ADF5	actin depolymerizing factor 5
Ha412HOChr08g0345501	4.26071	-1.52496	3.6947	0.0587641	1	AT3G10870	MES17, ATMES17	methyl esterase 17
Ha412HOChr04g0161981	1.08923	-0.555453	3.65916	0.058832	1	NA	NA	NA
Ha412HOChr05g0201141	-1.08894	1.63261	3.65587	0.0589435	1	AT3G12900		2-oxoglutarate (2OG) and Fe(II)-dependent oxygenase superfamily protein
Ha412HOChr05g0228931	-0.626626	0.577776	3.65578	0.0589465	1	AT4G27740		Yippee family putative zinc-binding protein
Ha412HOChr09g0392181	0.224136	5.58713	3.65517	0.0589673	1	AT3G55430		O-Glycosyl hydrolases family 17 protein
Ha412HOChr14g0688621	0.145553	5.44314	3.65243	0.0590605	1	AT2G41060		RNA-binding (RRM/RBD/RNP motifs) family protein
Ha412HOChr04g0176921	-0.25402	3.63177	3.64967	0.0591545	1	AT1G31350	KUF1	KAR-UP F-box 1
Ha412HOChr13g0588291	0.797963	-0.175754	3.64936	0.0591653	1	NA	NA	NA
Ha412HOChr08g0354691	-0.855643	-0.688041	3.64868	0.0591883	1	AT2G28690		Protein of unknown function (DUF1635)
Ha412HOChr06g0284161	-0.286935	3.8129	3.64759	0.0592257	1	AT1G75710		C2H2-like zinc finger protein
Ha412HOChr03g0128451	-0.43806	0.766951	3.64673	0.0592551	1	NA	NA	NA
Ha412HOChr12g0539231	0.4525	1.19602	3.64537	0.0593015	1	AT4G29840	MTO2, TS	Pyridoxal-5'-phosphate-dependent enzyme family protein
Ha412HOChr09g0425961	-0.512673	0.651236	3.64255	0.0593981	1	AT1G15900		unknown protein; Has 19 Blast hits to 19 proteins in 10 species: Archae - 0; Bacteria - 2; Metazoa - 0; Fungi - 0; Plants - 15; Viruses - 0; Other Eukaryotes - 2 (source: NCBI BLink).
Ha412HOChr08g0363551	0.288433	3.79812	3.64232	0.059406	1	AT2G05160		CCCH-type zinc fingerfamily protein with RNA-binding domain
Ha412HOChr09g0417621	-0.307636	4.23083	3.64212	0.0594126	1	AT5G25900	GA3, CYP701A3, ATKO1	GA requiring 3
Ha412HOChr16g0787761	-0.356158	2.74552	3.642	0.059417	1	NA	NA	NA
Ha412HOChr05g0203551	-0.37881	2.63562	3.63982	0.0594915	1	NA	NA	NA
Ha412HOChr12g0560721	-0.731362	3.9198	3.63849	0.0595373	1	AT3G07650	COL9	CONSTANS-like 9
Ha412HOChr11g0529711	6.35929	1.71909	3.64926	0.0595391	1	AT2G36460		Aldolase superfamily protein
Ha412HOChr04g0148801	-0.548071	2.15459	3.63773	0.0595635	1	AT1G58190	AtRLP9, RLP9	receptor like protein 9
Ha412HOChr04g0148801	-0.548071	2.15459	3.63773	0.0595635	1	AT1G58190	RLP9	receptor like protein 9
Ha412HOChr13g0616391	0.585093	0.442992	3.89798	0.0595938	1	NA	NA	NA
Ha412HOChr02g0088951	-0.871713	0.775732	3.63607	0.0596203	1	AT5G05400		LRR and NB-ARC domains-containing disease resistance protein
Ha412HOChr14g0662891	0.569684	3.30696	3.62924	0.059856	1	AT5G03260	LAC11	laccase 11
Ha412HOChr14g0665491	0.301974	3.631	3.62393	0.0600398	1	AT2G22500	UCP5, ATPUMP5, DIC1	uncoupling protein 5
Ha412HOChr05g0236801	0.329493	5.41048	3.62371	0.0600472	1	AT3G01680		CONTAINS InterPro DOMAIN/s: Mediator complex subunit Med28 (InterPro:IPR021640); BEST Arabidopsis thaliana protein match is: unknown protein (TAIR:AT3G01670.1); Has 122 Blast hits to 112 proteins in 13 species: Archae - 0; Bacteria - 0; Metazoa - 0; Fungi - 0; Plants - 122; Viruses - 0; Other Eukaryotes - 0 (source: NCBI BLink).
Ha412HOChr01g0025851	-0.151763	4.57134	3.6233	0.0600615	1	AT5G46150		LEM3 (ligand-effect modulator 3) family protein / CDC50 family protein
Ha412HOChr03g0106031	0.203678	4.50754	3.62104	0.0601401	1	AT5G27930		Protein phosphatase 2C family protein
Ha412HOChr13g0620191	0.280488	3.46868	3.61939	0.0601973	1	AT4G24060		Dof-type zinc finger DNA-binding family protein
Ha412HOChr06g0259431	0.85178	2.16288	3.61909	0.0602077	1	AT5G18610		Protein kinase superfamily protein
Ha412HOChr09g0405801	0.449581	1.35042	3.61653	0.0602966	1	NA	NA	NA
Ha412HOChr16g0796071	0.234615	3.22476	3.61594	0.0603172	1	AT5G08520		Duplicated homeodomain-like superfamily protein
Ha412HOChr17g0809851	-0.612083	1.80049	3.61586	0.0603203	1	NA	NA	NA
Ha412HOChr10g0463651	-0.313264	2.26276	3.6101	0.060521	1	NA	NA	NA
Ha412HOChr16g0775101	-0.768278	-0.249719	3.60956	0.0605401	1	AT4G35230	BSK1	BR-signaling kinase 1
Ha412HOChr02g0067161	-0.203365	5.0466	3.60815	0.0605895	1	AT1G35510		O-fucosyltransferase family protein
Ha412HOChr12g0546181	-0.198941	3.94974	3.60728	0.0606197	1	AT3G14890		phosphoesterase
Ha412HOChr08g0337311	-0.38803	1.41054	3.60663	0.0606426	1	AT1G20780	PUB44, ATPUB44, SAUL1	senescence-associated E3 ubiquitin ligase 1
Ha412HOChr14g0664571	-0.408115	4.27339	3.60504	0.0606982	1	AT5G35810		Ankyrin repeat family protein
Ha412HOChr07g0304511	0.669567	2.70644	3.59201	0.0611571	1	AT5G03260	LAC11	laccase 11
Ha412HOChr13g0633051	-0.644507	3.74953	3.5909	0.0611966	1	AT4G11070	WRKY41, AtWRKY41	WRKY family transcription factor
Ha412HOChr11g0528901	0.421045	2.61265	3.58969	0.0612395	1	AT3G17350		unknown protein; FUNCTIONS IN: molecular_function unknown; INVOLVED IN: biological_process unknown; LOCATED IN: endomembrane system; EXPRESSED IN: 19 plant structures; EXPRESSED DURING: 13 growth stages; BEST Arabidopsis thaliana protein match is: unknown protein (TAIR:AT5G50290.1); Has 203 Blast hits to 203 proteins in 13 species: Archae - 0; Bacteria - 0; Metazoa - 0; Fungi - 0; Plants - 203; V…
Ha412HOChr14g0636941	3.45548	-1.76754	3.67301	0.0612396	1	AT1G59780		NB-ARC domain-containing disease resistance protein
Ha412HOChr11g0506851	0.999111	-0.642582	3.58351	0.0614587	1	NA	NA	NA
Ha412HOChr04g0169441	0.347748	4.23842	3.58316	0.0614711	1	AT4G24250	MLO13, ATMLO13	Seven transmembrane MLO family protein
Ha412HOChr02g0070401	-0.801275	2.15528	3.583	0.0614767	1	AT5G64260	EXL2	EXORDIUM like 2
Ha412HOChr15g0710801	0.819124	-0.668859	3.57833	0.0616429	1	AT1G60710	ATB2	NAD(P)-linked oxidoreductase superfamily protein
Ha412HOChr11g0529911	0.536603	1.4323	3.57504	0.0617605	1	AT3G46290	HERK1	hercules receptor kinase 1
Ha412HOChr13g0606211	0.543721	1.72529	3.57485	0.0617673	1	NA	NA	NA
Ha412HOChr15g0743911	-0.207371	3.30784	3.57459	0.0617767	1	AT5G05230		RING/U-box superfamily protein
Ha412HOChr01g0013211	-0.82963	1.18464	3.57378	0.0618056	1	NA	NA	NA
Ha412HOChr03g0132111	-0.186873	3.7988	3.57039	0.0619268	1	AT2G35530	bZIP16, AtbZIP16	basic region/leucine zipper transcription factor 16
Ha412HOChr09g0421041	0.640023	0.891384	3.56876	0.0619854	1	AT1G18810		phytochrome kinase substrate-related
Ha412HOChr00c00336g0864151	-0.383898	3.11719	3.56677	0.062057	1	AT3G11340		UDP-Glycosyltransferase superfamily protein
Ha412HOChr07g0308581	0.359198	5.36292	3.56584	0.0620902	1	AT3G10410	SCPL49, CPY	SERINE CARBOXYPEPTIDASE-LIKE 49
Ha412HOChr05g0218051	-1.82266	0.0827652	3.56576	0.062093	1	AT1G73360	HDG11, EDT1, ATHDG11	homeodomain GLABROUS 11
Ha412HOChr11g0494301	0.390052	1.27316	3.56478	0.0621285	1	AT1G55860	UPL1	ubiquitin-protein ligase 1
Ha412HOChr15g0714221	-0.437539	1.97259	3.56102	0.0622639	1	AT4G27190		NB-ARC domain-containing disease resistance protein
Ha412HOChr04g0187871	-0.834824	1.12024	3.55922	0.0623286	1	AT1G78955	CAMS1	camelliol C synthase 1
Ha412HOChr03g0143411	-0.787483	1.88407	3.55863	0.0623499	1	AT2G26640	KCS11	3-ketoacyl-CoA synthase 11
Ha412HOChr13g0583081	-0.480794	2.52615	3.55835	0.0623601	1	AT4G04960		Concanavalin A-like lectin protein kinase family protein
Ha412HOChr15g0694271	-0.339569	11.4252	3.55725	0.0623998	1	AT2G38540	LP1, LTP1, ATLTP1	lipid transfer protein 1
Ha412HOChr17g0823041	-0.338767	4.59166	3.55558	0.0624603	1	AT5G15310	ATMYB16, ATMIXTA, MYB16	myb domain protein 16
Ha412HOChr14g0676811	-0.432172	7.82946	3.55351	0.0625352	1	AT4G33790	CER4, G7, FAR3	Jojoba acyl CoA reductase-related male sterility protein
Ha412HOChr11g0497521	-0.822642	-0.59081	3.55088	0.0626304	1	NA	NA	NA
Ha412HOChr16g0799151	-0.312918	3.81601	3.5505	0.0626443	1	AT1G68760	ATNUDT1, ATNUDX1, NUDX1	nudix hydrolase 1
Ha412HOChr08g0327661	0.841723	-0.268596	3.5448	0.0628516	1	NA	NA	NA
Ha412HOChr02g0049661	-0.486581	1.66522	3.54437	0.0628673	1	AT3G16175		Thioesterase superfamily protein
Ha412HOChr06g0248471	-1.0068	0.351998	3.54364	0.0628937	1	AT1G64380		Integrase-type DNA-binding superfamily protein
Ha412HOChr16g0798271	0.170014	5.11047	3.53919	0.0630561	1	AT1G68910	WIT2	WPP domain-interacting protein 2
Ha412HOChr16g0774991	0.871027	1.00818	3.53826	0.0630902	1	NA	NA	NA
Ha412HOChr14g0655091	0.433821	2.23581	3.53722	0.0631284	1	NA	NA	NA
Ha412HOChr03g0135861	-0.49073	4.16909	3.53456	0.0632257	1	AT4G23990	ATCSLG3, CSLG3	cellulose synthase like G3
Ha412HOChr16g0802821	0.301643	3.65696	3.53339	0.0632687	1	AT1G05610	APS2	ADP-glucose pyrophosphorylase small subunit 2
Ha412HOChr14g0691241	-0.869324	0.355604	3.53151	0.0633375	1	AT5G51780		basic helix-loop-helix (bHLH) DNA-binding superfamily protein
Ha412HOChr04g0193051	-0.789472	1.48305	3.53131	0.0633449	1	AT3G60520		unknown protein; BEST Arabidopsis thaliana protein match is: unknown protein (TAIR:AT1G02070.1); Has 107 Blast hits to 107 proteins in 14 species: Archae - 0; Bacteria - 0; Metazoa - 0; Fungi - 0; Plants - 107; Viruses - 0; Other Eukaryotes - 0 (source: NCBI BLink).
Ha412HOChr03g0092831	-2.06034	-0.077688	3.5288	0.0634371	1	AT4G26150	CGA1, GATA22, GNL	cytokinin-responsive gata factor 1
Ha412HOChr07g0314771	-0.703358	0.989789	3.52194	0.06369	1	AT3G45300	IVD, ATIVD, IVDH	isovaleryl-CoA-dehydrogenase
Ha412HOChr12g0578771	-0.32665	3.44193	3.5208	0.0637325	1	AT1G59970		Matrixin family protein
Ha412HOChr04g0196821	0.147256	7.23586	3.51653	0.0638905	1	AT2G04350	LACS8	AMP-dependent synthetase and ligase family protein
Ha412HOChr16g0761761	-0.345857	1.61269	3.5159	0.0639138	1	AT1G49980		DNA/RNA polymerases superfamily protein
Ha412HOChr14g0689591	-0.399836	3.27341	3.51431	0.0639728	1	AT5G05200		Protein kinase superfamily protein
Ha412HOChr11g0492431	-1.24941	3.53946	3.50851	0.0641884	1	NA	NA	NA
Ha412HOChr14g0690541	0.757935	0.286318	3.50764	0.064221	1	AT1G12260	VND4, EMB2749, ANAC007, NAC007	NAC 007
Ha412HOChr12g0569541	-0.258919	2.59692	3.50728	0.0642342	1	AT5G64010		unknown protein; FUNCTIONS IN: molecular_function unknown; INVOLVED IN: biological_process unknown; LOCATED IN: cellular_component unknown; EXPRESSED IN: 23 plant structures; EXPRESSED DURING: 13 growth stages; Has 34 Blast hits to 34 proteins in 12 species: Archae - 0; Bacteria - 0; Metazoa - 0; Fungi - 0; Plants - 34; Viruses - 0; Other Eukaryotes - 0 (source: NCBI BLink).
Ha412HOChr12g0543151	0.240125	4.0223	3.50504	0.0643178	1	AT3G24550	ATPERK1, PERK1	proline extensin-like receptor kinase 1
Ha412HOChr05g0203291	-0.212642	2.75838	3.50428	0.0643463	1	AT1G12390		Cornichon family protein
Ha412HOChr08g0361581	-0.264054	4.6071	3.50386	0.0643619	1	AT1G24340	EMB260, EMB2421	FAD/NAD(P)-binding oxidoreductase family protein
Ha412HOChr13g0632801	-0.196556	6.80783	3.50368	0.0643689	1	AT5G28300		Duplicated homeodomain-like superfamily protein
Ha412HOChr16g0779591	0.282923	3.80355	3.50022	0.0644982	1	AT1G11915		unknown protein; FUNCTIONS IN: molecular_function unknown; INVOLVED IN: biological_process unknown; LOCATED IN: endomembrane system; EXPRESSED IN: root; BEST Arabidopsis thaliana protein match is: unknown protein (TAIR:AT3G17350.1); Has 261 Blast hits to 261 proteins in 13 species: Archae - 0; Bacteria - 0; Metazoa - 0; Fungi - 0; Plants - 261; Viruses - 0; Other Eukaryotes - 0 (source: NCBI BLin…
Ha412HOChr04g0155231	-0.276472	4.01129	3.49747	0.0646015	1	AT4G09900	ATMES12, MES12	methyl esterase 12
Ha412HOChr17g0822471	0.391748	1.47572	3.49723	0.0646103	1	AT4G26190		Haloacid dehalogenase-like hydrolase (HAD) superfamily protein
Ha412HOChr16g0782091	-0.357783	2.07548	3.48965	0.0648954	1	AT4G04960		Concanavalin A-like lectin protein kinase family protein
Ha412HOChr13g0602941	-1.83575	-1.18003	3.48671	0.0650064	1	AT3G20920		translocation protein-related
Ha412HOChr14g0691191	-0.373873	5.62659	3.48619	0.065026	1	AT5G51750	ATSBT1.3, SBT1.3	subtilase 1.3
Ha412HOChr02g0078721	-1.9433	0.40707	3.48525	0.0650616	1	AT5G66430		S-adenosyl-L-methionine-dependent methyltransferases superfamily protein
Ha412HOChr12g0571271	-0.552065	3.51675	3.48522	0.0650626	1	AT5G10380	RING1, ATRING1	RING/U-box superfamily protein
Ha412HOChr11g0490311	-0.522404	0.475224	3.48517	0.0650647	1	NA	NA	NA
Ha412HOChr10g0478221	0.497484	0.950572	3.48481	0.0650783	1	AT5G20540	ATBRXL4, BRX-LIKE4, BRXL4	BREVIS RADIX-like 4
Ha412HOChr17g0811351	-0.353634	5.88488	3.48243	0.0651682	1	NA	NA	NA
Ha412HOChr09g0376841	-0.706694	1.72868	3.48014	0.0652551	1	AT1G69730		Wall-associated kinase family protein
Ha412HOChr08g0330231	0.789107	0.0755598	3.47866	0.0653115	1	AT5G13250		RING finger protein
Ha412HOChr06g0268071	-0.507536	6.59021	3.47689	0.0653786	1	AT2G26330	ER, QRP1	Leucine-rich receptor-like protein kinase family protein
Ha412HOChr10g0463341	1.106	-1.15204	3.47627	0.0654024	1	AT4G16195		Plant self-incompatibility protein S1 family
Ha412HOChr10g0469411	-0.810115	2.1871	3.47485	0.0654563	1	AT3G23600		alpha/beta-Hydrolases superfamily protein
Ha412HOChr09g0426751	-0.433189	0.854056	3.47467	0.0654632	1	AT1G52640		Pentatricopeptide repeat (PPR) superfamily protein
Ha412HOChr07g0317611	0.193806	4.9514	3.47355	0.0655058	1	AT1G67250		Proteasome maturation factor UMP1
Ha412HOChr12g0563361	-0.354158	1.66424	3.47255	0.0655438	1	AT1G53350		Disease resistance protein (CC-NBS-LRR class) family
Ha412HOChr12g0563521	-0.354158	1.66424	3.47255	0.0655438	1	AT1G53350		Disease resistance protein (CC-NBS-LRR class) family
Ha412HOChr08g0326711	-0.176902	3.82985	3.47168	0.0655772	1	AT4G06634		zinc finger (C2H2 type) family protein
Ha412HOChr05g0232351	-2.42337	-0.769863	3.47523	0.0656204	1	AT1G75430	BLH11	BEL1-like homeodomain 11
Ha412HOChr10g0434991	0.326211	1.89657	3.4677	0.0657289	1	AT3G55600		Membrane fusion protein Use1
Ha412HOChr04g0197621	-0.322934	2.21407	3.46287	0.0659139	1	AT4G15417	ATRTL1, RTL1	RNAse II-like 1
Ha412HOChr14g0638151	0.293997	2.19567	3.46132	0.0659733	1	AT2G04305		Magnesium transporter CorA-like family protein
Ha412HOChr15g0716581	-0.231481	4.2588	3.45853	0.0660804	1	AT1G01160	GIF2	GRF1-interacting factor 2
Ha412HOChr11g0486711	-0.444705	2.22274	3.45841	0.0660852	1	AT1G45616	AtRLP6, RLP6	receptor like protein 6
Ha412HOChr04g0171471	0.396073	2.50436	3.45478	0.0662251	1	AT5G24620		Pathogenesis-related thaumatin superfamily protein
Ha412HOChr01g0019981	-0.310611	4.81306	3.45257	0.0663101	1	AT5G58430	ATEXO70B1, EXO70B1	exocyst subunit exo70 family protein B1
Ha412HOChr13g0616151	0.135732	4.73313	3.45147	0.0663525	1	AT5G25060		RNA recognition motif (RRM)-containing protein
Ha412HOChr10g0457741	-0.152971	5.70404	3.45049	0.0663908	1	AT5G64440	AtFAAH, FAAH	fatty acid amide hydrolase
Ha412HOChr04g0150141	0.44896	2.64154	3.4495	0.066429	1	AT1G80690		PPPDE putative thiol peptidase family protein
Ha412HOChr17g0841721	0.339469	7.31226	3.44739	0.0665104	1	NA	NA	NA
Ha412HOChr15g0724001	-0.347771	4.62888	3.44599	0.0665646	1	AT1G76490	HMG1, HMGR1, AtHMGR1	hydroxy methylglutaryl CoA reductase 1
Ha412HOChr03g0140331	0.319791	2.1336	3.44349	0.0666618	1	AT1G73320		S-adenosyl-L-methionine-dependent methyltransferases superfamily protein
Ha412HOChr13g0590511	1.71299	-0.462895	3.44348	0.0666621	1	AT1G50410		SNF2 domain-containing protein / helicase domain-containing protein / zinc finger protein-related
Ha412HOChr03g0102001	-0.308658	4.8078	3.44133	0.0667458	1	AT5G65940	CHY1	beta-hydroxyisobutyryl-CoA hydrolase 1
Ha412HOChr15g0704121	-0.745092	0.402056	3.43998	0.0667982	1	AT3G02580	STE1, DWF7, BUL1	sterol 1
Ha412HOChr15g0739971	-0.441325	3.53384	3.43862	0.0668512	1	AT3G14850	TBL41	TRICHOME BIREFRINGENCE-LIKE 41
Ha412HOChr17g0813921	-1.18081	1.54451	3.43848	0.0668567	1	AT5G50700	HSD1	hydroxysteroid dehydrogenase 1
Ha412HOChr11g0499771	-2.27971	-0.101198	3.43765	0.066889	1	AT1G20230		Pentatricopeptide repeat (PPR) superfamily protein
Ha412HOChr09g0400361	-0.563272	0.263241	3.43502	0.0669914	1	AT3G03150		unknown protein; FUNCTIONS IN: molecular_function unknown; INVOLVED IN: biological_process unknown; LOCATED IN: mitochondrion; EXPRESSED IN: 22 plant structures; EXPRESSED DURING: 13 growth stages; BEST Arabidopsis thaliana protein match is: unknown protein (TAIR:AT5G17165.1); Has 39 Blast hits to 39 proteins in 11 species: Archae - 0; Bacteria - 0; Metazoa - 0; Fungi - 0; Plants - 39; Viruses - …
Ha412HOChr14g0654021	0.260966	2.6591	3.43291	0.0670738	1	NA	NA	NA
Ha412HOChr10g0466631	0.281484	4.42754	3.43205	0.0671075	1	AT2G23950		Leucine-rich repeat protein kinase family protein
Ha412HOChr16g0790431	0.502312	1.77691	3.4298	0.0671956	1	AT3G60600	VAP27-1	vesicle associated protein
Ha412HOChr16g0790431	0.502312	1.77691	3.4298	0.0671956	1	AT3G60600	VAP27-1, VAP, (AT)VAP, VAP27	vesicle associated protein
Ha412HOChr09g0423781	0.531089	0.425889	3.42053	0.0675598	1	AT5G20090		Uncharacterised protein family (UPF0041)
Ha412HOChr10g0444161	-0.522969	0.6584	3.41618	0.0677314	1	AT4G01090		Protein of unknown function (DUF3133)
Ha412HOChr01g0043861	1.44038	-0.732199	3.41555	0.0677561	1	AT2G36430		Plant protein of unknown function (DUF247)
Ha412HOChr05g0202061	0.226878	4.43351	3.41417	0.0678106	1	AT1G61660		basic helix-loop-helix (bHLH) DNA-binding superfamily protein
Ha412HOChr11g0525621	-0.312126	4.37807	3.41346	0.0678389	1	AT3G46290	HERK1	hercules receptor kinase 1
Ha412HOChr05g0219641	0.314226	5.69274	3.41155	0.0679143	1	AT1G63310		unknown protein; BEST Arabidopsis thaliana protein match is: unknown protein (TAIR:AT2G20362.1); Has 78 Blast hits to 77 proteins in 11 species: Archae - 0; Bacteria - 0; Metazoa - 0; Fungi - 0; Plants - 78; Viruses - 0; Other Eukaryotes - 0 (source: NCBI BLink).
Ha412HOChr01g0027731	1.14543	0.303553	3.41145	0.0679185	1	AT1G32450	NRT1.5	nitrate transporter 1.5
Ha412HOChr05g0243561	0.419086	3.09034	3.41103	0.0679349	1	AT1G34110		Leucine-rich receptor-like protein kinase family protein
Ha412HOChr05g0232261	-0.273143	3.56574	3.40975	0.0679858	1	AT4G19600	CYCT1;4	Cyclin family protein
Ha412HOChr04g0146141	-0.365786	1.76327	3.40559	0.0681511	1	AT3G13882		Ribosomal protein L34
Ha412HOChr15g0699271	0.239015	4.68696	3.40273	0.0682648	1	AT3G24840		Sec14p-like phosphatidylinositol transfer family protein
Ha412HOChr02g0053991	0.357751	2.0109	3.40258	0.0682708	1	AT1G19100		Histidine kinase-, DNA gyrase B-, and HSP90-like ATPase family protein
Ha412HOChr13g0594341	0.174431	4.03123	3.40181	0.0683015	1	AT2G20280		Zinc finger C-x8-C-x5-C-x3-H type family protein
Ha412HOChr11g0524941	-0.56922	1.7524	3.40143	0.0683168	1	NA	NA	NA
Ha412HOChr15g0743201	-0.444714	1.19061	3.40101	0.0683332	1	AT4G23420		NAD(P)-binding Rossmann-fold superfamily protein
Ha412HOChr06g0273131	-1.22736	-0.141635	3.40036	0.0683594	1	AT2G38100		proton-dependent oligopeptide transport (POT) family protein
Ha412HOChr14g0675111	0.260936	2.83238	3.39723	0.0684843	1	AT5G40250		RING/U-box superfamily protein
Ha412HOChr12g0546121	-0.143599	4.28211	3.39711	0.0684891	1	AT5G26760		unknown protein; CONTAINS InterPro DOMAIN/s: Protein of unknown function DUF408 (InterPro:IPR007308); Has 35333 Blast hits to 34131 proteins in 2444 species: Archae - 798; Bacteria - 22429; Metazoa - 974; Fungi - 991; Plants - 531; Viruses - 0; Other Eukaryotes - 9610 (source: NCBI BLink).
Ha412HOChr12g0546121	-0.143599	4.28211	3.39711	0.0684891	1	AT5G26760		unknown protein; Has 30201 Blast hits to 17322 proteins in 780 species: Archae - 12; Bacteria - 1396; Metazoa - 17338; Fungi - 3422; Plants - 5037; Viruses - 0; Other Eukaryotes - 2996 (source: NCBI BLink).
Ha412HOChr01g0000461	-3.80585	-1.77506	3.43324	0.0685668	1	AT3G08670		unknown protein; BEST Arabidopsis thaliana protein match is: unknown protein (TAIR:AT3G51540.1); Has 48380 Blast hits to 29827 proteins in 1356 species: Archae - 46; Bacteria - 5589; Metazoa - 17361; Fungi - 13192; Plants - 2237; Viruses - 905; Other Eukaryotes - 9050 (source: NCBI BLink).
Ha412HOChr14g0654731	-0.34775	5.96961	3.39478	0.0685826	1	AT4G25650	ACD1-LIKE, PTC52, TIC55-IV	ACD1-like
Ha412HOChr12g0574171	-0.366439	1.46491	3.39417	0.0686067	1	AT3G50430		unknown protein; Has 54 Blast hits to 54 proteins in 22 species: Archae - 0; Bacteria - 0; Metazoa - 29; Fungi - 0; Plants - 24; Viruses - 0; Other Eukaryotes - 1 (source: NCBI BLink).
Ha412HOChr12g0576811	0.265595	3.56815	3.394	0.0686134	1	AT1G18720		Protein of unknown function (DUF962)
Ha412HOChr13g0582161	-0.360069	2.43671	3.39025	0.0687642	1	AT1G75810		unknown protein; FUNCTIONS IN: molecular_function unknown; INVOLVED IN: biological_process unknown; LOCATED IN: endomembrane system; EXPRESSED IN: 24 plant structures; EXPRESSED DURING: 15 growth stages; Has 13 Blast hits to 13 proteins in 5 species: Archae - 0; Bacteria - 0; Metazoa - 0; Fungi - 0; Plants - 13; Viruses - 0; Other Eukaryotes - 0 (source: NCBI BLink).
Ha412HOChr02g0068011	0.304636	6.8814	3.3877	0.0688663	1	AT1G22710	SUC2, SUT1, ATSUC2	sucrose-proton symporter 2
Ha412HOChr08g0352001	-0.249171	5.7618	3.38273	0.0690666	1	AT5G09760		Plant invertase/pectin methylesterase inhibitor superfamily
Ha412HOChr17g0809451	-0.252662	3.95636	3.38039	0.0691612	1	AT1G32120		FUNCTIONS IN: molecular_function unknown; INVOLVED IN: biological_process unknown; LOCATED IN: membrane; EXPRESSED IN: 14 plant structures; EXPRESSED DURING: 4 anthesis, C globular stage, F mature embryo stage, petal differentiation and expansion stage, E expanded cotyledon stage; CONTAINS InterPro DOMAIN/s: Aminotransferase-like, plant mobile domain (InterPro:IPR019557), Protein of unknown funct…
Ha412HOChr16g0770051	0.230551	3.51137	3.3801	0.0691731	1	NA	NA	NA
Ha412HOChr05g0236481	-0.943148	-0.0996859	3.37929	0.0692058	1	AT5G63130		Octicosapeptide/Phox/Bem1p family protein
Ha412HOChr03g0144281	-0.838511	1.31879	3.37659	0.0693148	1	AT2G45350	CRR4	Pentatricopeptide repeat (PPR) superfamily protein
Ha412HOChr13g0589511	0.402508	4.6103	3.37382	0.0694272	1	AT3G50180		Plant protein of unknown function (DUF247)
Ha412HOChr02g0065151	-0.338195	2.5869	3.37131	0.0695293	1	AT1G74160		unknown protein; BEST Arabidopsis thaliana protein match is: unknown protein (TAIR:AT1G18620.1); Has 3407 Blast hits to 2217 proteins in 314 species: Archae - 0; Bacteria - 264; Metazoa - 1296; Fungi - 318; Plants - 346; Viruses - 34; Other Eukaryotes - 1149 (source: NCBI BLink).
Ha412HOChr02g0077701	-1.36114	-0.795601	3.37045	0.0695642	1	AT1G01490		Heavy metal transport/detoxification superfamily protein
Ha412HOChr04g0151721	0.265511	4.94552	3.37	0.0695824	1	NA	NA	NA
Ha412HOChr08g0329151	2.15419	-1.26099	3.36693	0.0697074	1	AT5G14090		unknown protein; Has 56 Blast hits to 56 proteins in 18 species: Archae - 0; Bacteria - 0; Metazoa - 0; Fungi - 2; Plants - 46; Viruses - 0; Other Eukaryotes - 8 (source: NCBI BLink).
Ha412HOChr07g0317351	-0.69502	2.68211	3.3663	0.0697333	1	AT2G16890		UDP-Glycosyltransferase superfamily protein
Ha412HOChr02g0055731	0.228556	2.55048	3.365	0.0697863	1	AT1G33330		Class I peptide chain release factor
Ha412HOChr08g0335581	-0.188468	3.75292	3.36431	0.0698143	1	AT1G69010	BIM2	BES1-interacting Myc-like protein 2
Ha412HOChr04g0180711	-0.193365	3.60061	3.36383	0.0698337	1	AT1G78700	BEH4	BES1/BZR1 homolog 4
Ha412HOChr01g0043591	0.283545	6.5576	3.36154	0.0699275	1	AT2G36570		Leucine-rich repeat protein kinase family protein
Ha412HOChr03g0097471	1.37552	-1.56667	3.36441	0.0699914	1	NA	NA	NA
Ha412HOChr09g0427731	0.319297	7.72938	3.35875	0.0700419	1	AT1G52190		Major facilitator superfamily protein
Ha412HOChr05g0226531	0.305121	2.58014	3.35869	0.070044	1	AT5G28740		Tetratricopeptide repeat (TPR)-like superfamily protein
Ha412HOChr02g0061801	0.174435	4.55964	3.35815	0.0700665	1	AT1G75170		Sec14p-like phosphatidylinositol transfer family protein
Ha412HOChr14g0672461	-0.588869	-0.211066	3.35794	0.0700749	1	NA	NA	NA
Ha412HOChr12g0546251	0.148111	5.14518	3.35691	0.0701169	1	AT1G26520		Cobalamin biosynthesis CobW-like protein
Ha412HOChr13g0611781	-0.453251	1.38933	3.35625	0.0701441	1	AT3G12920		SBP (S-ribonuclease binding protein) family protein
Ha412HOChr05g0206301	-0.175975	4.78796	3.35142	0.0703425	1	AT3G47060	ftsh7	FTSH protease 7
Ha412HOChr09g0420011	-0.404948	1.93884	3.35106	0.0703577	1	AT1G18610		Galactose oxidase/kelch repeat superfamily protein
Ha412HOChr02g0052321	-0.78933	0.966495	3.34907	0.0704397	1	AT3G26040		HXXXD-type acyl-transferase family protein
Ha412HOChr07g0300261	-0.459991	2.69261	3.34756	0.0705017	1	AT1G73540	atnudt21, NUDT21	nudix hydrolase homolog 21
Ha412HOChr15g0711731	-0.533931	1.84311	3.34655	0.0705434	1	AT1G25390		Protein kinase superfamily protein
Ha412HOChr17g0845621	0.116761	5.20917	3.3465	0.0705454	1	AT4G09520		Cofactor-independent phosphoglycerate mutase
Ha412HOChr13g0628271	0.630393	0.244807	3.34544	0.0705892	1	NA	NA	NA
Ha412HOChr05g0235921	0.196281	3.43893	3.34329	0.0706783	1	AT5G63180		Pectin lyase-like superfamily protein
Ha412HOChr14g0671851	0.559607	0.132629	3.34304	0.0706888	1	NA	NA	NA
Ha412HOChr13g0609711	0.353339	5.97047	3.34282	0.0706976	1	AT3G20570	ENODL9, AtENODL9	early nodulin-like protein 9
Ha412HOChr01g0032861	-1.23997	-0.441592	3.34282	0.0706976	1	AT1G08110		lactoylglutathione lyase family protein / glyoxalase I family protein
Ha412HOChr12g0533981	0.320489	4.00961	3.33898	0.0708566	1	AT5G40320		Cysteine/Histidine-rich C1 domain family protein
Ha412HOChr01g0033981	-0.449215	2.60987	3.33796	0.0708993	1	AT1G61560	MLO6	Seven transmembrane MLO family protein
Ha412HOChr01g0033981	-0.449215	2.60987	3.33796	0.0708993	1	AT1G61560	MLO6, ATMLO6	Seven transmembrane MLO family protein
Ha412HOChr15g0728141	-0.284905	3.73802	3.33679	0.0709477	1	AT5G65310	ATHB5, ATHB-5, HB5	homeobox protein 5
Ha412HOChr16g0759911	-0.320459	4.19042	3.33445	0.0710452	1	AT2G41700	ABCA1, AtABCA1	ATP-binding cassette A1
Ha412HOChr03g0140911	-1.22463	-1.13275	3.33347	0.0710857	1	AT1G24020	MLP423	MLP-like protein 423
Ha412HOChr12g0535821	-0.354567	8.35003	3.32598	0.0713982	1	AT1G56580	SVB	Protein of unknown function, DUF538
Ha412HOChr04g0177501	0.372141	6.00492	3.32538	0.0714237	1	AT1G06150		basic helix-loop-helix (bHLH) DNA-binding superfamily protein
Ha412HOChr04g0177501	0.372141	6.00492	3.32538	0.0714237	1	AT1G06150	EMB1444	basic helix-loop-helix (bHLH) DNA-binding superfamily protein
Ha412HOChr04g0181261	-0.557729	0.326785	3.32481	0.0714475	1	AT2G31010		Protein kinase superfamily protein
Ha412HOChr15g0716231	1.01868	-0.474367	3.32466	0.0714537	1	NA	NA	NA
Ha412HOChr05g0241661	0.305049	4.15256	3.32449	0.0714607	1	AT3G44730	ATKP1, KP1	kinesin-like protein 1
Ha412HOChr17g0825251	-0.166198	3.98524	3.32332	0.0715097	1	AT3G01640	ATGLCAK, GLCAK	glucuronokinase G
Ha412HOChr12g0538021	-0.295161	1.86544	3.32269	0.0715362	1	AT3G24560	RSY3	Adenine nucleotide alpha hydrolases-like superfamily protein
Ha412HOChr12g0560701	0.373191	3.17026	3.32125	0.0715965	1	AT3G50660	DWF4, CYP90B1, CLM, SNP2, SAV1, PSC1	Cytochrome P450 superfamily protein
Ha412HOChr05g0225601	-0.401531	3.79335	3.32123	0.0715974	1	AT5G06060		NAD(P)-binding Rossmann-fold superfamily protein
Ha412HOChr14g0686461	0.301416	3.09867	3.3195	0.0716701	1	AT2G39830	DAR2	DA1-related protein 2
Ha412HOChr10g0464411	-0.270637	3.68954	3.31831	0.0717201	1	AT3G51290		Protein of unknown function (DUF630) ;Protein of unknown function (DUF632)
Ha412HOChr14g0661011	0.354752	2.23925	3.31642	0.0717995	1	AT2G23200		Protein kinase superfamily protein
Ha412HOChr11g0515931	-0.932841	-0.418356	3.31585	0.0718237	1	AT2G34250		SecY protein transport family protein
Ha412HOChr01g0039531	0.798161	-0.465376	3.3156	0.0718342	1	AT1G57790		F-box family protein
Ha412HOChr12g0576331	-0.376097	8.20586	3.31241	0.0719684	1	NA	NA	NA
Ha412HOChr04g0184251	-0.290101	4.65949	3.31217	0.0719786	1	AT3G62860		alpha/beta-Hydrolases superfamily protein
Ha412HOChr09g0399311	-1.4557	-0.961436	3.31122	0.0720187	1	AT2G20580	RPN1A, ATRPN1A	26S proteasome regulatory subunit S2 1A
Ha412HOChr06g0274811	-4.61189	-0.869097	3.32006	0.0722625	1	AT1G09460		Carbohydrate-binding X8 domain superfamily protein
Ha412HOChr03g0099751	1.04425	-0.496401	3.30507	0.0722788	1	AT4G12560	CPR30	F-box and associated interaction domains-containing protein
Ha412HOChr10g0456651	-0.716022	-0.264094	3.30472	0.0722937	1	NA	NA	NA
Ha412HOChr04g0154001	-0.559128	1.52375	3.30391	0.0723281	1	AT5G19250		Glycoprotein membrane precursor GPI-anchored
Ha412HOChr02g0073671	0.202983	6.10235	3.30127	0.0724402	1	AT1G09960	SUT4, ATSUT4, SUC4, ATSUC4	sucrose transporter 4
Ha412HOChr14g0658311	0.304255	4.44917	3.2992	0.0725283	1	AT5G56460		Protein kinase superfamily protein
Ha412HOChr12g0533681	0.335769	2.8808	3.29861	0.0725537	1	AT5G22355		Cysteine/Histidine-rich C1 domain family protein
Ha412HOChr11g0487521	-1.15166	2.86582	3.29776	0.0725898	1	AT1G78440	ATGA2OX1, GA2OX1	Arabidopsis thaliana gibberellin 2-oxidase 1
Ha412HOChr15g0716501	-0.222976	3.08027	3.29441	0.0727326	1	AT5G43210		Excinuclease ABC, C subunit, N-terminal
Ha412HOChr01g0036941	0.913733	0.330613	3.29091	0.0728821	1	AT1G04560		AWPM-19-like family protein
Ha412HOChr02g0080501	-0.223345	3.8184	3.29066	0.0728928	1	AT1G67880		beta-1,4-N-acetylglucosaminyltransferase family protein
Ha412HOChr03g0122241	-0.27998	2.5266	3.28971	0.0729334	1	AT1G53035		unknown protein; FUNCTIONS IN: molecular_function unknown; INVOLVED IN: biological_process unknown; LOCATED IN: endomembrane system; EXPRESSED IN: 23 plant structures; EXPRESSED DURING: 13 growth stages; BEST Arabidopsis thaliana protein match is: unknown protein (TAIR:AT3G15358.1); Has 49 Blast hits to 49 proteins in 9 species: Archae - 0; Bacteria - 0; Metazoa - 0; Fungi - 0; Plants - 49; Virus…
Ha412HOChr14g0663331	-0.71906	-0.399352	3.28928	0.0729518	1	NA	NA	NA
Ha412HOChr10g0454551	-0.392655	0.861394	3.28831	0.0729934	1	NA	NA	NA
Ha412HOChr12g0540301	-0.576542	0.874067	3.28813	0.0730012	1	AT3G23580	RNR2, RNR2A	ribonucleotide reductase 2A
Ha412HOChr10g0447451	-0.211382	3.58437	3.28695	0.0730515	1	AT5G58560		Phosphatidate cytidylyltransferase family protein
Ha412HOChr16g0748741	-0.660182	3.94526	3.28434	0.0731637	1	AT1G80840	WRKY40, ATWRKY40	WRKY DNA-binding protein 40
Ha412HOChr10g0441301	-0.625535	-0.0807892	3.28408	0.0731749	1	NA	NA	NA
Ha412HOChr06g0254971	0.399814	3.33158	3.27743	0.0734613	1	AT5G23360		GRAM domain-containing protein / ABA-responsive protein-related
Ha412HOChr04g0194241	-0.811124	-0.150018	3.27695	0.0734818	1	AT5G53750		CBS domain-containing protein
Ha412HOChr09g0422071	0.387454	2.01317	3.27525	0.0735552	1	AT5G13690	CYL1, NAGLU	alpha-N-acetylglucosaminidase family / NAGLU family
Ha412HOChr15g0734741	-0.252565	3.8298	3.2749	0.0735705	1	AT3G29400	ATEXO70E1, EXO70E1	exocyst subunit exo70 family protein E1
Ha412HOChr03g0109171	0.49697	0.487206	3.27397	0.0736109	1	NA	NA	NA
Ha412HOChr16g0759111	-0.209787	4.75752	3.27352	0.0736303	1	AT5G42890	ATSCP2, SCP2	sterol carrier protein 2
Ha412HOChr15g0717121	-0.198986	3.74298	3.81776	0.0736884	1	AT1G30440		Phototropic-responsive NPH3 family protein
Ha412HOChr14g0679481	0.340225	1.82404	3.27088	0.0737444	1	NA	NA	NA
Ha412HOChr01g0013721	0.464233	1.19655	3.26907	0.073823	1	NA	NA	NA
Ha412HOChr14g0683011	-0.55568	1.63338	3.26878	0.0738357	1	AT3G10490	ANAC051	NAC domain containing protein 52
Ha412HOChr14g0683011	-0.55568	1.63338	3.26878	0.0738357	1	AT3G10490	ANAC052, NAC052	NAC domain containing protein 52
Ha412HOChr07g0320361	-0.164151	4.53544	3.26759	0.0738874	1	AT3G55360	CER10, ECR, ATTSC13, TSC13	3-oxo-5-alpha-steroid 4-dehydrogenase family protein
Ha412HOChr16g0782121	0.540534	1.06078	3.26748	0.0738918	1	AT1G62340	ALE1, ALE	PA-domain containing subtilase family protein
Ha412HOChr00c00048g0859811	0.461198	0.908746	3.26746	0.073893	1	NA	NA	NA
Ha412HOChr11g0509661	-0.313406	3.26147	3.26734	0.0738983	1	ATCG00670	CLPP1, PCLPP	plastid-encoded CLP P
Ha412HOChr02g0085931	0.75642	-0.691304	3.26667	0.0739273	1	AT1G08280		Glycosyltransferase family 29 (sialyltransferase) family protein
Ha412HOChr04g0170791	-0.829652	-0.623426	3.26574	0.0739675	1	NA	NA	NA
Ha412HOChr16g0758001	-0.310095	3.61874	3.26535	0.0739847	1	AT1G62300	WRKY6, ATWRKY6	WRKY family transcription factor
Ha412HOChr08g0332771	0.117697	5.20175	3.26519	0.0739914	1	AT2G01600		ENTH/ANTH/VHS superfamily protein
Ha412HOChr12g0558631	0.307864	4.36761	3.26181	0.0741386	1	AT5G14500		aldose 1-epimerase family protein
Ha412HOChr13g0593811	0.35183	1.89089	3.26074	0.0741855	1	NA	NA	NA
Ha412HOChr17g0820111	0.305919	2.69046	3.26067	0.0741883	1	AT2G31610		Ribosomal protein S3 family protein
Ha412HOChr01g0028451	0.420902	3.95487	3.25866	0.0742761	1	AT3G08490		BEST Arabidopsis thaliana protein match is: Late embryogenesis abundant protein, group 2 (TAIR:AT3G24600.1); Has 161 Blast hits to 158 proteins in 15 species: Archae - 0; Bacteria - 0; Metazoa - 0; Fungi - 0; Plants - 161; Viruses - 0; Other Eukaryotes - 0 (source: NCBI BLink).
Ha412HOChr13g0603371	0.326953	5.28173	3.25809	0.0743012	1	AT5G03610		GDSL-like Lipase/Acylhydrolase superfamily protein
Ha412HOChr06g0277781	-0.110489	5.35286	3.25795	0.0743072	1	AT1G25280	AtTLP10, TLP10	tubby like protein 10
Ha412HOChr05g0223351	0.159867	4.29233	3.25619	0.0743841	1	AT3G44190		FAD/NAD(P)-binding oxidoreductase family protein
Ha412HOChr08g0342791	0.603081	1.95745	3.25572	0.0744048	1	AT2G39510		nodulin MtN21 /EamA-like transporter family protein
Ha412HOChr02g0073551	0.625717	1.11991	3.25492	0.0744396	1	AT1G09890		Rhamnogalacturonate lyase family protein
Ha412HOChr04g0178891	-0.134779	5.13734	3.2547	0.0744495	1	AT4G05420	DDB1A	damaged DNA binding protein 1A
Ha412HOChr09g0379361	-1.40144	-0.271224	3.25174	0.0745791	1	AT1G15760		Sterile alpha motif (SAM) domain-containing protein
Ha412HOChr02g0049511	0.243023	4.61429	3.25105	0.0746092	1	AT1G52150	ATHB-15, ATHB15, CNA, ICU4	Homeobox-leucine zipper family protein / lipid-binding START domain-containing protein
Ha412HOChr16g0792691	-0.961924	-0.528872	3.24982	0.0746632	1	AT3G63520	CCD1, ATCCD1, ATNCED1, NCED1	carotenoid cleavage dioxygenase 1
Ha412HOChr13g0622631	0.363891	1.41923	3.24817	0.0747358	1	AT4G12300	CYP706A4	cytochrome P450, family 706, subfamily A, polypeptide 4
Ha412HOChr14g0678961	-4.45401	-0.821452	3.29261	0.0747468	1	AT5G06560		Protein of unknown function, DUF593
Ha412HOChr13g0612211	-0.333659	1.87451	3.24771	0.0747563	1	NA	NA	NA
Ha412HOChr06g0263841	0.261297	3.31492	3.24727	0.0747753	1	AT2G41890		curculin-like (mannose-binding) lectin family protein / PAN domain-containing protein
Ha412HOChr15g0721941	-0.183327	3.15371	3.2444	0.0749019	1	AT5G16610		unknown protein; Has 35333 Blast hits to 34131 proteins in 2444 species: Archae - 798; Bacteria - 22429; Metazoa - 974; Fungi - 991; Plants - 531; Viruses - 0; Other Eukaryotes - 9610 (source: NCBI BLink).
Ha412HOChr15g0721941	-0.183327	3.15371	3.2444	0.0749019	1	AT5G16610		unknown protein; Has 30201 Blast hits to 17322 proteins in 780 species: Archae - 12; Bacteria - 1396; Metazoa - 17338; Fungi - 3422; Plants - 5037; Viruses - 0; Other Eukaryotes - 2996 (source: NCBI BLink).
Ha412HOChr14g0655591	-0.49277	5.54422	3.24438	0.0749029	1	NA	NA	NA
Ha412HOChr05g0229821	2.75967	2.20932	3.24221	0.0749987	1	AT5G20890		TCP-1/cpn60 chaperonin family protein
Ha412HOChr11g0523981	-0.365165	4.22538	3.23304	0.0754044	1	AT1G11340		S-locus lectin protein kinase family protein
Ha412HOChr13g0619181	0.541344	1.29846	3.23148	0.0754739	1	AT4G22900		Protein of unknown function (DUF1191)
Ha412HOChr05g0232271	0.328032	2.48967	3.23044	0.0755199	1	AT1G27620		HXXXD-type acyl-transferase family protein
Ha412HOChr15g0739511	3.18039	-0.525174	3.22926	0.0755723	1	NA	NA	NA
Ha412HOChr07g0318431	1.50957	-0.419968	3.22894	0.0755867	1	AT3G47090		Leucine-rich repeat protein kinase family protein
Ha412HOChr16g0748901	1.33909	2.6505	3.22846	0.0756081	1	AT1G15950	CCR1, IRX4, ATCCR1	cinnamoyl coa reductase 1
Ha412HOChr08g0337281	0.352555	4.91471	3.22589	0.0757227	1	AT5G24318		O-Glycosyl hydrolases family 17 protein
Ha412HOChr13g0599901	0.339305	7.34683	3.2225	0.075874	1	AT2G37460		nodulin MtN21 /EamA-like transporter family protein
Ha412HOChr08g0363831	-0.381461	3.12451	3.22173	0.0759084	1	AT5G47910	RBOHD, ATRBOHD	respiratory burst oxidase homologue D
Ha412HOChr01g0027351	-0.535442	0.255663	3.22147	0.07592	1	AT4G37940	AGL21	AGAMOUS-like 21
Ha412HOChr01g0028621	0.373464	1.28378	3.22087	0.0759467	1	NA	NA	NA
Ha412HOChr04g0178431	0.533054	1.91847	3.2204	0.0759679	1	AT3G04810	ATNEK2, NEK2	NIMA-related kinase 2
Ha412HOChr01g0045601	-0.475093	4.24061	3.22013	0.0759798	1	AT5G11590	TINY2	Integrase-type DNA-binding superfamily protein
Ha412HOChr03g0109381	0.269783	3.22757	3.21961	0.0760031	1	NA	NA	NA
Ha412HOChr02g0083101	0.221199	4.98354	3.21701	0.0761199	1	AT3G53620	AtPPa4, PPa4	pyrophosphorylase 4
Ha412HOChr03g0123781	0.246182	5.87121	3.2152	0.076201	1	AT1G60500	DRP4C	Dynamin related protein 4C
Ha412HOChr17g0838691	0.364295	1.76972	3.21456	0.0762297	1	AT5G53170	FTSH11	FTSH protease 11
Ha412HOChr17g0817601	-2.10948	-1.06019	3.22213	0.0762802	1	AT3G52610		unknown protein; Has 68 Blast hits to 67 proteins in 21 species: Archae - 0; Bacteria - 11; Metazoa - 0; Fungi - 0; Plants - 55; Viruses - 0; Other Eukaryotes - 2 (source: NCBI BLink).
Ha412HOChr16g0778791	-0.348138	3.47585	3.21331	0.0762862	1	AT4G16380		Heavy metal transport/detoxification superfamily protein
Ha412HOChr15g0712951	0.124803	6.72263	3.21189	0.0763498	1	AT1G59900	AT-E1 ALPHA, E1 ALPHA	pyruvate dehydrogenase complex E1 alpha subunit
Ha412HOChr03g0101651	-0.758599	-0.23816	3.21101	0.0763897	1	AT5G47580		unknown protein; BEST Arabidopsis thaliana protein match is: unknown protein (TAIR:AT4G17250.1); Has 1807 Blast hits to 1807 proteins in 277 species: Archae - 0; Bacteria - 0; Metazoa - 736; Fungi - 347; Plants - 385; Viruses - 0; Other Eukaryotes - 339 (source: NCBI BLink).
Ha412HOChr08g0358261	-0.71324	5.14134	3.21074	0.0764018	1	AT2G39780	RNS2	ribonuclease 2
Ha412HOChr10g0452121	-0.23888	4.18704	3.20876	0.0764908	1	AT2G25730		unknown protein; LOCATED IN: cellular_component unknown; EXPRESSED IN: 23 plant structures; EXPRESSED DURING: 14 growth stages.
Ha412HOChr10g0452121	-0.23888	4.18704	3.20876	0.0764908	1	AT2G25730		unknown protein; Has 157 Blast hits to 144 proteins in 62 species: Archae - 0; Bacteria - 0; Metazoa - 101; Fungi - 0; Plants - 35; Viruses - 0; Other Eukaryotes - 21 (source: NCBI BLink).
Ha412HOChr07g0307991	-0.413998	1.90377	3.20711	0.0765655	1	AT4G27290		S-locus lectin protein kinase family protein
Ha412HOChr06g0248031	-0.434523	0.72029	3.20661	0.0765877	1	AT1G64050		unknown protein; Has 524 Blast hits to 342 proteins in 101 species: Archae - 0; Bacteria - 106; Metazoa - 106; Fungi - 24; Plants - 25; Viruses - 0; Other Eukaryotes - 263 (source: NCBI BLink).
Ha412HOChr06g0248031	-0.434523	0.72029	3.20661	0.0765877	1	AT1G64050		unknown protein; INVOLVED IN: biological_process unknown; LOCATED IN: cellular_component unknown; EXPRESSED IN: 22 plant structures; EXPRESSED DURING: 13 growth stages.
Ha412HOChr08g0332621	-0.297362	2.3591	3.20633	0.0766006	1	AT1G48480	RKL1	receptor-like kinase 1
Ha412HOChr15g0699511	-0.38095	2.57727	3.20559	0.0766342	1	AT1G77810		Galactosyltransferase family protein
Ha412HOChr08g0370881	0.385765	3.07975	3.20429	0.0766926	1	AT5G02440		unknown protein; Has 71 Blast hits to 71 proteins in 12 species: Archae - 0; Bacteria - 0; Metazoa - 0; Fungi - 0; Plants - 71; Viruses - 0; Other Eukaryotes - 0 (source: NCBI BLink).
Ha412HOChr16g0768951	-0.325091	2.18135	3.20295	0.0767535	1	AT3G54140	ATPTR1, PTR1	peptide transporter 1
Ha412HOChr17g0826761	0.435923	2.6931	3.20174	0.0768082	1	AT4G22570	APT3	adenine phosphoribosyl transferase 3
Ha412HOChr06g0260161	0.769155	-0.451373	3.39278	0.076817	1	AT3G03000		EF hand calcium-binding protein family
Ha412HOChr14g0676281	0.858985	-0.692937	3.20025	0.0768758	1	NA	NA	NA
Ha412HOChr02g0055911	-0.718098	0.267795	3.19792	0.0769816	1	NA	NA	NA
Ha412HOChr03g0142711	-0.223271	4.55776	3.19428	0.0771472	1	AT4G14430	IBR10, ATECI2, ECI2, ECHIB, PEC12	indole-3-butyric acid response 10
Ha412HOChr14g0637771	-0.276491	2.12938	3.19128	0.0772836	1	NA	NA	NA
Ha412HOChr07g0313341	-0.478636	0.392824	3.19076	0.0773073	1	NA	NA	NA
Ha412HOChr06g0277611	-0.276745	3.10785	3.19022	0.0773319	1	AT1G11050		Protein kinase superfamily protein
Ha412HOChr15g0724461	-0.260391	3.33513	3.18814	0.077427	1	AT5G16560	KAN, KAN1	Homeodomain-like superfamily protein
Ha412HOChr14g0651201	0.1538	4.00107	3.18734	0.0774638	1	AT5G58560		Phosphatidate cytidylyltransferase family protein
Ha412HOChr03g0098891	-0.932169	-0.313983	3.18575	0.0775363	1	AT4G33540		metallo-beta-lactamase family protein
Ha412HOChr13g0601431	-0.35134	4.68674	3.1843	0.0776027	1	AT2G45560	CYP76C1	cytochrome P450, family 76, subfamily C, polypeptide 1
Ha412HOChr15g0693861	0.699953	2.17141	3.18424	0.0776055	1	AT2G38320	TBL34	TRICHOME BIREFRINGENCE-LIKE 34
Ha412HOChr07g0310301	-0.277087	2.19828	3.17943	0.0778264	1	AT2G39840	TOPP4	type one serine/threonine protein phosphatase 4
Ha412HOChr05g0223251	0.316966	2.96265	3.17671	0.0779513	1	AT5G06600	UBP12	ubiquitin-specific protease 12
Ha412HOChr06g0250621	-0.214476	2.78417	3.17581	0.0779927	1	AT2G47020		Peptide chain release factor 1
Ha412HOChr05g0210611	0.166704	3.63859	3.17557	0.0780038	1	AT3G18430		Calcium-binding EF-hand family protein
Ha412HOChr01g0042691	-0.462856	2.37559	3.17549	0.0780074	1	AT3G09830		Protein kinase superfamily protein
Ha412HOChr14g0635031	0.2201	3.56988	3.17531	0.078016	1	AT1G76270		O-fucosyltransferase family protein
Ha412HOChr02g0050671	-0.203142	3.97352	3.1749	0.078035	1	AT1G80680	SAR3, MOS3, PRE, NUP96	SUPPRESSOR OF AUXIN RESISTANCE 3
Ha412HOChr07g0294631	0.278532	5.46263	3.1746	0.0780488	1	AT1G73370	SUS6	sucrose synthase 6
Ha412HOChr07g0294631	0.278532	5.46263	3.1746	0.0780488	1	AT1G73370	SUS6, ATSUS6	sucrose synthase 6
Ha412HOChr16g0748211	0.305015	3.61393	3.17415	0.0780692	1	AT5G22355		Cysteine/Histidine-rich C1 domain family protein
Ha412HOChr15g0732511	0.549332	1.32425	3.17121	0.0782053	1	AT3G03420		Ku70-binding family protein
Ha412HOChr11g0531061	-1.00186	-0.430128	3.17057	0.0782345	1	ATCG01300	RPL23.2	ribosomal protein L23
Ha412HOChr01g0025001	-0.376492	2.60541	3.17009	0.0782571	1	AT5G48820	KRP3, ICK6	inhibitor/interactor with cyclin-dependent kinase
Ha412HOChr01g0025001	-0.376492	2.60541	3.17009	0.0782571	1	AT5G48820	ICK6	inhibitor/interactor with cyclin-dependent kinase
Ha412HOChr11g0492681	0.443947	1.86303	3.16807	0.0783502	1	AT4G14540	NF-YB3	nuclear factor Y, subunit B3
Ha412HOChr04g0184201	0.241104	4.12865	3.16778	0.0783638	1	AT2G47580	U1A	spliceosomal protein U1A
Ha412HOChr13g0625521	0.245736	5.15717	3.16763	0.0783707	1	AT4G37650	SHR, SGR7	GRAS family transcription factor
Ha412HOChr11g0528951	0.377765	1.39783	3.1669	0.0784048	1	NA	NA	NA
Ha412HOChr15g0695981	-0.594894	0.905232	3.16671	0.0784133	1	AT3G15880	WSIP2, TPR4	WUS-interacting protein 2
Ha412HOChr15g0695981	-0.594894	0.905232	3.16671	0.0784133	1	AT3G15880	WSIP2	WUS-interacting protein 2
Ha412HOChr09g0410471	0.361303	3.76135	3.16626	0.0784343	1	AT5G40320		Cysteine/Histidine-rich C1 domain family protein
Ha412HOChr01g0030121	0.32962	4.3633	3.16249	0.078609	1	AT4G27190		NB-ARC domain-containing disease resistance protein
Ha412HOChr09g0384751	-0.147999	3.94636	3.1619	0.0786366	1	AT4G33060		Cyclophilin-like peptidyl-prolyl cis-trans isomerase family protein
Ha412HOChr13g0613981	-2.13904	0.226002	3.16167	0.0786475	1	AT5G36110	CYP716A1	cytochrome P450, family 716, subfamily A, polypeptide 1
Ha412HOChr08g0335161	-0.386474	3.53125	3.15999	0.0787252	1	AT1G68710		ATPase E1-E2 type family protein / haloacid dehalogenase-like hydrolase family protein
Ha412HOChr15g0734731	-0.146946	4.82107	3.15976	0.0787363	1	AT5G07980		dentin sialophosphoprotein-related
Ha412HOChr12g0540691	-1.32367	-1.02766	3.1591	0.0787668	1	AT3G51550	FER	Malectin/receptor-like protein kinase family protein
Ha412HOChr05g0212781	-0.676241	1.40388	3.1577	0.078832	1	AT5G62865		unknown protein; BEST Arabidopsis thaliana protein match is: unknown protein (TAIR:AT3G48020.1).
Ha412HOChr03g0112681	-0.831726	-0.812471	3.15594	0.078914	1	NA	NA	NA
Ha412HOChr07g0292611	-0.356358	3.81206	3.15336	0.0790346	1	AT4G24140		alpha/beta-Hydrolases superfamily protein
Ha412HOChr02g0057001	-0.237201	4.17675	3.15165	0.0791148	1	AT3G48700	ATCXE13, CXE13	carboxyesterase 13
Ha412HOChr00c00298g0863991	-0.358332	1.58029	3.15147	0.0791229	1	AT1G10940		Protein kinase superfamily protein
Ha412HOChr00c00298g0863991	-0.358332	1.58029	3.15147	0.0791229	1	AT1G10940	ASK1, SNRK2-4, SNRK2.4, SRK2A	Protein kinase superfamily protein
Ha412HOChr17g0819951	-0.117218	4.91494	3.15139	0.079127	1	AT2G17410		ARID/BRIGHT DNA-binding domain-containing protein
Ha412HOChr13g0586281	-0.354887	2.07506	3.15039	0.0791738	1	AT1G62640	KAS III	3-ketoacyl-acyl carrier protein synthase III
Ha412HOChr06g0254001	-0.272851	2.749	3.15011	0.0791865	1	AT1G01225		NC domain-containing protein-related
Ha412HOChr15g0746281	-0.455035	0.931426	3.14944	0.0792179	1	NA	NA	NA
Ha412HOChr14g0640591	0.332328	2.75642	3.14866	0.0792549	1	AT3G17730	anac057, NAC057	NAC domain containing protein 57
Ha412HOChr16g0802161	-0.400203	2.58492	3.14847	0.0792634	1	AT5G66210	CPK28	calcium-dependent protein kinase 28
Ha412HOChr05g0241221	-0.196977	4.32578	3.14803	0.0792841	1	AT5G55290		ATPase, V0 complex, subunit E
Ha412HOChr09g0377591	0.763755	-0.36101	3.14787	0.0792919	1	AT1G45249	ABF2, AREB1, ATAREB1	abscisic acid responsive elements-binding factor 2
Ha412HOChr09g0377591	0.763755	-0.36101	3.14787	0.0792919	1	AT1G45249	ABF2	abscisic acid responsive elements-binding factor 2
Ha412HOChr02g0082631	-0.316491	2.30345	3.14483	0.0794346	1	AT3G23620		Ribosomal RNA processing Brix domain protein
Ha412HOChr06g0276591	0.327028	4.9226	3.14367	0.079489	1	AT3G05620		Plant invertase/pectin methylesterase inhibitor superfamily
Ha412HOChr10g0461681	-0.213107	5.78604	3.14192	0.0795712	1	AT3G15730	PLDALPHA1, PLD	phospholipase D alpha 1
Ha412HOChr15g0735431	-0.173833	5.64469	3.14107	0.0796116	1	AT5G15680		ARM repeat superfamily protein
Ha412HOChr02g0049751	-0.545365	0.074727	3.13878	0.0797195	1	AT1G79910		Regulator of Vps4 activity in the MVB pathway protein
Ha412HOChr17g0825581	-0.390822	4.52983	3.13794	0.0797592	1	AT5G40780		lysine histidine transporter 1
Ha412HOChr17g0825581	-0.390822	4.52983	3.13794	0.0797592	1	AT5G40780	LHT1	lysine histidine transporter 1
Ha412HOChr13g0629731	1.2219	-0.676386	3.13674	0.079816	1	AT2G44990	CCD7, MAX3, ATCCD7	carotenoid cleavage dioxygenase 7
Ha412HOChr06g0286151	-0.429788	1.57792	3.13322	0.0799824	1	AT1G76600		unknown protein; FUNCTIONS IN: molecular_function unknown; INVOLVED IN: N-terminal protein myristoylation; LOCATED IN: nucleolus, nucleus; EXPRESSED IN: 24 plant structures; EXPRESSED DURING: 15 growth stages; BEST Arabidopsis thaliana protein match is: unknown protein (TAIR:AT1G21010.1); Has 220 Blast hits to 220 proteins in 14 species: Archae - 0; Bacteria - 0; Metazoa - 0; Fungi - 0; Plants - …
Ha412HOChr05g0210531	-0.355392	2.01586	3.13205	0.0800376	1	AT4G30790		INVOLVED IN: autophagy; EXPRESSED IN: 24 plant structures; EXPRESSED DURING: 15 growth stages; CONTAINS InterPro DOMAIN/s: Autophagy-related protein 17 (InterPro:IPR007240), Autophagy-related protein 11 (InterPro:IPR019460); Has 8793 Blast hits to 6268 proteins in 570 species: Archae - 89; Bacteria - 657; Metazoa - 4844; Fungi - 808; Plants - 441; Viruses - 15; Other Eukaryotes - 1939 (source: NC…
Ha412HOChr08g0349741	0.3633	4.08223	3.13122	0.0800771	1	AT5G24318		O-Glycosyl hydrolases family 17 protein
Ha412HOChr08g0330481	0.434839	1.10436	3.12909	0.080178	1	AT3G61740	SDG14, ATX3	SET domain protein 14
Ha412HOChr13g0614611	-0.60865	2.6347	3.12834	0.0802137	1	AT3G22370	AOX1A, ATAOX1A	alternative oxidase 1A
Ha412HOChr12g0549411	0.484121	0.799974	3.12775	0.0802416	1	AT3G25590		unknown protein; Has 149 Blast hits to 140 proteins in 44 species: Archae - 0; Bacteria - 6; Metazoa - 40; Fungi - 6; Plants - 39; Viruses - 0; Other Eukaryotes - 58 (source: NCBI BLink).
Ha412HOChr04g0178931	0.334247	2.76006	3.12713	0.0802713	1	AT4G05430		Carbohydrate-binding X8 domain superfamily protein
Ha412HOChr11g0479541	1.00836	0.712002	3.1269	0.0802821	1	NA	NA	NA
Ha412HOChr13g0631711	0.422162	1.3756	3.12658	0.0802974	1	NA	NA	NA
Ha412HOChr08g0368901	-0.396782	1.501	3.12612	0.0803192	1	AT3G19184		AP2/B3-like transcriptional factor family protein
Ha412HOChr03g0094641	0.281128	3.96613	3.12494	0.0803752	1	AT3G24460		Serinc-domain containing serine and sphingolipid biosynthesis protein
Ha412HOChr13g0593671	0.589227	2.92434	3.12232	0.0805005	1	AT4G12350	MYB42, AtMYB42	myb domain protein 42
Ha412HOChr12g0578041	0.440476	1.49563	3.12092	0.0805671	1	AT4G20380	LSD1	LSD1 zinc finger family protein
Ha412HOChr06g0277791	0.344698	3.60093	3.11881	0.0806681	1	AT1G55610	BRL1	BRI1 like
Ha412HOChr03g0134421	-0.457023	1.68768	3.11672	0.0807681	1	AT4G17905	ATL4H	RING/U-box superfamily protein
Ha412HOChr16g0748121	0.605031	1.15403	3.1154	0.080831	1	AT5G40320		Cysteine/Histidine-rich C1 domain family protein
Ha412HOChr08g0344591	-0.82632	1.98181	3.1154	0.080831	1	AT2G40140	CZF1, ZFAR1, SZF2, ATSZF2	zinc finger (CCCH-type) family protein
Ha412HOChr15g0741281	0.162999	3.99858	3.11376	0.0809097	1	AT5G54930		AT hook motif-containing protein
Ha412HOChr09g0390641	-0.430954	3.62283	3.1131	0.0809413	1	AT2G36840		ACT-like superfamily protein
Ha412HOChr14g0672371	0.232205	6.62261	3.11292	0.0809501	1	AT4G33985		Protein of unknown function (DUF1685)
Ha412HOChr09g0398051	-0.299368	2.18845	3.11268	0.0809612	1	AT5G14480		beta-1,4-N-acetylglucosaminyltransferase family protein
Ha412HOChr15g0699781	0.513262	4.49701	3.11246	0.080972	1	AT4G33420		Peroxidase superfamily protein
Ha412HOChr10g0458511	-1.97219	1.46433	3.11205	0.0809915	1	AT4G38770	PRP4, ATPRP4	proline-rich protein 4
Ha412HOChr06g0280631	0.143185	5.54288	3.11147	0.0810197	1	AT5G42820	ATU2AF35B, U2AF35B	Zinc finger C-x8-C-x5-C-x3-H type family protein
Ha412HOChr16g0784221	-0.374645	2.37027	3.11083	0.0810504	1	AT1G07650		Leucine-rich repeat transmembrane protein kinase
Ha412HOChr11g0484301	0.865622	-0.51545	3.11025	0.0810782	1	AT4G16835		Tetratricopeptide repeat (TPR)-like superfamily protein
Ha412HOChr10g0448651	0.323593	4.61056	3.11014	0.0810835	1	NA	NA	NA
Ha412HOChr10g0435691	-0.572472	0.813742	3.1076	0.0812055	1	AT1G67430		Ribosomal protein L22p/L17e family protein
Ha412HOChr08g0343541	-0.312243	1.81007	3.10624	0.0812713	1	AT1G17410		Nucleoside diphosphate kinase family protein
Ha412HOChr11g0496431	-0.257916	3.98492	3.10199	0.0814763	1	AT1G79160		unknown protein; BEST Arabidopsis thaliana protein match is: unknown protein (TAIR:AT1G16500.1); Has 104 Blast hits to 102 proteins in 13 species: Archae - 0; Bacteria - 0; Metazoa - 0; Fungi - 0; Plants - 104; Viruses - 0; Other Eukaryotes - 0 (source: NCBI BLink).
Ha412HOChr07g0313721	0.229	3.05856	3.10109	0.0815198	1	AT1G11880		transferases, transferring hexosyl groups
Ha412HOChr03g0128871	-1.00365	-0.0388229	3.10066	0.0815404	1	AT2G26150	ATHSFA2, HSFA2	heat shock transcription factor A2
Ha412HOChr06g0281121	0.368579	2.47433	3.09992	0.0815766	1	AT3G17730	anac057, NAC057	NAC domain containing protein 57
Ha412HOChr10g0471341	0.234649	3.65375	3.09789	0.0816746	1	AT3G13980		unknown protein; BEST Arabidopsis thaliana protein match is: unknown protein (TAIR:AT1G54200.1); Has 1485 Blast hits to 418 proteins in 98 species: Archae - 0; Bacteria - 6; Metazoa - 246; Fungi - 61; Plants - 107; Viruses - 6; Other Eukaryotes - 1059 (source: NCBI BLink).
Ha412HOChr13g0583141	0.323218	3.96759	3.09528	0.0818011	1	AT2G42820	HVA22F	HVA22-like protein F
Ha412HOChr09g0402501	-0.657844	0.864372	3.09434	0.0818471	1	AT2G01670	atnudt17, NUDT17	nudix hydrolase homolog 17
Ha412HOChr11g0478861	0.534254	2.17342	3.09258	0.0819325	1	AT4G09890		Protein of unknown function (DUF3511)
Ha412HOChr15g0711771	-0.867615	-0.842445	3.09254	0.0819346	1	NA	NA	NA
Ha412HOChr12g0541281	-1.05918	-0.320113	3.09225	0.0819488	1	AT3G04690	ANX1	Malectin/receptor-like protein kinase family protein
Ha412HOChr09g0409881	-0.214091	2.88552	3.09132	0.0819937	1	AT5G42930		alpha/beta-Hydrolases superfamily protein
Ha412HOChr12g0547021	-0.343287	2.25757	3.09058	0.0820299	1	AT4G25280		P-loop containing nucleoside triphosphate hydrolases superfamily protein
Ha412HOChr05g0236931	4.51111	-1.58912	3.15345	0.08208	1	AT5G63290		Radical SAM superfamily protein
Ha412HOChr17g0819171	-0.403369	9.7876	3.08863	0.0821247	1	AT4G38770	PRP4, ATPRP4	proline-rich protein 4
Ha412HOChr06g0276411	-0.897966	2.97281	3.08771	0.0821696	1	AT3G05600		alpha/beta-Hydrolases superfamily protein
Ha412HOChr06g0260921	0.218726	4.97213	3.08692	0.0822083	1	AT5G63400	ADK1	adenylate kinase 1
Ha412HOChr08g0349671	0.288228	3.22209	3.0836	0.0823706	1	AT3G49290	ABIL2	ABL interactor-like protein 2
Ha412HOChr02g0050331	-1.42552	-0.15204	3.08227	0.0824354	1	AT1G80080	TMM, AtRLP17	Leucine-rich repeat (LRR) family protein
Ha412HOChr16g0753191	-0.254694	2.4464	3.08006	0.0825439	1	AT5G07890		myosin heavy chain-related
Ha412HOChr12g0557761	-0.606455	1.5851	3.0777	0.0826594	1	AT1G60190		ARM repeat superfamily protein
Ha412HOChr04g0169951	-0.234609	2.7394	3.07675	0.0827063	1	AT1G10520		DNA polymerase lambda (POLL)
Ha412HOChr01g0030961	0.170077	4.62884	3.0762	0.0827332	1	AT5G23300	PYRD	pyrimidine d
Ha412HOChr16g0799321	-0.661937	3.98848	3.07466	0.0828088	1	AT1G68800	BRC2, TCP12	TCP domain protein 12
Ha412HOChr00c12145g0870881	-1.2309	-1.54443	3.07431	0.0828262	1	AT5G51560		Leucine-rich repeat protein kinase family protein
Ha412HOChr14g0690181	-0.371974	1.82765	3.07419	0.0828322	1	AT5G07620		Protein kinase superfamily protein
Ha412HOChr12g0571091	-1.55523	-1.0324	3.06819	0.0831278	1	AT2G35640		Homeodomain-like superfamily protein
Ha412HOChr03g0136711	-0.803728	0.680362	3.06737	0.0831682	1	AT1G21270	WAK2	wall-associated kinase 2
Ha412HOChr09g0414181	-0.153021	5.90548	3.06677	0.0831981	1	AT3G01320	SNL1	SIN3-like 1
Ha412HOChr11g0493631	0.700216	0.780015	3.06146	0.0834611	1	AT5G55180		O-Glycosyl hydrolases family 17 protein
Ha412HOChr11g0487071	0.14438	4.14022	3.05978	0.0835447	1	AT1G16570		UDP-Glycosyltransferase superfamily protein
Ha412HOChr06g0255721	-0.226463	3.35394	3.05875	0.0835959	1	AT4G11270		Transducin/WD40 repeat-like superfamily protein
Ha412HOChr08g0328501	0.20641	3.86444	3.05864	0.0836013	1	AT4G39980	DHS1	3-deoxy-D-arabino-heptulosonate 7-phosphate synthase 1
Ha412HOChr09g0420421	-0.178482	3.98891	3.05832	0.0836169	1	AT5G07910		Leucine-rich repeat (LRR) family protein
Ha412HOChr02g0064751	-1.36076	1.36741	3.0571	0.0836776	1	NA	NA	NA
Ha412HOChr09g0381991	0.179974	3.62513	3.05558	0.0837535	1	AT4G30935	WRKY32, ATWRKY32	WRKY DNA-binding protein 32
Ha412HOChr10g0469031	0.256933	3.21995	3.05524	0.0837704	1	AT3G11950		TRAF-like superfamily protein
Ha412HOChr12g0574971	0.254356	5.37805	3.05401	0.0838318	1	AT5G16000	NIK1	NSP-interacting kinase 1
Ha412HOChr07g0324771	0.410495	2.0761	3.05075	0.0839941	1	NA	NA	NA
Ha412HOChr09g0425271	0.73311	-0.290704	3.05034	0.0840147	1	AT5G61820		FUNCTIONS IN: molecular_function unknown; INVOLVED IN: biological_process unknown; LOCATED IN: vacuole; EXPRESSED IN: 24 plant structures; EXPRESSED DURING: 15 growth stages; CONTAINS InterPro DOMAIN/s: Stress up-regulated Nod 19 (InterPro:IPR011692); Has 30201 Blast hits to 17322 proteins in 780 species: Archae - 12; Bacteria - 1396; Metazoa - 17338; Fungi - 3422; Plants - 5037; Viruses - 0; Oth…
Ha412HOChr05g0236181	-0.14131	4.56145	3.04934	0.084065	1	AT3G48190	ATM, ATATM	ataxia-telangiectasia mutated
Ha412HOChr15g0734561	-1.45547	-0.594173	3.0425	0.0844075	1	NA	NA	NA
Ha412HOChr15g0704861	0.261444	5.12649	3.04213	0.0844262	1	AT4G37650	SHR, SGR7	GRAS family transcription factor
Ha412HOChr15g0700941	-0.845042	0.627088	3.04118	0.0844741	1	NA	NA	NA
Ha412HOChr01g0025801	0.381096	3.1557	3.04117	0.0844746	1	ATCG00670	CLPP1, PCLPP	plastid-encoded CLP P
Ha412HOChr01g0013381	0.159744	6.5689	3.04115	0.0844758	1	AT3G54470		uridine 5'-monophosphate synthase / UMP synthase (PYRE-F) (UMPS)
Ha412HOChr06g0276981	0.201017	4.03697	3.04051	0.0845076	1	AT5G49890	CLC-C, ATCLC-C	chloride channel C
Ha412HOChr03g0094001	-0.448368	0.836497	3.03946	0.0845605	1	AT5G51130		S-adenosyl-L-methionine-dependent methyltransferases superfamily protein
Ha412HOChr03g0143201	-0.663568	0.677702	3.03798	0.0846354	1	AT5G55490	ATGEX1, GEX1	gamete expressed protein 1
Ha412HOChr03g0114931	-0.183736	5.50949	3.03583	0.0847434	1	AT1G12550		D-isomer specific 2-hydroxyacid dehydrogenase family protein
Ha412HOChr03g0110021	-0.140449	4.80349	3.03549	0.084761	1	AT1G58025		DNA-binding bromodomain-containing protein
Ha412HOChr09g0396551	-0.349224	1.47344	3.03529	0.0847706	1	AT4G33495	RPD1	Ubiquitin carboxyl-terminal hydrolase family protein
Ha412HOChr14g0668051	-0.409244	0.729814	3.03509	0.084781	1	AT1G09680		Pentatricopeptide repeat (PPR) superfamily protein
Ha412HOChr16g0800821	0.561378	1.40201	3.03384	0.0848442	1	AT3G50660	DWF4, CYP90B1, CLM, SNP2, SAV1, PSC1	Cytochrome P450 superfamily protein
Ha412HOChr04g0181241	-0.291964	8.0677	3.0321	0.0849322	1	AT1G09850	XBCP3	xylem bark cysteine peptidase 3
Ha412HOChr01g0029241	0.903326	-0.320932	3.03176	0.0849494	1	NA	NA	NA
Ha412HOChr16g0773731	0.596606	0.218528	3.03059	0.0850083	1	NA	NA	NA
Ha412HOChr08g0357001	-2.62418	-1.3961	3.03345	0.0850508	1	AT4G29990		Leucine-rich repeat transmembrane protein kinase protein
Ha412HOChr10g0478441	0.259344	7.85106	3.02718	0.0851815	1	AT2G05920		Subtilase family protein
Ha412HOChr06g0253921	-0.342507	3.12768	3.02395	0.0853453	1	AT3G61790		Protein with RING/U-box and TRAF-like domains
Ha412HOChr06g0255351	-0.373329	3.08451	3.02216	0.0854366	1	AT3G59080		Eukaryotic aspartyl protease family protein
Ha412HOChr04g0193141	-1.06736	-0.283589	3.02175	0.0854574	1	AT3G60450		Phosphoglycerate mutase family protein
Ha412HOChr02g0087321	0.239424	5.05849	3.01968	0.0855627	1	AT5G60690	REV, IFL, IFL1	Homeobox-leucine zipper family protein / lipid-binding START domain-containing protein
Ha412HOChr09g0403171	-0.18351	3.50183	3.01806	0.0856457	1	AT3G21060		Transducin/WD40 repeat-like superfamily protein
Ha412HOChr01g0021551	-0.246034	6.47055	3.01769	0.0856643	1	NA	NA	NA
Ha412HOChr11g0489461	-0.473206	3.6619	3.01653	0.0857234	1	AT5G53950	CUC2, ANAC098, ATCUC2	NAC (No Apical Meristem) domain transcriptional regulator superfamily protein
Ha412HOChr16g0786391	-0.363119	3.00281	3.01631	0.085735	1	AT3G12340		FKBP-like peptidyl-prolyl cis-trans isomerase family protein
Ha412HOChr11g0525711	-0.400351	2.12046	3.01565	0.0857685	1	AT2G02240	MEE66	F-box family protein
Ha412HOChr04g0190121	-0.367702	5.12141	3.01072	0.086021	1	AT2G45970	CYP86A8, LCR	cytochrome P450, family 86, subfamily A, polypeptide 8
Ha412HOChr08g0329111	-0.405636	1.72166	3.01052	0.0860315	1	AT5G13080	WRKY75, ATWRKY75	WRKY DNA-binding protein 75
Ha412HOChr12g0542621	0.444778	0.739164	3.01026	0.0860445	1	NA	NA	NA
Ha412HOChr11g0497691	0.27279	2.93112	3.00935	0.0860914	1	AT4G08840	APUM11, PUM11	pumilio 11
Ha412HOChr06g0264871	-0.406062	1.88569	3.00882	0.0861183	1	AT2G29420	ATGSTU7, GST25, GSTU7	glutathione S-transferase tau 7
Ha412HOChr17g0824911	0.20355	4.48884	3.00712	0.0862059	1	AT4G32520	SHM3	serine hydroxymethyltransferase 3
Ha412HOChr17g0824911	0.20355	4.48884	3.00712	0.0862059	1	AT4G32520	SHM3, AtSHMT3	serine hydroxymethyltransferase 3
Ha412HOChr04g0192001	-0.211569	2.7792	3.007	0.0862119	1	AT2G42810	PP5, PP5.2	protein phosphatase 5.2
Ha412HOChr04g0192001	-0.211569	2.7792	3.007	0.0862119	1	AT2G42810	PAPP5, PP5	protein phosphatase 5.2
Ha412HOChr02g0063051	0.282968	2.90035	3.00594	0.0862666	1	NA	NA	NA
Ha412HOChr10g0463071	-0.711913	2.28846	3.00533	0.0862981	1	AT3G15030	TCP4, MEE35	TCP family transcription factor 4
Ha412HOChr10g0463071	-0.711913	2.28846	3.00533	0.0862981	1	AT3G15030	TCP4	TCP family transcription factor 4
Ha412HOChr14g0637091	-0.725522	-0.0674387	3.00168	0.086486	1	NA	NA	NA
Ha412HOChr08g0337351	-0.472506	2.42294	3.00085	0.0865289	1	AT3G46710		NB-ARC domain-containing disease resistance protein
Ha412HOChr10g0438581	-0.53055	0.454978	3.00041	0.0865516	1	AT3G22470		Pentatricopeptide repeat (PPR) superfamily protein
Ha412HOChr16g0751471	0.263444	3.85119	2.99959	0.0865941	1	AT1G27660		basic helix-loop-helix (bHLH) DNA-binding superfamily protein
Ha412HOChr01g0017741	0.183175	3.86589	2.99743	0.0867058	1	AT1G79830	GC5	golgin candidate 5
Ha412HOChr09g0379151	-0.928184	-0.985303	2.9967	0.0867437	1	AT3G51550	FER	Malectin/receptor-like protein kinase family protein
Ha412HOChr06g0257761	0.15007	4.79887	2.99647	0.0867554	1	AT5G45620		Proteasome component (PCI) domain protein
Ha412HOChr01g0037601	4.74948	-0.974013	3.01331	0.0867909	1	AT5G16970	AT-AER, AER	alkenal reductase
Ha412HOChr01g0008831	-0.105868	6.01461	2.9949	0.0868367	1	AT5G47730		Sec14p-like phosphatidylinositol transfer family protein
Ha412HOChr08g0330491	-0.677548	0.0314463	2.99434	0.0868657	1	AT5G06560		Protein of unknown function, DUF593
Ha412HOChr12g0558721	-0.880522	-0.529565	2.99392	0.0868877	1	AT1G24480		S-adenosyl-L-methionine-dependent methyltransferases superfamily protein
Ha412HOChr15g0743361	-0.392681	5.75785	2.99346	0.0869114	1	AT1G01490		Heavy metal transport/detoxification superfamily protein
Ha412HOChr13g0602161	-0.461122	1.77416	2.99236	0.0869685	1	AT5G20960	AAO1, AO1, ATAO, AT-AO1, AOalpha, AtAO1	aldehyde oxidase 1
Ha412HOChr02g0069811	-0.400228	1.3689	2.9904	0.0870706	1	AT4G08690		Sec14p-like phosphatidylinositol transfer family protein
Ha412HOChr04g0194471	0.803793	-0.54857	2.98213	0.0875015	1	AT2G44840	ATERF13, EREBP, ERF13	ethylene-responsive element binding factor 13
Ha412HOChr09g0429271	0.810331	-0.377137	2.97959	0.0876344	1	AT1G72790		hydroxyproline-rich glycoprotein family protein
Ha412HOChr04g0152371	0.211041	2.92493	2.97717	0.0877608	1	AT4G24900		unknown protein; Has 119 Blast hits to 96 proteins in 40 species: Archae - 0; Bacteria - 0; Metazoa - 81; Fungi - 0; Plants - 34; Viruses - 0; Other Eukaryotes - 4 (source: NCBI BLink).
Ha412HOChr02g0081211	0.318167	5.60519	2.97634	0.0878047	1	AT5G03610		GDSL-like Lipase/Acylhydrolase superfamily protein
Ha412HOChr10g0431981	-0.42369	1.04843	2.97535	0.0878564	1	NA	NA	NA
Ha412HOChr16g0768691	-0.547474	2.52582	2.97511	0.0878694	1	AT2G41010	ATCAMBP25, CAMBP25	calmodulin (CAM)-binding protein of 25 kDa
Ha412HOChr15g0730941	-0.205978	3.90653	2.97446	0.0879034	1	AT3G17930		unknown protein; FUNCTIONS IN: molecular_function unknown; INVOLVED IN: biological_process unknown; LOCATED IN: chloroplast thylakoid membrane; EXPRESSED IN: 22 plant structures; EXPRESSED DURING: 13 growth stages; CONTAINS InterPro DOMAIN/s: Protein of unknown function DUF3007 (InterPro:IPR021562); Has 236 Blast hits to 236 proteins in 83 species: Archae - 0; Bacteria - 117; Metazoa - 0; Fungi -…
Ha412HOChr17g0843991	-0.382274	4.13879	2.9741	0.0879224	1	AT3G12630		A20/AN1-like zinc finger family protein
Ha412HOChr13g0619081	-0.68913	3.04794	2.97409	0.0879227	1	AT3G16720	ATL2, TL2	TOXICOS EN LEVADURA 2
Ha412HOChr17g0809351	0.597113	0.728618	2.9727	0.0879961	1	AT1G60360		RING/U-box superfamily protein
Ha412HOChr14g0671891	-0.234602	2.7423	2.9722	0.088022	1	NA	NA	NA
Ha412HOChr07g0297071	-0.767113	-0.131772	2.97121	0.088074	1	AT2G43820	GT, UGT74F2, ATSAGT1, SGT1, SAGT1	UDP-glucosyltransferase 74F2
Ha412HOChr14g0662091	0.546295	0.970891	2.97075	0.0880983	1	AT2G01275		RING/FYVE/PHD zinc finger superfamily protein
Ha412HOChr15g0733441	-0.437532	0.705917	2.97063	0.0881048	1	NA	NA	NA
Ha412HOChr10g0463581	-1.15175	-1.12373	2.97008	0.0881335	1	AT2G14560	LURP1	Protein of unknown function (DUF567)
Ha412HOChr13g0604981	0.532973	1.13015	2.96906	0.0881873	1	AT5G25190		Integrase-type DNA-binding superfamily protein
Ha412HOChr14g0685801	0.30035	5.95068	2.96858	0.0882127	1	AT5G24318		O-Glycosyl hydrolases family 17 protein
Ha412HOChr06g0261821	0.520445	0.413194	2.96723	0.0882838	1	AT3G26935		DHHC-type zinc finger family protein
Ha412HOChr06g0248501	-0.792245	0.728375	2.96346	0.0884833	1	NA	NA	NA
Ha412HOChr16g0781091	-1.3316	-1.10921	2.95973	0.0886807	1	AT4G21490	NDB3	NAD(P)H dehydrogenase B3
Ha412HOChr13g0585971	0.683684	-0.593097	2.95823	0.0887605	1	NA	NA	NA
Ha412HOChr12g0538991	0.570591	0.58023	2.958	0.0887729	1	AT3G47590		alpha/beta-Hydrolases superfamily protein
Ha412HOChr12g0553691	0.227577	2.85125	2.95776	0.0887852	1	AT2G16710		Iron-sulphur cluster biosynthesis family protein
Ha412HOChr07g0297801	-0.440107	1.16218	2.95691	0.0888306	1	AT3G25070	RIN4	RPM1 interacting protein 4
Ha412HOChr13g0616991	-1.84287	0.627014	2.95642	0.0888567	1	AT3G28510		P-loop containing nucleoside triphosphate hydrolases superfamily protein
Ha412HOChr15g0693781	0.539613	-0.0874586	2.956	0.0888788	1	NA	NA	NA
Ha412HOChr16g0753911	-2.21709	-0.246377	2.95515	0.0889241	1	AT1G69530	ATEXPA1, EXP1, AT-EXP1, ATEXP1, ATHEXP ALPHA 1.2, EXPA1	expansin A1
Ha412HOChr16g0753911	-2.21709	-0.246377	2.95515	0.0889241	1	AT1G69530	EXPA1	expansin A1
Ha412HOChr17g0853331	-1.3461	-0.828128	2.95487	0.0889391	1	AT1G23000		Heavy metal transport/detoxification superfamily protein
Ha412HOChr15g0721491	-0.616416	0.706858	2.95433	0.0889677	1	AT4G21380	ARK3, RK3	receptor kinase 3
Ha412HOChr13g0626671	-0.420549	0.885788	2.95266	0.0890568	1	AT1G63130		Tetratricopeptide repeat (TPR)-like superfamily protein
Ha412HOChr01g0014961	0.205203	2.66782	2.95178	0.0891036	1	AT2G42080		Chaperone DnaJ-domain superfamily protein
Ha412HOChr14g0633501	-0.294108	5.03184	2.95136	0.0891258	1	AT1G42990	ATBZIP60, BZIP60	basic region/leucine zipper motif 60
Ha412HOChr05g0241561	-0.655946	-0.202212	3.15243	0.0891514	1	NA	NA	NA
Ha412HOChr17g0850411	-0.84514	-0.459104	2.95037	0.0891788	1	AT1G12870		F-box and associated interaction domains-containing protein
Ha412HOChr16g0779901	1.40072	-0.508571	2.94993	0.0892025	1	NA	NA	NA
Ha412HOChr05g0203161	-0.366028	1.12449	2.94956	0.0892223	1	NA	NA	NA
Ha412HOChr08g0370211	-0.230405	5.66029	2.94906	0.0892487	1	AT3G06500		Plant neutral invertase family protein
Ha412HOChr11g0530391	-0.840408	-0.384045	2.94818	0.0892956	1	AT1G10340		Ankyrin repeat family protein
Ha412HOChr11g0491801	0.612777	3.43712	2.94702	0.089358	1	AT5G54690	GAUT12, LGT6, IRX8	galacturonosyltransferase 12
Ha412HOChr17g0850091	0.397284	2.16358	2.94509	0.089461	1	AT1G28590		GDSL-like Lipase/Acylhydrolase superfamily protein
Ha412HOChr14g0667801	0.374511	2.80686	2.94493	0.0894696	1	AT5G16720		Protein of unknown function, DUF593
Ha412HOChr13g0587641	-0.241361	3.20497	2.94465	0.0894847	1	AT3G57980		DNA-binding bromodomain-containing protein
Ha412HOChr07g0299871	-0.367099	4.86281	2.94431	0.0895028	1	AT4G24380		INVOLVED IN: 10-formyltetrahydrofolate biosynthetic process, folic acid and derivative biosynthetic process; EXPRESSED IN: 24 plant structures; EXPRESSED DURING: 15 growth stages; CONTAINS InterPro DOMAIN/s: Serine hydrolase (InterPro:IPR005645); BEST Arabidopsis thaliana protein match is: alpha/beta-Hydrolases superfamily protein (TAIR:AT5G65400.1); Has 30201 Blast hits to 17322 proteins in 780 …
Ha412HOChr07g0299871	-0.367099	4.86281	2.94431	0.0895028	1	AT4G24380		CONTAINS InterPro DOMAIN/s: Serine hydrolase (InterPro:IPR005645); BEST Arabidopsis thaliana protein match is: alpha/beta-Hydrolases superfamily protein (TAIR:AT5G65400.1); Has 35333 Blast hits to 34131 proteins in 2444 species: Archae - 798; Bacteria - 22429; Metazoa - 974; Fungi - 991; Plants - 531; Viruses - 0; Other Eukaryotes - 9610 (source: NCBI BLink).
Ha412HOChr16g0750561	-0.120258	5.6115	2.94392	0.0895237	1	AT1G15240		Phox-associated domain;Phox-like;Sorting nexin, C-terminal
Ha412HOChr09g0383681	0.206375	3.23575	2.9429	0.0895787	1	AT2G19160		Core-2/I-branching beta-1,6-N-acetylglucosaminyltransferase family protein
Ha412HOChr06g0263781	0.265078	1.98007	2.94263	0.089593	1	AT5G65820		Pentatricopeptide repeat (PPR) superfamily protein
Ha412HOChr09g0395681	-0.365148	4.75399	2.94084	0.0896893	1	NA	NA	NA
Ha412HOChr05g0218091	-0.182072	6.4989	2.94065	0.0896991	1	AT1G17840	WBC11, ABCG11, DSO, COF1, ATWBC11	white-brown complex homolog protein 11
Ha412HOChr09g0393501	0.495353	0.906304	2.94063	0.0897004	1	AT3G11110		RING/U-box superfamily protein
Ha412HOChr10g0463431	-0.215929	3.12293	2.94044	0.0897108	1	AT1G17040	SHA	SH2 domain protein A
Ha412HOChr10g0463431	-0.215929	3.12293	2.94044	0.0897108	1	AT1G17040	SHA, ATSHA, STATLA	SH2 domain protein A
Ha412HOChr11g0526701	0.499062	0.964181	2.93968	0.0897516	1	AT5G55000	FIP2	potassium channel tetramerisation domain-containing protein / pentapeptide repeat-containing protein
Ha412HOChr14g0670451	-1.30064	-1.14758	2.93961	0.089755	1	AT1G16110	WAKL6	wall associated kinase-like 6
Ha412HOChr09g0415201	-0.997465	-0.608397	2.93763	0.0898615	1	AT1G22400	UGT85A1, ATUGT85A1	UDP-Glycosyltransferase superfamily protein
Ha412HOChr11g0484311	0.309028	2.67547	2.93639	0.0899287	1	AT1G77410	BGAL16	beta-galactosidase 16
Ha412HOChr11g0486541	0.436852	1.93621	2.93622	0.0899377	1	AT4G12710		ARM repeat superfamily protein
Ha412HOChr08g0328181	0.402865	1.35799	2.93599	0.0899498	1	AT3G04130		Tetratricopeptide repeat (TPR)-like superfamily protein
Ha412HOChr14g0681341	-0.803757	1.15679	2.93571	0.0899653	1	AT5G16010		3-oxo-5-alpha-steroid 4-dehydrogenase family protein
Ha412HOChr17g0815641	1.23696	0.201209	2.93416	0.0900489	1	AT5G23360		GRAM domain-containing protein / ABA-responsive protein-related
Ha412HOChr02g0062911	-0.302248	5.62549	2.93127	0.0902045	1	AT3G54140	ATPTR1, PTR1	peptide transporter 1
Ha412HOChr10g0466721	-0.441004	1.06617	2.93097	0.0902209	1	AT4G31880		LOCATED IN: cytosol; EXPRESSED IN: 24 plant structures; EXPRESSED DURING: 14 growth stages; BEST Arabidopsis thaliana protein match is: Tudor/PWWP/MBT superfamily protein (TAIR:AT1G15940.1).
Ha412HOChr10g0466721	-0.441004	1.06617	2.93097	0.0902209	1	AT4G31880		LOCATED IN: cytosol, chloroplast; EXPRESSED IN: 24 plant structures; EXPRESSED DURING: 14 growth stages; BEST Arabidopsis thaliana protein match is: Tudor/PWWP/MBT superfamily protein (TAIR:AT1G15940.1); Has 137162 Blast hits to 70781 proteins in 2973 species: Archae - 289; Bacteria - 24182; Metazoa - 56725; Fungi - 20130; Plants - 6559; Viruses - 758; Other Eukaryotes - 28519 (source: NCBI BLink…
Ha412HOChr11g0521691	-0.62173	0.611864	2.93093	0.0902233	1	AT5G60900	RLK1	receptor-like protein kinase 1
Ha412HOChr08g0360061	-0.345874	1.59652	2.92963	0.0902932	1	NA	NA	NA
Ha412HOChr17g0817211	0.567823	0.503921	2.92877	0.0903397	1	NA	NA	NA
Ha412HOChr01g0025181	-0.203289	3.95219	2.92805	0.0903791	1	AT4G13040		Integrase-type DNA-binding superfamily protein
Ha412HOChr02g0079171	-0.438171	1.10501	2.92795	0.0903843	1	AT5G49520	WRKY48, ATWRKY48	WRKY DNA-binding protein 48
Ha412HOChr09g0422571	0.293561	7.08764	2.92709	0.090431	1	AT3G62270		HCO3- transporter family
Ha412HOChr10g0439701	-0.793134	-0.810351	2.92538	0.0905235	1	AT2G06541		TTF-type zinc finger protein with HAT dimerisation domain
Ha412HOChr04g0181561	-0.242159	2.49916	2.92515	0.0905361	1	AT3G05640		Protein phosphatase 2C family protein
Ha412HOChr12g0571861	-2.14166	-1.24354	2.93162	0.0905855	1	AT4G33430	BAK1	BRI1-associated receptor kinase
Ha412HOChr12g0571861	-2.14166	-1.24354	2.93162	0.0905855	1	AT4G33430	BAK1, RKS10, SERK3, ELG, ATSERK3, ATBAK1	BRI1-associated receptor kinase
Ha412HOChr03g0135571	0.34432	2.93119	2.92311	0.0906468	1	AT2G27230	LHW	transcription factor-related
Ha412HOChr12g0542971	0.361964	4.35155	2.92268	0.0906703	1	AT1G52150	ATHB-15, ATHB15, CNA, ICU4	Homeobox-leucine zipper family protein / lipid-binding START domain-containing protein
Ha412HOChr13g0618161	-0.353481	3.2747	2.92098	0.0907625	1	ATCG00120	ATPA	ATP synthase subunit alpha
Ha412HOChr10g0443471	0.279713	2.52687	2.92025	0.0908027	1	AT3G06950		Pseudouridine synthase family protein
Ha412HOChr04g0199701	-0.341969	1.30896	2.91978	0.0908281	1	AT3G52760		Integral membrane Yip1 family protein
Ha412HOChr12g0567121	0.603247	1.26793	2.91966	0.0908347	1	AT2G36890	RAX2, MYB38, ATMYB38, BIT1	Duplicated homeodomain-like superfamily protein
Ha412HOChr06g0253441	-0.237139	3.00657	2.91913	0.0908636	1	AT1G63700	EMB71, YDA, MAPKKK4	Protein kinase superfamily protein
Ha412HOChr17g0844041	-0.292521	3.26069	2.91855	0.090895	1	AT5G35450		Disease resistance protein (CC-NBS-LRR class) family
Ha412HOChr04g0184441	0.427109	1.03019	2.91674	0.0909938	1	AT1G02920	ATGSTF7, GST11, ATGSTF8, GSTF7, ATGST11	glutathione S-transferase 7
Ha412HOChr11g0516151	-2.98761	-0.0724339	2.91629	0.0910182	1	AT3G22600		Bifunctional inhibitor/lipid-transfer protein/seed storage 2S albumin superfamily protein
Ha412HOChr04g0170371	0.697267	-0.58875	2.9153	0.0910726	1	NA	NA	NA
Ha412HOChr01g0026461	0.310303	4.10521	2.91521	0.0910775	1	AT4G18260		Cytochrome b561/ferric reductase transmembrane protein family
Ha412HOChr05g0232221	0.312276	4.13291	2.91448	0.0911173	1	AT1G27660		basic helix-loop-helix (bHLH) DNA-binding superfamily protein
Ha412HOChr15g0695471	-0.372407	7.00101	2.91381	0.0911538	1	AT4G01950	ATGPAT3, GPAT3	glycerol-3-phosphate acyltransferase 3
Ha412HOChr11g0530191	-1.11741	0.354721	2.91208	0.0912484	1	AT5G11550		ARM repeat superfamily protein
Ha412HOChr03g0119661	0.309278	2.24259	2.9116	0.0912745	1	AT4G16360		5'-AMP-activated protein kinase beta-2 subunit protein
Ha412HOChr15g0738891	-0.112529	7.57349	2.91135	0.0912887	1	AT3G52990		Pyruvate kinase family protein
Ha412HOChr15g0698631	0.313055	3.06846	2.90911	0.0914114	1	AT4G16015		Cysteine/Histidine-rich C1 domain family protein
Ha412HOChr14g0686181	-0.300121	3.08783	2.90862	0.0914378	1	AT3G13600		calmodulin-binding family protein
Ha412HOChr06g0260791	-0.205027	5.10008	2.90712	0.0915205	1	AT1G67730	YBR159, KCR1, ATKCR1	beta-ketoacyl reductase 1
Ha412HOChr09g0395701	0.231039	5.36547	2.90712	0.0915205	1	AT5G52660		Homeodomain-like superfamily protein
Ha412HOChr03g0102861	0.762903	-0.60702	2.90697	0.0915289	1	AT4G26020		unknown protein; Has 17652 Blast hits to 12460 proteins in 982 species: Archae - 248; Bacteria - 2077; Metazoa - 7446; Fungi - 1455; Plants - 656; Viruses - 34; Other Eukaryotes - 5736 (source: NCBI BLink).
Ha412HOChr03g0102861	0.762903	-0.60702	2.90697	0.0915289	1	AT4G26020		unknown protein; FUNCTIONS IN: molecular_function unknown; INVOLVED IN: biological_process unknown; LOCATED IN: cellular_component unknown; EXPRESSED IN: embryo, flower, seed; EXPRESSED DURING: petal differentiation and expansion stage, E expanded cotyledon stage, D bilateral stage.
Ha412HOChr13g0603411	0.838241	1.26298	2.90568	0.0915995	1	AT3G52790		peptidoglycan-binding LysM domain-containing protein
Ha412HOChr03g0130801	0.57014	-0.0655391	2.9056	0.0916037	1	AT1G31880	NLM9, BRX	DZC (Disease resistance/zinc finger/chromosome condensation-like region) domain containing protein
Ha412HOChr07g0314001	0.192543	3.36889	2.90377	0.0917044	1	AT3G18310		unknown protein; Has 30 Blast hits to 30 proteins in 10 species: Archae - 0; Bacteria - 0; Metazoa - 0; Fungi - 0; Plants - 30; Viruses - 0; Other Eukaryotes - 0 (source: NCBI BLink).
Ha412HOChr15g0707751	0.15024	4.71649	2.90129	0.0918414	1	AT5G41340	UBC4, ATUBC4	ubiquitin conjugating enzyme 4
Ha412HOChr03g0132791	0.295007	4.05394	2.90057	0.091881	1	AT4G19420		Pectinacetylesterase family protein
Ha412HOChr07g0315791	0.577933	0.521892	2.89869	0.0919848	1	AT5G36880	ACS	acetyl-CoA synthetase
Ha412HOChr01g0007491	0.31264	2.69575	2.89819	0.0920123	1	AT1G11570	NTL	NTF2-like
Ha412HOChr15g0726831	0.608327	0.204315	2.89712	0.0920717	1	AT4G13630		Protein of unknown function, DUF593
Ha412HOChr11g0510301	-2.11327	-0.00474195	2.89693	0.092082	1	AT1G33390	ATFAS4, FAS4	RNA helicase family protein
Ha412HOChr03g0134321	-1.72673	1.39582	2.89523	0.0921761	1	NA	NA	NA
Ha412HOChr05g0230041	-1.55987	0.682826	2.89398	0.092245	1	AT1G71691		GDSL-like Lipase/Acylhydrolase superfamily protein
Ha412HOChr16g0756771	0.251477	2.35378	2.89386	0.0922518	1	NA	NA	NA
Ha412HOChr17g0853101	-0.151482	4.1551	2.89339	0.0922779	1	AT2G01490		phytanoyl-CoA dioxygenase (PhyH) family protein
Ha412HOChr16g0751331	0.224699	3.17884	2.89331	0.0922826	1	AT2G21600	ATRER1B, RER1B	endoplasmatic reticulum retrieval protein 1B
Ha412HOChr03g0114181	-1.32206	-0.619713	2.89321	0.0922881	1	AT5G66900		Disease resistance protein (CC-NBS-LRR class) family
Ha412HOChr02g0063101	-0.490846	1.09964	2.89095	0.0924135	1	AT2G02040	ATPTR2-B, NTR1, PTR2-B, PTR2, ATPTR2	peptide transporter 2
Ha412HOChr11g0486551	0.264154	3.66933	2.89017	0.0924565	1	AT3G07650	COL9	CONSTANS-like 9
Ha412HOChr04g0169241	0.217976	5.13585	2.8899	0.0924716	1	AT3G62020	GLP10	germin-like protein 10
Ha412HOChr05g0227211	2.36137	-0.055539	2.88693	0.0926367	1	AT1G50240	FU	Protein kinase family protein with ARM repeat domain
Ha412HOChr15g0731831	0.217364	3.72272	2.88586	0.0926965	1	AT5G66140	PAD2	proteasome alpha subunit D2
Ha412HOChr00c01812g0866491	0.9548	-1.30699	2.88509	0.0927394	1	NA	NA	NA
Ha412HOChr17g0849971	1.78566	-0.625115	2.88388	0.0928064	1	AT1G28600		GDSL-like Lipase/Acylhydrolase superfamily protein
Ha412HOChr12g0552381	0.288753	5.5182	2.88104	0.092965	1	AT1G76160	sks5	SKU5 similar 5
Ha412HOChr17g0807571	0.283912	2.72286	2.87787	0.0931424	1	AT5G46700	TET1, TRN2	Tetraspanin family protein
Ha412HOChr02g0088371	-0.54566	2.33182	2.87676	0.0932048	1	AT3G58060		Cation efflux family protein
Ha412HOChr08g0330611	-0.444715	1.48798	2.87627	0.0932321	1	AT2G32730		26S proteasome regulatory complex, non-ATPase subcomplex, Rpn2/Psmd1 subunit
Ha412HOChr04g0175191	0.446343	4.34189	2.87497	0.0933048	1	AT5G48740		Leucine-rich repeat protein kinase family protein
Ha412HOChr11g0523571	0.161841	4.4507	2.87466	0.0933227	1	AT5G22850		Eukaryotic aspartyl protease family protein
Ha412HOChr10g0466321	-0.2731	2.91577	2.87255	0.0934408	1	NA	NA	NA
Ha412HOChr09g0420001	-2.0927	0.269585	2.87191	0.0934767	1	AT1G74110	CYP78A10	cytochrome P450, family 78, subfamily A, polypeptide 10
Ha412HOChr05g0235661	-0.613258	4.73928	2.86974	0.0935988	1	AT3G48080		alpha/beta-Hydrolases superfamily protein
Ha412HOChr05g0207291	-0.491486	2.12947	2.86812	0.0936903	1	AT1G78970	LUP1, ATLUP1	lupeol synthase 1
Ha412HOChr01g0027041	0.150902	5.34019	2.86749	0.0937257	1	AT3G08550	ELD1, ABI8, KOB1	elongation defective 1 protein / ELD1 protein
Ha412HOChr10g0442931	0.288831	6.86313	2.86694	0.0937566	1	AT4G33070		Thiamine pyrophosphate dependent pyruvate decarboxylase family protein
Ha412HOChr14g0664991	-0.182065	5.13336	2.86539	0.0938444	1	AT4G38250		Transmembrane amino acid transporter family protein
Ha412HOChr16g0767391	-0.297209	1.95534	2.86426	0.0939081	1	NA	NA	NA
Ha412HOChr11g0497491	0.326792	2.66175	2.86371	0.093939	1	AT1G50890		ARM repeat superfamily protein
Ha412HOChr15g0724761	-0.496416	1.74377	2.8631	0.0939735	1	NA	NA	NA
Ha412HOChr06g0270181	0.235865	2.88256	2.86214	0.094028	1	AT5G12230	MED19A	MED19A; BEST Arabidopsis thaliana protein match is: unknown protein (TAIR:AT5G19480.2); Has 1807 Blast hits to 1807 proteins in 277 species: Archae - 0; Bacteria - 0; Metazoa - 736; Fungi - 347; Plants - 385; Viruses - 0; Other Eukaryotes - 339 (source: NCBI BLink).
Ha412HOChr04g0194491	0.260978	2.36679	2.86127	0.0940769	1	NA	NA	NA
Ha412HOChr16g0803601	-0.35895	3.04634	2.86028	0.0941329	1	AT1G65920		Regulator of chromosome condensation (RCC1) family with FYVE zinc finger domain
Ha412HOChr05g0205171	0.289574	3.60815	2.85997	0.0941505	1	AT2G37590	ATDOF2.4, DOF2.4	DNA binding with one finger 2.4
Ha412HOChr11g0490511	-0.40415	0.987779	2.85915	0.0941972	1	AT4G27290		S-locus lectin protein kinase family protein
Ha412HOChr17g0809561	-2.39723	-1.2892	2.8617	0.0942419	1	NA	NA	NA
Ha412HOChr11g0502371	0.433411	1.186	2.85749	0.0942912	1	NA	NA	NA
Ha412HOChr16g0782421	0.285709	3.51696	2.85635	0.0943562	1	AT2G33847		unknown protein; LOCATED IN: chloroplast; BEST Arabidopsis thaliana protein match is: unknown protein (TAIR:AT1G28395.4); Has 74 Blast hits to 74 proteins in 10 species: Archae - 0; Bacteria - 0; Metazoa - 0; Fungi - 0; Plants - 74; Viruses - 0; Other Eukaryotes - 0 (source: NCBI BLink).
Ha412HOChr16g0782421	0.285709	3.51696	2.85635	0.0943562	1	AT2G33847		unknown protein; LOCATED IN: chloroplast; BEST Arabidopsis thaliana protein match is: unknown protein (TAIR:AT1G28395.3); Has 71 Blast hits to 71 proteins in 10 species: Archae - 0; Bacteria - 0; Metazoa - 0; Fungi - 0; Plants - 71; Viruses - 0; Other Eukaryotes - 0 (source: NCBI BLink).
Ha412HOChr02g0086141	-0.393733	3.22057	2.85502	0.0944315	1	AT2G36430		Plant protein of unknown function (DUF247)
Ha412HOChr14g0693061	-0.167012	3.67188	2.85452	0.0944599	1	AT5G24680		Peptidase C78, ubiquitin fold modifier-specific peptidase 1/ 2
Ha412HOChr09g0423751	-0.309129	4.21036	2.8542	0.0944783	1	AT5G63380		AMP-dependent synthetase and ligase family protein
Ha412HOChr01g0032601	0.392272	2.40891	2.8522	0.0945921	1	AT5G22870		Late embryogenesis abundant (LEA) hydroxyproline-rich glycoprotein family
Ha412HOChr07g0300461	-0.680638	-0.0742248	2.8517	0.0946204	1	AT4G37850		basic helix-loop-helix (bHLH) DNA-binding superfamily protein
Ha412HOChr12g0562431	3.73303	-1.94568	2.9071	0.0946282	1	NA	NA	NA
Ha412HOChr14g0685631	-0.597855	1.285	2.85089	0.0946669	1	AT2G23200		Protein kinase superfamily protein
Ha412HOChr17g0817561	0.503833	2.31311	2.84817	0.0948218	1	AT1G03620		ELMO/CED-12 family protein
Ha412HOChr04g0190931	0.298849	4.63589	2.84752	0.094859	1	AT4G00750		S-adenosyl-L-methionine-dependent methyltransferases superfamily protein
Ha412HOChr16g0768941	0.79986	1.38329	2.84724	0.0948752	1	AT3G54140	ATPTR1, PTR1	peptide transporter 1
Ha412HOChr17g0821581	-2.34227	-1.05836	2.8472	0.0948773	1	AT1G26920		unknown protein; BEST Arabidopsis thaliana protein match is: unknown protein (TAIR:AT1G69760.1); Has 47 Blast hits to 47 proteins in 13 species: Archae - 0; Bacteria - 0; Metazoa - 0; Fungi - 7; Plants - 34; Viruses - 0; Other Eukaryotes - 6 (source: NCBI BLink).
Ha412HOChr14g0683931	-3.17494	-1.3493	2.85334	0.0949286	1	NA	NA	NA
Ha412HOChr03g0142111	-0.378345	5.19101	2.84601	0.0949455	1	AT2G38940	ATPT2, PHT1;4	phosphate transporter 1;4
Ha412HOChr03g0110691	0.337368	2.247	2.84522	0.0949908	1	NA	NA	NA
Ha412HOChr14g0635361	0.527199	0.484191	3.6375	0.0951542	1	AT3G51550	FER	Malectin/receptor-like protein kinase family protein
Ha412HOChr14g0638901	0.361956	4.88536	2.84225	0.0951609	1	AT1G73590	PIN1, ATPIN1	Auxin efflux carrier family protein
Ha412HOChr03g0122661	0.318352	2.27859	2.84222	0.0951622	1	AT3G15420		Transcription factor TFIIIC, tau55-related protein
Ha412HOChr12g0570331	0.108982	6.61198	2.84097	0.0952339	1	AT5G19390		Rho GTPase activation protein (RhoGAP) with PH domain
Ha412HOChr15g0724491	-0.366383	5.62318	2.84063	0.0952537	1	AT1G68530	CUT1, POP1, CER6, G2, KCS6	3-ketoacyl-CoA synthase 6
Ha412HOChr12g0534891	0.490363	0.610147	2.84063	0.0952537	1	NA	NA	NA
Ha412HOChr10g0442381	-0.733346	1.40309	2.84019	0.0952787	1	AT2G38110	ATGPAT6, GPAT6	glycerol-3-phosphate acyltransferase 6
Ha412HOChr00c03573g0867751	0.942974	-0.896882	2.84005	0.0952873	1	NA	NA	NA
Ha412HOChr16g0764681	-0.281609	3.21548	2.83944	0.0953218	1	AT3G08970	ATERDJ3A, TMS1	DNAJ heat shock N-terminal domain-containing protein
Ha412HOChr04g0191101	0.654386	-0.570416	2.8375	0.0954337	1	AT1G01840		unknown protein; Has 23 Blast hits to 23 proteins in 9 species: Archae - 0; Bacteria - 0; Metazoa - 0; Fungi - 0; Plants - 23; Viruses - 0; Other Eukaryotes - 0 (source: NCBI BLink).
Ha412HOChr11g0493101	0.133425	5.60398	2.83704	0.0954602	1	AT2G46420		Plant protein 1589 of unknown function
Ha412HOChr14g0652361	0.164649	4.68876	2.83642	0.0954959	1	AT2G43420		3-beta hydroxysteroid dehydrogenase/isomerase family protein
Ha412HOChr15g0718551	0.835692	-0.0876081	2.83631	0.095502	1	AT4G39220	ATRER1A	Rer1 family protein
Ha412HOChr03g0128251	0.564276	1.06408	2.83492	0.0955819	1	AT5G39000		Malectin/receptor-like protein kinase family protein
Ha412HOChr07g0326431	0.835156	-0.579573	2.83311	0.0956865	1	NA	NA	NA
Ha412HOChr06g0281801	-0.412389	7.38258	2.83262	0.0957146	1	AT5G33370		GDSL-like Lipase/Acylhydrolase superfamily protein
Ha412HOChr10g0454501	0.366301	3.63305	2.83235	0.0957303	1	AT1G09812		unknown protein; BEST Arabidopsis thaliana protein match is: unknown protein (TAIR:AT1G58007.2); Has 93 Blast hits to 93 proteins in 13 species: Archae - 0; Bacteria - 0; Metazoa - 0; Fungi - 0; Plants - 93; Viruses - 0; Other Eukaryotes - 0 (source: NCBI BLink).
Ha412HOChr05g0244621	0.862751	0.583001	2.83176	0.0957645	1	NA	NA	NA
Ha412HOChr16g0779651	0.193332	5.88662	2.83053	0.0958357	1	AT1G62360	STM, BUM1, SHL, WAM1, BUM, WAM	KNOX/ELK homeobox transcription factor
Ha412HOChr15g0698971	0.277195	1.81524	2.82598	0.0960985	1	AT4G05320	UBQ10	polyubiquitin 10
Ha412HOChr15g0709011	-0.308101	5.36441	2.8254	0.0961322	1	AT5G14020		Endosomal targeting BRO1-like domain-containing protein
Ha412HOChr03g0114621	-0.323411	1.64044	2.82469	0.0961735	1	AT5G13630	GUN5, CCH, CHLH, CCH1, ABAR	magnesium-chelatase subunit chlH, chloroplast, putative / Mg-protoporphyrin IX chelatase, putative (CHLH)
Ha412HOChr10g0474781	-0.247098	3.09594	2.82371	0.0962301	1	AT3G24150		unknown protein; BEST Arabidopsis thaliana protein match is: unknown protein (TAIR:AT4G32295.1); Has 50 Blast hits to 50 proteins in 12 species: Archae - 0; Bacteria - 0; Metazoa - 7; Fungi - 0; Plants - 41; Viruses - 0; Other Eukaryotes - 2 (source: NCBI BLink).
Ha412HOChr01g0014201	0.264207	5.48227	2.82354	0.0962402	1	AT2G41820		Leucine-rich repeat protein kinase family protein
Ha412HOChr09g0429491	0.140947	5.68233	2.82058	0.0964124	1	AT5G20570	ROC1, RBX1, HRT1, ATRBX1	RING-box 1
Ha412HOChr03g0142481	-0.636591	1.49715	2.81862	0.0965264	1	AT4G30000		Dihydropterin pyrophosphokinase / Dihydropteroate synthase
Ha412HOChr16g0795911	0.990912	-0.377603	2.81825	0.0965481	1	AT2G30395	ATOFP17, OFP17	ovate family protein 17
Ha412HOChr03g0133721	-1.63233	-0.244686	2.81666	0.0966407	1	NA	NA	NA
Ha412HOChr16g0753481	0.921733	-0.520387	2.81577	0.0966927	1	AT4G00050	UNE10	basic helix-loop-helix (bHLH) DNA-binding superfamily protein
Ha412HOChr07g0291511	-1.1076	-0.408725	2.81205	0.0969101	1	AT4G11070	WRKY41, AtWRKY41	WRKY family transcription factor
Ha412HOChr16g0791781	1.387	-1.28435	2.81192	0.0969176	1	NA	NA	NA
Ha412HOChr03g0099881	-0.350849	1.48037	3.03563	0.0969533	1	NA	NA	NA
Ha412HOChr07g0289651	-1.36736	-1.17768	2.81045	0.0970036	1	AT4G23060	IQD22	IQ-domain 22
Ha412HOChr16g0766031	0.282066	2.22898	3.34221	0.0970234	1	NA	NA	NA
Ha412HOChr13g0609851	0.278435	4.09843	2.80652	0.0972337	1	AT4G04720	CPK21	calcium-dependent protein kinase 21
Ha412HOChr07g0325471	0.203596	3.68358	2.8059	0.0972705	1	AT5G59450		GRAS family transcription factor
Ha412HOChr05g0212491	-0.90865	1.34664	2.80522	0.0973106	1	AT4G19810		Glycosyl hydrolase family protein with chitinase insertion domain
Ha412HOChr17g0846321	0.401937	0.983308	2.80486	0.0973314	1	AT2G46110	PANB1, KPHMT1	ketopantoate hydroxymethyltransferase 1
Ha412HOChr12g0580731	-0.365773	5.29112	2.80419	0.0973707	1	AT1G27950	LTPG1	glycosylphosphatidylinositol-anchored lipid protein transfer 1
Ha412HOChr02g0070171	-0.387799	3.98925	2.80376	0.0973961	1	NA	NA	NA
Ha412HOChr16g0796771	-0.198802	4.72797	2.80328	0.0974246	1	AT1G14820		Sec14p-like phosphatidylinositol transfer family protein
Ha412HOChr03g0128261	0.310311	2.85897	2.80273	0.0974569	1	AT5G39000		Malectin/receptor-like protein kinase family protein
Ha412HOChr03g0124801	0.499923	2.16951	2.80256	0.097467	1	AT3G07880	SCN1	Immunoglobulin E-set superfamily protein
Ha412HOChr09g0425441	0.608216	0.615093	2.80203	0.097498	1	AT5G07330		unknown protein; FUNCTIONS IN: molecular_function unknown; INVOLVED IN: biological_process unknown; LOCATED IN: mitochondrion; BEST Arabidopsis thaliana protein match is: unknown protein (TAIR:AT1G63060.1); Has 1807 Blast hits to 1807 proteins in 277 species: Archae - 0; Bacteria - 0; Metazoa - 736; Fungi - 347; Plants - 385; Viruses - 0; Other Eukaryotes - 339 (source: NCBI BLink).
Ha412HOChr07g0301771	0.441964	0.398088	2.80184	0.0975091	1	AT1G65910	anac028, NAC028	NAC domain containing protein 28
Ha412HOChr09g0423351	-0.246229	3.75867	2.79723	0.097781	1	AT2G31880	SOBIR1, EVR	Leucine-rich repeat protein kinase family protein
Ha412HOChr05g0215541	0.307811	1.59854	2.79698	0.0977957	1	NA	NA	NA
Ha412HOChr11g0486481	-0.163536	3.89996	2.79601	0.0978532	1	AT2G04360		unknown protein; FUNCTIONS IN: molecular_function unknown; LOCATED IN: chloroplast; EXPRESSED IN: 22 plant structures; EXPRESSED DURING: 13 growth stages; Has 35333 Blast hits to 34131 proteins in 2444 species: Archae - 798; Bacteria - 22429; Metazoa - 974; Fungi - 991; Plants - 531; Viruses - 0; Other Eukaryotes - 9610 (source: NCBI BLink).
Ha412HOChr09g0424801	0.239845	3.26946	2.79413	0.0979646	1	AT1G12840	DET3, ATVHA-C	vacuolar ATP synthase subunit C (VATC) / V-ATPase C subunit / vacuolar proton pump C subunit (DET3)
Ha412HOChr13g0629501	-0.148509	4.93552	2.79384	0.097982	1	AT3G14470		NB-ARC domain-containing disease resistance protein
Ha412HOChr14g0678941	0.306707	2.03168	3.18299	0.0980066	1	AT2G38910	CPK20	calcium-dependent protein kinase 20
Ha412HOChr06g0264181	-0.144921	4.79984	2.79119	0.0981386	1	AT3G09250		Nuclear transport factor 2 (NTF2) family protein
Ha412HOChr12g0534011	0.290101	4.04247	2.79118	0.0981396	1	AT2G17600		Cysteine/Histidine-rich C1 domain family protein
Ha412HOChr12g0549891	0.421447	0.900902	2.79115	0.0981413	1	NA	NA	NA
Ha412HOChr13g0596871	-0.419903	3.39379	2.79096	0.0981522	1	AT1G08230		Transmembrane amino acid transporter family protein
Ha412HOChr15g0738361	-0.466383	1.55742	2.79032	0.0981905	1	AT2G40290		Eukaryotic translation initiation factor 2 subunit 1
Ha412HOChr08g0351671	-0.254492	4.4938	2.7903	0.0981916	1	AT3G03310	ATLCAT3, LCAT3	lecithin:cholesterol acyltransferase 3
Ha412HOChr09g0377771	-0.160195	3.8041	2.787	0.0983875	1	AT5G15270		RNA-binding KH domain-containing protein
Ha412HOChr10g0437791	-1.76952	-1.09225	2.78458	0.0985318	1	AT3G62700	ATMRP10, MRP10, ABCC14	multidrug resistance-associated protein 10
Ha412HOChr06g0276621	0.271693	3.31623	2.78365	0.0985872	1	AT3G05625		Tetratricopeptide repeat (TPR)-like superfamily protein
Ha412HOChr08g0371271	0.381599	1.33453	2.78362	0.098589	1	AT1G08070	OTP82	Tetratricopeptide repeat (TPR)-like superfamily protein
Ha412HOChr17g0847741	-4.31658	-0.79395	2.79412	0.0986078	1	AT2G35790		unknown protein; CONTAINS InterPro DOMAIN/s: Protein of unknown function DUF1301 (InterPro:IPR009724); Has 116 Blast hits to 116 proteins in 49 species: Archae - 0; Bacteria - 0; Metazoa - 53; Fungi - 6; Plants - 49; Viruses - 0; Other Eukaryotes - 8 (source: NCBI BLink).
Ha412HOChr02g0086411	0.3795	2.07196	2.7819	0.0986915	1	NA	NA	NA
Ha412HOChr17g0845321	0.318931	2.46502	2.78104	0.0987428	1	AT2G44530		Phosphoribosyltransferase family protein
Ha412HOChr16g0778031	0.10564	7.15045	2.7804	0.0987814	1	AT4G35360		Uncharacterised conserved protein (UCP030210)
Ha412HOChr14g0675871	0.338153	2.57934	2.77728	0.0989679	1	AT3G01860		unknown protein; FUNCTIONS IN: molecular_function unknown; INVOLVED IN: response to cadmium ion; EXPRESSED IN: 24 plant structures; EXPRESSED DURING: 13 growth stages; BEST Arabidopsis thaliana protein match is: unknown protein (TAIR:AT3G27210.1); Has 64 Blast hits to 64 proteins in 13 species: Archae - 0; Bacteria - 0; Metazoa - 5; Fungi - 0; Plants - 59; Viruses - 0; Other Eukaryotes - 0 (sourc…
Ha412HOChr14g0675871	0.338153	2.57934	2.77728	0.0989679	1	AT3G01860		unknown protein; FUNCTIONS IN: molecular_function unknown; INVOLVED IN: response to cadmium ion; LOCATED IN: chloroplast; EXPRESSED IN: 24 plant structures; EXPRESSED DURING: 13 growth stages; BEST Arabidopsis thaliana protein match is: unknown protein (TAIR:AT3G27210.1); Has 66 Blast hits to 66 proteins in 13 species: Archae - 0; Bacteria - 0; Metazoa - 5; Fungi - 0; Plants - 61; Viruses - 0; Ot…
Ha412HOChr12g0539311	-0.734618	0.245374	2.77724	0.0989703	1	AT5G12080	MSL10, ATMSL10	mechanosensitive channel of small conductance-like 10
Ha412HOChr16g0758241	0.263549	2.34351	2.7771	0.0989786	1	AT1G62305		Core-2/I-branching beta-1,6-N-acetylglucosaminyltransferase family protein
Ha412HOChr16g0747761	-0.540108	3.01928	2.77617	0.0990343	1	AT1G03700		Uncharacterised protein family (UPF0497)
Ha412HOChr04g0171291	-0.3416	2.29428	2.77605	0.0990417	1	AT3G18110	EMB1270	Pentatricopeptide repeat (PPR) superfamily protein
Ha412HOChr12g0534161	-1.80332	-0.25405	2.77424	0.0991502	1	AT5G36110	CYP716A1	cytochrome P450, family 716, subfamily A, polypeptide 1
Ha412HOChr12g0562491	-1.07487	-0.660371	2.77098	0.099346	1	AT4G38380		MATE efflux family protein
Ha412HOChr13g0592191	-0.514729	3.09224	2.77095	0.0993479	1	AT4G00730	ANL2, AHDP	Homeobox-leucine zipper family protein / lipid-binding START domain-containing protein
Ha412HOChr11g0505791	-0.377216	3.24295	2.7707	0.0993629	1	AT3G46670	UGT76E11	UDP-glucosyl transferase 76E11
Ha412HOChr15g0721581	0.195147	3.79639	2.77036	0.0993835	1	AT1G11480		eukaryotic translation initiation factor-related
Ha412HOChr11g0504081	-0.410904	1.83851	2.76962	0.0994275	1	AT5G63020		Disease resistance protein (CC-NBS-LRR class) family
Ha412HOChr15g0703681	0.229138	2.94344	2.76926	0.0994494	1	AT5G10050		NAD(P)-binding Rossmann-fold superfamily protein
Ha412HOChr15g0717051	0.267364	4.6662	2.76861	0.0994884	1	AT1G29380		Carbohydrate-binding X8 domain superfamily protein
Ha412HOChr12g0541781	-0.308284	6.91344	2.76785	0.0995341	1	AT3G14310	ATPME3, PME3	pectin methylesterase 3
Ha412HOChr13g0618671	-0.19823	4.80906	2.76547	0.0996782	1	ATCG00900	RPS7.1, RPS7	Ribosomal protein S7p/S5e family protein
Ha412HOChr06g0284511	-0.320609	9.3358	2.76543	0.0996802	1	AT1G75900		GDSL-like Lipase/Acylhydrolase superfamily protein
Ha412HOChr11g0520751	0.61797	0.396442	2.76522	0.0996928	1	AT5G62930		SGNH hydrolase-type esterase superfamily protein
Ha412HOChr09g0387551	-0.17362	3.29148	2.76447	0.0997383	1	AT1G22040		Galactose oxidase/kelch repeat superfamily protein
Ha412HOChr04g0154901	-0.45831	1.40741	2.76435	0.0997458	1	AT1G72175		RING/U-box protein with domain of unknown function (DUF 1232)
Ha412HOChr02g0058571	-0.357734	1.1559	2.76308	0.0998225	1	NA	NA	NA
Ha412HOChr09g0414201	-0.312411	2.87735	2.7619	0.0998937	1	AT3G28340	GATL10	galacturonosyltransferase-like 10
Ha412HOChr02g0090251	-0.19859	3.00387	2.75758	0.100156	1	AT1G05840		Eukaryotic aspartyl protease family protein
Ha412HOChr03g0131911	-0.193725	3.43499	2.75742	0.100165	1	AT5G10810	ATER, ER	enhancer of rudimentary protein, putative
Ha412HOChr13g0612021	0.727403	-0.298344	2.75672	0.100208	1	AT1G16310		Cation efflux family protein
Ha412HOChr04g0199901	0.172971	4.27944	2.75555	0.100279	1	AT2G14835		RING/U-box superfamily protein
Ha412HOChr03g0133851	0.25973	2.66328	2.75486	0.100321	1	AT3G16785	PLDP1, PLDZ1, PLDZETA1, PLD ZETA 1	phospholipase D P1
Ha412HOChr10g0435261	-0.159658	4.49416	2.75247	0.100466	1	AT4G16430		basic helix-loop-helix (bHLH) DNA-binding superfamily protein
Ha412HOChr04g0165381	-0.422302	1.81225	2.75211	0.100488	1	AT1G28230	PUP1, ATPUP1	purine permease 1
Ha412HOChr14g0660921	-0.712053	-0.515346	2.7521	0.100489	1	AT2G22410	SLO1	SLOW GROWTH 1
Ha412HOChr15g0740471	-0.347787	1.73944	2.75199	0.100495	1	AT1G62300	WRKY6, ATWRKY6	WRKY family transcription factor
Ha412HOChr04g0159981	0.362618	1.94043	2.75023	0.100602	1	AT3G10490	ANAC052, NAC052	NAC domain containing protein 52
Ha412HOChr04g0159981	0.362618	1.94043	2.75023	0.100602	1	AT3G10490	ANAC051	NAC domain containing protein 52
Ha412HOChr04g0186181	-0.139432	5.42225	2.74999	0.100617	1	AT1G29400	AML5, ML5	MEI2-like protein 5
Ha412HOChr15g0737001	0.312445	4.26617	2.74966	0.100637	1	AT5G42930		alpha/beta-Hydrolases superfamily protein
Ha412HOChr15g0731811	-0.269812	4.238	2.74922	0.100664	1	AT5G66210	CPK28	calcium-dependent protein kinase 28
Ha412HOChr16g0753461	-0.424549	1.44559	2.74813	0.10073	1	AT5G38990		Malectin/receptor-like protein kinase family protein
Ha412HOChr04g0152811	-0.853887	0.037389	2.74725	0.100784	1	NA	NA	NA
Ha412HOChr16g0768181	-0.178386	4.16262	2.74569	0.10088	1	AT3G08600		Protein of unknown function (DUF1191)
Ha412HOChr05g0222671	-1.01272	2.18742	2.74534	0.100901	1	AT4G39330	ATCAD9, CAD9	cinnamyl alcohol dehydrogenase 9
Ha412HOChr16g0756411	0.427734	0.880265	2.74478	0.100935	1	AT5G47140	GATA27	GATA transcription factor 27
Ha412HOChr10g0462751	-0.622525	0.68379	2.74268	0.101064	1	AT4G05200	CRK25	cysteine-rich RLK (RECEPTOR-like protein kinase) 25
Ha412HOChr16g0769621	-0.369715	2.32382	2.7423	0.101088	1	AT3G54200		Late embryogenesis abundant (LEA) hydroxyproline-rich glycoprotein family
Ha412HOChr12g0554641	-0.464629	3.3416	2.74074	0.101183	1	AT4G27290		S-locus lectin protein kinase family protein
Ha412HOChr12g0568121	-1.48893	0.113201	2.73878	0.101303	1	AT4G36880	CP1	cysteine proteinase1
Ha412HOChr00c01006g0865461	1.72394	-1.02868	2.73858	0.101316	1	AT1G69040	ACR4	ACT domain repeat 4
Ha412HOChr12g0570841	-0.516008	2.25631	2.73787	0.101359	1	AT1G66950	PDR11, ATPDR11	pleiotropic drug resistance 11
Ha412HOChr08g0337881	0.387653	3.30699	2.73748	0.101383	1	AT1G21050		Protein of unknown function, DUF617
Ha412HOChr15g0701681	0.268722	2.97021	2.73704	0.101411	1	NA	NA	NA
Ha412HOChr11g0517661	-0.746284	1.23678	2.73651	0.101443	1	AT3G59850		Pectin lyase-like superfamily protein
Ha412HOChr14g0677041	0.266515	2.73067	2.73635	0.101453	1	NA	NA	NA
Ha412HOChr02g0056161	0.239139	2.60133	2.73489	0.101543	1	AT4G10140		unknown protein; FUNCTIONS IN: molecular_function unknown; INVOLVED IN: N-terminal protein myristoylation; EXPRESSED IN: 24 plant structures; EXPRESSED DURING: 15 growth stages; CONTAINS InterPro DOMAIN/s: Protein of unknown function DUF2062 (InterPro:IPR018639); BEST Arabidopsis thaliana protein match is: unknown protein (TAIR:AT1G33490.1); Has 30201 Blast hits to 17322 proteins in 780 species: …
Ha412HOChr01g0043071	0.464898	1.16342	2.73449	0.101568	1	AT5G03510		C2H2-type zinc finger family protein
Ha412HOChr17g0854741	0.227746	2.8682	2.73442	0.101572	1	AT5G43130	TAF4	TBP-associated factor 4
Ha412HOChr17g0854741	0.227746	2.8682	2.73442	0.101572	1	AT5G43130	TAF4, TAF4B	TBP-associated factor 4
Ha412HOChr17g0819271	-0.374077	4.70749	2.73402	0.101596	1	AT5G35570		O-fucosyltransferase family protein
Ha412HOChr07g0325531	-0.278949	2.4944	2.73394	0.101601	1	AT4G25390		Protein kinase superfamily protein
Ha412HOChr09g0390801	-0.181928	4.33329	2.73257	0.101686	1	AT2G28320		Pleckstrin homology (PH) and lipid-binding START domains-containing protein
Ha412HOChr12g0541411	-0.995266	0.534246	2.7314	0.101758	1	AT3G51550	FER	Malectin/receptor-like protein kinase family protein
Ha412HOChr08g0355801	-0.528171	1.5114	2.7305	0.101813	1	AT1G07160		Protein phosphatase 2C family protein
Ha412HOChr13g0607741	-0.279816	4.00944	2.72906	0.101902	1	AT2G38290	ATAMT2, AMT2;1, AMT2	ammonium transporter 2
Ha412HOChr11g0500671	-0.435058	3.68116	2.72815	0.101959	1	AT2G29420	ATGSTU7, GST25, GSTU7	glutathione S-transferase tau 7
Ha412HOChr16g0799941	-0.309141	2.08276	2.72735	0.102009	1	NA	NA	NA
Ha412HOChr09g0427531	-0.205347	3.58888	2.72681	0.102042	1	AT1G79950		RAD3-like DNA-binding helicase protein
Ha412HOChr10g0474131	4.1067	-1.52618	2.74615	0.102082	1	AT3G02645		Plant protein of unknown function (DUF247)
Ha412HOChr15g0704671	-0.410893	3.52723	2.72464	0.102176	1	AT4G37790	HAT22	Homeobox-leucine zipper protein family
Ha412HOChr04g0190521	-0.205936	2.58749	2.72431	0.102197	1	AT2G18100		Protein of unknown function (DUF726)
Ha412HOChr06g0259921	-0.727847	0.103745	2.72371	0.102234	1	AT5G25620	YUC6	Flavin-binding monooxygenase family protein
Ha412HOChr16g0795931	-0.440477	5.24737	2.72257	0.102305	1	AT1G06460	ACD32.1, ACD31.2	alpha-crystallin domain 32.1
Ha412HOChr10g0475871	0.189942	4.43776	2.72237	0.102317	1	AT5G39000		Malectin/receptor-like protein kinase family protein
Ha412HOChr10g0456011	0.607147	2.73987	2.72199	0.102341	1	AT3G43660		Vacuolar iron transporter (VIT) family protein
Ha412HOChr12g0550911	-0.72588	-0.438923	2.72122	0.102389	1	AT4G32300	SD2-5	S-domain-2 5
Ha412HOChr07g0316611	0.30361	7.94926	2.72058	0.102429	1	AT3G01680		CONTAINS InterPro DOMAIN/s: Mediator complex subunit Med28 (InterPro:IPR021640); BEST Arabidopsis thaliana protein match is: unknown protein (TAIR:AT3G01670.1); Has 122 Blast hits to 112 proteins in 13 species: Archae - 0; Bacteria - 0; Metazoa - 0; Fungi - 0; Plants - 122; Viruses - 0; Other Eukaryotes - 0 (source: NCBI BLink).
Ha412HOChr06g0273631	-0.344198	2.70901	2.71972	0.102482	1	AT1G56290		CwfJ-like family protein
Ha412HOChr05g0223361	0.152974	5.85572	2.71949	0.102497	1	AT3G10620	ATNUDX26, NUDX26	nudix hydrolase homolog 26
Ha412HOChr17g0813071	0.305549	3.99683	2.71793	0.102594	1	AT1G23340		Protein of Unknown Function (DUF239)
Ha412HOChr07g0308771	-0.182492	4.32115	2.71786	0.102598	1	AT5G04410	NAC2, anac078	NAC domain containing protein 2
Ha412HOChr01g0037441	-0.715545	1.96656	2.7178	0.102602	1	NA	NA	NA
Ha412HOChr12g0558741	0.177426	3.4394	2.71744	0.102624	1	NA	NA	NA
Ha412HOChr11g0520411	0.302571	4.0566	2.71582	0.102725	1	AT3G17380		TRAF-like family protein
Ha412HOChr09g0395921	-0.199919	3.97056	2.71392	0.102844	1	AT3G49050		alpha/beta-Hydrolases superfamily protein
Ha412HOChr12g0558821	-0.184913	4.12926	2.71369	0.102859	1	AT1G67690		Zincin-like metalloproteases family protein
Ha412HOChr05g0206221	-0.530948	1.42851	2.71046	0.10306	1	AT3G54140	ATPTR1, PTR1	peptide transporter 1
Ha412HOChr06g0251751	-0.417125	1.72001	2.70929	0.103134	1	AT2G45680		TCP family transcription factor
Ha412HOChr02g0085971	0.73128	2.73997	2.70805	0.103212	1	AT2G27690	CYP94C1	cytochrome P450, family 94, subfamily C, polypeptide 1
Ha412HOChr11g0515611	-0.251927	2.78357	2.70744	0.10325	1	AT3G61790		Protein with RING/U-box and TRAF-like domains
Ha412HOChr13g0618081	-0.333907	9.0143	2.70556	0.103368	1	NA	NA	NA
Ha412HOChr09g0403721	-0.171628	4.3069	2.70503	0.103401	1	AT4G08500	MEKK1, ATMEKK1, MAPKKK8, ARAKIN	MAPK/ERK kinase kinase 1
Ha412HOChr11g0489821	-0.517794	1.01247	2.70403	0.103464	1	AT4G27460		Cystathionine beta-synthase (CBS) family protein
Ha412HOChr16g0783321	-0.311773	2.06718	2.70387	0.103474	1	AT4G35540		zinc ion binding;transcription regulators
Ha412HOChr17g0838331	-0.873093	-0.295444	2.70235	0.10357	1	AT1G76490	HMG1, HMGR1, AtHMGR1	hydroxy methylglutaryl CoA reductase 1
Ha412HOChr14g0655811	-0.208928	9.11196	2.70208	0.103587	1	AT3G23820	GAE6	UDP-D-glucuronate 4-epimerase 6
Ha412HOChr17g0842001	0.135688	4.2892	2.70185	0.103601	1	AT5G12290	DGS1	dgd1 suppressor 1
Ha412HOChr04g0146451	-0.766801	2.59852	2.7017	0.103611	1	AT5G66900		Disease resistance protein (CC-NBS-LRR class) family
Ha412HOChr07g0291481	-0.38027	3.04615	2.70152	0.103622	1	AT1G01420	UGT72B3	UDP-glucosyl transferase 72B3
Ha412HOChr09g0411301	3.05955	-0.882653	2.70012	0.103711	1	AT1G68800	BRC2, TCP12	TCP domain protein 12
Ha412HOChr07g0289391	0.882121	0.283357	2.69841	0.103818	1	AT5G23750		Remorin family protein
Ha412HOChr08g0350231	-0.70102	2.02297	2.69598	0.103972	1	AT5G54160	ATOMT1, OMT1	O-methyltransferase 1
Ha412HOChr12g0560731	0.316144	2.63731	2.69553	0.104	1	AT2G04240	XERICO	RING/U-box superfamily protein
Ha412HOChr16g0789421	-0.21082	3.86782	2.69546	0.104005	1	AT1G20780	PUB44, ATPUB44, SAUL1	senescence-associated E3 ubiquitin ligase 1
Ha412HOChr17g0815371	0.298582	5.53905	2.69501	0.104033	1	AT1G06490	ATGSL07, gsl07, atgsl7, GSL7	glucan synthase-like 7
Ha412HOChr16g0773431	-0.144227	6.87413	2.69428	0.104079	1	AT1G20980	SPL14, FBR6, SPL1R2, ATSPL14	squamosa promoter binding protein-like 14
Ha412HOChr02g0064661	0.411574	2.38728	2.69384	0.104107	1	AT1G69170		Squamosa promoter-binding protein-like (SBP domain) transcription factor family protein
Ha412HOChr03g0134341	-1.59703	-1.11717	2.69324	0.104146	1	NA	NA	NA
Ha412HOChr17g0817801	-0.194461	2.98412	2.69285	0.10417	1	AT4G03240	ATFH, FH	frataxin homolog
Ha412HOChr02g0067411	0.245803	5.47841	2.69264	0.104183	1	AT1G76990	ACR3	ACT domain repeat 3
Ha412HOChr16g0747071	0.154147	3.72813	2.69134	0.104266	1	AT5G63440		Protein of unknown function (DUF167)
Ha412HOChr12g0578831	0.481919	4.94716	2.69082	0.104299	1	NA	NA	NA
Ha412HOChr17g0837901	0.806611	-0.441998	2.69025	0.104335	1	NA	NA	NA
Ha412HOChr09g0399771	-0.536342	1.09057	2.68932	0.104394	1	NA	NA	NA
Ha412HOChr13g0620261	-0.736616	0.159258	2.68823	0.104463	1	ATCG00160	RPS2	ribosomal protein S2
Ha412HOChr03g0120051	-0.713706	0.365847	2.68715	0.104532	1	AT4G17170	AT-RAB2, ATRABB1C, ATRAB2A, RAB2A, RABB1C, ATRAB-B1B, RAB-B1B	RAB GTPase homolog B1C
Ha412HOChr09g0375231	-0.283803	5.36804	2.68598	0.104606	1	AT2G45560	CYP76C1	cytochrome P450, family 76, subfamily C, polypeptide 1
Ha412HOChr04g0176311	-0.326019	1.43944	2.68557	0.104632	1	NA	NA	NA
Ha412HOChr06g0270141	-0.23497	2.62156	2.6844	0.104707	1	AT3G07550		RNI-like superfamily protein
Ha412HOChr14g0672621	0.931434	-0.556133	2.68403	0.10473	1	AT2G23690		unknown protein; FUNCTIONS IN: molecular_function unknown; INVOLVED IN: N-terminal protein myristoylation; LOCATED IN: cellular_component unknown; EXPRESSED IN: 7 plant structures; EXPRESSED DURING: petal differentiation and expansion stage; BEST Arabidopsis thaliana protein match is: unknown protein (TAIR:AT4G37240.1); Has 243 Blast hits to 243 proteins in 15 species: Archae - 0; Bacteria - 0; M…
Ha412HOChr14g0690211	-0.677599	0.379168	2.68402	0.104731	1	AT4G29330	DER1	DERLIN-1
Ha412HOChr06g0245731	-0.994258	0.847538	2.68384	0.104743	1	AT4G17260		Lactate/malate dehydrogenase family protein
Ha412HOChr12g0556781	0.41195	0.810879	2.68333	0.104775	1	AT5G02060		Uncharacterised protein family (UPF0497)
Ha412HOChr14g0677951	0.291842	5.94864	2.68285	0.104806	1	AT5G60690	REV, IFL, IFL1	Homeobox-leucine zipper family protein / lipid-binding START domain-containing protein
Ha412HOChr06g0284771	-0.656783	-0.179144	2.6824	0.104835	1	AT2G27520		F-box and associated interaction domains-containing protein
Ha412HOChr04g0152061	-0.939666	-0.925845	2.68153	0.10489	1	AT1G53280		Class I glutamine amidotransferase-like superfamily protein
Ha412HOChr01g0028421	0.263533	4.61095	2.68114	0.104915	1	AT3G08040	FRD3, MAN1, ATFRD3	MATE efflux family protein
Ha412HOChr15g0743741	0.114069	4.61866	2.68061	0.104949	1	AT5G01960		RING/U-box superfamily protein
Ha412HOChr04g0182041	-0.288003	5.6402	2.68039	0.104963	1	AT5G45960		GDSL-like Lipase/Acylhydrolase superfamily protein
Ha412HOChr03g0094291	-1.40473	-1.37522	2.6798	0.105001	1	AT5G53620		unknown protein; INVOLVED IN: biological_process unknown; EXPRESSED IN: 23 plant structures; EXPRESSED DURING: 13 growth stages; Has 30201 Blast hits to 17322 proteins in 780 species: Archae - 12; Bacteria - 1396; Metazoa - 17338; Fungi - 3422; Plants - 5037; Viruses - 0; Other Eukaryotes - 2996 (source: NCBI BLink).
Ha412HOChr03g0094291	-1.40473	-1.37522	2.6798	0.105001	1	AT5G53620		unknown protein; INVOLVED IN: biological_process unknown; EXPRESSED IN: 23 plant structures; EXPRESSED DURING: 13 growth stages; Has 28929 Blast hits to 19542 proteins in 1425 species: Archae - 211; Bacteria - 3079; Metazoa - 14558; Fungi - 2157; Plants - 966; Viruses - 80; Other Eukaryotes - 7878 (source: NCBI BLink).
Ha412HOChr11g0503801	-0.273713	5.55824	2.67942	0.105025	1	AT1G55020	LOX1, ATLOX1	lipoxygenase 1
Ha412HOChr04g0183851	-0.307917	3.29614	2.67843	0.105088	1	AT2G01260		Protein of unknown function (DUF789)
Ha412HOChr13g0627261	-0.127602	4.62415	2.67794	0.10512	1	AT2G26920		Ubiquitin-associated/translation elongation factor EF1B protein
Ha412HOChr11g0511661	-0.233683	6.49675	2.67768	0.105136	1	AT3G20820		Leucine-rich repeat (LRR) family protein
Ha412HOChr08g0359001	0.453606	2.95009	2.67664	0.105203	1	AT3G07390	AIR12	auxin-responsive family protein
Ha412HOChr13g0627231	0.274274	2.67926	2.67641	0.105218	1	AT1G79470		Aldolase-type TIM barrel family protein
Ha412HOChr05g0222451	0.257963	3.04603	2.67537	0.105285	1	AT4G24175		unknown protein; CONTAINS InterPro DOMAIN/s: Uncharacterised protein family UPF0307 (InterPro:IPR006839); Has 30201 Blast hits to 17322 proteins in 780 species: Archae - 12; Bacteria - 1396; Metazoa - 17338; Fungi - 3422; Plants - 5037; Viruses - 0; Other Eukaryotes - 2996 (source: NCBI BLink).
Ha412HOChr09g0394931	-0.323225	3.73569	2.67463	0.105332	1	AT1G02170	LOL3, ATMCPB1, MCP1B, ATMC1, MC1	metacaspase 1
Ha412HOChr15g0707841	0.76997	1.85367	2.67389	0.10538	1	AT3G27960		Tetratricopeptide repeat (TPR)-like superfamily protein
Ha412HOChr01g0034261	-0.276944	7.1107	2.67386	0.105381	1	AT3G20820		Leucine-rich repeat (LRR) family protein
Ha412HOChr14g0674531	-0.305819	2.07269	2.67359	0.105399	1	NA	NA	NA
Ha412HOChr13g0597841	0.144422	4.45686	2.67215	0.105491	1	AT5G18110	NCBP	novel cap-binding protein
Ha412HOChr12g0552201	0.339116	1.69222	2.67136	0.105542	1	AT3G05090	LRS1	Transducin/WD40 repeat-like superfamily protein
Ha412HOChr16g0767821	-0.220207	3.46006	2.67083	0.105576	1	NA	NA	NA
Ha412HOChr09g0372481	0.737299	1.90196	2.67076	0.105581	1	AT2G06025		Acyl-CoA N-acyltransferases (NAT) superfamily protein
Ha412HOChr15g0718831	-0.631293	0.766359	2.66983	0.105641	1	AT5G11700		LOCATED IN: vacuole; EXPRESSED IN: 24 plant structures; EXPRESSED DURING: 13 growth stages; BEST Arabidopsis thaliana protein match is: glycine-rich protein (TAIR:AT4G32920.3); Has 1807 Blast hits to 1807 proteins in 277 species: Archae - 0; Bacteria - 0; Metazoa - 736; Fungi - 347; Plants - 385; Viruses - 0; Other Eukaryotes - 339 (source: NCBI BLink).
Ha412HOChr15g0718831	-0.631293	0.766359	2.66983	0.105641	1	AT5G11700		BEST Arabidopsis thaliana protein match is: glycine-rich protein (TAIR:AT4G32920.3); Has 8203 Blast hits to 3102 proteins in 389 species: Archae - 3; Bacteria - 5624; Metazoa - 852; Fungi - 139; Plants - 704; Viruses - 77; Other Eukaryotes - 804 (source: NCBI BLink).
Ha412HOChr07g0302691	-0.328285	3.61807	2.66924	0.105679	1	AT5G36930		Disease resistance protein (TIR-NBS-LRR class) family
Ha412HOChr17g0832351	-0.235732	5.72303	2.66908	0.105689	1	AT4G38900		Basic-leucine zipper (bZIP) transcription factor family protein
Ha412HOChr12g0552261	-0.471562	1.78945	2.66786	0.105767	1	AT1G20310		unknown protein; FUNCTIONS IN: molecular_function unknown; INVOLVED IN: biological_process unknown; LOCATED IN: chloroplast; EXPRESSED IN: 16 plant structures; EXPRESSED DURING: 9 growth stages; BEST Arabidopsis thaliana protein match is: unknown protein (TAIR:AT1G76070.1); Has 46 Blast hits to 46 proteins in 12 species: Archae - 0; Bacteria - 0; Metazoa - 0; Fungi - 0; Plants - 46; Viruses - 0; …
Ha412HOChr14g0633531	0.767222	-0.267503	2.66736	0.1058	1	AT1G20850	XCP2	xylem cysteine peptidase 2
Ha412HOChr09g0397981	-0.39395	3.67826	2.66631	0.105867	1	AT3G63170		Chalcone-flavanone isomerase family protein
Ha412HOChr12g0556841	0.296906	2.28143	2.66517	0.105941	1	NA	NA	NA
Ha412HOChr15g0701961	1.04596	1.05563	2.66458	0.105979	1	AT1G62280	SLAH1	SLAC1 homologue 1
Ha412HOChr07g0293481	0.614093	2.14389	2.66349	0.10605	1	AT3G16500	PAP1, IAA26	phytochrome-associated protein 1
Ha412HOChr02g0068781	-0.567558	3.948	2.66196	0.106148	1	AT1G18740		Protein of unknown function (DUF793)
Ha412HOChr04g0199451	-0.220701	3.44619	2.66172	0.106164	1	AT2G15695		Protein of unknown function DUF829, transmembrane 53
Ha412HOChr08g0332341	-0.398925	2.70351	2.66105	0.106208	1	AT1G69270	RPK1	receptor-like protein kinase 1
Ha412HOChr10g0433981	0.24309	4.61246	2.66068	0.106232	1	AT1G04550	IAA12, BDL	AUX/IAA transcriptional regulator family protein
Ha412HOChr07g0314681	-0.799994	-0.690442	2.65936	0.106317	1	AT4G36250	ALDH3F1	aldehyde dehydrogenase 3F1
Ha412HOChr11g0484931	0.272265	2.70064	2.65901	0.10634	1	NA	NA	NA
Ha412HOChr09g0414541	0.432504	1.04275	2.65828	0.106387	1	NA	NA	NA
Ha412HOChr15g0725401	-0.372976	0.949544	2.6579	0.106412	1	NA	NA	NA
Ha412HOChr15g0741761	0.166746	5.29106	2.65678	0.106484	1	AT1G55360		Protein of Unknown Function (DUF239)
Ha412HOChr01g0036481	0.277623	2.20779	2.65576	0.106551	1	NA	NA	NA
Ha412HOChr03g0110571	0.719661	0.442495	2.65351	0.106697	1	AT1G22840	CYTC-1, ATCYTC-A	CYTOCHROME C-1
Ha412HOChr15g0742291	-0.277985	3.23202	2.65163	0.10682	1	AT3G49810		ARM repeat superfamily protein
Ha412HOChr04g0183271	-0.471232	4.66475	2.65042	0.106899	1	AT2G47240	LACS1	AMP-dependent synthetase and ligase family protein
Ha412HOChr04g0183271	-0.471232	4.66475	2.65042	0.106899	1	AT2G47240	CER8, LACS1	AMP-dependent synthetase and ligase family protein
Ha412HOChr15g0731261	-0.124174	5.07099	2.64981	0.106938	1	AT1G10180		BEST Arabidopsis thaliana protein match is: exocyst complex component 84B (TAIR:AT5G49830.1); Has 132 Blast hits to 132 proteins in 25 species: Archae - 0; Bacteria - 0; Metazoa - 7; Fungi - 0; Plants - 117; Viruses - 0; Other Eukaryotes - 8 (source: NCBI BLink).
Ha412HOChr01g0020901	0.306274	3.74659	2.64937	0.106967	1	AT5G58350	WNK4, ZIK2	with no lysine (K) kinase 4
Ha412HOChr01g0045981	-0.267411	3.82736	2.64914	0.106982	1	AT5G61350		Protein kinase superfamily protein
Ha412HOChr14g0650231	0.166091	3.29551	2.64835	0.107034	1	AT2G36010	E2F3, ATE2FA	E2F transcription factor 3
Ha412HOChr09g0399381	-0.429058	2.24392	2.64691	0.107128	1	AT5G14000	anac084, NAC084	NAC domain containing protein 84
Ha412HOChr13g0588911	-1.40056	-0.508574	2.64683	0.107133	1	AT3G10300		Calcium-binding EF-hand family protein
Ha412HOChr02g0082641	0.294633	2.56873	2.64497	0.107255	1	AT3G09690		alpha/beta-Hydrolases superfamily protein
Ha412HOChr00c00097g0861981	-0.580584	0.247505	2.64489	0.10726	1	NA	NA	NA
Ha412HOChr11g0503311	-0.330475	4.81255	2.64446	0.107288	1	AT3G05500		Rubber elongation factor protein (REF)
Ha412HOChr03g0099901	0.301963	3.60376	2.64392	0.107324	1	AT4G30490		AFG1-like ATPase family protein
Ha412HOChr17g0818851	0.226473	3.46209	2.64386	0.107327	1	AT5G66320	GATA5	GATA transcription factor 5
Ha412HOChr17g0857171	0.215739	5.51999	2.64314	0.107375	1	AT1G14350	FLP, MYB124	Duplicated homeodomain-like superfamily protein
Ha412HOChr17g0857171	0.215739	5.51999	2.64314	0.107375	1	AT1G14350	FLP, AtMYB124, MYB124	Duplicated homeodomain-like superfamily protein
Ha412HOChr15g0736551	-0.611837	4.86122	2.6416	0.107476	1	AT5G66900		Disease resistance protein (CC-NBS-LRR class) family
Ha412HOChr11g0502821	0.230351	3.49528	2.64051	0.107547	1	AT5G27820		Ribosomal L18p/L5e family protein
Ha412HOChr08g0345421	0.165175	3.34507	2.63975	0.107597	1	AT1G61670		Lung seven transmembrane receptor family protein
Ha412HOChr14g0690191	-0.450997	2.66228	2.63831	0.107692	1	AT4G25160		U-box domain-containing protein kinase family protein
Ha412HOChr11g0530951	-0.189653	3.82564	2.63799	0.107713	1	AT5G11650		alpha/beta-Hydrolases superfamily protein
Ha412HOChr11g0512141	0.313398	6.38899	2.63701	0.107778	1	AT5G45540		Protein of unknown function (DUF594)
Ha412HOChr11g0488251	-0.39343	4.32052	2.63665	0.107801	1	AT3G14840		Leucine-rich repeat transmembrane protein kinase
Ha412HOChr11g0517101	0.252086	3.699	2.63593	0.107849	1	AT3G59690	IQD13	IQ-domain 13
Ha412HOChr09g0399661	0.747058	0.748841	2.63566	0.107866	1	AT2G17940		Plant protein of unknown function (DUF827)
Ha412HOChr01g0026731	-0.233705	2.24599	2.63509	0.107904	1	AT3G15750		Essential protein Yae1, N-terminal
Ha412HOChr17g0826971	-0.760692	-0.20198	2.63502	0.107908	1	AT1G62710	BETA-VPE, BETAVPE	beta vacuolar processing enzyme
Ha412HOChr14g0659591	0.121248	5.5307	2.63269	0.108062	1	AT5G04885		Glycosyl hydrolase family protein
Ha412HOChr03g0108831	1.07577	-0.659038	2.63196	0.108111	1	AT1G77700		Pathogenesis-related thaumatin superfamily protein
Ha412HOChr17g0837891	-0.505858	2.50531	2.63042	0.108212	1	ATCG01130	YCF1.2	Ycf1 protein
Ha412HOChr04g0178181	-0.601906	0.163763	2.62952	0.108272	1	AT1G04220	KCS2	3-ketoacyl-CoA synthase 2
Ha412HOChr16g0800421	-0.554575	5.39619	2.62926	0.108289	1	AT1G70890	MLP43	MLP-like protein 43
Ha412HOChr11g0496971	0.152974	5.13254	2.62901	0.108306	1	AT5G66540		FUNCTIONS IN: molecular_function unknown; INVOLVED IN: rRNA processing; LOCATED IN: cytosol, nucleolus, nucleus; EXPRESSED IN: 22 plant structures; EXPRESSED DURING: 12 growth stages; CONTAINS InterPro DOMAIN/s: U3 small nucleolar ribonucleoprotein complex, subunit Mpp10p (InterPro:IPR012173), Mpp10 protein (InterPro:IPR007151); Has 30201 Blast hits to 17322 proteins in 780 species: Archae - 12; …
Ha412HOChr17g0810221	0.298895	2.14362	2.62899	0.108307	1	AT1G80480	PTAC17	plastid transcriptionally active 17
Ha412HOChr13g0613121	0.471205	0.791846	2.62851	0.108338	1	NA	NA	NA
Ha412HOChr08g0347161	-0.296969	4.13378	2.62804	0.10837	1	AT5G25120	CYP71B11	ytochrome p450, family 71, subfamily B, polypeptide 11
Ha412HOChr00c01513g0866211	1.09962	-1.30873	2.62557	0.108534	1	AT4G31550	WRKY11, ATWRKY11	WRKY DNA-binding protein 11
Ha412HOChr06g0255391	-0.369034	1.62296	2.62521	0.108557	1	AT5G23160		unknown protein; BEST Arabidopsis thaliana protein match is: unknown protein (TAIR:AT5G08240.1); Has 1807 Blast hits to 1807 proteins in 277 species: Archae - 0; Bacteria - 0; Metazoa - 736; Fungi - 347; Plants - 385; Viruses - 0; Other Eukaryotes - 339 (source: NCBI BLink).
Ha412HOChr02g0086731	-0.158977	6.94699	2.62446	0.108607	1	AT2G27920	SCPL51	serine carboxypeptidase-like 51
Ha412HOChr03g0120361	-0.282345	2.64992	2.62236	0.108746	1	AT1G28350		Nucleotidylyl transferase superfamily protein
Ha412HOChr14g0673481	-0.483292	2.45608	2.62125	0.10882	1	AT3G29060		EXS (ERD1/XPR1/SYG1) family protein
Ha412HOChr14g0661551	0.569966	0.817057	2.62083	0.108848	1	AT4G15130	ATCCT2, CCT2	phosphorylcholine cytidylyltransferase2
Ha412HOChr08g0348801	-0.367727	1.95014	2.61998	0.108905	1	AT5G37310		Endomembrane protein 70 protein family
Ha412HOChr02g0084271	-0.449078	0.63005	2.61973	0.108921	1	NA	NA	NA
Ha412HOChr01g0016071	0.51383	1.105	2.6197	0.108924	1	AT5G02640		unknown protein; BEST Arabidopsis thaliana protein match is: unknown protein (TAIR:AT3G46300.1); Has 37 Blast hits to 37 proteins in 10 species: Archae - 0; Bacteria - 0; Metazoa - 0; Fungi - 0; Plants - 37; Viruses - 0; Other Eukaryotes - 0 (source: NCBI BLink).
Ha412HOChr14g0681291	-0.508272	0.149976	2.6192	0.108957	1	AT2G35920		RNA helicase family protein
Ha412HOChr06g0283721	-0.90464	-0.965748	2.61872	0.108989	1	AT4G12560	CPR30	F-box and associated interaction domains-containing protein
Ha412HOChr11g0521491	0.215734	3.20798	2.61864	0.108994	1	NA	NA	NA
Ha412HOChr09g0426511	0.204167	4.30435	2.61827	0.109019	1	NA	NA	NA
Ha412HOChr01g0038031	0.208035	2.68066	2.61803	0.109035	1	AT2G28480		RNA-binding CRS1 / YhbY (CRM) domain protein
Ha412HOChr04g0155601	0.408937	2.07255	2.61796	0.10904	1	AT2G27140		HSP20-like chaperones superfamily protein
Ha412HOChr11g0514511	-0.317753	5.45479	2.61653	0.109135	1	AT5G45820	CIPK20, SnRK3.6, PKS18	CBL-interacting protein kinase 20
Ha412HOChr13g0609541	0.125607	4.76507	2.61644	0.109141	1	AT3G20650		mRNA capping enzyme family protein
Ha412HOChr17g0853321	0.265489	2.7108	2.61627	0.109152	1	AT3G56460		GroES-like zinc-binding alcohol dehydrogenase family protein
Ha412HOChr12g0566961	0.182793	4.83993	2.6153	0.109217	1	AT2G22780	PMDH1	peroxisomal NAD-malate dehydrogenase 1
Ha412HOChr01g0034531	-0.984973	0.169495	2.61488	0.109246	1	AT5G60900	RLK1	receptor-like protein kinase 1
Ha412HOChr16g0753621	-0.270005	5.23172	2.61401	0.109304	1	AT5G07720		Galactosyl transferase GMA12/MNN10 family protein
Ha412HOChr04g0147471	-0.250145	2.32055	2.6134	0.109345	1	AT1G79810	TED3, PEX2, ATPEX2	Pex2/Pex12 N-terminal domain-containing protein / zinc finger (C3HC4-type RING finger) family protein
Ha412HOChr04g0147471	-0.250145	2.32055	2.6134	0.109345	1	AT1G79810	TED3, PEX2	Pex2/Pex12 N-terminal domain-containing protein / zinc finger (C3HC4-type RING finger) family protein
Ha412HOChr04g0158241	0.361102	4.45717	2.61293	0.109376	1	AT1G47670		Transmembrane amino acid transporter family protein
Ha412HOChr01g0002691	0.269887	4.04487	2.6108	0.109518	1	AT4G03010		RNI-like superfamily protein
Ha412HOChr12g0573221	-0.122009	5.14456	2.60971	0.109591	1	AT1G31190	IMPL1	myo-inositol monophosphatase like 1
Ha412HOChr04g0195841	0.175309	4.13122	2.60962	0.109598	1	AT5G02250	EMB2730, RNR1, ATMTRNASEII	Ribonuclease II/R family protein
Ha412HOChr04g0161131	-1.71869	0.744336	2.60862	0.109665	1	AT3G18550	BRC1, TCP18, ATTCP18	TCP family transcription factor
Ha412HOChr03g0105961	-0.58946	0.586727	2.60789	0.109714	1	AT2G02450	ANAC034, ANAC035, LOV1, NAC035	NAC domain containing protein 35
Ha412HOChr11g0492091	-0.798256	3.32375	2.60692	0.109779	1	AT5G64260	EXL2	EXORDIUM like 2
Ha412HOChr08g0369341	0.614215	-0.339383	3.09646	0.109788	1	AT2G25930	ELF3, PYK20	hydroxyproline-rich glycoprotein family protein
Ha412HOChr08g0334561	-0.423246	0.600424	2.60593	0.109846	1	NA	NA	NA
Ha412HOChr15g0729221	-0.130245	4.24626	2.6046	0.109935	1	AT1G51580		RNA-binding KH domain-containing protein
Ha412HOChr05g0242601	-0.150362	4.95226	2.60432	0.109954	1	AT1G77130	PGSIP2, GUX3	plant glycogenin-like starch initiation protein 2
Ha412HOChr07g0316931	-1.14142	-0.831465	2.60174	0.110128	1	NA	NA	NA
Ha412HOChr08g0328881	-0.369067	2.17605	2.60111	0.11017	1	AT1G65850		Disease resistance protein (TIR-NBS-LRR class) family
Ha412HOChr06g0257211	0.184709	4.38951	2.59926	0.110295	1	AT1G32210	ATDAD1	Defender against death (DAD family) protein
Ha412HOChr07g0310421	0.24263	4.68215	2.59897	0.110315	1	AT1G08630	THA1	threonine aldolase 1
Ha412HOChr09g0419001	-0.197513	3.79907	2.59819	0.110367	1	AT4G16310	LDL3	LSD1-like 3
Ha412HOChr13g0606411	-0.251311	5.50724	2.59795	0.110383	1	AT1G55260		Bifunctional inhibitor/lipid-transfer protein/seed storage 2S albumin superfamily protein
Ha412HOChr15g0709701	0.250828	5.14971	2.59752	0.110412	1	NA	NA	NA
Ha412HOChr04g0196601	-0.19704	3.89301	2.59653	0.11048	1	AT2G45695		Ubiquitin related modifier 1
Ha412HOChr08g0367191	0.211317	3.5249	2.59549	0.11055	1	AT5G07710		Polynucleotidyl transferase, ribonuclease H-like superfamily protein
Ha412HOChr10g0457121	0.557325	-0.0851863	2.59529	0.110563	1	AT2G14095		unknown protein; FUNCTIONS IN: molecular_function unknown; INVOLVED IN: biological_process unknown; LOCATED IN: mitochondrion; EXPRESSED IN: 7 plant structures; EXPRESSED DURING: 4 anthesis, C globular stage, petal differentiation and expansion stage; Has 106 Blast hits to 103 proteins in 21 species: Archae - 0; Bacteria - 5; Metazoa - 0; Fungi - 4; Plants - 87; Viruses - 0; Other Eukaryotes - 10…
Ha412HOChr17g0828881	0.594189	-0.209745	2.59462	0.110609	1	AT1G68585		unknown protein; Has 23 Blast hits to 23 proteins in 6 species: Archae - 0; Bacteria - 0; Metazoa - 0; Fungi - 0; Plants - 23; Viruses - 0; Other Eukaryotes - 0 (source: NCBI BLink).
Ha412HOChr12g0562011	-0.668893	4.44401	2.59402	0.11065	1	AT3G19000		2-oxoglutarate (2OG) and Fe(II)-dependent oxygenase superfamily protein
Ha412HOChr12g0565971	-0.198732	4.67613	2.59395	0.110654	1	AT1G67040		unknown protein; FUNCTIONS IN: molecular_function unknown; INVOLVED IN: biological_process unknown; LOCATED IN: cellular_component unknown; EXPRESSED IN: 20 plant structures; EXPRESSED DURING: 11 growth stages; BEST Arabidopsis thaliana protein match is: unknown protein (TAIR:AT5G26910.3); Has 89 Blast hits to 84 proteins in 15 species: Archae - 0; Bacteria - 0; Metazoa - 5; Fungi - 2; Plants - 8…
Ha412HOChr05g0232831	-1.90598	-1.12649	2.59299	0.11072	1	AT4G24160		alpha/beta-Hydrolases superfamily protein
Ha412HOChr12g0569111	0.535821	3.53341	2.59263	0.110744	1	AT5G60020	LAC17, ATLAC17	laccase 17
Ha412HOChr07g0310791	0.604107	0.290197	2.58998	0.110924	1	AT5G57620	MYB36, AtMYB36	myb domain protein 36
Ha412HOChr17g0842891	1.21172	-0.944385	2.58982	0.110935	1	AT1G28360	ERF12, ATERF12	ERF domain protein 12
Ha412HOChr14g0689231	-0.358215	1.65448	2.58736	0.111102	1	AT3G23250	MYB15, ATY19, ATMYB15	myb domain protein 15
Ha412HOChr16g0787591	-1.56707	1.1214	2.58671	0.111146	1	AT4G00810		60S acidic ribosomal protein family
Ha412HOChr10g0431961	-0.176296	4.95987	2.58612	0.111187	1	AT1G34180	anac016, NAC016	NAC domain containing protein 16
Ha412HOChr06g0264791	0.175117	6.9784	2.58486	0.111273	1	AT2G41560	ACA4	autoinhibited Ca(2+)-ATPase, isoform 4
Ha412HOChr03g0138521	-0.190508	3.43678	2.58477	0.111279	1	AT4G22840		Sodium Bile acid symporter family
Ha412HOChr02g0070521	0.244068	4.15429	2.58427	0.111313	1	AT1G78300	GRF2, 14-3-3OMEGA, GF14 OMEGA	general regulatory factor 2
Ha412HOChr07g0325301	-0.606251	-0.0942927	2.58324	0.111383	1	AT1G12410	CLPR2, NCLPP2, CLP2	CLP protease proteolytic subunit 2
Ha412HOChr08g0348751	-0.153314	4.40436	2.58141	0.111508	1	AT2G01930	BPC1, BBR, ATBPC1	basic pentacysteine1
Ha412HOChr08g0332731	1.60081	1.6545	2.58063	0.111561	1	AT1G23200		Plant invertase/pectin methylesterase inhibitor superfamily
Ha412HOChr06g0253731	0.166876	3.72452	2.5805	0.11157	1	AT1G28210	ATJ1	DNAJ heat shock family protein
Ha412HOChr06g0278971	-0.305695	3.65133	2.57999	0.111605	1	AT4G18380		F-box family protein
Ha412HOChr04g0188881	0.219224	5.7956	2.57952	0.111638	1	AT2G46550		unknown protein; BEST Arabidopsis thaliana protein match is: unknown protein (TAIR:AT1G01240.3); Has 72 Blast hits to 68 proteins in 13 species: Archae - 0; Bacteria - 0; Metazoa - 1; Fungi - 0; Plants - 71; Viruses - 0; Other Eukaryotes - 0 (source: NCBI BLink).
Ha412HOChr04g0188881	0.219224	5.7956	2.57952	0.111638	1	AT2G46550		unknown protein; FUNCTIONS IN: molecular_function unknown; INVOLVED IN: biological_process unknown; EXPRESSED IN: 23 plant structures; EXPRESSED DURING: 13 growth stages; BEST Arabidopsis thaliana protein match is: unknown protein (TAIR:AT1G01240.3).
Ha412HOChr12g0533671	0.327313	2.97165	2.57934	0.11165	1	AT2G23100		Cysteine/Histidine-rich C1 domain family protein
Ha412HOChr17g0831001	0.299177	2.02806	2.57729	0.11179	1	AT1G50180		NB-ARC domain-containing disease resistance protein
Ha412HOChr14g0661421	-0.282836	2.53096	2.577	0.11181	1	AT3G07090		PPPDE putative thiol peptidase family protein
Ha412HOChr16g0803941	-0.15132	6.57262	2.57687	0.111819	1	AT5G37600	ATGSR1, GLN1;1, GSR 1, ATGLN1;1	glutamine synthase clone R1
Ha412HOChr17g0825081	0.282847	1.98568	2.57677	0.111826	1	AT5G19130		GPI transamidase component family protein / Gaa1-like family protein
Ha412HOChr04g0150451	0.383412	1.45022	2.57657	0.11184	1	NA	NA	NA
Ha412HOChr12g0558961	0.317025	1.897	2.57458	0.111977	1	AT5G63380		AMP-dependent synthetase and ligase family protein
Ha412HOChr17g0809081	0.214476	3.60212	2.5744	0.111988	1	AT5G23710		DNA binding;DNA-directed RNA polymerases
Ha412HOChr04g0194501	0.343673	7.25921	2.5743	0.111996	1	AT2G34700		Pollen Ole e 1 allergen and extensin family protein
Ha412HOChr10g0436771	-0.47641	0.186984	2.57388	0.112025	1	AT4G23740		Leucine-rich repeat protein kinase family protein
Ha412HOChr02g0061351	0.194498	3.53218	2.57207	0.112149	1	AT5G53480		ARM repeat superfamily protein
Ha412HOChr14g0690201	-0.27766	3.32062	2.57179	0.112168	1	AT4G25160		U-box domain-containing protein kinase family protein
Ha412HOChr14g0640571	-0.324378	3.46087	2.57067	0.112245	1	AT3G17700	CNBT1, CNGC20, ATCNGC20	cyclic nucleotide-binding transporter 1
Ha412HOChr17g0841781	-0.587216	-0.398758	2.56999	0.112292	1	AT2G28470	BGAL8	beta-galactosidase 8
Ha412HOChr03g0130931	0.319647	1.51537	2.56915	0.11235	1	AT4G19140		unknown protein; Has 30201 Blast hits to 17322 proteins in 780 species: Archae - 12; Bacteria - 1396; Metazoa - 17338; Fungi - 3422; Plants - 5037; Viruses - 0; Other Eukaryotes - 2996 (source: NCBI BLink).
Ha412HOChr13g0618051	0.795729	-0.250797	2.56805	0.112426	1	AT3G62260		Protein phosphatase 2C family protein
Ha412HOChr04g0173621	-0.203727	5.85319	2.56762	0.112455	1	AT2G19710		Regulator of Vps4 activity in the MVB pathway protein
Ha412HOChr13g0625061	0.398693	1.5962	2.56565	0.112592	1	AT2G27300	ANAC040, NTL8	NTM1-like 8
Ha412HOChr07g0298631	0.313063	1.9995	2.5654	0.112609	1	AT1G25260		Ribosomal protein L10 family protein
Ha412HOChr04g0146151	0.562534	-0.141333	2.56371	0.112726	1	AT3G13882		Ribosomal protein L34
Ha412HOChr02g0088061	0.515611	2.67318	2.56304	0.112773	1	AT1G51170		Protein kinase superfamily protein
Ha412HOChr15g0697051	-0.286409	2.07133	2.56288	0.112783	1	AT3G62450		unknown protein; FUNCTIONS IN: molecular_function unknown; INVOLVED IN: biological_process unknown; LOCATED IN: endomembrane system; EXPRESSED IN: 24 plant structures; EXPRESSED DURING: 15 growth stages; Has 35 Blast hits to 35 proteins in 15 species: Archae - 0; Bacteria - 0; Metazoa - 0; Fungi - 0; Plants - 34; Viruses - 0; Other Eukaryotes - 1 (source: NCBI BLink).
Ha412HOChr07g0294421	0.522077	0.429065	2.56282	0.112788	1	AT2G26170	CYP711A1	cytochrome P450, family 711, subfamily A, polypeptide 1
Ha412HOChr07g0294421	0.522077	0.429065	2.56282	0.112788	1	AT2G26170	CYP711A1, MAX1	cytochrome P450, family 711, subfamily A, polypeptide 1
Ha412HOChr01g0031111	-0.598042	0.27994	2.56251	0.112809	1	AT1G13570		F-box/RNI-like superfamily protein
Ha412HOChr04g0199551	-0.187378	3.50465	2.56239	0.112817	1	AT3G19280	FUT11, ATFUT11, FUCT1, FUCTA	fucosyltransferase 11
Ha412HOChr06g0269371	-0.54696	3.30708	2.56186	0.112854	1	AT5G57800	FLP1, YRE, CER3, WAX2	Fatty acid hydroxylase superfamily
Ha412HOChr01g0026671	-0.360613	0.866518	2.56124	0.112897	1	NA	NA	NA
Ha412HOChr15g0713061	0.149585	3.84719	2.5608	0.112928	1	AT1G24090		RNase H family protein
Ha412HOChr03g0140971	-0.231092	3.18551	2.56044	0.112953	1	AT5G12480	CPK7	calmodulin-domain protein kinase 7
Ha412HOChr07g0321561	-0.230206	2.88772	2.56042	0.112954	1	AT5G24830		Tetratricopeptide repeat (TPR)-like superfamily protein
Ha412HOChr16g0747051	-1.88519	-0.0610332	2.55992	0.112989	1	AT1G18590	SOT17, ATSOT17, ATST5C	sulfotransferase 17
Ha412HOChr06g0274161	-0.648188	-0.348622	2.5599	0.11299	1	AT2G38500		2-oxoglutarate (2OG) and Fe(II)-dependent oxygenase superfamily protein
Ha412HOChr03g0112591	-0.139745	5.30952	2.55939	0.113025	1	AT4G34190	SEP1	stress enhanced protein 1
Ha412HOChr17g0845701	0.275948	3.60422	2.55879	0.113067	1	AT2G45660	AGL20, SOC1, ATSOC1	AGAMOUS-like 20
Ha412HOChr06g0254741	0.693687	0.175338	2.55828	0.113102	1	AT4G28380		Leucine-rich repeat (LRR) family protein
Ha412HOChr17g0854951	-0.271915	3.3025	2.55674	0.11321	1	AT2G03810		18S pre-ribosomal assembly protein gar2-related
Ha412HOChr10g0432211	0.708834	0.125909	2.5556	0.113289	1	AT1G43650		nodulin MtN21 /EamA-like transporter family protein
Ha412HOChr13g0614131	-2.34922	-0.808885	2.55512	0.113322	1	AT3G04740	SWP, MED14, ATMED14	RNA polymerase II transcription mediators
Ha412HOChr17g0811911	0.413356	1.96078	2.55471	0.113351	1	AT3G05030	NHX2, ATNHX2	sodium hydrogen exchanger 2
Ha412HOChr17g0857041	-0.477277	3.00322	2.55426	0.113382	1	AT1G10350		DNAJ heat shock family protein
Ha412HOChr14g0667581	-1.19978	-1.3373	2.55354	0.113432	1	AT4G37970	ATCAD6, CAD6	cinnamyl alcohol dehydrogenase 6
Ha412HOChr10g0478331	-0.146942	6.00518	2.55309	0.113464	1	AT5G35560		DENN (AEX-3) domain-containing protein
Ha412HOChr09g0424521	0.362965	4.74971	2.55225	0.113523	1	AT5G23660	MTN3, SWEET12, AtSWEET12	homolog of Medicago truncatula MTN3
Ha412HOChr06g0266161	0.330245	6.57982	2.55107	0.113605	1	NA	NA	NA
Ha412HOChr12g0538121	0.268562	2.30599	2.55014	0.11367	1	AT5G19670		Exostosin family protein
Ha412HOChr06g0283731	-0.301898	1.64437	2.54955	0.113711	1	NA	NA	NA
Ha412HOChr13g0598851	-0.400501	3.89501	2.54937	0.113723	1	AT3G11660	NHL1	NDR1/HIN1-like 1
Ha412HOChr13g0583571	0.262394	4.39676	2.54909	0.113743	1	AT1G55050		unknown protein; FUNCTIONS IN: molecular_function unknown; INVOLVED IN: biological_process unknown; LOCATED IN: cellular_component unknown; EXPRESSED IN: cultured cell; BEST Arabidopsis thaliana protein match is: unknown protein (TAIR:AT1G09040.1); Has 2440 Blast hits to 1999 proteins in 271 species: Archae - 0; Bacteria - 138; Metazoa - 960; Fungi - 166; Plants - 162; Viruses - 14; Other Eukaryo…
Ha412HOChr13g0583571	0.262394	4.39676	2.54909	0.113743	1	AT1G55050		unknown protein; FUNCTIONS IN: molecular_function unknown; INVOLVED IN: biological_process unknown; LOCATED IN: cellular_component unknown; EXPRESSED IN: cultured cell; BEST Arabidopsis thaliana protein match is: unknown protein (TAIR:AT1G09040.1); Has 30201 Blast hits to 17322 proteins in 780 species: Archae - 12; Bacteria - 1396; Metazoa - 17338; Fungi - 3422; Plants - 5037; Viruses - 0; Other …
Ha412HOChr03g0107901	0.172013	4.02902	2.5484	0.113791	1	AT4G21790	TOM1, ATTOM1	tobamovirus multiplication 1
Ha412HOChr04g0159721	-0.513262	0.206445	2.54823	0.113804	1	AT5G42620		metalloendopeptidases;zinc ion binding
Ha412HOChr17g0812911	0.319721	2.01842	2.54821	0.113804	1	AT1G10650		SBP (S-ribonuclease binding protein) family protein
Ha412HOChr07g0307271	-3.43595	-1.87587	2.58467	0.113822	1	NA	NA	NA
Ha412HOChr05g0213481	-0.169395	3.87172	2.54783	0.113831	1	AT5G20300		Avirulence induced gene (AIG1) family protein
Ha412HOChr08g0350241	-1.29438	-0.0016609	2.54509	0.114023	1	AT5G54160	ATOMT1, OMT1	O-methyltransferase 1
Ha412HOChr16g0797251	-0.390821	3.82242	2.54507	0.114025	1	NA	NA	NA
Ha412HOChr10g0442911	-0.473163	0.38229	2.54273	0.114189	1	NA	NA	NA
Ha412HOChr07g0312621	0.371598	3.79911	2.54221	0.114225	1	AT5G20950		Glycosyl hydrolase family protein
Ha412HOChr03g0099691	0.168303	3.66269	2.54205	0.114236	1	AT1G74810	BOR5	HCO3- transporter family
Ha412HOChr15g0715801	-0.666153	-0.292439	2.70036	0.114262	1	AT2G19130		S-locus lectin protein kinase family protein
Ha412HOChr11g0507761	-0.979249	1.44197	2.54036	0.114356	1	AT3G13224		RNA-binding (RRM/RBD/RNP motifs) family protein
Ha412HOChr10g0474401	-1.0369	0.987899	2.5401	0.114374	1	AT1G56580	SVB	Protein of unknown function, DUF538
Ha412HOChr12g0566751	0.141532	5.37184	2.53967	0.114404	1	AT5G10540		Zincin-like metalloproteases family protein
Ha412HOChr14g0679981	1.11334	0.27106	2.53838	0.114495	1	AT2G28370		Uncharacterised protein family (UPF0497)
Ha412HOChr13g0628011	-0.140279	4.41254	2.53823	0.114505	1	AT5G22300	NIT4, AtNIT4	nitrilase 4
Ha412HOChr04g0181601	0.297374	4.93635	2.5357	0.114683	1	AT1G29050	TBL38	TRICHOME BIREFRINGENCE-LIKE 38
Ha412HOChr04g0183711	0.291437	1.59019	2.53472	0.114753	1	AT3G23970		F-box family protein
Ha412HOChr14g0637021	0.265003	2.88594	2.53443	0.114773	1	AT4G11320		Papain family cysteine protease
Ha412HOChr11g0528521	-0.28618	3.3543	2.53295	0.114878	1	AT2G36880	MAT3	methionine adenosyltransferase 3
Ha412HOChr12g0537941	0.347106	1.36395	2.53265	0.114899	1	AT1G12530		unknown protein; BEST Arabidopsis thaliana protein match is: unknown protein (TAIR:AT1G56420.1); Has 54 Blast hits to 53 proteins in 13 species: Archae - 0; Bacteria - 0; Metazoa - 0; Fungi - 0; Plants - 54; Viruses - 0; Other Eukaryotes - 0 (source: NCBI BLink).
Ha412HOChr17g0815311	0.178355	5.11642	2.53226	0.114926	1	AT3G59110		Protein kinase superfamily protein
Ha412HOChr04g0170801	0.227132	3.20165	2.53153	0.114978	1	AT4G07990		Chaperone DnaJ-domain superfamily protein
Ha412HOChr00c00557g0864861	-0.799381	-1.2999	2.53151	0.11498	1	AT2G39940	COI1	RNI-like superfamily protein
Ha412HOChr06g0275591	0.669884	0.335074	2.53124	0.114999	1	AT3G62020	GLP10	germin-like protein 10
Ha412HOChr16g0772921	0.823021	-0.319996	2.53072	0.115035	1	AT5G36890	BGLU42	beta glucosidase 42
Ha412HOChr09g0413391	-0.264072	9.66005	2.52856	0.115189	1	AT1G69530	ATEXPA1, EXP1, AT-EXP1, ATEXP1, ATHEXP ALPHA 1.2, EXPA1	expansin A1
Ha412HOChr09g0413391	-0.264072	9.66005	2.52856	0.115189	1	AT1G69530	EXPA1	expansin A1
Ha412HOChr08g0350991	0.202744	2.87202	2.52842	0.115199	1	AT1G63490		transcription factor jumonji (jmjC) domain-containing protein
Ha412HOChr15g0735361	0.281713	7.15106	2.52774	0.115247	1	NA	NA	NA
Ha412HOChr11g0526691	0.472018	0.755856	2.52655	0.115332	1	AT5G55000	FIP2	potassium channel tetramerisation domain-containing protein / pentapeptide repeat-containing protein
Ha412HOChr12g0549791	-0.178195	4.11751	2.52633	0.115347	1	AT4G16110	ARR2, RR2	response regulator 2
Ha412HOChr13g0594561	-0.696095	-0.501706	2.52625	0.115352	1	AT1G27000		Protein of unknown function (DUF1664)
Ha412HOChr04g0193161	-0.615637	0.190841	2.52607	0.115365	1	AT1G04910		O-fucosyltransferase family protein
Ha412HOChr13g0581961	0.206501	3.07678	2.52557	0.115401	1	AT1G75980		Single hybrid motif superfamily protein
Ha412HOChr14g0681981	-1.17002	-1.05153	2.52547	0.115408	1	NA	NA	NA
Ha412HOChr09g0390511	-0.271771	2.99906	2.52412	0.115504	1	AT2G36590	ProT3, ATPROT3	proline transporter 3
Ha412HOChr13g0615061	-0.626387	0.37408	2.52295	0.115588	1	AT5G24810		ABC1 family protein
Ha412HOChr12g0543041	-0.143338	3.39174	2.52291	0.11559	1	AT1G79810	TED3, PEX2	Pex2/Pex12 N-terminal domain-containing protein / zinc finger (C3HC4-type RING finger) family protein
Ha412HOChr12g0543041	-0.143338	3.39174	2.52291	0.11559	1	AT1G79810	TED3, PEX2, ATPEX2	Pex2/Pex12 N-terminal domain-containing protein / zinc finger (C3HC4-type RING finger) family protein
Ha412HOChr03g0142691	0.572072	1.86567	2.5225	0.11562	1	AT1G06650		2-oxoglutarate (2OG) and Fe(II)-dependent oxygenase superfamily protein
Ha412HOChr15g0738931	0.140676	4.85916	2.52189	0.115663	1	AT3G03340	UNE6	LUC7 related protein
Ha412HOChr16g0768071	0.215801	3.6889	2.52167	0.115678	1	AT3G08710	ATH9, TRX H9, TH9	thioredoxin H-type 9
Ha412HOChr02g0052211	-1.58991	0.279674	2.52152	0.115689	1	AT1G22380	AtUGT85A3, UGT85A3	UDP-glucosyl transferase 85A3
Ha412HOChr01g0026261	-0.264394	3.48358	2.52117	0.115714	1	AT3G49260	iqd21	IQ-domain 21
Ha412HOChr03g0118441	-0.59288	1.86028	2.52088	0.115735	1	AT1G05010	EFE, ACO4, EAT1	ethylene-forming enzyme
Ha412HOChr09g0415681	-1.50686	-0.588648	2.52077	0.115743	1	AT3G50120		Plant protein of unknown function (DUF247)
Ha412HOChr05g0220121	0.0898447	5.64691	2.52011	0.115789	1	AT1G48635	PEX3, PEX3-2	peroxin 3
Ha412HOChr07g0301271	-0.111312	4.86494	2.51886	0.115879	1	AT2G22540	SVP, AGL22	K-box region and MADS-box transcription factor family protein
Ha412HOChr11g0483641	0.132397	5.18993	2.51671	0.116033	1	AT1G75440	UBC16	ubiquitin-conjugating enzyme 16
Ha412HOChr07g0308421	0.371336	2.0884	2.51541	0.116126	1	AT2G39130		Transmembrane amino acid transporter family protein
Ha412HOChr03g0144661	0.404443	2.95679	2.51529	0.116134	1	AT4G00230	XSP1	xylem serine peptidase 1
Ha412HOChr08g0362591	0.575729	1.91666	2.51525	0.116137	1	AT4G10270		Wound-responsive family protein
Ha412HOChr02g0083961	-0.270696	2.33793	2.51304	0.116295	1	AT2G36010	E2F3, ATE2FA	E2F transcription factor 3
Ha412HOChr08g0327311	-0.187637	10.0522	2.51294	0.116302	1	AT1G67750		Pectate lyase family protein
Ha412HOChr14g0666701	0.505027	0.295662	2.51176	0.116387	1	AT5G48910	LPA66	Pentatricopeptide repeat (PPR) superfamily protein
Ha412HOChr04g0191441	1.35901	-0.444187	2.51163	0.116396	1	AT2G45630		D-isomer specific 2-hydroxyacid dehydrogenase family protein
Ha412HOChr02g0057431	-0.482656	3.33072	2.51113	0.116432	1	AT4G37340	CYP81D3	cytochrome P450, family 81, subfamily D, polypeptide 3
Ha412HOChr06g0267661	0.528328	4.0887	2.50977	0.11653	1	AT2G38080	IRX12, LAC4, ATLMCO4, LMCO4	Laccase/Diphenol oxidase family protein
Ha412HOChr06g0246551	-0.668442	3.70043	2.50942	0.116555	1	AT2G45570	CYP76C2	cytochrome P450, family 76, subfamily C, polypeptide 2
Ha412HOChr03g0132701	-1.09933	-0.750459	2.50594	0.116805	1	AT3G52910	AtGRF4, GRF4	growth-regulating factor 4
Ha412HOChr17g0831041	-0.169619	4.15747	2.50588	0.11681	1	AT2G21120		Protein of unknown function (DUF803)
Ha412HOChr17g0844561	-0.140676	3.95021	2.50506	0.116869	1	AT5G61510		GroES-like zinc-binding alcohol dehydrogenase family protein
Ha412HOChr11g0522731	-2.45411	-1.3685	2.51017	0.116907	1	NA	NA	NA
Ha412HOChr01g0003151	0.315984	4.01269	2.50411	0.116937	1	NA	NA	NA
Ha412HOChr12g0536691	-0.778964	-0.693954	2.504	0.116945	1	NA	NA	NA
Ha412HOChr11g0486741	-0.458232	3.82262	2.50361	0.116974	1	AT1G45616	AtRLP6, RLP6	receptor like protein 6
Ha412HOChr08g0347971	-0.512244	3.01783	2.50278	0.117034	1	AT1G53350		Disease resistance protein (CC-NBS-LRR class) family
Ha412HOChr03g0131111	-0.146281	6.89226	2.5018	0.117104	1	AT4G31340		myosin heavy chain-related
Ha412HOChr02g0082251	-0.77594	-0.903658	2.50116	0.117151	1	AT1G03060	SPI	Beige/BEACH domain ;WD domain, G-beta repeat protein
Ha412HOChr13g0597421	-0.352278	1.78634	2.50115	0.117151	1	AT5G22400		Rho GTPase activating protein with PAK-box/P21-Rho-binding domain
Ha412HOChr09g0390081	-0.40353	2.1206	2.50098	0.117163	1	AT5G08350		GRAM domain-containing protein / ABA-responsive protein-related
Ha412HOChr16g0777771	-0.706419	0.104273	2.5004	0.117205	1	AT4G34419		unknown protein; BEST Arabidopsis thaliana protein match is: unknown protein (TAIR:AT3G19200.1).
Ha412HOChr00c00083g0861851	-0.313447	1.84052	2.49973	0.117253	1	AT5G48250		B-box type zinc finger protein with CCT domain
Ha412HOChr16g0786961	-1.82676	-1.55482	2.50526	0.117261	1	AT3G03530	NPC4	non-specific phospholipase C4
Ha412HOChr17g0807171	0.567732	0.385686	2.49923	0.11729	1	NA	NA	NA
Ha412HOChr01g0027511	0.49018	2.02569	2.49877	0.117323	1	AT5G13760		Plasma-membrane choline transporter family protein
Ha412HOChr03g0102461	-0.293092	2.1782	2.4984	0.11735	1	AT1G04590		BEST Arabidopsis thaliana protein match is: Pentatricopeptide repeat (PPR) superfamily protein (TAIR:AT4G18975.4); Has 111 Blast hits to 111 proteins in 15 species: Archae - 0; Bacteria - 0; Metazoa - 0; Fungi - 0; Plants - 109; Viruses - 0; Other Eukaryotes - 2 (source: NCBI BLink).
Ha412HOChr03g0102461	-0.293092	2.1782	2.4984	0.11735	1	AT1G04590		BEST Arabidopsis thaliana protein match is: Pentatricopeptide repeat (PPR) superfamily protein (TAIR:AT4G21190.1); Has 111 Blast hits to 111 proteins in 15 species: Archae - 0; Bacteria - 0; Metazoa - 0; Fungi - 0; Plants - 109; Viruses - 0; Other Eukaryotes - 2 (source: NCBI BLink).
Ha412HOChr17g0833531	-0.410521	4.46902	2.49835	0.117353	1	AT1G24020	MLP423	MLP-like protein 423
Ha412HOChr00c00295g0863981	0.512241	0.048418	2.498	0.117379	1	NA	NA	NA
Ha412HOChr03g0143301	-1.94071	0.27317	2.49681	0.117465	1	AT5G09510		Ribosomal protein S19 family protein
Ha412HOChr12g0533621	0.341572	2.58179	2.49609	0.117518	1	AT5G40320		Cysteine/Histidine-rich C1 domain family protein
Ha412HOChr06g0247291	0.539021	0.94685	2.49606	0.11752	1	AT1G63430		Leucine-rich repeat protein kinase family protein
Ha412HOChr16g0793941	0.363458	2.13129	2.49339	0.117713	1	AT4G18340		Glycosyl hydrolase superfamily protein
Ha412HOChr14g0656061	-0.447771	0.706029	2.49315	0.117731	1	NA	NA	NA
Ha412HOChr05g0206501	-0.408324	3.414	2.49303	0.11774	1	AT2G29670		Tetratricopeptide repeat (TPR)-like superfamily protein
Ha412HOChr11g0490931	0.181964	3.21413	2.49269	0.117764	1	AT5G08400		Protein of unknown function (DUF3531)
Ha412HOChr14g0675851	0.160021	5.25881	2.49245	0.117782	1	AT5G40870	ATUK/UPRT1, UKL1, UK/UPRT1	uridine kinase/uracil phosphoribosyltransferase 1
Ha412HOChr10g0432001	0.279685	3.30578	2.48887	0.118042	1	AT1G50170	ATSIRB, SIRB	sirohydrochlorin ferrochelatase B
Ha412HOChr05g0240801	0.364967	3.9796	2.48739	0.11815	1	AT5G54980		Uncharacterised protein family (UPF0497)
Ha412HOChr05g0229631	0.205223	2.84413	2.48693	0.118184	1	AT4G27410	RD26, ANAC072	NAC (No Apical Meristem) domain transcriptional regulator superfamily protein
Ha412HOChr05g0229631	0.205223	2.84413	2.48693	0.118184	1	AT4G27410	RD26	NAC (No Apical Meristem) domain transcriptional regulator superfamily protein
Ha412HOChr01g0018381	-0.429949	2.0884	2.4853	0.118303	1	AT2G30020		Protein phosphatase 2C family protein
Ha412HOChr03g0129611	0.1206	4.86744	2.48519	0.118311	1	AT1G15780		unknown protein; BEST Arabidopsis thaliana protein match is: unknown protein (TAIR:AT2G10440.1); Has 103701 Blast hits to 43153 proteins in 1828 species: Archae - 30; Bacteria - 7385; Metazoa - 38639; Fungi - 11531; Plants - 7727; Viruses - 307; Other Eukaryotes - 38082 (source: NCBI BLink).
Ha412HOChr15g0725111	0.46048	2.3037	2.48457	0.118356	1	AT4G34880		Amidase family protein
Ha412HOChr05g0203851	-0.350948	2.38758	2.48457	0.118357	1	AT3G52710		unknown protein; FUNCTIONS IN: molecular_function unknown; INVOLVED IN: biological_process unknown; LOCATED IN: plasma membrane; EXPRESSED IN: 19 plant structures; EXPRESSED DURING: 9 growth stages; BEST Arabidopsis thaliana protein match is: unknown protein (TAIR:AT2G36220.1); Has 64 Blast hits to 64 proteins in 10 species: Archae - 0; Bacteria - 0; Metazoa - 0; Fungi - 0; Plants - 64; Viruses -…
Ha412HOChr14g0667571	1.20901	-0.814245	2.48293	0.118476	1	NA	NA	NA
Ha412HOChr04g0199051	-1.82604	-0.995537	2.48155	0.118577	1	AT1G78380	ATGSTU19, GST8, GSTU19	glutathione S-transferase TAU 19
Ha412HOChr13g0626881	-0.491862	0.168606	2.48108	0.118611	1	AT3G14460		LRR and NB-ARC domains-containing disease resistance protein
Ha412HOChr13g0630671	0.153245	3.95311	2.48084	0.11863	1	AT5G62740	HIR1, ATHIR1	SPFH/Band 7/PHB domain-containing membrane-associated protein family
Ha412HOChr11g0501741	0.149307	4.17799	3.20446	0.118662	1	AT2G35360		ubiquitin family protein
Ha412HOChr16g0776641	-0.184754	7.51156	2.48	0.118691	1	AT1G58440	XF1, SQE1	FAD/NAD(P)-binding oxidoreductase family protein
Ha412HOChr14g0663121	0.620438	0.30201	2.47951	0.118727	1	NA	NA	NA
Ha412HOChr15g0738631	0.259526	4.81881	2.47746	0.118877	1	AT1G78110		unknown protein; FUNCTIONS IN: molecular_function unknown; INVOLVED IN: biological_process unknown; LOCATED IN: plasma membrane; EXPRESSED IN: 17 plant structures; EXPRESSED DURING: 7 growth stages; BEST Arabidopsis thaliana protein match is: unknown protein (TAIR:AT1G22230.1); Has 5452 Blast hits to 3541 proteins in 289 species: Archae - 4; Bacteria - 165; Metazoa - 1756; Fungi - 532; Plants - 2…
Ha412HOChr08g0344361	-0.571719	1.08522	3.32102	0.118894	1	AT2G40116		Phosphoinositide-specific phospholipase C family protein
Ha412HOChr10g0445901	0.497129	0.528822	2.47536	0.119031	1	AT3G57650	LPAT2	lysophosphatidyl acyltransferase 2
Ha412HOChr09g0410801	0.361241	6.29734	2.47482	0.119071	1	AT5G66920	sks17	SKU5 similar 17
Ha412HOChr09g0373491	-0.331172	4.22702	2.47453	0.119093	1	AT4G26220		S-adenosyl-L-methionine-dependent methyltransferases superfamily protein
Ha412HOChr05g0241341	0.407202	0.959084	2.47412	0.119123	1	AT5G55390	EDM2	ENHANCED DOWNY MILDEW 2
Ha412HOChr11g0509831	-0.216437	3.44567	2.474	0.119132	1	NA	NA	NA
Ha412HOChr05g0208751	0.209701	9.29751	2.47304	0.119202	1	AT4G30190	HA2	H(+)-ATPase 2
Ha412HOChr05g0208751	0.209701	9.29751	2.47304	0.119202	1	AT4G30190	AHA2, PMA2, HA2	H(+)-ATPase 2
Ha412HOChr14g0675971	-0.254047	2.70563	2.47206	0.119275	1	NA	NA	NA
Ha412HOChr06g0247441	0.172148	3.68781	2.47198	0.11928	1	AT4G11640	ATSR, SR	serine racemase
Ha412HOChr05g0219681	-0.186763	2.74741	2.47037	0.119399	1	AT2G40600		appr-1-p processing enzyme family protein
Ha412HOChr08g0331551	-0.224863	3.16334	2.47001	0.119426	1	AT1G13960	WRKY4	WRKY DNA-binding protein 4
Ha412HOChr04g0185411	0.212644	2.97228	2.46753	0.119609	1	AT3G63150	MIRO2, ATCBG	MIRO-related GTP-ase 2
Ha412HOChr09g0414301	-0.362665	1.78539	2.46726	0.119629	1	NA	NA	NA
Ha412HOChr12g0566221	0.878526	-0.604136	2.46649	0.119687	1	AT3G03280		unknown protein; FUNCTIONS IN: molecular_function unknown; INVOLVED IN: N-terminal protein myristoylation; LOCATED IN: cellular_component unknown; BEST Arabidopsis thaliana protein match is: unknown protein (TAIR:AT5G17350.1); Has 137 Blast hits to 137 proteins in 11 species: Archae - 0; Bacteria - 0; Metazoa - 0; Fungi - 0; Plants - 137; Viruses - 0; Other Eukaryotes - 0 (source: NCBI BLink).
Ha412HOChr14g0682021	0.316436	6.03324	2.46538	0.119769	1	AT3G54260	TBL36	TRICHOME BIREFRINGENCE-LIKE 36
Ha412HOChr14g0655231	0.418077	0.457604	2.46461	0.119825	1	AT3G24255		RNA-directed DNA polymerase (reverse transcriptase)-related family protein
Ha412HOChr04g0195311	1.43069	-1.09124	2.4644	0.119841	1	AT2G41380		S-adenosyl-L-methionine-dependent methyltransferases superfamily protein
Ha412HOChr15g0725061	-0.586142	0.322721	2.46329	0.119924	1	NA	NA	NA
Ha412HOChr03g0092241	-0.794707	0.849948	2.46204	0.120016	1	AT2G05920		Subtilase family protein
Ha412HOChr06g0274431	0.238035	3.27416	2.46179	0.120035	1	AT2G38410		ENTH/VHS/GAT family protein
Ha412HOChr17g0813521	-2.4332	-0.0368205	2.46316	0.120125	1	AT1G67660		Restriction endonuclease, type II-like superfamily protein
Ha412HOChr15g0705441	-0.357909	2.04992	2.45986	0.120178	1	AT5G66850	MAPKKK5	mitogen-activated protein kinase kinase kinase 5
Ha412HOChr07g0293551	-0.365822	1.37078	2.45924	0.120224	1	AT5G25930		Protein kinase family protein with leucine-rich repeat domain
Ha412HOChr03g0099031	0.564651	-0.138094	2.58639	0.120264	1	NA	NA	NA
Ha412HOChr03g0110371	0.146597	5.0972	2.45604	0.120463	1	AT1G09840	ATSK41, SK41	shaggy-like protein kinase 41
Ha412HOChr14g0684021	0.486471	1.08898	2.45537	0.120513	1	AT4G27290		S-locus lectin protein kinase family protein
Ha412HOChr13g0613821	0.154315	6.35764	2.4552	0.120525	1	AT3G05030	NHX2, ATNHX2	sodium hydrogen exchanger 2
Ha412HOChr13g0623121	2.77091	-0.905434	2.46761	0.120527	1	AT5G47450	ATTIP2;3, TIP2;3, DELTA-TIP3	tonoplast intrinsic protein 2;3
Ha412HOChr06g0262361	-0.439933	1.69856	2.45447	0.12058	1	NA	NA	NA
Ha412HOChr17g0825531	0.190928	3.63148	2.45338	0.120661	1	AT3G26000		Ribonuclease inhibitor
Ha412HOChr13g0597941	-0.220766	3.07995	2.45329	0.120668	1	NA	NA	NA
Ha412HOChr13g0596701	0.217891	4.25432	2.45304	0.120686	1	AT2G28380	DRB2	dsRNA-binding protein 2
Ha412HOChr17g0839001	-0.30857	4.38145	2.45138	0.120811	1	AT4G03390	SRF3	STRUBBELIG-receptor family 3
Ha412HOChr03g0130971	0.176067	3.68368	2.45082	0.120853	1	AT5G67360	ARA12	Subtilase family protein
Ha412HOChr09g0418271	-0.364486	4.09416	2.45034	0.120889	1	AT1G75170		Sec14p-like phosphatidylinositol transfer family protein
Ha412HOChr10g0476891	0.397672	4.43182	2.44962	0.120943	1	AT1G65980	TPX1	thioredoxin-dependent peroxidase 1
Ha412HOChr02g0091621	-0.437424	4.85903	2.44926	0.12097	1	NA	NA	NA
Ha412HOChr11g0483521	0.624729	0.229934	2.44858	0.121021	1	AT5G66440		unknown protein; BEST Arabidopsis thaliana protein match is: unknown protein (TAIR:AT4G34560.1); Has 1807 Blast hits to 1807 proteins in 277 species: Archae - 0; Bacteria - 0; Metazoa - 736; Fungi - 347; Plants - 385; Viruses - 0; Other Eukaryotes - 339 (source: NCBI BLink).
Ha412HOChr09g0378301	-0.372146	4.00968	2.44835	0.121038	1	AT5G20230	ATBCB, BCB, SAG14	blue-copper-binding protein
Ha412HOChr01g0026641	-0.291135	1.89538	2.44813	0.121054	1	AT3G04830		Protein prenylyltransferase superfamily protein
Ha412HOChr15g0706531	-0.214738	7.48389	2.44661	0.121168	1	AT5G15490		UDP-glucose 6-dehydrogenase family protein
Ha412HOChr08g0336661	0.252718	5.78083	2.44533	0.121264	1	AT5G42250		Zinc-binding alcohol dehydrogenase family protein
Ha412HOChr03g0095181	-0.164751	3.96366	2.44495	0.121293	1	AT4G12300	CYP706A4	cytochrome P450, family 706, subfamily A, polypeptide 4
Ha412HOChr09g0415451	-0.140988	4.28546	2.44395	0.121368	1	AT4G10170		SNARE-like superfamily protein
Ha412HOChr13g0598281	-0.197734	5.30346	2.44365	0.121391	1	AT4G32890	GATA9	GATA transcription factor 9
Ha412HOChr12g0557141	-0.174679	4.6712	2.44359	0.121395	1	AT3G11210		SGNH hydrolase-type esterase superfamily protein
Ha412HOChr16g0789601	-0.537367	2.21588	2.44354	0.121399	1	AT1G79460	GA2, KS, ATKS, ATKS1, KS1	Terpenoid cyclases/Protein prenyltransferases superfamily protein
Ha412HOChr16g0787601	0.687323	0.265906	2.44213	0.121505	1	AT2G46540		unknown protein; FUNCTIONS IN: molecular_function unknown; INVOLVED IN: biological_process unknown; LOCATED IN: mitochondrion, membrane; EXPRESSED IN: 25 plant structures; EXPRESSED DURING: 16 growth stages; Has 42 Blast hits to 42 proteins in 11 species: Archae - 0; Bacteria - 0; Metazoa - 0; Fungi - 0; Plants - 42; Viruses - 0; Other Eukaryotes - 0 (source: NCBI BLink).
Ha412HOChr16g0758711	-0.223047	3.7722	2.4421	0.121507	1	AT2G04540		Beta-ketoacyl synthase
Ha412HOChr12g0552271	-0.726421	-0.268108	2.44208	0.121509	1	AT1G20310		unknown protein; FUNCTIONS IN: molecular_function unknown; INVOLVED IN: biological_process unknown; LOCATED IN: chloroplast; EXPRESSED IN: 16 plant structures; EXPRESSED DURING: 9 growth stages; BEST Arabidopsis thaliana protein match is: unknown protein (TAIR:AT1G76070.1); Has 46 Blast hits to 46 proteins in 12 species: Archae - 0; Bacteria - 0; Metazoa - 0; Fungi - 0; Plants - 46; Viruses - 0; …
Ha412HOChr14g0671101	0.213986	5.93248	2.44202	0.121514	1	AT5G65700	BAM1	Leucine-rich receptor-like protein kinase family protein
Ha412HOChr10g0454261	0.470534	1.29165	2.43963	0.121694	1	AT1G05600		Tetratricopeptide repeat (TPR)-like superfamily protein
Ha412HOChr15g0693551	0.687654	-0.422575	2.43931	0.121718	1	AT1G47890	AtRLP7, RLP7	receptor like protein 7
Ha412HOChr10g0435281	0.149908	3.49519	2.43886	0.121752	1	AT1G64260		MuDR family transposase
Ha412HOChr12g0542981	0.406385	2.78537	2.43802	0.121815	1	AT1G52150	ATHB-15, ATHB15, CNA, ICU4	Homeobox-leucine zipper family protein / lipid-binding START domain-containing protein
Ha412HOChr12g0569421	-0.555079	2.4838	2.4376	0.121846	1	AT3G14880		BEST Arabidopsis thaliana protein match is: transcription factor-related (TAIR:AT4G18650.1); Has 560 Blast hits to 560 proteins in 40 species: Archae - 0; Bacteria - 0; Metazoa - 2; Fungi - 0; Plants - 558; Viruses - 0; Other Eukaryotes - 0 (source: NCBI BLink).
Ha412HOChr12g0569421	-0.555079	2.4838	2.4376	0.121846	1	AT3G14880		FUNCTIONS IN: molecular_function unknown; INVOLVED IN: response to karrikin; BEST Arabidopsis thaliana protein match is: transcription factor-related (TAIR:AT4G18650.1); Has 30201 Blast hits to 17322 proteins in 780 species: Archae - 12; Bacteria - 1396; Metazoa - 17338; Fungi - 3422; Plants - 5037; Viruses - 0; Other Eukaryotes - 2996 (source: NCBI BLink).
Ha412HOChr02g0089071	-0.279339	3.4664	2.43714	0.121881	1	AT4G27220		NB-ARC domain-containing disease resistance protein
Ha412HOChr02g0088711	0.194475	2.64888	2.43667	0.121917	1	AT5G19830		Peptidyl-tRNA hydrolase family protein
Ha412HOChr06g0281751	0.559812	-0.296218	2.43609	0.121961	1	AT3G04600		Nucleotidylyl transferase superfamily protein
Ha412HOChr09g0386071	0.316383	3.47733	2.43507	0.122038	1	AT1G77700		Pathogenesis-related thaumatin superfamily protein
Ha412HOChr16g0774941	2.60077	-1.21138	2.44692	0.122069	1	NA	NA	NA
Ha412HOChr07g0325351	-0.415909	1.5624	2.43459	0.122074	1	AT5G51670		Protein of unknown function (DUF668)
Ha412HOChr08g0340181	-0.388077	1.11738	2.43411	0.122111	1	AT3G57120		Protein kinase superfamily protein
Ha412HOChr09g0420471	0.3651	1.91204	2.43396	0.122122	1	AT5G61280		Remorin family protein
Ha412HOChr04g0158831	0.147508	5.36588	2.43246	0.122236	1	AT3G19740		P-loop containing nucleoside triphosphate hydrolases superfamily protein
Ha412HOChr01g0028271	0.177558	3.47647	2.43216	0.122258	1	AT4G15030		CONTAINS InterPro DOMAIN/s: Folate-sensitive fragile site protein Fra10Ac1 (InterPro:IPR019129); Has 8455 Blast hits to 5700 proteins in 376 species: Archae - 6; Bacteria - 264; Metazoa - 3820; Fungi - 744; Plants - 645; Viruses - 76; Other Eukaryotes - 2900 (source: NCBI BLink).
Ha412HOChr01g0028271	0.177558	3.47647	2.43216	0.122258	1	AT4G15030		FUNCTIONS IN: molecular_function unknown; INVOLVED IN: biological_process unknown; LOCATED IN: cellular_component unknown; EXPRESSED IN: 23 plant structures; EXPRESSED DURING: 13 growth stages; CONTAINS InterPro DOMAIN/s: Folate-sensitive fragile site protein Fra10Ac1 (InterPro:IPR019129); Has 8498 Blast hits to 5699 proteins in 376 species: Archae - 6; Bacteria - 264; Metazoa - 3838; Fungi - 743…
Ha412HOChr17g0827121	0.37316	2.4115	2.4287	0.122521	1	NA	NA	NA
Ha412HOChr09g0386921	0.294964	1.77008	2.42773	0.122595	1	AT5G37020	ARF8	auxin response factor 8
Ha412HOChr09g0386921	0.294964	1.77008	2.42773	0.122595	1	AT5G37020	ARF8, ATARF8	auxin response factor 8
Ha412HOChr07g0303531	0.301366	4.30258	2.42726	0.122631	1	AT4G35790	ATPLDDELTA, PLDDELTA	phospholipase D delta
Ha412HOChr16g0782011	0.189536	3.34078	2.42711	0.122642	1	AT1G26850		S-adenosyl-L-methionine-dependent methyltransferases superfamily protein
Ha412HOChr15g0705321	-0.216031	4.33557	2.42633	0.122701	1	AT3G50620		P-loop containing nucleoside triphosphate hydrolases superfamily protein
Ha412HOChr16g0749901	0.244516	2.61749	2.42438	0.12285	1	AT1G15390	PDF1A, ATDEF1	peptide deformylase 1A
Ha412HOChr07g0324491	-0.974256	-0.651184	2.42341	0.122924	1	AT5G51190		Integrase-type DNA-binding superfamily protein
Ha412HOChr01g0044131	0.211098	2.68911	2.42326	0.122936	1	AT4G22390		F-box associated ubiquitination effector family protein
Ha412HOChr16g0788761	0.653991	-0.0123284	2.42318	0.122941	1	AT5G17680		disease resistance protein (TIR-NBS-LRR class), putative
Ha412HOChr09g0390471	0.611921	1.37839	2.42293	0.12296	1	AT3G53260	PAL2, ATPAL2	phenylalanine ammonia-lyase 2
Ha412HOChr10g0474121	-0.987527	0.369212	2.42242	0.122999	1	AT3G02645		Plant protein of unknown function (DUF247)
Ha412HOChr04g0152011	-0.212301	3.48674	2.41955	0.123219	1	AT5G50900		ARM repeat superfamily protein
Ha412HOChr15g0744631	-0.893622	-0.375367	2.41952	0.123221	1	AT3G11340		UDP-Glycosyltransferase superfamily protein
Ha412HOChr14g0685231	3.96311	-0.648971	2.4242	0.12327	1	AT3G55320	PGP20	P-glycoprotein 20
Ha412HOChr14g0689451	-0.687	2.44225	2.41685	0.123425	1	AT3G56400	WRKY70, ATWRKY70	WRKY DNA-binding protein 70
Ha412HOChr08g0354681	0.578466	3.28167	2.4147	0.12359	1	AT3G46130	ATMYB48, ATMYB48-3, MYB48	myb domain protein 48
Ha412HOChr08g0354681	0.578466	3.28167	2.4147	0.12359	1	AT3G46130	MYB48	myb domain protein 48
Ha412HOChr08g0354681	0.578466	3.28167	2.4147	0.12359	1	AT3G46130	ATMYB48-1	myb domain protein 48
Ha412HOChr08g0354681	0.578466	3.28167	2.4147	0.12359	1	AT3G46130	ATMYB48-2	myb domain protein 48
Ha412HOChr16g0776891	-0.405423	2.95968	2.41427	0.123623	1	AT3G49780	ATPSK4, ATPSK3 (FORMER SYMBOL), PSK4	phytosulfokine 4 precursor
Ha412HOChr10g0463221	0.115724	6.52682	2.4141	0.123637	1	AT3G58680	MBF1B, ATMBF1B	multiprotein bridging factor 1B
Ha412HOChr11g0522401	0.140494	5.72026	2.41394	0.123649	1	AT2G28000	CPN60A, CH-CPN60A, SLP	chaperonin-60alpha
Ha412HOChr16g0775091	0.494757	0.608191	2.4132	0.123705	1	AT4G35230	BSK1	BR-signaling kinase 1
Ha412HOChr16g0779051	-1.56505	2.19822	2.41106	0.12387	1	AT1G11600	CYP77B1	cytochrome P450, family 77, subfamily B, polypeptide 1
Ha412HOChr17g0815171	-0.204493	4.2651	2.41072	0.123896	1	AT5G23130		Peptidoglycan-binding LysM domain-containing protein
Ha412HOChr03g0102991	0.363998	1.71586	2.41036	0.123924	1	AT2G13770		CONTAINS InterPro DOMAIN/s: Putative harbinger transposase-derived nuclease (InterPro:IPR006912); Has 451 Blast hits to 352 proteins in 33 species: Archae - 0; Bacteria - 0; Metazoa - 28; Fungi - 8; Plants - 388; Viruses - 0; Other Eukaryotes - 27 (source: NCBI BLink).
Ha412HOChr17g0822181	0.1878	3.40084	2.40984	0.123964	1	AT1G69380		Protein of unknown function (DUF155)
Ha412HOChr17g0830661	-0.441852	0.886846	2.40876	0.124047	1	AT1G59780		NB-ARC domain-containing disease resistance protein
Ha412HOChr02g0068241	0.950386	-0.708426	2.40836	0.124078	1	AT1G21370		unknown protein; CONTAINS InterPro DOMAIN/s: Protein of unknown function DUF218 (InterPro:IPR003848); Has 160 Blast hits to 160 proteins in 86 species: Archae - 0; Bacteria - 0; Metazoa - 0; Fungi - 102; Plants - 44; Viruses - 0; Other Eukaryotes - 14 (source: NCBI BLink).
Ha412HOChr02g0068241	0.950386	-0.708426	2.40836	0.124078	1	AT1G21370		unknown protein; CONTAINS InterPro DOMAIN/s: Protein of unknown function DUF218 (InterPro:IPR003848); Has 35333 Blast hits to 34131 proteins in 2444 species: Archae - 798; Bacteria - 22429; Metazoa - 974; Fungi - 991; Plants - 531; Viruses - 0; Other Eukaryotes - 9610 (source: NCBI BLink).
Ha412HOChr13g0606251	-0.158072	4.33598	2.40832	0.124081	1	AT4G12330	CYP706A7	cytochrome P450, family 706, subfamily A, polypeptide 7
Ha412HOChr14g0679201	-0.417634	3.83108	2.40808	0.124099	1	AT5G02540		NAD(P)-binding Rossmann-fold superfamily protein
Ha412HOChr16g0797451	0.449643	2.74777	2.40751	0.124143	1	AT1G31050		basic helix-loop-helix (bHLH) DNA-binding superfamily protein
Ha412HOChr16g0781421	0.607469	-0.216312	2.40393	0.12442	1	AT2G05260		alpha/beta-Hydrolases superfamily protein
Ha412HOChr03g0097091	-1.36285	-0.0125326	2.39988	0.124734	1	AT2G12462		BEST Arabidopsis thaliana protein match is: Sterile alpha motif (SAM) domain-containing protein (TAIR:AT1G15760.1); Has 35333 Blast hits to 34131 proteins in 2444 species: Archae - 798; Bacteria - 22429; Metazoa - 974; Fungi - 991; Plants - 531; Viruses - 0; Other Eukaryotes - 9610 (source: NCBI BLink).
Ha412HOChr04g0157011	0.285179	5.857	2.39942	0.12477	1	AT5G43060		Granulin repeat cysteine protease family protein
Ha412HOChr10g0475891	0.826694	-0.220434	2.39924	0.124783	1	AT3G24330		O-Glycosyl hydrolases family 17 protein
Ha412HOChr02g0066801	-0.402424	0.875035	2.39877	0.12482	1	AT5G58900		Homeodomain-like transcriptional regulator
Ha412HOChr11g0532511	0.407059	2.98282	2.39798	0.124881	1	NA	NA	NA
Ha412HOChr01g0001691	-0.267107	7.59281	2.39675	0.124977	1	AT3G62700	ATMRP10, MRP10, ABCC14	multidrug resistance-associated protein 10
Ha412HOChr17g0827081	-0.205893	3.52509	2.39556	0.125069	1	AT5G50900		ARM repeat superfamily protein
Ha412HOChr01g0014251	-0.272983	2.41963	2.39435	0.125163	1	AT2G41835		zinc finger (C2H2 type, AN1-like) family protein
Ha412HOChr13g0630551	0.292212	1.85817	2.39289	0.125277	1	AT3G22942	AGG2	G-protein gamma subunit 2
[truncated: 32,230 more rows]

## Sheet: ZT4
Ha412	logFC	logCPM	F	PValue	FDR	Arabidopsis	common.name	At.annotation
Ha412HOChr17g0827741	-2.73745	6.73604	450.495	1.83286e-37	5.93644e-33	AT5G02270	NAP9	non-intrinsic ABC protein 9
Ha412HOChr17g0827741	-2.73745	6.73604	450.495	1.83286e-37	5.93644e-33	AT5G02270	ATNAP9, NAP9	non-intrinsic ABC protein 9
Ha412HOChr17g0818671	-1.63394	5.15078	355.65	1.41988e-33	2.29943e-29	AT2G21340		MATE efflux family protein
Ha412HOChr03g0115821	-1.81937	5.71456	346.456	3.73483e-33	4.03225e-29	AT2G16365		F-box family protein
Ha412HOChr14g0682911	-3.36652	3.89699	268.546	3.40678e-29	2.64443e-25	AT5G12890		UDP-Glycosyltransferase superfamily protein
Ha412HOChr06g0257141	-2.13478	5.8279	267.149	4.0823e-29	2.64443e-25	AT1G03905		P-loop containing nucleoside triphosphate hydrolases superfamily protein
Ha412HOChr10g0452301	-2.04239	4.82672	253.832	2.37612e-28	1.28267e-24	AT4G20760		NAD(P)-binding Rossmann-fold superfamily protein
Ha412HOChr14g0635421	-1.79518	7.93818	250.052	3.96604e-28	1.83509e-24	AT1G50250	FTSH1	FTSH protease 1
Ha412HOChr15g0725991	-1.96058	5.58497	244.88	8.06914e-28	3.26689e-24	AT1G54570		Esterase/lipase/thioesterase family protein
Ha412HOChr12g0543911	-2.75838	3.06729	243.426	9.87133e-28	3.55247e-24	AT1G80030		Molecular chaperone Hsp40/DnaJ family protein
Ha412HOChr01g0018131	-2.14556	4.65374	235.829	2.87227e-27	9.303e-24	AT5G58760	DDB2	damaged DNA binding 2
Ha412HOChr01g0015771	-3.09333	4.64821	226.177	1.15697e-26	3.40664e-23	AT3G52740		unknown protein; BEST Arabidopsis thaliana protein match is: unknown protein (TAIR:AT3G44450.1); Has 65 Blast hits to 65 proteins in 13 species: Archae - 0; Bacteria - 0; Metazoa - 0; Fungi - 0; Plants - 65; Viruses - 0; Other Eukaryotes - 0 (source: NCBI BLink).
Ha412HOChr05g0218541	-2.26167	6.23418	219.097	3.30393e-26	8.91759e-23	AT5G51570		SPFH/Band 7/PHB domain-containing membrane-associated protein family
Ha412HOChr03g0137351	-1.55594	6.89575	215.022	6.11006e-26	1.5223e-22	AT4G11600	ATGPX6, PHGPX, LSC803, GPX6	glutathione peroxidase 6
Ha412HOChr14g0654851	-1.77727	5.70005	213.913	7.23289e-26	1.67333e-22	AT3G24190		Protein kinase superfamily protein
Ha412HOChr07g0326191	-1.93393	6.54214	208.476	1.66909e-25	3.604e-22	AT5G24120	SIGE, SIG5, ATSIG5	sigma factor E
Ha412HOChr13g0604041	-1.63222	6.30357	207.689	1.88608e-25	3.81801e-22	AT2G25530		AFG1-like ATPase family protein
Ha412HOChr12g0560151	-1.68732	5.3638	207.14	2.05441e-25	3.91413e-22	AT1G78510	SPS1	solanesyl diphosphate synthase 1
Ha412HOChr09g0415751	-2.1686	6.27158	205.147	2.80597e-25	5.04903e-22	AT3G17800		Protein of unknown function (DUF760)
Ha412HOChr08g0367351	-1.36966	5.28204	201.028	5.37972e-25	9.17072e-22	AT1G18660		zinc finger (C3HC4-type RING finger) family protein
Ha412HOChr17g0840271	-2.18229	5.75309	198.168	8.50046e-25	1.31323e-21	AT2G30950	VAR2, FTSH2	FtsH extracellular protease family
Ha412HOChr02g0077011	-3.07836	4.55634	198.157	8.51459e-25	1.31323e-21	AT3G61060	AtPP2-A13, PP2-A13	phloem protein 2-A13
Ha412HOChr09g0421561	-1.56356	4.34873	196.136	1.17967e-24	1.73675e-21	AT1G74750		Pentatricopeptide repeat (PPR) superfamily protein
Ha412HOChr13g0586461	-3.91792	4.30729	193.875	1.70331e-24	2.39863e-21	AT3G52740		unknown protein; BEST Arabidopsis thaliana protein match is: unknown protein (TAIR:AT3G44450.1); Has 65 Blast hits to 65 proteins in 13 species: Archae - 0; Bacteria - 0; Metazoa - 0; Fungi - 0; Plants - 65; Viruses - 0; Other Eukaryotes - 0 (source: NCBI BLink).
Ha412HOChr13g0598471	-1.17998	6.67604	192.248	2.22274e-24	2.99968e-21	AT3G11560		LETM1-like protein
Ha412HOChr09g0426881	-3.05798	6.01711	185.113	7.27478e-24	9.42492e-21	AT3G15620	UVR3	DNA photolyase family protein
Ha412HOChr11g0521241	-1.71152	4.80868	184.026	8.73885e-24	1.08575e-20	AT5G19850		alpha/beta-Hydrolases superfamily protein
Ha412HOChr03g0133691	-4.43619	4.0581	183.818	9.05098e-24	1.08575e-20	AT4G14690	ELIP2	Chlorophyll A-B binding family protein
Ha412HOChr05g0203951	-1.80724	5.13077	180.727	1.53113e-23	1.77114e-20	AT3G52740		unknown protein; BEST Arabidopsis thaliana protein match is: unknown protein (TAIR:AT3G44450.1); Has 65 Blast hits to 65 proteins in 13 species: Archae - 0; Bacteria - 0; Metazoa - 0; Fungi - 0; Plants - 65; Viruses - 0; Other Eukaryotes - 0 (source: NCBI BLink).
Ha412HOChr14g0671151	-1.20582	5.42187	176.123	3.38811e-23	3.78405e-20	AT5G65720	ATNIFS1, NIFS1, NFS1, ATNFS1	nitrogen fixation S (NIFS)-like 1
Ha412HOChr08g0361581	-1.79513	4.6071	173.383	5.4701e-23	5.9057e-20	AT1G24340	EMB260, EMB2421	FAD/NAD(P)-binding oxidoreductase family protein
Ha412HOChr10g0439001	2.59916	7.08155	173.072	5.77826e-23	6.03716e-20	AT4G02100		Heat shock protein DnaJ with tetratricopeptide repeat
Ha412HOChr06g0265841	-2.40382	2.60773	170.62	8.91316e-23	8.7516e-20	AT2G41000		Chaperone DnaJ-domain superfamily protein
Ha412HOChr03g0129061	-1.90557	3.25247	170.618	8.91669e-23	8.7516e-20	AT3G21400		unknown protein; FUNCTIONS IN: molecular_function unknown; INVOLVED IN: N-terminal protein myristoylation; EXPRESSED IN: 22 plant structures; EXPRESSED DURING: 13 growth stages; Has 29 Blast hits to 29 proteins in 12 species: Archae - 0; Bacteria - 0; Metazoa - 2; Fungi - 0; Plants - 27; Viruses - 0; Other Eukaryotes - 0 (source: NCBI BLink).
Ha412HOChr07g0291021	-2.12908	4.71091	167.209	1.64035e-22	1.56263e-19	AT1G12370	PHR1, UVR2	photolyase 1
Ha412HOChr10g0446121	-2.05954	6.14806	160.226	5.8655e-22	5.42793e-19	AT5G13650		elongation factor family protein
Ha412HOChr16g0800851	-1.29317	8.0342	158.641	7.87092e-22	7.08142e-19	AT5G66760	SDH1-1	succinate dehydrogenase 1-1
Ha412HOChr05g0223381	-1.49739	4.78787	156.874	1.09502e-21	9.58555e-19	AT5G04830		Nuclear transport factor 2 (NTF2) family protein
Ha412HOChr03g0097671	-1.58903	4.91453	153.971	1.89336e-21	1.61379e-18	AT2G41040		S-adenosyl-L-methionine-dependent methyltransferases superfamily protein
Ha412HOChr16g0773491	-1.92233	6.69492	153.512	2.06558e-21	1.71544e-18	AT5G35970		P-loop containing nucleoside triphosphate hydrolases superfamily protein
Ha412HOChr13g0612701	-2.02588	5.42663	153.242	2.1747e-21	1.76091e-18	AT5G26030	FC1, FC-I, ATFC-I	ferrochelatase 1
Ha412HOChr07g0317811	1.82035	5.75916	151.985	2.7638e-21	2.18333e-18	AT5G39890		Protein of unknown function (DUF1637)
Ha412HOChr08g0370861	2.07521	6.28966	151.603	2.97324e-21	2.29286e-18	AT2G28840	XBAT31	XB3 ortholog 1 in Arabidopsis thaliana
Ha412HOChr10g0467541	-1.42361	4.40774	149.569	4.39776e-21	3.31254e-18	AT5G57240	ORP4C	OSBP(oxysterol binding protein)-related protein 4C
Ha412HOChr02g0058361	-0.963876	5.86515	148.231	5.69926e-21	4.1953e-18	AT4G34040		RING/U-box superfamily protein
Ha412HOChr06g0263251	-2.21591	4.35551	147.521	6.54335e-21	4.70961e-18	AT3G52740		unknown protein; BEST Arabidopsis thaliana protein match is: unknown protein (TAIR:AT3G44450.1); Has 65 Blast hits to 65 proteins in 13 species: Archae - 0; Bacteria - 0; Metazoa - 0; Fungi - 0; Plants - 65; Viruses - 0; Other Eukaryotes - 0 (source: NCBI BLink).
Ha412HOChr07g0291011	-2.34066	5.31431	145.591	9.54415e-21	6.72012e-18	AT1G12370	PHR1, UVR2	photolyase 1
Ha412HOChr13g0610681	-2.02696	4.74571	144.801	1.11503e-20	7.64741e-18	AT5G55570		unknown protein; LOCATED IN: chloroplast; Has 35333 Blast hits to 34131 proteins in 2444 species: Archae - 798; Bacteria - 22429; Metazoa - 974; Fungi - 991; Plants - 531; Viruses - 0; Other Eukaryotes - 9610 (source: NCBI BLink).
Ha412HOChr16g0754871	-1.84193	4.15232	144.718	1.13333e-20	7.64741e-18	AT5G50100		Putative thiol-disulphide oxidoreductase DCC
Ha412HOChr05g0200781	-2.91927	7.36947	143.639	1.40287e-20	9.27294e-18	AT4G21990	APR3, PRH-26, PRH26, ATAPR3	APS reductase 3
Ha412HOChr05g0200781	-2.91927	7.36947	143.639	1.40287e-20	9.27294e-18	AT4G21990	APR3	APS reductase 3
Ha412HOChr08g0346181	-1.66138	4.36275	143.444	1.45807e-20	9.4451e-18	AT1G64860	SIGA, SIG1, SIG2, SIGB, RPOD1	sigma factor A
Ha412HOChr08g0346181	-1.66138	4.36275	143.444	1.45807e-20	9.4451e-18	AT1G64860	SIGA	sigma factor A
Ha412HOChr08g0352751	-1.68987	3.19433	142.463	1.77184e-20	1.12526e-17	AT4G07990		Chaperone DnaJ-domain superfamily protein
Ha412HOChr07g0306771	-2.33176	1.81514	140.727	2.5063e-20	1.56108e-17	AT5G54160	ATOMT1, OMT1	O-methyltransferase 1
Ha412HOChr01g0040221	-1.71293	3.21955	140.067	2.86202e-20	1.74902e-17	AT3G62260		Protein phosphatase 2C family protein
Ha412HOChr04g0182511	-1.88808	3.81725	138.952	3.5833e-20	2.14925e-17	AT1G28380	NSL1	MAC/Perforin domain-containing protein
Ha412HOChr01g0031091	-1.41424	5.07671	137.677	4.64007e-20	2.73249e-17	AT5G09230	SRT2	sirtuin 2
Ha412HOChr01g0031091	-1.41424	5.07671	137.677	4.64007e-20	2.73249e-17	AT5G09230	SRT2, AtSRT2	sirtuin 2
Ha412HOChr11g0510131	-2.77947	4.70718	137.297	5.01339e-20	2.89962e-17	AT2G47460	MYB12, ATMYB12, PFG1	myb domain protein 12
Ha412HOChr17g0822481	2.2588	6.27669	137.068	5.25271e-20	2.98474e-17	AT5G15580	LNG1	longifolia1
Ha412HOChr14g0686281	-3.89652	2.39896	136.946	5.38495e-20	3.00712e-17	AT3G55580		Regulator of chromosome condensation (RCC1) family protein
Ha412HOChr02g0064141	1.69772	4.12637	135.83	6.76472e-20	3.7136e-17	AT5G08130	BIM1	basic helix-loop-helix (bHLH) DNA-binding superfamily protein
Ha412HOChr02g0064141	1.69772	4.12637	135.83	6.76472e-20	3.7136e-17	AT5G08130		basic helix-loop-helix (bHLH) DNA-binding superfamily protein
Ha412HOChr03g0133781	-4.1708	6.85458	135.194	7.70725e-20	4.1605e-17	AT3G22840	ELIP1, ELIP	Chlorophyll A-B binding family protein
Ha412HOChr04g0147971	-0.847953	5.91557	135.026	7.97795e-20	4.23603e-17	AT1G80350	ERH3, AAA1, FRA2, LUE1, ATKTN1, KTN1, FRC2, BOT1, FTR	P-loop containing nucleoside triphosphate hydrolases superfamily protein
Ha412HOChr02g0051621	-1.23315	5.86802	134.279	9.30562e-20	4.84725e-17	AT5G51040		unknown protein; CONTAINS InterPro DOMAIN/s: Protein of unknown function DUF339 (InterPro:IPR005631); Has 532 Blast hits to 532 proteins in 207 species: Archae - 0; Bacteria - 285; Metazoa - 16; Fungi - 41; Plants - 40; Viruses - 0; Other Eukaryotes - 150 (source: NCBI BLink).
Ha412HOChr02g0051621	-1.23315	5.86802	134.279	9.30562e-20	4.84725e-17	AT5G51040		unknown protein; FUNCTIONS IN: molecular_function unknown; INVOLVED IN: biological_process unknown; LOCATED IN: cellular_component unknown; EXPRESSED IN: 24 plant structures; EXPRESSED DURING: 15 growth stages; CONTAINS InterPro DOMAIN/s: Protein of unknown function DUF339 (InterPro:IPR005631).
Ha412HOChr02g0051621	-1.23315	5.86802	134.279	9.30562e-20	4.84725e-17	AT5G51040		unknown protein; CONTAINS InterPro DOMAIN/s: Protein of unknown function DUF339 (InterPro:IPR005631); Has 368 Blast hits to 368 proteins in 141 species: Archae - 0; Bacteria - 216; Metazoa - 8; Fungi - 13; Plants - 40; Viruses - 0; Other Eukaryotes - 91 (source: NCBI BLink).
Ha412HOChr12g0552461	-2.01925	5.9357	134.215	9.42841e-20	4.84725e-17	AT1G20510	OPCL1	OPC-8:0 CoA ligase1
Ha412HOChr16g0795931	-2.65542	5.24737	132.764	1.27331e-19	6.44396e-17	AT1G06460	ACD32.1, ACD31.2	alpha-crystallin domain 32.1
Ha412HOChr10g0467621	-1.21585	4.91002	132.163	1.44291e-19	7.18993e-17	AT4G25990	CIL	CCT motif family protein
Ha412HOChr02g0091421	-1.55844	6.15747	131.445	1.67612e-19	8.22543e-17	AT3G23920	BAM1, BMY7, TR-BAMY	beta-amylase 1
Ha412HOChr16g0791221	-0.955998	5.57326	131.115	1.79595e-19	8.68195e-17	AT2G45670		calcineurin B subunit-related
Ha412HOChr17g0837401	-1.34591	8.19216	130.507	2.03984e-19	9.71593e-17	AT2G30950	VAR2, FTSH2	FtsH extracellular protease family
Ha412HOChr03g0101861	-1.15628	8.88998	129.4	2.57455e-19	1.20851e-16	AT4G30210	ATR2, AR2	P450 reductase 2
Ha412HOChr08g0345291	-2.19472	5.7808	127.43	3.90843e-19	1.80843e-16	AT3G56290		unknown protein; Has 39 Blast hits to 39 proteins in 15 species: Archae - 0; Bacteria - 0; Metazoa - 0; Fungi - 0; Plants - 39; Viruses - 0; Other Eukaryotes - 0 (source: NCBI BLink).
Ha412HOChr11g0483491	-1.21137	5.45416	126.819	4.45184e-19	2.03085e-16	AT4G36530		alpha/beta-Hydrolases superfamily protein
Ha412HOChr02g0049451	-1.44786	7.89246	126.706	4.56029e-19	2.05143e-16	AT1G79750	ATNADP-ME4, NADP-ME4	NADP-malic enzyme 4
Ha412HOChr17g0832551	-1.24894	5.10079	125.97	5.33845e-19	2.36859e-16	AT2G21280	GC1, ATSULA, SULA	NAD(P)-binding Rossmann-fold superfamily protein
Ha412HOChr01g0001531	-1.30927	6.45674	125.89	5.43048e-19	2.3766e-16	AT2G47600	ATMHX, MHX1, ATMHX1, MHX	magnesium/proton exchanger
Ha412HOChr15g0713651	-1.65267	3.66424	125.828	5.50326e-19	2.3766e-16	AT2G17270	PHT3;3	phosphate transporter 3;3
Ha412HOChr03g0133701	-3.61979	6.8621	125.517	5.88229e-19	2.50686e-16	AT4G14690	ELIP2	Chlorophyll A-B binding family protein
Ha412HOChr15g0724321	-1.2776	5.49211	123.347	9.3965e-19	3.95251e-16	AT5G17230	PSY	PHYTOENE SYNTHASE
Ha412HOChr16g0758261	-1.66434	4.32872	121.394	1.43797e-18	5.97108e-16	AT1G78000	SULTR1;2, SEL1	sulfate transporter 1;2
Ha412HOChr03g0114931	-1.16358	5.50949	120.637	1.69771e-18	6.9604e-16	AT1G12550		D-isomer specific 2-hydroxyacid dehydrogenase family protein
Ha412HOChr03g0133601	-4.25467	6.44538	119.448	2.20602e-18	8.93134e-16	AT3G22840	ELIP1, ELIP	Chlorophyll A-B binding family protein
Ha412HOChr16g0757081	2.28006	6.46519	118.796	2.54797e-18	1.01884e-15	AT4G34530	CIB1	cryptochrome-interacting basic-helix-loop-helix 1
Ha412HOChr17g0848221	-1.5078	7.79218	118.418	2.77101e-18	1.09452e-15	AT3G63520	CCD1, ATCCD1, ATNCED1, NCED1	carotenoid cleavage dioxygenase 1
Ha412HOChr07g0311091	-1.65378	8.15914	118.272	2.86235e-18	1.11697e-15	AT2G37040	PAL1, ATPAL1	PHE ammonia lyase 1
Ha412HOChr06g0251641	-1.78829	4.77086	116.621	4.13669e-18	1.59504e-15	AT4G00770		unknown protein; Has 127 Blast hits to 120 proteins in 33 species: Archae - 0; Bacteria - 2; Metazoa - 6; Fungi - 8; Plants - 62; Viruses - 3; Other Eukaryotes - 46 (source: NCBI BLink).
Ha412HOChr06g0250651	-1.1422	4.37709	114.645	6.45266e-18	2.45852e-15	AT4G01660	ATABC1, ATATH10, ABC1	ABC transporter 1
Ha412HOChr02g0091431	-2.0716	7.48989	114.594	6.52791e-18	2.45852e-15	AT3G23530		Cyclopropane-fatty-acyl-phospholipid synthase
Ha412HOChr01g0036581	-1.69395	4.87313	114.097	7.30502e-18	2.71957e-15	AT1G04770		Tetratricopeptide repeat (TPR)-like superfamily protein
Ha412HOChr14g0665191	1.58716	7.39656	113.916	7.6105e-18	2.8011e-15	AT4G35470	PIRL4	plant intracellular ras group-related LRR 4
Ha412HOChr05g0240691	-3.43307	2.98082	113.428	8.50227e-18	3.09416e-15	AT4G27030	FAD4, FADA	fatty acid desaturase A
Ha412HOChr14g0667241	-1.49796	4.57348	112.909	9.56955e-18	3.44387e-15	AT1G22150	SULTR1;3	sulfate transporter 1;3
Ha412HOChr10g0463441	-1.49643	3.65384	112.327	1.09302e-17	3.89032e-15	AT2G30920	ATCOQ3, EMB3002, COQ3	coenzyme Q 3
Ha412HOChr14g0682861	-1.24155	4.8609	111.645	1.27778e-17	4.49847e-15	AT5G04440		Protein of unknown function (DUF1997)
Ha412HOChr04g0166461	-1.22594	3.74113	110.957	1.49663e-17	5.21229e-15	AT2G30070	ATKT1, ATKT1P, ATKUP1, KUP1, KT1	potassium transporter 1
Ha412HOChr03g0122231	-1.27118	4.27146	110.817	1.54589e-17	5.32657e-15	AT3G15354	SPA3	SPA1-related 3
Ha412HOChr14g0677261	-0.812432	6.1956	110.647	1.60743e-17	5.47886e-15	AT5G22830	ATMGT10, GMN10, MGT10, MRS2-11	magnesium (Mg) transporter 10
Ha412HOChr10g0468051	-1.02754	5.72181	110.603	1.62392e-17	5.47886e-15	AT4G10180	DET1, FUS2, ATDET1	light-mediated development protein 1 / deetiolated1 (DET1)
Ha412HOChr09g0402151	-1.29084	5.08087	109.931	1.8969e-17	6.33389e-15	AT5G26820	ATIREG3, MAR1, RTS3, IREG3	iron-regulated protein 3
Ha412HOChr03g0097721	-1.28208	4.23587	109.797	1.9566e-17	6.40896e-15	AT2G25620	AtDBP1, DBP1	DNA-binding protein phosphatase 1
Ha412HOChr04g0196611	-1.20199	5.76881	109.792	1.95896e-17	6.40896e-15	AT4G29590		S-adenosyl-L-methionine-dependent methyltransferases superfamily protein
Ha412HOChr11g0526751	2.31072	4.26746	108.097	2.90547e-17	9.41053e-15	AT5G15120		Protein of unknown function (DUF1637)
Ha412HOChr11g0521601	-1.24194	3.93998	107.724	3.16967e-17	1.01646e-14	AT2G34860	EDA3	DnaJ/Hsp40 cysteine-rich domain superfamily protein
Ha412HOChr13g0595321	-1.06044	6.28208	107.605	3.25938e-17	1.03498e-14	AT3G17040	HCF107	high chlorophyll fluorescent 107
Ha412HOChr14g0687321	-0.83386	5.86346	107.326	3.47995e-17	1.09429e-14	AT5G58440	SNX2a	sorting nexin 2A
Ha412HOChr03g0139471	1.23442	6.32922	106.701	4.03007e-17	1.25509e-14	AT4G16780	ATHB-2, HAT4, ATHB2, HB-2	homeobox protein 2
Ha412HOChr10g0463451	-1.06073	5.7606	105.399	5.47934e-17	1.67537e-14	AT1G78510	SPS1	solanesyl diphosphate synthase 1
Ha412HOChr01g0009251	-1.12134	7.07841	105.396	5.483e-17	1.67537e-14	AT5G01410	PDX1, ATPDX1.3, RSR4, PDX1.3, ATPDX1	Aldolase-type TIM barrel family protein
Ha412HOChr03g0123601	-1.27914	3.6655	104.986	6.04272e-17	1.82914e-14	AT3G20680		Domain of unknown function (DUF1995)
Ha412HOChr13g0585741	-1.59917	2.82093	104.707	6.45687e-17	1.9364e-14	AT1G50360	VIIIA, ATVIIIA	P-loop containing nucleoside triphosphate hydrolases superfamily protein
Ha412HOChr14g0676251	-1.81993	5.54235	104.369	6.9968e-17	2.06459e-14	AT5G40640		unknown protein; LOCATED IN: plasma membrane; EXPRESSED IN: 19 plant structures; EXPRESSED DURING: 7 growth stages; BEST Arabidopsis thaliana protein match is: unknown protein (TAIR:AT3G27390.1); Has 104 Blast hits to 102 proteins in 14 species: Archae - 0; Bacteria - 0; Metazoa - 2; Fungi - 0; Plants - 101; Viruses - 0; Other Eukaryotes - 1 (source: NCBI BLink).
Ha412HOChr11g0486991	-0.821451	6.74102	104.36	7.01178e-17	2.06459e-14	AT1G17220	FUG1	Translation initiation factor 2, small GTP-binding protein
Ha412HOChr16g0794471	-1.29021	4.8903	104.313	7.09173e-17	2.06932e-14	AT3G13920	EIF4A1, RH4, TIF4A1	eukaryotic translation initiation factor 4A1
Ha412HOChr16g0794471	-1.29021	4.8903	104.313	7.09173e-17	2.06932e-14	AT3G13920	EIF4A1	eukaryotic translation initiation factor 4A1
Ha412HOChr12g0543751	-1.78867	3.27875	103.583	8.43981e-17	2.44069e-14	AT1G52590		Putative thiol-disulphide oxidoreductase DCC
Ha412HOChr12g0571901	-1.06961	5.58654	102.546	1.08204e-16	3.10144e-14	AT1G66330		senescence-associated family protein
Ha412HOChr08g0362871	-1.52364	5.10635	102.228	1.16802e-16	3.31852e-14	AT1G52870		Peroxisomal membrane 22 kDa (Mpv17/PMP22) family protein
Ha412HOChr04g0196881	-1.24998	6.77623	101.795	1.29657e-16	3.6517e-14	AT3G07700		Protein kinase superfamily protein
Ha412HOChr03g0133631	-3.16536	6.91394	101.622	1.35186e-16	3.77461e-14	AT4G14690	ELIP2	Chlorophyll A-B binding family protein
Ha412HOChr15g0702171	-3.01321	6.19304	100.029	1.9894e-16	5.50725e-14	AT4G21990	APR3	APS reductase 3
Ha412HOChr15g0702171	-3.01321	6.19304	100.029	1.9894e-16	5.50725e-14	AT4G21990	APR3, PRH-26, PRH26, ATAPR3	APS reductase 3
Ha412HOChr17g0815501	-1.56909	3.79732	99.8796	2.06296e-16	5.66248e-14	AT5G08520		Duplicated homeodomain-like superfamily protein
Ha412HOChr06g0259231	-1.33856	4.27442	99.8014	2.10269e-16	5.72302e-14	AT4G31115		Protein of unknown function (DUF1997)
Ha412HOChr13g0632801	1.05435	6.80783	99.1826	2.44564e-16	6.60098e-14	AT5G28300		Duplicated homeodomain-like superfamily protein
Ha412HOChr02g0072901	-1.4717	5.88397	98.9422	2.59379e-16	6.90417e-14	AT4G24380		CONTAINS InterPro DOMAIN/s: Serine hydrolase (InterPro:IPR005645); BEST Arabidopsis thaliana protein match is: alpha/beta-Hydrolases superfamily protein (TAIR:AT5G65400.1); Has 35333 Blast hits to 34131 proteins in 2444 species: Archae - 798; Bacteria - 22429; Metazoa - 974; Fungi - 991; Plants - 531; Viruses - 0; Other Eukaryotes - 9610 (source: NCBI BLink).
Ha412HOChr02g0072901	-1.4717	5.88397	98.9422	2.59379e-16	6.90417e-14	AT4G24380		INVOLVED IN: 10-formyltetrahydrofolate biosynthetic process, folic acid and derivative biosynthetic process; EXPRESSED IN: 24 plant structures; EXPRESSED DURING: 15 growth stages; CONTAINS InterPro DOMAIN/s: Serine hydrolase (InterPro:IPR005645); BEST Arabidopsis thaliana protein match is: alpha/beta-Hydrolases superfamily protein (TAIR:AT5G65400.1); Has 30201 Blast hits to 17322 proteins in 780 …
Ha412HOChr03g0092621	-1.01231	5.04211	98.9315	2.6006e-16	6.90417e-14	NA	NA	NA
Ha412HOChr02g0080481	-1.78033	3.93603	97.5746	3.6301e-16	9.55898e-14	AT5G11260	HY5, TED 5	Basic-leucine zipper (bZIP) transcription factor family protein
Ha412HOChr02g0068941	-2.33883	2.91948	97.3515	3.83556e-16	1.00185e-13	AT2G17030		F-box family protein with a domain of unknown function (DUF295)
Ha412HOChr10g0452121	-1.27724	4.18704	96.367	4.89443e-16	1.26821e-13	AT2G25730		unknown protein; Has 157 Blast hits to 144 proteins in 62 species: Archae - 0; Bacteria - 0; Metazoa - 101; Fungi - 0; Plants - 35; Viruses - 0; Other Eukaryotes - 21 (source: NCBI BLink).
Ha412HOChr10g0452121	-1.27724	4.18704	96.367	4.89443e-16	1.26821e-13	AT2G25730		unknown protein; LOCATED IN: cellular_component unknown; EXPRESSED IN: 23 plant structures; EXPRESSED DURING: 14 growth stages.
Ha412HOChr04g0150121	1.8319	5.0919	96.1862	5.11925e-16	1.31593e-13	AT1G80690		PPPDE putative thiol peptidase family protein
Ha412HOChr03g0142771	1.49846	3.61452	95.5138	6.05215e-16	1.5351e-13	AT3G23150	ETR2	Signal transduction histidine kinase, hybrid-type, ethylene sensor
Ha412HOChr16g0776701	-1.18015	6.46642	95.5042	6.06665e-16	1.5351e-13	AT5G09590	MTHSC70-2, HSC70-5	mitochondrial HSO70 2
Ha412HOChr16g0766311	-1.55046	5.71489	95.0958	6.71794e-16	1.68672e-13	AT5G01410	PDX1, ATPDX1.3, RSR4, PDX1.3, ATPDX1	Aldolase-type TIM barrel family protein
Ha412HOChr06g0277961	-1.74983	3.70205	94.984	6.9085e-16	1.72123e-13	AT5G56090	COX15	cytochrome c oxidase 15
Ha412HOChr16g0779751	-1.18439	5.76576	94.2427	8.31898e-16	2.05682e-13	AT2G32950	COP1, ATCOP1, DET340, FUS1, EMB168	Transducin/WD40 repeat-like superfamily protein
Ha412HOChr03g0126311	-1.35713	2.33089	93.9998	8.84257e-16	2.16971e-13	AT3G13350		HMG (high mobility group) box protein with ARID/BRIGHT DNA-binding domain
Ha412HOChr03g0111951	1.06252	4.28633	93.1586	1.09311e-15	2.66202e-13	AT4G10520		Subtilase family protein
Ha412HOChr07g0288331	-0.630806	6.46414	92.6931	1.22971e-15	2.97231e-13	AT3G13460	ECT2	evolutionarily conserved C-terminal region 2
Ha412HOChr13g0582141	1.41199	4.22567	92.2676	1.36982e-15	3.28644e-13	NA	NA	NA
Ha412HOChr08g0350501	-4.43554	3.36941	92.0372	1.45237e-15	3.45889e-13	NA	NA	NA
Ha412HOChr16g0779491	-2.27774	6.74758	91.5356	1.6502e-15	3.90134e-13	AT4G21990	APR3, PRH-26, PRH26, ATAPR3	APS reductase 3
Ha412HOChr16g0779491	-2.27774	6.74758	91.5356	1.6502e-15	3.90134e-13	AT4G21990	APR3	APS reductase 3
Ha412HOChr04g0165151	-0.750118	7.21172	91.1653	1.81369e-15	4.25678e-13	AT4G08920	CRY1, BLU1, HY4, OOP2, ATCRY1	cryptochrome 1
Ha412HOChr16g0761011	1.25402	5.78115	90.7069	2.03932e-15	4.75191e-13	AT4G36550		ARM repeat superfamily protein
Ha412HOChr07g0311081	-2.19919	4.03424	90.0191	2.43288e-15	5.60092e-13	AT2G37040	PAL1, ATPAL1	PHE ammonia lyase 1
Ha412HOChr12g0543261	-1.3631	5.02615	89.9956	2.44757e-15	5.60092e-13	AT1G22150	SULTR1;3	sulfate transporter 1;3
Ha412HOChr03g0133761	-3.20802	6.76202	89.983	2.45556e-15	5.60092e-13	AT4G14690	ELIP2	Chlorophyll A-B binding family protein
Ha412HOChr17g0849311	1.35461	3.46932	89.3221	2.91123e-15	6.59384e-13	AT3G51550	FER	Malectin/receptor-like protein kinase family protein
Ha412HOChr07g0316491	-1.09523	5.34178	89.084	3.09587e-15	6.93916e-13	AT3G46610		Pentatricopeptide repeat (PPR-like) superfamily protein
Ha412HOChr08g0356571	-0.995747	4.80036	89.0707	3.10654e-15	6.93916e-13	AT2G28550	RAP2.7	related to AP2.7
Ha412HOChr08g0356571	-0.995747	4.80036	89.0707	3.10654e-15	6.93916e-13	AT2G28550	RAP2.7, TOE1	related to AP2.7
Ha412HOChr07g0323001	-1.17638	4.62789	88.6029	3.50621e-15	7.77826e-13	AT3G56140		Protein of unknown function (DUF399 and DUF3411)
Ha412HOChr13g0604031	-1.99329	6.06251	88.3182	3.77487e-15	8.3173e-13	AT5G11260	HY5, TED 5	Basic-leucine zipper (bZIP) transcription factor family protein
Ha412HOChr11g0494321	0.796407	5.46934	88.2755	3.81697e-15	8.35324e-13	AT5G47750	D6PKL2, PK5	D6 protein kinase like 2
Ha412HOChr15g0709781	1.26771	4.65277	88.1536	3.93965e-15	8.56386e-13	AT2G03720	MRH6	Adenine nucleotide alpha hydrolases-like superfamily protein
Ha412HOChr13g0584531	-2.29525	3.21435	88.0136	4.08565e-15	8.82201e-13	AT5G53970		Tyrosine transaminase family protein
Ha412HOChr04g0170841	-0.776567	5.01453	87.6108	4.5372e-15	9.73214e-13	AT5G62090	SLK2	SEUSS-like 2
Ha412HOChr01g0016621	-1.24592	5.01332	87.3967	4.79773e-15	1.02233e-12	AT2G27170	TTN7, SMC3	Structural maintenance of chromosomes (SMC) family protein
Ha412HOChr06g0268511	-0.932713	4.12874	87.2424	4.99479e-15	1.05736e-12	AT5G57100		Nucleotide/sugar transporter family protein
Ha412HOChr03g0102901	-1.94066	4.48743	86.439	6.16355e-15	1.29022e-12	AT5G57180	CIA2	chloroplast import apparatus 2
Ha412HOChr09g0422751	2.10521	4.91694	86.4322	6.17443e-15	1.29022e-12	AT5G56040		Leucine-rich receptor-like protein kinase family protein
Ha412HOChr16g0760851	-2.69239	4.23193	85.7404	7.40561e-15	1.53757e-12	AT5G42760		Leucine carboxyl methyltransferase
Ha412HOChr15g0736501	1.63012	6.17662	85.0431	8.90149e-15	1.83637e-12	AT5G66900		Disease resistance protein (CC-NBS-LRR class) family
Ha412HOChr15g0699881	-1.04001	3.54175	84.9754	9.06241e-15	1.84681e-12	NA	NA	NA
Ha412HOChr02g0073791	-1.21163	5.26098	84.9738	9.06611e-15	1.84681e-12	AT4G08170		Inositol 1,3,4-trisphosphate 5/6-kinase family protein
Ha412HOChr01g0014641	1.33267	4.94266	84.9396	9.14873e-15	1.85199e-12	AT2G42300		basic helix-loop-helix (bHLH) DNA-binding superfamily protein
Ha412HOChr08g0350471	-3.47471	4.86869	84.4926	1.02985e-14	2.07179e-12	AT5G24660	LSU2	response to low sulfur 2
Ha412HOChr04g0160441	-0.984269	5.27313	84.4119	1.05214e-14	2.10357e-12	AT1G75210		HAD-superfamily hydrolase, subfamily IG, 5'-nucleotidase
Ha412HOChr08g0367971	1.39014	5.30433	84.3599	1.06677e-14	2.11973e-12	AT1G74160		unknown protein; BEST Arabidopsis thaliana protein match is: unknown protein (TAIR:AT1G18620.1); Has 3407 Blast hits to 2217 proteins in 314 species: Archae - 0; Bacteria - 264; Metazoa - 1296; Fungi - 318; Plants - 346; Viruses - 34; Other Eukaryotes - 1149 (source: NCBI BLink).
Ha412HOChr01g0001051	-3.31671	1.16031	83.9694	1.18339e-14	2.33712e-12	AT2G47460	MYB12, ATMYB12, PFG1	myb domain protein 12
Ha412HOChr10g0455051	-3.87456	4.71296	83.8574	1.21919e-14	2.38423e-12	AT1G22020	SHM6	serine hydroxymethyltransferase 6
Ha412HOChr08g0330391	2.95267	2.83617	83.8489	1.22196e-14	2.38423e-12	AT2G02950	PKS1	phytochrome kinase substrate 1
Ha412HOChr03g0133811	-2.36149	7.99747	83.6381	1.29255e-14	2.50684e-12	AT3G22840	ELIP1, ELIP	Chlorophyll A-B binding family protein
Ha412HOChr17g0812921	-1.7266	4.33584	83.5025	1.34013e-14	2.58173e-12	AT1G10657		Plant protein 1589 of unknown function
Ha412HOChr14g0674261	-0.957312	4.6032	83.4831	1.3471e-14	2.58173e-12	NA	NA	NA
Ha412HOChr14g0692621	-1.06682	3.44194	83.435	1.36448e-14	2.59966e-12	AT4G27940	ATMTM1, MTM1	manganese tracking factor for mitochondrial SOD2
Ha412HOChr12g0538561	-0.999508	4.34751	83.3474	1.39678e-14	2.64563e-12	AT5G56760	ATSERAT1;1, SAT5, SAT-52, SERAT1;1	serine acetyltransferase 1;1
Ha412HOChr00c02709g0867161	-1.6608	3.20779	83.0017	1.53196e-14	2.88481e-12	AT5G11260	HY5, TED 5	Basic-leucine zipper (bZIP) transcription factor family protein
Ha412HOChr04g0151321	-1.07482	3.91767	82.2709	1.86351e-14	3.48886e-12	NA	NA	NA
Ha412HOChr02g0086591	-1.04394	4.47421	82.1342	1.93329e-14	3.5987e-12	AT5G22830	ATMGT10, GMN10, MGT10, MRS2-11	magnesium (Mg) transporter 10
Ha412HOChr03g0133581	-3.20354	4.7715	81.8788	2.07079e-14	3.83262e-12	NA	NA	NA
Ha412HOChr10g0453981	-1.05852	6.474	81.6879	2.18011e-14	4.01202e-12	AT5G26742	emb1138	DEAD box RNA helicase (RH3)
Ha412HOChr08g0360771	-0.93061	5.36016	81.6536	2.20032e-14	4.02634e-12	AT5G23810	AAP7	amino acid permease 7
Ha412HOChr06g0245171	-1.07947	4.95575	81.6009	2.23183e-14	4.06105e-12	AT3G62770	AtATG18a	Transducin/WD40 repeat-like superfamily protein
Ha412HOChr01g0033831	-1.1487	4.56529	81.4588	2.31906e-14	4.19621e-12	AT5G60540	EMB2407, ATPDX2, PDX2	pyridoxine biosynthesis 2
Ha412HOChr10g0450281	-0.956596	4.51334	81.2406	2.45988e-14	4.42627e-12	AT4G03410		Peroxisomal membrane 22 kDa (Mpv17/PMP22) family protein
Ha412HOChr10g0469891	2.28424	4.28592	80.3003	3.1739e-14	5.67953e-12	NA	NA	NA
Ha412HOChr14g0684801	-3.88736	2.4788	79.912	3.52764e-14	6.27785e-12	AT4G34350	CLB6, ISPH, HDR	4-hydroxy-3-methylbut-2-enyl diphosphate reductase
Ha412HOChr12g0540541	2.79626	3.65088	79.7955	3.64142e-14	6.44492e-12	NA	NA	NA
Ha412HOChr01g0010221	-1.38415	5.43131	79.6707	3.76744e-14	6.63173e-12	AT2G42900		Plant basic secretory protein (BSP) family protein
Ha412HOChr10g0473021	-2.28703	6.13648	79.3695	4.09044e-14	7.16137e-12	AT5G48930	HCT	hydroxycinnamoyl-CoA shikimate/quinate hydroxycinnamoyl transferase
Ha412HOChr01g0007441	-1.16973	6.12104	79.3464	4.11629e-14	7.16753e-12	AT5G20620	UBQ4	ubiquitin 4
Ha412HOChr15g0721201	1.03269	6.86141	79.327	4.13822e-14	7.16753e-12	AT3G62980	TIR1	F-box/RNI-like superfamily protein
Ha412HOChr03g0133751	-2.86225	7.24732	78.8713	4.68799e-14	8.07656e-12	AT4G14690	ELIP2	Chlorophyll A-B binding family protein
Ha412HOChr15g0712961	1.61019	5.22603	78.4599	5.24833e-14	8.99408e-12	AT1G70090	GATL9, LGT8	glucosyl transferase family 8
Ha412HOChr15g0697381	1.21026	5.50822	78.439	5.27847e-14	8.99813e-12	AT1G04240	SHY2, IAA3	AUX/IAA transcriptional regulator family protein
Ha412HOChr14g0634571	-1.40297	5.04003	78.215	5.61396e-14	9.51993e-12	AT1G20560	AAE1	acyl activating enzyme 1
Ha412HOChr10g0433031	1.50551	5.0633	78.1271	5.75144e-14	9.70226e-12	AT5G48800		Phototropic-responsive NPH3 family protein
Ha412HOChr14g0679671	-1.15507	4.03615	77.9428	6.051e-14	1.01298e-11	AT3G09650	HCF152, CRM3	Tetratricopeptide repeat (TPR)-like superfamily protein
Ha412HOChr04g0188881	1.24823	5.7956	77.9329	6.06746e-14	1.01298e-11	AT2G46550		unknown protein; BEST Arabidopsis thaliana protein match is: unknown protein (TAIR:AT1G01240.3); Has 72 Blast hits to 68 proteins in 13 species: Archae - 0; Bacteria - 0; Metazoa - 1; Fungi - 0; Plants - 71; Viruses - 0; Other Eukaryotes - 0 (source: NCBI BLink).
Ha412HOChr04g0188881	1.24823	5.7956	77.9329	6.06746e-14	1.01298e-11	AT2G46550		unknown protein; FUNCTIONS IN: molecular_function unknown; INVOLVED IN: biological_process unknown; EXPRESSED IN: 23 plant structures; EXPRESSED DURING: 13 growth stages; BEST Arabidopsis thaliana protein match is: unknown protein (TAIR:AT1G01240.3).
Ha412HOChr04g0195571	-0.741954	5.85178	77.4956	6.84586e-14	1.13708e-11	AT1G61210		Transducin/WD40 repeat-like superfamily protein
Ha412HOChr07g0309651	-1.61683	4.45757	77.1649	7.50174e-14	1.23966e-11	AT1G52340	ABA2, SIS4, GIN1, SDR1, ISI4, SRE1, ATABA2, ATSDR1	NAD(P)-binding Rossmann-fold superfamily protein
Ha412HOChr10g0464841	1.16561	5.28986	76.9206	8.02724e-14	1.31977e-11	AT5G35750	AHK2, HK2	histidine kinase 2
Ha412HOChr10g0457181	-3.38933	3.60764	76.5296	8.94778e-14	1.46369e-11	AT2G36690		2-oxoglutarate (2OG) and Fe(II)-dependent oxygenase superfamily protein
Ha412HOChr07g0307221	1.54764	3.90361	76.5083	9.00081e-14	1.46496e-11	AT3G50120		Plant protein of unknown function (DUF247)
Ha412HOChr15g0706161	1.50339	4.49685	76.4557	9.1334e-14	1.47911e-11	AT3G02170	LNG2	longifolia2
Ha412HOChr12g0555751	-1.35648	5.16463	76.1377	9.97882e-14	1.60798e-11	AT2G28550	RAP2.7	related to AP2.7
Ha412HOChr12g0555751	-1.35648	5.16463	76.1377	9.97882e-14	1.60798e-11	AT2G28550	RAP2.7, TOE1	related to AP2.7
Ha412HOChr05g0203131	-1.99585	5.40805	75.9383	1.05493e-13	1.69148e-11	AT3G57680		Peptidase S41 family protein
Ha412HOChr05g0202081	-1.10067	3.22391	75.4098	1.2228e-13	1.951e-11	AT4G21350	B80, PUB8	plant U-box 8
Ha412HOChr09g0412521	2.52453	3.79182	75.3818	1.23245e-13	1.95676e-11	AT3G02170	LNG2	longifolia2
Ha412HOChr12g0549121	-2.08979	1.90842	75.2501	1.27873e-13	2.02033e-11	AT3G01990	ACR6	ACT domain repeat 6
Ha412HOChr04g0162171	-0.939955	4.85111	75.0417	1.35567e-13	2.1315e-11	AT1G18660		zinc finger (C3HC4-type RING finger) family protein
Ha412HOChr09g0418971	0.916764	5.67338	74.9243	1.40108e-13	2.18994e-11	AT1G05150		Calcium-binding tetratricopeptide family protein
Ha412HOChr08g0363001	1.48515	5.59954	74.9109	1.40637e-13	2.18994e-11	AT5G54380	THE1	protein kinase family protein
Ha412HOChr15g0710971	-1.96348	1.80768	74.6405	1.51738e-13	2.3515e-11	AT3G02580	STE1, DWF7, BUL1	sterol 1
Ha412HOChr14g0655881	1.31006	5.74759	74.5672	1.54895e-13	2.38405e-11	AT3G23750		Leucine-rich repeat protein kinase family protein
Ha412HOChr10g0439071	-3.63551	2.25312	74.5577	1.5531e-13	2.38405e-11	AT2G47460	MYB12, ATMYB12, PFG1	myb domain protein 12
Ha412HOChr11g0500791	-1.18111	5.04963	74.4903	1.58284e-13	2.41824e-11	AT1G57770		FAD/NAD(P)-binding oxidoreductase family protein
Ha412HOChr16g0751551	-1.63807	4.12498	74.2802	1.67933e-13	2.55361e-11	AT2G16400	BLH7	BEL1-like homeodomain 7
Ha412HOChr04g0173651	-0.977689	3.86699	74.2149	1.71055e-13	2.58892e-11	AT2G28130		unknown protein; FUNCTIONS IN: molecular_function unknown; INVOLVED IN: biological_process unknown; LOCATED IN: cellular_component unknown; EXPRESSED IN: 25 plant structures; EXPRESSED DURING: 13 growth stages; Has 35333 Blast hits to 34131 proteins in 2444 species: Archae - 798; Bacteria - 22429; Metazoa - 974; Fungi - 991; Plants - 531; Viruses - 0; Other Eukaryotes - 9610 (source: NCBI BLink).
Ha412HOChr04g0161671	1.36794	4.71706	74.1889	1.72311e-13	2.59581e-11	AT5G08130	BIM1	basic helix-loop-helix (bHLH) DNA-binding superfamily protein
Ha412HOChr04g0161671	1.36794	4.71706	74.1889	1.72311e-13	2.59581e-11	AT5G08130		basic helix-loop-helix (bHLH) DNA-binding superfamily protein
Ha412HOChr10g0434281	-2.17713	3.93532	74.1204	1.75674e-13	2.63422e-11	AT5G46050	ATPTR3, PTR3	peptide transporter 3
Ha412HOChr01g0004341	1.64978	4.19452	74.0199	1.80729e-13	2.69752e-11	AT5G43700	ATAUX2-11, IAA4	AUX/IAA transcriptional regulator family protein
Ha412HOChr08g0369811	-1.19434	4.75233	73.92	1.85896e-13	2.76191e-11	AT2G25620	AtDBP1, DBP1	DNA-binding protein phosphatase 1
Ha412HOChr14g0669381	-0.782292	5.75356	73.8344	1.90447e-13	2.81662e-11	AT5G64940	ATATH13, ATH13	ABC2 homolog 13
Ha412HOChr14g0669381	-0.782292	5.75356	73.8344	1.90447e-13	2.81662e-11	AT5G64940	ATATH13, ATH13, ATOSA1, OSA1	ABC2 homolog 13
Ha412HOChr08g0357311	-2.2771	3.39023	73.3418	2.1894e-13	3.22329e-11	AT2G30490	ATC4H, C4H, CYP73A5, REF3	cinnamate-4-hydroxylase
Ha412HOChr11g0484711	-0.845056	4.04263	73.2855	2.22459e-13	3.26029e-11	AT4G10030		alpha/beta-Hydrolases superfamily protein
Ha412HOChr03g0130731	-0.976504	3.9063	72.9427	2.45199e-13	3.57737e-11	AT4G31410		Protein of unknown function (DUF1644)
Ha412HOChr10g0467401	-1.08595	5.74658	72.6755	2.64558e-13	3.83325e-11	AT5G57345		unknown protein; Has 30201 Blast hits to 17322 proteins in 780 species: Archae - 12; Bacteria - 1396; Metazoa - 17338; Fungi - 3422; Plants - 5037; Viruses - 0; Other Eukaryotes - 2996 (source: NCBI BLink).
Ha412HOChr14g0633541	-1.21769	5.23319	72.6682	2.65105e-13	3.83325e-11	AT1G42550	PMI1	plastid movement impaired1
Ha412HOChr12g0546481	-0.775615	4.77729	72.6073	2.69739e-13	3.88292e-11	NA	NA	NA
Ha412HOChr08g0358761	-1.34112	3.81844	72.5394	2.75009e-13	3.94126e-11	AT3G25410		Sodium Bile acid symporter family
Ha412HOChr03g0135051	-1.29272	4.60638	72.4349	2.83319e-13	4.02569e-11	AT1G64680		unknown protein; BEST Arabidopsis thaliana protein match is: unknown protein (TAIR:AT1G03055.1); Has 146 Blast hits to 146 proteins in 26 species: Archae - 0; Bacteria - 6; Metazoa - 0; Fungi - 0; Plants - 125; Viruses - 0; Other Eukaryotes - 15 (source: NCBI BLink).
Ha412HOChr08g0343561	-0.691857	5.33718	72.4341	2.83386e-13	4.02569e-11	AT2G29200	APUM1, PUM1	pumilio 1
Ha412HOChr01g0041811	-0.864614	5.31939	72.2628	2.97579e-13	4.20885e-11	NA	NA	NA
Ha412HOChr05g0239961	-1.01917	5.73705	71.8308	3.36671e-13	4.74106e-11	AT5G54280	ATM2, ATMYOS1, ATM4	myosin 2
Ha412HOChr03g0141951	1.59282	3.94037	71.6415	3.55418e-13	4.98339e-11	AT3G11590		unknown protein; LOCATED IN: plasma membrane; EXPRESSED IN: 22 plant structures; EXPRESSED DURING: 13 growth stages; BEST Arabidopsis thaliana protein match is: unknown protein (TAIR:AT5G22310.1); Has 22320 Blast hits to 15179 proteins in 1213 species: Archae - 372; Bacteria - 2307; Metazoa - 10906; Fungi - 1700; Plants - 1146; Viruses - 65; Other Eukaryotes - 5824 (source: NCBI BLink).
Ha412HOChr02g0082751	1.06992	3.82174	71.4975	3.70393e-13	5.17097e-11	AT3G12620		Protein phosphatase 2C family protein
Ha412HOChr15g0742951	-3.65496	1.85274	71.4822	3.7202e-13	5.1714e-11	AT5G23730	RUP2	Transducin/WD40 repeat-like superfamily protein
Ha412HOChr03g0142571	-2.13006	4.39379	71.3243	3.89264e-13	5.38798e-11	AT1G06620		2-oxoglutarate (2OG) and Fe(II)-dependent oxygenase superfamily protein
Ha412HOChr17g0819021	1.74836	3.90808	71.2762	3.94672e-13	5.43959e-11	AT4G34770		SAUR-like auxin-responsive protein family
Ha412HOChr11g0502611	-1.4257	5.09409	71.0293	4.23691e-13	5.81481e-11	AT3G05640		Protein phosphatase 2C family protein
Ha412HOChr17g0833871	-1.8318	3.46941	70.97	4.30987e-13	5.88998e-11	AT4G27310		B-box type zinc finger family protein
Ha412HOChr10g0463321	1.97117	3.3389	70.7417	4.60256e-13	6.26354e-11	NA	NA	NA
Ha412HOChr04g0195871	-0.907473	3.85881	70.5701	4.83598e-13	6.55367e-11	AT2G37650		GRAS family transcription factor
Ha412HOChr12g0536001	-1.08749	5.08636	70.3956	5.08572e-13	6.8634e-11	AT5G20380	PHT4;5	phosphate transporter 4;5
Ha412HOChr12g0552601	-2.64479	1.55384	70.3493	5.15418e-13	6.92692e-11	AT5G16010		3-oxo-5-alpha-steroid 4-dehydrogenase family protein
Ha412HOChr17g0815251	-2.74975	4.01256	70.267	5.27821e-13	7.0643e-11	AT3G22270		Topoisomerase II-associated protein PAT1
Ha412HOChr09g0418091	1.26809	4.78348	70.1926	5.39288e-13	7.18807e-11	AT1G19350	BES1, BZR2	Brassinosteroid signalling positive regulator (BZR1) family protein
Ha412HOChr13g0612771	1.35316	3.47237	69.8546	5.94699e-13	7.89414e-11	AT4G33000	CBL10, ATCBL10	calcineurin B-like protein 10
Ha412HOChr13g0612771	1.35316	3.47237	69.8546	5.94699e-13	7.89414e-11	AT4G33000	CBL10, SCABP8, ATCBL10	calcineurin B-like protein 10
Ha412HOChr09g0420011	-1.83909	1.93884	69.8357	5.97965e-13	7.9051e-11	AT1G18610		Galactose oxidase/kelch repeat superfamily protein
Ha412HOChr15g0711431	-1.39162	3.83247	69.123	7.35459e-13	9.68324e-11	AT3G05200	ATL6	RING/U-box superfamily protein
Ha412HOChr08g0344281	1.09312	5.03132	69.0734	7.46163e-13	9.7844e-11	AT5G05690	CPD, CYP90A, CYP90, CBB3, DWF3, CYP90A1	Cytochrome P450 superfamily protein
Ha412HOChr05g0212311	-0.972143	4.22067	68.826	8.0193e-13	1.04733e-10	AT2G25180	ARR12, RR12	response regulator 12
Ha412HOChr07g0308601	1.12857	4.24182	68.6352	8.47827e-13	1.10282e-10	AT5G04310		Pectin lyase-like superfamily protein
Ha412HOChr10g0435261	-0.783631	4.49416	68.1501	9.7703e-13	1.2658e-10	AT4G16430		basic helix-loop-helix (bHLH) DNA-binding superfamily protein
Ha412HOChr08g0363541	-1.17698	4.10834	67.9584	1.03349e-12	1.33362e-10	AT5G55580		Mitochondrial transcription termination factor family protein
Ha412HOChr14g0669311	-2.04144	6.07613	67.6213	1.14098e-12	1.46648e-10	AT2G21970	SEP2	stress enhanced protein 2
Ha412HOChr04g0189881	1.30953	6.0966	67.3446	1.23775e-12	1.58456e-10	AT4G01330		Protein kinase superfamily protein
Ha412HOChr15g0717541	-0.757867	4.98313	67.2807	1.26124e-12	1.60828e-10	AT4G21060		Galactosyltransferase family protein
Ha412HOChr10g0475571	1.44992	4.89823	67.2279	1.28101e-12	1.62709e-10	AT1G14920	GAI, RGA2	GRAS family transcription factor family protein
Ha412HOChr06g0285561	-0.838725	6.91761	67.1982	1.29228e-12	1.63499e-10	AT5G42270	VAR1, FTSH5	FtsH extracellular protease family
Ha412HOChr17g0817811	-1.61318	4.61089	66.9024	1.41008e-12	1.77708e-10	AT5G54470		B-box type zinc finger family protein
Ha412HOChr06g0277831	1.08406	4.40591	66.6701	1.51024e-12	1.89594e-10	AT5G56240		INVOLVED IN: biological_process unknown; EXPRESSED IN: 22 plant structures; EXPRESSED DURING: 13 growth stages; BEST Arabidopsis thaliana protein match is: hapless 8 (TAIR:AT5G56250.1).
Ha412HOChr06g0277831	1.08406	4.40591	66.6701	1.51024e-12	1.89594e-10	AT5G56240		BEST Arabidopsis thaliana protein match is: hapless 8 (TAIR:AT5G56250.1); Has 35333 Blast hits to 34131 proteins in 2444 species: Archae - 798; Bacteria - 22429; Metazoa - 974; Fungi - 991; Plants - 531; Viruses - 0; Other Eukaryotes - 9610 (source: NCBI BLink).
Ha412HOChr01g0018831	-1.43686	6.94102	66.4444	1.61452e-12	2.01902e-10	AT1G07080		Thioredoxin superfamily protein
Ha412HOChr01g0037701	1.30065	4.10301	66.3876	1.64193e-12	2.0454e-10	AT2G31820		Ankyrin repeat family protein
Ha412HOChr13g0601051	-1.90637	6.00009	66.2406	1.71504e-12	2.12829e-10	AT2G37040	PAL1, ATPAL1	PHE ammonia lyase 1
Ha412HOChr02g0079361	2.15911	6.90823	66.0287	1.82628e-12	2.25768e-10	AT2G18790	PHYB, HY3, OOP1	phytochrome B
Ha412HOChr11g0498161	-0.689924	4.94912	65.8423	1.93029e-12	2.3772e-10	NA	NA	NA
Ha412HOChr01g0031561	-0.829402	4.83278	65.4731	2.15443e-12	2.64318e-10	AT5G08740	NDC1	NAD(P)H dehydrogenase C1
Ha412HOChr13g0605891	0.60279	5.74103	65.3181	2.25631e-12	2.75773e-10	AT5G60450	ARF4	auxin response factor 4
Ha412HOChr13g0607211	-0.813091	3.44329	65.2427	2.30769e-12	2.80992e-10	AT5G52030		TraB family protein
Ha412HOChr12g0549171	-1.63719	3.17231	64.9554	2.51441e-12	3.05015e-10	AT5G58030		Transport protein particle (TRAPP) component
Ha412HOChr14g0692871	1.19541	5.37523	64.4952	2.88591e-12	3.48775e-10	AT5G53020		Ribonuclease P protein subunit P38-related
Ha412HOChr03g0100111	1.53118	4.80805	64.4564	2.91967e-12	3.51543e-10	AT4G30410		sequence-specific DNA binding transcription factors
Ha412HOChr17g0853211	1.30349	7.33026	64.2178	3.1365e-12	3.76253e-10	AT2G01420	PIN4	Auxin efflux carrier family protein
Ha412HOChr17g0853211	1.30349	7.33026	64.2178	3.1365e-12	3.76253e-10	AT2G01420	PIN4, ATPIN4	Auxin efflux carrier family protein
Ha412HOChr01g0006601	-0.998626	5.49587	64.1598	3.1916e-12	3.81449e-10	AT1G11390		Protein kinase superfamily protein
Ha412HOChr12g0575741	-1.24622	3.04537	64.1155	3.23438e-12	3.85141e-10	AT1G71110		unknown protein; FUNCTIONS IN: molecular_function unknown; INVOLVED IN: biological_process unknown; LOCATED IN: endomembrane system; BEST Arabidopsis thaliana protein match is: unknown protein (TAIR:AT2G12400.1); Has 173 Blast hits to 169 proteins in 21 species: Archae - 0; Bacteria - 0; Metazoa - 3; Fungi - 0; Plants - 165; Viruses - 0; Other Eukaryotes - 5 (source: NCBI BLink).
Ha412HOChr05g0241091	-1.7163	7.91118	64.0321	3.31651e-12	3.93474e-10	AT4G26850	VTC2	mannose-1-phosphate guanylyltransferase (GDP)s;GDP-galactose:mannose-1-phosphate guanylyltransferases;GDP-galactose:glucose-1-phosphate guanylyltransferases;GDP-galactose:myoinositol-1-phosphate guanylyltransferases;glucose-1-phosphate guanylyltransferase
Ha412HOChr10g0434511	-3.891	2.41664	63.8048	3.55137e-12	4.19801e-10	AT3G21360		2-oxoglutarate (2OG) and Fe(II)-dependent oxygenase superfamily protein
Ha412HOChr12g0579391	-1.27892	3.99688	63.6696	3.69904e-12	4.35666e-10	AT1G70480		Domain of unknown function (DUF220)
Ha412HOChr03g0114321	-1.31487	3.68663	63.599	3.77868e-12	4.43433e-10	AT1G50020		unknown protein; FUNCTIONS IN: molecular_function unknown; INVOLVED IN: biological_process unknown; LOCATED IN: chloroplast thylakoid membrane, chloroplast; EXPRESSED IN: 24 plant structures; EXPRESSED DURING: 15 growth stages; Has 72 Blast hits to 72 proteins in 27 species: Archae - 0; Bacteria - 0; Metazoa - 0; Fungi - 0; Plants - 72; Viruses - 0; Other Eukaryotes - 0 (source: NCBI BLink).
Ha412HOChr15g0699551	-0.770882	5.2169	63.4742	3.92366e-12	4.58785e-10	AT5G43630	TZP	zinc knuckle (CCHC-type) family protein
Ha412HOChr01g0012211	-1.98874	6.63947	63.4461	3.95709e-12	4.6103e-10	AT2G40890	CYP98A3	cytochrome P450, family 98, subfamily A, polypeptide 3
Ha412HOChr03g0120831	-1.04814	3.88055	63.4289	3.97769e-12	4.61768e-10	AT5G59790		Domain of unknown function (DUF966)
Ha412HOChr15g0745601	-0.844663	5.98965	62.8399	4.75379e-12	5.49894e-10	AT1G48850	EMB1144	chorismate synthase, putative / 5-enolpyruvylshikimate-3-phosphate phospholyase, putative
Ha412HOChr16g0757301	0.985615	5.53965	62.781	4.83938e-12	5.57803e-10	AT4G34500		Protein kinase superfamily protein
Ha412HOChr15g0733241	0.727109	5.55656	62.2156	5.74651e-12	6.60013e-10	AT3G28450		Leucine-rich repeat protein kinase family protein
Ha412HOChr09g0372481	-3.26071	1.90196	62.1737	5.82025e-12	6.6612e-10	AT2G06025		Acyl-CoA N-acyltransferases (NAT) superfamily protein
Ha412HOChr14g0669191	0.776704	6.3114	61.9606	6.21077e-12	7.08312e-10	AT4G39400	BRI1, CBB2, DWF2, BIN1, ATBRI1	Leucine-rich receptor-like protein kinase family protein
Ha412HOChr10g0452851	1.35407	4.58672	61.761	6.60077e-12	7.50148e-10	AT5G28150		Plant protein of unknown function (DUF868)
Ha412HOChr09g0392941	0.643933	5.99103	61.6889	6.7477e-12	7.64166e-10	AT2G39940	COI1	RNI-like superfamily protein
Ha412HOChr10g0476531	1.81609	6.52182	61.4695	7.216e-12	8.14352e-10	AT3G24450		Heavy metal transport/detoxification superfamily protein
Ha412HOChr15g0711311	-1.01305	4.49059	61.4019	7.36678e-12	8.28482e-10	AT2G21940	SK1, ATSK1	shikimate kinase 1
Ha412HOChr05g0214991	2.18032	2.16102	61.1196	8.03214e-12	9.00183e-10	AT3G24740		Protein of unknown function (DUF1644)
Ha412HOChr11g0489391	2.0485	4.38289	61.0942	8.09511e-12	9.04113e-10	AT3G58120	ATBZIP61, BZIP61	Basic-leucine zipper (bZIP) transcription factor family protein
Ha412HOChr15g0726001	-0.928124	4.96443	60.856	8.7091e-12	9.69344e-10	AT5G28050		Cytidine/deoxycytidylate deaminase family protein
Ha412HOChr08g0361621	-1.4139	2.6146	60.4027	1.00126e-11	1.10709e-09	AT4G26850	VTC2	mannose-1-phosphate guanylyltransferase (GDP)s;GDP-galactose:mannose-1-phosphate guanylyltransferases;GDP-galactose:glucose-1-phosphate guanylyltransferases;GDP-galactose:myoinositol-1-phosphate guanylyltransferases;glucose-1-phosphate guanylyltransferase
Ha412HOChr03g0131621	-0.896811	5.7452	60.4019	1.00151e-11	1.10709e-09	AT4G31390		Protein kinase superfamily protein
Ha412HOChr09g0408381	1.11469	4.59113	60.0567	1.11405e-11	1.22731e-09	AT5G67385		Phototropic-responsive NPH3 family protein
Ha412HOChr12g0580251	1.13881	6.73275	60.0172	1.12772e-11	1.23817e-09	AT1G67900		Phototropic-responsive NPH3 family protein
Ha412HOChr02g0073821	-1.45885	3.96084	59.9247	1.16042e-11	1.26976e-09	AT1G10040		alpha/beta-Hydrolases superfamily protein
Ha412HOChr16g0803691	-0.895887	4.41302	59.8638	1.18251e-11	1.28957e-09	AT1G02410		cytochrome c oxidase assembly protein CtaG / Cox11 family
Ha412HOChr15g0733021	1.27877	5.29922	59.8065	1.20364e-11	1.30822e-09	AT3G28180	ATCSLC04, CSLC04, ATCSLC4, CSLC4	Cellulose-synthase-like C4
Ha412HOChr05g0239331	1.43756	4.26769	59.3657	1.3798e-11	1.49466e-09	AT1G15760		Sterile alpha motif (SAM) domain-containing protein
Ha412HOChr17g0856921	1.84181	5.31568	59.3054	1.40587e-11	1.51783e-09	AT1G70090	GATL9, LGT8	glucosyl transferase family 8
Ha412HOChr13g0623611	1.38006	6.50491	59.2136	1.44653e-11	1.55653e-09	AT4G16780	ATHB-2, HAT4, ATHB2, HB-2	homeobox protein 2
Ha412HOChr04g0174411	-0.872088	5.43397	59.1441	1.47811e-11	1.58524e-09	AT4G13010		Oxidoreductase, zinc-binding dehydrogenase family protein
Ha412HOChr09g0382261	1.05641	7.42787	58.956	1.56715e-11	1.6752e-09	AT4G30410		sequence-specific DNA binding transcription factors
Ha412HOChr05g0209461	-0.912782	4.03533	58.5872	1.75798e-11	1.87301e-09	AT5G57300		S-adenosyl-L-methionine-dependent methyltransferases superfamily protein
Ha412HOChr17g0842951	1.37859	5.05545	58.3421	1.8978e-11	2.01466e-09	AT4G36740	HB-5, ATHB40, HB40	homeobox protein 40
Ha412HOChr10g0446871	3.10927	4.37777	58.3327	1.90338e-11	2.01466e-09	AT2G41640		Glycosyltransferase family 61 protein
Ha412HOChr15g0732421	-1.39374	6.51538	58.2312	1.96479e-11	2.07288e-09	AT5G40650	SDH2-2	succinate dehydrogenase 2-2
Ha412HOChr15g0730661	-1.04846	3.3416	58.2018	1.9829e-11	2.0852e-09	NA	NA	NA
Ha412HOChr06g0269751	-3.25977	2.76095	57.7977	2.25052e-11	2.35896e-09	AT5G23530	AtCXE18, CXE18	carboxyesterase 18
Ha412HOChr14g0692291	-0.794996	4.10655	57.7121	2.3118e-11	2.41539e-09	AT5G52660		Homeodomain-like superfamily protein
Ha412HOChr03g0131001	-0.813442	5.87175	57.6291	2.37281e-11	2.47116e-09	AT5G24810		ABC1 family protein
Ha412HOChr04g0192801	-0.730598	5.17428	57.616	2.38261e-11	2.47341e-09	NA	NA	NA
Ha412HOChr15g0694521	-0.898918	4.51126	57.299	2.63232e-11	2.7239e-09	AT5G01920	STN8	Protein kinase superfamily protein
Ha412HOChr16g0769201	-0.980582	4.64675	57.1525	2.75659e-11	2.84342e-09	AT2G35660	CTF2A	FAD/NAD(P)-binding oxidoreductase family protein
Ha412HOChr10g0434581	-0.702874	5.13957	57.039	2.857e-11	2.93763e-09	AT2G18760	CHR8	chromatin remodeling 8
Ha412HOChr15g0742591	-0.970435	6.01094	56.9399	2.94773e-11	3.02133e-09	AT5G64840	GCN5, ATGCN5	general control non-repressible 5
Ha412HOChr14g0680181	-1.3767	7.00379	56.7917	3.08894e-11	3.15608e-09	AT2G37040	PAL1, ATPAL1	PHE ammonia lyase 1
Ha412HOChr15g0730961	-0.920509	5.61822	56.5725	3.31055e-11	3.37187e-09	AT5G26820	ATIREG3, MAR1, RTS3, IREG3	iron-regulated protein 3
Ha412HOChr02g0086981	1.29851	6.47794	56.3148	3.59199e-11	3.64705e-09	AT2G28110	FRA8, IRX7	Exostosin family protein
Ha412HOChr12g0578751	1.48082	4.34148	56.0634	3.89021e-11	3.9375e-09	AT1G27210		ARM repeat superfamily protein
Ha412HOChr15g0742931	-0.880834	4.04899	55.9233	4.06718e-11	4.10098e-09	AT3G48880		RNI-like superfamily protein
Ha412HOChr04g0145171	-4.15314	0.201384	58.7916	4.07705e-11	4.10098e-09	NA	NA	NA
Ha412HOChr12g0572871	1.38094	6.21621	55.8064	4.22126e-11	4.23289e-09	AT5G44680		DNA glycosylase superfamily protein
Ha412HOChr05g0229351	-1.15118	4.41109	55.7362	4.31661e-11	4.30748e-09	AT3G01400		ARM repeat superfamily protein
Ha412HOChr04g0191091	1.26526	4.21457	55.7321	4.32224e-11	4.30748e-09	AT5G17600		RING/U-box superfamily protein
Ha412HOChr10g0432491	-1.0459	4.81363	55.5943	4.51603e-11	4.4868e-09	AT1G27480		alpha/beta-Hydrolases superfamily protein
Ha412HOChr12g0538781	1.26515	5.37955	55.5515	4.57797e-11	4.52275e-09	AT4G29720	ATPAO5, PAO5	polyamine oxidase 5
Ha412HOChr15g0708511	1.15198	6.40793	55.5501	4.58014e-11	4.52275e-09	AT3G01750		Ankyrin repeat family protein
Ha412HOChr13g0590631	-1.6803	3.07583	55.5035	4.64859e-11	4.57639e-09	AT3G19830	NTMC2TYPE5.2, NTMC2T5.2	Calcium-dependent lipid-binding (CaLB domain) family protein
Ha412HOChr09g0413461	-3.96264	1.59563	55.2885	4.9786e-11	4.87959e-09	AT3G01180	AtSS2, SS2	starch synthase 2
Ha412HOChr09g0423081	-0.943215	7.52119	55.2834	4.98671e-11	4.87959e-09	AT4G20360	ATRAB8D, ATRABE1B, RABE1b	RAB GTPase homolog E1B
Ha412HOChr05g0244471	1.29797	5.34682	55.2595	5.0248e-11	4.90206e-09	AT1G72210		basic helix-loop-helix (bHLH) DNA-binding superfamily protein
Ha412HOChr14g0639811	-0.772838	5.17701	55.06	5.35567e-11	5.20915e-09	AT3G18880		Nucleic acid-binding, OB-fold-like protein
Ha412HOChr14g0660521	-1.09071	3.74696	55.0489	5.37457e-11	5.20931e-09	AT1G22150	SULTR1;3	sulfate transporter 1;3
Ha412HOChr16g0747421	1.16459	6.36456	55.0411	5.388e-11	5.20931e-09	AT5G50740		Heavy metal transport/detoxification superfamily protein
Ha412HOChr15g0740971	-1.71516	2.58259	54.9779	5.49811e-11	5.29995e-09	AT4G27290		S-locus lectin protein kinase family protein
Ha412HOChr07g0319901	-1.30795	3.03309	54.899	5.63856e-11	5.41921e-09	AT2G28550	RAP2.7, TOE1	related to AP2.7
Ha412HOChr07g0319901	-1.30795	3.03309	54.899	5.63856e-11	5.41921e-09	AT2G28550	RAP2.7	related to AP2.7
Ha412HOChr03g0133731	-0.875001	3.36947	54.831	5.76271e-11	5.52214e-09	AT4G16060		unknown protein; FUNCTIONS IN: molecular_function unknown; INVOLVED IN: biological_process unknown; LOCATED IN: chloroplast, chloroplast stroma; EXPRESSED IN: 22 plant structures; EXPRESSED DURING: 13 growth stages; Has 42 Blast hits to 42 proteins in 16 species: Archae - 0; Bacteria - 2; Metazoa - 0; Fungi - 0; Plants - 33; Viruses - 0; Other Eukaryotes - 7 (source: NCBI BLink).
Ha412HOChr13g0616091	-0.815207	6.02525	54.8111	5.79954e-11	5.54104e-09	AT5G10730		NAD(P)-binding Rossmann-fold superfamily protein
Ha412HOChr10g0446421	-0.978318	8.77166	54.7212	5.96904e-11	5.68622e-09	AT5G13630	GUN5, CCH, CHLH, CCH1, ABAR	magnesium-chelatase subunit chlH, chloroplast, putative / Mg-protoporphyrin IX chelatase, putative (CHLH)
Ha412HOChr17g0839541	1.15434	5.73913	54.532	6.34246e-11	6.02423e-09	AT4G16490		ARM repeat superfamily protein
Ha412HOChr17g0852941	0.607598	7.32896	54.3431	6.73917e-11	6.38231e-09	AT1G14920	GAI, RGA2	GRAS family transcription factor family protein
Ha412HOChr01g0037621	-1.86406	2.68628	54.175	7.11346e-11	6.71714e-09	AT5G16970	AT-AER, AER	alkenal reductase
Ha412HOChr10g0463301	1.52971	4.73715	54.0495	7.40668e-11	6.97369e-09	AT3G14870		Plant protein of unknown function (DUF641)
Ha412HOChr12g0575561	1.13264	7.18358	53.8249	7.96256e-11	7.47535e-09	AT1G70940	PIN3, ATPIN3	Auxin efflux carrier family protein
Ha412HOChr10g0455891	1.05658	4.7449	53.7571	8.13868e-11	7.6186e-09	AT1G74450		Protein of unknown function (DUF793)
Ha412HOChr03g0140961	-1.05283	3.29663	53.6284	8.48395e-11	7.91892e-09	AT3G09150	HY2, GUN3	phytochromobilin:ferredoxin oxidoreductase, chloroplast / phytochromobilin synthase (HY2)
Ha412HOChr03g0140961	-1.05283	3.29663	53.6284	8.48395e-11	7.91892e-09	AT3G09150	HY2, GUN3, ATHY2	phytochromobilin:ferredoxin oxidoreductase, chloroplast / phytochromobilin synthase (HY2)
Ha412HOChr01g0005341	0.895489	3.76193	53.5589	8.67652e-11	8.0754e-09	AT1G30090		Galactose oxidase/kelch repeat superfamily protein
Ha412HOChr03g0113021	-3.38774	1.6405	54.2677	8.83719e-11	8.20137e-09	AT2G15020		unknown protein; BEST Arabidopsis thaliana protein match is: unknown protein (TAIR:AT5G64190.1); Has 72 Blast hits to 72 proteins in 10 species: Archae - 0; Bacteria - 0; Metazoa - 0; Fungi - 0; Plants - 72; Viruses - 0; Other Eukaryotes - 0 (source: NCBI BLink).
Ha412HOChr15g0740061	-0.724046	4.62741	53.4745	8.91665e-11	8.25147e-09	AT1G71210		Pentatricopeptide repeat (PPR) superfamily protein
Ha412HOChr01g0001501	-1.56922	4.05702	53.2225	9.67424e-11	8.92703e-09	AT4G02360		Protein of unknown function, DUF538
Ha412HOChr07g0320991	-1.32591	3.36252	53.2058	9.72687e-11	8.95011e-09	AT3G55580		Regulator of chromosome condensation (RCC1) family protein
Ha412HOChr12g0539461	-1.22906	5.98704	53.0212	1.03267e-10	9.4751e-09	AT2G06050	OPR3, DDE1	oxophytodienoate-reductase 3
Ha412HOChr12g0539461	-1.22906	5.98704	53.0212	1.03267e-10	9.4751e-09	AT2G06050	OPR3	oxophytodienoate-reductase 3
Ha412HOChr14g0677701	0.865393	5.3788	52.9417	1.05965e-10	9.68809e-09	AT2G27990	BLH8, PNF	BEL1-like homeodomain 8
Ha412HOChr14g0667231	-1.52615	2.96564	52.9352	1.06186e-10	9.68809e-09	NA	NA	NA
Ha412HOChr16g0766181	1.40345	5.02137	52.7311	1.13467e-10	1.03233e-08	AT3G07470		Protein of unknown function, DUF538
Ha412HOChr14g0659111	-1.03917	3.76651	52.722	1.13802e-10	1.03247e-08	NA	NA	NA
Ha412HOChr03g0143441	-0.850392	8.40351	52.63	1.17257e-10	1.06085e-08	AT5G28840	GME	GDP-D-mannose 3',5'-epimerase
Ha412HOChr17g0816981	2.97433	2.50652	52.5623	1.19871e-10	1.08033e-08	AT4G10265		Wound-responsive family protein
Ha412HOChr04g0192141	-0.827694	6.757	52.557	1.20077e-10	1.08033e-08	AT2G45300		RNA 3'-terminal phosphate cyclase/enolpyruvate transferase, alpha/beta
Ha412HOChr12g0559321	1.3553	3.75903	52.5317	1.2107e-10	1.08624e-08	AT3G15095		unknown protein; FUNCTIONS IN: molecular_function unknown; INVOLVED IN: biological_process unknown; EXPRESSED IN: 22 plant structures; EXPRESSED DURING: 13 growth stages; Has 9396 Blast hits to 6248 proteins in 757 species: Archae - 72; Bacteria - 1337; Metazoa - 3078; Fungi - 696; Plants - 406; Viruses - 135; Other Eukaryotes - 3672 (source: NCBI BLink).
Ha412HOChr12g0559321	1.3553	3.75903	52.5317	1.2107e-10	1.08624e-08	AT3G15095		unknown protein; FUNCTIONS IN: molecular_function unknown; INVOLVED IN: biological_process unknown; LOCATED IN: chloroplast; EXPRESSED IN: 22 plant structures; EXPRESSED DURING: 13 growth stages; Has 9762 Blast hits to 6439 proteins in 764 species: Archae - 77; Bacteria - 1339; Metazoa - 3211; Fungi - 718; Plants - 437; Viruses - 131; Other Eukaryotes - 3849 (source: NCBI BLink).
Ha412HOChr12g0559321	1.3553	3.75903	52.5317	1.2107e-10	1.08624e-08	AT3G15095		unknown protein; FUNCTIONS IN: molecular_function unknown; INVOLVED IN: biological_process unknown; EXPRESSED IN: 22 plant structures; EXPRESSED DURING: 13 growth stages; Has 30201 Blast hits to 17322 proteins in 780 species: Archae - 12; Bacteria - 1396; Metazoa - 17338; Fungi - 3422; Plants - 5037; Viruses - 0; Other Eukaryotes - 2996 (source: NCBI BLink).
Ha412HOChr15g0726161	1.36304	5.46159	52.4164	1.25702e-10	1.12469e-08	AT3G20770	EIN3, AtEIN3	Ethylene insensitive 3 family protein
Ha412HOChr01g0011121	-1.36543	3.84661	52.3899	1.26794e-10	1.13133e-08	AT2G37970	SOUL-1	SOUL heme-binding family protein
Ha412HOChr05g0230431	-1.59229	4.39294	52.295	1.30776e-10	1.16366e-08	AT4G23000		Calcineurin-like metallo-phosphoesterase superfamily protein
Ha412HOChr01g0035721	1.88505	4.66822	52.2388	1.33194e-10	1.18192e-08	AT2G01820		Leucine-rich repeat protein kinase family protein
Ha412HOChr09g0398621	0.986592	4.88231	52.1382	1.37642e-10	1.21806e-08	AT3G01750		Ankyrin repeat family protein
Ha412HOChr12g0540331	0.860999	5.24319	52.037	1.42268e-10	1.25556e-08	AT3G23590	RFR1, MED33A	REF4-related 1
Ha412HOChr01g0040061	1.15967	6.46191	52.0083	1.43608e-10	1.26187e-08	AT5G06260		TLD-domain containing nucleolar protein
Ha412HOChr13g0617881	-1.49102	4.07287	52.005	1.43762e-10	1.26187e-08	AT4G31780	MGD1, MGDA	monogalactosyl diacylglycerol synthase 1
Ha412HOChr16g0778621	0.636557	6.85414	51.932	1.47232e-10	1.28884e-08	AT5G47750	D6PKL2, PK5	D6 protein kinase like 2
Ha412HOChr01g0002991	-1.71962	3.06468	51.8801	1.49754e-10	1.30738e-08	AT4G02920		unknown protein; BEST Arabidopsis thaliana protein match is: unknown protein (TAIR:AT1G03340.1); Has 41 Blast hits to 41 proteins in 12 species: Archae - 0; Bacteria - 0; Metazoa - 0; Fungi - 0; Plants - 41; Viruses - 0; Other Eukaryotes - 0 (source: NCBI BLink).
Ha412HOChr12g0567681	1.3895	4.92837	51.7729	1.55098e-10	1.35039e-08	AT5G67385		Phototropic-responsive NPH3 family protein
Ha412HOChr09g0404581	-0.796824	4.54611	51.7329	1.57143e-10	1.36453e-08	AT1G21640	NADK2, ATNADK2	NAD kinase 2
Ha412HOChr09g0404581	-0.796824	4.54611	51.7329	1.57143e-10	1.36453e-08	AT1G21640	NADK2	NAD kinase 2
Ha412HOChr03g0120921	-1.46045	2.70298	51.5312	1.67877e-10	1.45384e-08	AT3G14830		unknown protein; BEST Arabidopsis thaliana protein match is: unknown protein (TAIR:AT1G53450.2); Has 73 Blast hits to 73 proteins in 12 species: Archae - 0; Bacteria - 0; Metazoa - 0; Fungi - 0; Plants - 73; Viruses - 0; Other Eukaryotes - 0 (source: NCBI BLink).
Ha412HOChr03g0120921	-1.46045	2.70298	51.5312	1.67877e-10	1.45384e-08	AT3G14830		unknown protein; FUNCTIONS IN: molecular_function unknown; INVOLVED IN: biological_process unknown; LOCATED IN: cellular_component unknown; BEST Arabidopsis thaliana protein match is: unknown protein (TAIR:AT1G53450.2); Has 35333 Blast hits to 34131 proteins in 2444 species: Archae - 798; Bacteria - 22429; Metazoa - 974; Fungi - 991; Plants - 531; Viruses - 0; Other Eukaryotes - 9610 (source: NCB…
Ha412HOChr06g0270961	-0.877435	6.27715	51.4429	1.72809e-10	1.49256e-08	AT5G21222		protein kinase family protein
Ha412HOChr02g0059671	1.09965	5.77136	51.1864	1.87997e-10	1.61942e-08	AT5G42690		Protein of unknown function, DUF547
Ha412HOChr08g0337391	1.19004	3.28064	50.9644	2.02245e-10	1.73753e-08	AT3G46710		NB-ARC domain-containing disease resistance protein
Ha412HOChr05g0243561	1.66669	3.09034	50.5704	2.30295e-10	1.97329e-08	AT1G34110		Leucine-rich receptor-like protein kinase family protein
Ha412HOChr05g0226041	1.28734	5.18008	50.5334	2.33133e-10	1.99233e-08	AT3G17120		unknown protein; BEST Arabidopsis thaliana protein match is: unknown protein (TAIR:AT1G02380.1); Has 67 Blast hits to 67 proteins in 11 species: Archae - 0; Bacteria - 0; Metazoa - 0; Fungi - 0; Plants - 67; Viruses - 0; Other Eukaryotes - 0 (source: NCBI BLink).
Ha412HOChr05g0226041	1.28734	5.18008	50.5334	2.33133e-10	1.99233e-08	AT3G17120		unknown protein; BEST Arabidopsis thaliana protein match is: unknown protein (TAIR:AT1G02380.1); Has 35333 Blast hits to 34131 proteins in 2444 species: Archae - 798; Bacteria - 22429; Metazoa - 974; Fungi - 991; Plants - 531; Viruses - 0; Other Eukaryotes - 9610 (source: NCBI BLink).
Ha412HOChr08g0346171	-1.00731	6.22898	50.4931	2.36257e-10	2.0116e-08	AT5G61640	PMSR1, ATMSRA1	peptidemethionine sulfoxide reductase 1
Ha412HOChr08g0369671	-0.821325	4.81069	50.484	2.36961e-10	2.0116e-08	AT3G17470	ATCRSH, CRSH	Ca2+-activated RelA/spot homolog
Ha412HOChr14g0683181	1.09541	5.49665	50.4803	2.37251e-10	2.0116e-08	AT5G04310		Pectin lyase-like superfamily protein
Ha412HOChr16g0795321	0.787856	5.57396	50.3894	2.44495e-10	2.06259e-08	AT2G02170		Remorin family protein
Ha412HOChr01g0045911	-0.936916	2.90681	50.3888	2.44538e-10	2.06259e-08	AT2G39725		LYR family of Fe/S cluster biogenesis protein
Ha412HOChr08g0368101	1.31319	4.23622	50.2566	2.55472e-10	2.14921e-08	AT5G60850	OBP4	OBF binding protein 4
Ha412HOChr08g0361031	0.899699	4.35412	50.091	2.69872e-10	2.26447e-08	AT5G47650	ATNUDT2, ATNUDX2, NUDT2	nudix hydrolase homolog 2
Ha412HOChr02g0080011	1.22972	5.88312	50.0706	2.71706e-10	2.27397e-08	AT5G11000		Plant protein of unknown function (DUF868)
Ha412HOChr10g0448041	1.329	5.90238	49.871	2.90291e-10	2.42326e-08	AT3G54000		unknown protein; Has 35333 Blast hits to 34131 proteins in 2444 species: Archae - 798; Bacteria - 22429; Metazoa - 974; Fungi - 991; Plants - 531; Viruses - 0; Other Eukaryotes - 9610 (source: NCBI BLink).
Ha412HOChr10g0448041	1.329	5.90238	49.871	2.90291e-10	2.42326e-08	AT3G54000		CONTAINS InterPro DOMAIN/s: Uncharacterised conserved protein UCP022260 (InterPro:IPR016802); Has 94 Blast hits to 94 proteins in 14 species: Archae - 0; Bacteria - 0; Metazoa - 0; Fungi - 0; Plants - 94; Viruses - 0; Other Eukaryotes - 0 (source: NCBI BLink).
Ha412HOChr02g0087851	-0.784605	5.5592	49.8171	2.9554e-10	2.46074e-08	AT5G19855		Chaperonin-like RbcX protein
Ha412HOChr10g0454621	-1.21791	2.86798	49.804	2.96827e-10	2.46511e-08	NA	NA	NA
Ha412HOChr13g0602911	1.79969	3.14056	49.5149	3.26769e-10	2.70684e-08	AT1G50460	HKL1, ATHKL1	hexokinase-like 1
Ha412HOChr09g0425241	-0.82745	6.93258	49.4535	3.33513e-10	2.75344e-08	AT5G61820		FUNCTIONS IN: molecular_function unknown; INVOLVED IN: biological_process unknown; LOCATED IN: vacuole; EXPRESSED IN: 24 plant structures; EXPRESSED DURING: 15 growth stages; CONTAINS InterPro DOMAIN/s: Stress up-regulated Nod 19 (InterPro:IPR011692); Has 30201 Blast hits to 17322 proteins in 780 species: Archae - 12; Bacteria - 1396; Metazoa - 17338; Fungi - 3422; Plants - 5037; Viruses - 0; Oth…
Ha412HOChr02g0088571	-0.750527	6.43111	49.4482	3.34096e-10	2.75344e-08	AT1G55320	AAE18	acyl-activating enzyme 18
Ha412HOChr01g0028931	1.69057	3.89749	49.4307	3.36048e-10	2.7625e-08	AT2G42280		basic helix-loop-helix (bHLH) DNA-binding superfamily protein
Ha412HOChr05g0241491	-0.628542	4.45151	49.3947	3.40106e-10	2.78879e-08	AT5G55700	BAM4	beta-amylase 4
Ha412HOChr05g0241491	-0.628542	4.45151	49.3947	3.40106e-10	2.78879e-08	AT5G55700	BMY6, BAM4	beta-amylase 4
Ha412HOChr05g0207961	-1.33976	5.21263	49.3529	3.44879e-10	2.81601e-08	AT5G17050	UGT78D2	UDP-glucosyl transferase 78D2
Ha412HOChr01g0031081	-0.814394	4.82582	49.3504	3.45166e-10	2.81601e-08	AT5G08710		Regulator of chromosome condensation (RCC1) family protein
Ha412HOChr10g0473031	-1.98761	1.97346	49.3081	3.50058e-10	2.84875e-08	AT5G48930	HCT	hydroxycinnamoyl-CoA shikimate/quinate hydroxycinnamoyl transferase
Ha412HOChr08g0342311	-0.884703	6.41341	49.204	3.62417e-10	2.94194e-08	AT5G13550	SULTR4;1	sulfate transporter 4.1
Ha412HOChr09g0415281	-0.854234	5.3811	49.118	3.72973e-10	3.02005e-08	AT1G22850		SNARE associated Golgi protein family
Ha412HOChr01g0024811	-1.03374	5.4804	49.0062	3.87153e-10	3.12118e-08	AT2G33150	PKT3, PED1, KAT2	peroxisomal 3-ketoacyl-CoA thiolase 3
Ha412HOChr17g0833661	-0.887033	3.23908	49.0044	3.87389e-10	3.12118e-08	NA	NA	NA
Ha412HOChr10g0473961	1.89395	3.56324	48.9776	3.90868e-10	3.14139e-08	AT5G11090		serine-rich protein-related
Ha412HOChr16g0801141	-1.42383	3.01279	48.9268	3.97559e-10	3.18726e-08	AT2G18350	AtHB24, HB24, ZHD6	homeobox protein 24
Ha412HOChr07g0318511	-0.977257	5.09658	48.7755	4.182e-10	3.3385e-08	AT3G29200	CM1, ATCM1	chorismate mutase 1
Ha412HOChr08g0334521	1.12923	4.26221	48.7734	4.18485e-10	3.3385e-08	AT5G16110		unknown protein; FUNCTIONS IN: molecular_function unknown; INVOLVED IN: biological_process unknown; LOCATED IN: chloroplast; EXPRESSED IN: 24 plant structures; EXPRESSED DURING: 15 growth stages; BEST Arabidopsis thaliana protein match is: unknown protein (TAIR:AT3G02555.1); Has 133 Blast hits to 133 proteins in 18 species: Archae - 0; Bacteria - 0; Metazoa - 0; Fungi - 0; Plants - 133; Viruses -…
Ha412HOChr01g0042391	3.66934	3.37586	48.6812	4.31607e-10	3.43472e-08	AT5G60390		GTP binding Elongation factor Tu family protein
Ha412HOChr12g0559861	0.678251	5.10807	48.4684	4.63509e-10	3.67956e-08	AT1G53300	TTL1	tetratricopetide-repeat thioredoxin-like 1
Ha412HOChr12g0534311	-2.38127	4.46085	48.4429	4.67486e-10	3.70206e-08	AT5G57150		basic helix-loop-helix (bHLH) DNA-binding superfamily protein
Ha412HOChr07g0319761	3.40639	4.23281	48.4328	4.69076e-10	3.70558e-08	AT3G54770		RNA-binding (RRM/RBD/RNP motifs) family protein
Ha412HOChr17g0854281	-1.02055	3.83775	48.3546	4.81537e-10	3.79477e-08	AT1G29700		Metallo-hydrolase/oxidoreductase superfamily protein
Ha412HOChr06g0262641	-1.41695	4.01902	48.2919	4.91785e-10	3.86612e-08	NA	NA	NA
Ha412HOChr12g0557491	0.667786	4.54604	48.1784	5.10902e-10	4.00669e-08	AT1G24160		unknown protein; FUNCTIONS IN: molecular_function unknown; INVOLVED IN: biological_process unknown; LOCATED IN: cellular_component unknown; EXPRESSED IN: guard cell; BEST Arabidopsis thaliana protein match is: unknown protein (TAIR:AT1G70100.3).
Ha412HOChr12g0557491	0.667786	4.54604	48.1784	5.10902e-10	4.00669e-08	AT1G24160		unknown protein; BEST Arabidopsis thaliana protein match is: unknown protein (TAIR:AT1G70100.3); Has 5230 Blast hits to 4162 proteins in 477 species: Archae - 30; Bacteria - 540; Metazoa - 2022; Fungi - 429; Plants - 280; Viruses - 32; Other Eukaryotes - 1897 (source: NCBI BLink).
Ha412HOChr13g0601021	-1.83749	6.9337	48.1296	5.19348e-10	4.06308e-08	AT2G37040	PAL1, ATPAL1	PHE ammonia lyase 1
Ha412HOChr15g0713781	-0.6161	4.97262	47.9767	5.4675e-10	4.26715e-08	AT4G38430	ATROPGEF1, ROPGEF1	rho guanyl-nucleotide exchange factor 1
Ha412HOChr12g0537481	0.665438	6.38958	47.9315	5.55138e-10	4.3222e-08	AT5G25510		Protein phosphatase 2A regulatory B subunit family protein
Ha412HOChr08g0357571	-0.538785	5.14885	47.8688	5.66982e-10	4.40383e-08	AT5G58270	STA1, ATATM3, ATM3	ABC transporter of the mitochondrion 3
Ha412HOChr13g0631171	1.26919	4.49011	47.7475	5.90644e-10	4.57664e-08	AT3G23150	ETR2	Signal transduction histidine kinase, hybrid-type, ethylene sensor
Ha412HOChr06g0254951	-0.930639	4.66985	47.7386	5.92427e-10	4.5795e-08	AT1G50320	ATHX, ATX, THX	thioredoxin X
Ha412HOChr07g0287171	-0.859976	5.24463	47.5956	6.21696e-10	4.79431e-08	AT3G23700		Nucleic acid-binding proteins superfamily
Ha412HOChr09g0425621	1.78276	3.16635	47.5847	6.23987e-10	4.80055e-08	AT1G16060	ADAP	ARIA-interacting double AP2 domain protein
Ha412HOChr12g0549461	-0.726584	3.1471	47.5143	6.39004e-10	4.90443e-08	AT1G13570		F-box/RNI-like superfamily protein
Ha412HOChr05g0244501	0.792128	5.13798	47.4479	6.53493e-10	5.00378e-08	AT5G49980	AFB5	auxin F-box protein 5
Ha412HOChr14g0681881	0.95533	5.27058	47.3547	6.74425e-10	5.15188e-08	AT3G54290		FUNCTIONS IN: molecular_function unknown; INVOLVED IN: N-terminal protein myristoylation; LOCATED IN: chloroplast; EXPRESSED IN: 23 plant structures; EXPRESSED DURING: 13 growth stages; CONTAINS InterPro DOMAIN/s: Haemerythrin/HHE cation-binding motif (InterPro:IPR012312); Has 59 Blast hits to 59 proteins in 14 species: Archae - 0; Bacteria - 2; Metazoa - 0; Fungi - 0; Plants - 56; Viruses - 0; O…
Ha412HOChr04g0183591	-1.20163	4.17079	47.2884	6.89706e-10	5.25621e-08	AT4G02110		transcription coactivators
Ha412HOChr11g0486301	-1.07389	3.67225	47.2462	6.99623e-10	5.31927e-08	NA	NA	NA
Ha412HOChr12g0548141	1.79937	4.19541	47.1602	7.20308e-10	5.46371e-08	AT2G01190		Octicosapeptide/Phox/Bem1p family protein
Ha412HOChr05g0219311	-1.04862	4.38399	47.1415	7.2487e-10	5.48547e-08	AT1G64860	SIGA, SIG1, SIG2, SIGB, RPOD1	sigma factor A
Ha412HOChr05g0219311	-1.04862	4.38399	47.1415	7.2487e-10	5.48547e-08	AT1G64860	SIGA	sigma factor A
Ha412HOChr09g0379941	-1.14496	4.65239	47.1335	7.26831e-10	5.48749e-08	AT2G25620	AtDBP1, DBP1	DNA-binding protein phosphatase 1
Ha412HOChr11g0511721	0.902299	5.48502	47.1203	7.30103e-10	5.49937e-08	AT3G12630		A20/AN1-like zinc finger family protein
Ha412HOChr02g0054041	-2.46605	2.90975	47.107	7.33385e-10	5.51128e-08	AT5G33320	CUE1, PPT, ARAPPT	Glucose-6-phosphate/phosphate translocator-related
Ha412HOChr05g0232821	-0.567444	5.66695	47.0853	7.38798e-10	5.53911e-08	AT4G24160		alpha/beta-Hydrolases superfamily protein
Ha412HOChr01g0011821	-0.953821	3.4928	46.8425	8.02218e-10	6.00071e-08	NA	NA	NA
Ha412HOChr12g0547811	-1.05506	7.84628	46.8123	8.1047e-10	6.04846e-08	AT1G11770		FAD-binding Berberine family protein
Ha412HOChr03g0133821	0.669786	5.90591	46.8042	8.12708e-10	6.05121e-08	AT3G05640		Protein phosphatase 2C family protein
Ha412HOChr14g0686321	-3.81825	1.21449	48.8164	8.25591e-10	6.13305e-08	AT3G55580		Regulator of chromosome condensation (RCC1) family protein
Ha412HOChr17g0845311	0.590298	6.54536	46.7311	8.33153e-10	6.17505e-08	AT3G60320		Protein of unknown function (DUF630 and DUF632)
Ha412HOChr08g0369681	-0.492173	6.11781	46.665	8.52082e-10	6.30093e-08	AT1G22100		Inositol-pentakisphosphate 2-kinase family protein
Ha412HOChr02g0055121	-0.880787	3.53622	46.5665	8.81108e-10	6.50073e-08	AT1G35340		ATP-dependent protease La (LON) domain protein
Ha412HOChr07g0321011	-1.24843	3.70073	46.4495	9.1688e-10	6.74928e-08	AT3G55580		Regulator of chromosome condensation (RCC1) family protein
Ha412HOChr03g0136391	0.687551	6.68561	46.4269	9.23978e-10	6.7861e-08	AT4G23740		Leucine-rich repeat protein kinase family protein
Ha412HOChr02g0069781	1.15595	4.04146	46.3024	9.63991e-10	7.06092e-08	AT4G08685	SAH7	Pollen Ole e 1 allergen and extensin family protein
Ha412HOChr10g0475411	1.14551	4.18934	46.2971	9.65756e-10	7.06092e-08	AT4G18760	AtRLP51, RLP51	receptor like protein 51
Ha412HOChr01g0010761	-0.829697	8.0278	46.1901	1.00162e-09	7.30662e-08	AT5G01530	LHCB4.1	light harvesting complex photosystem II
Ha412HOChr05g0203121	-1.48265	2.55498	45.9276	1.09556e-09	7.96622e-08	AT3G57680		Peptidase S41 family protein
Ha412HOChr09g0374211	-5.66747	0.747126	46.5006	1.09696e-09	7.96622e-08	AT2G43840	UGT74F1	UDP-glycosyltransferase 74 F1
Ha412HOChr13g0592271	-1.84042	2.47865	45.887	1.11089e-09	8.04935e-08	AT2G45550	CYP76C4	cytochrome P450, family 76, subfamily C, polypeptide 4
Ha412HOChr10g0472331	0.545181	6.2087	45.8467	1.12631e-09	8.14285e-08	AT1G52320		unknown protein; FUNCTIONS IN: molecular_function unknown; INVOLVED IN: N-terminal protein myristoylation; LOCATED IN: plasma membrane; EXPRESSED IN: 23 plant structures; EXPRESSED DURING: 14 growth stages; CONTAINS InterPro DOMAIN/s: Protein of unknown function DUF630 (InterPro:IPR006868), Protein of unknown function DUF632 (InterPro:IPR006867); BEST Arabidopsis thaliana protein match is: Protei…
Ha412HOChr10g0472331	0.545181	6.2087	45.8467	1.12631e-09	8.14285e-08	AT1G52320		unknown protein; FUNCTIONS IN: molecular_function unknown; INVOLVED IN: N-terminal protein myristoylation; LOCATED IN: plasma membrane; EXPRESSED IN: 23 plant structures; EXPRESSED DURING: 14 growth stages; CONTAINS InterPro DOMAIN/s: Protein of unknown function DUF632 (InterPro:IPR006867); BEST Arabidopsis thaliana protein match is: Protein of unknown function (DUF630 and DUF632) (TAIR:AT5G25590…
Ha412HOChr10g0472331	0.545181	6.2087	45.8467	1.12631e-09	8.14285e-08	AT1G52320		unknown protein; FUNCTIONS IN: molecular_function unknown; INVOLVED IN: N-terminal protein myristoylation; LOCATED IN: plasma membrane; EXPRESSED IN: 23 plant structures; EXPRESSED DURING: 14 growth stages; CONTAINS InterPro DOMAIN/s: Protein of unknown function DUF632 (InterPro:IPR006867); BEST Arabidopsis thaliana protein match is: Protein of unknown function (DUF630 and DUF632) (TAIR:AT5G25590…
Ha412HOChr04g0178131	1.18691	5.32226	45.6665	1.19793e-09	8.6344e-08	AT1G04240	SHY2, IAA3	AUX/IAA transcriptional regulator family protein
Ha412HOChr09g0407381	1.29209	5.23511	45.6624	1.19963e-09	8.6344e-08	AT5G65640	bHLH093	beta HLH protein 93
Ha412HOChr06g0245821	1.66488	6.48577	45.5783	1.23469e-09	8.86707e-08	AT4G22540	ORP2A	OSBP(oxysterol binding protein)-related protein 2A
Ha412HOChr06g0282511	0.770628	7.35292	45.5711	1.23773e-09	8.86921e-08	AT5G39590		TLD-domain containing nucleolar protein
Ha412HOChr13g0589401	0.990028	3.91478	45.5119	1.26313e-09	9.03122e-08	AT2G41370	BOP2	Ankyrin repeat family protein / BTB/POZ domain-containing protein
Ha412HOChr07g0313201	1.09382	3.95088	45.4799	1.27707e-09	9.11081e-08	AT3G54720	AMP1, COP2, HPT, PT, MFO1	Peptidase M28 family protein
Ha412HOChr07g0307701	-0.982755	4.6537	45.3838	1.31988e-09	9.39551e-08	AT1G45207		Remorin family protein
Ha412HOChr12g0573531	-1.10091	6.52003	45.3439	1.33806e-09	9.50401e-08	AT5G67030	ABA1, LOS6, NPQ2, ATABA1, ZEP, IBS3, ATZEP	zeaxanthin epoxidase (ZEP) (ABA1)
Ha412HOChr16g0787571	0.778285	4.81175	45.2699	1.37251e-09	9.7274e-08	AT3G60320		Protein of unknown function (DUF630 and DUF632)
Ha412HOChr03g0144851	-0.840167	3.929	45.2447	1.38443e-09	9.79045e-08	AT2G46100		Nuclear transport factor 2 (NTF2) family protein
Ha412HOChr12g0571701	0.826812	6.89264	45.1075	1.45132e-09	1.02202e-07	AT5G16590	LRR1	Leucine-rich repeat protein kinase family protein
Ha412HOChr16g0802191	2.13394	3.2138	45.1071	1.4515e-09	1.02202e-07	AT4G36040		Chaperone DnaJ-domain superfamily protein
Ha412HOChr16g0760081	-0.855172	3.98369	45.0127	1.49945e-09	1.05349e-07	AT4G11800		Calcineurin-like metallo-phosphoesterase superfamily protein
Ha412HOChr14g0662481	1.10256	6.51311	44.9604	1.52668e-09	1.0703e-07	AT1G75080	BZR1	Brassinosteroid signalling positive regulator (BZR1) family protein
Ha412HOChr14g0679621	-0.976623	5.11994	44.9454	1.53458e-09	1.07351e-07	AT2G37240		Thioredoxin superfamily protein
Ha412HOChr16g0758271	-1.42294	2.41593	44.8368	1.59311e-09	1.11206e-07	NA	NA	NA
Ha412HOChr09g0424681	0.747903	5.71329	44.7619	1.63477e-09	1.13868e-07	AT5G50900		ARM repeat superfamily protein
Ha412HOChr16g0764681	-1.09981	3.21548	44.7327	1.6513e-09	1.14773e-07	AT3G08970	ATERDJ3A, TMS1	DNAJ heat shock N-terminal domain-containing protein
Ha412HOChr08g0326561	-0.727555	4.67702	44.6914	1.675e-09	1.1617e-07	AT1G14345		NAD(P)-linked oxidoreductase superfamily protein
Ha412HOChr16g0773111	-0.759012	5.53617	44.6223	1.71543e-09	1.1872e-07	AT1G77670		Pyridoxal phosphate (PLP)-dependent transferases superfamily protein
Ha412HOChr11g0503331	1.838	1.58298	44.516	1.77958e-09	1.22897e-07	NA	NA	NA
Ha412HOChr12g0569381	1.14293	3.53198	44.4611	1.81366e-09	1.24984e-07	AT3G05270		Plant protein of unknown function (DUF869)
Ha412HOChr02g0086271	-1.248	5.05413	44.2935	1.92192e-09	1.32164e-07	AT1G08250	ADT6	arogenate dehydratase 6
Ha412HOChr17g0840801	-1.07411	5.91011	44.1195	2.04134e-09	1.40078e-07	AT2G31040		ATP synthase protein I -related
Ha412HOChr17g0807421	-2.01129	2.53759	44.0323	2.10395e-09	1.4407e-07	AT1G51310		transferases;tRNA (5-methylaminomethyl-2-thiouridylate)-methyltransferases
Ha412HOChr03g0132871	0.833631	4.89383	44.0191	2.11362e-09	1.44426e-07	AT5G45290		RING/U-box superfamily protein
Ha412HOChr16g0762361	-0.823087	4.63595	43.9573	2.15946e-09	1.47248e-07	AT3G19490	ATNHD1, NHD1	sodium:hydrogen antiporter 1
Ha412HOChr04g0198291	-0.959184	4.20212	43.8699	2.22594e-09	1.51244e-07	AT1G62780		unknown protein; FUNCTIONS IN: molecular_function unknown; INVOLVED IN: biological_process unknown; LOCATED IN: chloroplast, chloroplast stroma; EXPRESSED IN: 22 plant structures; EXPRESSED DURING: 14 growth stages; Has 94 Blast hits to 94 proteins in 35 species: Archae - 6; Bacteria - 10; Metazoa - 21; Fungi - 2; Plants - 48; Viruses - 0; Other Eukaryotes - 7 (source: NCBI BLink).
Ha412HOChr11g0505841	-0.635661	5.17919	43.868	2.22741e-09	1.51244e-07	AT2G29650	ANTR1	phosphate transporter 4;1
Ha412HOChr11g0505841	-0.635661	5.17919	43.868	2.22741e-09	1.51244e-07	AT2G29650	ANTR1, PHT4;1	phosphate transporter 4;1
Ha412HOChr06g0250351	1.83508	4.61256	43.8594	2.23412e-09	1.51383e-07	AT4G02100		Heat shock protein DnaJ with tetratricopeptide repeat
Ha412HOChr12g0536321	-1.22668	3.76073	43.8276	2.25889e-09	1.52742e-07	AT3G24150		unknown protein; BEST Arabidopsis thaliana protein match is: unknown protein (TAIR:AT4G32295.1); Has 50 Blast hits to 50 proteins in 12 species: Archae - 0; Bacteria - 0; Metazoa - 7; Fungi - 0; Plants - 41; Viruses - 0; Other Eukaryotes - 2 (source: NCBI BLink).
Ha412HOChr12g0557561	0.715406	4.72752	43.7968	2.28323e-09	1.54066e-07	AT1G24120	ARL1	ARG1-like 1
Ha412HOChr02g0049371	0.964461	5.94024	43.7688	2.30556e-09	1.55249e-07	AT1G51940		protein kinase family protein / peptidoglycan-binding LysM domain-containing protein
Ha412HOChr13g0587501	-2.74492	2.94681	43.7514	2.31952e-09	1.55865e-07	AT4G12320	CYP706A6	cytochrome P450, family 706, subfamily A, polypeptide 6
Ha412HOChr06g0263831	-0.827499	3.4916	43.7181	2.3465e-09	1.57352e-07	AT2G31450	ATNTH1	DNA glycosylase superfamily protein
Ha412HOChr05g0232321	-0.811272	6.17062	43.6856	2.37318e-09	1.58812e-07	AT1G10210	ATMPK1, MPK1	mitogen-activated protein kinase 1
Ha412HOChr14g0671331	1.36825	2.93537	43.5884	2.45478e-09	1.63934e-07	AT3G49810		ARM repeat superfamily protein
Ha412HOChr16g0791391	-1.48222	4.26242	43.5585	2.48046e-09	1.65308e-07	AT3G61220		NAD(P)-binding Rossmann-fold superfamily protein
Ha412HOChr13g0606191	-0.593677	5.2992	43.4785	2.55054e-09	1.69319e-07	AT5G13030		unknown protein; FUNCTIONS IN: molecular_function unknown; INVOLVED IN: biological_process unknown; LOCATED IN: chloroplast; EXPRESSED IN: 23 plant structures; EXPRESSED DURING: 13 growth stages; CONTAINS InterPro DOMAIN/s: Uncharacterised protein family UPF0061 (InterPro:IPR003846); Has 5046 Blast hits to 4997 proteins in 1211 species: Archae - 8; Bacteria - 2327; Metazoa - 120; Fungi - 134; Pla…
Ha412HOChr03g0118431	1.14202	5.02899	43.4779	2.55111e-09	1.69319e-07	AT1G47550	SEC3A	exocyst complex component sec3A
Ha412HOChr10g0446461	-0.908716	8.76971	43.4665	2.56128e-09	1.69647e-07	AT5G13630	GUN5, CCH, CHLH, CCH1, ABAR	magnesium-chelatase subunit chlH, chloroplast, putative / Mg-protoporphyrin IX chelatase, putative (CHLH)
Ha412HOChr02g0068491	0.707985	4.64813	43.4169	2.6059e-09	1.7225e-07	AT1G76950	PRAF1	Regulator of chromosome condensation (RCC1) family with FYVE zinc finger domain
Ha412HOChr14g0659121	-0.780954	6.06319	43.1465	2.86372e-09	1.88906e-07	AT4G25650	ACD1-LIKE, PTC52, TIC55-IV	ACD1-like
Ha412HOChr12g0534651	1.39278	3.64629	43.121	2.8893e-09	1.89918e-07	AT5G57480		P-loop containing nucleoside triphosphate hydrolases superfamily protein
Ha412HOChr06g0264451	0.474449	5.5442	43.1195	2.89078e-09	1.89918e-07	AT3G50150		Plant protein of unknown function (DUF247)
Ha412HOChr04g0152581	-5.0447	3.04586	43.0978	2.91284e-09	1.9098e-07	AT3G48520	CYP94B3	cytochrome P450, family 94, subfamily B, polypeptide 3
Ha412HOChr12g0545551	-2.60428	1.18423	43.0881	2.92266e-09	1.91236e-07	AT3G11810		unknown protein; BEST Arabidopsis thaliana protein match is: unknown protein (TAIR:AT2G03330.1); Has 141 Blast hits to 141 proteins in 21 species: Archae - 0; Bacteria - 9; Metazoa - 0; Fungi - 0; Plants - 131; Viruses - 0; Other Eukaryotes - 1 (source: NCBI BLink).
Ha412HOChr14g0674541	0.469132	7.23332	43.0673	2.944e-09	1.92245e-07	AT1G74690	IQD31	IQ-domain 31
Ha412HOChr07g0292951	0.996931	5.63857	42.9513	3.06587e-09	1.998e-07	AT5G25590		Protein of unknown function (DUF630 and DUF632)
Ha412HOChr16g0794491	-2.19948	0.310756	42.9138	3.10636e-09	2.02032e-07	AT3G20020	ATPRMT6, PRMT6	protein arginine methyltransferase 6
Ha412HOChr16g0748741	-2.30936	3.94526	42.7929	3.24061e-09	2.10341e-07	AT1G80840	WRKY40, ATWRKY40	WRKY DNA-binding protein 40
Ha412HOChr16g0753691	0.786831	4.54492	42.7814	3.25368e-09	2.10767e-07	AT3G47620	AtTCP14, TCP14	TEOSINTE BRANCHED, cycloidea and PCF (TCP) 14
Ha412HOChr01g0016701	1.5288	2.28181	42.7601	3.27805e-09	2.11922e-07	AT5G59350		unknown protein; FUNCTIONS IN: molecular_function unknown; INVOLVED IN: biological_process unknown; LOCATED IN: endomembrane system; EXPRESSED IN: 23 plant structures; EXPRESSED DURING: 13 growth stages; Has 1807 Blast hits to 1807 proteins in 277 species: Archae - 0; Bacteria - 0; Metazoa - 736; Fungi - 347; Plants - 385; Viruses - 0; Other Eukaryotes - 339 (source: NCBI BLink).
Ha412HOChr17g0812341	-0.643279	5.32925	42.7257	3.31784e-09	2.14067e-07	AT1G18180		Protein of unknown function (DUF1295)
Ha412HOChr10g0476571	0.682603	5.11342	42.704	3.34311e-09	2.15269e-07	AT4G13350	NIG	NSP (nuclear shuttle protein)-interacting GTPase
Ha412HOChr06g0264141	1.47312	5.64913	42.6922	3.35692e-09	2.15729e-07	AT3G54000		CONTAINS InterPro DOMAIN/s: Uncharacterised conserved protein UCP022260 (InterPro:IPR016802); Has 94 Blast hits to 94 proteins in 14 species: Archae - 0; Bacteria - 0; Metazoa - 0; Fungi - 0; Plants - 94; Viruses - 0; Other Eukaryotes - 0 (source: NCBI BLink).
Ha412HOChr06g0264141	1.47312	5.64913	42.6922	3.35692e-09	2.15729e-07	AT3G54000		unknown protein; Has 35333 Blast hits to 34131 proteins in 2444 species: Archae - 798; Bacteria - 22429; Metazoa - 974; Fungi - 991; Plants - 531; Viruses - 0; Other Eukaryotes - 9610 (source: NCBI BLink).
Ha412HOChr12g0570571	1.02897	3.56764	42.645	3.41302e-09	2.189e-07	AT2G47500		P-loop nucleoside triphosphate hydrolases superfamily protein with CH (Calponin Homology) domain
Ha412HOChr14g0688341	-1.40761	3.77825	42.6362	3.42354e-09	2.19097e-07	AT5G05790		Duplicated homeodomain-like superfamily protein
Ha412HOChr07g0314981	1.0375	4.76496	42.6311	3.42963e-09	2.19097e-07	AT1G08010	GATA11	GATA transcription factor 11
Ha412HOChr03g0102401	-1.3528	4.13577	42.5635	3.51197e-09	2.23916e-07	AT2G27170	TTN7, SMC3	Structural maintenance of chromosomes (SMC) family protein
Ha412HOChr04g0189191	-1.15816	6.02069	42.5272	3.5569e-09	2.26335e-07	AT1G01360	RCAR1, PYL9	regulatory component of ABA receptor 1
Ha412HOChr14g0662431	0.920514	5.41394	42.468	3.6316e-09	2.30635e-07	AT5G38510		Rhomboid-related intramembrane serine protease family protein
Ha412HOChr13g0619041	-1.01323	5.48728	42.4231	3.68941e-09	2.33848e-07	AT3G16785	PLDP1, PLDZ1, PLDZETA1, PLD ZETA 1	phospholipase D P1
Ha412HOChr04g0170991	1.79914	4.36131	42.3789	3.74706e-09	2.37038e-07	AT4G25420	GA5, GA20OX1, AT2301, ATGA20OX1	2-oxoglutarate (2OG) and Fe(II)-dependent oxygenase superfamily protein
Ha412HOChr05g0234341	-1.53545	4.37617	42.226	3.954e-09	2.49642e-07	NA	NA	NA
Ha412HOChr13g0595181	0.886602	7.27974	42.1327	4.08604e-09	2.57476e-07	AT3G17100		sequence-specific DNA binding transcription factors
Ha412HOChr06g0257201	-1.23653	2.69454	42.1074	4.12251e-09	2.5927e-07	AT1G32200	ATS1, ACT1	phospholipid/glycerol acyltransferase family protein
Ha412HOChr09g0425581	1.53639	5.50702	42.0366	4.22662e-09	2.64916e-07	AT1G16170		unknown protein; FUNCTIONS IN: molecular_function unknown; INVOLVED IN: biological_process unknown; LOCATED IN: cellular_component unknown; EXPRESSED IN: 24 plant structures; EXPRESSED DURING: 15 growth stages; BEST Arabidopsis thaliana protein match is: unknown protein (TAIR:AT1G79660.1); Has 55 Blast hits to 55 proteins in 13 species: Archae - 0; Bacteria - 0; Metazoa - 0; Fungi - 0; Plants - 5…
Ha412HOChr15g0740811	-0.569008	6.10374	42.0352	4.22864e-09	2.64916e-07	AT1G53090	SPA4	SPA1-related 4
Ha412HOChr12g0534621	-1.59814	3.1711	42.0253	4.24346e-09	2.65331e-07	AT2G25730		unknown protein; Has 157 Blast hits to 144 proteins in 62 species: Archae - 0; Bacteria - 0; Metazoa - 101; Fungi - 0; Plants - 35; Viruses - 0; Other Eukaryotes - 21 (source: NCBI BLink).
Ha412HOChr12g0534621	-1.59814	3.1711	42.0253	4.24346e-09	2.65331e-07	AT2G25730		unknown protein; LOCATED IN: cellular_component unknown; EXPRESSED IN: 23 plant structures; EXPRESSED DURING: 14 growth stages.
Ha412HOChr02g0054541	1.31214	3.19078	41.9261	4.3944e-09	2.74215e-07	AT5G62865		unknown protein; BEST Arabidopsis thaliana protein match is: unknown protein (TAIR:AT3G48020.1).
Ha412HOChr03g0141391	0.92875	4.54567	41.9209	4.40248e-09	2.74215e-07	AT3G22190	IQD5	IQ-domain 5
Ha412HOChr03g0105801	0.761692	6.38202	41.8972	4.43945e-09	2.75987e-07	AT5G49720	ATGH9A1, TSD1, DEC, KOR, RSW2, IRX2, KOR1, GH9A1	glycosyl hydrolase 9A1
Ha412HOChr05g0241681	-1.08328	2.15438	41.8813	4.46437e-09	2.77005e-07	AT1G51340		MATE efflux family protein
Ha412HOChr13g0584541	-2.38496	0.931711	41.8535	4.5085e-09	2.79208e-07	AT4G04650		RNA-directed DNA polymerase (reverse transcriptase)-related family protein
Ha412HOChr15g0722161	-4.31494	2.9145	41.7911	4.60877e-09	2.84873e-07	AT1G13280	AOC4	allene oxide cyclase 4
Ha412HOChr09g0405981	-0.834827	5.64225	41.7118	4.7397e-09	2.92408e-07	AT5G38660	APE1	acclimation of photosynthesis to environment
Ha412HOChr10g0465601	1.03278	5.20449	41.6116	4.9104e-09	3.02363e-07	AT4G34530	CIB1	cryptochrome-interacting basic-helix-loop-helix 1
Ha412HOChr03g0144761	0.783314	4.99066	41.5804	4.96496e-09	3.05142e-07	AT2G45720		ARM repeat superfamily protein
Ha412HOChr09g0406201	0.936928	4.1103	41.5676	4.98751e-09	3.05948e-07	AT1G67050		unknown protein; BEST Arabidopsis thaliana protein match is: unknown protein (TAIR:AT5G38320.1); Has 617 Blast hits to 318 proteins in 80 species: Archae - 0; Bacteria - 16; Metazoa - 141; Fungi - 62; Plants - 128; Viruses - 2; Other Eukaryotes - 268 (source: NCBI BLink).
Ha412HOChr07g0307671	-2.65414	1.25673	41.5352	5.04499e-09	3.08452e-07	AT4G36950	MAPKKK21	mitogen-activated protein kinase kinase kinase 21
Ha412HOChr13g0602431	-1.8131	5.64126	41.5338	5.04738e-09	3.08452e-07	AT2G36885		unknown protein; FUNCTIONS IN: molecular_function unknown; LOCATED IN: chloroplast; EXPRESSED IN: 22 plant structures; EXPRESSED DURING: 13 growth stages; Has 35333 Blast hits to 34131 proteins in 2444 species: Archae - 798; Bacteria - 22429; Metazoa - 974; Fungi - 991; Plants - 531; Viruses - 0; Other Eukaryotes - 9610 (source: NCBI BLink).
Ha412HOChr13g0602431	-1.8131	5.64126	41.5338	5.04738e-09	3.08452e-07	AT2G36885		unknown protein; FUNCTIONS IN: molecular_function unknown; LOCATED IN: chloroplast; EXPRESSED IN: 22 plant structures; EXPRESSED DURING: 13 growth stages; Has 172 Blast hits to 172 proteins in 58 species: Archae - 0; Bacteria - 116; Metazoa - 0; Fungi - 0; Plants - 32; Viruses - 0; Other Eukaryotes - 24 (source: NCBI BLink).
Ha412HOChr05g0220041	-2.07562	2.62861	41.4938	5.11934e-09	3.1226e-07	AT5G05580	FAD8	fatty acid desaturase 8
Ha412HOChr14g0664811	-1.35136	2.07161	41.3256	5.43342e-09	3.30795e-07	AT5G35810		Ankyrin repeat family protein
Ha412HOChr14g0674401	1.30145	4.25486	41.3107	5.46215e-09	3.31921e-07	AT5G15120		Protein of unknown function (DUF1637)
Ha412HOChr15g0737351	0.742295	4.82446	41.2107	5.65939e-09	3.43262e-07	AT5G67200		Leucine-rich repeat protein kinase family protein
Ha412HOChr09g0395871	0.638111	5.97922	41.1057	5.87412e-09	3.55094e-07	AT5G52430		hydroxyproline-rich glycoprotein family protein
Ha412HOChr03g0138551	-1.36189	3.21828	41.1046	5.8764e-09	3.55094e-07	AT1G12380		unknown protein; BEST Arabidopsis thaliana protein match is: unknown protein (TAIR:AT1G62870.1); Has 173 Blast hits to 170 proteins in 34 species: Archae - 0; Bacteria - 4; Metazoa - 25; Fungi - 8; Plants - 123; Viruses - 7; Other Eukaryotes - 6 (source: NCBI BLink).
Ha412HOChr07g0302011	-0.445313	6.46477	41.0738	5.94106e-09	3.5805e-07	AT3G02700		NC domain-containing protein-related
Ha412HOChr08g0362591	2.68878	1.91666	41.0707	5.94742e-09	3.5805e-07	AT4G10270		Wound-responsive family protein
Ha412HOChr04g0184731	-0.935699	6.74272	41.0591	5.972e-09	3.58863e-07	AT3G06350	EMB3004, MEE32	dehydroquinate dehydratase, putative / shikimate dehydrogenase, putative
Ha412HOChr08g0353321	-0.749472	5.42175	41.0224	6.05041e-09	3.62901e-07	AT4G03000		RING/U-box superfamily protein
Ha412HOChr01g0011611	-1.21524	3.19143	41.0119	6.07289e-09	3.63576e-07	AT3G10760		Homeodomain-like superfamily protein
Ha412HOChr10g0432241	0.707742	4.76028	40.9968	6.10567e-09	3.64865e-07	AT1G76880		Duplicated homeodomain-like superfamily protein
Ha412HOChr13g0607771	-1.26902	4.04046	40.9773	6.14816e-09	3.66727e-07	AT5G01340		Mitochondrial substrate carrier family protein
Ha412HOChr01g0018211	1.0186	7.13027	40.9388	6.23279e-09	3.71092e-07	AT2G29970		Double Clp-N motif-containing P-loop nucleoside triphosphate hydrolases superfamily protein
Ha412HOChr16g0771241	1.10458	3.39134	40.9087	6.29979e-09	3.74393e-07	AT1G13170	ORP1D	OSBP(oxysterol binding protein)-related protein 1D
Ha412HOChr16g0754321	-2.48525	2.74844	40.8916	6.33826e-09	3.75766e-07	AT1G74780		Nodulin-like / Major Facilitator Superfamily protein
Ha412HOChr07g0292661	1.28499	5.04532	40.8881	6.3461e-09	3.75766e-07	AT1G64690	BLT	branchless trichome
Ha412HOChr13g0629931	-0.988329	2.61479	40.7517	6.6616e-09	3.93727e-07	NA	NA	NA
Ha412HOChr17g0846861	0.766304	3.69256	40.6843	6.82324e-09	4.02377e-07	AT3G61670		Protein of unknown function (DUF3133)
Ha412HOChr11g0481421	-1.07564	6.00657	40.6804	6.83279e-09	4.02377e-07	AT4G37470		alpha/beta-Hydrolases superfamily protein
Ha412HOChr07g0293611	-0.732675	4.68935	40.6019	7.02648e-09	4.13032e-07	AT2G25930	ELF3, PYK20	hydroxyproline-rich glycoprotein family protein
Ha412HOChr11g0514591	1.42329	3.18481	40.5565	7.14115e-09	4.19012e-07	AT5G01830		ARM repeat superfamily protein
Ha412HOChr01g0045971	1.05832	4.34614	40.5442	7.17256e-09	4.20094e-07	AT5G35830		Ankyrin repeat family protein
Ha412HOChr10g0438191	1.86575	6.26879	40.4756	7.35017e-09	4.29719e-07	NA	NA	NA
Ha412HOChr09g0409921	1.26245	2.50773	40.4611	7.38842e-09	4.31178e-07	AT5G67020		unknown protein; BEST Arabidopsis thaliana protein match is: unknown protein (TAIR:AT3G50340.1); Has 1807 Blast hits to 1807 proteins in 277 species: Archae - 0; Bacteria - 0; Metazoa - 736; Fungi - 347; Plants - 385; Viruses - 0; Other Eukaryotes - 339 (source: NCBI BLink).
Ha412HOChr09g0428931	-0.920532	4.78784	40.4355	7.45618e-09	4.3435e-07	AT5G56760	ATSERAT1;1, SAT5, SAT-52, SERAT1;1	serine acetyltransferase 1;1
Ha412HOChr13g0614181	1.08245	4.59173	40.3967	7.56018e-09	4.39617e-07	AT3G16560		Protein phosphatase 2C family protein
Ha412HOChr13g0617891	-1.44426	2.55798	40.2538	7.95573e-09	4.61789e-07	AT2G24860		DnaJ/Hsp40 cysteine-rich domain superfamily protein
Ha412HOChr02g0080001	0.67117	5.36238	40.2243	8.0403e-09	4.65863e-07	AT5G25170		PPPDE putative thiol peptidase family protein
Ha412HOChr07g0308971	-3.29705	-0.258297	40.1472	8.26485e-09	4.78018e-07	NA	NA	NA
Ha412HOChr17g0839281	0.606759	5.07007	40.026	8.63122e-09	4.98318e-07	AT1G08050		Zinc finger (C3HC4-type RING finger) family protein
Ha412HOChr12g0547201	0.715525	7.45971	40.0198	8.65043e-09	4.98539e-07	AT2G01570	RGA1, RGA	GRAS family transcription factor family protein
Ha412HOChr09g0399981	-5.55359	-0.125059	41.4382	8.99828e-09	5.17448e-07	AT3G25830	ATTPS-CIN, TPS-CIN	terpene synthase-like sequence-1,8-cineole
Ha412HOChr12g0535951	1.3929	4.24443	39.9059	9.01048e-09	5.17448e-07	AT5G11090		serine-rich protein-related
Ha412HOChr16g0784861	1.80625	5.12845	39.8906	9.05997e-09	5.19369e-07	AT2G44500		O-fucosyltransferase family protein
Ha412HOChr17g0811521	-1.12517	4.04509	39.8727	9.11833e-09	5.21791e-07	AT3G06240		F-box family protein
Ha412HOChr12g0565171	0.733263	5.75967	39.7735	9.44871e-09	5.39743e-07	AT2G03480	QUL2	QUASIMODO2 LIKE 2
Ha412HOChr08g0360821	1.67095	2.29382	39.758	9.50111e-09	5.41781e-07	AT5G56040		Leucine-rich receptor-like protein kinase family protein
Ha412HOChr10g0459121	0.870429	4.97562	39.7106	9.66423e-09	5.50114e-07	AT2G14820	NPY2	Phototropic-responsive NPH3 family protein
Ha412HOChr09g0412991	-1.92609	1.32444	39.6726	9.79682e-09	5.56683e-07	AT3G29180		Protein of unknown function (DUF1336)
Ha412HOChr17g0857101	0.66324	5.21653	39.6358	9.9271e-09	5.63098e-07	AT5G15080		Protein kinase superfamily protein
Ha412HOChr09g0430001	1.13126	6.28211	39.6169	9.99498e-09	5.65957e-07	AT1G53910	RAP2.12	related to AP2 12
Ha412HOChr10g0457021	-0.820877	4.45667	39.4798	1.04995e-08	5.93489e-07	AT5G64290	DCT, DIT2.1	dicarboxylate transport 2.1
Ha412HOChr15g0712261	-0.75374	3.75548	39.447	1.06241e-08	5.98773e-07	AT2G02800	APK2B	protein kinase 2B
Ha412HOChr03g0132671	-0.907048	4.1798	39.4442	1.06349e-08	5.98773e-07	AT4G19070		Putative membrane lipoprotein
Ha412HOChr14g0684881	-1.30971	5.03146	39.4386	1.06565e-08	5.98773e-07	AT5G60100	PRR3	pseudo-response regulator 3
Ha412HOChr14g0684881	-1.30971	5.03146	39.4386	1.06565e-08	5.98773e-07	AT5G60100	APRR3, PRR3	pseudo-response regulator 3
Ha412HOChr07g0289101	-1.34172	6.41351	39.4358	1.0667e-08	5.98773e-07	AT5G41210	ATGSTT1, GST10, GSTT1	glutathione S-transferase THETA 1
Ha412HOChr12g0542581	2.36915	5.54821	39.3611	1.09577e-08	6.14027e-07	AT3G13750	BGAL1	beta galactosidase 1
Ha412HOChr09g0405301	-4.01926	2.12618	39.3267	1.10943e-08	6.2061e-07	AT5G66430		S-adenosyl-L-methionine-dependent methyltransferases superfamily protein
Ha412HOChr15g0704821	-0.730107	4.48234	39.3026	1.11909e-08	6.24933e-07	AT4G37680	HHP4	heptahelical protein 4
Ha412HOChr07g0323571	-1.41839	5.36043	39.2187	1.15344e-08	6.43008e-07	NA	NA	NA
Ha412HOChr14g0687191	0.740771	5.54095	39.2046	1.15928e-08	6.45152e-07	AT2G39920		HAD superfamily, subfamily IIIB acid phosphatase
Ha412HOChr07g0307181	-1.53211	6.8793	39.1917	1.16472e-08	6.47066e-07	AT5G67290		FAD-dependent oxidoreductase family protein
Ha412HOChr06g0268991	-0.949763	3.51461	39.1644	1.1762e-08	6.52329e-07	AT2G24790	COL3, ATCOL3	CONSTANS-like 3
Ha412HOChr06g0247451	-1.39611	5.02469	39.0859	1.20997e-08	6.69908e-07	AT4G11600	ATGPX6, PHGPX, LSC803, GPX6	glutathione peroxidase 6
Ha412HOChr01g0042981	0.953845	7.25145	39.0741	1.21515e-08	6.71631e-07	AT2G36910	ATPGP1, PGP1, ABCB1	ATP binding cassette subfamily B1
Ha412HOChr08g0366871	-3.07125	0.541781	39.0416	1.2295e-08	6.78402e-07	AT3G47670		Plant invertase/pectin methylesterase inhibitor superfamily protein
Ha412HOChr13g0600851	1.37152	3.18927	38.9945	1.25056e-08	6.88853e-07	AT3G09780	CCR1, ATCRR1	CRINKLY4 related 1
Ha412HOChr12g0548911	0.661062	5.9039	38.9542	1.26887e-08	6.97751e-07	AT1G68550		Integrase-type DNA-binding superfamily protein
Ha412HOChr12g0557931	0.964166	3.99826	38.9423	1.27435e-08	6.99575e-07	AT1G23710		Protein of unknown function (DUF1645)
Ha412HOChr15g0734081	-2.19461	2.70413	38.9097	1.28943e-08	7.06658e-07	NA	NA	NA
Ha412HOChr10g0445611	0.785445	3.84434	38.8974	1.2952e-08	7.08619e-07	AT2G42280		basic helix-loop-helix (bHLH) DNA-binding superfamily protein
Ha412HOChr06g0249441	0.806082	4.51981	38.8662	1.30986e-08	7.15431e-07	AT4G17080		Histone H3 K4-specific methyltransferase SET7/9 family protein
Ha412HOChr01g0043531	2.22299	2.16459	38.7996	1.34177e-08	7.31627e-07	AT3G10040		sequence-specific DNA binding transcription factors
Ha412HOChr17g0857181	0.872861	6.50919	38.7779	1.35233e-08	7.36144e-07	AT1G69780	ATHB13	Homeobox-leucine zipper protein family
Ha412HOChr08g0335281	0.68414	6.63941	38.7452	1.36843e-08	7.43656e-07	AT5G16000	NIK1	NSP-interacting kinase 1
Ha412HOChr13g0597191	-2.04092	2.66046	38.7256	1.37819e-08	7.47711e-07	AT2G27690	CYP94C1	cytochrome P450, family 94, subfamily C, polypeptide 1
Ha412HOChr16g0767371	1.62458	2.0014	38.661	1.41078e-08	7.64111e-07	AT2G38480		Uncharacterised protein family (UPF0497)
Ha412HOChr14g0688171	-0.674898	4.56316	38.5544	1.46627e-08	7.92838e-07	AT2G40090	ATATH9, ATH9	ABC2 homolog 9
Ha412HOChr13g0592461	-1.13862	5.70184	38.5452	1.4712e-08	7.94178e-07	AT5G41210	ATGSTT1, GST10, GSTT1	glutathione S-transferase THETA 1
Ha412HOChr05g0226441	-0.564873	5.47443	38.4048	1.54798e-08	8.33683e-07	AT1G48110	ECT7	evolutionarily conserved C-terminal region 7
Ha412HOChr04g0152631	-1.64207	3.08053	38.4021	1.54953e-08	8.33683e-07	AT2G42670		Protein of unknown function (DUF1637)
Ha412HOChr15g0709201	-1.15484	2.59133	38.2514	1.63661e-08	8.78136e-07	NA	NA	NA
Ha412HOChr00c09785g0870301	2.19846	2.63742	38.2498	1.63757e-08	8.78136e-07	AT2G18790	PHYB, HY3, OOP1	phytochrome B
Ha412HOChr07g0322151	-1.26046	3.78407	38.2175	1.65694e-08	8.8705e-07	AT5G05790		Duplicated homeodomain-like superfamily protein
Ha412HOChr11g0491561	0.970094	5.8266	38.1704	1.68552e-08	9.00861e-07	AT5G54530		Protein of unknown function, DUF538
Ha412HOChr05g0203711	1.72979	2.59383	38.159	1.69252e-08	9.03115e-07	AT5G41950		Tetratricopeptide repeat (TPR)-like superfamily protein
Ha412HOChr08g0363551	0.958305	3.79812	38.115	1.71983e-08	9.15924e-07	AT2G05160		CCCH-type zinc fingerfamily protein with RNA-binding domain
Ha412HOChr04g0198891	0.634006	4.97791	38.1112	1.72218e-08	9.15924e-07	AT4G34500		Protein kinase superfamily protein
Ha412HOChr04g0166811	-0.957604	3.23798	38.0684	1.74922e-08	9.28778e-07	AT5G58620		zinc finger (CCCH-type) family protein
Ha412HOChr04g0158171	1.12385	4.755	38.0054	1.78974e-08	9.4874e-07	AT5G42690		Protein of unknown function, DUF547
Ha412HOChr13g0624641	1.21118	4.25766	37.9618	1.8184e-08	9.62355e-07	AT5G49100		unknown protein; BEST Arabidopsis thaliana protein match is: unknown protein (TAIR:AT3G06868.1); Has 30201 Blast hits to 17322 proteins in 780 species: Archae - 12; Bacteria - 1396; Metazoa - 17338; Fungi - 3422; Plants - 5037; Viruses - 0; Other Eukaryotes - 2996 (source: NCBI BLink).
Ha412HOChr11g0491691	-1.74772	1.89437	37.9201	1.84623e-08	9.75489e-07	AT5G48150	PAT1	GRAS family transcription factor
Ha412HOChr07g0298471	-1.30506	2.52343	37.8957	1.86264e-08	9.82559e-07	AT5G58140	PHOT2, NPL1	phototropin 2
Ha412HOChr15g0699901	0.628569	6.85258	37.8477	1.89552e-08	9.98278e-07	AT3G05270		Plant protein of unknown function (DUF869)
Ha412HOChr17g0840551	-0.85212	4.13541	37.8421	1.89941e-08	9.98699e-07	AT2G31130		unknown protein; Has 116 Blast hits to 113 proteins in 44 species: Archae - 0; Bacteria - 3; Metazoa - 21; Fungi - 2; Plants - 40; Viruses - 0; Other Eukaryotes - 50 (source: NCBI BLink).
Ha412HOChr14g0663031	-0.767931	4.86995	37.8113	1.92083e-08	1.00833e-06	AT3G50910		unknown protein; BEST Arabidopsis thaliana protein match is: unknown protein (TAIR:AT5G66480.1); Has 76 Blast hits to 75 proteins in 28 species: Archae - 0; Bacteria - 10; Metazoa - 7; Fungi - 2; Plants - 49; Viruses - 0; Other Eukaryotes - 8 (source: NCBI BLink).
Ha412HOChr15g0719691	-1.86554	0.143575	37.7402	1.97126e-08	1.03313e-06	NA	NA	NA
Ha412HOChr01g0030641	1.43909	4.95331	37.7357	1.9745e-08	1.03315e-06	AT2G44740	CYCP4;1	cyclin p4;1
Ha412HOChr15g0703751	-1.15972	3.29876	37.6969	2.00266e-08	1.0462e-06	AT3G05290	PNC1	peroxisomal adenine nucleotide carrier 1
Ha412HOChr14g0674661	1.05917	9.43341	37.6906	2.00727e-08	1.04691e-06	AT1G74670		Gibberellin-regulated family protein
Ha412HOChr09g0409591	-1.00328	4.67618	37.6709	2.02175e-08	1.05277e-06	AT2G23360		Plant protein of unknown function (DUF869)
Ha412HOChr15g0716291	1.14381	5.1731	37.566	2.10071e-08	1.09213e-06	AT1G01110	IQD18	IQ-domain 18
Ha412HOChr11g0503571	0.80386	5.04002	37.5571	2.10752e-08	1.09392e-06	AT1G56210		Heavy metal transport/detoxification superfamily protein
Ha412HOChr17g0845741	-0.704896	3.2001	37.4921	2.15817e-08	1.11841e-06	AT4G00755		F-box family protein
Ha412HOChr09g0415371	-2.47016	0.81794	37.4401	2.19961e-08	1.13807e-06	AT5G49840		ATP-dependent Clp protease
Ha412HOChr10g0471221	-0.962941	7.72601	37.4087	2.22499e-08	1.14936e-06	AT3G14067		Subtilase family protein
Ha412HOChr14g0679071	0.768049	6.71501	37.3884	2.24158e-08	1.15609e-06	AT5G32450		RNA binding (RRM/RBD/RNP motifs) family protein
Ha412HOChr04g0173871	1.47108	3.07526	37.37	2.25667e-08	1.16202e-06	AT4G29310		Protein of unknown function (DUF1005)
Ha412HOChr16g0779411	0.726267	5.43684	37.3505	2.27289e-08	1.16852e-06	AT1G61900		unknown protein; FUNCTIONS IN: molecular_function unknown; INVOLVED IN: biological_process unknown; LOCATED IN: anchored to plasma membrane, plasma membrane, anchored to membrane; EXPRESSED IN: 23 plant structures; EXPRESSED DURING: 13 growth stages; BEST Arabidopsis thaliana protein match is: unknown protein (TAIR:AT2G30700.1); Has 65 Blast hits to 65 proteins in 12 species: Archae - 0; Bacteria…
Ha412HOChr16g0779411	0.726267	5.43684	37.3505	2.27289e-08	1.16852e-06	AT1G61900		unknown protein; FUNCTIONS IN: molecular_function unknown; INVOLVED IN: biological_process unknown; LOCATED IN: anchored to plasma membrane, plasma membrane, anchored to membrane; EXPRESSED IN: 23 plant structures; EXPRESSED DURING: 13 growth stages; BEST Arabidopsis thaliana protein match is: unknown protein (TAIR:AT2G30700.1); Has 35333 Blast hits to 34131 proteins in 2444 species: Archae - 798…
Ha412HOChr16g0779411	0.726267	5.43684	37.3505	2.27289e-08	1.16852e-06	AT1G61900		unknown protein; BEST Arabidopsis thaliana protein match is: unknown protein (TAIR:AT2G30700.1).
Ha412HOChr11g0489251	-0.529218	4.21791	37.3294	2.29049e-08	1.1757e-06	AT1G06230	GTE4	global transcription factor group E4
Ha412HOChr10g0476681	1.04839	3.89213	37.2717	2.33935e-08	1.19888e-06	AT3G24630		unknown protein; Has 5348 Blast hits to 3182 proteins in 353 species: Archae - 0; Bacteria - 481; Metazoa - 1959; Fungi - 405; Plants - 180; Viruses - 10; Other Eukaryotes - 2313 (source: NCBI BLink).
Ha412HOChr08g0366921	0.898606	4.60784	37.2233	2.38122e-08	1.21841e-06	AT1G69690		TCP family transcription factor
Ha412HOChr14g0677891	0.589604	5.68675	37.2004	2.40125e-08	1.22672e-06	AT1G08010	GATA11	GATA transcription factor 11
Ha412HOChr10g0462531	2.7392	1.1681	37.172	2.42641e-08	1.23684e-06	NA	NA	NA
Ha412HOChr02g0075121	-1.02976	4.09543	37.1694	2.42869e-08	1.23684e-06	AT4G27745		Yippee family putative zinc-binding protein
Ha412HOChr10g0452271	1.01632	5.67341	36.96	2.62255e-08	1.33346e-06	AT5G24560	AtPP2-B12, PP2-B12	phloem protein 2-B12
Ha412HOChr14g0668951	-0.444269	4.94224	36.9487	2.63347e-08	1.33692e-06	AT5G28040		DNA-binding storekeeper protein-related transcriptional regulator
Ha412HOChr08g0332761	0.662215	4.89094	36.9177	2.66356e-08	1.35008e-06	AT1G70750		Protein of unknown function, DUF593
Ha412HOChr06g0254511	3.26933	1.0693	36.8882	2.69266e-08	1.36269e-06	AT4G10265		Wound-responsive family protein
Ha412HOChr14g0677551	0.939241	4.09135	36.8797	2.70102e-08	1.36479e-06	AT2G28120		Major facilitator superfamily protein
Ha412HOChr15g0724381	-0.94985	4.08904	36.8671	2.71355e-08	1.36899e-06	AT5G17300	RVE1	Homeodomain-like superfamily protein
Ha412HOChr13g0605981	-1.13012	4.87087	36.839	2.74169e-08	1.38103e-06	AT5G08530	CI51	51 kDa subunit of complex I
Ha412HOChr05g0243131	0.617439	6.11114	36.8172	2.76374e-08	1.38998e-06	AT1G76890	GT2, AT-GT2	Duplicated homeodomain-like superfamily protein
Ha412HOChr12g0566931	0.643418	7.9827	36.7615	2.8209e-08	1.41653e-06	AT5G65700	BAM1	Leucine-rich receptor-like protein kinase family protein
Ha412HOChr13g0625521	0.843346	5.15717	36.688	2.8983e-08	1.45314e-06	AT4G37650	SHR, SGR7	GRAS family transcription factor
Ha412HOChr07g0324831	-1.79443	2.92874	36.5692	3.02783e-08	1.51574e-06	AT5G46330	FLS2	Leucine-rich receptor-like protein kinase family protein
Ha412HOChr05g0238801	-1.03274	7.52314	36.529	3.07294e-08	1.53518e-06	AT1G51680	4CL1, 4CL.1, AT4CL1	4-coumarate:CoA ligase 1
Ha412HOChr12g0570821	-0.830459	3.23824	36.5262	3.07613e-08	1.53518e-06	AT2G36370		ubiquitin-protein ligases
Ha412HOChr08g0348731	0.634049	6.65289	36.4393	3.17627e-08	1.58271e-06	AT1G14690	MAP65-7	microtubule-associated protein 65-7
Ha412HOChr13g0602831	0.74291	6.00977	36.4192	3.19992e-08	1.59205e-06	AT3G21100		RNA-binding (RRM/RBD/RNP motifs) family protein
Ha412HOChr08g0336421	0.797971	3.89056	36.4053	3.21627e-08	1.59773e-06	AT4G38430	ATROPGEF1, ROPGEF1	rho guanyl-nucleotide exchange factor 1
Ha412HOChr06g0260341	1.02497	3.29097	36.3289	3.30822e-08	1.64088e-06	AT1G23390		Kelch repeat-containing F-box family protein
Ha412HOChr16g0798781	0.449373	5.90944	36.3193	3.32002e-08	1.64422e-06	AT1G13570		F-box/RNI-like superfamily protein
Ha412HOChr11g0479671	-3.12462	1.00917	36.2359	3.42381e-08	1.69304e-06	NA	NA	NA
Ha412HOChr14g0667801	1.40324	2.80686	36.2069	3.46068e-08	1.70715e-06	AT5G16720		Protein of unknown function, DUF593
Ha412HOChr13g0619091	1.00578	3.34726	36.2052	3.46289e-08	1.70715e-06	NA	NA	NA
Ha412HOChr05g0235541	1.2097	4.8922	36.1985	3.47148e-08	1.70878e-06	AT1G74840		Homeodomain-like superfamily protein
Ha412HOChr16g0779501	-0.722914	4.39433	36.1398	3.54758e-08	1.74359e-06	AT1G62250		unknown protein; LOCATED IN: chloroplast; EXPRESSED IN: 23 plant structures; EXPRESSED DURING: 15 growth stages; Has 35333 Blast hits to 34131 proteins in 2444 species: Archae - 798; Bacteria - 22429; Metazoa - 974; Fungi - 991; Plants - 531; Viruses - 0; Other Eukaryotes - 9610 (source: NCBI BLink).
Ha412HOChr16g0779501	-0.722914	4.39433	36.1398	3.54758e-08	1.74359e-06	AT1G62250		unknown protein; LOCATED IN: chloroplast; EXPRESSED IN: 23 plant structures; EXPRESSED DURING: 15 growth stages; Has 30 Blast hits to 30 proteins in 13 species: Archae - 0; Bacteria - 0; Metazoa - 0; Fungi - 0; Plants - 30; Viruses - 0; Other Eukaryotes - 0 (source: NCBI BLink).
Ha412HOChr03g0112551	1.34241	3.7703	36.1299	3.56056e-08	1.74732e-06	AT2G15320		Leucine-rich repeat (LRR) family protein
Ha412HOChr12g0549161	-1.28572	3.96883	36.1146	3.58078e-08	1.75458e-06	AT1G13260	RAV1, EDF4	related to ABI3/VP1 1
Ha412HOChr16g0749571	-1.33421	2.0535	36.0712	3.6387e-08	1.78027e-06	NA	NA	NA
Ha412HOChr03g0104731	-1.18449	3.82114	36.0524	3.66399e-08	1.78994e-06	NA	NA	NA
Ha412HOChr10g0434491	-4.23368	-1.20694	37.2215	3.78391e-08	1.84574e-06	AT3G21360		2-oxoglutarate (2OG) and Fe(II)-dependent oxygenase superfamily protein
Ha412HOChr06g0263841	0.894967	3.31492	35.9516	3.80333e-08	1.85242e-06	AT2G41890		curculin-like (mannose-binding) lectin family protein / PAN domain-containing protein
Ha412HOChr09g0395431	-1.18563	3.07838	35.9065	3.86736e-08	1.88078e-06	AT1G64140		BEST Arabidopsis thaliana protein match is: loricrin-related (TAIR:AT5G64550.1); Has 3596 Blast hits to 2004 proteins in 150 species: Archae - 0; Bacteria - 54; Metazoa - 1597; Fungi - 38; Plants - 513; Viruses - 9; Other Eukaryotes - 1385 (source: NCBI BLink).
Ha412HOChr09g0415581	0.825862	4.737	35.89	3.89104e-08	1.88946e-06	AT1G27840	ATCSA-1	Transducin/WD40 repeat-like superfamily protein
Ha412HOChr14g0640901	-1.06869	2.83253	35.8749	3.91285e-08	1.89721e-06	AT5G03555		permease, cytosine/purines, uracil, thiamine, allantoin family protein
Ha412HOChr02g0085531	1.50443	4.0762	35.8135	4.00295e-08	1.93799e-06	AT5G18130		unknown protein; BEST Arabidopsis thaliana protein match is: unknown protein (TAIR:AT3G03870.1); Has 35333 Blast hits to 34131 proteins in 2444 species: Archae - 798; Bacteria - 22429; Metazoa - 974; Fungi - 991; Plants - 531; Viruses - 0; Other Eukaryotes - 9610 (source: NCBI BLink).
Ha412HOChr02g0085531	1.50443	4.0762	35.8135	4.00295e-08	1.93799e-06	AT5G18130		unknown protein; BEST Arabidopsis thaliana protein match is: unknown protein (TAIR:AT3G03870.2); Has 1807 Blast hits to 1807 proteins in 277 species: Archae - 0; Bacteria - 0; Metazoa - 736; Fungi - 347; Plants - 385; Viruses - 0; Other Eukaryotes - 339 (source: NCBI BLink).
Ha412HOChr09g0397591	-0.635138	5.93861	35.787	4.0424e-08	1.95417e-06	AT5G62960		unknown protein; BEST Arabidopsis thaliana protein match is: unknown protein (TAIR:AT1G10660.1); Has 35333 Blast hits to 34131 proteins in 2444 species: Archae - 798; Bacteria - 22429; Metazoa - 974; Fungi - 991; Plants - 531; Viruses - 0; Other Eukaryotes - 9610 (source: NCBI BLink).
Ha412HOChr03g0141911	0.437207	6.90549	35.7336	4.12326e-08	1.99029e-06	AT3G23340	ckl10	casein kinase I-like 10
Ha412HOChr15g0698911	-0.72189	4.47223	35.717	4.1487e-08	1.99959e-06	AT4G28740		FUNCTIONS IN: molecular_function unknown; INVOLVED IN: biological_process unknown; LOCATED IN: chloroplast; EXPRESSED IN: 21 plant structures; EXPRESSED DURING: 13 growth stages; CONTAINS InterPro DOMAIN/s: Protein of unknown function DUF3493 (InterPro:IPR021883); BEST Arabidopsis thaliana protein match is: tetratricopeptide repeat (TPR)-containing protein (TAIR:AT1G02910.1); Has 30201 Blast hits…
Ha412HOChr17g0839961	-1.5562	3.0345	35.6934	4.18523e-08	2.0142e-06	AT1G18390		Protein kinase superfamily protein
Ha412HOChr08g0333071	0.799448	6.276	35.6343	4.27799e-08	2.05578e-06	AT1G70940	PIN3, ATPIN3	Auxin efflux carrier family protein
Ha412HOChr08g0371501	-1.40087	1.45215	35.6069	4.32171e-08	2.07252e-06	NA	NA	NA
Ha412HOChr03g0104371	1.18795	5.28874	35.6045	4.32561e-08	2.07252e-06	AT5G21482	CKX7, ATCKX5	cytokinin oxidase 7
Ha412HOChr03g0121531	2.18131	3.24866	35.5669	4.38646e-08	2.09583e-06	AT2G42380	ATBZIP34, BZIP34	Basic-leucine zipper (bZIP) transcription factor family protein
Ha412HOChr13g0632781	0.749988	3.69184	35.5664	4.38722e-08	2.09583e-06	AT4G00335	RHB1A	RING-H2 finger B1A
Ha412HOChr04g0183571	1.01936	6.43019	35.5509	4.41259e-08	2.10485e-06	AT4G02100		Heat shock protein DnaJ with tetratricopeptide repeat
Ha412HOChr02g0062901	-1.92228	1.3974	35.5326	4.4427e-08	2.1161e-06	NA	NA	NA
Ha412HOChr09g0395251	1.0223	2.75409	35.5224	4.45954e-08	2.121e-06	AT5G53140		Protein phosphatase 2C family protein
Ha412HOChr12g0539581	-0.730595	4.86605	35.5141	4.47331e-08	2.12443e-06	AT1G19140		FUNCTIONS IN: molecular_function unknown; INVOLVED IN: ubiquinone biosynthetic process; LOCATED IN: mitochondrion; EXPRESSED IN: 24 plant structures; EXPRESSED DURING: 15 growth stages; CONTAINS InterPro DOMAIN/s: COQ9 (InterPro:IPR013718), Ubiquinone biosynthesis protein COQ9 (InterPro:IPR012762); Has 35333 Blast hits to 34131 proteins in 2444 species: Archae - 798; Bacteria - 22429; Metazoa - 9…
Ha412HOChr12g0539581	-0.730595	4.86605	35.5141	4.47331e-08	2.12443e-06	AT1G19140		FUNCTIONS IN: molecular_function unknown; INVOLVED IN: ubiquinone biosynthetic process; LOCATED IN: mitochondrion; EXPRESSED IN: 24 plant structures; EXPRESSED DURING: 15 growth stages; CONTAINS InterPro DOMAIN/s: COQ9 (InterPro:IPR013718), Ubiquinone biosynthesis protein COQ9 (InterPro:IPR012762); Has 748 Blast hits to 748 proteins in 260 species: Archae - 0; Bacteria - 218; Metazoa - 126; Fungi…
Ha412HOChr15g0705041	-1.26285	5.44845	35.4907	4.51231e-08	2.13981e-06	AT5G67370		Protein of unknown function (DUF1230)
Ha412HOChr06g0250311	1.66849	3.51653	35.478	4.53375e-08	2.14684e-06	NA	NA	NA
Ha412HOChr12g0548491	-1.35306	5.17314	35.4007	4.66578e-08	2.20613e-06	AT1G77420		alpha/beta-Hydrolases superfamily protein
Ha412HOChr16g0781101	-0.895579	6.61655	35.345	4.76353e-08	2.24835e-06	AT4G05020	NDB2	NAD(P)H dehydrogenase B2
Ha412HOChr16g0785401	-0.833771	5.20688	35.342	4.76896e-08	2.24835e-06	AT4G16520	ATG8F	Ubiquitin-like superfamily protein
Ha412HOChr16g0754251	-3.52488	0.86268	35.3272	4.79514e-08	2.25741e-06	AT1G74780		Nodulin-like / Major Facilitator Superfamily protein
Ha412HOChr04g0182881	0.739085	5.66166	35.3173	4.81287e-08	2.26247e-06	AT3G60260		ELMO/CED-12 family protein
Ha412HOChr11g0482101	1.93041	3.13064	35.2557	4.92449e-08	2.31159e-06	AT5G65640	bHLH093	beta HLH protein 93
Ha412HOChr16g0784941	-0.627761	4.3719	35.227	4.97748e-08	2.33284e-06	AT2G44410		RING/U-box superfamily protein
Ha412HOChr12g0578891	0.825238	6.72229	35.2234	4.98418e-08	2.33284e-06	AT1G70210	CYCD1;1, ATCYCD1;1	CYCLIN D1;1
Ha412HOChr12g0565951	1.07413	4.51387	35.1968	5.03382e-08	2.35268e-06	AT1G67050		unknown protein; BEST Arabidopsis thaliana protein match is: unknown protein (TAIR:AT5G38320.1); Has 617 Blast hits to 318 proteins in 80 species: Archae - 0; Bacteria - 16; Metazoa - 141; Fungi - 62; Plants - 128; Viruses - 2; Other Eukaryotes - 268 (source: NCBI BLink).
Ha412HOChr12g0547581	-0.898194	6.08591	35.1836	5.05858e-08	2.36084e-06	AT2G01420	PIN4, ATPIN4	Auxin efflux carrier family protein
Ha412HOChr12g0547581	-0.898194	6.08591	35.1836	5.05858e-08	2.36084e-06	AT2G01420	PIN4	Auxin efflux carrier family protein
Ha412HOChr12g0562311	0.915691	6.22794	35.1493	5.12363e-08	2.38776e-06	AT5G42340	PUB15	Plant U-Box 15
Ha412HOChr14g0679611	-1.36094	2.17473	35.1222	5.17566e-08	2.40854e-06	AT2G37250	ADK, ATPADK1	adenosine kinase
Ha412HOChr05g0235051	-1.37002	4.92675	35.0332	5.35042e-08	2.48629e-06	AT2G25140	HSP98.7, CLPB-M, CLPB4	casein lytic proteinase B4
Ha412HOChr09g0418591	0.548833	6.48921	35.0009	5.41527e-08	2.51083e-06	AT4G36520		Chaperone DnaJ-domain superfamily protein
Ha412HOChr17g0826691	1.08398	5.83432	34.9992	5.41873e-08	2.51083e-06	AT4G22540	ORP2A	OSBP(oxysterol binding protein)-related protein 2A
Ha412HOChr13g0605001	1.9774	3.98663	34.9892	5.43897e-08	2.51661e-06	AT5G11000		Plant protein of unknown function (DUF868)
Ha412HOChr04g0186911	0.964172	4.73778	34.9025	5.61795e-08	2.59572e-06	AT5G17640		Protein of unknown function (DUF1005)
Ha412HOChr14g0659141	-0.776164	4.87716	34.8937	5.63636e-08	2.60051e-06	AT4G25650	ACD1-LIKE, PTC52, TIC55-IV	ACD1-like
Ha412HOChr17g0847021	-1.19713	2.23061	34.7585	5.92836e-08	2.73134e-06	NA	NA	NA
Ha412HOChr17g0817091	1.59157	2.07005	34.7499	5.94758e-08	2.73631e-06	AT4G10265		Wound-responsive family protein
Ha412HOChr03g0119531	-0.958365	2.67657	34.7302	5.99154e-08	2.75262e-06	AT5G65560		Pentatricopeptide repeat (PPR) superfamily protein
Ha412HOChr03g0140181	0.941799	5.92579	34.7263	6.00026e-08	2.75273e-06	AT3G06880		Transducin/WD40 repeat-like superfamily protein
Ha412HOChr09g0372461	-0.481074	4.81425	34.6463	6.18271e-08	2.83242e-06	AT5G20680	TBL16	TRICHOME BIREFRINGENCE-LIKE 16
Ha412HOChr09g0372461	-0.481074	4.81425	34.6463	6.18271e-08	2.83242e-06	AT5G20680		TRICHOME BIREFRINGENCE-LIKE 16
Ha412HOChr02g0091731	-1.07838	3.10082	34.6352	6.20843e-08	2.84018e-06	AT1G18480		Calcineurin-like metallo-phosphoesterase superfamily protein
Ha412HOChr07g0322061	0.74783	3.57524	34.6227	6.23742e-08	2.84942e-06	AT2G39950		unknown protein; Has 978 Blast hits to 254 proteins in 81 species: Archae - 0; Bacteria - 8; Metazoa - 109; Fungi - 53; Plants - 41; Viruses - 0; Other Eukaryotes - 767 (source: NCBI BLink).
Ha412HOChr07g0322061	0.74783	3.57524	34.6227	6.23742e-08	2.84942e-06	AT2G39950		unknown protein; FUNCTIONS IN: molecular_function unknown; INVOLVED IN: biological_process unknown; LOCATED IN: cellular_component unknown; EXPRESSED IN: 24 plant structures; EXPRESSED DURING: 15 growth stages; Has 941 Blast hits to 229 proteins in 79 species: Archae - 0; Bacteria - 8; Metazoa - 89; Fungi - 54; Plants - 41; Viruses - 0; Other Eukaryotes - 749 (source: NCBI BLink).
Ha412HOChr08g0328651	-0.871135	5.05653	34.5927	6.30799e-08	2.8776e-06	AT1G67340		HCP-like superfamily protein with MYND-type zinc finger
Ha412HOChr14g0687381	-0.775996	5.00413	34.5813	6.33489e-08	2.88581e-06	AT5G43530		Helicase protein with RING/U-box domain
Ha412HOChr17g0811561	-0.547872	6.42228	34.5528	6.40299e-08	2.91273e-06	AT4G31340		myosin heavy chain-related
Ha412HOChr10g0464201	0.501381	6.37648	34.5444	6.423e-08	2.91774e-06	AT2G05810		ARM repeat superfamily protein
Ha412HOChr07g0303521	0.884206	3.92111	34.5392	6.43551e-08	2.91932e-06	AT5G40380	CRK42	cysteine-rich RLK (RECEPTOR-like protein kinase) 42
Ha412HOChr16g0750671	-0.795549	4.5472	34.5143	6.49598e-08	2.94263e-06	AT1G67300		Major facilitator superfamily protein
Ha412HOChr03g0126351	0.749961	4.41636	34.4201	6.72937e-08	3.0441e-06	AT5G56220		P-loop containing nucleoside triphosphate hydrolases superfamily protein
Ha412HOChr09g0415521	-1.11852	3.26081	34.3952	6.79252e-08	3.06838e-06	NA	NA	NA
Ha412HOChr05g0208771	-0.928621	5.98279	34.3793	6.83326e-08	3.08248e-06	AT5G57330		Galactose mutarotase-like superfamily protein
Ha412HOChr09g0413721	2.25507	1.84345	34.3494	6.91035e-08	3.11293e-06	AT5G39860	PRE1, BNQ1, BHLH136	basic helix-loop-helix (bHLH) DNA-binding family protein
Ha412HOChr09g0427941	1.06148	5.55941	34.3224	6.98067e-08	3.14024e-06	AT5G25830	GATA12	GATA transcription factor 12
Ha412HOChr12g0557461	1.48209	2.92462	34.2156	7.26631e-08	3.26075e-06	AT1G70090	GATL9, LGT8	glucosyl transferase family 8
Ha412HOChr08g0327221	-0.938797	4.22413	34.2147	7.26871e-08	3.26075e-06	AT1G70520	CRK2	cysteine-rich RLK (RECEPTOR-like protein kinase) 2
Ha412HOChr13g0600071	-2.29939	4.6949	34.1968	7.3179e-08	3.27828e-06	AT3G25830	ATTPS-CIN, TPS-CIN	terpene synthase-like sequence-1,8-cineole
Ha412HOChr05g0225601	-1.25523	3.79335	34.1832	7.35538e-08	3.29052e-06	AT5G06060		NAD(P)-binding Rossmann-fold superfamily protein
Ha412HOChr06g0267841	-1.37224	4.172	34.1754	7.37692e-08	3.2956e-06	NA	NA	NA
Ha412HOChr16g0755591	-0.858343	7.6503	34.1078	7.56676e-08	3.37576e-06	AT4G20360	ATRAB8D, ATRABE1B, RABE1b	RAB GTPase homolog E1B
Ha412HOChr12g0562971	1.38553	3.79287	34.0681	7.6806e-08	3.42183e-06	AT4G38470		ACT-like protein tyrosine kinase family protein
Ha412HOChr01g0037571	-1.18776	5.42152	34.0319	7.78592e-08	3.46399e-06	AT5G16970	AT-AER, AER	alkenal reductase
Ha412HOChr04g0186451	1.13033	5.36497	34.006	7.86223e-08	3.49314e-06	AT2G34500	CYP710A1	cytochrome P450, family 710, subfamily A, polypeptide 1
Ha412HOChr11g0525251	1.03803	5.59769	33.9649	7.98461e-08	3.54097e-06	AT5G06390	FLA17	FASCICLIN-like arabinogalactan protein 17 precursor
Ha412HOChr01g0018091	-1.83373	2.87755	33.9626	7.99174e-08	3.54097e-06	AT2G29670		Tetratricopeptide repeat (TPR)-like superfamily protein
Ha412HOChr17g0816011	-2.6391	5.11982	33.9487	8.03355e-08	3.55463e-06	AT2G43020	ATPAO2, PAO2	polyamine oxidase 2
Ha412HOChr07g0300021	1.43483	5.58537	33.8706	8.27361e-08	3.65585e-06	AT1G66150	TMK1	transmembrane kinase 1
Ha412HOChr01g0030161	-0.765459	7.68877	33.8367	8.37994e-08	3.69779e-06	AT3G03620		MATE efflux family protein
Ha412HOChr16g0781141	-1.70128	1.88706	33.8099	8.46507e-08	3.73027e-06	AT4G21510		F-box family protein
Ha412HOChr02g0079351	0.744391	4.39282	33.7776	8.56871e-08	3.77081e-06	AT5G49470		PAS domain-containing protein tyrosine kinase family protein
Ha412HOChr06g0258871	-1.55913	5.57106	33.7662	8.60549e-08	3.78186e-06	AT4G02340		alpha/beta-Hydrolases superfamily protein
Ha412HOChr17g0807061	1.15954	4.64077	33.7585	8.63059e-08	3.78775e-06	AT4G18010	IP5PII	myo-inositol polyphosphate 5-phosphatase 2
Ha412HOChr17g0807061	1.15954	4.64077	33.7585	8.63059e-08	3.78775e-06	AT4G18010	IP5PII, AT5PTASE2, 5PTASE2	myo-inositol polyphosphate 5-phosphatase 2
Ha412HOChr03g0142651	-1.51334	3.88992	33.7361	8.7037e-08	3.81467e-06	AT1G06620		2-oxoglutarate (2OG) and Fe(II)-dependent oxygenase superfamily protein
Ha412HOChr17g0819041	2.8669	1.16594	33.721	8.7534e-08	3.83127e-06	AT4G34770		SAUR-like auxin-responsive protein family
Ha412HOChr06g0256141	1.9174	2.97357	33.647	9.00152e-08	3.93424e-06	AT4G29310		Protein of unknown function (DUF1005)
Ha412HOChr12g0558201	-2.58887	1.04998	33.6436	9.01296e-08	3.93424e-06	AT1G70520	CRK2	cysteine-rich RLK (RECEPTOR-like protein kinase) 2
Ha412HOChr13g0614611	-1.96911	2.6347	33.6278	9.06693e-08	3.95248e-06	AT3G22370	AOX1A, ATAOX1A	alternative oxidase 1A
Ha412HOChr09g0410461	0.828187	4.74024	33.4694	9.62624e-08	4.19065e-06	AT4G37080		Protein of unknown function, DUF547
Ha412HOChr10g0439691	-0.836061	3.41696	33.4578	9.66854e-08	4.20341e-06	AT5G01020		Protein kinase superfamily protein
Ha412HOChr11g0484751	1.01994	3.86594	33.4128	9.83462e-08	4.2659e-06	AT1G79000	HAC1	histone acetyltransferase of the CBP family 1
Ha412HOChr11g0484751	1.01994	3.86594	33.4128	9.83462e-08	4.2659e-06	AT1G79000	HAC1, PCAT2, ATHPCAT2, ATHAC1	histone acetyltransferase of the CBP family 1
Ha412HOChr12g0565931	0.591633	4.2594	33.4117	9.8386e-08	4.2659e-06	AT1G67060		unknown protein; FUNCTIONS IN: molecular_function unknown; INVOLVED IN: biological_process unknown; LOCATED IN: plasma membrane; EXPRESSED IN: 22 plant structures; EXPRESSED DURING: 13 growth stages; Has 283 Blast hits to 281 proteins in 136 species: Archae - 0; Bacteria - 145; Metazoa - 0; Fungi - 65; Plants - 41; Viruses - 0; Other Eukaryotes - 32 (source: NCBI BLink).
Ha412HOChr16g0800831	-0.819865	4.07658	33.3339	1.01324e-07	4.3874e-06	NA	NA	NA
Ha412HOChr01g0023251	0.784463	5.07561	33.2987	1.02683e-07	4.44032e-06	AT1G11440		BEST Arabidopsis thaliana protein match is: glycine-rich protein (TAIR:AT3G29075.1); Has 19337 Blast hits to 8589 proteins in 488 species: Archae - 26; Bacteria - 641; Metazoa - 7852; Fungi - 2167; Plants - 955; Viruses - 616; Other Eukaryotes - 7080 (source: NCBI BLink).
Ha412HOChr09g0372791	-2.20931	3.76158	33.2841	1.03253e-07	4.459e-06	AT4G29820	CFIM-25, ATCFIM-25	homolog of CFIM-25
Ha412HOChr16g0788131	0.83213	4.80351	33.2554	1.04382e-07	4.49677e-06	AT2G44740	CYCP4;1	cyclin p4;1
Ha412HOChr04g0150191	-0.910973	2.63519	33.2548	1.04405e-07	4.49677e-06	AT5G17680		disease resistance protein (TIR-NBS-LRR class), putative
Ha412HOChr11g0532781	1.04125	5.52719	33.2274	1.05496e-07	4.53775e-06	AT3G16857	ARR1, RR1	response regulator 1
Ha412HOChr08g0358881	0.737203	4.61237	33.2126	1.06089e-07	4.55533e-06	AT5G48500		unknown protein; BEST Arabidopsis thaliana protein match is: unknown protein (TAIR:AT2G10930.1); Has 30201 Blast hits to 17322 proteins in 780 species: Archae - 12; Bacteria - 1396; Metazoa - 17338; Fungi - 3422; Plants - 5037; Viruses - 0; Other Eukaryotes - 2996 (source: NCBI BLink).
Ha412HOChr02g0087231	1.09743	5.63692	33.2102	1.06186e-07	4.55533e-06	AT2G28260	ATCNGC15, CNGC15	cyclic nucleotide-gated channel 15
Ha412HOChr13g0600991	-2.16459	2.8895	33.0986	1.10775e-07	4.74588e-06	AT2G37040	PAL1, ATPAL1	PHE ammonia lyase 1
Ha412HOChr14g0691861	-0.80278	7.23944	33.0474	1.12949e-07	4.83262e-06	AT4G25570	ACYB-2	Cytochrome b561/ferric reductase transmembrane protein family
Ha412HOChr01g0041051	0.847869	4.16834	32.997	1.15132e-07	4.91952e-06	AT2G35880		TPX2 (targeting protein for Xklp2) protein family
Ha412HOChr02g0082371	1.89698	4.05141	32.9757	1.16065e-07	4.95288e-06	AT4G30080	ARF16	auxin response factor 16
Ha412HOChr17g0828901	-0.899618	3.21201	32.96	1.1676e-07	4.97596e-06	AT3G25805		unknown protein; Has 98 Blast hits to 98 proteins in 45 species: Archae - 0; Bacteria - 51; Metazoa - 0; Fungi - 0; Plants - 43; Viruses - 0; Other Eukaryotes - 4 (source: NCBI BLink).
Ha412HOChr08g0341991	-1.73571	2.85656	32.947	1.17337e-07	4.99401e-06	AT4G27290		S-locus lectin protein kinase family protein
Ha412HOChr11g0513471	-0.800964	2.38463	32.9342	1.17907e-07	5.01165e-06	AT5G64320		Pentatricopeptide repeat (PPR) superfamily protein
Ha412HOChr03g0109001	1.326	5.89917	32.889	1.19951e-07	5.08827e-06	AT5G15410	DND1, ATCNGC2, CNGC2	Cyclic nucleotide-regulated ion channel family protein
Ha412HOChr05g0238361	-0.724008	3.60279	32.8869	1.20047e-07	5.08827e-06	AT5G50860		Protein kinase superfamily protein
Ha412HOChr02g0061981	-0.683132	5.78972	32.884	1.20181e-07	5.08827e-06	AT5G44640	BGLU13	beta glucosidase 13
Ha412HOChr12g0542591	2.24897	4.60021	32.843	1.22068e-07	5.16143e-06	AT3G13750	BGAL1	beta galactosidase 1
Ha412HOChr15g0699641	1.09579	4.45328	32.7938	1.24373e-07	5.25203e-06	AT1G08760		Plant protein of unknown function (DUF936)
Ha412HOChr13g0608721	-1.15811	3.46425	32.7865	1.24716e-07	5.2568e-06	AT5G64130		cAMP-regulated phosphoprotein 19-related protein
Ha412HOChr15g0737291	1.1014	3.71528	32.7845	1.2481e-07	5.2568e-06	AT4G36920	AP2	Integrase-type DNA-binding superfamily protein
Ha412HOChr15g0737291	1.1014	3.71528	32.7845	1.2481e-07	5.2568e-06	AT4G36920	AP2, FLO2, FL1	Integrase-type DNA-binding superfamily protein
Ha412HOChr06g0251001	-1.75733	4.70239	32.7609	1.25939e-07	5.29745e-06	AT3G03620		MATE efflux family protein
Ha412HOChr11g0517071	-0.445591	7.34733	32.7467	1.26619e-07	5.31916e-06	AT2G43710	SSI2, FAB2	Plant stearoyl-acyl-carrier-protein desaturase family protein
Ha412HOChr11g0529011	1.9771	2.49564	32.7015	1.28819e-07	5.40099e-06	AT3G10040		sequence-specific DNA binding transcription factors
Ha412HOChr15g0742381	0.884111	4.39937	32.6998	1.28901e-07	5.40099e-06	AT5G65210	TGA1	bZIP transcription factor family protein
Ha412HOChr14g0659061	-0.609706	6.27245	32.6946	1.29158e-07	5.40478e-06	AT4G25650	ACD1-LIKE, PTC52, TIC55-IV	ACD1-like
Ha412HOChr01g0014201	0.915394	5.48227	32.6631	1.30714e-07	5.46285e-06	AT2G41820		Leucine-rich repeat protein kinase family protein
Ha412HOChr16g0750711	1.02305	7.49329	32.6173	1.33015e-07	5.55182e-06	AT1G52190		Major facilitator superfamily protein
Ha412HOChr15g0739411	-3.70565	0.0168033	32.5856	1.34631e-07	5.61207e-06	AT3G14440	NCED3, ATNCED3, STO1, SIS7	nine-cis-epoxycarotenoid dioxygenase 3
Ha412HOChr04g0164481	-0.574725	4.81382	32.481	1.40109e-07	5.8329e-06	AT1G76730		NagB/RpiA/CoA transferase-like superfamily protein
Ha412HOChr13g0602501	0.872003	7.55819	32.4353	1.42572e-07	5.9278e-06	AT5G03380		Heavy metal transport/detoxification superfamily protein
Ha412HOChr09g0375171	-0.746447	4.14591	32.3881	1.45163e-07	6.0278e-06	AT5G18190		Protein kinase family protein
Ha412HOChr14g0664021	1.73658	2.66674	32.3836	1.4541e-07	6.03031e-06	AT1G75800		Pathogenesis-related thaumatin superfamily protein
Ha412HOChr11g0530371	-1.22047	3.33239	32.3659	1.46399e-07	6.06357e-06	NA	NA	NA
Ha412HOChr16g0750551	2.12276	2.56092	32.3538	1.47077e-07	6.08389e-06	AT1G79910		Regulator of Vps4 activity in the MVB pathway protein
Ha412HOChr08g0333951	0.783005	4.23447	32.3498	1.47299e-07	6.0853e-06	AT2G01210		Leucine-rich repeat protein kinase family protein
Ha412HOChr10g0462551	0.894214	4.92864	32.3215	1.48901e-07	6.14365e-06	AT3G15095		unknown protein; FUNCTIONS IN: molecular_function unknown; INVOLVED IN: biological_process unknown; LOCATED IN: chloroplast; EXPRESSED IN: 22 plant structures; EXPRESSED DURING: 13 growth stages; Has 9762 Blast hits to 6439 proteins in 764 species: Archae - 77; Bacteria - 1339; Metazoa - 3211; Fungi - 718; Plants - 437; Viruses - 131; Other Eukaryotes - 3849 (source: NCBI BLink).
Ha412HOChr10g0462551	0.894214	4.92864	32.3215	1.48901e-07	6.14365e-06	AT3G15095		unknown protein; FUNCTIONS IN: molecular_function unknown; INVOLVED IN: biological_process unknown; EXPRESSED IN: 22 plant structures; EXPRESSED DURING: 13 growth stages; Has 9396 Blast hits to 6248 proteins in 757 species: Archae - 72; Bacteria - 1337; Metazoa - 3078; Fungi - 696; Plants - 406; Viruses - 135; Other Eukaryotes - 3672 (source: NCBI BLink).
Ha412HOChr10g0462551	0.894214	4.92864	32.3215	1.48901e-07	6.14365e-06	AT3G15095		unknown protein; FUNCTIONS IN: molecular_function unknown; INVOLVED IN: biological_process unknown; EXPRESSED IN: 22 plant structures; EXPRESSED DURING: 13 growth stages; Has 30201 Blast hits to 17322 proteins in 780 species: Archae - 12; Bacteria - 1396; Metazoa - 17338; Fungi - 3422; Plants - 5037; Viruses - 0; Other Eukaryotes - 2996 (source: NCBI BLink).
Ha412HOChr12g0575361	0.939427	4.47931	32.2891	1.50756e-07	6.21226e-06	AT5G15740		O-fucosyltransferase family protein
Ha412HOChr07g0296471	-1.74781	4.8896	32.2758	1.5152e-07	6.23582e-06	AT2G32150		Haloacid dehalogenase-like hydrolase (HAD) superfamily protein
Ha412HOChr11g0483851	-3.27414	0.926144	32.2512	1.52956e-07	6.28693e-06	AT4G36220	FAH1, CYP84A1	ferulic acid 5-hydroxylase 1
Ha412HOChr17g0847011	-1.15882	3.26143	32.2356	1.53867e-07	6.31635e-06	AT4G01150		unknown protein; FUNCTIONS IN: molecular_function unknown; INVOLVED IN: biological_process unknown; LOCATED IN: chloroplast thylakoid membrane, chloroplast, plastoglobule; EXPRESSED IN: 22 plant structures; EXPRESSED DURING: 14 growth stages; Has 30201 Blast hits to 17322 proteins in 780 species: Archae - 12; Bacteria - 1396; Metazoa - 17338; Fungi - 3422; Plants - 5037; Viruses - 0; Other Eukary…
Ha412HOChr17g0847011	-1.15882	3.26143	32.2356	1.53867e-07	6.31635e-06	AT4G01150		unknown protein; FUNCTIONS IN: molecular_function unknown; INVOLVED IN: biological_process unknown; LOCATED IN: thylakoid, chloroplast thylakoid membrane, chloroplast, plastoglobule, chloroplast envelope; EXPRESSED IN: 23 plant structures; EXPRESSED DURING: 14 growth stages; BEST Arabidopsis thaliana protein match is: unknown protein (TAIR:AT4G38100.1); Has 323 Blast hits to 323 proteins in 59 sp…
Ha412HOChr14g0664061	0.936511	6.09255	32.2095	1.55409e-07	6.3707e-06	AT2G17820	ATHK1, AHK1, HK1	histidine kinase 1
Ha412HOChr02g0053661	-1.51173	1.59798	32.2066	1.55584e-07	6.3707e-06	NA	NA	NA
Ha412HOChr14g0658961	-1.13579	1.63922	32.1734	1.57572e-07	6.44392e-06	NA	NA	NA
Ha412HOChr16g0750601	-0.695547	7.05507	32.1696	1.57802e-07	6.44519e-06	AT1G45688		unknown protein; FUNCTIONS IN: molecular_function unknown; INVOLVED IN: biological_process unknown; LOCATED IN: plasma membrane; EXPRESSED IN: 22 plant structures; EXPRESSED DURING: 13 growth stages; BEST Arabidopsis thaliana protein match is: unknown protein (TAIR:AT5G42860.1); Has 258 Blast hits to 242 proteins in 39 species: Archae - 0; Bacteria - 11; Metazoa - 10; Fungi - 14; Plants - 198; Vi…
Ha412HOChr16g0750601	-0.695547	7.05507	32.1696	1.57802e-07	6.44519e-06	AT1G45688		unknown protein; FUNCTIONS IN: molecular_function unknown; INVOLVED IN: biological_process unknown; LOCATED IN: plasma membrane; EXPRESSED IN: 22 plant structures; EXPRESSED DURING: 13 growth stages; BEST Arabidopsis thaliana protein match is: unknown protein (TAIR:AT5G42860.1); Has 35333 Blast hits to 34131 proteins in 2444 species: Archae - 798; Bacteria - 22429; Metazoa - 974; Fungi - 991; Pla…
Ha412HOChr07g0306821	1.64953	4.35754	32.1391	1.59654e-07	6.51265e-06	AT5G67420	LBD37, ASL39	LOB domain-containing protein 37
Ha412HOChr15g0734511	-1.6598	2.52944	31.9822	1.69537e-07	6.90447e-06	AT3G02100		UDP-Glycosyltransferase superfamily protein
Ha412HOChr17g0804481	0.833557	3.45477	31.9799	1.69686e-07	6.90447e-06	AT1G63500		Protein kinase protein with tetratricopeptide repeat domain
Ha412HOChr04g0159091	-1.79323	3.61292	31.9247	1.73309e-07	7.04304e-06	AT5G42650	AOS, CYP74A, DDE2	allene oxide synthase
Ha412HOChr02g0070331	2.48814	4.6363	31.8058	1.81397e-07	7.36248e-06	AT4G08950	EXO	Phosphate-responsive 1 family protein
Ha412HOChr10g0431211	-1.10416	6.78984	31.7915	1.82396e-07	7.39377e-06	AT1G22410		Class-II DAHP synthetase family protein
Ha412HOChr14g0676731	0.512629	4.28039	31.7694	1.8395e-07	7.44745e-06	AT1G12910	ATAN11, LWD1	Transducin/WD40 repeat-like superfamily protein
Ha412HOChr01g0038981	1.48965	5.32917	31.7149	1.87837e-07	7.59532e-06	AT2G44130		Galactose oxidase/kelch repeat superfamily protein
Ha412HOChr10g0431231	2.00143	2.48574	31.6668	1.91338e-07	7.72725e-06	AT1G22330		RNA-binding (RRM/RBD/RNP motifs) family protein
Ha412HOChr02g0061081	1.01658	5.64361	31.5874	1.97268e-07	7.95681e-06	AT3G50760	GATL2	galacturonosyltransferase-like 2
Ha412HOChr09g0400831	1.13204	6.34994	31.5752	1.9819e-07	7.98404e-06	AT4G20260	PCAP1	plasma-membrane associated cation-binding protein 1
Ha412HOChr09g0400831	1.13204	6.34994	31.5752	1.9819e-07	7.98404e-06	AT4G20260	ATPCAP1, PCAP1	plasma-membrane associated cation-binding protein 1
Ha412HOChr08g0369001	-1.04712	2.74962	31.5597	1.99379e-07	8.01309e-06	AT5G08110		nucleic acid binding;ATP-dependent helicases;ATP binding;helicases;ATP-dependent helicases
Ha412HOChr01g0024341	-0.834197	3.81352	31.5593	1.99406e-07	8.01309e-06	AT5G44060		unknown protein; BEST Arabidopsis thaliana protein match is: unknown protein (TAIR:AT1G04000.1); Has 1807 Blast hits to 1807 proteins in 277 species: Archae - 0; Bacteria - 0; Metazoa - 736; Fungi - 347; Plants - 385; Viruses - 0; Other Eukaryotes - 339 (source: NCBI BLink).
Ha412HOChr11g0483091	-3.08991	4.18272	31.5515	2.00011e-07	8.02745e-06	AT3G25780	AOC3	allene oxide cyclase 3
Ha412HOChr11g0520371	0.874745	4.37311	31.4827	2.05368e-07	8.22884e-06	AT1G24650		Leucine-rich repeat protein kinase family protein
Ha412HOChr13g0614381	-1.07497	2.14664	31.4806	2.05537e-07	8.22884e-06	AT3G16620	ATTOC120, TOC120	translocon outer complex protein 120
Ha412HOChr14g0662841	-0.805259	4.81285	31.4457	2.08317e-07	8.32984e-06	AT4G36550		ARM repeat superfamily protein
Ha412HOChr10g0449771	-2.70233	0.337696	31.3905	2.1279e-07	8.49823e-06	AT2G31180	ATMYB14, MYB14AT, MYB14	myb domain protein 14
Ha412HOChr04g0181241	-0.944236	8.0677	31.3791	2.13728e-07	8.51798e-06	AT1G09850	XBCP3	xylem bark cysteine peptidase 3
Ha412HOChr04g0168001	-0.655348	2.85145	31.3781	2.13811e-07	8.51798e-06	AT5G49460	ACLB-2	ATP citrate lyase subunit B 2
Ha412HOChr16g0755091	0.491056	6.98148	31.3529	2.15892e-07	8.59032e-06	AT5G50000		Protein kinase superfamily protein
Ha412HOChr01g0032791	1.60094	2.98351	31.2937	2.20878e-07	8.77792e-06	AT5G22940	F8H	FRA8 homolog
Ha412HOChr09g0420861	0.619191	4.63345	31.2699	2.22908e-07	8.84776e-06	AT3G47500	CDF3	cycling DOF factor 3
Ha412HOChr13g0619511	-1.09598	3.67175	31.2364	2.25805e-07	8.95176e-06	AT4G17900		PLATZ transcription factor family protein
Ha412HOChr08g0337981	-0.675871	5.74228	31.2244	2.26856e-07	8.979e-06	AT1G79600		Protein kinase superfamily protein
Ha412HOChr17g0817131	1.92317	1.87921	31.2222	2.27046e-07	8.979e-06	AT4G10265		Wound-responsive family protein
Ha412HOChr01g0005111	-0.427944	5.71008	31.1555	2.32962e-07	9.20171e-06	AT4G21160	ZAC, AGD12	Calcium-dependent ARF-type GTPase activating protein family
Ha412HOChr01g0005111	-0.427944	5.71008	31.1555	2.32962e-07	9.20171e-06	AT4G21160	ZAC	Calcium-dependent ARF-type GTPase activating protein family
Ha412HOChr08g0367281	-0.896305	3.09425	31.149	2.33555e-07	9.21392e-06	NA	NA	NA
Ha412HOChr09g0398591	0.720836	4.89611	31.1338	2.34925e-07	9.2509e-06	AT5G14310	AtCXE16, CXE16	carboxyesterase 16
Ha412HOChr14g0665381	0.92245	2.9502	31.1323	2.35064e-07	9.2509e-06	NA	NA	NA
Ha412HOChr13g0584701	2.16494	1.45279	31.1268	2.35563e-07	9.2593e-06	AT3G24255		RNA-directed DNA polymerase (reverse transcriptase)-related family protein
Ha412HOChr05g0240831	-3.07515	2.67905	31.1167	2.36479e-07	9.28403e-06	AT5G55050		GDSL-like Lipase/Acylhydrolase superfamily protein
Ha412HOChr16g0753651	0.843159	3.54341	31.0949	2.38481e-07	9.3513e-06	AT1G74410		RING/U-box superfamily protein
Ha412HOChr12g0549581	0.986263	5.31795	31.0795	2.39901e-07	9.3956e-06	AT1G13640		Phosphatidylinositol 3- and 4-kinase family protein
Ha412HOChr09g0418651	0.834592	4.14007	31.0608	2.41642e-07	9.45234e-06	AT1G27660		basic helix-loop-helix (bHLH) DNA-binding superfamily protein
Ha412HOChr03g0140141	1.08576	4.68812	31.0517	2.42488e-07	9.47269e-06	AT5G49100		unknown protein; BEST Arabidopsis thaliana protein match is: unknown protein (TAIR:AT3G06868.1); Has 30201 Blast hits to 17322 proteins in 780 species: Archae - 12; Bacteria - 1396; Metazoa - 17338; Fungi - 3422; Plants - 5037; Viruses - 0; Other Eukaryotes - 2996 (source: NCBI BLink).
Ha412HOChr17g0855351	0.66811	4.74173	31.049	2.42747e-07	9.47269e-06	AT5G13160	PBS1	Protein kinase superfamily protein
Ha412HOChr07g0303561	-0.590637	4.11274	31.0398	2.43609e-07	9.49487e-06	AT4G35760		NAD(P)H dehydrogenase (quinone)s
Ha412HOChr14g0677091	-0.859918	7.73579	31.0043	2.46976e-07	9.61455e-06	AT1G08250	ADT6	arogenate dehydratase 6
Ha412HOChr04g0177061	-1.0743	2.38285	30.9781	2.49488e-07	9.70068e-06	AT2G31190	RUS2	Protein of unknown function, DUF647
Ha412HOChr04g0177061	-1.0743	2.38285	30.9781	2.49488e-07	9.70068e-06	AT2G31190	RUS2, WXR1	Protein of unknown function, DUF647
Ha412HOChr04g0199981	-1.63355	6.24189	30.9639	2.50862e-07	9.73236e-06	AT1G33540	scpl18	serine carboxypeptidase-like 18
Ha412HOChr17g0823541	1.42514	2.47153	30.9634	2.50904e-07	9.73236e-06	AT1G69780	ATHB13	Homeobox-leucine zipper protein family
Ha412HOChr09g0422731	1.26198	2.30576	30.9399	2.53199e-07	9.80963e-06	AT5G50150		Protein of Unknown Function (DUF239)
Ha412HOChr03g0140131	-0.550162	5.64125	30.8451	2.62652e-07	1.01637e-05	NA	NA	NA
Ha412HOChr04g0195801	0.497844	6.10043	30.8224	2.64973e-07	1.02356e-05	AT1G08680	ZIGA4, AGD14	ARF GAP-like zinc finger-containing protein ZIGA4
Ha412HOChr04g0195801	0.497844	6.10043	30.8224	2.64973e-07	1.02356e-05	AT1G08680	ZIGA4	ARF GAP-like zinc finger-containing protein ZIGA4
Ha412HOChr04g0174491	2.27249	3.6161	30.8207	2.65141e-07	1.02356e-05	AT4G13830	J20	DNAJ-like 20
Ha412HOChr16g0751021	1.53625	1.80294	30.7647	2.70956e-07	1.04476e-05	AT1G52140		unknown protein; BEST Arabidopsis thaliana protein match is: unknown protein (TAIR:AT3G16330.1); Has 114 Blast hits to 114 proteins in 15 species: Archae - 0; Bacteria - 0; Metazoa - 0; Fungi - 0; Plants - 114; Viruses - 0; Other Eukaryotes - 0 (source: NCBI BLink).
Ha412HOChr13g0614301	1.59589	4.16763	30.7411	2.73447e-07	1.05311e-05	AT4G02500	ATXT2, XXT2, XT2	UDP-xylosyltransferase 2
Ha412HOChr06g0260521	0.597319	4.26724	30.7298	2.74648e-07	1.05574e-05	AT1G12990		beta-1,4-N-acetylglucosaminyltransferase family protein
Ha412HOChr15g0700861	-2.43822	3.40655	30.7285	2.74782e-07	1.05574e-05	AT5G10250	DOT3	Phototropic-responsive NPH3 family protein
Ha412HOChr13g0628001	2.7159	0.655717	30.7151	2.76216e-07	1.06e-05	AT3G11590		unknown protein; LOCATED IN: plasma membrane; EXPRESSED IN: 22 plant structures; EXPRESSED DURING: 13 growth stages; BEST Arabidopsis thaliana protein match is: unknown protein (TAIR:AT5G22310.1); Has 22320 Blast hits to 15179 proteins in 1213 species: Archae - 372; Bacteria - 2307; Metazoa - 10906; Fungi - 1700; Plants - 1146; Viruses - 65; Other Eukaryotes - 5824 (source: NCBI BLink).
Ha412HOChr12g0552691	-0.512536	5.20966	30.6775	2.80268e-07	1.07427e-05	AT1G76390		ARM repeat superfamily protein
[truncated: 33,326 more rows]

## Sheet: ZT5
Ha412	logFC	logCPM	F	PValue	FDR	Arabidopsis	common.name	At.annotation
[truncated: 34,229 more rows]

## Sheet: ZT7
Ha412	logFC	logCPM	F	PValue	FDR	Arabidopsis	common.name	At.annotation
[truncated: 34,229 more rows]

## Sheet: ZT9
Ha412	logFC	logCPM	F	PValue	FDR	Arabidopsis	common.name	At.annotation
[truncated: 34,229 more rows]

[truncated: 4 more sheets: ZT12, ZT15, ZT18, ZT21]
