# Supplementary material for: Multiple light signaling pathways control solar tracking in sunflowers
Source: PLoS Biol. 2023 Oct 31;21(10):e3002344. doi: 10.1371/journal.pbio.3002344 (PMC10617704; doi:10.1371/journal.pbio.3002344)
Supplement: S2 Data — All statistically significantly enriched GO terms for genes significantly more highly expressed on one side of the stem at each time point. (XLSX) [file pbio.3002344.s014.xlsx]

## Sheet: SupData.02_ReadMe
S2 Data. Gene ontology enrichment analysis of differentially expressed genes during phototropism
All statistically significantly enriched GO terms for genes significantly more highly expressed on one side of the stem at each time point.

## Sheet: ZT4_lit
	ID	Description	GeneRatio	BgRatio	pvalue	p.adjust	qvalue	geneID	Count	desc
1	GO:0000103	GO:0000103	5/1761	15/25009	0.00284352	0.0449277	0.0402175	Ha412HOChr05g0200781/Ha412HOChr15g0702171/Ha412HOChr16g0779491/Ha412HOChr07g0306561/Ha412HOChr14g0636681	5	sulfate assimilation
71	GO:0006559	GO:0006559	10/1761	30/25009	2.37554e-05	0.000785963	0.000703564	Ha412HOChr07g0311091/Ha412HOChr07g0311081/Ha412HOChr13g0601051/Ha412HOChr14g0680181/Ha412HOChr13g0601021/Ha412HOChr13g0600991/Ha412HOChr07g0311101/Ha412HOChr01g0045131/Ha412HOChr13g0601001/Ha412HOChr01g0047871	10	L-phenylalanine catabolic process
149	GO:0006629	GO:0006629	23/1761	151/25009	0.000372521	0.00851896	0.00762584	Ha412HOChr12g0552601/Ha412HOChr10g0432491/Ha412HOChr05g0220041/Ha412HOChr04g0168001/Ha412HOChr08g0344651/Ha412HOChr09g0395921/Ha412HOChr13g0626301/Ha412HOChr05g0223171/Ha412HOChr12g0553461/Ha412HOChr09g0414421/Ha412HOChr14g0649391/Ha412HOChr15g0717491/Ha412HOChr09g0419501/Ha412HOChr08g0351671/Ha412HOChr06g0272761/Ha412HOChr03g0143671/Ha412HOChr01g0018151/Ha412HOChr02g0056451/Ha412HOChr09g0408971/…	23	lipid metabolic process
337	GO:0006744	GO:0006744	7/1761	22/25009	0.000563787	0.0125623	0.0112453	Ha412HOChr06g0250651/Ha412HOChr10g0463441/Ha412HOChr08g0357311/Ha412HOChr05g0209461/Ha412HOChr08g0332361/Ha412HOChr03g0098961/Ha412HOChr06g0273001	7	ubiquinone biosynthetic process
399	GO:0006979	GO:0006979	44/1761	400/25009	0.00224405	0.0406266	0.0363673	Ha412HOChr03g0137351/Ha412HOChr13g0612701/Ha412HOChr07g0311091/Ha412HOChr01g0009251/Ha412HOChr04g0196881/Ha412HOChr16g0766311/Ha412HOChr07g0311081/Ha412HOChr06g0245171/Ha412HOChr14g0669381/Ha412HOChr13g0601051/Ha412HOChr14g0680181/Ha412HOChr01g0037621/Ha412HOChr08g0346171/Ha412HOChr13g0601021/Ha412HOChr06g0247451/Ha412HOChr01g0037571/Ha412HOChr13g0600991/Ha412HOChr15g0725241/Ha412HOChr05g0243971/…	44	response to oxidative stress
903	GO:0007623	GO:0007623	25/1761	147/25009	3.40885e-05	0.00102148	0.000914389	Ha412HOChr04g0165151/Ha412HOChr14g0669381/Ha412HOChr07g0293611/Ha412HOChr14g0684881/Ha412HOChr07g0298471/Ha412HOChr15g0724381/Ha412HOChr02g0074131/Ha412HOChr04g0196801/Ha412HOChr10g0431851/Ha412HOChr03g0109981/Ha412HOChr15g0725241/Ha412HOChr09g0372991/Ha412HOChr09g0415741/Ha412HOChr02g0080451/Ha412HOChr09g0423421/Ha412HOChr14g0673821/Ha412HOChr03g0092831/Ha412HOChr07g0298481/Ha412HOChr16g0769901/…	25	circadian rhythm
1118	GO:0009073	GO:0009073	8/1761	23/25009	0.000111855	0.00291432	0.00260878	Ha412HOChr15g0745601/Ha412HOChr15g0711311/Ha412HOChr04g0192141/Ha412HOChr07g0318511/Ha412HOChr10g0431211/Ha412HOChr16g0785521/Ha412HOChr09g0391111/Ha412HOChr14g0673671	8	aromatic amino acid family biosynthetic process
1230	GO:0009423	GO:0009423	9/1761	23/25009	1.37625e-05	0.000498318	0.000446075	Ha412HOChr15g0745601/Ha412HOChr15g0711311/Ha412HOChr04g0192141/Ha412HOChr04g0184731/Ha412HOChr10g0431211/Ha412HOChr16g0785521/Ha412HOChr09g0391111/Ha412HOChr03g0129361/Ha412HOChr03g0129351	9	chorismate biosynthetic process
1304	GO:0009555	GO:0009555	34/1761	288/25009	0.00218136	0.0406266	0.0363673	Ha412HOChr07g0311091/Ha412HOChr07g0311081/Ha412HOChr08g0357311/Ha412HOChr17g0817811/Ha412HOChr13g0601051/Ha412HOChr14g0680181/Ha412HOChr13g0601021/Ha412HOChr08g0357571/Ha412HOChr04g0152581/Ha412HOChr13g0600991/Ha412HOChr06g0266511/Ha412HOChr15g0740171/Ha412HOChr02g0052621/Ha412HOChr14g0669981/Ha412HOChr10g0470991/Ha412HOChr07g0311101/Ha412HOChr08g0359901/Ha412HOChr12g0541981/Ha412HOChr09g0423421/…	34	pollen development
1647	GO:0009585	GO:0009585	16/1761	72/25009	3.2197e-05	0.000999257	0.000894496	Ha412HOChr03g0122231/Ha412HOChr10g0468051/Ha412HOChr02g0080481/Ha412HOChr16g0779751/Ha412HOChr13g0604031/Ha412HOChr00c02709g0867161/Ha412HOChr15g0740811/Ha412HOChr07g0293611/Ha412HOChr11g0491691/Ha412HOChr02g0074131/Ha412HOChr12g0544961/Ha412HOChr10g0431851/Ha412HOChr06g0248321/Ha412HOChr10g0462151/Ha412HOChr03g0143901/Ha412HOChr11g0486201	16	red, far-red light phototransduction
1893	GO:0009611	GO:0009611	67/1761	369/25009	6.63425e-13	2.88258e-10	2.58037e-10	Ha412HOChr09g0415751/Ha412HOChr02g0077011/Ha412HOChr12g0552461/Ha412HOChr07g0311091/Ha412HOChr07g0311081/Ha412HOChr02g0073791/Ha412HOChr10g0434281/Ha412HOChr08g0357311/Ha412HOChr14g0669311/Ha412HOChr13g0601051/Ha412HOChr14g0680181/Ha412HOChr12g0539461/Ha412HOChr01g0024811/Ha412HOChr13g0601021/Ha412HOChr04g0152581/Ha412HOChr16g0748741/Ha412HOChr13g0597191/Ha412HOChr05g0238801/Ha412HOChr13g0600991/…	67	response to wounding
2346	GO:0009637	GO:0009637	16/1761	80/25009	0.00012352	0.00306683	0.00274531	Ha412HOChr07g0326191/Ha412HOChr04g0165151/Ha412HOChr14g0633541/Ha412HOChr15g0699551/Ha412HOChr03g0131621/Ha412HOChr01g0010761/Ha412HOChr15g0740811/Ha412HOChr07g0298471/Ha412HOChr10g0431851/Ha412HOChr07g0298481/Ha412HOChr15g0717781/Ha412HOChr14g0662171/Ha412HOChr10g0462151/Ha412HOChr09g0406491/Ha412HOChr09g0406481/Ha412HOChr09g0383351	16	response to blue light
2502	GO:0009644	GO:0009644	17/1761	104/25009	0.000927919	0.0187526	0.0167866	Ha412HOChr04g0165151/Ha412HOChr14g0669381/Ha412HOChr08g0337981/Ha412HOChr11g0517001/Ha412HOChr01g0037121/Ha412HOChr15g0725241/Ha412HOChr02g0080451/Ha412HOChr07g0288301/Ha412HOChr04g0145871/Ha412HOChr05g0204931/Ha412HOChr05g0200481/Ha412HOChr06g0272761/Ha412HOChr10g0478051/Ha412HOChr10g0438411/Ha412HOChr13g0613621/Ha412HOChr16g0774171/Ha412HOChr17g0838771	17	response to high light intensity
2621	GO:0009658	GO:0009658	35/1761	229/25009	1.20608e-05	0.000455689	0.000407915	Ha412HOChr03g0115821/Ha412HOChr07g0326191/Ha412HOChr17g0840271/Ha412HOChr17g0837401/Ha412HOChr08g0345291/Ha412HOChr01g0036581/Ha412HOChr08g0350471/Ha412HOChr10g0453981/Ha412HOChr15g0742951/Ha412HOChr08g0363541/Ha412HOChr08g0357571/Ha412HOChr15g0698911/Ha412HOChr08g0337981/Ha412HOChr11g0478851/Ha412HOChr08g0361531/Ha412HOChr09g0372991/Ha412HOChr16g0761451/Ha412HOChr08g0367941/Ha412HOChr05g0227231/…	35	chloroplast organization
2903	GO:0009695	GO:0009695	14/1761	56/25009	2.442e-05	0.000785963	0.000703564	Ha412HOChr12g0552461/Ha412HOChr12g0539461/Ha412HOChr01g0024811/Ha412HOChr15g0722161/Ha412HOChr11g0517071/Ha412HOChr04g0159091/Ha412HOChr11g0483091/Ha412HOChr09g0405961/Ha412HOChr04g0145871/Ha412HOChr10g0476851/Ha412HOChr04g0159071/Ha412HOChr03g0143671/Ha412HOChr02g0088231/Ha412HOChr16g0770151	14	jasmonic acid biosynthetic process
3123	GO:0009698	GO:0009698	9/1761	42/25009	0.00222516	0.0406266	0.0363673	Ha412HOChr12g0552461/Ha412HOChr03g0101861/Ha412HOChr08g0357311/Ha412HOChr05g0207961/Ha412HOChr05g0238801/Ha412HOChr09g0425531/Ha412HOChr14g0656141/Ha412HOChr05g0238811/Ha412HOChr06g0273001	9	phenylpropanoid metabolic process
3239	GO:0009699	GO:0009699	14/1761	31/25009	5.92975e-09	4.29413e-07	3.84394e-07	Ha412HOChr07g0311091/Ha412HOChr07g0311081/Ha412HOChr08g0357311/Ha412HOChr13g0601051/Ha412HOChr01g0012211/Ha412HOChr14g0680181/Ha412HOChr13g0601021/Ha412HOChr13g0600991/Ha412HOChr11g0483851/Ha412HOChr07g0311101/Ha412HOChr12g0537771/Ha412HOChr13g0601001/Ha412HOChr11g0483781/Ha412HOChr06g0273001	14	phenylpropanoid biosynthetic process
3341	GO:0009751	GO:0009751	28/1761	211/25009	0.000913368	0.0187526	0.0167866	Ha412HOChr17g0815501/Ha412HOChr10g0434281/Ha412HOChr14g0692291/Ha412HOChr16g0748741/Ha412HOChr10g0449771/Ha412HOChr05g0223961/Ha412HOChr11g0478851/Ha412HOChr09g0427061/Ha412HOChr14g0679651/Ha412HOChr09g0425811/Ha412HOChr17g0829561/Ha412HOChr10g0461271/Ha412HOChr09g0423421/Ha412HOChr09g0417291/Ha412HOChr09g0397281/Ha412HOChr15g0702991/Ha412HOChr14g0691841/Ha412HOChr10g0461231/Ha412HOChr05g0202651/…	28	response to salicylic acid
3593	GO:0009753	GO:0009753	40/1761	242/25009	3.8742e-07	1.87038e-05	1.67429e-05	Ha412HOChr10g0434281/Ha412HOChr05g0241091/Ha412HOChr08g0361621/Ha412HOChr14g0692291/Ha412HOChr04g0159091/Ha412HOChr10g0449771/Ha412HOChr06g0266511/Ha412HOChr11g0478851/Ha412HOChr09g0427061/Ha412HOChr14g0679651/Ha412HOChr10g0470991/Ha412HOChr03g0093961/Ha412HOChr10g0461271/Ha412HOChr17g0804901/Ha412HOChr11g0493571/Ha412HOChr12g0541981/Ha412HOChr09g0423421/Ha412HOChr04g0145871/Ha412HOChr06g0261421/…	40	response to jasmonic acid
3879	GO:0009800	GO:0009800	8/1761	11/25009	8.10184e-08	4.40031e-06	3.93899e-06	Ha412HOChr07g0311091/Ha412HOChr07g0311081/Ha412HOChr13g0601051/Ha412HOChr14g0680181/Ha412HOChr13g0601021/Ha412HOChr13g0600991/Ha412HOChr07g0311101/Ha412HOChr13g0601001	8	cinnamic acid biosynthetic process
3905	GO:0009819	GO:0009819	10/1761	23/25009	1.42744e-06	5.90688e-05	5.28761e-05	Ha412HOChr07g0311091/Ha412HOChr07g0311081/Ha412HOChr13g0601051/Ha412HOChr14g0680181/Ha412HOChr13g0601021/Ha412HOChr13g0600991/Ha412HOChr07g0311101/Ha412HOChr15g0715901/Ha412HOChr13g0601001/Ha412HOChr17g0852701	10	drought recovery
3953	GO:0009873	GO:0009873	31/1761	257/25009	0.00239267	0.0424333	0.0379846	Ha412HOChr01g0031091/Ha412HOChr08g0356571/Ha412HOChr12g0555751/Ha412HOChr07g0319901/Ha412HOChr12g0549161/Ha412HOChr09g0388451/Ha412HOChr11g0478851/Ha412HOChr01g0045601/Ha412HOChr09g0412191/Ha412HOChr08g0345441/Ha412HOChr03g0143781/Ha412HOChr02g0069191/Ha412HOChr03g0143931/Ha412HOChr07g0291271/Ha412HOChr17g0810801/Ha412HOChr11g0533201/Ha412HOChr14g0668821/Ha412HOChr16g0799431/Ha412HOChr14g0692591/…	31	ethylene-activated signaling pathway
4613	GO:0009887	GO:0009887	8/1761	35/25009	0.00251684	0.0428123	0.0383239	Ha412HOChr08g0356571/Ha412HOChr12g0555751/Ha412HOChr07g0319901/Ha412HOChr12g0572141/Ha412HOChr04g0167371/Ha412HOChr05g0204151/Ha412HOChr14g0684921/Ha412HOChr12g0569651	8	animal organ morphogenesis
4654	GO:0009963	GO:0009963	13/1761	25/25009	2.33599e-09	1.84543e-07	1.65196e-07	Ha412HOChr02g0080481/Ha412HOChr16g0779751/Ha412HOChr13g0604031/Ha412HOChr00c02709g0867161/Ha412HOChr10g0473021/Ha412HOChr10g0473031/Ha412HOChr05g0211011/Ha412HOChr09g0382081/Ha412HOChr17g0807411/Ha412HOChr06g0254281/Ha412HOChr05g0238891/Ha412HOChr12g0535211/Ha412HOChr06g0249831	13	positive regulation of flavonoid biosynthetic process
4682	GO:0010027	GO:0010027	16/1761	75/25009	5.47142e-05	0.00153376	0.00137296	Ha412HOChr14g0635421/Ha412HOChr17g0840271/Ha412HOChr17g0837401/Ha412HOChr14g0677261/Ha412HOChr11g0521601/Ha412HOChr02g0086591/Ha412HOChr06g0285561/Ha412HOChr03g0131621/Ha412HOChr13g0617881/Ha412HOChr17g0853471/Ha412HOChr08g0367941/Ha412HOChr05g0207321/Ha412HOChr08g0367951/Ha412HOChr05g0234161/Ha412HOChr11g0506471/Ha412HOChr09g0375061	16	thylakoid membrane organization
4778	GO:0010030	GO:0010030	13/1761	37/25009	7.18582e-07	3.28657e-05	2.94201e-05	Ha412HOChr03g0133691/Ha412HOChr03g0133781/Ha412HOChr03g0133701/Ha412HOChr03g0133601/Ha412HOChr03g0133631/Ha412HOChr03g0133761/Ha412HOChr03g0133811/Ha412HOChr03g0133751/Ha412HOChr08g0357231/Ha412HOChr11g0496911/Ha412HOChr04g0147871/Ha412HOChr03g0118441/Ha412HOChr03g0133641	13	positive regulation of seed germination
4818	GO:0010044	GO:0010044	6/1761	21/25009	0.00261111	0.0428123	0.0383239	Ha412HOChr04g0170841/Ha412HOChr05g0241681/Ha412HOChr06g0246811/Ha412HOChr04g0170871/Ha412HOChr08g0333411/Ha412HOChr01g0034041	6	response to aluminum ion
4851	GO:0010099	GO:0010099	6/1761	21/25009	0.00261111	0.0428123	0.0383239	Ha412HOChr03g0115821/Ha412HOChr02g0080481/Ha412HOChr13g0604031/Ha412HOChr00c02709g0867161/Ha412HOChr06g0268991/Ha412HOChr03g0120771	6	regulation of photomorphogenesis
4899	GO:0010114	GO:0010114	21/1761	77/25009	4.87008e-08	2.8214e-06	2.5256e-06	Ha412HOChr07g0326191/Ha412HOChr03g0133691/Ha412HOChr03g0133701/Ha412HOChr13g0595321/Ha412HOChr03g0133631/Ha412HOChr02g0080481/Ha412HOChr04g0165151/Ha412HOChr03g0133761/Ha412HOChr13g0604031/Ha412HOChr00c02709g0867161/Ha412HOChr03g0133751/Ha412HOChr03g0131621/Ha412HOChr01g0010761/Ha412HOChr12g0573531/Ha412HOChr08g0337981/Ha412HOChr09g0372991/Ha412HOChr03g0092831/Ha412HOChr11g0496911/Ha412HOChr05g02…	21	response to red light
4991	GO:0010117	GO:0010117	16/1761	30/25009	1.92737e-11	2.09361e-09	1.87411e-09	Ha412HOChr03g0133691/Ha412HOChr03g0133781/Ha412HOChr03g0133701/Ha412HOChr03g0133601/Ha412HOChr14g0677261/Ha412HOChr03g0133631/Ha412HOChr04g0165151/Ha412HOChr03g0133761/Ha412HOChr03g0133811/Ha412HOChr02g0086591/Ha412HOChr03g0133751/Ha412HOChr11g0517001/Ha412HOChr01g0037121/Ha412HOChr16g0766751/Ha412HOChr11g0496911/Ha412HOChr03g0133641	16	photoprotection
5021	GO:0010193	GO:0010193	17/1761	69/25009	4.20117e-06	0.000165946	0.000148548	Ha412HOChr09g0415751/Ha412HOChr12g0539461/Ha412HOChr08g0327221/Ha412HOChr12g0558201/Ha412HOChr09g0427061/Ha412HOChr10g0461271/Ha412HOChr11g0493571/Ha412HOChr12g0558301/Ha412HOChr09g0397281/Ha412HOChr17g0810801/Ha412HOChr10g0461231/Ha412HOChr14g0653851/Ha412HOChr10g0461251/Ha412HOChr08g0327191/Ha412HOChr08g0342291/Ha412HOChr17g0804501/Ha412HOChr08g0354101	17	response to ozone
5097	GO:0010206	GO:0010206	6/1761	21/25009	0.00261111	0.0428123	0.0383239	Ha412HOChr14g0635421/Ha412HOChr17g0840271/Ha412HOChr17g0837401/Ha412HOChr06g0285561/Ha412HOChr07g0288301/Ha412HOChr16g0766751	6	photosystem II repair
5205	GO:0010218	GO:0010218	16/1761	70/25009	2.21791e-05	0.000770945	0.000690119	Ha412HOChr07g0326191/Ha412HOChr03g0133691/Ha412HOChr03g0133701/Ha412HOChr03g0133631/Ha412HOChr02g0080481/Ha412HOChr04g0165151/Ha412HOChr03g0133761/Ha412HOChr13g0604031/Ha412HOChr00c02709g0867161/Ha412HOChr03g0133751/Ha412HOChr01g0010761/Ha412HOChr10g0431851/Ha412HOChr11g0496911/Ha412HOChr03g0143901/Ha412HOChr06g0281141/Ha412HOChr03g0133641	16	response to far red light
5289	GO:0010224	GO:0010224	37/1761	115/25009	1.34084e-15	1.16519e-12	1.04304e-12	Ha412HOChr01g0018131/Ha412HOChr09g0415751/Ha412HOChr03g0133691/Ha412HOChr11g0510131/Ha412HOChr03g0133701/Ha412HOChr07g0311091/Ha412HOChr06g0250651/Ha412HOChr01g0009251/Ha412HOChr03g0133631/Ha412HOChr02g0080481/Ha412HOChr16g0766311/Ha412HOChr16g0779751/Ha412HOChr07g0311081/Ha412HOChr03g0133761/Ha412HOChr13g0604031/Ha412HOChr01g0001051/Ha412HOChr00c02709g0867161/Ha412HOChr03g0133751/Ha412HOChr10g04…	37	response to UV-B
5451	GO:0010304	GO:0010304	6/1761	15/25009	0.000347332	0.00815761	0.00730237	Ha412HOChr14g0635421/Ha412HOChr17g0840271/Ha412HOChr17g0837401/Ha412HOChr06g0285561/Ha412HOChr06g0271071/Ha412HOChr14g0692751	6	PSII associated light-harvesting complex II catabolic process
5532	GO:0010380	GO:0010380	17/1761	41/25009	7.09002e-10	6.8458e-08	6.1281e-08	Ha412HOChr03g0133691/Ha412HOChr03g0133781/Ha412HOChr03g0133701/Ha412HOChr03g0133601/Ha412HOChr03g0133631/Ha412HOChr03g0133761/Ha412HOChr03g0133811/Ha412HOChr03g0133751/Ha412HOChr05g0212311/Ha412HOChr08g0357571/Ha412HOChr09g0372991/Ha412HOChr03g0092831/Ha412HOChr11g0496911/Ha412HOChr02g0053761/Ha412HOChr08g0365581/Ha412HOChr16g0747961/Ha412HOChr03g0133641	17	regulation of chlorophyll biosynthetic process
5622	GO:0015979	GO:0015979	28/1761	216/25009	0.00131112	0.0253191	0.0226647	Ha412HOChr12g0560151/Ha412HOChr03g0133691/Ha412HOChr03g0133781/Ha412HOChr03g0133701/Ha412HOChr03g0133601/Ha412HOChr10g0463451/Ha412HOChr03g0133631/Ha412HOChr03g0133761/Ha412HOChr03g0133811/Ha412HOChr03g0133751/Ha412HOChr10g0446421/Ha412HOChr01g0010761/Ha412HOChr10g0446461/Ha412HOChr01g0024461/Ha412HOChr05g0242381/Ha412HOChr17g0824511/Ha412HOChr02g0080451/Ha412HOChr07g0288301/Ha412HOChr10g0435381/…	28	photosynthesis
6182	GO:0015996	GO:0015996	7/1761	17/25009	8.78804e-05	0.0023865	0.0021363	Ha412HOChr06g0250651/Ha412HOChr03g0131621/Ha412HOChr06g0271071/Ha412HOChr02g0076611/Ha412HOChr01g0003861/Ha412HOChr05g0240731/Ha412HOChr11g0523271	7	chlorophyll catabolic process
6252	GO:0019344	GO:0019344	5/1761	15/25009	0.00284352	0.0449277	0.0402175	Ha412HOChr05g0200781/Ha412HOChr15g0702171/Ha412HOChr16g0779491/Ha412HOChr07g0306561/Ha412HOChr11g0492861	5	cysteine biosynthetic process
6286	GO:0031347	GO:0031347	12/1761	61/25009	0.000982726	0.0194088	0.017374	Ha412HOChr08g0350471/Ha412HOChr16g0748741/Ha412HOChr06g0266511/Ha412HOChr10g0470991/Ha412HOChr09g0425811/Ha412HOChr12g0541981/Ha412HOChr06g0261421/Ha412HOChr11g0529351/Ha412HOChr12g0546871/Ha412HOChr04g0179361/Ha412HOChr04g0145661/Ha412HOChr17g0822511	12	regulation of defense response
6349	GO:0034599	GO:0034599	11/1761	42/25009	0.000114024	0.00291432	0.00260878	Ha412HOChr12g0571901/Ha412HOChr04g0196881/Ha412HOChr14g0669381/Ha412HOChr10g0467401/Ha412HOChr15g0725241/Ha412HOChr15g0732701/Ha412HOChr11g0486431/Ha412HOChr12g0540661/Ha412HOChr16g0755301/Ha412HOChr16g0774171/Ha412HOChr08g0354101	11	cellular response to oxidative stress
6449	GO:0034605	GO:0034605	28/1761	109/25009	1.33869e-09	1.16332e-07	1.04136e-07	Ha412HOChr03g0133691/Ha412HOChr03g0133781/Ha412HOChr03g0133701/Ha412HOChr03g0133601/Ha412HOChr03g0133631/Ha412HOChr16g0776701/Ha412HOChr03g0133761/Ha412HOChr03g0133811/Ha412HOChr03g0133751/Ha412HOChr16g0764681/Ha412HOChr11g0478851/Ha412HOChr09g0409971/Ha412HOChr04g0183441/Ha412HOChr05g0204931/Ha412HOChr08g0347881/Ha412HOChr11g0496911/Ha412HOChr10g0478051/Ha412HOChr04g0147871/Ha412HOChr01g0043741/…	28	cellular response to heat
6824	GO:0045893	GO:0045893	41/1761	303/25009	4.43571e-05	0.00128488	0.00115017	Ha412HOChr03g0115821/Ha412HOChr07g0326191/Ha412HOChr11g0510131/Ha412HOChr08g0345291/Ha412HOChr17g0815501/Ha412HOChr08g0350471/Ha412HOChr01g0001051/Ha412HOChr10g0439071/Ha412HOChr10g0449771/Ha412HOChr08g0345061/Ha412HOChr16g0763121/Ha412HOChr11g0478851/Ha412HOChr01g0045601/Ha412HOChr08g0345441/Ha412HOChr02g0069191/Ha412HOChr06g0250381/Ha412HOChr08g0367941/Ha412HOChr17g0807411/Ha412HOChr13g0609311/…	41	positive regulation of transcription, DNA-templated
8105	GO:0046202	GO:0046202	5/1761	12/25009	0.000896229	0.0187526	0.0167866	Ha412HOChr09g0382761/Ha412HOChr09g0382791/Ha412HOChr03g0101241/Ha412HOChr03g0101141/Ha412HOChr03g0101251	5	cyanide biosynthetic process
8129	GO:0046244	GO:0046244	8/1761	10/25009	2.35621e-08	1.46253e-06	1.3092e-06	Ha412HOChr07g0311091/Ha412HOChr07g0311081/Ha412HOChr13g0601051/Ha412HOChr14g0680181/Ha412HOChr13g0601021/Ha412HOChr13g0600991/Ha412HOChr07g0311101/Ha412HOChr13g0601001	8	salicylic acid catabolic process
8151	GO:0051555	GO:0051555	9/1761	30/25009	0.000153574	0.00370709	0.00331845	Ha412HOChr07g0306771/Ha412HOChr11g0510131/Ha412HOChr01g0001051/Ha412HOChr10g0439071/Ha412HOChr03g0120741/Ha412HOChr06g0248831/Ha412HOChr13g0620301/Ha412HOChr13g0595631/Ha412HOChr15g0695341	9	flavonol biosynthetic process
8186	GO:0071483	GO:0071483	11/1761	13/25009	1.4001e-11	1.73812e-09	1.5559e-09	Ha412HOChr07g0326191/Ha412HOChr03g0133691/Ha412HOChr03g0133781/Ha412HOChr03g0133701/Ha412HOChr03g0133601/Ha412HOChr03g0133631/Ha412HOChr03g0133761/Ha412HOChr03g0133811/Ha412HOChr03g0133751/Ha412HOChr11g0496911/Ha412HOChr03g0133641	11	cellular response to blue light
8216	GO:0071486	GO:0071486	11/1761	19/25009	9.12056e-09	6.09674e-07	5.45757e-07	Ha412HOChr03g0133691/Ha412HOChr03g0133781/Ha412HOChr03g0133701/Ha412HOChr03g0133601/Ha412HOChr03g0133631/Ha412HOChr03g0133761/Ha412HOChr03g0133811/Ha412HOChr03g0133751/Ha412HOChr14g0669311/Ha412HOChr11g0496911/Ha412HOChr03g0133641	11	cellular response to high light intensity
8274	GO:0071490	GO:0071490	10/1761	10/25009	2.92613e-12	4.23802e-10	3.79371e-10	Ha412HOChr03g0133691/Ha412HOChr03g0133781/Ha412HOChr03g0133701/Ha412HOChr03g0133601/Ha412HOChr03g0133631/Ha412HOChr03g0133761/Ha412HOChr03g0133811/Ha412HOChr03g0133751/Ha412HOChr11g0496911/Ha412HOChr03g0133641	10	cellular response to far red light
8294	GO:0071491	GO:0071491	10/1761	10/25009	2.92613e-12	4.23802e-10	3.79371e-10	Ha412HOChr03g0133691/Ha412HOChr03g0133781/Ha412HOChr03g0133701/Ha412HOChr03g0133601/Ha412HOChr03g0133631/Ha412HOChr03g0133761/Ha412HOChr03g0133811/Ha412HOChr03g0133751/Ha412HOChr11g0496911/Ha412HOChr03g0133641	10	cellular response to red light
8314	GO:0071492	GO:0071492	11/1761	12/25009	2.30163e-12	4.23802e-10	3.79371e-10	Ha412HOChr03g0133691/Ha412HOChr03g0133781/Ha412HOChr03g0133701/Ha412HOChr03g0133601/Ha412HOChr03g0133631/Ha412HOChr03g0133761/Ha412HOChr03g0133811/Ha412HOChr03g0133751/Ha412HOChr14g0669311/Ha412HOChr11g0496911/Ha412HOChr03g0133641	11	cellular response to UV-A
8338	GO:0080167	GO:0080167	45/1761	197/25009	1.33586e-12	3.86954e-10	3.46386e-10	Ha412HOChr17g0827741/Ha412HOChr03g0115821/Ha412HOChr01g0015771/Ha412HOChr13g0586461/Ha412HOChr05g0203951/Ha412HOChr03g0097671/Ha412HOChr06g0263251/Ha412HOChr03g0133781/Ha412HOChr03g0133601/Ha412HOChr07g0311091/Ha412HOChr05g0240691/Ha412HOChr02g0080481/Ha412HOChr07g0311081/Ha412HOChr13g0604031/Ha412HOChr03g0133811/Ha412HOChr00c02709g0867161/Ha412HOChr08g0357311/Ha412HOChr13g0601051/Ha412HOChr14g06…	45	response to karrikin
8556	GO:1900386	GO:1900386	7/1761	10/25009	8.42461e-07	3.66049e-05	3.27673e-05	Ha412HOChr11g0510131/Ha412HOChr01g0001051/Ha412HOChr10g0439071/Ha412HOChr06g0248831/Ha412HOChr13g0620301/Ha412HOChr13g0595631/Ha412HOChr15g0695341	7	positive regulation of flavonol biosynthetic process
8566	GO:1990641	GO:1990641	5/1761	12/25009	0.000896229	0.0187526	0.0167866	Ha412HOChr04g0196881/Ha412HOChr14g0669381/Ha412HOChr15g0705041/Ha412HOChr15g0725241/Ha412HOChr11g0486431	5	response to iron ion starvation
8580	GO:2000022	GO:2000022	13/1761	33/25009	1.50915e-07	7.71439e-06	6.90562e-06	Ha412HOChr11g0517071/Ha412HOChr06g0266511/Ha412HOChr15g0744481/Ha412HOChr10g0470991/Ha412HOChr14g0687991/Ha412HOChr12g0541981/Ha412HOChr06g0261421/Ha412HOChr11g0529351/Ha412HOChr12g0546871/Ha412HOChr02g0060071/Ha412HOChr04g0179361/Ha412HOChr04g0145661/Ha412HOChr08g0344581	13	regulation of jasmonic acid mediated signaling pathway

## Sheet: ZT4_shaded
	ID	Description	GeneRatio	BgRatio	pvalue	p.adjust	qvalue	geneID	Count	desc
1	GO:0001666	GO:0001666	13/1678	68/25009	0.000518327	0.0143111	0.0130109	Ha412HOChr07g0317811/Ha412HOChr11g0526751/Ha412HOChr15g0726161/Ha412HOChr14g0674401/Ha412HOChr09g0430001/Ha412HOChr11g0529401/Ha412HOChr13g0599571/Ha412HOChr16g0783041/Ha412HOChr12g0567701/Ha412HOChr01g0024981/Ha412HOChr04g0163051/Ha412HOChr05g0242491/Ha412HOChr07g0292931	13	response to hypoxia
455	GO:0006470	GO:0006470	33/1678	192/25009	5.57541e-07	0.000123489	0.000112271	Ha412HOChr02g0082751/Ha412HOChr12g0537481/Ha412HOChr03g0133821/Ha412HOChr13g0614181/Ha412HOChr09g0395251/Ha412HOChr02g0058871/Ha412HOChr01g0014951/Ha412HOChr13g0602351/Ha412HOChr07g0303401/Ha412HOChr05g0205721/Ha412HOChr17g0816921/Ha412HOChr10g0475941/Ha412HOChr16g0799611/Ha412HOChr08g0328071/Ha412HOChr13g0600481/Ha412HOChr17g0821951/Ha412HOChr03g0106031/Ha412HOChr03g0130261/Ha412HOChr08g0368811/…	33	protein dephosphorylation
1157	GO:0007169	GO:0007169	36/1678	236/25009	3.25935e-06	0.00041448	0.000376826	Ha412HOChr09g0422751/Ha412HOChr15g0733241/Ha412HOChr05g0243561/Ha412HOChr03g0136391/Ha412HOChr12g0571701/Ha412HOChr15g0737351/Ha412HOChr08g0360821/Ha412HOChr12g0566931/Ha412HOChr01g0014201/Ha412HOChr08g0333951/Ha412HOChr04g0157061/Ha412HOChr09g0423881/Ha412HOChr03g0144271/Ha412HOChr14g0689321/Ha412HOChr01g0024451/Ha412HOChr15g0727231/Ha412HOChr17g0814531/Ha412HOChr14g0676001/Ha412HOChr15g0718331/…	36	transmembrane receptor protein tyrosine kinase signaling pathway
1453	GO:0007389	GO:0007389	10/1678	31/25009	2.1649e-05	0.00165182	0.00150176	Ha412HOChr17g0853211/Ha412HOChr12g0575561/Ha412HOChr14g0677701/Ha412HOChr08g0333071/Ha412HOChr02g0082371/Ha412HOChr13g0600901/Ha412HOChr13g0596681/Ha412HOChr13g0596651/Ha412HOChr02g0087221/Ha412HOChr01g0035481	10	pattern specification process
1487	GO:0007623	GO:0007623	23/1678	147/25009	0.000123814	0.00555708	0.00505224	Ha412HOChr08g0366921/Ha412HOChr09g0427941/Ha412HOChr05g0221241/Ha412HOChr02g0058381/Ha412HOChr05g0235191/Ha412HOChr17g0855231/Ha412HOChr12g0540551/Ha412HOChr17g0832701/Ha412HOChr08g0344411/Ha412HOChr06g0274511/Ha412HOChr13g0594411/Ha412HOChr09g0390831/Ha412HOChr02g0049521/Ha412HOChr16g0801371/Ha412HOChr09g0430261/Ha412HOChr13g0594421/Ha412HOChr11g0530871/Ha412HOChr13g0598281/Ha412HOChr08g0369991/…	23	circadian rhythm
1702	GO:0009416	GO:0009416	41/1678	268/25009	6.47388e-07	0.000123489	0.000112271	Ha412HOChr10g0433031/Ha412HOChr09g0408381/Ha412HOChr12g0580251/Ha412HOChr12g0575561/Ha412HOChr12g0567681/Ha412HOChr10g0459121/Ha412HOChr08g0333071/Ha412HOChr09g0427941/Ha412HOChr05g0221241/Ha412HOChr11g0492421/Ha412HOChr15g0701131/Ha412HOChr05g0215071/Ha412HOChr01g0018761/Ha412HOChr17g0852951/Ha412HOChr01g0002101/Ha412HOChr15g0736141/Ha412HOChr09g0401011/Ha412HOChr09g0401021/Ha412HOChr02g0049521/…	41	response to light stimulus
2014	GO:0009585	GO:0009585	14/1678	72/25009	0.000266543	0.00968441	0.00880461	Ha412HOChr03g0139471/Ha412HOChr08g0330391/Ha412HOChr02g0079361/Ha412HOChr13g0623611/Ha412HOChr00c09785g0870301/Ha412HOChr06g0253411/Ha412HOChr12g0540551/Ha412HOChr13g0630011/Ha412HOChr15g0717081/Ha412HOChr04g0148971/Ha412HOChr11g0485831/Ha412HOChr16g0774391/Ha412HOChr10g0464321/Ha412HOChr05g0203441	14	red, far-red light phototransduction
2260	GO:0009638	GO:0009638	12/1678	41/25009	1.01548e-05	0.000860902	0.000782692	Ha412HOChr11g0494321/Ha412HOChr08g0330391/Ha412HOChr02g0079361/Ha412HOChr16g0778621/Ha412HOChr00c09785g0870301/Ha412HOChr05g0221241/Ha412HOChr11g0492421/Ha412HOChr03g0143771/Ha412HOChr15g0708191/Ha412HOChr10g0472751/Ha412HOChr16g0778631/Ha412HOChr14g0677011	12	phototropism
2312	GO:0009640	GO:0009640	18/1678	108/25009	0.000294446	0.0102119	0.0092842	Ha412HOChr02g0079361/Ha412HOChr07g0313201/Ha412HOChr01g0042981/Ha412HOChr00c09785g0870301/Ha412HOChr09g0413721/Ha412HOChr05g0221241/Ha412HOChr13g0596051/Ha412HOChr06g0253411/Ha412HOChr17g0832701/Ha412HOChr03g0144381/Ha412HOChr15g0734121/Ha412HOChr16g0792381/Ha412HOChr16g0763861/Ha412HOChr15g0734161/Ha412HOChr15g0734111/Ha412HOChr11g0485831/Ha412HOChr11g0528411/Ha412HOChr10g0464321	18	photomorphogenesis
2566	GO:0009645	GO:0009645	5/1678	11/25009	0.000443455	0.0135343	0.0123047	Ha412HOChr05g0234991/Ha412HOChr06g0260991/Ha412HOChr11g0486801/Ha412HOChr09g0416711/Ha412HOChr17g0813731	5	response to low light intensity stimulus
2577	GO:0009723	GO:0009723	33/1678	245/25009	0.00010518	0.00501579	0.00456013	Ha412HOChr17g0849311/Ha412HOChr10g0475571/Ha412HOChr17g0852941/Ha412HOChr15g0726161/Ha412HOChr12g0547201/Ha412HOChr05g0235541/Ha412HOChr07g0311121/Ha412HOChr13g0594621/Ha412HOChr01g0047431/Ha412HOChr09g0422771/Ha412HOChr09g0428431/Ha412HOChr11g0529401/Ha412HOChr15g0733591/Ha412HOChr12g0573061/Ha412HOChr08g0366271/Ha412HOChr09g0413621/Ha412HOChr01g0047441/Ha412HOChr09g0377661/Ha412HOChr10g0474911/…	33	response to ethylene
2885	GO:0009733	GO:0009733	49/1678	377/25009	7.00674e-06	0.000763734	0.000694352	Ha412HOChr03g0139471/Ha412HOChr15g0721201/Ha412HOChr15g0697381/Ha412HOChr01g0004341/Ha412HOChr17g0819021/Ha412HOChr13g0623611/Ha412HOChr17g0842951/Ha412HOChr04g0178131/Ha412HOChr01g0042981/Ha412HOChr05g0235541/Ha412HOChr17g0819041/Ha412HOChr02g0082371/Ha412HOChr11g0515621/Ha412HOChr12g0539641/Ha412HOChr13g0600901/Ha412HOChr09g0406791/Ha412HOChr06g0253411/Ha412HOChr09g0427781/Ha412HOChr10g0433981/…	49	response to auxin
3395	GO:0009734	GO:0009734	33/1678	233/25009	3.88413e-05	0.00246966	0.0022453	Ha412HOChr15g0721201/Ha412HOChr15g0697381/Ha412HOChr01g0004341/Ha412HOChr13g0605891/Ha412HOChr04g0178131/Ha412HOChr01g0042981/Ha412HOChr02g0082371/Ha412HOChr07g0311121/Ha412HOChr06g0266621/Ha412HOChr13g0600901/Ha412HOChr09g0406791/Ha412HOChr09g0418671/Ha412HOChr09g0427781/Ha412HOChr10g0433981/Ha412HOChr13g0596681/Ha412HOChr06g0256981/Ha412HOChr15g0734121/Ha412HOChr15g0722671/Ha412HOChr03g0105261/…	33	auxin-activated signaling pathway
4003	GO:0009740	GO:0009740	17/1678	93/25009	0.000136541	0.00565678	0.00514288	Ha412HOChr10g0475571/Ha412HOChr03g0100111/Ha412HOChr09g0382261/Ha412HOChr17g0852941/Ha412HOChr04g0170991/Ha412HOChr12g0547201/Ha412HOChr14g0674661/Ha412HOChr09g0413721/Ha412HOChr10g0433621/Ha412HOChr05g0210041/Ha412HOChr15g0734161/Ha412HOChr08g0364511/Ha412HOChr16g0774391/Ha412HOChr09g0416131/Ha412HOChr12g0534821/Ha412HOChr05g0210051/Ha412HOChr01g0005011	17	gibberellic acid mediated signaling pathway
4207	GO:0009741	GO:0009741	21/1678	131/25009	0.000169264	0.00645741	0.00587078	Ha412HOChr17g0849311/Ha412HOChr08g0363001/Ha412HOChr09g0413721/Ha412HOChr02g0070331/Ha412HOChr02g0070341/Ha412HOChr13g0589711/Ha412HOChr05g0215071/Ha412HOChr01g0013141/Ha412HOChr14g0685241/Ha412HOChr04g0172991/Ha412HOChr09g0391831/Ha412HOChr15g0734161/Ha412HOChr13g0617801/Ha412HOChr03g0122981/Ha412HOChr02g0070371/Ha412HOChr09g0412361/Ha412HOChr09g0412221/Ha412HOChr04g0190901/Ha412HOChr10g0440081/…	21	response to brassinosteroid
4401	GO:0009742	GO:0009742	36/1678	188/25009	9.85067e-09	7.51607e-06	6.83326e-06	Ha412HOChr02g0064141/Ha412HOChr17g0849311/Ha412HOChr08g0363001/Ha412HOChr04g0161671/Ha412HOChr09g0418091/Ha412HOChr03g0100111/Ha412HOChr14g0669191/Ha412HOChr09g0382261/Ha412HOChr14g0662481/Ha412HOChr09g0413721/Ha412HOChr17g0804481/Ha412HOChr11g0515621/Ha412HOChr13g0589711/Ha412HOChr16g0760541/Ha412HOChr01g0013141/Ha412HOChr05g0210041/Ha412HOChr05g0233731/Ha412HOChr14g0685241/Ha412HOChr15g0698881/…	36	brassinosteroid mediated signaling pathway
5013	GO:0009768	GO:0009768	8/1678	33/25009	0.00123438	0.027701	0.0251845	Ha412HOChr03g0108001/Ha412HOChr05g0234991/Ha412HOChr06g0260991/Ha412HOChr16g0775831/Ha412HOChr04g0187831/Ha412HOChr11g0486801/Ha412HOChr09g0416711/Ha412HOChr17g0813731	8	photosynthesis, light harvesting in photosystem I
5178	GO:0009789	GO:0009789	13/1678	65/25009	0.000327308	0.0106358	0.00966955	Ha412HOChr12g0559861/Ha412HOChr02g0049371/Ha412HOChr02g0079351/Ha412HOChr07g0311121/Ha412HOChr09g0400601/Ha412HOChr12g0574101/Ha412HOChr13g0595261/Ha412HOChr00c03128g0867491/Ha412HOChr01g0048031/Ha412HOChr09g0410741/Ha412HOChr16g0764791/Ha412HOChr03g0121411/Ha412HOChr09g0407081	13	positive regulation of abscisic acid-activated signaling pathway
5324	GO:0009826	GO:0009826	32/1678	224/25009	4.25937e-05	0.00249992	0.00227281	Ha412HOChr17g0822481/Ha412HOChr03g0139471/Ha412HOChr08g0367971/Ha412HOChr15g0706161/Ha412HOChr09g0412521/Ha412HOChr08g0363001/Ha412HOChr08g0344281/Ha412HOChr14g0669191/Ha412HOChr13g0623611/Ha412HOChr04g0170991/Ha412HOChr03g0105801/Ha412HOChr09g0413721/Ha412HOChr13g0589711/Ha412HOChr01g0013141/Ha412HOChr05g0234121/Ha412HOChr15g0734811/Ha412HOChr14g0685241/Ha412HOChr09g0394451/Ha412HOChr08g0361981/…	32	unidimensional cell growth
5980	GO:0009873	GO:0009873	31/1678	257/25009	0.00112962	0.0261183	0.0237455	Ha412HOChr03g0142771/Ha412HOChr17g0849311/Ha412HOChr15g0726161/Ha412HOChr13g0631171/Ha412HOChr09g0425621/Ha412HOChr09g0430001/Ha412HOChr12g0548911/Ha412HOChr07g0311121/Ha412HOChr12g0539641/Ha412HOChr13g0594621/Ha412HOChr13g0619701/Ha412HOChr11g0508931/Ha412HOChr11g0529401/Ha412HOChr08g0346391/Ha412HOChr17g0854001/Ha412HOChr12g0573061/Ha412HOChr05g0222991/Ha412HOChr13g0604981/Ha412HOChr03g0118951/…	31	ethylene-activated signaling pathway
6640	GO:0009958	GO:0009958	12/1678	57/25009	0.000334546	0.0106358	0.00966955	Ha412HOChr08g0330391/Ha412HOChr12g0575561/Ha412HOChr10g0459121/Ha412HOChr01g0042981/Ha412HOChr08g0333071/Ha412HOChr09g0422771/Ha412HOChr15g0734121/Ha412HOChr15g0734111/Ha412HOChr13g0608151/Ha412HOChr11g0528411/Ha412HOChr03g0113441/Ha412HOChr06g0273181	12	positive gravitropism
6703	GO:0010029	GO:0010029	15/1678	66/25009	2.43575e-05	0.00168953	0.00153604	Ha412HOChr10g0464841/Ha412HOChr10g0475571/Ha412HOChr02g0079361/Ha412HOChr17g0852941/Ha412HOChr07g0319761/Ha412HOChr16g0753691/Ha412HOChr12g0547201/Ha412HOChr00c09785g0870301/Ha412HOChr10g0433621/Ha412HOChr12g0574101/Ha412HOChr12g0560841/Ha412HOChr12g0544351/Ha412HOChr14g0684691/Ha412HOChr08g0364511/Ha412HOChr12g0557761	15	regulation of seed germination
6778	GO:0010082	GO:0010082	8/1678	29/25009	0.000485124	0.0142365	0.0129432	Ha412HOChr09g0422751/Ha412HOChr12g0575561/Ha412HOChr05g0243561/Ha412HOChr08g0360821/Ha412HOChr08g0333071/Ha412HOChr11g0532781/Ha412HOChr01g0046631/Ha412HOChr10g0473391	8	regulation of root meristem growth
6818	GO:0010105	GO:0010105	10/1678	35/25009	6.99926e-05	0.0038146	0.00346806	Ha412HOChr03g0142771/Ha412HOChr13g0631171/Ha412HOChr01g0047431/Ha412HOChr11g0529401/Ha412HOChr05g0222991/Ha412HOChr03g0118951/Ha412HOChr01g0047441/Ha412HOChr09g0377661/Ha412HOChr10g0474911/Ha412HOChr10g0474901	10	negative regulation of ethylene-activated signaling pathway
6956	GO:0010218	GO:0010218	13/1678	70/25009	0.000692243	0.017606	0.0160066	Ha412HOChr03g0139471/Ha412HOChr08g0330391/Ha412HOChr10g0475571/Ha412HOChr02g0079361/Ha412HOChr09g0392941/Ha412HOChr13g0623611/Ha412HOChr17g0852941/Ha412HOChr12g0547201/Ha412HOChr00c09785g0870301/Ha412HOChr05g0221241/Ha412HOChr15g0734121/Ha412HOChr13g0630011/Ha412HOChr15g0734111	13	response to far red light
7040	GO:0010229	GO:0010229	7/1678	29/25009	0.00254545	0.0485544	0.0441434	Ha412HOChr14g0677701/Ha412HOChr16g0753691/Ha412HOChr08g0366921/Ha412HOChr05g0235191/Ha412HOChr13g0596651/Ha412HOChr06g0259651/Ha412HOChr02g0087221	7	inflorescence development
7070	GO:0010268	GO:0010268	7/1678	28/25009	0.00204813	0.0400698	0.0364296	Ha412HOChr08g0344281/Ha412HOChr14g0669191/Ha412HOChr05g0215071/Ha412HOChr15g0703871/Ha412HOChr17g0844701/Ha412HOChr14g0658381/Ha412HOChr12g0560701	7	brassinosteroid homeostasis
7108	GO:0010411	GO:0010411	13/1678	47/25009	8.68793e-06	0.000828611	0.000753335	Ha412HOChr13g0614301/Ha412HOChr09g0420611/Ha412HOChr12g0572451/Ha412HOChr11g0492571/Ha412HOChr01g0007471/Ha412HOChr16g0796981/Ha412HOChr11g0492501/Ha412HOChr05g0208191/Ha412HOChr11g0492561/Ha412HOChr17g0814461/Ha412HOChr17g0818271/Ha412HOChr15g0715491/Ha412HOChr17g0856591	13	xyloglucan metabolic process
7208	GO:0010540	GO:0010540	10/1678	44/25009	0.000543933	0.0143111	0.0130109	Ha412HOChr11g0494321/Ha412HOChr16g0778621/Ha412HOChr10g0431481/Ha412HOChr15g0734121/Ha412HOChr13g0630551/Ha412HOChr06g0259651/Ha412HOChr15g0708191/Ha412HOChr15g0734111/Ha412HOChr09g0401651/Ha412HOChr16g0778631	10	basipetal auxin transport
7265	GO:0031146	GO:0031146	17/1678	104/25009	0.000540626	0.0143111	0.0130109	Ha412HOChr15g0721201/Ha412HOChr09g0392941/Ha412HOChr05g0244501/Ha412HOChr16g0790191/Ha412HOChr01g0047431/Ha412HOChr15g0696311/Ha412HOChr01g0047441/Ha412HOChr09g0377661/Ha412HOChr10g0474911/Ha412HOChr09g0426851/Ha412HOChr15g0705131/Ha412HOChr08g0328771/Ha412HOChr17g0842021/Ha412HOChr16g0749101/Ha412HOChr05g0229311/Ha412HOChr09g0416131/Ha412HOChr10g0474901	17	SCF-dependent proteasomal ubiquitin-dependent protein catabolic process
7655	GO:0031952	GO:0031952	6/1678	18/25009	0.000831437	0.0198246	0.0180236	Ha412HOChr12g0537481/Ha412HOChr13g0602351/Ha412HOChr10g0475941/Ha412HOChr08g0328071/Ha412HOChr14g0676111/Ha412HOChr15g0708381	6	regulation of protein autophosphorylation
7709	GO:0032527	GO:0032527	5/1678	12/25009	0.000718255	0.0176783	0.0160723	Ha412HOChr17g0816601/Ha412HOChr17g0804841/Ha412HOChr09g0393381/Ha412HOChr13g0609121/Ha412HOChr04g0194311	5	protein exit from endoplasmic reticulum
7722	GO:0032940	GO:0032940	5/1678	14/25009	0.00162123	0.0334325	0.0303953	Ha412HOChr05g0207711/Ha412HOChr17g0816601/Ha412HOChr05g0207791/Ha412HOChr13g0609121/Ha412HOChr04g0194311	5	secretion by cell
7758	GO:0042546	GO:0042546	13/1678	60/25009	0.000140863	0.00565678	0.00514288	Ha412HOChr12g0572451/Ha412HOChr08g0371771/Ha412HOChr11g0492571/Ha412HOChr01g0007471/Ha412HOChr16g0796981/Ha412HOChr11g0492501/Ha412HOChr05g0208191/Ha412HOChr11g0492561/Ha412HOChr17g0814461/Ha412HOChr17g0818271/Ha412HOChr15g0715491/Ha412HOChr14g0668721/Ha412HOChr17g0856591	13	cell wall biogenesis
7823	GO:0048826	GO:0048826	6/1678	13/25009	0.000102876	0.00501579	0.00456013	Ha412HOChr17g0857181/Ha412HOChr17g0823541/Ha412HOChr15g0707251/Ha412HOChr09g0413731/Ha412HOChr15g0712211/Ha412HOChr12g0540681	6	cotyledon morphogenesis
7836	GO:0051513	GO:0051513	8/1678	14/25009	8.41707e-07	0.000128445	0.000116776	Ha412HOChr17g0822481/Ha412HOChr08g0367971/Ha412HOChr15g0706161/Ha412HOChr09g0412521/Ha412HOChr05g0234121/Ha412HOChr15g0734811/Ha412HOChr11g0508721/Ha412HOChr15g0697241	8	regulation of monopolar cell growth
7882	GO:0060918	GO:0060918	6/1678	20/25009	0.00154575	0.0327614	0.0297851	Ha412HOChr05g0221241/Ha412HOChr12g0553611/Ha412HOChr06g0266891/Ha412HOChr15g0734121/Ha412HOChr06g0259651/Ha412HOChr15g0734111	6	auxin transport
7904	GO:0071555	GO:0071555	46/1678	312/25009	4.10824e-07	0.000123489	0.000112271	Ha412HOChr15g0712961/Ha412HOChr15g0733021/Ha412HOChr17g0856921/Ha412HOChr02g0086981/Ha412HOChr03g0105801/Ha412HOChr16g0784861/Ha412HOChr09g0427941/Ha412HOChr12g0557461/Ha412HOChr02g0061081/Ha412HOChr01g0032791/Ha412HOChr17g0820691/Ha412HOChr03g0125481/Ha412HOChr07g0291931/Ha412HOChr13g0619881/Ha412HOChr02g0085651/Ha412HOChr12g0572451/Ha412HOChr09g0414681/Ha412HOChr11g0492571/Ha412HOChr16g0778321/…	46	cell wall organization
8618	GO:0080022	GO:0080022	10/1678	51/25009	0.00182585	0.0366611	0.0333306	Ha412HOChr17g0857181/Ha412HOChr11g0532781/Ha412HOChr17g0823541/Ha412HOChr15g0707251/Ha412HOChr01g0046631/Ha412HOChr10g0473391/Ha412HOChr09g0413731/Ha412HOChr09g0422771/Ha412HOChr15g0712211/Ha412HOChr10g0445691	10	primary root development
8671	GO:1901001	GO:1901001	7/1678	26/25009	0.00128031	0.0279109	0.0253753	Ha412HOChr14g0671331/Ha412HOChr11g0481601/Ha412HOChr07g0306351/Ha412HOChr05g0244371/Ha412HOChr01g0024981/Ha412HOChr12g0567921/Ha412HOChr04g0199681	7	negative regulation of response to salt stress

## Sheet: ZT5_lit
	ID	Description	GeneRatio	BgRatio	pvalue	p.adjust	qvalue	geneID	Count	desc
1	GO:0000103	GO:0000103	6/2218	15/25009	0.00119648	0.0198701	0.0181047	Ha412HOChr05g0200781/Ha412HOChr15g0702171/Ha412HOChr16g0779491/Ha412HOChr16g0774771/Ha412HOChr07g0306561/Ha412HOChr10g0453151	6	sulfate assimilation
71	GO:0000302	GO:0000302	18/2218	65/25009	9.21968e-06	0.000357262	0.000325519	Ha412HOChr10g0446121/Ha412HOChr01g0017491/Ha412HOChr06g0256531/Ha412HOChr12g0541941/Ha412HOChr01g0017651/Ha412HOChr13g0604441/Ha412HOChr11g0517501/Ha412HOChr03g0104721/Ha412HOChr01g0017501/Ha412HOChr08g0350531/Ha412HOChr05g0227281/Ha412HOChr03g0104651/Ha412HOChr14g0687071/Ha412HOChr12g0571661/Ha412HOChr14g0687041/Ha412HOChr01g0017151/Ha412HOChr14g0654781/Ha412HOChr11g0533301	18	response to reactive oxygen species
153	GO:0000373	GO:0000373	10/2218	27/25009	6.06173e-05	0.00148353	0.00135171	Ha412HOChr10g0453981/Ha412HOChr17g0813001/Ha412HOChr15g0707641/Ha412HOChr15g0712941/Ha412HOChr09g0374081/Ha412HOChr05g0217281/Ha412HOChr14g0662281/Ha412HOChr16g0786821/Ha412HOChr13g0633151/Ha412HOChr14g0683681	10	Group II intron splicing
219	GO:0006352	GO:0006352	9/2218	27/25009	0.000356961	0.00677319	0.00617139	Ha412HOChr07g0326191/Ha412HOChr08g0346181/Ha412HOChr05g0219311/Ha412HOChr04g0187011/Ha412HOChr13g0601281/Ha412HOChr02g0074161/Ha412HOChr10g0465481/Ha412HOChr15g0729921/Ha412HOChr15g0716791	9	DNA-templated transcription, initiation
366	GO:0006457	GO:0006457	56/2218	350/25009	1.10738e-05	0.000380159	0.000346382	Ha412HOChr16g0776701/Ha412HOChr12g0543911/Ha412HOChr06g0265841/Ha412HOChr08g0352751/Ha412HOChr09g0386741/Ha412HOChr16g0764681/Ha412HOChr13g0587921/Ha412HOChr17g0837791/Ha412HOChr07g0315131/Ha412HOChr14g0658331/Ha412HOChr05g0204931/Ha412HOChr06g0263151/Ha412HOChr16g0776721/Ha412HOChr17g0836441/Ha412HOChr01g0017491/Ha412HOChr11g0479241/Ha412HOChr15g0743611/Ha412HOChr14g0676171/Ha412HOChr12g0541941/…	56	protein folding
865	GO:0006559	GO:0006559	10/2218	30/25009	0.000168557	0.00391894	0.00357074	Ha412HOChr07g0311091/Ha412HOChr14g0680181/Ha412HOChr13g0601051/Ha412HOChr07g0311081/Ha412HOChr01g0045131/Ha412HOChr13g0601021/Ha412HOChr07g0311101/Ha412HOChr06g0269351/Ha412HOChr13g0600981/Ha412HOChr13g0600991	10	L-phenylalanine catabolic process
943	GO:0006744	GO:0006744	8/2218	22/25009	0.000388037	0.00707597	0.00644727	Ha412HOChr10g0463441/Ha412HOChr06g0250651/Ha412HOChr05g0209461/Ha412HOChr08g0357311/Ha412HOChr03g0098961/Ha412HOChr07g0296841/Ha412HOChr06g0273001/Ha412HOChr03g0092481	8	ubiquinone biosynthetic process
1005	GO:0006879	GO:0006879	6/2218	17/25009	0.00253394	0.0358061	0.0326247	Ha412HOChr09g0402151/Ha412HOChr08g0357571/Ha412HOChr15g0730961/Ha412HOChr17g0817801/Ha412HOChr11g0481361/Ha412HOChr09g0422551	6	cellular iron ion homeostasis
1030	GO:0006979	GO:0006979	53/2218	400/25009	0.00211174	0.0316761	0.0288616	Ha412HOChr03g0137351/Ha412HOChr16g0766311/Ha412HOChr01g0009251/Ha412HOChr04g0196881/Ha412HOChr07g0311091/Ha412HOChr14g0669381/Ha412HOChr14g0680181/Ha412HOChr13g0601051/Ha412HOChr07g0311081/Ha412HOChr15g0701161/Ha412HOChr06g0245171/Ha412HOChr08g0346171/Ha412HOChr13g0612701/Ha412HOChr03g0131801/Ha412HOChr10g0438411/Ha412HOChr01g0037621/Ha412HOChr10g0460401/Ha412HOChr05g0219341/Ha412HOChr15g0725241/…	53	response to oxidative stress
1534	GO:0006986	GO:0006986	11/2218	44/25009	0.00127434	0.0207919	0.0189445	Ha412HOChr16g0776701/Ha412HOChr09g0386741/Ha412HOChr05g0204931/Ha412HOChr06g0263151/Ha412HOChr16g0776721/Ha412HOChr16g0792321/Ha412HOChr06g0263161/Ha412HOChr05g0204981/Ha412HOChr03g0110361/Ha412HOChr15g0694001/Ha412HOChr10g0442451	11	response to unfolded protein
1582	GO:0007623	GO:0007623	25/2218	147/25009	0.00116489	0.0198701	0.0181047	Ha412HOChr14g0669381/Ha412HOChr04g0165151/Ha412HOChr07g0298481/Ha412HOChr15g0725241/Ha412HOChr15g0727091/Ha412HOChr10g0431851/Ha412HOChr02g0088161/Ha412HOChr02g0074131/Ha412HOChr04g0196801/Ha412HOChr07g0293611/Ha412HOChr12g0549201/Ha412HOChr07g0298471/Ha412HOChr11g0478931/Ha412HOChr16g0769901/Ha412HOChr02g0080451/Ha412HOChr05g0222851/Ha412HOChr07g0307491/Ha412HOChr15g0724381/Ha412HOChr14g0673821/…	25	circadian rhythm
1797	GO:0008152	GO:0008152	38/2218	210/25009	1.79835e-05	0.000522647	0.000476209	Ha412HOChr14g0682911/Ha412HOChr07g0291461/Ha412HOChr05g0238801/Ha412HOChr15g0734511/Ha412HOChr15g0734541/Ha412HOChr15g0734581/Ha412HOChr15g0703901/Ha412HOChr09g0395631/Ha412HOChr09g0395611/Ha412HOChr01g0043091/Ha412HOChr03g0102421/Ha412HOChr09g0374211/Ha412HOChr16g0781901/Ha412HOChr09g0402141/Ha412HOChr09g0395591/Ha412HOChr12g0552461/Ha412HOChr09g0374171/Ha412HOChr03g0102371/Ha412HOChr09g0425531/…	38	metabolic process
2013	GO:0009073	GO:0009073	10/2218	23/25009	1.14457e-05	0.000380159	0.000346382	Ha412HOChr04g0192141/Ha412HOChr15g0745601/Ha412HOChr09g0391111/Ha412HOChr07g0318511/Ha412HOChr15g0711311/Ha412HOChr16g0785521/Ha412HOChr13g0630761/Ha412HOChr04g0165241/Ha412HOChr14g0673671/Ha412HOChr10g0431211	10	aromatic amino acid family biosynthetic process
2125	GO:0009408	GO:0009408	62/2218	288/25009	3.96238e-11	3.68501e-09	3.35759e-09	Ha412HOChr16g0795931/Ha412HOChr08g0361621/Ha412HOChr16g0776701/Ha412HOChr12g0543911/Ha412HOChr05g0241091/Ha412HOChr07g0309651/Ha412HOChr14g0692751/Ha412HOChr10g0438411/Ha412HOChr12g0573531/Ha412HOChr06g0272761/Ha412HOChr16g0764681/Ha412HOChr05g0230161/Ha412HOChr05g0235051/Ha412HOChr13g0608691/Ha412HOChr05g0204931/Ha412HOChr10g0478051/Ha412HOChr06g0263151/Ha412HOChr14g0692281/Ha412HOChr16g0776721/…	62	response to heat
3083	GO:0009411	GO:0009411	10/2218	40/25009	0.00209505	0.0316761	0.0288616	Ha412HOChr09g0426881/Ha412HOChr01g0018131/Ha412HOChr05g0238801/Ha412HOChr15g0745321/Ha412HOChr08g0367801/Ha412HOChr09g0425531/Ha412HOChr10g0471141/Ha412HOChr14g0637751/Ha412HOChr08g0359191/Ha412HOChr06g0275931	10	response to UV
3131	GO:0009423	GO:0009423	11/2218	23/25009	1.28646e-06	6.29687e-05	5.73739e-05	Ha412HOChr04g0192141/Ha412HOChr04g0184731/Ha412HOChr15g0745601/Ha412HOChr09g0391111/Ha412HOChr15g0711311/Ha412HOChr16g0785521/Ha412HOChr13g0630761/Ha412HOChr04g0165241/Ha412HOChr10g0431211/Ha412HOChr03g0129351/Ha412HOChr13g0613281	11	chorismate biosynthetic process
3205	GO:0009585	GO:0009585	19/2218	72/25009	1.12928e-05	0.000380159	0.000346382	Ha412HOChr16g0779751/Ha412HOChr13g0604031/Ha412HOChr00c02709g0867161/Ha412HOChr02g0080481/Ha412HOChr10g0468051/Ha412HOChr03g0122231/Ha412HOChr12g0544961/Ha412HOChr10g0431851/Ha412HOChr11g0486201/Ha412HOChr02g0074131/Ha412HOChr06g0248321/Ha412HOChr15g0740811/Ha412HOChr07g0293611/Ha412HOChr11g0478931/Ha412HOChr03g0143901/Ha412HOChr15g0717411/Ha412HOChr16g0790061/Ha412HOChr14g0676031/Ha412HOChr11g04…	19	red, far-red light phototransduction
3451	GO:0009610	GO:0009610	6/2218	14/25009	0.000775894	0.0136147	0.0124051	Ha412HOChr13g0599001/Ha412HOChr02g0083691/Ha412HOChr12g0558331/Ha412HOChr08g0342291/Ha412HOChr14g0659431/Ha412HOChr14g0659421	6	response to symbiotic fungus
3469	GO:0009611	GO:0009611	56/2218	369/25009	5.11929e-05	0.00128674	0.00117241	Ha412HOChr02g0077011/Ha412HOChr09g0415751/Ha412HOChr07g0311091/Ha412HOChr14g0680181/Ha412HOChr14g0669311/Ha412HOChr13g0601051/Ha412HOChr10g0434281/Ha412HOChr07g0311081/Ha412HOChr01g0045131/Ha412HOChr08g0357311/Ha412HOChr05g0238801/Ha412HOChr17g0816851/Ha412HOChr15g0699871/Ha412HOChr02g0073791/Ha412HOChr01g0001251/Ha412HOChr02g0074121/Ha412HOChr07g0288301/Ha412HOChr07g0296841/Ha412HOChr04g0152581/…	56	response to wounding
3922	GO:0009637	GO:0009637	18/2218	80/25009	0.000181836	0.00405567	0.00369532	Ha412HOChr07g0326191/Ha412HOChr04g0165151/Ha412HOChr01g0010761/Ha412HOChr14g0633541/Ha412HOChr03g0131621/Ha412HOChr07g0298481/Ha412HOChr14g0662171/Ha412HOChr04g0187011/Ha412HOChr15g0699551/Ha412HOChr10g0431851/Ha412HOChr15g0740811/Ha412HOChr07g0298471/Ha412HOChr11g0478931/Ha412HOChr09g0406481/Ha412HOChr09g0383351/Ha412HOChr02g0066471/Ha412HOChr09g0406491/Ha412HOChr15g0716791	18	response to blue light
4078	GO:0009644	GO:0009644	34/2218	104/25009	7.88356e-12	2.4439e-09	2.22676e-09	Ha412HOChr14g0669381/Ha412HOChr04g0165151/Ha412HOChr08g0337981/Ha412HOChr10g0438411/Ha412HOChr06g0272761/Ha412HOChr11g0517001/Ha412HOChr01g0037121/Ha412HOChr15g0725241/Ha412HOChr07g0288301/Ha412HOChr05g0204931/Ha412HOChr10g0478051/Ha412HOChr06g0263151/Ha412HOChr05g0200481/Ha412HOChr05g0212201/Ha412HOChr16g0753091/Ha412HOChr02g0080451/Ha412HOChr01g0017491/Ha412HOChr08g0369771/Ha412HOChr16g0774171/…	34	response to high light intensity
4197	GO:0009658	GO:0009658	54/2218	229/25009	1.89409e-11	3.05387e-09	2.78253e-09	Ha412HOChr17g0840271/Ha412HOChr07g0326191/Ha412HOChr03g0115821/Ha412HOChr17g0837401/Ha412HOChr08g0345291/Ha412HOChr10g0453981/Ha412HOChr15g0698911/Ha412HOChr08g0357571/Ha412HOChr08g0337981/Ha412HOChr15g0742951/Ha412HOChr03g0138761/Ha412HOChr08g0363541/Ha412HOChr01g0036581/Ha412HOChr14g0653851/Ha412HOChr08g0365581/Ha412HOChr08g0367941/Ha412HOChr04g0187011/Ha412HOChr16g0761451/Ha412HOChr08g0350471/…	54	chloroplast organization
4479	GO:0009688	GO:0009688	12/2218	33/25009	1.38648e-05	0.000429808	0.000391619	Ha412HOChr07g0309651/Ha412HOChr12g0573531/Ha412HOChr13g0602191/Ha412HOChr02g0081891/Ha412HOChr13g0602161/Ha412HOChr15g0739411/Ha412HOChr16g0798961/Ha412HOChr03g0119921/Ha412HOChr16g0798971/Ha412HOChr00c10778g0870541/Ha412HOChr00c00203g0863481/Ha412HOChr00c08541g0869941	12	abscisic acid biosynthetic process
4573	GO:0009698	GO:0009698	13/2218	42/25009	4.42729e-05	0.00116836	0.00106455	Ha412HOChr03g0101861/Ha412HOChr05g0207961/Ha412HOChr08g0357311/Ha412HOChr05g0238801/Ha412HOChr07g0296841/Ha412HOChr09g0383121/Ha412HOChr12g0552461/Ha412HOChr06g0273001/Ha412HOChr09g0425531/Ha412HOChr16g0750181/Ha412HOChr14g0656141/Ha412HOChr12g0534591/Ha412HOChr08g0360391	13	phenylpropanoid metabolic process
4689	GO:0009699	GO:0009699	14/2218	31/25009	1.11003e-07	6.88221e-06	6.27072e-06	Ha412HOChr07g0311091/Ha412HOChr14g0680181/Ha412HOChr13g0601051/Ha412HOChr07g0311081/Ha412HOChr08g0357311/Ha412HOChr01g0012211/Ha412HOChr07g0296841/Ha412HOChr13g0601021/Ha412HOChr11g0483851/Ha412HOChr06g0273001/Ha412HOChr07g0311101/Ha412HOChr11g0483781/Ha412HOChr13g0600981/Ha412HOChr13g0600991	14	phenylpropanoid biosynthetic process
4791	GO:0009787	GO:0009787	8/2218	26/25009	0.00137486	0.0216836	0.019757	Ha412HOChr17g0815501/Ha412HOChr13g0604031/Ha412HOChr00c02709g0867161/Ha412HOChr02g0080481/Ha412HOChr14g0633541/Ha412HOChr13g0605881/Ha412HOChr15g0728141/Ha412HOChr05g0239401	8	regulation of abscisic acid-activated signaling pathway
4845	GO:0009800	GO:0009800	8/2218	11/25009	4.88538e-07	2.67259e-05	2.43513e-05	Ha412HOChr07g0311091/Ha412HOChr14g0680181/Ha412HOChr13g0601051/Ha412HOChr07g0311081/Ha412HOChr13g0601021/Ha412HOChr07g0311101/Ha412HOChr13g0600981/Ha412HOChr13g0600991	8	cinnamic acid biosynthetic process
4871	GO:0009813	GO:0009813	16/2218	53/25009	8.57365e-06	0.000346674	0.000315871	Ha412HOChr11g0510131/Ha412HOChr05g0207961/Ha412HOChr01g0001051/Ha412HOChr10g0439071/Ha412HOChr01g0012211/Ha412HOChr12g0562081/Ha412HOChr15g0745321/Ha412HOChr14g0662571/Ha412HOChr08g0367801/Ha412HOChr13g0595631/Ha412HOChr16g0802151/Ha412HOChr15g0695341/Ha412HOChr10g0471141/Ha412HOChr14g0637751/Ha412HOChr04g0199961/Ha412HOChr08g0360391	16	flavonoid biosynthetic process
4969	GO:0009819	GO:0009819	8/2218	23/25009	0.000548979	0.00981828	0.00894591	Ha412HOChr07g0311091/Ha412HOChr14g0680181/Ha412HOChr13g0601051/Ha412HOChr07g0311081/Ha412HOChr13g0601021/Ha412HOChr07g0311101/Ha412HOChr13g0600991/Ha412HOChr15g0715901	8	drought recovery
5017	GO:0009963	GO:0009963	9/2218	25/25009	0.000183159	0.00405567	0.00369532	Ha412HOChr16g0779751/Ha412HOChr13g0604031/Ha412HOChr00c02709g0867161/Ha412HOChr02g0080481/Ha412HOChr10g0473021/Ha412HOChr10g0473031/Ha412HOChr09g0382081/Ha412HOChr05g0211011/Ha412HOChr17g0807411	9	positive regulation of flavonoid biosynthetic process
5045	GO:0010027	GO:0010027	19/2218	75/25009	2.12489e-05	0.000598833	0.000545626	Ha412HOChr14g0635421/Ha412HOChr17g0840271/Ha412HOChr17g0837401/Ha412HOChr06g0285561/Ha412HOChr14g0677261/Ha412HOChr02g0086591/Ha412HOChr03g0131621/Ha412HOChr11g0521601/Ha412HOChr08g0367941/Ha412HOChr11g0506471/Ha412HOChr02g0083771/Ha412HOChr11g0504891/Ha412HOChr16g0791751/Ha412HOChr05g0234161/Ha412HOChr03g0129451/Ha412HOChr06g0271081/Ha412HOChr17g0853471/Ha412HOChr05g0207321/Ha412HOChr07g0301991	19	thylakoid membrane organization
5141	GO:0010030	GO:0010030	11/2218	37/25009	0.000253323	0.00523534	0.00477018	Ha412HOChr03g0133691/Ha412HOChr03g0133781/Ha412HOChr03g0133701/Ha412HOChr03g0133601/Ha412HOChr03g0133631/Ha412HOChr03g0133811/Ha412HOChr03g0133761/Ha412HOChr03g0133751/Ha412HOChr11g0496911/Ha412HOChr03g0133641/Ha412HOChr13g0628781	11	positive regulation of seed germination
5181	GO:0010114	GO:0010114	24/2218	77/25009	2.61571e-08	1.87124e-06	1.70498e-06	Ha412HOChr03g0133691/Ha412HOChr07g0326191/Ha412HOChr03g0133701/Ha412HOChr03g0133631/Ha412HOChr03g0133761/Ha412HOChr03g0133751/Ha412HOChr04g0165151/Ha412HOChr13g0595321/Ha412HOChr13g0604031/Ha412HOChr00c02709g0867161/Ha412HOChr01g0010761/Ha412HOChr02g0080481/Ha412HOChr03g0131621/Ha412HOChr08g0337981/Ha412HOChr12g0573531/Ha412HOChr04g0187011/Ha412HOChr11g0496911/Ha412HOChr05g0205481/Ha412HOChr07g03…	24	response to red light
5273	GO:0010117	GO:0010117	16/2218	30/25009	6.04959e-10	5.11465e-08	4.66021e-08	Ha412HOChr03g0133691/Ha412HOChr03g0133781/Ha412HOChr03g0133701/Ha412HOChr03g0133601/Ha412HOChr03g0133631/Ha412HOChr03g0133811/Ha412HOChr03g0133761/Ha412HOChr03g0133751/Ha412HOChr04g0165151/Ha412HOChr14g0677261/Ha412HOChr02g0086591/Ha412HOChr11g0517001/Ha412HOChr01g0037121/Ha412HOChr11g0496911/Ha412HOChr16g0766751/Ha412HOChr03g0133641	16	photoprotection
5303	GO:0010206	GO:0010206	7/2218	21/25009	0.00162815	0.0252364	0.0229941	Ha412HOChr14g0635421/Ha412HOChr17g0840271/Ha412HOChr17g0837401/Ha412HOChr06g0285561/Ha412HOChr07g0288301/Ha412HOChr16g0766751/Ha412HOChr07g0301991	7	photosystem II repair
5411	GO:0010218	GO:0010218	16/2218	70/25009	0.000336942	0.00652826	0.00594821	Ha412HOChr03g0133691/Ha412HOChr07g0326191/Ha412HOChr03g0133701/Ha412HOChr03g0133631/Ha412HOChr03g0133761/Ha412HOChr03g0133751/Ha412HOChr04g0165151/Ha412HOChr13g0604031/Ha412HOChr00c02709g0867161/Ha412HOChr01g0010761/Ha412HOChr02g0080481/Ha412HOChr10g0431851/Ha412HOChr11g0496911/Ha412HOChr11g0478931/Ha412HOChr03g0143901/Ha412HOChr03g0133641	16	response to far red light
5495	GO:0010224	GO:0010224	41/2218	115/25009	1.9081e-15	1.77453e-12	1.61686e-12	Ha412HOChr16g0766311/Ha412HOChr03g0133691/Ha412HOChr01g0009251/Ha412HOChr09g0415751/Ha412HOChr03g0133701/Ha412HOChr01g0018131/Ha412HOChr11g0510131/Ha412HOChr03g0133631/Ha412HOChr16g0779751/Ha412HOChr07g0311091/Ha412HOChr03g0133761/Ha412HOChr06g0250651/Ha412HOChr14g0680181/Ha412HOChr03g0133751/Ha412HOChr13g0601051/Ha412HOChr13g0604031/Ha412HOChr00c02709g0867161/Ha412HOChr07g0311081/Ha412HOChr02g00…	41	response to UV-B
5657	GO:0010304	GO:0010304	8/2218	15/25009	1.37565e-05	0.000429808	0.000391619	Ha412HOChr14g0635421/Ha412HOChr17g0840271/Ha412HOChr17g0837401/Ha412HOChr06g0285561/Ha412HOChr14g0692751/Ha412HOChr06g0271071/Ha412HOChr13g0591051/Ha412HOChr07g0301991	8	PSII associated light-harvesting complex II catabolic process
5738	GO:0010380	GO:0010380	15/2218	41/25009	1.07651e-06	5.56196e-05	5.06777e-05	Ha412HOChr03g0133691/Ha412HOChr03g0133781/Ha412HOChr03g0133701/Ha412HOChr03g0133601/Ha412HOChr03g0133631/Ha412HOChr03g0133811/Ha412HOChr03g0133761/Ha412HOChr03g0133751/Ha412HOChr08g0357571/Ha412HOChr08g0365581/Ha412HOChr11g0496911/Ha412HOChr05g0236361/Ha412HOChr02g0053761/Ha412HOChr03g0133641/Ha412HOChr05g0236351	15	regulation of chlorophyll biosynthetic process
5828	GO:0010431	GO:0010431	10/2218	38/25009	0.00137563	0.0216836	0.019757	Ha412HOChr06g0272761/Ha412HOChr09g0408971/Ha412HOChr09g0408981/Ha412HOChr05g0212201/Ha412HOChr13g0604441/Ha412HOChr16g0747671/Ha412HOChr14g0662681/Ha412HOChr04g0152161/Ha412HOChr16g0747601/Ha412HOChr16g0747581	10	seed maturation
5873	GO:0010439	GO:0010439	6/2218	12/25009	0.000279002	0.00564068	0.0051395	Ha412HOChr01g0036581/Ha412HOChr10g0433491/Ha412HOChr15g0699181/Ha412HOChr07g0306561/Ha412HOChr16g0753611/Ha412HOChr07g0318701	6	regulation of glucosinolate biosynthetic process
5897	GO:0015979	GO:0015979	39/2218	216/25009	1.48035e-05	0.000444105	0.000404646	Ha412HOChr12g0560151/Ha412HOChr03g0133691/Ha412HOChr10g0463451/Ha412HOChr03g0133781/Ha412HOChr03g0133701/Ha412HOChr03g0133601/Ha412HOChr03g0133631/Ha412HOChr03g0133811/Ha412HOChr03g0133761/Ha412HOChr03g0133751/Ha412HOChr01g0010761/Ha412HOChr10g0446421/Ha412HOChr10g0446461/Ha412HOChr01g0024461/Ha412HOChr01g0001251/Ha412HOChr07g0288301/Ha412HOChr17g0840331/Ha412HOChr17g0817591/Ha412HOChr10g0435381/…	39	photosynthesis
6457	GO:0015994	GO:0015994	7/2218	10/25009	4.03366e-06	0.000170514	0.000155363	Ha412HOChr16g0766311/Ha412HOChr01g0009251/Ha412HOChr08g0369771/Ha412HOChr09g0415351/Ha412HOChr07g0316161/Ha412HOChr13g0608871/Ha412HOChr08g0369761	7	chlorophyll metabolic process
6479	GO:0015996	GO:0015996	6/2218	17/25009	0.00253394	0.0358061	0.0326247	Ha412HOChr06g0250651/Ha412HOChr03g0131621/Ha412HOChr06g0271071/Ha412HOChr02g0076611/Ha412HOChr11g0523271/Ha412HOChr05g0240731	6	chlorophyll catabolic process
6549	GO:0019344	GO:0019344	6/2218	15/25009	0.00119648	0.0198701	0.0181047	Ha412HOChr05g0200781/Ha412HOChr15g0702171/Ha412HOChr16g0774751/Ha412HOChr16g0779491/Ha412HOChr11g0492861/Ha412HOChr07g0306561	6	cysteine biosynthetic process
6583	GO:0034599	GO:0034599	13/2218	42/25009	4.42729e-05	0.00116836	0.00106455	Ha412HOChr04g0196881/Ha412HOChr12g0571901/Ha412HOChr14g0669381/Ha412HOChr10g0467401/Ha412HOChr15g0732701/Ha412HOChr15g0725241/Ha412HOChr11g0486431/Ha412HOChr16g0774171/Ha412HOChr13g0604441/Ha412HOChr16g0755301/Ha412HOChr05g0227281/Ha412HOChr08g0354101/Ha412HOChr09g0397661	13	cellular response to oxidative stress
6683	GO:0034605	GO:0034605	28/2218	109/25009	1.92935e-07	1.12144e-05	1.0218e-05	Ha412HOChr03g0133691/Ha412HOChr03g0133781/Ha412HOChr03g0133701/Ha412HOChr03g0133601/Ha412HOChr03g0133631/Ha412HOChr16g0776701/Ha412HOChr03g0133811/Ha412HOChr03g0133761/Ha412HOChr03g0133751/Ha412HOChr09g0386741/Ha412HOChr16g0764681/Ha412HOChr04g0183441/Ha412HOChr05g0204931/Ha412HOChr10g0478051/Ha412HOChr11g0496911/Ha412HOChr06g0263151/Ha412HOChr16g0776721/Ha412HOChr16g0792321/Ha412HOChr06g0263161/…	28	cellular response to heat
7058	GO:0034620	GO:0034620	13/2218	49/25009	0.000253011	0.00523534	0.00477018	Ha412HOChr16g0776701/Ha412HOChr09g0386741/Ha412HOChr05g0204931/Ha412HOChr10g0478051/Ha412HOChr06g0263151/Ha412HOChr16g0776721/Ha412HOChr16g0792321/Ha412HOChr06g0263161/Ha412HOChr05g0204981/Ha412HOChr03g0110361/Ha412HOChr03g0128871/Ha412HOChr15g0694001/Ha412HOChr10g0442451	13	cellular response to unfolded protein
7178	GO:0042026	GO:0042026	17/2218	66/25009	4.52269e-05	0.00116836	0.00106455	Ha412HOChr16g0776701/Ha412HOChr09g0386741/Ha412HOChr05g0235051/Ha412HOChr07g0315131/Ha412HOChr14g0658331/Ha412HOChr05g0204931/Ha412HOChr06g0263151/Ha412HOChr16g0776721/Ha412HOChr07g0318621/Ha412HOChr14g0673791/Ha412HOChr17g0807981/Ha412HOChr16g0792321/Ha412HOChr06g0263161/Ha412HOChr05g0204981/Ha412HOChr03g0110361/Ha412HOChr15g0694001/Ha412HOChr10g0442451	17	protein refolding
7249	GO:0042542	GO:0042542	35/2218	111/25009	1.25498e-11	2.91783e-09	2.65857e-09	Ha412HOChr14g0669381/Ha412HOChr10g0438411/Ha412HOChr15g0725241/Ha412HOChr10g0431851/Ha412HOChr17g0817801/Ha412HOChr05g0204931/Ha412HOChr10g0478051/Ha412HOChr04g0148061/Ha412HOChr06g0263151/Ha412HOChr11g0478931/Ha412HOChr16g0753091/Ha412HOChr01g0017491/Ha412HOChr12g0541941/Ha412HOChr08g0337621/Ha412HOChr01g0017651/Ha412HOChr08g0345061/Ha412HOChr11g0517501/Ha412HOChr03g0104721/Ha412HOChr16g0792321/…	35	response to hydrogen peroxide
7430	GO:0042752	GO:0042752	13/2218	48/25009	0.000202146	0.00437199	0.00398354	Ha412HOChr04g0165151/Ha412HOChr14g0692291/Ha412HOChr14g0679651/Ha412HOChr10g0431851/Ha412HOChr02g0088161/Ha412HOChr11g0478931/Ha412HOChr16g0792081/Ha412HOChr14g0684881/Ha412HOChr09g0383351/Ha412HOChr09g0395701/Ha412HOChr09g0403011/Ha412HOChr04g0184541/Ha412HOChr15g0736221	13	regulation of circadian rhythm
7499	GO:0045893	GO:0045893	42/2218	303/25009	0.0025407	0.0358061	0.0326247	Ha412HOChr07g0326191/Ha412HOChr03g0115821/Ha412HOChr08g0345291/Ha412HOChr11g0510131/Ha412HOChr17g0815501/Ha412HOChr01g0001051/Ha412HOChr10g0439071/Ha412HOChr08g0367941/Ha412HOChr13g0601281/Ha412HOChr08g0350471/Ha412HOChr02g0081111/Ha412HOChr05g0234161/Ha412HOChr10g0478051/Ha412HOChr04g0166531/Ha412HOChr16g0769901/Ha412HOChr13g0595631/Ha412HOChr10g0442491/Ha412HOChr13g0603491/Ha412HOChr15g0695341/…	42	positive regulation of transcription, DNA-templated
8780	GO:0046244	GO:0046244	7/2218	10/25009	4.03366e-06	0.000170514	0.000155363	Ha412HOChr07g0311091/Ha412HOChr14g0680181/Ha412HOChr13g0601051/Ha412HOChr07g0311081/Ha412HOChr13g0601021/Ha412HOChr07g0311101/Ha412HOChr13g0600991	7	salicylic acid catabolic process
8802	GO:0051085	GO:0051085	16/2218	70/25009	0.000336942	0.00652826	0.00594821	Ha412HOChr16g0776701/Ha412HOChr09g0386741/Ha412HOChr14g0658331/Ha412HOChr05g0204931/Ha412HOChr06g0263151/Ha412HOChr16g0776721/Ha412HOChr17g0836441/Ha412HOChr11g0479241/Ha412HOChr11g0517901/Ha412HOChr16g0792321/Ha412HOChr06g0263161/Ha412HOChr05g0204981/Ha412HOChr03g0110361/Ha412HOChr15g0694001/Ha412HOChr10g0442451/Ha412HOChr17g0844021	16	chaperone cofactor-dependent protein refolding
8877	GO:0051259	GO:0051259	12/2218	22/25009	6.38409e-08	4.24086e-06	3.86406e-06	Ha412HOChr01g0017491/Ha412HOChr12g0541941/Ha412HOChr01g0017651/Ha412HOChr03g0104721/Ha412HOChr01g0017501/Ha412HOChr08g0350531/Ha412HOChr03g0104651/Ha412HOChr14g0687071/Ha412HOChr12g0571661/Ha412HOChr14g0687041/Ha412HOChr01g0017151/Ha412HOChr14g0654781	12	protein complex oligomerization
8900	GO:0051603	GO:0051603	21/2218	106/25009	0.00036415	0.00677319	0.00617139	Ha412HOChr04g0181241/Ha412HOChr12g0567731/Ha412HOChr16g0751611/Ha412HOChr02g0074121/Ha412HOChr13g0596371/Ha412HOChr13g0600091/Ha412HOChr05g0232431/Ha412HOChr03g0114201/Ha412HOChr14g0650091/Ha412HOChr04g0199981/Ha412HOChr12g0535281/Ha412HOChr14g0659641/Ha412HOChr01g0027681/Ha412HOChr15g0710491/Ha412HOChr02g0083431/Ha412HOChr13g0629261/Ha412HOChr15g0710511/Ha412HOChr13g0583521/Ha412HOChr05g0210541/…	21	proteolysis involved in cellular protein catabolic process
9257	GO:0071482	GO:0071482	9/2218	16/25009	2.14556e-06	9.97687e-05	9.09042e-05	Ha412HOChr08g0346181/Ha412HOChr05g0219311/Ha412HOChr01g0031561/Ha412HOChr04g0187011/Ha412HOChr11g0506471/Ha412HOChr13g0601281/Ha412HOChr02g0074161/Ha412HOChr15g0729921/Ha412HOChr15g0716791	9	cellular response to light stimulus
9357	GO:0071483	GO:0071483	12/2218	13/25009	2.75184e-12	1.27961e-09	1.16591e-09	Ha412HOChr03g0133691/Ha412HOChr07g0326191/Ha412HOChr03g0133781/Ha412HOChr03g0133701/Ha412HOChr03g0133601/Ha412HOChr03g0133631/Ha412HOChr03g0133811/Ha412HOChr03g0133761/Ha412HOChr03g0133751/Ha412HOChr13g0601281/Ha412HOChr11g0496911/Ha412HOChr03g0133641	12	cellular response to blue light
9387	GO:0071486	GO:0071486	12/2218	19/25009	6.41202e-09	4.96932e-07	4.52779e-07	Ha412HOChr03g0133691/Ha412HOChr03g0133781/Ha412HOChr03g0133701/Ha412HOChr03g0133601/Ha412HOChr03g0133631/Ha412HOChr03g0133811/Ha412HOChr03g0133761/Ha412HOChr03g0133751/Ha412HOChr14g0669311/Ha412HOChr11g0496911/Ha412HOChr05g0222851/Ha412HOChr03g0133641	12	cellular response to high light intensity
9445	GO:0071490	GO:0071490	10/2218	10/25009	2.95536e-11	3.05387e-09	2.78253e-09	Ha412HOChr03g0133691/Ha412HOChr03g0133781/Ha412HOChr03g0133701/Ha412HOChr03g0133601/Ha412HOChr03g0133631/Ha412HOChr03g0133811/Ha412HOChr03g0133761/Ha412HOChr03g0133751/Ha412HOChr11g0496911/Ha412HOChr03g0133641	10	cellular response to far red light
9465	GO:0071491	GO:0071491	10/2218	10/25009	2.95536e-11	3.05387e-09	2.78253e-09	Ha412HOChr03g0133691/Ha412HOChr03g0133781/Ha412HOChr03g0133701/Ha412HOChr03g0133601/Ha412HOChr03g0133631/Ha412HOChr03g0133811/Ha412HOChr03g0133761/Ha412HOChr03g0133751/Ha412HOChr11g0496911/Ha412HOChr03g0133641	10	cellular response to red light
9485	GO:0071492	GO:0071492	11/2218	12/25009	2.87883e-11	3.05387e-09	2.78253e-09	Ha412HOChr03g0133691/Ha412HOChr03g0133781/Ha412HOChr03g0133701/Ha412HOChr03g0133601/Ha412HOChr03g0133631/Ha412HOChr03g0133811/Ha412HOChr03g0133761/Ha412HOChr03g0133751/Ha412HOChr14g0669311/Ha412HOChr11g0496911/Ha412HOChr03g0133641	11	cellular response to UV-A
9509	GO:0080167	GO:0080167	49/2218	197/25009	2.10981e-11	3.05387e-09	2.78253e-09	Ha412HOChr17g0827741/Ha412HOChr03g0115821/Ha412HOChr01g0015771/Ha412HOChr03g0097671/Ha412HOChr03g0133781/Ha412HOChr03g0133601/Ha412HOChr05g0203951/Ha412HOChr13g0586461/Ha412HOChr03g0133811/Ha412HOChr06g0263251/Ha412HOChr07g0311091/Ha412HOChr14g0680181/Ha412HOChr13g0601051/Ha412HOChr05g0240691/Ha412HOChr13g0604031/Ha412HOChr00c02709g0867161/Ha412HOChr11g0481421/Ha412HOChr05g0207961/Ha412HOChr07g03…	49	response to karrikin
9727	GO:1900386	GO:1900386	6/2218	10/25009	7.41479e-05	0.00176814	0.00161104	Ha412HOChr11g0510131/Ha412HOChr01g0001051/Ha412HOChr10g0439071/Ha412HOChr13g0595631/Ha412HOChr15g0695341/Ha412HOChr06g0248831	6	positive regulation of flavonol biosynthetic process
9737	GO:1990641	GO:1990641	5/2218	12/25009	0.00254108	0.0358061	0.0326247	Ha412HOChr04g0196881/Ha412HOChr14g0669381/Ha412HOChr15g0705041/Ha412HOChr15g0725241/Ha412HOChr11g0486431	5	response to iron ion starvation
9751	GO:2001141	GO:2001141	7/2218	11/25009	1.02376e-05	0.000380159	0.000346382	Ha412HOChr07g0326191/Ha412HOChr08g0346181/Ha412HOChr05g0219311/Ha412HOChr04g0187011/Ha412HOChr02g0074161/Ha412HOChr15g0729921/Ha412HOChr15g0716791	7	regulation of RNA biosynthetic process

## Sheet: ZT5_shaded
	ID	Description	GeneRatio	BgRatio	pvalue	p.adjust	qvalue	geneID	Count	desc
1	GO:0006004	GO:0006004	13/2200	58/25009	0.00133048	0.0419634	0.0387978	Ha412HOChr16g0784861/Ha412HOChr12g0575361/Ha412HOChr09g0430141/Ha412HOChr07g0319501/Ha412HOChr05g0207221/Ha412HOChr12g0539471/Ha412HOChr17g0819271/Ha412HOChr17g0853121/Ha412HOChr12g0581341/Ha412HOChr08g0330821/Ha412HOChr14g0636521/Ha412HOChr02g0059121/Ha412HOChr16g0800501	13	fucose metabolic process
70	GO:0006470	GO:0006470	40/2200	192/25009	2.2204e-07	4.16104e-05	3.84714e-05	Ha412HOChr02g0058871/Ha412HOChr08g0368811/Ha412HOChr17g0829751/Ha412HOChr09g0402811/Ha412HOChr16g0799611/Ha412HOChr07g0303401/Ha412HOChr17g0816921/Ha412HOChr11g0502451/Ha412HOChr11g0533411/Ha412HOChr09g0417041/Ha412HOChr06g0270711/Ha412HOChr12g0544101/Ha412HOChr08g0328071/Ha412HOChr15g0712851/Ha412HOChr02g0082751/Ha412HOChr05g0205721/Ha412HOChr10g0475941/Ha412HOChr03g0107651/Ha412HOChr09g0400311/…	40	protein dephosphorylation
772	GO:0006486	GO:0006486	26/2200	142/25009	0.000258613	0.0139462	0.0128941	Ha412HOChr01g0032791/Ha412HOChr03g0124191/Ha412HOChr16g0784861/Ha412HOChr02g0086981/Ha412HOChr12g0575361/Ha412HOChr09g0430141/Ha412HOChr08g0330551/Ha412HOChr17g0813801/Ha412HOChr07g0319501/Ha412HOChr05g0207221/Ha412HOChr12g0539471/Ha412HOChr12g0559791/Ha412HOChr17g0819271/Ha412HOChr07g0321931/Ha412HOChr17g0853121/Ha412HOChr10g0430551/Ha412HOChr15g0699511/Ha412HOChr12g0581341/Ha412HOChr10g0467031/…	26	protein glycosylation
1336	GO:0006886	GO:0006886	45/2200	309/25009	0.000556083	0.0236841	0.0218974	Ha412HOChr03g0123631/Ha412HOChr11g0487791/Ha412HOChr02g0083621/Ha412HOChr01g0035531/Ha412HOChr13g0616451/Ha412HOChr10g0475901/Ha412HOChr08g0354611/Ha412HOChr10g0440301/Ha412HOChr09g0386381/Ha412HOChr13g0593081/Ha412HOChr08g0367221/Ha412HOChr16g0779861/Ha412HOChr15g0699381/Ha412HOChr17g0836801/Ha412HOChr01g0036271/Ha412HOChr07g0316131/Ha412HOChr03g0094711/Ha412HOChr04g0172171/Ha412HOChr14g0668721/…	45	intracellular protein transport
1748	GO:0008356	GO:0008356	9/2200	25/25009	0.000172083	0.0107494	0.00993854	Ha412HOChr13g0605321/Ha412HOChr02g0087531/Ha412HOChr14g0679791/Ha412HOChr09g0405921/Ha412HOChr02g0087521/Ha412HOChr07g0314871/Ha412HOChr01g0000851/Ha412HOChr14g0678181/Ha412HOChr13g0625521	9	asymmetric cell division
1792	GO:0009416	GO:0009416	39/2200	268/25009	0.00126711	0.0419634	0.0387978	Ha412HOChr06g0259651/Ha412HOChr12g0580251/Ha412HOChr16g0775831/Ha412HOChr13g0603851/Ha412HOChr05g0215071/Ha412HOChr14g0685031/Ha412HOChr15g0745161/Ha412HOChr15g0736141/Ha412HOChr17g0813211/Ha412HOChr10g0474571/Ha412HOChr12g0567681/Ha412HOChr10g0433031/Ha412HOChr11g0530871/Ha412HOChr01g0011041/Ha412HOChr10g0459121/Ha412HOChr09g0401011/Ha412HOChr04g0188471/Ha412HOChr03g0108001/Ha412HOChr09g0401021/…	39	response to light stimulus
2104	GO:0009638	GO:0009638	13/2200	41/25009	3.05113e-05	0.00259901	0.00240295	Ha412HOChr02g0079361/Ha412HOChr00c09785g0870301/Ha412HOChr04g0169231/Ha412HOChr11g0494321/Ha412HOChr08g0330391/Ha412HOChr10g0472751/Ha412HOChr12g0543321/Ha412HOChr03g0143771/Ha412HOChr16g0778621/Ha412HOChr07g0309501/Ha412HOChr01g0031901/Ha412HOChr05g0206931/Ha412HOChr14g0677011	13	phototropism
2156	GO:0009640	GO:0009640	20/2200	108/25009	0.00109343	0.0394054	0.0364328	Ha412HOChr02g0079361/Ha412HOChr00c09785g0870301/Ha412HOChr09g0413721/Ha412HOChr04g0169231/Ha412HOChr15g0734161/Ha412HOChr05g0239411/Ha412HOChr15g0734111/Ha412HOChr15g0734121/Ha412HOChr03g0144381/Ha412HOChr07g0319981/Ha412HOChr13g0596051/Ha412HOChr06g0253411/Ha412HOChr16g0792381/Ha412HOChr01g0011941/Ha412HOChr01g0042981/Ha412HOChr11g0479291/Ha412HOChr15g0745761/Ha412HOChr10g0464321/Ha412HOChr09g04…	20	photomorphogenesis
2410	GO:0009723	GO:0009723	37/2200	245/25009	0.000840529	0.031503	0.0291266	Ha412HOChr10g0475571/Ha412HOChr15g0726161/Ha412HOChr13g0594621/Ha412HOChr04g0199681/Ha412HOChr17g0852941/Ha412HOChr15g0694531/Ha412HOChr10g0440081/Ha412HOChr09g0422771/Ha412HOChr05g0239411/Ha412HOChr09g0413621/Ha412HOChr17g0852461/Ha412HOChr12g0547201/Ha412HOChr12g0567921/Ha412HOChr02g0057041/Ha412HOChr12g0550081/Ha412HOChr10g0453431/Ha412HOChr14g0680141/Ha412HOChr12g0561701/Ha412HOChr17g0849311/…	37	response to ethylene
2718	GO:0009733	GO:0009733	55/2200	377/25009	0.000138964	0.00930065	0.00859904	Ha412HOChr03g0139471/Ha412HOChr13g0623611/Ha412HOChr17g0842951/Ha412HOChr05g0239361/Ha412HOChr15g0697381/Ha412HOChr01g0004341/Ha412HOChr17g0819021/Ha412HOChr15g0721201/Ha412HOChr17g0819041/Ha412HOChr11g0515621/Ha412HOChr04g0178131/Ha412HOChr15g0734111/Ha412HOChr09g0413621/Ha412HOChr15g0745161/Ha412HOChr06g0282491/Ha412HOChr15g0734121/Ha412HOChr17g0832171/Ha412HOChr08g0362561/Ha412HOChr07g0303111/…	55	response to auxin
3228	GO:0009741	GO:0009741	30/2200	131/25009	8.80918e-07	0.000117917	0.000109022	Ha412HOChr09g0413721/Ha412HOChr02g0070341/Ha412HOChr08g0363001/Ha412HOChr13g0589711/Ha412HOChr02g0070331/Ha412HOChr03g0122981/Ha412HOChr01g0013141/Ha412HOChr15g0694531/Ha412HOChr10g0440081/Ha412HOChr04g0172991/Ha412HOChr15g0734161/Ha412HOChr09g0391831/Ha412HOChr05g0215071/Ha412HOChr06g0252451/Ha412HOChr02g0070371/Ha412HOChr14g0685241/Ha412HOChr04g0190901/Ha412HOChr15g0733221/Ha412HOChr05g0208201/…	30	response to brassinosteroid
3422	GO:0009742	GO:0009742	44/2200	188/25009	1.35041e-09	3.16333e-07	2.9247e-07	Ha412HOChr02g0064141/Ha412HOChr04g0161671/Ha412HOChr09g0382261/Ha412HOChr04g0181031/Ha412HOChr03g0100111/Ha412HOChr09g0413721/Ha412HOChr08g0363001/Ha412HOChr13g0589711/Ha412HOChr15g0718761/Ha412HOChr03g0122981/Ha412HOChr01g0013141/Ha412HOChr15g0694531/Ha412HOChr14g0669191/Ha412HOChr14g0662481/Ha412HOChr10g0440081/Ha412HOChr04g0172991/Ha412HOChr15g0734161/Ha412HOChr09g0418091/Ha412HOChr11g0515621/…	44	brassinosteroid mediated signaling pathway
4034	GO:0009744	GO:0009744	18/2200	83/25009	0.00026791	0.0139462	0.0128941	Ha412HOChr14g0674661/Ha412HOChr17g0857181/Ha412HOChr10g0474421/Ha412HOChr17g0823541/Ha412HOChr05g0242491/Ha412HOChr10g0474571/Ha412HOChr15g0707251/Ha412HOChr04g0193741/Ha412HOChr14g0688431/Ha412HOChr11g0510791/Ha412HOChr06g0267131/Ha412HOChr10g0459861/Ha412HOChr07g0321961/Ha412HOChr02g0076101/Ha412HOChr05g0240481/Ha412HOChr08g0351681/Ha412HOChr05g0244581/Ha412HOChr15g0720681	18	response to sucrose
4131	GO:0009768	GO:0009768	9/2200	33/25009	0.00170489	0.0484085	0.0447567	Ha412HOChr16g0775831/Ha412HOChr03g0108001/Ha412HOChr01g0026141/Ha412HOChr11g0486801/Ha412HOChr15g0693481/Ha412HOChr15g0739221/Ha412HOChr06g0260991/Ha412HOChr15g0740921/Ha412HOChr08g0362651	9	photosynthesis, light harvesting in photosystem I
4296	GO:0009826	GO:0009826	40/2200	224/25009	1.25407e-05	0.00130562	0.00120713	Ha412HOChr17g0822481/Ha412HOChr03g0139471/Ha412HOChr08g0367971/Ha412HOChr13g0623611/Ha412HOChr15g0706161/Ha412HOChr09g0413721/Ha412HOChr08g0363001/Ha412HOChr10g0442621/Ha412HOChr03g0105801/Ha412HOChr13g0589711/Ha412HOChr08g0344281/Ha412HOChr03g0122981/Ha412HOChr01g0013141/Ha412HOChr09g0412521/Ha412HOChr14g0669191/Ha412HOChr09g0394451/Ha412HOChr15g0734161/Ha412HOChr09g0391831/Ha412HOChr14g0685241/…	40	unidimensional cell growth
4952	GO:0009863	GO:0009863	9/2200	32/25009	0.00134355	0.0419634	0.0387978	Ha412HOChr10g0475571/Ha412HOChr17g0852941/Ha412HOChr02g0083621/Ha412HOChr17g0836601/Ha412HOChr12g0547201/Ha412HOChr01g0033681/Ha412HOChr14g0683491/Ha412HOChr17g0816461/Ha412HOChr14g0667741	9	salicylic acid mediated signaling pathway
5036	GO:0009958	GO:0009958	14/2200	57/25009	0.000327193	0.015329	0.0141726	Ha412HOChr09g0422771/Ha412HOChr15g0734111/Ha412HOChr15g0734121/Ha412HOChr08g0330391/Ha412HOChr10g0453431/Ha412HOChr10g0459121/Ha412HOChr01g0010981/Ha412HOChr06g0273181/Ha412HOChr13g0608151/Ha412HOChr17g0853681/Ha412HOChr01g0042981/Ha412HOChr15g0745761/Ha412HOChr03g0113441/Ha412HOChr09g0413691	14	positive gravitropism
5099	GO:0010029	GO:0010029	15/2200	66/25009	0.000500297	0.0223228	0.0206388	Ha412HOChr02g0079361/Ha412HOChr10g0475571/Ha412HOChr00c09785g0870301/Ha412HOChr07g0319761/Ha412HOChr14g0684691/Ha412HOChr17g0852941/Ha412HOChr12g0574101/Ha412HOChr12g0547201/Ha412HOChr10g0464841/Ha412HOChr09g0418181/Ha412HOChr12g0557761/Ha412HOChr16g0753691/Ha412HOChr14g0667741/Ha412HOChr12g0549971/Ha412HOChr12g0560841	15	regulation of seed germination
5174	GO:0010218	GO:0010218	16/2200	70/25009	0.000307386	0.015159	0.0140154	Ha412HOChr02g0079361/Ha412HOChr03g0139471/Ha412HOChr10g0475571/Ha412HOChr13g0623611/Ha412HOChr00c09785g0870301/Ha412HOChr17g0852941/Ha412HOChr04g0169231/Ha412HOChr15g0734111/Ha412HOChr15g0734121/Ha412HOChr08g0330391/Ha412HOChr12g0547201/Ha412HOChr09g0392941/Ha412HOChr15g0693481/Ha412HOChr14g0667741/Ha412HOChr15g0745761/Ha412HOChr09g0413691	16	response to far red light
5258	GO:0010411	GO:0010411	22/2200	47/25009	9.14514e-12	4.2845e-09	3.96129e-09	Ha412HOChr01g0007471/Ha412HOChr17g0814461/Ha412HOChr17g0856591/Ha412HOChr09g0420611/Ha412HOChr11g0492571/Ha412HOChr13g0614301/Ha412HOChr15g0715451/Ha412HOChr11g0492561/Ha412HOChr14g0656311/Ha412HOChr11g0492501/Ha412HOChr17g0818271/Ha412HOChr11g0492491/Ha412HOChr05g0208201/Ha412HOChr16g0753621/Ha412HOChr12g0572451/Ha412HOChr10g0475531/Ha412HOChr05g0208191/Ha412HOChr05g0208181/Ha412HOChr17g0844771/…	22	xyloglucan metabolic process
5358	GO:0010540	GO:0010540	13/2200	44/25009	6.99822e-05	0.00546444	0.00505222	Ha412HOChr06g0259651/Ha412HOChr15g0734111/Ha412HOChr11g0494321/Ha412HOChr15g0734121/Ha412HOChr10g0439471/Ha412HOChr10g0431481/Ha412HOChr10g0440331/Ha412HOChr16g0778621/Ha412HOChr17g0822961/Ha412HOChr01g0031901/Ha412HOChr15g0745761/Ha412HOChr09g0413691/Ha412HOChr05g0206931	13	basipetal auxin transport
5415	GO:0010583	GO:0010583	16/2200	51/25009	4.4251e-06	0.000518289	0.000479191	Ha412HOChr15g0697381/Ha412HOChr01g0004341/Ha412HOChr04g0171131/Ha412HOChr04g0178131/Ha412HOChr05g0208201/Ha412HOChr01g0035481/Ha412HOChr14g0685741/Ha412HOChr11g0482071/Ha412HOChr06g0256981/Ha412HOChr10g0459861/Ha412HOChr02g0077241/Ha412HOChr01g0011941/Ha412HOChr10g0435441/Ha412HOChr04g0168071/Ha412HOChr04g0196911/Ha412HOChr06g0257181	16	response to cyclopentenone
5475	GO:0016051	GO:0016051	16/2200	75/25009	0.000696385	0.0283701	0.02623	Ha412HOChr17g0856921/Ha412HOChr14g0673851/Ha412HOChr15g0712961/Ha412HOChr12g0557461/Ha412HOChr17g0820691/Ha412HOChr17g0838981/Ha412HOChr17g0822811/Ha412HOChr02g0061081/Ha412HOChr09g0414211/Ha412HOChr03g0122221/Ha412HOChr15g0694571/Ha412HOChr15g0733351/Ha412HOChr09g0413971/Ha412HOChr07g0318671/Ha412HOChr04g0195831/Ha412HOChr17g0839321	16	carbohydrate biosynthetic process
5554	GO:0032482	GO:0032482	16/2200	81/25009	0.00165574	0.0484085	0.0447567	Ha412HOChr01g0035531/Ha412HOChr08g0354611/Ha412HOChr16g0779861/Ha412HOChr17g0836801/Ha412HOChr14g0668721/Ha412HOChr01g0017371/Ha412HOChr12g0561721/Ha412HOChr10g0454641/Ha412HOChr13g0584671/Ha412HOChr08g0371771/Ha412HOChr11g0504811/Ha412HOChr14g0679301/Ha412HOChr01g0030251/Ha412HOChr15g0729541/Ha412HOChr08g0339541/Ha412HOChr06g0249511	16	Rab protein signal transduction
5636	GO:0042147	GO:0042147	11/2200	29/25009	1.84567e-05	0.00172939	0.00159893	Ha412HOChr05g0226831/Ha412HOChr12g0557021/Ha412HOChr14g0679111/Ha412HOChr04g0188291/Ha412HOChr04g0172171/Ha412HOChr15g0716351/Ha412HOChr17g0806911/Ha412HOChr01g0030251/Ha412HOChr08g0344111/Ha412HOChr15g0729541/Ha412HOChr06g0249511	11	retrograde transport, endosome to Golgi
5670	GO:0042546	GO:0042546	24/2200	60/25009	6.43856e-11	2.01098e-08	1.85927e-08	Ha412HOChr01g0007471/Ha412HOChr17g0814461/Ha412HOChr17g0856591/Ha412HOChr11g0492571/Ha412HOChr15g0715451/Ha412HOChr11g0492561/Ha412HOChr14g0656311/Ha412HOChr11g0492501/Ha412HOChr14g0684671/Ha412HOChr17g0818271/Ha412HOChr11g0492491/Ha412HOChr05g0208201/Ha412HOChr12g0572451/Ha412HOChr10g0475531/Ha412HOChr14g0668721/Ha412HOChr01g0017371/Ha412HOChr17g0825231/Ha412HOChr05g0208191/Ha412HOChr05g0208181/…	24	cell wall biogenesis
5735	GO:0045489	GO:0045489	17/2200	48/25009	3.18051e-07	4.9669e-05	4.59222e-05	Ha412HOChr17g0856921/Ha412HOChr14g0673851/Ha412HOChr15g0712961/Ha412HOChr12g0557461/Ha412HOChr17g0820691/Ha412HOChr04g0200081/Ha412HOChr17g0838981/Ha412HOChr17g0822811/Ha412HOChr09g0419921/Ha412HOChr02g0061081/Ha412HOChr09g0414211/Ha412HOChr15g0694571/Ha412HOChr11g0481831/Ha412HOChr17g0839321/Ha412HOChr02g0064431/Ha412HOChr09g0407721/Ha412HOChr09g0388851	17	pectin biosynthetic process
5833	GO:0045604	GO:0045604	6/2200	14/25009	0.000742734	0.0289976	0.0268101	Ha412HOChr13g0605321/Ha412HOChr02g0087531/Ha412HOChr14g0679791/Ha412HOChr02g0087521/Ha412HOChr07g0314871/Ha412HOChr14g0678181	6	regulation of epidermal cell differentiation
5863	GO:0048367	GO:0048367	18/2200	82/25009	0.000228339	0.0133721	0.0123633	Ha412HOChr03g0105801/Ha412HOChr09g0422771/Ha412HOChr01g0046631/Ha412HOChr11g0505311/Ha412HOChr05g0221281/Ha412HOChr10g0453431/Ha412HOChr05g0228441/Ha412HOChr14g0693051/Ha412HOChr01g0017111/Ha412HOChr07g0319981/Ha412HOChr04g0169501/Ha412HOChr10g0431271/Ha412HOChr11g0532781/Ha412HOChr07g0320761/Ha412HOChr12g0560251/Ha412HOChr01g0011941/Ha412HOChr13g0600521/Ha412HOChr10g0453991	18	shoot system development
5955	GO:0051513	GO:0051513	7/2200	14/25009	7.94847e-05	0.00572901	0.00529683	Ha412HOChr17g0822481/Ha412HOChr08g0367971/Ha412HOChr15g0706161/Ha412HOChr09g0412521/Ha412HOChr14g0674801/Ha412HOChr05g0234121/Ha412HOChr10g0435521	7	regulation of monopolar cell growth
6001	GO:0060548	GO:0060548	5/2200	11/25009	0.00154057	0.0465649	0.0430522	Ha412HOChr14g0669191/Ha412HOChr08g0363891/Ha412HOChr10g0459761/Ha412HOChr05g0238571/Ha412HOChr08g0358611	5	negative regulation of cell death
6014	GO:0071555	GO:0071555	76/2200	312/25009	1.48769e-16	1.39397e-13	1.28881e-13	Ha412HOChr17g0856921/Ha412HOChr01g0032791/Ha412HOChr15g0733021/Ha412HOChr01g0007471/Ha412HOChr03g0105801/Ha412HOChr17g0814461/Ha412HOChr16g0784861/Ha412HOChr14g0673851/Ha412HOChr02g0086981/Ha412HOChr15g0712961/Ha412HOChr07g0291931/Ha412HOChr11g0523611/Ha412HOChr12g0557461/Ha412HOChr13g0596821/Ha412HOChr04g0171131/Ha412HOChr11g0492571/Ha412HOChr13g0585551/Ha412HOChr17g0820691/Ha412HOChr15g0715451/…	76	cell wall organization
6728	GO:1901001	GO:1901001	8/2200	26/25009	0.0013038	0.0419634	0.0387978	Ha412HOChr04g0199681/Ha412HOChr11g0481601/Ha412HOChr14g0671331/Ha412HOChr05g0244371/Ha412HOChr12g0567921/Ha412HOChr02g0057041/Ha412HOChr07g0306351/Ha412HOChr15g0742291	8	negative regulation of response to salt stress

## Sheet: ZT7_lit
	ID	Description	GeneRatio	BgRatio	pvalue	p.adjust	qvalue	geneID	Count	desc
1	GO:0000302	GO:0000302	25/3328	65/25009	3.39376e-07	1.81477e-05	1.60005e-05	Ha412HOChr10g0446121/Ha412HOChr13g0604441/Ha412HOChr11g0517501/Ha412HOChr01g0017491/Ha412HOChr11g0533301/Ha412HOChr01g0017501/Ha412HOChr11g0526911/Ha412HOChr07g0314661/Ha412HOChr03g0104651/Ha412HOChr01g0017651/Ha412HOChr06g0251241/Ha412HOChr14g0687071/Ha412HOChr14g0687041/Ha412HOChr08g0350531/Ha412HOChr01g0014351/Ha412HOChr03g0104631/Ha412HOChr01g0017601/Ha412HOChr03g0104721/Ha412HOChr01g0017151/…	25	response to reactive oxygen species
83	GO:0005983	GO:0005983	12/3328	24/25009	1.72276e-05	0.0005304	0.000467644	Ha412HOChr05g0241491/Ha412HOChr02g0091421/Ha412HOChr17g0806941/Ha412HOChr14g0689171/Ha412HOChr14g0682761/Ha412HOChr12g0558331/Ha412HOChr17g0833571/Ha412HOChr06g0265451/Ha412HOChr12g0579801/Ha412HOChr14g0675311/Ha412HOChr01g0035501/Ha412HOChr05g0243081	12	starch catabolic process
187	GO:0005986	GO:0005986	10/3328	28/25009	0.00229016	0.0327719	0.0288944	Ha412HOChr06g0264231/Ha412HOChr14g0688321/Ha412HOChr07g0322171/Ha412HOChr09g0388161/Ha412HOChr01g0011241/Ha412HOChr01g0001411/Ha412HOChr05g0203751/Ha412HOChr01g0041101/Ha412HOChr04g0195391/Ha412HOChr05g0243081	10	sucrose biosynthetic process
257	GO:0006000	GO:0006000	9/3328	22/25009	0.00125208	0.0198768	0.017525	Ha412HOChr06g0264231/Ha412HOChr14g0688321/Ha412HOChr07g0322171/Ha412HOChr09g0388161/Ha412HOChr01g0011241/Ha412HOChr08g0355741/Ha412HOChr04g0195391/Ha412HOChr16g0783541/Ha412HOChr05g0243081	9	fructose metabolic process
293	GO:0006002	GO:0006002	12/3328	31/25009	0.000365117	0.00686961	0.00605682	Ha412HOChr06g0264231/Ha412HOChr04g0173691/Ha412HOChr14g0688321/Ha412HOChr07g0322171/Ha412HOChr09g0388161/Ha412HOChr01g0011241/Ha412HOChr08g0355741/Ha412HOChr16g0778371/Ha412HOChr06g0256021/Ha412HOChr04g0195391/Ha412HOChr16g0783541/Ha412HOChr05g0243081	12	fructose 6-phosphate metabolic process
367	GO:0006629	GO:0006629	34/3328	151/25009	0.00129813	0.0202908	0.0178901	Ha412HOChr10g0432491/Ha412HOChr12g0552601/Ha412HOChr09g0401621/Ha412HOChr13g0626301/Ha412HOChr09g0395921/Ha412HOChr07g0286491/Ha412HOChr06g0272761/Ha412HOChr14g0634091/Ha412HOChr09g0408971/Ha412HOChr09g0408981/Ha412HOChr08g0344651/Ha412HOChr10g0471401/Ha412HOChr12g0553461/Ha412HOChr05g0220041/Ha412HOChr02g0056451/Ha412HOChr10g0440841/Ha412HOChr05g0223171/Ha412HOChr09g0419501/Ha412HOChr05g0212201/…	34	lipid metabolic process
555	GO:0006635	GO:0006635	20/3328	64/25009	0.000158066	0.0035035	0.00308897	Ha412HOChr08g0326741/Ha412HOChr12g0551181/Ha412HOChr02g0068131/Ha412HOChr13g0583031/Ha412HOChr04g0193631/Ha412HOChr03g0094131/Ha412HOChr08g0338061/Ha412HOChr16g0770151/Ha412HOChr15g0703751/Ha412HOChr10g0476851/Ha412HOChr10g0470221/Ha412HOChr13g0624551/Ha412HOChr04g0184611/Ha412HOChr17g0850441/Ha412HOChr08g0352291/Ha412HOChr03g0136901/Ha412HOChr17g0850461/Ha412HOChr02g0067381/Ha412HOChr04g0147471/…	20	fatty acid beta-oxidation
791	GO:0006636	GO:0006636	21/3328	58/25009	8.88938e-06	0.000322557	0.000284393	Ha412HOChr05g0240691/Ha412HOChr06g0249391/Ha412HOChr09g0415321/Ha412HOChr15g0745981/Ha412HOChr07g0322601/Ha412HOChr08g0344651/Ha412HOChr03g0116921/Ha412HOChr05g0220041/Ha412HOChr04g0198991/Ha412HOChr05g0203491/Ha412HOChr05g0204621/Ha412HOChr06g0263611/Ha412HOChr10g0461961/Ha412HOChr04g0198951/Ha412HOChr06g0263471/Ha412HOChr06g0263621/Ha412HOChr04g0199001/Ha412HOChr06g0263531/Ha412HOChr11g0517071/…	21	unsaturated fatty acid biosynthetic process
933	GO:0006662	GO:0006662	9/3328	24/25009	0.00256592	0.0352294	0.0310612	Ha412HOChr06g0254951/Ha412HOChr05g0222811/Ha412HOChr16g0759121/Ha412HOChr04g0163041/Ha412HOChr14g0640421/Ha412HOChr16g0772111/Ha412HOChr03g0122531/Ha412HOChr14g0672981/Ha412HOChr13g0587101	9	glycerol ether metabolic process
957	GO:0006744	GO:0006744	11/3328	22/25009	3.89833e-05	0.000990177	0.000873021	Ha412HOChr10g0463441/Ha412HOChr05g0209461/Ha412HOChr06g0250651/Ha412HOChr08g0357311/Ha412HOChr07g0296841/Ha412HOChr03g0092481/Ha412HOChr06g0273001/Ha412HOChr03g0098961/Ha412HOChr08g0352291/Ha412HOChr13g0583041/Ha412HOChr12g0551171	11	ubiquinone biosynthetic process
1019	GO:0006855	GO:0006855	28/3328	106/25009	0.000232608	0.00482305	0.0042524	Ha412HOChr17g0818671/Ha412HOChr06g0251001/Ha412HOChr02g0061931/Ha412HOChr16g0793521/Ha412HOChr16g0793491/Ha412HOChr16g0779321/Ha412HOChr01g0034041/Ha412HOChr02g0051591/Ha412HOChr01g0030161/Ha412HOChr09g0427061/Ha412HOChr05g0224441/Ha412HOChr16g0767181/Ha412HOChr10g0430941/Ha412HOChr04g0160221/Ha412HOChr05g0241681/Ha412HOChr05g0244491/Ha412HOChr05g0220221/Ha412HOChr05g0244461/Ha412HOChr16g0789211/…	28	drug transmembrane transport
1154	GO:0006857	GO:0006857	24/3328	100/25009	0.00261307	0.0352498	0.0310792	Ha412HOChr10g0434281/Ha412HOChr16g0802271/Ha412HOChr01g0045441/Ha412HOChr16g0800001/Ha412HOChr17g0805801/Ha412HOChr09g0399271/Ha412HOChr01g0045471/Ha412HOChr16g0758431/Ha412HOChr05g0206231/Ha412HOChr04g0181761/Ha412HOChr04g0181771/Ha412HOChr05g0202741/Ha412HOChr07g0323071/Ha412HOChr04g0160791/Ha412HOChr07g0318821/Ha412HOChr16g0754201/Ha412HOChr09g0399281/Ha412HOChr13g0594121/Ha412HOChr02g0055091/…	24	oligopeptide transport
1268	GO:0006914	GO:0006914	13/3328	41/25009	0.00186478	0.027066	0.0238636	Ha412HOChr06g0245171/Ha412HOChr08g0362171/Ha412HOChr16g0785401/Ha412HOChr10g0436961/Ha412HOChr12g0535171/Ha412HOChr13g0594271/Ha412HOChr10g0434871/Ha412HOChr10g0466401/Ha412HOChr10g0437721/Ha412HOChr15g0729991/Ha412HOChr05g0240321/Ha412HOChr11g0497041/Ha412HOChr07g0326491	13	autophagy
1422	GO:0006979	GO:0006979	81/3328	400/25009	6.49587e-05	0.00153268	0.00135134	Ha412HOChr16g0766311/Ha412HOChr01g0009251/Ha412HOChr03g0137351/Ha412HOChr04g0196881/Ha412HOChr07g0311091/Ha412HOChr14g0680181/Ha412HOChr14g0662571/Ha412HOChr14g0669381/Ha412HOChr08g0346171/Ha412HOChr15g0701161/Ha412HOChr03g0131801/Ha412HOChr05g0241541/Ha412HOChr10g0438411/Ha412HOChr07g0311081/Ha412HOChr06g0247451/Ha412HOChr13g0601051/Ha412HOChr13g0612701/Ha412HOChr01g0037621/Ha412HOChr01g0037591/…	81	response to oxidative stress
1926	GO:0007623	GO:0007623	35/3328	147/25009	0.000378166	0.00698575	0.00615921	Ha412HOChr02g0088161/Ha412HOChr14g0669381/Ha412HOChr07g0298481/Ha412HOChr12g0549201/Ha412HOChr04g0165151/Ha412HOChr14g0673821/Ha412HOChr15g0725241/Ha412HOChr03g0109981/Ha412HOChr02g0062431/Ha412HOChr15g0727091/Ha412HOChr10g0431851/Ha412HOChr15g0724381/Ha412HOChr05g0222851/Ha412HOChr07g0298471/Ha412HOChr11g0478931/Ha412HOChr06g0268651/Ha412HOChr09g0410941/Ha412HOChr09g0372991/Ha412HOChr02g0074131/…	35	circadian rhythm
2141	GO:0008152	GO:0008152	51/3328	210/25009	1.14714e-05	0.000375964	0.000331481	Ha412HOChr14g0682911/Ha412HOChr07g0291461/Ha412HOChr09g0395611/Ha412HOChr09g0395631/Ha412HOChr09g0395591/Ha412HOChr09g0402141/Ha412HOChr15g0734511/Ha412HOChr09g0374211/Ha412HOChr15g0734541/Ha412HOChr05g0238801/Ha412HOChr03g0102481/Ha412HOChr03g0102371/Ha412HOChr11g0505791/Ha412HOChr03g0102421/Ha412HOChr14g0692331/Ha412HOChr07g0291481/Ha412HOChr01g0043091/Ha412HOChr01g0031891/Ha412HOChr16g0781901/…	51	metabolic process
2357	GO:0008299	GO:0008299	13/3328	35/25009	0.00033782	0.00647594	0.00570972	Ha412HOChr12g0560151/Ha412HOChr10g0463451/Ha412HOChr05g0216381/Ha412HOChr05g0236091/Ha412HOChr09g0388511/Ha412HOChr15g0724001/Ha412HOChr03g0098961/Ha412HOChr09g0422471/Ha412HOChr17g0838331/Ha412HOChr07g0314891/Ha412HOChr03g0112361/Ha412HOChr14g0678101/Ha412HOChr16g0777571	13	isoprenoid biosynthetic process
2461	GO:0009073	GO:0009073	14/3328	23/25009	1.33124e-07	7.51409e-06	6.62505e-06	Ha412HOChr04g0165241/Ha412HOChr04g0192141/Ha412HOChr09g0391111/Ha412HOChr15g0745601/Ha412HOChr07g0318511/Ha412HOChr13g0630761/Ha412HOChr16g0785521/Ha412HOChr02g0078541/Ha412HOChr10g0431211/Ha412HOChr02g0070481/Ha412HOChr15g0711311/Ha412HOChr14g0673671/Ha412HOChr16g0776281/Ha412HOChr09g0412871	14	aromatic amino acid family biosynthetic process
2573	GO:0009408	GO:0009408	65/3328	288/25009	1.0796e-05	0.00037447	0.000330163	Ha412HOChr16g0795931/Ha412HOChr12g0543911/Ha412HOChr08g0361621/Ha412HOChr10g0438411/Ha412HOChr05g0241091/Ha412HOChr14g0692751/Ha412HOChr05g0230161/Ha412HOChr07g0309651/Ha412HOChr06g0272761/Ha412HOChr12g0573531/Ha412HOChr13g0591051/Ha412HOChr16g0776701/Ha412HOChr13g0601291/Ha412HOChr09g0409971/Ha412HOChr14g0673791/Ha412HOChr05g0235051/Ha412HOChr01g0017491/Ha412HOChr07g0318621/Ha412HOChr15g0701051/…	65	response to heat
3531	GO:0009411	GO:0009411	13/3328	40/25009	0.00144762	0.021952	0.0193547	Ha412HOChr09g0426881/Ha412HOChr01g0018131/Ha412HOChr15g0745321/Ha412HOChr05g0238801/Ha412HOChr08g0367801/Ha412HOChr14g0637751/Ha412HOChr10g0453161/Ha412HOChr10g0471141/Ha412HOChr09g0425531/Ha412HOChr08g0359191/Ha412HOChr10g0471131/Ha412HOChr05g0232141/Ha412HOChr14g0683461	13	response to UV
3579	GO:0009416	GO:0009416	62/3328	268/25009	7.51564e-06	0.000287334	0.000253337	Ha412HOChr01g0010761/Ha412HOChr11g0510131/Ha412HOChr01g0001051/Ha412HOChr04g0165151/Ha412HOChr11g0505841/Ha412HOChr10g0439071/Ha412HOChr08g0357311/Ha412HOChr13g0595631/Ha412HOChr13g0599611/Ha412HOChr08g0337621/Ha412HOChr09g0427051/Ha412HOChr01g0012421/Ha412HOChr15g0703951/Ha412HOChr09g0401551/Ha412HOChr07g0288301/Ha412HOChr07g0296841/Ha412HOChr06g0272761/Ha412HOChr03g0129451/Ha412HOChr04g0186011/…	62	response to light stimulus
3891	GO:0009423	GO:0009423	13/3328	23/25009	1.24157e-06	6.00682e-05	5.29611e-05	Ha412HOChr04g0165241/Ha412HOChr04g0192141/Ha412HOChr09g0391111/Ha412HOChr15g0745601/Ha412HOChr04g0184731/Ha412HOChr13g0630761/Ha412HOChr13g0613281/Ha412HOChr16g0785521/Ha412HOChr10g0431211/Ha412HOChr02g0070481/Ha412HOChr15g0711311/Ha412HOChr16g0776281/Ha412HOChr03g0129351	13	chorismate biosynthetic process
3965	GO:0009585	GO:0009585	21/3328	72/25009	0.00032008	0.00625386	0.00551392	Ha412HOChr13g0604031/Ha412HOChr16g0779751/Ha412HOChr02g0080481/Ha412HOChr10g0468051/Ha412HOChr00c02709g0867161/Ha412HOChr03g0122231/Ha412HOChr15g0740811/Ha412HOChr12g0544961/Ha412HOChr11g0486201/Ha412HOChr09g0377541/Ha412HOChr10g0431851/Ha412HOChr06g0248321/Ha412HOChr11g0478931/Ha412HOChr02g0074131/Ha412HOChr10g0462151/Ha412HOChr04g0189321/Ha412HOChr04g0184301/Ha412HOChr07g0293611/Ha412HOChr01g00…	21	red, far-red light phototransduction
4211	GO:0009611	GO:0009611	95/3328	369/25009	9.18355e-11	1.55508e-08	1.37109e-08	Ha412HOChr02g0077011/Ha412HOChr14g0669311/Ha412HOChr10g0434281/Ha412HOChr09g0415751/Ha412HOChr07g0311091/Ha412HOChr14g0680181/Ha412HOChr14g0662571/Ha412HOChr01g0045131/Ha412HOChr07g0311081/Ha412HOChr17g0816851/Ha412HOChr13g0601051/Ha412HOChr08g0357311/Ha412HOChr01g0001251/Ha412HOChr11g0500861/Ha412HOChr05g0238801/Ha412HOChr07g0288301/Ha412HOChr02g0074121/Ha412HOChr07g0296841/Ha412HOChr04g0152581/…	95	response to wounding
4664	GO:0009637	GO:0009637	25/3328	80/25009	2.52414e-05	0.000732721	0.000646027	Ha412HOChr07g0326191/Ha412HOChr01g0010761/Ha412HOChr14g0633541/Ha412HOChr03g0131621/Ha412HOChr07g0298481/Ha412HOChr04g0165151/Ha412HOChr04g0187011/Ha412HOChr15g0699551/Ha412HOChr15g0740811/Ha412HOChr14g0662171/Ha412HOChr10g0431851/Ha412HOChr09g0406491/Ha412HOChr02g0066471/Ha412HOChr07g0298471/Ha412HOChr11g0478931/Ha412HOChr06g0268651/Ha412HOChr10g0462151/Ha412HOChr14g0680681/Ha412HOChr07g0305431/…	25	response to blue light
4820	GO:0009644	GO:0009644	43/3328	104/25009	1.31378e-12	4.44935e-10	3.92291e-10	Ha412HOChr14g0669381/Ha412HOChr10g0438411/Ha412HOChr08g0337981/Ha412HOChr04g0165151/Ha412HOChr11g0517001/Ha412HOChr15g0725241/Ha412HOChr01g0037121/Ha412HOChr05g0200481/Ha412HOChr07g0288301/Ha412HOChr08g0369761/Ha412HOChr06g0272761/Ha412HOChr08g0369771/Ha412HOChr16g0774171/Ha412HOChr01g0017491/Ha412HOChr01g0017501/Ha412HOChr04g0145871/Ha412HOChr08g0339511/Ha412HOChr02g0080451/Ha412HOChr10g0478051/…	43	response to high light intensity
4939	GO:0009646	GO:0009646	14/3328	40/25009	0.000411575	0.00746715	0.00658366	Ha412HOChr16g0766311/Ha412HOChr01g0009251/Ha412HOChr04g0165151/Ha412HOChr03g0109981/Ha412HOChr12g0567701/Ha412HOChr02g0069441/Ha412HOChr10g0439591/Ha412HOChr08g0364881/Ha412HOChr05g0236861/Ha412HOChr09g0428431/Ha412HOChr15g0705031/Ha412HOChr05g0242211/Ha412HOChr10g0474801/Ha412HOChr03g0142081	14	response to absence of light
4997	GO:0009658	GO:0009658	74/3328	229/25009	8.29824e-14	4.21551e-11	3.71674e-11	Ha412HOChr17g0840271/Ha412HOChr07g0326191/Ha412HOChr08g0345291/Ha412HOChr17g0837401/Ha412HOChr03g0115821/Ha412HOChr10g0453981/Ha412HOChr15g0698911/Ha412HOChr08g0365581/Ha412HOChr03g0138761/Ha412HOChr14g0653851/Ha412HOChr16g0761451/Ha412HOChr08g0337981/Ha412HOChr08g0357571/Ha412HOChr04g0187011/Ha412HOChr08g0367941/Ha412HOChr05g0236361/Ha412HOChr15g0742951/Ha412HOChr13g0599611/Ha412HOChr08g0361531/…	74	chloroplast organization
5279	GO:0009688	GO:0009688	11/3328	33/25009	0.0026368	0.0352498	0.0310792	Ha412HOChr13g0602161/Ha412HOChr07g0309651/Ha412HOChr13g0602191/Ha412HOChr12g0573531/Ha412HOChr16g0798971/Ha412HOChr16g0798961/Ha412HOChr11g0496011/Ha412HOChr02g0081891/Ha412HOChr09g0383271/Ha412HOChr03g0119921/Ha412HOChr15g0739411	11	abscisic acid biosynthetic process
5373	GO:0009695	GO:0009695	19/3328	56/25009	6.63761e-05	0.00153268	0.00135134	Ha412HOChr09g0423751/Ha412HOChr15g0722161/Ha412HOChr11g0483091/Ha412HOChr12g0552461/Ha412HOChr02g0087061/Ha412HOChr04g0145871/Ha412HOChr03g0094131/Ha412HOChr16g0770151/Ha412HOChr09g0423771/Ha412HOChr04g0159091/Ha412HOChr03g0143671/Ha412HOChr10g0476851/Ha412HOChr02g0087041/Ha412HOChr13g0606111/Ha412HOChr03g0136901/Ha412HOChr11g0517071/Ha412HOChr09g0429531/Ha412HOChr02g0067381/Ha412HOChr12g0539461	19	jasmonic acid biosynthetic process
5593	GO:0009698	GO:0009698	15/3328	42/25009	0.000199766	0.00422839	0.00372809	Ha412HOChr03g0101861/Ha412HOChr05g0207961/Ha412HOChr16g0750181/Ha412HOChr08g0357311/Ha412HOChr05g0238801/Ha412HOChr07g0296841/Ha412HOChr14g0656141/Ha412HOChr08g0360391/Ha412HOChr12g0552461/Ha412HOChr09g0383121/Ha412HOChr06g0273001/Ha412HOChr09g0425531/Ha412HOChr06g0268751/Ha412HOChr12g0534591/Ha412HOChr12g0534611	15	phenylpropanoid metabolic process
5709	GO:0009699	GO:0009699	14/3328	31/25009	1.51542e-05	0.000481146	0.000424218	Ha412HOChr07g0311091/Ha412HOChr14g0680181/Ha412HOChr07g0311081/Ha412HOChr01g0012211/Ha412HOChr13g0601051/Ha412HOChr08g0357311/Ha412HOChr10g0476621/Ha412HOChr07g0296841/Ha412HOChr06g0273001/Ha412HOChr11g0483901/Ha412HOChr13g0606621/Ha412HOChr11g0483851/Ha412HOChr13g0601021/Ha412HOChr02g0082321	14	phenylpropanoid biosynthetic process
5811	GO:0009773	GO:0009773	12/3328	25/25009	2.91158e-05	0.000799504	0.000704909	Ha412HOChr06g0264231/Ha412HOChr11g0517001/Ha412HOChr01g0037121/Ha412HOChr08g0363621/Ha412HOChr02g0084651/Ha412HOChr13g0619111/Ha412HOChr05g0234951/Ha412HOChr01g0011241/Ha412HOChr09g0427831/Ha412HOChr04g0195391/Ha412HOChr13g0598201/Ha412HOChr14g0670561	12	photosynthetic electron transport in photosystem I
5916	GO:0009800	GO:0009800	6/3328	11/25009	0.00140097	0.0215665	0.0190148	Ha412HOChr07g0311091/Ha412HOChr14g0680181/Ha412HOChr07g0311081/Ha412HOChr13g0601051/Ha412HOChr13g0601021/Ha412HOChr02g0082321	6	cinnamic acid biosynthetic process
5942	GO:0009813	GO:0009813	23/3328	53/25009	7.25595e-08	5.6708e-06	4.99985e-06	Ha412HOChr11g0510131/Ha412HOChr05g0207961/Ha412HOChr14g0662571/Ha412HOChr15g0745321/Ha412HOChr01g0001051/Ha412HOChr01g0012211/Ha412HOChr10g0439071/Ha412HOChr16g0802151/Ha412HOChr13g0595631/Ha412HOChr08g0367801/Ha412HOChr09g0377541/Ha412HOChr09g0401551/Ha412HOChr12g0562081/Ha412HOChr08g0360391/Ha412HOChr11g0511111/Ha412HOChr11g0511101/Ha412HOChr14g0637751/Ha412HOChr10g0471141/Ha412HOChr05g0213291/…	23	flavonoid biosynthetic process
6040	GO:0009963	GO:0009963	12/3328	25/25009	2.91158e-05	0.000799504	0.000704909	Ha412HOChr13g0604031/Ha412HOChr16g0779751/Ha412HOChr02g0080481/Ha412HOChr00c02709g0867161/Ha412HOChr10g0473021/Ha412HOChr09g0382081/Ha412HOChr17g0807411/Ha412HOChr10g0473031/Ha412HOChr05g0238891/Ha412HOChr12g0535211/Ha412HOChr05g0211011/Ha412HOChr06g0249831	12	positive regulation of flavonoid biosynthetic process
6068	GO:0010027	GO:0010027	37/3328	75/25009	6.16274e-14	4.21551e-11	3.71674e-11	Ha412HOChr14g0635421/Ha412HOChr06g0285561/Ha412HOChr17g0840271/Ha412HOChr17g0837401/Ha412HOChr14g0677261/Ha412HOChr11g0506471/Ha412HOChr03g0131621/Ha412HOChr02g0083771/Ha412HOChr02g0086591/Ha412HOChr11g0504891/Ha412HOChr08g0367941/Ha412HOChr13g0599611/Ha412HOChr16g0791751/Ha412HOChr11g0521601/Ha412HOChr06g0271081/Ha412HOChr03g0129451/Ha412HOChr05g0234161/Ha412HOChr05g0207441/Ha412HOChr01g0016651/…	37	thylakoid membrane organization
6164	GO:0010030	GO:0010030	17/3328	37/25009	1.37973e-06	6.37184e-05	5.61794e-05	Ha412HOChr03g0133691/Ha412HOChr03g0133781/Ha412HOChr03g0133811/Ha412HOChr03g0133701/Ha412HOChr03g0133631/Ha412HOChr03g0133601/Ha412HOChr03g0133751/Ha412HOChr03g0133761/Ha412HOChr11g0496911/Ha412HOChr04g0147871/Ha412HOChr09g0396101/Ha412HOChr08g0357231/Ha412HOChr08g0352291/Ha412HOChr09g0374251/Ha412HOChr07g0297071/Ha412HOChr16g0762331/Ha412HOChr09g0374241	17	positive regulation of seed germination
6204	GO:0010114	GO:0010114	31/3328	77/25009	3.76e-09	4.24462e-07	3.74241e-07	Ha412HOChr07g0326191/Ha412HOChr03g0133691/Ha412HOChr03g0133701/Ha412HOChr03g0133631/Ha412HOChr13g0604031/Ha412HOChr03g0133751/Ha412HOChr03g0133761/Ha412HOChr13g0595321/Ha412HOChr01g0010761/Ha412HOChr02g0080481/Ha412HOChr00c02709g0867161/Ha412HOChr03g0131621/Ha412HOChr08g0337981/Ha412HOChr04g0165151/Ha412HOChr04g0187011/Ha412HOChr12g0573531/Ha412HOChr11g0496911/Ha412HOChr05g0205481/Ha412HOChr10g04…	31	response to red light
6296	GO:0010117	GO:0010117	15/3328	30/25009	1.51093e-06	6.53959e-05	5.76585e-05	Ha412HOChr03g0133691/Ha412HOChr03g0133781/Ha412HOChr03g0133811/Ha412HOChr03g0133701/Ha412HOChr03g0133631/Ha412HOChr03g0133601/Ha412HOChr03g0133751/Ha412HOChr03g0133761/Ha412HOChr14g0677261/Ha412HOChr04g0165151/Ha412HOChr02g0086591/Ha412HOChr11g0517001/Ha412HOChr01g0037121/Ha412HOChr11g0496911/Ha412HOChr04g0199881	15	photoprotection
6326	GO:0010206	GO:0010206	9/3328	21/25009	0.00083822	0.013518	0.0119185	Ha412HOChr14g0635421/Ha412HOChr06g0285561/Ha412HOChr17g0840271/Ha412HOChr17g0837401/Ha412HOChr07g0288301/Ha412HOChr09g0414911/Ha412HOChr07g0317241/Ha412HOChr07g0301991/Ha412HOChr09g0402201	9	photosystem II repair
6434	GO:0010224	GO:0010224	41/3328	115/25009	1.01468e-09	1.47274e-07	1.29849e-07	Ha412HOChr16g0766311/Ha412HOChr01g0009251/Ha412HOChr03g0133691/Ha412HOChr03g0133701/Ha412HOChr03g0133631/Ha412HOChr13g0604031/Ha412HOChr03g0133751/Ha412HOChr16g0779751/Ha412HOChr03g0133761/Ha412HOChr01g0018131/Ha412HOChr09g0415751/Ha412HOChr02g0080481/Ha412HOChr07g0311091/Ha412HOChr11g0510131/Ha412HOChr00c02709g0867161/Ha412HOChr14g0680181/Ha412HOChr14g0662571/Ha412HOChr04g0177061/Ha412HOChr07g03…	41	response to UV-B
6596	GO:0010304	GO:0010304	9/3328	15/25009	3.03212e-05	0.000810693	0.000714774	Ha412HOChr14g0635421/Ha412HOChr06g0285561/Ha412HOChr17g0840271/Ha412HOChr17g0837401/Ha412HOChr14g0692751/Ha412HOChr06g0271071/Ha412HOChr13g0591051/Ha412HOChr16g0795531/Ha412HOChr07g0301991	9	PSII associated light-harvesting complex II catabolic process
6677	GO:0010345	GO:0010345	10/3328	25/25009	0.000831883	0.013518	0.0119185	Ha412HOChr05g0216381/Ha412HOChr10g0456961/Ha412HOChr12g0555521/Ha412HOChr09g0388511/Ha412HOChr14g0676881/Ha412HOChr09g0424401/Ha412HOChr14g0684731/Ha412HOChr03g0112361/Ha412HOChr16g0777571/Ha412HOChr12g0550741	10	suberin biosynthetic process
6737	GO:0010380	GO:0010380	18/3328	41/25009	1.54479e-06	6.53959e-05	5.76585e-05	Ha412HOChr03g0133691/Ha412HOChr03g0133781/Ha412HOChr03g0133811/Ha412HOChr03g0133701/Ha412HOChr03g0133631/Ha412HOChr03g0133601/Ha412HOChr03g0133751/Ha412HOChr03g0133761/Ha412HOChr08g0365581/Ha412HOChr08g0357571/Ha412HOChr05g0236361/Ha412HOChr11g0496911/Ha412HOChr09g0372991/Ha412HOChr05g0212311/Ha412HOChr05g0236351/Ha412HOChr02g0053761/Ha412HOChr05g0217081/Ha412HOChr12g0535621	18	regulation of chlorophyll biosynthetic process
6827	GO:0010439	GO:0010439	6/3328	12/25009	0.00248727	0.0346174	0.0305215	Ha412HOChr07g0306561/Ha412HOChr01g0036581/Ha412HOChr10g0433491/Ha412HOChr15g0699181/Ha412HOChr16g0753611/Ha412HOChr07g0318701	6	regulation of glucosinolate biosynthetic process
6851	GO:0015979	GO:0015979	58/3328	216/25009	8.33551e-08	6.0492e-06	5.33347e-06	Ha412HOChr12g0560151/Ha412HOChr10g0463451/Ha412HOChr03g0133691/Ha412HOChr03g0133781/Ha412HOChr03g0133811/Ha412HOChr03g0133701/Ha412HOChr03g0133631/Ha412HOChr03g0133601/Ha412HOChr03g0133751/Ha412HOChr03g0133761/Ha412HOChr01g0010761/Ha412HOChr17g0840331/Ha412HOChr02g0083771/Ha412HOChr10g0446421/Ha412HOChr10g0435381/Ha412HOChr03g0129971/Ha412HOChr01g0024461/Ha412HOChr06g0264231/Ha412HOChr10g0446461/…	58	photosynthesis
7411	GO:0015994	GO:0015994	9/3328	10/25009	1.14141e-07	6.82163e-06	6.01451e-06	Ha412HOChr16g0766311/Ha412HOChr01g0009251/Ha412HOChr08g0369761/Ha412HOChr08g0369771/Ha412HOChr09g0415351/Ha412HOChr13g0608871/Ha412HOChr07g0316161/Ha412HOChr07g0286551/Ha412HOChr14g0675791	9	chlorophyll metabolic process
7433	GO:0016114	GO:0016114	9/3328	20/25009	0.00054278	0.00967481	0.00853011	Ha412HOChr03g0136821/Ha412HOChr08g0370631/Ha412HOChr14g0649711/Ha412HOChr08g0359481/Ha412HOChr03g0129151/Ha412HOChr05g0205761/Ha412HOChr12g0572071/Ha412HOChr14g0650031/Ha412HOChr16g0780461	9	terpenoid biosynthetic process
7481	GO:0016117	GO:0016117	14/3328	28/25009	3.39298e-06	0.000137891	0.000121576	Ha412HOChr15g0746161/Ha412HOChr15g0724321/Ha412HOChr14g0668731/Ha412HOChr05g0200481/Ha412HOChr09g0377541/Ha412HOChr08g0357121/Ha412HOChr03g0136821/Ha412HOChr03g0092481/Ha412HOChr13g0597781/Ha412HOChr08g0359411/Ha412HOChr01g0043341/Ha412HOChr00c08128g0869771/Ha412HOChr02g0073771/Ha412HOChr01g0040371	14	carotenoid biosynthetic process
7561	GO:0019252	GO:0019252	14/3328	39/25009	0.00030452	0.00606651	0.00534874	Ha412HOChr04g0188451/Ha412HOChr03g0115801/Ha412HOChr09g0413461/Ha412HOChr15g0696651/Ha412HOChr04g0187861/Ha412HOChr14g0688321/Ha412HOChr16g0778311/Ha412HOChr01g0007711/Ha412HOChr07g0322171/Ha412HOChr09g0407091/Ha412HOChr16g0770881/Ha412HOChr05g0203751/Ha412HOChr03g0105221/Ha412HOChr09g0427481	14	starch biosynthetic process
7675	GO:0019288	GO:0019288	13/3328	26/25009	7.63583e-06	0.000287334	0.000253337	Ha412HOChr14g0684801/Ha412HOChr03g0116461/Ha412HOChr03g0136821/Ha412HOChr05g0236091/Ha412HOChr14g0649711/Ha412HOChr05g0232631/Ha412HOChr09g0422471/Ha412HOChr03g0129151/Ha412HOChr07g0314891/Ha412HOChr03g0105661/Ha412HOChr12g0572071/Ha412HOChr14g0678101/Ha412HOChr16g0757601	13	isopentenyl diphosphate biosynthetic process, methylerythritol 4-phosphate pathway
7777	GO:0019344	GO:0019344	7/3328	15/25009	0.00177396	0.0261209	0.0230303	Ha412HOChr11g0492861/Ha412HOChr05g0200781/Ha412HOChr07g0306561/Ha412HOChr15g0702171/Ha412HOChr04g0190051/Ha412HOChr16g0774751/Ha412HOChr16g0779491	7	cysteine biosynthetic process
7811	GO:0019748	GO:0019748	15/3328	37/25009	3.64161e-05	0.000948686	0.00083644	Ha412HOChr01g0027681/Ha412HOChr13g0600091/Ha412HOChr04g0199981/Ha412HOChr03g0114201/Ha412HOChr03g0134851/Ha412HOChr15g0710491/Ha412HOChr13g0606621/Ha412HOChr01g0027691/Ha412HOChr15g0743181/Ha412HOChr13g0621671/Ha412HOChr13g0631251/Ha412HOChr16g0792851/Ha412HOChr03g0134891/Ha412HOChr13g0629291/Ha412HOChr06g0272011	15	secondary metabolic process
7848	GO:0030388	GO:0030388	7/3328	10/25009	6.09244e-05	0.00147379	0.00129941	Ha412HOChr06g0264231/Ha412HOChr14g0688321/Ha412HOChr07g0322171/Ha412HOChr09g0388161/Ha412HOChr01g0011241/Ha412HOChr04g0195391/Ha412HOChr05g0243081	7	fructose 1,6-bisphosphate metabolic process
7880	GO:0034599	GO:0034599	15/3328	42/25009	0.000199766	0.00422839	0.00372809	Ha412HOChr04g0196881/Ha412HOChr12g0571901/Ha412HOChr10g0467401/Ha412HOChr14g0669381/Ha412HOChr15g0732701/Ha412HOChr15g0725241/Ha412HOChr11g0486431/Ha412HOChr13g0604441/Ha412HOChr16g0774171/Ha412HOChr16g0755301/Ha412HOChr17g0844561/Ha412HOChr09g0385261/Ha412HOChr05g0227281/Ha412HOChr17g0819871/Ha412HOChr13g0601401	15	cellular response to oxidative stress
7980	GO:0034605	GO:0034605	29/3328	109/25009	0.000158623	0.0035035	0.00308897	Ha412HOChr03g0133691/Ha412HOChr03g0133781/Ha412HOChr03g0133811/Ha412HOChr03g0133701/Ha412HOChr03g0133631/Ha412HOChr03g0133601/Ha412HOChr03g0133751/Ha412HOChr03g0133761/Ha412HOChr09g0386741/Ha412HOChr11g0496911/Ha412HOChr04g0183441/Ha412HOChr16g0776701/Ha412HOChr13g0601291/Ha412HOChr09g0409971/Ha412HOChr16g0795921/Ha412HOChr10g0478051/Ha412HOChr16g0764681/Ha412HOChr05g0204981/Ha412HOChr03g0094311/…	29	cellular response to heat
8355	GO:0042542	GO:0042542	44/3328	111/25009	4.09538e-12	1.04023e-09	9.1715e-10	Ha412HOChr14g0669381/Ha412HOChr10g0438411/Ha412HOChr15g0725241/Ha412HOChr08g0337621/Ha412HOChr02g0062431/Ha412HOChr17g0810831/Ha412HOChr10g0431851/Ha412HOChr11g0517501/Ha412HOChr01g0017491/Ha412HOChr11g0478931/Ha412HOChr01g0017501/Ha412HOChr08g0345061/Ha412HOChr10g0478051/Ha412HOChr04g0148061/Ha412HOChr05g0204981/Ha412HOChr08g0354061/Ha412HOChr03g0104651/Ha412HOChr01g0017651/Ha412HOChr02g0052941/…	44	response to hydrogen peroxide
8536	GO:0042752	GO:0042752	18/3328	48/25009	2.21068e-05	0.000660603	0.000582442	Ha412HOChr02g0088161/Ha412HOChr04g0165151/Ha412HOChr14g0679651/Ha412HOChr09g0395701/Ha412HOChr14g0692291/Ha412HOChr10g0431851/Ha412HOChr11g0478931/Ha412HOChr06g0268651/Ha412HOChr03g0129031/Ha412HOChr14g0684881/Ha412HOChr09g0403011/Ha412HOChr07g0319851/Ha412HOChr16g0792081/Ha412HOChr04g0184541/Ha412HOChr09g0383351/Ha412HOChr11g0518891/Ha412HOChr03g0142081/Ha412HOChr15g0736221	18	regulation of circadian rhythm
8605	GO:0044255	GO:0044255	9/3328	21/25009	0.00083822	0.013518	0.0119185	Ha412HOChr17g0853591/Ha412HOChr17g0805431/Ha412HOChr03g0109881/Ha412HOChr09g0419501/Ha412HOChr03g0109891/Ha412HOChr17g0805451/Ha412HOChr08g0346431/Ha412HOChr10g0459411/Ha412HOChr17g0805461	9	cellular lipid metabolic process
8649	GO:0045893	GO:0045893	59/3328	303/25009	0.00159337	0.0238069	0.0209901	Ha412HOChr07g0326191/Ha412HOChr08g0345291/Ha412HOChr03g0115821/Ha412HOChr11g0510131/Ha412HOChr17g0815501/Ha412HOChr01g0001051/Ha412HOChr10g0439071/Ha412HOChr08g0367941/Ha412HOChr13g0601281/Ha412HOChr13g0595631/Ha412HOChr08g0350471/Ha412HOChr02g0066471/Ha412HOChr01g0045601/Ha412HOChr11g0486281/Ha412HOChr05g0234161/Ha412HOChr02g0069191/Ha412HOChr17g0807411/Ha412HOChr12g0570361/Ha412HOChr02g0081111/…	59	positive regulation of transcription, DNA-templated
9930	GO:0046244	GO:0046244	6/3328	10/25009	0.000717638	0.012152	0.0107142	Ha412HOChr07g0311091/Ha412HOChr14g0680181/Ha412HOChr07g0311081/Ha412HOChr13g0601051/Ha412HOChr13g0601021/Ha412HOChr02g0082321	6	salicylic acid catabolic process
9952	GO:0048564	GO:0048564	10/3328	22/25009	0.000240423	0.00488539	0.00430736	Ha412HOChr06g0285561/Ha412HOChr17g0840271/Ha412HOChr17g0837401/Ha412HOChr13g0599611/Ha412HOChr11g0521601/Ha412HOChr03g0102261/Ha412HOChr09g0404401/Ha412HOChr02g0083261/Ha412HOChr02g0067181/Ha412HOChr15g0707801	10	photosystem I assembly
10060	GO:0051259	GO:0051259	15/3328	22/25009	4.77017e-09	4.84649e-07	4.27307e-07	Ha412HOChr01g0017491/Ha412HOChr01g0017501/Ha412HOChr03g0104651/Ha412HOChr01g0017651/Ha412HOChr06g0251241/Ha412HOChr14g0687071/Ha412HOChr14g0687041/Ha412HOChr08g0350531/Ha412HOChr03g0104631/Ha412HOChr01g0017601/Ha412HOChr03g0104721/Ha412HOChr01g0017151/Ha412HOChr12g0571661/Ha412HOChr14g0654781/Ha412HOChr01g0017591	15	protein complex oligomerization
10083	GO:0051603	GO:0051603	27/3328	106/25009	0.000556748	0.00975269	0.00859878	Ha412HOChr04g0181241/Ha412HOChr12g0567731/Ha412HOChr16g0751611/Ha412HOChr05g0232431/Ha412HOChr01g0027681/Ha412HOChr02g0074121/Ha412HOChr13g0600091/Ha412HOChr04g0199981/Ha412HOChr02g0074071/Ha412HOChr03g0114201/Ha412HOChr13g0596371/Ha412HOChr09g0376641/Ha412HOChr15g0710491/Ha412HOChr11g0489381/Ha412HOChr01g0027691/Ha412HOChr15g0743181/Ha412HOChr05g0210541/Ha412HOChr13g0621671/Ha412HOChr09g0416321/…	27	proteolysis involved in cellular protein catabolic process
10440	GO:0071482	GO:0071482	11/3328	16/25009	5.22349e-07	2.65353e-05	2.33957e-05	Ha412HOChr08g0346181/Ha412HOChr05g0219311/Ha412HOChr01g0031561/Ha412HOChr11g0506471/Ha412HOChr04g0187011/Ha412HOChr13g0601281/Ha412HOChr02g0074161/Ha412HOChr15g0729921/Ha412HOChr17g0819791/Ha412HOChr00c00192g0863321/Ha412HOChr15g0716791	11	cellular response to light stimulus
10540	GO:0071483	GO:0071483	11/3328	13/25009	1.37477e-08	1.26979e-06	1.11955e-06	Ha412HOChr07g0326191/Ha412HOChr03g0133691/Ha412HOChr03g0133781/Ha412HOChr03g0133811/Ha412HOChr03g0133701/Ha412HOChr03g0133631/Ha412HOChr03g0133601/Ha412HOChr03g0133751/Ha412HOChr03g0133761/Ha412HOChr13g0601281/Ha412HOChr11g0496911	11	cellular response to blue light
10570	GO:0071486	GO:0071486	13/3328	19/25009	4.96561e-08	4.20421e-06	3.70678e-06	Ha412HOChr03g0133691/Ha412HOChr03g0133781/Ha412HOChr03g0133811/Ha412HOChr03g0133701/Ha412HOChr03g0133631/Ha412HOChr03g0133601/Ha412HOChr03g0133751/Ha412HOChr03g0133761/Ha412HOChr14g0669311/Ha412HOChr11g0496911/Ha412HOChr05g0222851/Ha412HOChr03g0112591/Ha412HOChr14g0660511	13	cellular response to high light intensity
10628	GO:0071490	GO:0071490	9/3328	10/25009	1.14141e-07	6.82163e-06	6.01451e-06	Ha412HOChr03g0133691/Ha412HOChr03g0133781/Ha412HOChr03g0133811/Ha412HOChr03g0133701/Ha412HOChr03g0133631/Ha412HOChr03g0133601/Ha412HOChr03g0133751/Ha412HOChr03g0133761/Ha412HOChr11g0496911	9	cellular response to far red light
10648	GO:0071491	GO:0071491	9/3328	10/25009	1.14141e-07	6.82163e-06	6.01451e-06	Ha412HOChr03g0133691/Ha412HOChr03g0133781/Ha412HOChr03g0133811/Ha412HOChr03g0133701/Ha412HOChr03g0133631/Ha412HOChr03g0133601/Ha412HOChr03g0133751/Ha412HOChr03g0133761/Ha412HOChr11g0496911	9	cellular response to red light
10668	GO:0071492	GO:0071492	11/3328	12/25009	2.4076e-09	3.05765e-07	2.69588e-07	Ha412HOChr03g0133691/Ha412HOChr03g0133781/Ha412HOChr03g0133811/Ha412HOChr03g0133701/Ha412HOChr03g0133631/Ha412HOChr03g0133601/Ha412HOChr03g0133751/Ha412HOChr03g0133761/Ha412HOChr14g0669311/Ha412HOChr11g0496911/Ha412HOChr03g0112591	11	cellular response to UV-A
10692	GO:0080167	GO:0080167	61/3328	197/25009	8.93864e-11	1.55508e-08	1.37109e-08	Ha412HOChr17g0827741/Ha412HOChr01g0015771/Ha412HOChr03g0133781/Ha412HOChr03g0133811/Ha412HOChr03g0097671/Ha412HOChr13g0604031/Ha412HOChr03g0133601/Ha412HOChr03g0115821/Ha412HOChr13g0586461/Ha412HOChr05g0240691/Ha412HOChr02g0080481/Ha412HOChr05g0203951/Ha412HOChr07g0311091/Ha412HOChr06g0263251/Ha412HOChr00c02709g0867161/Ha412HOChr14g0680181/Ha412HOChr05g0207961/Ha412HOChr12g0569341/Ha412HOChr16g07…	61	response to karrikin
10910	GO:1900386	GO:1900386	7/3328	10/25009	6.09244e-05	0.00147379	0.00129941	Ha412HOChr11g0510131/Ha412HOChr01g0001051/Ha412HOChr10g0439071/Ha412HOChr13g0595631/Ha412HOChr06g0248831/Ha412HOChr15g0695341/Ha412HOChr13g0620301	7	positive regulation of flavonol biosynthetic process
10920	GO:1901642	GO:1901642	6/3328	10/25009	0.000717638	0.012152	0.0107142	Ha412HOChr12g0557771/Ha412HOChr17g0849681/Ha412HOChr08g0326901/Ha412HOChr11g0516241/Ha412HOChr08g0326891/Ha412HOChr16g0780791	6	nucleoside transmembrane transport
10933	GO:1990641	GO:1990641	6/3328	12/25009	0.00248727	0.0346174	0.0305215	Ha412HOChr04g0196881/Ha412HOChr14g0669381/Ha412HOChr15g0705041/Ha412HOChr15g0725241/Ha412HOChr11g0486431/Ha412HOChr09g0385261	6	response to iron ion starvation
10947	GO:2001141	GO:2001141	8/3328	11/25009	1.10572e-05	0.00037447	0.000330163	Ha412HOChr07g0326191/Ha412HOChr08g0346181/Ha412HOChr05g0219311/Ha412HOChr04g0187011/Ha412HOChr02g0074161/Ha412HOChr15g0729921/Ha412HOChr00c00192g0863321/Ha412HOChr15g0716791	8	regulation of RNA biosynthetic process

## Sheet: ZT7_shaded
	ID	Description	GeneRatio	BgRatio	pvalue	p.adjust	qvalue	geneID	Count	desc
1	GO:0000027	GO:0000027	44/3825	73/25009	1.95181e-18	6.96147e-16	6.2732e-16	Ha412HOChr10g0467911/Ha412HOChr08g0328781/Ha412HOChr17g0844061/Ha412HOChr12g0538131/Ha412HOChr11g0500431/Ha412HOChr07g0314961/Ha412HOChr11g0499171/Ha412HOChr10g0449821/Ha412HOChr06g0270161/Ha412HOChr01g0022521/Ha412HOChr17g0821961/Ha412HOChr09g0396571/Ha412HOChr11g0511931/Ha412HOChr08g0342531/Ha412HOChr01g0033631/Ha412HOChr16g0784831/Ha412HOChr01g0022611/Ha412HOChr13g0592221/Ha412HOChr11g0500731/…	44	ribosomal large subunit assembly
82	GO:0000028	GO:0000028	27/3825	47/25009	3.6644e-11	4.90113e-09	4.41657e-09	Ha412HOChr17g0814431/Ha412HOChr11g0524281/Ha412HOChr06g0261791/Ha412HOChr04g0145501/Ha412HOChr13g0597791/Ha412HOChr15g0708921/Ha412HOChr15g0743351/Ha412HOChr03g0143291/Ha412HOChr06g0245281/Ha412HOChr03g0143051/Ha412HOChr13g0630791/Ha412HOChr08g0330301/Ha412HOChr11g0497141/Ha412HOChr07g0316071/Ha412HOChr15g0734431/Ha412HOChr03g0143341/Ha412HOChr02g0085071/Ha412HOChr12g0541921/Ha412HOChr13g0591481/…	27	ribosomal small subunit assembly
132	GO:0000055	GO:0000055	7/3825	12/25009	0.000756227	0.0149845	0.013503	Ha412HOChr05g0243941/Ha412HOChr06g0273251/Ha412HOChr16g0764641/Ha412HOChr08g0350601/Ha412HOChr08g0332921/Ha412HOChr08g0327321/Ha412HOChr11g0500371	7	ribosomal large subunit export from nucleus
160	GO:0000226	GO:0000226	28/3825	67/25009	1.66568e-07	1.11392e-05	1.00379e-05	Ha412HOChr03g0114291/Ha412HOChr17g0804491/Ha412HOChr02g0077241/Ha412HOChr09g0388971/Ha412HOChr04g0168071/Ha412HOChr09g0407511/Ha412HOChr01g0034961/Ha412HOChr01g0039011/Ha412HOChr05g0206081/Ha412HOChr04g0189301/Ha412HOChr08g0371971/Ha412HOChr11g0481901/Ha412HOChr11g0521221/Ha412HOChr06g0267631/Ha412HOChr11g0505751/Ha412HOChr12g0567031/Ha412HOChr06g0253431/Ha412HOChr07g0289181/Ha412HOChr13g0592421/…	28	microtubule cytoskeleton organization
336	GO:0000278	GO:0000278	40/3825	120/25009	6.70872e-07	3.58916e-05	3.23431e-05	Ha412HOChr03g0114291/Ha412HOChr17g0804491/Ha412HOChr02g0077241/Ha412HOChr09g0388971/Ha412HOChr04g0168071/Ha412HOChr09g0407511/Ha412HOChr06g0254221/Ha412HOChr01g0034961/Ha412HOChr01g0039011/Ha412HOChr05g0206081/Ha412HOChr04g0189301/Ha412HOChr08g0371971/Ha412HOChr11g0481901/Ha412HOChr11g0521221/Ha412HOChr06g0267631/Ha412HOChr11g0505751/Ha412HOChr12g0567031/Ha412HOChr06g0253431/Ha412HOChr16g0752211/…	40	mitotic cell cycle
464	GO:0000387	GO:0000387	12/3825	25/25009	0.000118282	0.00308687	0.00278168	Ha412HOChr03g0106051/Ha412HOChr06g0246111/Ha412HOChr12g0541681/Ha412HOChr10g0436601/Ha412HOChr08g0356321/Ha412HOChr10g0470471/Ha412HOChr08g0337661/Ha412HOChr01g0039091/Ha412HOChr06g0277951/Ha412HOChr11g0510571/Ha412HOChr03g0109911/Ha412HOChr07g0288591	12	spliceosomal snRNP assembly
542	GO:0000462	GO:0000462	24/3825	41/25009	2.62929e-10	3.12593e-08	2.81688e-08	Ha412HOChr05g0217091/Ha412HOChr07g0320101/Ha412HOChr09g0388481/Ha412HOChr04g0199611/Ha412HOChr05g0241371/Ha412HOChr06g0245281/Ha412HOChr15g0702091/Ha412HOChr08g0361281/Ha412HOChr04g0148161/Ha412HOChr14g0634971/Ha412HOChr04g0196561/Ha412HOChr14g0661391/Ha412HOChr12g0540831/Ha412HOChr03g0124851/Ha412HOChr12g0569891/Ha412HOChr10g0470201/Ha412HOChr04g0180191/Ha412HOChr04g0168141/Ha412HOChr03g0103161/…	24	maturation of SSU-rRNA from tricistronic rRNA transcript (SSU-rRNA, 5.8S rRNA, LSU-rRNA)
632	GO:0000463	GO:0000463	15/3825	18/25009	2.94319e-10	3.14922e-08	2.83786e-08	Ha412HOChr11g0500351/Ha412HOChr16g0748941/Ha412HOChr17g0821961/Ha412HOChr12g0561311/Ha412HOChr03g0118361/Ha412HOChr07g0320011/Ha412HOChr12g0560591/Ha412HOChr08g0342211/Ha412HOChr10g0464171/Ha412HOChr04g0165931/Ha412HOChr11g0500341/Ha412HOChr15g0745281/Ha412HOChr14g0692431/Ha412HOChr09g0425971/Ha412HOChr08g0347151	15	maturation of LSU-rRNA from tricistronic rRNA transcript (SSU-rRNA, 5.8S rRNA, LSU-rRNA)
670	GO:0000467	GO:0000467	6/3825	11/25009	0.00293623	0.0448824	0.0404449	Ha412HOChr16g0755211/Ha412HOChr13g0588491/Ha412HOChr02g0081521/Ha412HOChr17g0810491/Ha412HOChr15g0696531/Ha412HOChr04g0197161	6	exonucleolytic trimming to generate mature 3'-end of 5.8S rRNA from tricistronic rRNA transcript (SSU-rRNA, 5.8S rRNA, LSU-rRNA)
692	GO:0000470	GO:0000470	13/3825	16/25009	8.72691e-09	7.76877e-07	7.00068e-07	Ha412HOChr09g0419471/Ha412HOChr14g0676771/Ha412HOChr05g0233191/Ha412HOChr02g0063441/Ha412HOChr11g0523881/Ha412HOChr04g0196571/Ha412HOChr08g0368211/Ha412HOChr07g0315781/Ha412HOChr01g0038691/Ha412HOChr04g0161091/Ha412HOChr04g0161581/Ha412HOChr15g0731291/Ha412HOChr09g0404161	13	maturation of LSU-rRNA
724	GO:0000724	GO:0000724	25/3825	72/25009	3.65148e-05	0.00114914	0.00103553	Ha412HOChr03g0128841/Ha412HOChr17g0830251/Ha412HOChr16g0772831/Ha412HOChr03g0130921/Ha412HOChr09g0421051/Ha412HOChr08g0344831/Ha412HOChr10g0471641/Ha412HOChr01g0022091/Ha412HOChr04g0179051/Ha412HOChr04g0162051/Ha412HOChr02g0065171/Ha412HOChr01g0034641/Ha412HOChr12g0580541/Ha412HOChr04g0179741/Ha412HOChr06g0268741/Ha412HOChr10g0471661/Ha412HOChr16g0749691/Ha412HOChr12g0542521/Ha412HOChr01g0040301/…	25	double-strand break repair via homologous recombination
988	GO:0002181	GO:0002181	43/3825	77/25009	2.48358e-16	6.64358e-14	5.98674e-14	Ha412HOChr17g0844061/Ha412HOChr16g0747091/Ha412HOChr09g0423931/Ha412HOChr06g0273161/Ha412HOChr08g0344061/Ha412HOChr06g0255941/Ha412HOChr12g0559131/Ha412HOChr11g0511931/Ha412HOChr03g0093531/Ha412HOChr14g0687161/Ha412HOChr14g0690271/Ha412HOChr16g0784831/Ha412HOChr05g0219011/Ha412HOChr14g0662161/Ha412HOChr09g0406511/Ha412HOChr07g0305471/Ha412HOChr04g0173641/Ha412HOChr08g0328571/Ha412HOChr15g0730001/…	43	cytoplasmic translation
1231	GO:0006096	GO:0006096	35/3825	122/25009	0.000116411	0.00308687	0.00278168	Ha412HOChr05g0224881/Ha412HOChr17g0819001/Ha412HOChr13g0602911/Ha412HOChr11g0529701/Ha412HOChr11g0529031/Ha412HOChr01g0043801/Ha412HOChr08g0330091/Ha412HOChr16g0773631/Ha412HOChr17g0853491/Ha412HOChr06g0284101/Ha412HOChr06g0280591/Ha412HOChr14g0692461/Ha412HOChr10g0452291/Ha412HOChr11g0496551/Ha412HOChr09g0389441/Ha412HOChr03g0127231/Ha412HOChr05g0242141/Ha412HOChr13g0632511/Ha412HOChr16g0776801/…	35	glycolytic process
1924	GO:0006260	GO:0006260	29/3825	82/25009	5.95793e-06	0.000303571	0.000273557	Ha412HOChr16g0772831/Ha412HOChr08g0345281/Ha412HOChr06g0282901/Ha412HOChr12g0544921/Ha412HOChr07g0314671/Ha412HOChr11g0499191/Ha412HOChr15g0697661/Ha412HOChr15g0737881/Ha412HOChr06g0258781/Ha412HOChr05g0214091/Ha412HOChr08g0353011/Ha412HOChr14g0675771/Ha412HOChr17g0846841/Ha412HOChr04g0162051/Ha412HOChr02g0065171/Ha412HOChr17g0844491/Ha412HOChr14g0685931/Ha412HOChr12g0580541/Ha412HOChr13g0587351/…	29	DNA replication
2275	GO:0006268	GO:0006268	11/3825	26/25009	0.000871138	0.0169476	0.015272	Ha412HOChr03g0130921/Ha412HOChr06g0261881/Ha412HOChr06g0250371/Ha412HOChr03g0092021/Ha412HOChr04g0186581/Ha412HOChr07g0299441/Ha412HOChr05g0212581/Ha412HOChr13g0593881/Ha412HOChr04g0162051/Ha412HOChr02g0065171/Ha412HOChr06g0268741	11	DNA unwinding involved in DNA replication
2383	GO:0006270	GO:0006270	20/3825	27/25009	1.39662e-11	2.13483e-09	1.92376e-09	Ha412HOChr06g0261881/Ha412HOChr06g0250371/Ha412HOChr03g0092021/Ha412HOChr06g0260881/Ha412HOChr12g0544921/Ha412HOChr04g0186581/Ha412HOChr07g0314671/Ha412HOChr07g0299441/Ha412HOChr10g0451591/Ha412HOChr15g0737881/Ha412HOChr05g0212581/Ha412HOChr13g0593881/Ha412HOChr17g0846841/Ha412HOChr17g0806231/Ha412HOChr03g0107791/Ha412HOChr17g0837011/Ha412HOChr08g0356141/Ha412HOChr13g0623821/Ha412HOChr12g0543721/…	20	DNA replication initiation
2503	GO:0006275	GO:0006275	8/3825	15/25009	0.000694427	0.0140196	0.0126335	Ha412HOChr08g0344081/Ha412HOChr14g0692891/Ha412HOChr05g0206141/Ha412HOChr16g0784711/Ha412HOChr01g0040301/Ha412HOChr10g0469791/Ha412HOChr03g0117211/Ha412HOChr15g0705931	8	regulation of DNA replication
2569	GO:0006334	GO:0006334	16/3825	35/25009	1.90301e-05	0.000678742	0.000611636	Ha412HOChr03g0128841/Ha412HOChr16g0772831/Ha412HOChr09g0421051/Ha412HOChr08g0344831/Ha412HOChr10g0471641/Ha412HOChr04g0179741/Ha412HOChr15g0730171/Ha412HOChr10g0471661/Ha412HOChr16g0773651/Ha412HOChr12g0542521/Ha412HOChr08g0352091/Ha412HOChr15g0710941/Ha412HOChr02g0066041/Ha412HOChr05g0216271/Ha412HOChr08g0366961/Ha412HOChr10g0458601	16	nucleosome assembly
2626	GO:0006364	GO:0006364	50/3825	111/25009	8.30403e-14	1.77706e-11	1.60137e-11	Ha412HOChr10g0467911/Ha412HOChr05g0238111/Ha412HOChr06g0268301/Ha412HOChr09g0421621/Ha412HOChr06g0273251/Ha412HOChr16g0754491/Ha412HOChr11g0500431/Ha412HOChr16g0764641/Ha412HOChr11g0499171/Ha412HOChr13g0621651/Ha412HOChr12g0565881/Ha412HOChr12g0543951/Ha412HOChr04g0182671/Ha412HOChr15g0743231/Ha412HOChr16g0769351/Ha412HOChr04g0148161/Ha412HOChr09g0395801/Ha412HOChr15g0703941/Ha412HOChr10g0462631/…	50	rRNA processing
2896	GO:0006413	GO:0006413	47/3825	134/25009	1.2214e-08	9.33495e-07	8.41202e-07	Ha412HOChr16g0759351/Ha412HOChr16g0753531/Ha412HOChr15g0725941/Ha412HOChr07g0321961/Ha412HOChr04g0196491/Ha412HOChr10g0478101/Ha412HOChr11g0517931/Ha412HOChr10g0457701/Ha412HOChr12g0571121/Ha412HOChr14g0688431/Ha412HOChr10g0472991/Ha412HOChr10g0478551/Ha412HOChr16g0782101/Ha412HOChr12g0545871/Ha412HOChr03g0140221/Ha412HOChr03g0140211/Ha412HOChr01g0006261/Ha412HOChr01g0007461/Ha412HOChr16g0753541/…	47	translational initiation
3589	GO:0006414	GO:0006414	34/3825	107/25009	1.44115e-05	0.000550726	0.000496276	Ha412HOChr01g0042391/Ha412HOChr16g0747041/Ha412HOChr07g0314741/Ha412HOChr13g0611841/Ha412HOChr09g0423921/Ha412HOChr13g0602921/Ha412HOChr10g0447011/Ha412HOChr13g0611861/Ha412HOChr13g0597111/Ha412HOChr10g0473481/Ha412HOChr14g0678221/Ha412HOChr07g0315601/Ha412HOChr10g0454521/Ha412HOChr02g0087651/Ha412HOChr01g0044861/Ha412HOChr14g0677001/Ha412HOChr16g0787581/Ha412HOChr14g0640541/Ha412HOChr17g0845281/…	34	translational elongation
4042	GO:0006446	GO:0006446	8/3825	17/25009	0.00196934	0.0324183	0.0292132	Ha412HOChr16g0759351/Ha412HOChr10g0457701/Ha412HOChr10g0478551/Ha412HOChr10g0457691/Ha412HOChr16g0776391/Ha412HOChr14g0636861/Ha412HOChr07g0310551/Ha412HOChr16g0777561	8	regulation of translational initiation
4099	GO:0006526	GO:0006526	9/3825	21/25009	0.00230797	0.0368586	0.0332144	Ha412HOChr13g0603821/Ha412HOChr15g0699631/Ha412HOChr16g0798301/Ha412HOChr09g0394071/Ha412HOChr15g0744061/Ha412HOChr03g0109771/Ha412HOChr05g0203251/Ha412HOChr05g0237771/Ha412HOChr15g0738271	9	arginine biosynthetic process
4211	GO:0006606	GO:0006606	25/3825	66/25009	6.39474e-06	0.000311017	0.000280267	Ha412HOChr14g0675651/Ha412HOChr01g0047781/Ha412HOChr17g0825831/Ha412HOChr16g0774531/Ha412HOChr11g0533291/Ha412HOChr11g0532771/Ha412HOChr08g0349721/Ha412HOChr01g0047771/Ha412HOChr12g0572751/Ha412HOChr10g0457131/Ha412HOChr04g0188891/Ha412HOChr08g0334881/Ha412HOChr04g0185431/Ha412HOChr02g0050691/Ha412HOChr09g0399211/Ha412HOChr10g0453701/Ha412HOChr17g0813811/Ha412HOChr03g0134731/Ha412HOChr09g0421681/…	25	protein import into nucleus
4318	GO:0006607	GO:0006607	14/3825	29/25009	2.95214e-05	0.000957209	0.000862571	Ha412HOChr03g0106951/Ha412HOChr16g0774531/Ha412HOChr11g0532771/Ha412HOChr08g0349721/Ha412HOChr09g0427931/Ha412HOChr03g0109301/Ha412HOChr02g0088751/Ha412HOChr06g0273551/Ha412HOChr01g0034931/Ha412HOChr14g0660471/Ha412HOChr10g0453701/Ha412HOChr06g0273481/Ha412HOChr08g0328481/Ha412HOChr04g0172281	14	NLS-bearing protein import into nucleus
4351	GO:0006610	GO:0006610	8/3825	14/25009	0.000374227	0.0081719	0.00736395	Ha412HOChr08g0349721/Ha412HOChr03g0109301/Ha412HOChr02g0088751/Ha412HOChr06g0273551/Ha412HOChr01g0034931/Ha412HOChr14g0660471/Ha412HOChr06g0273481/Ha412HOChr04g0172281	8	ribosomal protein import into nucleus
4365	GO:0006616	GO:0006616	11/3825	21/25009	8.34497e-05	0.00234977	0.00211745	Ha412HOChr16g0783761/Ha412HOChr17g0843761/Ha412HOChr17g0844371/Ha412HOChr06g0245671/Ha412HOChr11g0515911/Ha412HOChr01g0004441/Ha412HOChr06g0248561/Ha412HOChr04g0193011/Ha412HOChr04g0196471/Ha412HOChr16g0785281/Ha412HOChr02g0087601	11	SRP-dependent cotranslational protein targeting to membrane, translocation
4388	GO:0006626	GO:0006626	11/3825	21/25009	8.34497e-05	0.00234977	0.00211745	Ha412HOChr17g0855641/Ha412HOChr12g0542391/Ha412HOChr14g0655581/Ha412HOChr08g0357721/Ha412HOChr08g0371911/Ha412HOChr11g0505171/Ha412HOChr09g0415121/Ha412HOChr11g0479901/Ha412HOChr04g0168111/Ha412HOChr07g0296981/Ha412HOChr10g0444191	11	protein targeting to mitochondrion
4442	GO:0006886	GO:0006886	117/3825	309/25009	1.84284e-22	9.8592e-20	8.88444e-20	Ha412HOChr17g0836801/Ha412HOChr13g0600801/Ha412HOChr06g0249511/Ha412HOChr17g0807251/Ha412HOChr11g0504811/Ha412HOChr17g0812901/Ha412HOChr07g0316131/Ha412HOChr10g0454641/Ha412HOChr08g0339541/Ha412HOChr14g0675711/Ha412HOChr17g0842481/Ha412HOChr01g0017371/Ha412HOChr12g0558691/Ha412HOChr02g0082401/Ha412HOChr16g0774531/Ha412HOChr13g0593081/Ha412HOChr12g0561721/Ha412HOChr01g0035531/Ha412HOChr11g0532771/…	117	intracellular protein transport
4854	GO:0006888	GO:0006888	46/3825	146/25009	6.42151e-07	3.58916e-05	3.23431e-05	Ha412HOChr05g0226831/Ha412HOChr11g0495251/Ha412HOChr17g0806911/Ha412HOChr04g0145621/Ha412HOChr04g0186001/Ha412HOChr06g0280511/Ha412HOChr13g0619461/Ha412HOChr10g0465961/Ha412HOChr12g0543371/Ha412HOChr05g0231861/Ha412HOChr03g0129321/Ha412HOChr04g0162551/Ha412HOChr08g0361021/Ha412HOChr13g0591411/Ha412HOChr14g0679111/Ha412HOChr11g0515151/Ha412HOChr01g0003971/Ha412HOChr15g0706841/Ha412HOChr03g0120041/…	46	ER to Golgi vesicle-mediated transport
5025	GO:0006890	GO:0006890	23/3825	51/25009	4.03194e-07	2.39676e-05	2.1598e-05	Ha412HOChr06g0249511/Ha412HOChr11g0495251/Ha412HOChr04g0145621/Ha412HOChr04g0186001/Ha412HOChr06g0280511/Ha412HOChr13g0619461/Ha412HOChr12g0543371/Ha412HOChr15g0729541/Ha412HOChr02g0056761/Ha412HOChr11g0515151/Ha412HOChr04g0186381/Ha412HOChr02g0072911/Ha412HOChr09g0427381/Ha412HOChr09g0391371/Ha412HOChr11g0528941/Ha412HOChr15g0717031/Ha412HOChr01g0030251/Ha412HOChr04g0160891/Ha412HOChr02g0063191/…	23	retrograde vesicle-mediated transport, Golgi to ER
5093	GO:0006891	GO:0006891	28/3825	68/25009	2.41963e-07	1.52294e-05	1.37237e-05	Ha412HOChr05g0226831/Ha412HOChr06g0249511/Ha412HOChr17g0806911/Ha412HOChr04g0186001/Ha412HOChr10g0465961/Ha412HOChr12g0543371/Ha412HOChr15g0729541/Ha412HOChr14g0679111/Ha412HOChr11g0515151/Ha412HOChr04g0186381/Ha412HOChr02g0072911/Ha412HOChr16g0757431/Ha412HOChr09g0427381/Ha412HOChr14g0668301/Ha412HOChr15g0717031/Ha412HOChr07g0300031/Ha412HOChr01g0030251/Ha412HOChr03g0110911/Ha412HOChr09g0428541/…	28	intra-Golgi vesicle-mediated transport
5166	GO:0006906	GO:0006906	21/3825	60/25009	0.00013144	0.00334859	0.00301752	Ha412HOChr13g0600801/Ha412HOChr02g0082401/Ha412HOChr01g0024871/Ha412HOChr13g0616451/Ha412HOChr06g0251881/Ha412HOChr16g0770941/Ha412HOChr02g0083621/Ha412HOChr14g0692731/Ha412HOChr16g0794051/Ha412HOChr09g0386381/Ha412HOChr15g0725721/Ha412HOChr10g0475901/Ha412HOChr04g0175421/Ha412HOChr11g0487791/Ha412HOChr03g0140311/Ha412HOChr10g0440301/Ha412HOChr01g0041321/Ha412HOChr15g0699201/Ha412HOChr11g0525851/…	21	vesicle fusion
5290	GO:0006913	GO:0006913	17/3825	42/25009	7.16391e-05	0.00212927	0.00191875	Ha412HOChr06g0256481/Ha412HOChr14g0675651/Ha412HOChr17g0825831/Ha412HOChr01g0022521/Ha412HOChr04g0174551/Ha412HOChr01g0025301/Ha412HOChr01g0022611/Ha412HOChr09g0375221/Ha412HOChr01g0024441/Ha412HOChr16g0766021/Ha412HOChr08g0367961/Ha412HOChr09g0399211/Ha412HOChr05g0213001/Ha412HOChr17g0813811/Ha412HOChr03g0094651/Ha412HOChr01g0037021/Ha412HOChr10g0476571	17	nucleocytoplasmic transport
5341	GO:0007010	GO:0007010	19/3825	44/25009	8.94065e-06	0.000398604	0.000359194	Ha412HOChr10g0465831/Ha412HOChr09g0392131/Ha412HOChr14g0669921/Ha412HOChr05g0202701/Ha412HOChr15g0726031/Ha412HOChr15g0745161/Ha412HOChr12g0561571/Ha412HOChr15g0709821/Ha412HOChr16g0796731/Ha412HOChr06g0263991/Ha412HOChr04g0177331/Ha412HOChr10g0477391/Ha412HOChr06g0268521/Ha412HOChr03g0093661/Ha412HOChr17g0846701/Ha412HOChr10g0446521/Ha412HOChr08g0343171/Ha412HOChr09g0394341/Ha412HOChr12g0538231	19	cytoskeleton organization
5396	GO:0007017	GO:0007017	25/3825	50/25009	9.43869e-09	7.76877e-07	7.00068e-07	Ha412HOChr03g0114291/Ha412HOChr17g0804491/Ha412HOChr02g0077241/Ha412HOChr09g0388971/Ha412HOChr04g0168071/Ha412HOChr09g0407511/Ha412HOChr01g0034961/Ha412HOChr01g0039011/Ha412HOChr05g0206081/Ha412HOChr04g0189301/Ha412HOChr08g0371971/Ha412HOChr11g0481901/Ha412HOChr11g0521221/Ha412HOChr06g0267631/Ha412HOChr11g0505751/Ha412HOChr05g0225981/Ha412HOChr12g0567031/Ha412HOChr06g0253431/Ha412HOChr07g0289181/…	25	microtubule-based process
5492	GO:0007049	GO:0007049	38/3825	136/25009	0.000112657	0.00308687	0.00278168	Ha412HOChr06g0261801/Ha412HOChr13g0586141/Ha412HOChr05g0210801/Ha412HOChr05g0229971/Ha412HOChr06g0261881/Ha412HOChr06g0250371/Ha412HOChr03g0092021/Ha412HOChr11g0514531/Ha412HOChr03g0123381/Ha412HOChr04g0186581/Ha412HOChr02g0055081/Ha412HOChr11g0493751/Ha412HOChr15g0697661/Ha412HOChr05g0241161/Ha412HOChr05g0212581/Ha412HOChr13g0602381/Ha412HOChr13g0593881/Ha412HOChr05g0229981/Ha412HOChr17g0846841/…	38	cell cycle
5641	GO:0008283	GO:0008283	33/3825	84/25009	8.1668e-08	5.82565e-06	5.24968e-06	Ha412HOChr13g0623611/Ha412HOChr03g0139471/Ha412HOChr03g0110571/Ha412HOChr06g0254221/Ha412HOChr03g0140291/Ha412HOChr10g0469911/Ha412HOChr17g0811491/Ha412HOChr16g0772831/Ha412HOChr06g0270161/Ha412HOChr06g0261881/Ha412HOChr01g0022521/Ha412HOChr06g0250371/Ha412HOChr03g0092021/Ha412HOChr09g0421051/Ha412HOChr04g0186581/Ha412HOChr08g0344831/Ha412HOChr01g0022611/Ha412HOChr07g0299441/Ha412HOChr12g0560251/…	33	cell proliferation
5755	GO:0009306	GO:0009306	19/3825	49/25009	5.5369e-05	0.00169271	0.00152535	Ha412HOChr09g0425451/Ha412HOChr03g0100081/Ha412HOChr11g0504811/Ha412HOChr16g0783761/Ha412HOChr16g0748321/Ha412HOChr17g0843761/Ha412HOChr14g0679301/Ha412HOChr11g0515911/Ha412HOChr10g0465961/Ha412HOChr08g0354611/Ha412HOChr16g0757431/Ha412HOChr02g0083071/Ha412HOChr13g0582211/Ha412HOChr09g0386381/Ha412HOChr12g0562361/Ha412HOChr13g0599841/Ha412HOChr01g0016511/Ha412HOChr06g0262921/Ha412HOChr09g0386091	19	protein secretion
5863	GO:0009553	GO:0009553	31/3825	118/25009	0.00140841	0.0267001	0.0240603	Ha412HOChr05g0238111/Ha412HOChr06g0261801/Ha412HOChr04g0189301/Ha412HOChr12g0557221/Ha412HOChr13g0621651/Ha412HOChr06g0253431/Ha412HOChr08g0350601/Ha412HOChr04g0148161/Ha412HOChr12g0541931/Ha412HOChr02g0091101/Ha412HOChr09g0410431/Ha412HOChr10g0453651/Ha412HOChr11g0510951/Ha412HOChr01g0016011/Ha412HOChr08g0343751/Ha412HOChr12g0577291/Ha412HOChr13g0630901/Ha412HOChr03g0103161/Ha412HOChr08g0362081/…	31	embryo sac development
6004	GO:0009742	GO:0009742	47/3825	188/25009	0.000347572	0.00808482	0.00728548	Ha412HOChr04g0181031/Ha412HOChr02g0064141/Ha412HOChr09g0382261/Ha412HOChr03g0100111/Ha412HOChr09g0403371/Ha412HOChr04g0161671/Ha412HOChr12g0534821/Ha412HOChr17g0849311/Ha412HOChr11g0515621/Ha412HOChr04g0165271/Ha412HOChr10g0440081/Ha412HOChr15g0694531/Ha412HOChr14g0662481/Ha412HOChr09g0418091/Ha412HOChr05g0244361/Ha412HOChr04g0159991/Ha412HOChr09g0413721/Ha412HOChr14g0635431/Ha412HOChr13g0585471/…	47	brassinosteroid mediated signaling pathway
6616	GO:0009826	GO:0009826	51/3825	224/25009	0.00194826	0.0324183	0.0292132	Ha412HOChr13g0623611/Ha412HOChr08g0367971/Ha412HOChr03g0139471/Ha412HOChr08g0344281/Ha412HOChr10g0465831/Ha412HOChr03g0105801/Ha412HOChr11g0505231/Ha412HOChr17g0822481/Ha412HOChr10g0442621/Ha412HOChr09g0412521/Ha412HOChr12g0561571/Ha412HOChr14g0666131/Ha412HOChr09g0413721/Ha412HOChr04g0170991/Ha412HOChr07g0305131/Ha412HOChr03g0131981/Ha412HOChr17g0838151/Ha412HOChr14g0669191/Ha412HOChr01g0013141/…	51	unidimensional cell growth
7272	GO:0009920	GO:0009920	12/3825	28/25009	0.000442152	0.00946206	0.00852656	Ha412HOChr03g0144961/Ha412HOChr12g0570331/Ha412HOChr01g0024871/Ha412HOChr13g0633191/Ha412HOChr06g0251881/Ha412HOChr04g0175421/Ha412HOChr15g0699201/Ha412HOChr09g0387361/Ha412HOChr17g0818741/Ha412HOChr09g0391991/Ha412HOChr06g0256751/Ha412HOChr04g0193961	12	cell plate formation involved in plant-type cell wall biogenesis
7336	GO:0009955	GO:0009955	9/3825	18/25009	0.000589792	0.0121361	0.0109362	Ha412HOChr16g0771371/Ha412HOChr01g0022521/Ha412HOChr11g0533061/Ha412HOChr01g0022611/Ha412HOChr01g0047011/Ha412HOChr16g0766021/Ha412HOChr05g0213001/Ha412HOChr08g0352511/Ha412HOChr14g0640531	9	adaxial/abaxial pattern specification
7355	GO:0010583	GO:0010583	21/3825	51/25009	7.57809e-06	0.000352546	0.00031769	Ha412HOChr02g0077241/Ha412HOChr14g0685741/Ha412HOChr04g0168071/Ha412HOChr01g0004341/Ha412HOChr11g0482071/Ha412HOChr06g0256981/Ha412HOChr11g0516951/Ha412HOChr04g0178131/Ha412HOChr09g0407431/Ha412HOChr15g0697381/Ha412HOChr01g0011941/Ha412HOChr13g0592421/Ha412HOChr10g0443331/Ha412HOChr07g0289331/Ha412HOChr04g0196911/Ha412HOChr10g0435441/Ha412HOChr04g0171131/Ha412HOChr10g0443341/Ha412HOChr02g0068991/…	21	response to cyclopentenone
7415	GO:0015031	GO:0015031	88/3825	370/25009	1.09104e-05	0.000449005	0.000404613	Ha412HOChr17g0836801/Ha412HOChr11g0489681/Ha412HOChr16g0783761/Ha412HOChr10g0472681/Ha412HOChr10g0454641/Ha412HOChr08g0339541/Ha412HOChr01g0017371/Ha412HOChr17g0843761/Ha412HOChr16g0769851/Ha412HOChr04g0145621/Ha412HOChr17g0844371/Ha412HOChr04g0186001/Ha412HOChr05g0207831/Ha412HOChr08g0349721/Ha412HOChr14g0654571/Ha412HOChr17g0819661/Ha412HOChr11g0515911/Ha412HOChr06g0280511/Ha412HOChr13g0584671/…	88	protein transport
7852	GO:0016192	GO:0016192	61/3825	187/25009	2.36761e-09	2.30304e-07	2.07534e-07	Ha412HOChr11g0489681/Ha412HOChr15g0726251/Ha412HOChr03g0135151/Ha412HOChr17g0812901/Ha412HOChr12g0558691/Ha412HOChr04g0145621/Ha412HOChr13g0593081/Ha412HOChr05g0207831/Ha412HOChr10g0465961/Ha412HOChr12g0543371/Ha412HOChr06g0260171/Ha412HOChr17g0856471/Ha412HOChr14g0679111/Ha412HOChr13g0615891/Ha412HOChr15g0740831/Ha412HOChr06g0268981/Ha412HOChr04g0186381/Ha412HOChr12g0579851/Ha412HOChr16g0757431/…	61	vesicle-mediated transport
8064	GO:0016444	GO:0016444	10/3825	16/25009	2.27396e-05	0.000784883	0.000707283	Ha412HOChr03g0128841/Ha412HOChr09g0421051/Ha412HOChr08g0344831/Ha412HOChr10g0471641/Ha412HOChr14g0651791/Ha412HOChr10g0471661/Ha412HOChr12g0542521/Ha412HOChr02g0066041/Ha412HOChr05g0216271/Ha412HOChr08g0366961	10	somatic cell DNA recombination
8080	GO:0016573	GO:0016573	12/3825	34/25009	0.00327311	0.0493271	0.0444502	Ha412HOChr12g0538431/Ha412HOChr17g0856551/Ha412HOChr14g0671931/Ha412HOChr08g0333911/Ha412HOChr15g0738311/Ha412HOChr12g0557801/Ha412HOChr14g0678111/Ha412HOChr13g0603801/Ha412HOChr10g0435451/Ha412HOChr11g0484751/Ha412HOChr12g0538101/Ha412HOChr02g0080911	12	histone acetylation
8316	GO:0017157	GO:0017157	7/3825	13/25009	0.00142234	0.0267001	0.0240603	Ha412HOChr11g0504811/Ha412HOChr14g0679301/Ha412HOChr08g0354611/Ha412HOChr02g0083071/Ha412HOChr13g0599841/Ha412HOChr01g0016511/Ha412HOChr06g0262921	7	regulation of exocytosis
8342	GO:0030150	GO:0030150	13/3825	36/25009	0.00176557	0.0304704	0.0274578	Ha412HOChr17g0819661/Ha412HOChr14g0688561/Ha412HOChr06g0267131/Ha412HOChr16g0764251/Ha412HOChr12g0542391/Ha412HOChr14g0655581/Ha412HOChr08g0357721/Ha412HOChr15g0713821/Ha412HOChr07g0319641/Ha412HOChr07g0296981/Ha412HOChr10g0444191/Ha412HOChr02g0085701/Ha412HOChr13g0629701	13	protein import into mitochondrial matrix
8432	GO:0030488	GO:0030488	9/3825	21/25009	0.00230797	0.0368586	0.0332144	Ha412HOChr06g0273161/Ha412HOChr04g0196941/Ha412HOChr04g0183121/Ha412HOChr14g0636861/Ha412HOChr15g0707151/Ha412HOChr05g0200951/Ha412HOChr15g0728341/Ha412HOChr09g0397541/Ha412HOChr02g0069951	9	tRNA methylation
8490	GO:0032482	GO:0032482	28/3825	81/25009	1.40435e-05	0.000550726	0.000496276	Ha412HOChr17g0836801/Ha412HOChr06g0249511/Ha412HOChr11g0504811/Ha412HOChr10g0454641/Ha412HOChr08g0339541/Ha412HOChr01g0017371/Ha412HOChr12g0561721/Ha412HOChr01g0035531/Ha412HOChr14g0679301/Ha412HOChr13g0584671/Ha412HOChr15g0729541/Ha412HOChr08g0354611/Ha412HOChr03g0120041/Ha412HOChr02g0083071/Ha412HOChr16g0779861/Ha412HOChr03g0121561/Ha412HOChr01g0025751/Ha412HOChr01g0030251/Ha412HOChr10g0432031/…	28	Rab protein signal transduction
8572	GO:0034427	GO:0034427	8/3825	14/25009	0.000374227	0.0081719	0.00736395	Ha412HOChr16g0755211/Ha412HOChr14g0677831/Ha412HOChr13g0588491/Ha412HOChr17g0846951/Ha412HOChr02g0081521/Ha412HOChr17g0810491/Ha412HOChr15g0696531/Ha412HOChr04g0197161	8	nuclear-transcribed mRNA catabolic process, exonucleolytic, 3'-5'
8600	GO:0034475	GO:0034475	8/3825	13/25009	0.000185272	0.00440535	0.00396979	Ha412HOChr16g0755211/Ha412HOChr14g0677831/Ha412HOChr13g0588491/Ha412HOChr17g0846951/Ha412HOChr02g0081521/Ha412HOChr17g0810491/Ha412HOChr15g0696531/Ha412HOChr04g0197161	8	U4 snRNA 3'-end processing
8626	GO:0042254	GO:0042254	102/3825	169/25009	5.52648e-41	5.91334e-38	5.32869e-38	Ha412HOChr17g0804871/Ha412HOChr15g0713071/Ha412HOChr04g0176611/Ha412HOChr17g0814431/Ha412HOChr04g0174041/Ha412HOChr06g0261791/Ha412HOChr13g0609171/Ha412HOChr12g0538131/Ha412HOChr04g0155461/Ha412HOChr08g0344061/Ha412HOChr06g0258451/Ha412HOChr10g0449041/Ha412HOChr07g0314961/Ha412HOChr08g0353421/Ha412HOChr06g0270161/Ha412HOChr11g0510311/Ha412HOChr05g0235131/Ha412HOChr15g0708921/Ha412HOChr06g0255941/…	102	ribosome biogenesis
8814	GO:0042273	GO:0042273	22/3825	29/25009	5.66235e-13	1.00979e-10	9.09949e-11	Ha412HOChr04g0176611/Ha412HOChr08g0344061/Ha412HOChr06g0257101/Ha412HOChr14g0687161/Ha412HOChr17g0820121/Ha412HOChr07g0294931/Ha412HOChr14g0662161/Ha412HOChr09g0406511/Ha412HOChr07g0305471/Ha412HOChr06g0245301/Ha412HOChr15g0698371/Ha412HOChr11g0508391/Ha412HOChr08g0327321/Ha412HOChr07g0321601/Ha412HOChr01g0024261/Ha412HOChr09g0392861/Ha412HOChr15g0698561/Ha412HOChr11g0500371/Ha412HOChr12g0556971/…	22	ribosomal large subunit biogenesis
8850	GO:0042274	GO:0042274	8/3825	10/25009	1.00057e-05	0.000428245	0.000385905	Ha412HOChr09g0421621/Ha412HOChr16g0754491/Ha412HOChr09g0418951/Ha412HOChr12g0565881/Ha412HOChr17g0820121/Ha412HOChr15g0703941/Ha412HOChr02g0091901/Ha412HOChr12g0539731	8	ribosomal small subunit biogenesis
8860	GO:0043484	GO:0043484	6/3825	11/25009	0.00293623	0.0448824	0.0404449	Ha412HOChr13g0591061/Ha412HOChr08g0334881/Ha412HOChr10g0436601/Ha412HOChr09g0421681/Ha412HOChr06g0279181/Ha412HOChr05g0220611	6	regulation of RNA splicing
8882	GO:0045039	GO:0045039	8/3825	17/25009	0.00196934	0.0324183	0.0292132	Ha412HOChr16g0764251/Ha412HOChr08g0371911/Ha412HOChr17g0806391/Ha412HOChr14g0661311/Ha412HOChr08g0361251/Ha412HOChr04g0168111/Ha412HOChr11g0523201/Ha412HOChr05g0241391	8	protein import into mitochondrial inner membrane
8916	GO:0045903	GO:0045903	7/3825	10/25009	0.000152237	0.00378823	0.0034137	Ha412HOChr17g0857851/Ha412HOChr12g0577141/Ha412HOChr17g0857821/Ha412HOChr17g0821591/Ha412HOChr15g0712171/Ha412HOChr12g0575391/Ha412HOChr17g0857831	7	positive regulation of translational fidelity
8949	GO:0048278	GO:0048278	13/3825	36/25009	0.00176557	0.0304704	0.0274578	Ha412HOChr13g0600801/Ha412HOChr02g0082401/Ha412HOChr13g0616451/Ha412HOChr02g0083621/Ha412HOChr14g0692731/Ha412HOChr09g0386381/Ha412HOChr15g0725721/Ha412HOChr10g0475901/Ha412HOChr11g0487791/Ha412HOChr03g0140311/Ha412HOChr10g0440301/Ha412HOChr01g0041321/Ha412HOChr11g0525851	13	vesicle docking
9025	GO:0048528	GO:0048528	10/3825	21/25009	0.000479008	0.0100498	0.00905617	Ha412HOChr17g0816141/Ha412HOChr09g0409351/Ha412HOChr11g0489131/Ha412HOChr15g0740191/Ha412HOChr11g0493751/Ha412HOChr05g0241161/Ha412HOChr03g0121361/Ha412HOChr12g0555151/Ha412HOChr06g0254811/Ha412HOChr08g0330471	10	post-embryonic root development
9047	GO:0051028	GO:0051028	18/3825	43/25009	2.5685e-05	0.000858842	0.000773929	Ha412HOChr03g0106951/Ha412HOChr11g0506071/Ha412HOChr10g0472681/Ha412HOChr09g0427931/Ha412HOChr02g0091441/Ha412HOChr10g0478111/Ha412HOChr14g0685391/Ha412HOChr08g0350601/Ha412HOChr02g0083161/Ha412HOChr13g0593311/Ha412HOChr01g0018411/Ha412HOChr09g0410851/Ha412HOChr06g0263051/Ha412HOChr11g0498371/Ha412HOChr06g0251311/Ha412HOChr08g0328481/Ha412HOChr03g0136221/Ha412HOChr14g0667851	18	mRNA transport
9139	GO:0051513	GO:0051513	7/3825	14/25009	0.00247046	0.0388734	0.03503	Ha412HOChr08g0367971/Ha412HOChr17g0822481/Ha412HOChr09g0412521/Ha412HOChr14g0674801/Ha412HOChr15g0706161/Ha412HOChr01g0004261/Ha412HOChr15g0697241	7	regulation of monopolar cell growth
9185	GO:0051726	GO:0051726	26/3825	94/25009	0.00149294	0.0275422	0.0248191	Ha412HOChr14g0650231/Ha412HOChr06g0261801/Ha412HOChr06g0254221/Ha412HOChr02g0083961/Ha412HOChr08g0344081/Ha412HOChr14g0659621/Ha412HOChr15g0695301/Ha412HOChr14g0692891/Ha412HOChr13g0598731/Ha412HOChr09g0416101/Ha412HOChr14g0675771/Ha412HOChr17g0846841/Ha412HOChr02g0057361/Ha412HOChr12g0578891/Ha412HOChr04g0156861/Ha412HOChr10g0459311/Ha412HOChr16g0762761/Ha412HOChr05g0244581/Ha412HOChr01g0030641/…	26	regulation of cell cycle
9284	GO:0070828	GO:0070828	9/3825	13/25009	1.80138e-05	0.000664648	0.000598935	Ha412HOChr11g0499191/Ha412HOChr11g0503601/Ha412HOChr07g0312571/Ha412HOChr07g0312601/Ha412HOChr11g0499891/Ha412HOChr07g0312591/Ha412HOChr08g0355161/Ha412HOChr11g0499081/Ha412HOChr08g0354441	9	heterochromatin organization
9298	GO:0071028	GO:0071028	6/3825	10/25009	0.00153272	0.0277968	0.0250486	Ha412HOChr14g0677831/Ha412HOChr13g0588491/Ha412HOChr17g0846951/Ha412HOChr02g0081521/Ha412HOChr17g0810491/Ha412HOChr04g0197161	6	nuclear mRNA surveillance
9318	GO:0071038	GO:0071038	7/3825	11/25009	0.000363128	0.0081719	0.00736395	Ha412HOChr16g0755211/Ha412HOChr12g0543951/Ha412HOChr13g0588491/Ha412HOChr02g0081521/Ha412HOChr17g0810491/Ha412HOChr15g0696531/Ha412HOChr04g0197161	7	nuclear polyadenylation-dependent tRNA catabolic process
9340	GO:0071555	GO:0071555	72/3825	312/25009	0.000176956	0.00430325	0.00387779	Ha412HOChr11g0523611/Ha412HOChr01g0007471/Ha412HOChr15g0715451/Ha412HOChr17g0814461/Ha412HOChr02g0086981/Ha412HOChr07g0291931/Ha412HOChr10g0452731/Ha412HOChr03g0105801/Ha412HOChr14g0656311/Ha412HOChr07g0291671/Ha412HOChr11g0489721/Ha412HOChr03g0137911/Ha412HOChr01g0032791/Ha412HOChr08g0368061/Ha412HOChr06g0250091/Ha412HOChr16g0784861/Ha412HOChr03g0125481/Ha412HOChr17g0856921/Ha412HOChr15g0733021/…	72	cell wall organization
10054	GO:0072583	GO:0072583	13/3825	36/25009	0.00176557	0.0304704	0.0274578	Ha412HOChr03g0144961/Ha412HOChr17g0842481/Ha412HOChr16g0771661/Ha412HOChr04g0194191/Ha412HOChr13g0633191/Ha412HOChr13g0596851/Ha412HOChr14g0677171/Ha412HOChr09g0393431/Ha412HOChr15g0744461/Ha412HOChr08g0344781/Ha412HOChr03g0107451/Ha412HOChr17g0818741/Ha412HOChr11g0501611	13	clathrin-dependent endocytosis

## Sheet: ZT9_lit
	ID	Description	GeneRatio	BgRatio	pvalue	p.adjust	qvalue	geneID	Count	desc
1	GO:0000045	GO:0000045	10/3475	29/25009	0.00424751	0.0448248	0.0379565	Ha412HOChr06g0245171/Ha412HOChr10g0437721/Ha412HOChr12g0535171/Ha412HOChr06g0275961/Ha412HOChr04g0194781/Ha412HOChr09g0429641/Ha412HOChr06g0265201/Ha412HOChr10g0466401/Ha412HOChr04g0153621/Ha412HOChr10g0434871	10	autophagosome assembly
97	GO:0000103	GO:0000103	8/3475	15/25009	0.000355441	0.00618591	0.00523807	Ha412HOChr05g0200781/Ha412HOChr07g0306561/Ha412HOChr16g0774771/Ha412HOChr10g0453151/Ha412HOChr15g0702171/Ha412HOChr16g0779491/Ha412HOChr06g0284441/Ha412HOChr14g0664691	8	sulfate assimilation
167	GO:0002213	GO:0002213	11/3475	22/25009	5.86973e-05	0.00138637	0.00117395	Ha412HOChr04g0152581/Ha412HOChr02g0052621/Ha412HOChr01g0004871/Ha412HOChr01g0004701/Ha412HOChr17g0804501/Ha412HOChr16g0770151/Ha412HOChr00c01155g0865771/Ha412HOChr11g0517071/Ha412HOChr12g0557971/Ha412HOChr01g0004761/Ha412HOChr01g0004751	11	defense response to insect
190	GO:0005983	GO:0005983	12/3475	24/25009	2.69079e-05	0.000741462	0.000627851	Ha412HOChr02g0091421/Ha412HOChr05g0241491/Ha412HOChr17g0806941/Ha412HOChr14g0689171/Ha412HOChr12g0558331/Ha412HOChr05g0243081/Ha412HOChr14g0682761/Ha412HOChr14g0675311/Ha412HOChr12g0579801/Ha412HOChr17g0833571/Ha412HOChr14g0683061/Ha412HOChr01g0035501	12	starch catabolic process
294	GO:0005985	GO:0005985	11/3475	33/25009	0.00372149	0.0396959	0.0336135	Ha412HOChr06g0249391/Ha412HOChr06g0264231/Ha412HOChr07g0325051/Ha412HOChr01g0011241/Ha412HOChr14g0690531/Ha412HOChr14g0669751/Ha412HOChr08g0335351/Ha412HOChr01g0001411/Ha412HOChr04g0195391/Ha412HOChr04g0163651/Ha412HOChr03g0116921	11	sucrose metabolic process
360	GO:0006000	GO:0006000	9/3475	22/25009	0.00171184	0.022024	0.0186494	Ha412HOChr06g0264231/Ha412HOChr14g0688321/Ha412HOChr01g0011241/Ha412HOChr07g0322171/Ha412HOChr09g0388161/Ha412HOChr05g0243081/Ha412HOChr04g0195391/Ha412HOChr16g0783541/Ha412HOChr08g0355741	9	fructose metabolic process
396	GO:0006002	GO:0006002	11/3475	31/25009	0.00212127	0.0256622	0.0217301	Ha412HOChr06g0264231/Ha412HOChr14g0688321/Ha412HOChr01g0011241/Ha412HOChr04g0173691/Ha412HOChr07g0322171/Ha412HOChr09g0388161/Ha412HOChr05g0243081/Ha412HOChr04g0195391/Ha412HOChr16g0778371/Ha412HOChr16g0783541/Ha412HOChr08g0355741	11	fructose 6-phosphate metabolic process
470	GO:0006546	GO:0006546	6/3475	12/25009	0.00311755	0.0351433	0.0297585	Ha412HOChr06g0258951/Ha412HOChr06g0249521/Ha412HOChr17g0811101/Ha412HOChr10g0450161/Ha412HOChr13g0612931/Ha412HOChr17g0807001	6	glycine catabolic process
500	GO:0006559	GO:0006559	14/3475	30/25009	1.57216e-05	0.000487371	0.000412693	Ha412HOChr07g0311091/Ha412HOChr14g0680181/Ha412HOChr13g0601051/Ha412HOChr07g0311081/Ha412HOChr06g0269351/Ha412HOChr01g0045131/Ha412HOChr13g0601021/Ha412HOChr11g0508071/Ha412HOChr04g0178271/Ha412HOChr03g0121551/Ha412HOChr13g0600991/Ha412HOChr12g0579781/Ha412HOChr02g0082321/Ha412HOChr17g0836331	14	L-phenylalanine catabolic process
578	GO:0006629	GO:0006629	40/3475	151/25009	3.13393e-05	0.000840233	0.000711487	Ha412HOChr10g0432491/Ha412HOChr12g0552601/Ha412HOChr13g0626301/Ha412HOChr09g0401621/Ha412HOChr14g0634091/Ha412HOChr05g0223171/Ha412HOChr02g0056451/Ha412HOChr08g0344651/Ha412HOChr07g0286491/Ha412HOChr09g0419501/Ha412HOChr05g0241301/Ha412HOChr06g0272761/Ha412HOChr10g0440841/Ha412HOChr03g0143671/Ha412HOChr14g0649391/Ha412HOChr05g0220041/Ha412HOChr09g0395921/Ha412HOChr07g0326101/Ha412HOChr12g0553461/…	40	lipid metabolic process
766	GO:0006635	GO:0006635	27/3475	64/25009	2.88523e-08	2.60195e-06	2.20326e-06	Ha412HOChr12g0551181/Ha412HOChr13g0583031/Ha412HOChr08g0326741/Ha412HOChr03g0136901/Ha412HOChr02g0067381/Ha412HOChr15g0703751/Ha412HOChr17g0850441/Ha412HOChr16g0766571/Ha412HOChr08g0338061/Ha412HOChr17g0850461/Ha412HOChr10g0470221/Ha412HOChr16g0770151/Ha412HOChr06g0251121/Ha412HOChr04g0193631/Ha412HOChr03g0094131/Ha412HOChr02g0068131/Ha412HOChr10g0467271/Ha412HOChr05g0225121/Ha412HOChr13g0624551/…	27	fatty acid beta-oxidation
1002	GO:0006636	GO:0006636	26/3475	58/25009	1.1186e-08	1.23295e-06	1.04403e-06	Ha412HOChr05g0240691/Ha412HOChr06g0249391/Ha412HOChr09g0415321/Ha412HOChr04g0198991/Ha412HOChr06g0263531/Ha412HOChr04g0198951/Ha412HOChr05g0204621/Ha412HOChr06g0263471/Ha412HOChr06g0263621/Ha412HOChr05g0203491/Ha412HOChr06g0263611/Ha412HOChr06g0263501/Ha412HOChr15g0745981/Ha412HOChr06g0263441/Ha412HOChr10g0461961/Ha412HOChr08g0344651/Ha412HOChr13g0582721/Ha412HOChr05g0220041/Ha412HOChr07g0322601/…	26	unsaturated fatty acid biosynthetic process
1144	GO:0006662	GO:0006662	10/3475	24/25009	0.000802803	0.0124434	0.0105368	Ha412HOChr06g0254951/Ha412HOChr04g0163041/Ha412HOChr16g0777701/Ha412HOChr05g0222811/Ha412HOChr16g0772111/Ha412HOChr03g0122531/Ha412HOChr16g0759121/Ha412HOChr16g0768071/Ha412HOChr13g0609091/Ha412HOChr14g0640421	10	glycerol ether metabolic process
1168	GO:0006744	GO:0006744	9/3475	22/25009	0.00171184	0.022024	0.0186494	Ha412HOChr10g0463441/Ha412HOChr05g0209461/Ha412HOChr06g0250651/Ha412HOChr08g0357311/Ha412HOChr03g0092481/Ha412HOChr07g0296841/Ha412HOChr06g0273001/Ha412HOChr03g0098961/Ha412HOChr03g0102071	9	ubiquinone biosynthetic process
1230	GO:0006749	GO:0006749	16/3475	47/25009	0.000387359	0.00662518	0.00561003	Ha412HOChr11g0516091/Ha412HOChr06g0264991/Ha412HOChr06g0265101/Ha412HOChr04g0184471/Ha412HOChr04g0178271/Ha412HOChr04g0200021/Ha412HOChr01g0001841/Ha412HOChr04g0199051/Ha412HOChr04g0199041/Ha412HOChr10g0465171/Ha412HOChr10g0458161/Ha412HOChr06g0265071/Ha412HOChr15g0716981/Ha412HOChr05g0221651/Ha412HOChr10g0463501/Ha412HOChr12g0579781	16	glutathione metabolic process
1336	GO:0006807	GO:0006807	11/3475	32/25009	0.00283159	0.0322866	0.0273395	Ha412HOChr03g0135751/Ha412HOChr08g0369371/Ha412HOChr01g0017891/Ha412HOChr01g0026391/Ha412HOChr06g0248741/Ha412HOChr07g0304301/Ha412HOChr10g0457261/Ha412HOChr04g0160791/Ha412HOChr14g0660571/Ha412HOChr10g0468581/Ha412HOChr13g0628011	11	nitrogen compound metabolic process
1382	GO:0006855	GO:0006855	30/3475	106/25009	7.99603e-05	0.00167498	0.00141833	Ha412HOChr17g0818671/Ha412HOChr06g0251001/Ha412HOChr02g0061931/Ha412HOChr16g0793491/Ha412HOChr09g0427061/Ha412HOChr16g0779321/Ha412HOChr16g0793521/Ha412HOChr09g0428081/Ha412HOChr01g0030161/Ha412HOChr02g0051591/Ha412HOChr05g0244491/Ha412HOChr05g0220221/Ha412HOChr05g0224441/Ha412HOChr01g0034041/Ha412HOChr10g0430941/Ha412HOChr10g0461311/Ha412HOChr07g0325741/Ha412HOChr04g0160221/Ha412HOChr13g0607181/…	30	drug transmembrane transport
1517	GO:0006857	GO:0006857	30/3475	100/25009	2.38892e-05	0.000677087	0.00057334	Ha412HOChr10g0434281/Ha412HOChr16g0802271/Ha412HOChr16g0758431/Ha412HOChr09g0399271/Ha412HOChr05g0206231/Ha412HOChr07g0323071/Ha412HOChr17g0805801/Ha412HOChr04g0197571/Ha412HOChr01g0045441/Ha412HOChr04g0181761/Ha412HOChr04g0181771/Ha412HOChr09g0399281/Ha412HOChr05g0202741/Ha412HOChr16g0800001/Ha412HOChr16g0754201/Ha412HOChr02g0055041/Ha412HOChr17g0820951/Ha412HOChr01g0017891/Ha412HOChr01g0045471/…	30	oligopeptide transport
1631	GO:0006865	GO:0006865	22/3475	87/25009	0.0033097	0.0363354	0.0307679	Ha412HOChr08g0360771/Ha412HOChr15g0732221/Ha412HOChr08g0360711/Ha412HOChr09g0394021/Ha412HOChr15g0713691/Ha412HOChr09g0394061/Ha412HOChr17g0825581/Ha412HOChr15g0714111/Ha412HOChr15g0739671/Ha412HOChr12g0570521/Ha412HOChr14g0683921/Ha412HOChr17g0829981/Ha412HOChr14g0679121/Ha412HOChr12g0552421/Ha412HOChr08g0344051/Ha412HOChr10g0447441/Ha412HOChr01g0005221/Ha412HOChr06g0277941/Ha412HOChr03g0143881/…	22	amino acid transport
1720	GO:0006914	GO:0006914	18/3475	41/25009	2.91394e-06	0.000103237	8.74182e-05	Ha412HOChr06g0245171/Ha412HOChr16g0785401/Ha412HOChr15g0695071/Ha412HOChr10g0437721/Ha412HOChr12g0535171/Ha412HOChr08g0362171/Ha412HOChr06g0275961/Ha412HOChr11g0497041/Ha412HOChr13g0594271/Ha412HOChr10g0436961/Ha412HOChr09g0429641/Ha412HOChr07g0326491/Ha412HOChr05g0240811/Ha412HOChr10g0466401/Ha412HOChr05g0240321/Ha412HOChr16g0774071/Ha412HOChr10g0434871/Ha412HOChr08g0358621	18	autophagy
1874	GO:0006979	GO:0006979	102/3475	400/25009	4.07616e-10	8.0871e-08	6.84795e-08	Ha412HOChr01g0009251/Ha412HOChr16g0766311/Ha412HOChr04g0196881/Ha412HOChr03g0137351/Ha412HOChr07g0311091/Ha412HOChr05g0241541/Ha412HOChr08g0346171/Ha412HOChr14g0680181/Ha412HOChr14g0662571/Ha412HOChr15g0701161/Ha412HOChr10g0438411/Ha412HOChr06g0247451/Ha412HOChr03g0131801/Ha412HOChr13g0601051/Ha412HOChr01g0037621/Ha412HOChr07g0311081/Ha412HOChr01g0037591/Ha412HOChr13g0612701/Ha412HOChr14g0669381/…	102	response to oxidative stress
2378	GO:0006995	GO:0006995	13/3475	28/25009	3.39277e-05	0.000862981	0.00073075	Ha412HOChr03g0131621/Ha412HOChr08g0337981/Ha412HOChr03g0109981/Ha412HOChr16g0785401/Ha412HOChr13g0614631/Ha412HOChr08g0337621/Ha412HOChr12g0552841/Ha412HOChr15g0695071/Ha412HOChr11g0497041/Ha412HOChr13g0594271/Ha412HOChr05g0240811/Ha412HOChr04g0194261/Ha412HOChr08g0358621	13	cellular response to nitrogen starvation
2438	GO:0007031	GO:0007031	12/3475	33/25009	0.00105179	0.0155727	0.0131866	Ha412HOChr15g0703751/Ha412HOChr05g0220121/Ha412HOChr08g0338061/Ha412HOChr10g0470221/Ha412HOChr03g0139121/Ha412HOChr16g0755221/Ha412HOChr02g0068131/Ha412HOChr12g0540851/Ha412HOChr04g0184611/Ha412HOChr12g0539851/Ha412HOChr07g0324871/Ha412HOChr14g0690301	12	peroxisome organization
2483	GO:0007568	GO:0007568	15/3475	53/25009	0.00461523	0.0481927	0.0408083	Ha412HOChr01g0044831/Ha412HOChr08g0358241/Ha412HOChr16g0774751/Ha412HOChr16g0802601/Ha412HOChr08g0358451/Ha412HOChr09g0376641/Ha412HOChr11g0489381/Ha412HOChr01g0045671/Ha412HOChr14g0684461/Ha412HOChr08g0330521/Ha412HOChr11g0529971/Ha412HOChr08g0358381/Ha412HOChr15g0702991/Ha412HOChr04g0196621/Ha412HOChr15g0703041	15	aging
2547	GO:0008152	GO:0008152	56/3475	210/25009	7.37705e-07	3.32638e-05	2.81669e-05	Ha412HOChr14g0682911/Ha412HOChr09g0395631/Ha412HOChr09g0374211/Ha412HOChr09g0395611/Ha412HOChr03g0102481/Ha412HOChr07g0291461/Ha412HOChr05g0238801/Ha412HOChr16g0781901/Ha412HOChr14g0692331/Ha412HOChr09g0395591/Ha412HOChr09g0402141/Ha412HOChr12g0552461/Ha412HOChr09g0425531/Ha412HOChr02g0083351/Ha412HOChr03g0102421/Ha412HOChr14g0692351/Ha412HOChr15g0734541/Ha412HOChr16g0786951/Ha412HOChr11g0505791/…	56	metabolic process
2763	GO:0008299	GO:0008299	13/3475	35/25009	0.000518426	0.0084308	0.00713898	Ha412HOChr12g0560151/Ha412HOChr10g0463451/Ha412HOChr05g0236091/Ha412HOChr09g0422471/Ha412HOChr07g0314891/Ha412HOChr14g0640331/Ha412HOChr05g0231241/Ha412HOChr03g0098961/Ha412HOChr14g0678101/Ha412HOChr12g0565541/Ha412HOChr08g0368641/Ha412HOChr17g0838331/Ha412HOChr15g0724001	13	isoprenoid biosynthetic process
2867	GO:0009073	GO:0009073	14/3475	23/25009	2.30753e-07	1.34651e-05	1.14019e-05	Ha412HOChr04g0165241/Ha412HOChr04g0192141/Ha412HOChr07g0318511/Ha412HOChr15g0745601/Ha412HOChr09g0391111/Ha412HOChr16g0785521/Ha412HOChr13g0630761/Ha412HOChr10g0431211/Ha412HOChr14g0673671/Ha412HOChr15g0711311/Ha412HOChr02g0070481/Ha412HOChr02g0078541/Ha412HOChr09g0412871/Ha412HOChr16g0776281	14	aromatic amino acid family biosynthetic process
2979	GO:0009269	GO:0009269	13/3475	35/25009	0.000518426	0.0084308	0.00713898	Ha412HOChr16g0751611/Ha412HOChr17g0807411/Ha412HOChr10g0471281/Ha412HOChr11g0530111/Ha412HOChr12g0561341/Ha412HOChr06g0249831/Ha412HOChr09g0418871/Ha412HOChr01g0045201/Ha412HOChr01g0045061/Ha412HOChr10g0472321/Ha412HOChr12g0543241/Ha412HOChr01g0045081/Ha412HOChr17g0818561	13	response to desiccation
3061	GO:0009407	GO:0009407	21/3475	48/25009	4.7205e-07	2.4646e-05	2.08696e-05	Ha412HOChr07g0289101/Ha412HOChr13g0592461/Ha412HOChr04g0161611/Ha412HOChr13g0592541/Ha412HOChr13g0592431/Ha412HOChr06g0264991/Ha412HOChr13g0592641/Ha412HOChr06g0265101/Ha412HOChr04g0184471/Ha412HOChr04g0178271/Ha412HOChr13g0592571/Ha412HOChr04g0200021/Ha412HOChr01g0001841/Ha412HOChr04g0199051/Ha412HOChr04g0199041/Ha412HOChr10g0465171/Ha412HOChr10g0458161/Ha412HOChr06g0265071/Ha412HOChr15g0716981/…	21	toxin catabolic process
3161	GO:0009411	GO:0009411	13/3475	40/25009	0.00215685	0.0257782	0.0218283	Ha412HOChr09g0426881/Ha412HOChr01g0018131/Ha412HOChr15g0745321/Ha412HOChr08g0367801/Ha412HOChr05g0238801/Ha412HOChr10g0471131/Ha412HOChr09g0425531/Ha412HOChr10g0453161/Ha412HOChr14g0637751/Ha412HOChr10g0471141/Ha412HOChr08g0359191/Ha412HOChr14g0683461/Ha412HOChr05g0232141	13	response to UV
3209	GO:0009416	GO:0009416	60/3475	268/25009	0.000103358	0.00201042	0.00170237	Ha412HOChr01g0010761/Ha412HOChr11g0510131/Ha412HOChr01g0001051/Ha412HOChr09g0401551/Ha412HOChr08g0357311/Ha412HOChr10g0439071/Ha412HOChr04g0165151/Ha412HOChr15g0703951/Ha412HOChr09g0427051/Ha412HOChr11g0505841/Ha412HOChr07g0288301/Ha412HOChr07g0296841/Ha412HOChr12g0565891/Ha412HOChr08g0337621/Ha412HOChr11g0496661/Ha412HOChr12g0552841/Ha412HOChr07g0302451/Ha412HOChr13g0595631/Ha412HOChr14g0665041/…	60	response to light stimulus
3521	GO:0009423	GO:0009423	14/3475	23/25009	2.30753e-07	1.34651e-05	1.14019e-05	Ha412HOChr04g0165241/Ha412HOChr04g0192141/Ha412HOChr15g0745601/Ha412HOChr09g0391111/Ha412HOChr16g0785521/Ha412HOChr13g0630761/Ha412HOChr10g0431211/Ha412HOChr09g0397351/Ha412HOChr04g0184731/Ha412HOChr15g0711311/Ha412HOChr02g0070481/Ha412HOChr13g0613281/Ha412HOChr03g0129351/Ha412HOChr16g0776281	14	chorismate biosynthetic process
3595	GO:0009610	GO:0009610	7/3475	14/25009	0.00138919	0.0191833	0.016244	Ha412HOChr13g0599001/Ha412HOChr10g0456671/Ha412HOChr08g0342291/Ha412HOChr02g0083691/Ha412HOChr12g0558331/Ha412HOChr12g0579801/Ha412HOChr14g0659431	7	response to symbiotic fungus
3613	GO:0009611	GO:0009611	119/3475	369/25009	1.00231e-19	9.94291e-17	8.4194e-17	Ha412HOChr02g0077011/Ha412HOChr07g0311091/Ha412HOChr10g0434281/Ha412HOChr14g0669311/Ha412HOChr09g0415751/Ha412HOChr14g0680181/Ha412HOChr14g0662571/Ha412HOChr13g0601051/Ha412HOChr07g0311081/Ha412HOChr08g0357311/Ha412HOChr03g0111121/Ha412HOChr04g0152581/Ha412HOChr05g0238801/Ha412HOChr03g0136901/Ha412HOChr04g0189321/Ha412HOChr17g0816851/Ha412HOChr12g0552461/Ha412HOChr06g0261421/Ha412HOChr01g0045131/…	119	response to wounding
4066	GO:0009636	GO:0009636	11/3475	34/25009	0.00482122	0.0498193	0.0421857	Ha412HOChr17g0834081/Ha412HOChr04g0195901/Ha412HOChr05g0233841/Ha412HOChr06g0253311/Ha412HOChr16g0795481/Ha412HOChr17g0812721/Ha412HOChr13g0600491/Ha412HOChr17g0850941/Ha412HOChr14g0684811/Ha412HOChr10g0459431/Ha412HOChr17g0846641	11	response to toxic substance
4100	GO:0009644	GO:0009644	26/3475	104/25009	0.00177613	0.022024	0.0186494	Ha412HOChr10g0438411/Ha412HOChr14g0669381/Ha412HOChr11g0517001/Ha412HOChr04g0165151/Ha412HOChr08g0369771/Ha412HOChr08g0337981/Ha412HOChr01g0037121/Ha412HOChr15g0725241/Ha412HOChr07g0288301/Ha412HOChr05g0200481/Ha412HOChr16g0774171/Ha412HOChr08g0369761/Ha412HOChr04g0145871/Ha412HOChr02g0080451/Ha412HOChr06g0272761/Ha412HOChr03g0112591/Ha412HOChr04g0199881/Ha412HOChr08g0339511/Ha412HOChr05g0212201/…	26	response to high light intensity
4219	GO:0009646	GO:0009646	18/3475	40/25009	1.87838e-06	7.4534e-05	6.31135e-05	Ha412HOChr01g0009251/Ha412HOChr16g0766311/Ha412HOChr04g0165151/Ha412HOChr03g0109981/Ha412HOChr12g0536331/Ha412HOChr05g0242211/Ha412HOChr05g0236861/Ha412HOChr10g0474801/Ha412HOChr17g0807741/Ha412HOChr15g0705031/Ha412HOChr10g0439591/Ha412HOChr08g0355881/Ha412HOChr09g0428431/Ha412HOChr14g0660571/Ha412HOChr08g0326711/Ha412HOChr09g0378301/Ha412HOChr01g0037921/Ha412HOChr12g0567701	18	response to absence of light
4277	GO:0009658	GO:0009658	58/3475	229/25009	2.85504e-06	0.000103237	8.74182e-05	Ha412HOChr07g0326191/Ha412HOChr17g0840271/Ha412HOChr17g0837401/Ha412HOChr03g0115821/Ha412HOChr08g0345291/Ha412HOChr14g0653851/Ha412HOChr10g0453981/Ha412HOChr08g0365581/Ha412HOChr16g0761801/Ha412HOChr15g0698911/Ha412HOChr04g0187011/Ha412HOChr08g0367941/Ha412HOChr16g0761451/Ha412HOChr05g0236361/Ha412HOChr03g0138761/Ha412HOChr08g0337981/Ha412HOChr08g0357571/Ha412HOChr03g0102261/Ha412HOChr01g0036581/…	58	chloroplast organization
4559	GO:0009686	GO:0009686	12/3475	34/25009	0.00142206	0.0193244	0.0163634	Ha412HOChr05g0201351/Ha412HOChr10g0436361/Ha412HOChr10g0463601/Ha412HOChr16g0789661/Ha412HOChr16g0778811/Ha412HOChr09g0417601/Ha412HOChr16g0789631/Ha412HOChr10g0438461/Ha412HOChr17g0829561/Ha412HOChr01g0024711/Ha412HOChr10g0433621/Ha412HOChr11g0487521	12	gibberellin biosynthetic process
4727	GO:0009688	GO:0009688	13/3475	33/25009	0.000263687	0.00467103	0.0039553	Ha412HOChr16g0798961/Ha412HOChr16g0798971/Ha412HOChr13g0602191/Ha412HOChr07g0309651/Ha412HOChr12g0562231/Ha412HOChr09g0383271/Ha412HOChr13g0602161/Ha412HOChr15g0739411/Ha412HOChr04g0179281/Ha412HOChr12g0573531/Ha412HOChr03g0119921/Ha412HOChr11g0496011/Ha412HOChr02g0081891	13	abscisic acid biosynthetic process
4821	GO:0009695	GO:0009695	23/3475	56/25009	5.4057e-07	2.68123e-05	2.2704e-05	Ha412HOChr15g0722161/Ha412HOChr11g0483091/Ha412HOChr03g0136901/Ha412HOChr12g0552461/Ha412HOChr02g0087041/Ha412HOChr02g0067381/Ha412HOChr04g0145871/Ha412HOChr09g0405961/Ha412HOChr12g0539461/Ha412HOChr16g0770151/Ha412HOChr03g0143671/Ha412HOChr11g0517071/Ha412HOChr13g0606111/Ha412HOChr04g0159091/Ha412HOChr09g0423771/Ha412HOChr13g0605941/Ha412HOChr03g0094131/Ha412HOChr09g0429531/Ha412HOChr09g0423751/…	23	jasmonic acid biosynthetic process
5041	GO:0009698	GO:0009698	16/3475	42/25009	8.51242e-05	0.0017161	0.00145315	Ha412HOChr03g0101861/Ha412HOChr05g0207961/Ha412HOChr08g0357311/Ha412HOChr16g0750181/Ha412HOChr05g0238801/Ha412HOChr08g0360391/Ha412HOChr12g0552461/Ha412HOChr09g0425531/Ha412HOChr07g0296841/Ha412HOChr14g0656141/Ha412HOChr06g0273001/Ha412HOChr12g0534611/Ha412HOChr09g0427251/Ha412HOChr12g0534601/Ha412HOChr09g0383121/Ha412HOChr12g0534591	16	phenylpropanoid metabolic process
5157	GO:0009699	GO:0009699	16/3475	31/25009	7.00002e-07	3.30667e-05	2.80001e-05	Ha412HOChr07g0311091/Ha412HOChr14g0680181/Ha412HOChr01g0012211/Ha412HOChr13g0601051/Ha412HOChr07g0311081/Ha412HOChr08g0357311/Ha412HOChr11g0483901/Ha412HOChr10g0476621/Ha412HOChr11g0483851/Ha412HOChr07g0296841/Ha412HOChr13g0601021/Ha412HOChr06g0273001/Ha412HOChr13g0600991/Ha412HOChr13g0606621/Ha412HOChr13g0606641/Ha412HOChr02g0082321	16	phenylpropanoid biosynthetic process
5259	GO:0009753	GO:0009753	58/3475	242/25009	1.73179e-05	0.000520588	0.00044082	Ha412HOChr10g0434281/Ha412HOChr08g0361621/Ha412HOChr14g0662571/Ha412HOChr03g0111121/Ha412HOChr14g0692291/Ha412HOChr14g0679651/Ha412HOChr09g0427061/Ha412HOChr04g0189321/Ha412HOChr05g0241091/Ha412HOChr06g0261421/Ha412HOChr11g0493571/Ha412HOChr03g0122681/Ha412HOChr17g0807411/Ha412HOChr02g0074071/Ha412HOChr11g0529351/Ha412HOChr06g0266511/Ha412HOChr04g0145871/Ha412HOChr08g0342291/Ha412HOChr09g0404251/…	58	response to jasmonic acid
5545	GO:0009767	GO:0009767	13/3475	29/25009	5.36824e-05	0.00129885	0.00109984	Ha412HOChr13g0609411/Ha412HOChr03g0131621/Ha412HOChr04g0169511/Ha412HOChr03g0104191/Ha412HOChr10g0454891/Ha412HOChr09g0387771/Ha412HOChr07g0326381/Ha412HOChr03g0123131/Ha412HOChr03g0107941/Ha412HOChr08g0330751/Ha412HOChr10g0454871/Ha412HOChr11g0498171/Ha412HOChr17g0806341	13	photosynthetic electron transport chain
5671	GO:0009773	GO:0009773	11/3475	25/25009	0.000248166	0.00455889	0.00386035	Ha412HOChr06g0264231/Ha412HOChr11g0517001/Ha412HOChr08g0363621/Ha412HOChr13g0619111/Ha412HOChr01g0037121/Ha412HOChr09g0427831/Ha412HOChr02g0084651/Ha412HOChr01g0011241/Ha412HOChr05g0234951/Ha412HOChr04g0195391/Ha412HOChr13g0598201	11	photosynthetic electron transport in photosystem I
5776	GO:0009800	GO:0009800	7/3475	11/25009	0.000196008	0.00373923	0.00316629	Ha412HOChr07g0311091/Ha412HOChr14g0680181/Ha412HOChr13g0601051/Ha412HOChr07g0311081/Ha412HOChr13g0601021/Ha412HOChr13g0600991/Ha412HOChr02g0082321	7	cinnamic acid biosynthetic process
5802	GO:0009809	GO:0009809	37/3475	170/25009	0.00333318	0.0363354	0.0307679	Ha412HOChr01g0012211/Ha412HOChr10g0473021/Ha412HOChr11g0483901/Ha412HOChr14g0667651/Ha412HOChr10g0473031/Ha412HOChr11g0483851/Ha412HOChr08g0350241/Ha412HOChr04g0164671/Ha412HOChr12g0535211/Ha412HOChr03g0122711/Ha412HOChr15g0707971/Ha412HOChr08g0350261/Ha412HOChr11g0528531/Ha412HOChr12g0543531/Ha412HOChr13g0598881/Ha412HOChr08g0336951/Ha412HOChr15g0719571/Ha412HOChr05g0211011/Ha412HOChr04g0148061/…	37	lignin biosynthetic process
6276	GO:0009813	GO:0009813	27/3475	53/25009	1.58026e-10	3.91904e-08	3.31854e-08	Ha412HOChr11g0510131/Ha412HOChr05g0207961/Ha412HOChr14g0662571/Ha412HOChr01g0012211/Ha412HOChr16g0802151/Ha412HOChr15g0745321/Ha412HOChr01g0001051/Ha412HOChr08g0367801/Ha412HOChr09g0401551/Ha412HOChr10g0439071/Ha412HOChr09g0377541/Ha412HOChr10g0471131/Ha412HOChr08g0360391/Ha412HOChr11g0511101/Ha412HOChr04g0164671/Ha412HOChr11g0511111/Ha412HOChr13g0595631/Ha412HOChr14g0637751/Ha412HOChr12g0562081/…	27	flavonoid biosynthetic process
6374	GO:0009963	GO:0009963	12/3475	25/25009	4.52024e-05	0.00112102	0.00094925	Ha412HOChr13g0604031/Ha412HOChr16g0779751/Ha412HOChr00c02709g0867161/Ha412HOChr10g0473021/Ha412HOChr02g0080481/Ha412HOChr10g0473031/Ha412HOChr12g0535211/Ha412HOChr17g0807411/Ha412HOChr05g0211011/Ha412HOChr05g0238891/Ha412HOChr09g0382081/Ha412HOChr06g0249831	12	positive regulation of flavonoid biosynthetic process
6402	GO:0010027	GO:0010027	30/3475	75/25009	2.19758e-08	2.18e-06	1.84596e-06	Ha412HOChr06g0285561/Ha412HOChr14g0635421/Ha412HOChr17g0840271/Ha412HOChr17g0837401/Ha412HOChr11g0506471/Ha412HOChr02g0083771/Ha412HOChr14g0677261/Ha412HOChr03g0131621/Ha412HOChr02g0086591/Ha412HOChr08g0367941/Ha412HOChr11g0504891/Ha412HOChr11g0521601/Ha412HOChr06g0271081/Ha412HOChr05g0234161/Ha412HOChr13g0599611/Ha412HOChr17g0853471/Ha412HOChr13g0617881/Ha412HOChr16g0791751/Ha412HOChr03g0129451/…	30	thylakoid membrane organization
6498	GO:0010030	GO:0010030	12/3475	37/25009	0.00322025	0.0358931	0.0303933	Ha412HOChr03g0133781/Ha412HOChr03g0133811/Ha412HOChr03g0133701/Ha412HOChr03g0133631/Ha412HOChr03g0133761/Ha412HOChr03g0133751/Ha412HOChr03g0133691/Ha412HOChr03g0133601/Ha412HOChr04g0147871/Ha412HOChr09g0396101/Ha412HOChr11g0496911/Ha412HOChr09g0374251	12	positive regulation of seed germination
6538	GO:0010114	GO:0010114	29/3475	77/25009	1.77488e-07	1.17379e-05	9.93935e-06	Ha412HOChr07g0326191/Ha412HOChr03g0133701/Ha412HOChr03g0133631/Ha412HOChr03g0133761/Ha412HOChr13g0604031/Ha412HOChr03g0133751/Ha412HOChr03g0133691/Ha412HOChr01g0010761/Ha412HOChr13g0595321/Ha412HOChr00c02709g0867161/Ha412HOChr03g0131621/Ha412HOChr04g0187011/Ha412HOChr02g0080481/Ha412HOChr04g0165151/Ha412HOChr08g0337981/Ha412HOChr05g0205481/Ha412HOChr10g0463601/Ha412HOChr16g0751831/Ha412HOChr09g04…	29	response to red light
6630	GO:0010117	GO:0010117	16/3475	30/25009	3.89e-07	2.14382e-05	1.81533e-05	Ha412HOChr03g0133781/Ha412HOChr03g0133811/Ha412HOChr03g0133701/Ha412HOChr03g0133631/Ha412HOChr03g0133761/Ha412HOChr03g0133751/Ha412HOChr03g0133691/Ha412HOChr03g0133601/Ha412HOChr14g0677261/Ha412HOChr02g0086591/Ha412HOChr11g0517001/Ha412HOChr04g0165151/Ha412HOChr01g0037121/Ha412HOChr11g0496911/Ha412HOChr04g0199881/Ha412HOChr16g0766751	16	photoprotection
6660	GO:0010189	GO:0010189	9/3475	21/25009	0.00115263	0.0168148	0.0142383	Ha412HOChr13g0584531/Ha412HOChr08g0369771/Ha412HOChr07g0308911/Ha412HOChr08g0369761/Ha412HOChr08g0338521/Ha412HOChr09g0383291/Ha412HOChr10g0462491/Ha412HOChr04g0178291/Ha412HOChr05g0235071	9	vitamin E biosynthetic process
6748	GO:0010206	GO:0010206	10/3475	21/25009	0.000214797	0.00402036	0.00340433	Ha412HOChr06g0285561/Ha412HOChr14g0635421/Ha412HOChr17g0840271/Ha412HOChr17g0837401/Ha412HOChr07g0288301/Ha412HOChr04g0179541/Ha412HOChr09g0414911/Ha412HOChr07g0317241/Ha412HOChr16g0766751/Ha412HOChr09g0402201	10	photosystem II repair
6856	GO:0010207	GO:0010207	12/3475	35/25009	0.00189352	0.0231897	0.0196365	Ha412HOChr07g0326191/Ha412HOChr09g0430321/Ha412HOChr07g0288301/Ha412HOChr04g0155531/Ha412HOChr08g0353721/Ha412HOChr13g0599611/Ha412HOChr04g0145071/Ha412HOChr13g0630041/Ha412HOChr03g0095271/Ha412HOChr14g0664311/Ha412HOChr07g0303561/Ha412HOChr02g0083261	12	photosystem II assembly
7040	GO:0010224	GO:0010224	48/3475	115/25009	2.22813e-13	1.10515e-10	9.35816e-11	Ha412HOChr01g0009251/Ha412HOChr16g0766311/Ha412HOChr03g0133701/Ha412HOChr03g0133631/Ha412HOChr03g0133761/Ha412HOChr13g0604031/Ha412HOChr03g0133751/Ha412HOChr03g0133691/Ha412HOChr07g0311091/Ha412HOChr16g0779751/Ha412HOChr09g0415751/Ha412HOChr14g0680181/Ha412HOChr11g0510131/Ha412HOChr01g0018131/Ha412HOChr14g0662571/Ha412HOChr00c02709g0867161/Ha412HOChr16g0802151/Ha412HOChr04g0177061/Ha412HOChr15g07…	48	response to UV-B
7202	GO:0010380	GO:0010380	16/3475	41/25009	6.04543e-05	0.00139467	0.00118097	Ha412HOChr03g0133781/Ha412HOChr03g0133811/Ha412HOChr03g0133701/Ha412HOChr03g0133631/Ha412HOChr03g0133761/Ha412HOChr03g0133751/Ha412HOChr03g0133691/Ha412HOChr03g0133601/Ha412HOChr08g0365581/Ha412HOChr05g0236361/Ha412HOChr08g0357571/Ha412HOChr11g0496911/Ha412HOChr05g0236351/Ha412HOChr12g0535621/Ha412HOChr05g0212311/Ha412HOChr09g0372991	16	regulation of chlorophyll biosynthetic process
7292	GO:0010431	GO:0010431	16/3475	38/25009	1.97071e-05	0.000574985	0.000486883	Ha412HOChr06g0272761/Ha412HOChr09g0414071/Ha412HOChr16g0747601/Ha412HOChr13g0604441/Ha412HOChr07g0326101/Ha412HOChr16g0747581/Ha412HOChr05g0212201/Ha412HOChr01g0001411/Ha412HOChr02g0051881/Ha412HOChr16g0747671/Ha412HOChr16g0747541/Ha412HOChr09g0408981/Ha412HOChr09g0408971/Ha412HOChr15g0699521/Ha412HOChr05g0211981/Ha412HOChr12g0570101	16	seed maturation
7337	GO:0015979	GO:0015979	55/3475	216/25009	4.28454e-06	0.000146561	0.000124104	Ha412HOChr03g0133781/Ha412HOChr03g0133811/Ha412HOChr12g0560151/Ha412HOChr03g0133701/Ha412HOChr03g0133631/Ha412HOChr03g0133761/Ha412HOChr10g0463451/Ha412HOChr03g0133751/Ha412HOChr03g0133691/Ha412HOChr03g0133601/Ha412HOChr01g0010761/Ha412HOChr17g0840331/Ha412HOChr01g0024461/Ha412HOChr10g0435381/Ha412HOChr02g0083771/Ha412HOChr06g0264231/Ha412HOChr03g0129971/Ha412HOChr09g0377541/Ha412HOChr13g0619111/…	55	photosynthesis
7897	GO:0015994	GO:0015994	9/3475	10/25009	1.67482e-07	1.17379e-05	9.93935e-06	Ha412HOChr01g0009251/Ha412HOChr16g0766311/Ha412HOChr08g0369771/Ha412HOChr09g0415351/Ha412HOChr07g0316161/Ha412HOChr08g0369761/Ha412HOChr07g0286551/Ha412HOChr13g0608871/Ha412HOChr07g0316171	9	chlorophyll metabolic process
7919	GO:0015996	GO:0015996	8/3475	17/25009	0.00103618	0.0155727	0.0131866	Ha412HOChr03g0131621/Ha412HOChr02g0076611/Ha412HOChr06g0250651/Ha412HOChr11g0523271/Ha412HOChr05g0240731/Ha412HOChr06g0271071/Ha412HOChr05g0208001/Ha412HOChr01g0003861	8	chlorophyll catabolic process
7989	GO:0016106	GO:0016106	7/3475	14/25009	0.00138919	0.0191833	0.016244	Ha412HOChr02g0069291/Ha412HOChr02g0075111/Ha412HOChr08g0365321/Ha412HOChr08g0371171/Ha412HOChr12g0535021/Ha412HOChr17g0808381/Ha412HOChr01g0009451	7	sesquiterpenoid biosynthetic process
8017	GO:0016114	GO:0016114	9/3475	20/25009	0.0007507	0.0120112	0.0101708	Ha412HOChr03g0136821/Ha412HOChr14g0649711/Ha412HOChr10g0432571/Ha412HOChr05g0205761/Ha412HOChr08g0370631/Ha412HOChr12g0572071/Ha412HOChr03g0129151/Ha412HOChr03g0101411/Ha412HOChr08g0359481	9	terpenoid biosynthetic process
8065	GO:0016117	GO:0016117	15/3475	28/25009	8.37594e-07	3.61258e-05	3.05904e-05	Ha412HOChr15g0746161/Ha412HOChr15g0724321/Ha412HOChr14g0668731/Ha412HOChr03g0136821/Ha412HOChr09g0377541/Ha412HOChr03g0092481/Ha412HOChr05g0200481/Ha412HOChr05g0231241/Ha412HOChr08g0357121/Ha412HOChr14g0639511/Ha412HOChr13g0597781/Ha412HOChr01g0043341/Ha412HOChr12g0565541/Ha412HOChr08g0359411/Ha412HOChr08g0368641	15	carotenoid biosynthetic process
8145	GO:0019243	GO:0019243	7/3475	11/25009	0.00176569	0.022024	0.0186494	Ha412HOChr13g0624901/Ha412HOChr05g0200791/Ha412HOChr12g0571001/Ha412HOChr03g0093991/Ha412HOChr10g0463501/Ha412HOChr14g0689671	6	methylglyoxal catabolic process to D-lactate via S-lactoyl-glutathione
8181	GO:0019253	GO:0019253	10/3475	27/25009	0.00232569	0.0271422	0.0229833	Ha412HOChr06g0264231/Ha412HOChr14g0688321/Ha412HOChr01g0011241/Ha412HOChr04g0183441/Ha412HOChr08g0348561/Ha412HOChr07g0322171/Ha412HOChr04g0195391/Ha412HOChr13g0616881/Ha412HOChr17g0831181/Ha412HOChr12g0550021	10	reductive pentose-phosphate cycle
8253	GO:0019288	GO:0019288	14/3475	26/25009	1.80596e-06	7.4534e-05	6.31135e-05	Ha412HOChr03g0116461/Ha412HOChr03g0136821/Ha412HOChr05g0236091/Ha412HOChr09g0422471/Ha412HOChr14g0684801/Ha412HOChr14g0649711/Ha412HOChr07g0314891/Ha412HOChr16g0757601/Ha412HOChr12g0572071/Ha412HOChr03g0129151/Ha412HOChr05g0232631/Ha412HOChr03g0105661/Ha412HOChr03g0101411/Ha412HOChr14g0678101	14	isopentenyl diphosphate biosynthetic process, methylerythritol 4-phosphate pathway
8355	GO:0019344	GO:0019344	7/3475	15/25009	0.00229373	0.0270878	0.0229373	Ha412HOChr11g0492861/Ha412HOChr05g0200781/Ha412HOChr07g0306561/Ha412HOChr16g0774751/Ha412HOChr15g0702171/Ha412HOChr04g0190051/Ha412HOChr16g0779491	7	cysteine biosynthetic process
8389	GO:0019464	GO:0019464	6/3475	11/25009	0.00176569	0.022024	0.0186494	Ha412HOChr06g0258951/Ha412HOChr06g0249521/Ha412HOChr17g0811101/Ha412HOChr11g0482251/Ha412HOChr13g0612931/Ha412HOChr17g0807001	6	glycine decarboxylation via glycine cleavage system
8421	GO:0019748	GO:0019748	16/3475	37/25009	1.30947e-05	0.000419029	0.000354823	Ha412HOChr13g0600091/Ha412HOChr04g0199981/Ha412HOChr01g0027681/Ha412HOChr13g0621671/Ha412HOChr03g0134851/Ha412HOChr15g0743181/Ha412HOChr15g0710491/Ha412HOChr03g0114201/Ha412HOChr01g0027691/Ha412HOChr13g0631251/Ha412HOChr01g0023301/Ha412HOChr06g0272011/Ha412HOChr13g0606621/Ha412HOChr16g0792851/Ha412HOChr13g0606641/Ha412HOChr15g0742171	16	secondary metabolic process
8458	GO:0030163	GO:0030163	24/3475	98/25009	0.00348256	0.037551	0.0317972	Ha412HOChr06g0285561/Ha412HOChr17g0840271/Ha412HOChr17g0837401/Ha412HOChr09g0415371/Ha412HOChr04g0169021/Ha412HOChr11g0484261/Ha412HOChr05g0220671/Ha412HOChr04g0185251/Ha412HOChr09g0400181/Ha412HOChr09g0414911/Ha412HOChr07g0317241/Ha412HOChr04g0155891/Ha412HOChr11g0523571/Ha412HOChr12g0536871/Ha412HOChr07g0315291/Ha412HOChr07g0326311/Ha412HOChr15g0727831/Ha412HOChr15g0743531/Ha412HOChr06g0254571/…	24	protein catabolic process
8662	GO:0030388	GO:0030388	7/3475	10/25009	8.10472e-05	0.00167498	0.00141833	Ha412HOChr06g0264231/Ha412HOChr14g0688321/Ha412HOChr01g0011241/Ha412HOChr07g0322171/Ha412HOChr09g0388161/Ha412HOChr05g0243081/Ha412HOChr04g0195391	7	fructose 1,6-bisphosphate metabolic process
8694	GO:0031347	GO:0031347	19/3475	61/25009	0.000419977	0.00706131	0.00597933	Ha412HOChr08g0369771/Ha412HOChr06g0261421/Ha412HOChr16g0748741/Ha412HOChr08g0369761/Ha412HOChr15g0717691/Ha412HOChr08g0350471/Ha412HOChr11g0529351/Ha412HOChr06g0266511/Ha412HOChr09g0425811/Ha412HOChr04g0145661/Ha412HOChr12g0541981/Ha412HOChr04g0196121/Ha412HOChr08g0332651/Ha412HOChr09g0429821/Ha412HOChr04g0179361/Ha412HOChr09g0383291/Ha412HOChr17g0822511/Ha412HOChr09g0414891/Ha412HOChr10g0470991	19	regulation of defense response
8757	GO:0031408	GO:0031408	21/3475	76/25009	0.0012485	0.0179495	0.0151992	Ha412HOChr03g0136901/Ha412HOChr17g0816851/Ha412HOChr14g0634091/Ha412HOChr02g0087041/Ha412HOChr02g0067381/Ha412HOChr10g0461961/Ha412HOChr11g0500861/Ha412HOChr04g0145871/Ha412HOChr13g0598881/Ha412HOChr12g0539461/Ha412HOChr08g0352231/Ha412HOChr13g0606111/Ha412HOChr03g0103631/Ha412HOChr10g0449881/Ha412HOChr09g0423771/Ha412HOChr13g0605941/Ha412HOChr09g0429531/Ha412HOChr09g0423751/Ha412HOChr10g0457051/…	21	oxylipin biosynthetic process
8919	GO:0034599	GO:0034599	18/3475	42/25009	4.43809e-06	0.000146753	0.000124266	Ha412HOChr04g0196881/Ha412HOChr12g0571901/Ha412HOChr15g0732701/Ha412HOChr10g0467401/Ha412HOChr14g0669381/Ha412HOChr16g0755301/Ha412HOChr15g0725241/Ha412HOChr16g0774171/Ha412HOChr05g0227281/Ha412HOChr17g0819871/Ha412HOChr11g0486431/Ha412HOChr13g0604441/Ha412HOChr14g0633341/Ha412HOChr15g0714061/Ha412HOChr08g0354101/Ha412HOChr09g0397661/Ha412HOChr07g0295361/Ha412HOChr13g0601401	18	cellular response to oxidative stress
9019	GO:0042594	GO:0042594	6/3475	10/25009	0.000909502	0.0138804	0.0117536	Ha412HOChr06g0245171/Ha412HOChr10g0437721/Ha412HOChr08g0362171/Ha412HOChr06g0275961/Ha412HOChr10g0436961/Ha412HOChr05g0240321	6	response to starvation
9036	GO:0045454	GO:0045454	35/3475	151/25009	0.00139234	0.0191833	0.016244	Ha412HOChr15g0732701/Ha412HOChr11g0516091/Ha412HOChr05g0200781/Ha412HOChr10g0461451/Ha412HOChr12g0539621/Ha412HOChr06g0254951/Ha412HOChr16g0755301/Ha412HOChr13g0597701/Ha412HOChr01g0015591/Ha412HOChr09g0402141/Ha412HOChr08g0337621/Ha412HOChr15g0738391/Ha412HOChr12g0552841/Ha412HOChr17g0811371/Ha412HOChr04g0163041/Ha412HOChr05g0239931/Ha412HOChr15g0702171/Ha412HOChr16g0777701/Ha412HOChr05g0222811/…	35	cell redox homeostasis
9207	GO:0045893	GO:0045893	60/3475	303/25009	0.00268083	0.0309231	0.0261848	Ha412HOChr07g0326191/Ha412HOChr03g0115821/Ha412HOChr08g0345291/Ha412HOChr11g0510131/Ha412HOChr01g0001051/Ha412HOChr17g0815501/Ha412HOChr08g0367941/Ha412HOChr10g0439071/Ha412HOChr02g0069191/Ha412HOChr10g0465531/Ha412HOChr13g0595631/Ha412HOChr17g0807411/Ha412HOChr11g0486281/Ha412HOChr08g0350471/Ha412HOChr05g0234161/Ha412HOChr04g0166531/Ha412HOChr03g0122931/Ha412HOChr02g0066471/Ha412HOChr13g0601281/…	60	positive regulation of transcription, DNA-templated
10488	GO:0046244	GO:0046244	7/3475	10/25009	8.10472e-05	0.00167498	0.00141833	Ha412HOChr07g0311091/Ha412HOChr14g0680181/Ha412HOChr13g0601051/Ha412HOChr07g0311081/Ha412HOChr13g0601021/Ha412HOChr13g0600991/Ha412HOChr02g0082321	7	salicylic acid catabolic process
10510	GO:0046713	GO:0046713	7/3475	13/25009	0.000789048	0.0124244	0.0105206	Ha412HOChr05g0236201/Ha412HOChr06g0249301/Ha412HOChr09g0422571/Ha412HOChr17g0805251/Ha412HOChr05g0239161/Ha412HOChr17g0805241/Ha412HOChr10g0439241	7	borate transport
10530	GO:0048564	GO:0048564	9/3475	22/25009	0.00171184	0.022024	0.0186494	Ha412HOChr06g0285561/Ha412HOChr17g0840271/Ha412HOChr17g0837401/Ha412HOChr03g0102261/Ha412HOChr11g0521601/Ha412HOChr09g0404401/Ha412HOChr13g0599611/Ha412HOChr02g0067181/Ha412HOChr02g0083261	9	photosystem I assembly
10638	GO:0051603	GO:0051603	30/3475	106/25009	7.99603e-05	0.00167498	0.00141833	Ha412HOChr04g0181241/Ha412HOChr12g0567731/Ha412HOChr16g0751611/Ha412HOChr05g0232431/Ha412HOChr13g0600091/Ha412HOChr04g0199981/Ha412HOChr01g0027681/Ha412HOChr13g0621671/Ha412HOChr15g0743181/Ha412HOChr02g0074071/Ha412HOChr13g0596371/Ha412HOChr15g0710491/Ha412HOChr09g0388071/Ha412HOChr03g0114201/Ha412HOChr16g0759611/Ha412HOChr01g0027691/Ha412HOChr02g0074121/Ha412HOChr05g0210541/Ha412HOChr09g0376641/…	30	proteolysis involved in cellular protein catabolic process
10995	GO:0071482	GO:0071482	9/3475	16/25009	8.6497e-05	0.0017161	0.00145315	Ha412HOChr01g0031561/Ha412HOChr08g0346181/Ha412HOChr11g0506471/Ha412HOChr05g0219311/Ha412HOChr04g0187011/Ha412HOChr02g0074161/Ha412HOChr13g0601281/Ha412HOChr00c00192g0863321/Ha412HOChr17g0819791	9	cellular response to light stimulus
11095	GO:0071483	GO:0071483	12/3475	13/25009	5.7771e-10	9.55148e-08	8.08794e-08	Ha412HOChr03g0133781/Ha412HOChr07g0326191/Ha412HOChr03g0133811/Ha412HOChr03g0133701/Ha412HOChr03g0133631/Ha412HOChr03g0133761/Ha412HOChr03g0133751/Ha412HOChr03g0133691/Ha412HOChr03g0133601/Ha412HOChr13g0601281/Ha412HOChr11g0496911/Ha412HOChr16g0760571	12	cellular response to blue light
11125	GO:0071486	GO:0071486	14/3475	19/25009	5.69676e-09	7.06398e-07	5.9816e-07	Ha412HOChr03g0133781/Ha412HOChr03g0133811/Ha412HOChr03g0133701/Ha412HOChr03g0133631/Ha412HOChr03g0133761/Ha412HOChr03g0133751/Ha412HOChr03g0133691/Ha412HOChr03g0133601/Ha412HOChr14g0669311/Ha412HOChr03g0112591/Ha412HOChr14g0660511/Ha412HOChr05g0222851/Ha412HOChr11g0496911/Ha412HOChr15g0698721	14	cellular response to high light intensity
11183	GO:0071490	GO:0071490	9/3475	10/25009	1.67482e-07	1.17379e-05	9.93935e-06	Ha412HOChr03g0133781/Ha412HOChr03g0133811/Ha412HOChr03g0133701/Ha412HOChr03g0133631/Ha412HOChr03g0133761/Ha412HOChr03g0133751/Ha412HOChr03g0133691/Ha412HOChr03g0133601/Ha412HOChr11g0496911	9	cellular response to far red light
11203	GO:0071491	GO:0071491	9/3475	10/25009	1.67482e-07	1.17379e-05	9.93935e-06	Ha412HOChr03g0133781/Ha412HOChr03g0133811/Ha412HOChr03g0133701/Ha412HOChr03g0133631/Ha412HOChr03g0133761/Ha412HOChr03g0133751/Ha412HOChr03g0133691/Ha412HOChr03g0133601/Ha412HOChr11g0496911	9	cellular response to red light
11223	GO:0071492	GO:0071492	11/3475	12/25009	3.85214e-09	5.45903e-07	4.62256e-07	Ha412HOChr03g0133781/Ha412HOChr03g0133811/Ha412HOChr03g0133701/Ha412HOChr03g0133631/Ha412HOChr03g0133761/Ha412HOChr03g0133751/Ha412HOChr03g0133691/Ha412HOChr03g0133601/Ha412HOChr14g0669311/Ha412HOChr03g0112591/Ha412HOChr11g0496911	11	cellular response to UV-A
11247	GO:0080027	GO:0080027	12/3475	29/25009	0.000263079	0.00467103	0.0039553	Ha412HOChr02g0069291/Ha412HOChr02g0075111/Ha412HOChr03g0111121/Ha412HOChr08g0365321/Ha412HOChr08g0371171/Ha412HOChr12g0535021/Ha412HOChr13g0606111/Ha412HOChr13g0605941/Ha412HOChr17g0808381/Ha412HOChr01g0009451/Ha412HOChr03g0111141/Ha412HOChr17g0833571	12	response to herbivore
11289	GO:0080167	GO:0080167	63/3475	197/25009	6.05341e-11	2.00166e-08	1.69495e-08	Ha412HOChr03g0133781/Ha412HOChr03g0133811/Ha412HOChr01g0015771/Ha412HOChr17g0827741/Ha412HOChr03g0097671/Ha412HOChr13g0604031/Ha412HOChr03g0133601/Ha412HOChr13g0586461/Ha412HOChr03g0115821/Ha412HOChr07g0311091/Ha412HOChr05g0203951/Ha412HOChr06g0263251/Ha412HOChr12g0569341/Ha412HOChr14g0680181/Ha412HOChr05g0207961/Ha412HOChr05g0240691/Ha412HOChr00c02709g0867161/Ha412HOChr13g0609411/Ha412HOChr15g07…	63	response to karrikin
11507	GO:0098869	GO:0098869	11/3475	21/25009	3.35667e-05	0.000862981	0.00073075	Ha412HOChr03g0137351/Ha412HOChr06g0247451/Ha412HOChr07g0318511/Ha412HOChr14g0667751/Ha412HOChr14g0673671/Ha412HOChr17g0819871/Ha412HOChr13g0621641/Ha412HOChr11g0504411/Ha412HOChr03g0137331/Ha412HOChr15g0714061/Ha412HOChr04g0170101	11	cellular oxidant detoxification
11528	GO:1900386	GO:1900386	7/3475	10/25009	8.10472e-05	0.00167498	0.00141833	Ha412HOChr11g0510131/Ha412HOChr01g0001051/Ha412HOChr10g0439071/Ha412HOChr13g0595631/Ha412HOChr13g0620301/Ha412HOChr06g0248831/Ha412HOChr15g0695341	7	positive regulation of flavonol biosynthetic process
11538	GO:2000022	GO:2000022	16/3475	33/25009	2.06097e-06	7.86338e-05	6.65851e-05	Ha412HOChr15g0744481/Ha412HOChr06g0261421/Ha412HOChr08g0344581/Ha412HOChr14g0687991/Ha412HOChr15g0717691/Ha412HOChr11g0529351/Ha412HOChr06g0266511/Ha412HOChr04g0145661/Ha412HOChr12g0541981/Ha412HOChr04g0196121/Ha412HOChr08g0332651/Ha412HOChr11g0517071/Ha412HOChr07g0322571/Ha412HOChr09g0429821/Ha412HOChr04g0179361/Ha412HOChr10g0470991	16	regulation of jasmonic acid mediated signaling pathway
11620	GO:2001141	GO:2001141	6/3475	11/25009	0.00176569	0.022024	0.0186494	Ha412HOChr07g0326191/Ha412HOChr08g0346181/Ha412HOChr05g0219311/Ha412HOChr04g0187011/Ha412HOChr02g0074161/Ha412HOChr00c00192g0863321	6	regulation of RNA biosynthetic process

## Sheet: ZT9_shaded
	ID	Description	GeneRatio	BgRatio	pvalue	p.adjust	qvalue	geneID	Count	desc
1	GO:0000027	GO:0000027	44/3429	73/25009	2.60757e-20	9.2308e-18	7.9691e-18	Ha412HOChr17g0844061/Ha412HOChr01g0022521/Ha412HOChr10g0467911/Ha412HOChr07g0314961/Ha412HOChr11g0511931/Ha412HOChr16g0783631/Ha412HOChr01g0022611/Ha412HOChr10g0449821/Ha412HOChr11g0500431/Ha412HOChr16g0784831/Ha412HOChr09g0396571/Ha412HOChr01g0033631/Ha412HOChr16g0766021/Ha412HOChr06g0270161/Ha412HOChr05g0213001/Ha412HOChr01g0029001/Ha412HOChr13g0592221/Ha412HOChr03g0108681/Ha412HOChr17g0821961/…	44	ribosomal large subunit assembly
82	GO:0000028	GO:0000028	29/3429	47/25009	3.08281e-14	4.09243e-12	3.53306e-12	Ha412HOChr11g0524281/Ha412HOChr06g0261791/Ha412HOChr04g0145501/Ha412HOChr15g0743351/Ha412HOChr17g0814431/Ha412HOChr02g0085071/Ha412HOChr07g0316071/Ha412HOChr08g0330301/Ha412HOChr15g0734431/Ha412HOChr13g0597791/Ha412HOChr15g0708921/Ha412HOChr12g0541921/Ha412HOChr06g0245281/Ha412HOChr13g0630791/Ha412HOChr03g0143341/Ha412HOChr11g0497141/Ha412HOChr03g0143351/Ha412HOChr03g0143291/Ha412HOChr01g0019011/…	29	ribosomal small subunit assembly
132	GO:0000055	GO:0000055	8/3429	12/25009	3.65966e-05	0.000996555	0.000860342	Ha412HOChr08g0350601/Ha412HOChr16g0764641/Ha412HOChr05g0243941/Ha412HOChr08g0327321/Ha412HOChr06g0273251/Ha412HOChr08g0332921/Ha412HOChr11g0500371/Ha412HOChr04g0171081	8	ribosomal large subunit export from nucleus
160	GO:0000060	GO:0000060	6/3429	11/25009	0.00164437	0.024596	0.0212342	Ha412HOChr11g0506071/Ha412HOChr02g0088751/Ha412HOChr01g0018411/Ha412HOChr01g0034931/Ha412HOChr13g0606801/Ha412HOChr14g0660471	6	protein import into nucleus, translocation
171	GO:0000079	GO:0000079	15/3429	51/25009	0.00270483	0.0354634	0.0306161	Ha412HOChr06g0254221/Ha412HOChr06g0279771/Ha412HOChr04g0156861/Ha412HOChr10g0430821/Ha412HOChr02g0057361/Ha412HOChr09g0427281/Ha412HOChr09g0416101/Ha412HOChr08g0332921/Ha412HOChr10g0458541/Ha412HOChr10g0459311/Ha412HOChr00c02126g0866701/Ha412HOChr17g0856721/Ha412HOChr12g0578891/Ha412HOChr07g0293371/Ha412HOChr02g0074281	15	regulation of cyclin-dependent protein serine/threonine kinase activity
324	GO:0000226	GO:0000226	27/3429	67/25009	6.9119e-08	3.19149e-06	2.75527e-06	Ha412HOChr03g0114291/Ha412HOChr09g0388971/Ha412HOChr02g0077241/Ha412HOChr04g0189301/Ha412HOChr09g0407511/Ha412HOChr05g0206081/Ha412HOChr11g0505751/Ha412HOChr01g0034961/Ha412HOChr06g0253431/Ha412HOChr12g0567031/Ha412HOChr01g0039011/Ha412HOChr11g0524291/Ha412HOChr04g0168071/Ha412HOChr17g0804491/Ha412HOChr06g0267631/Ha412HOChr11g0481901/Ha412HOChr09g0405601/Ha412HOChr06g0282801/Ha412HOChr08g0371971/…	27	microtubule cytoskeleton organization
500	GO:0000278	GO:0000278	46/3429	120/25009	1.55367e-11	1.375e-09	1.18706e-09	Ha412HOChr03g0114291/Ha412HOChr09g0388971/Ha412HOChr02g0077241/Ha412HOChr07g0314671/Ha412HOChr06g0254221/Ha412HOChr04g0189301/Ha412HOChr09g0407511/Ha412HOChr05g0206081/Ha412HOChr11g0505751/Ha412HOChr06g0279771/Ha412HOChr15g0697661/Ha412HOChr01g0034961/Ha412HOChr06g0253431/Ha412HOChr12g0567031/Ha412HOChr16g0752211/Ha412HOChr04g0156861/Ha412HOChr01g0039011/Ha412HOChr11g0524291/Ha412HOChr04g0168071/…	46	mitotic cell cycle
628	GO:0000381	GO:0000381	17/3429	51/25009	0.000291345	0.00618818	0.00534235	Ha412HOChr13g0591061/Ha412HOChr11g0521291/Ha412HOChr01g0045021/Ha412HOChr14g0659261/Ha412HOChr05g0218371/Ha412HOChr15g0729631/Ha412HOChr04g0185741/Ha412HOChr03g0141721/Ha412HOChr12g0580891/Ha412HOChr05g0221191/Ha412HOChr05g0220611/Ha412HOChr11g0530071/Ha412HOChr05g0228441/Ha412HOChr13g0607201/Ha412HOChr13g0627221/Ha412HOChr11g0510471/Ha412HOChr14g0684771	17	regulation of alternative mRNA splicing, via spliceosome
738	GO:0000462	GO:0000462	25/3429	41/25009	2.70939e-12	2.87737e-10	2.48408e-10	Ha412HOChr08g0361281/Ha412HOChr05g0217091/Ha412HOChr04g0199611/Ha412HOChr03g0103161/Ha412HOChr14g0634971/Ha412HOChr07g0320101/Ha412HOChr03g0124851/Ha412HOChr06g0245281/Ha412HOChr04g0180191/Ha412HOChr10g0470201/Ha412HOChr05g0241371/Ha412HOChr14g0661391/Ha412HOChr04g0196561/Ha412HOChr01g0019011/Ha412HOChr15g0702091/Ha412HOChr04g0148161/Ha412HOChr09g0388481/Ha412HOChr12g0540831/Ha412HOChr12g0569891/…	25	maturation of SSU-rRNA from tricistronic rRNA transcript (SSU-rRNA, 5.8S rRNA, LSU-rRNA)
828	GO:0000463	GO:0000463	14/3429	18/25009	1.43886e-09	8.98865e-08	7.76005e-08	Ha412HOChr03g0118361/Ha412HOChr14g0692431/Ha412HOChr11g0500351/Ha412HOChr12g0560591/Ha412HOChr16g0748941/Ha412HOChr11g0500341/Ha412HOChr17g0821961/Ha412HOChr04g0165931/Ha412HOChr10g0464171/Ha412HOChr12g0561311/Ha412HOChr15g0745281/Ha412HOChr07g0320011/Ha412HOChr08g0342211/Ha412HOChr02g0082631	14	maturation of LSU-rRNA from tricistronic rRNA transcript (SSU-rRNA, 5.8S rRNA, LSU-rRNA)
866	GO:0000470	GO:0000470	14/3429	16/25009	7.40915e-11	6.05271e-09	5.2254e-09	Ha412HOChr11g0523881/Ha412HOChr04g0161091/Ha412HOChr05g0233191/Ha412HOChr14g0676771/Ha412HOChr09g0419471/Ha412HOChr07g0315781/Ha412HOChr01g0038691/Ha412HOChr08g0368211/Ha412HOChr02g0063441/Ha412HOChr04g0161581/Ha412HOChr16g0752091/Ha412HOChr04g0196571/Ha412HOChr15g0731291/Ha412HOChr09g0404161	14	maturation of LSU-rRNA
898	GO:0000724	GO:0000724	30/3429	72/25009	5.15878e-09	2.88348e-07	2.48936e-07	Ha412HOChr03g0130921/Ha412HOChr03g0128841/Ha412HOChr02g0065171/Ha412HOChr17g0830251/Ha412HOChr10g0471641/Ha412HOChr04g0179051/Ha412HOChr01g0022091/Ha412HOChr16g0772831/Ha412HOChr02g0066041/Ha412HOChr09g0421051/Ha412HOChr08g0366961/Ha412HOChr06g0268741/Ha412HOChr10g0471661/Ha412HOChr05g0216271/Ha412HOChr04g0162051/Ha412HOChr17g0837441/Ha412HOChr12g0580541/Ha412HOChr12g0542521/Ha412HOChr09g0415441/…	30	double-strand break repair via homologous recombination
1162	GO:0002181	GO:0002181	42/3429	77/25009	3.19013e-17	8.4698e-15	7.31212e-15	Ha412HOChr16g0747091/Ha412HOChr17g0844061/Ha412HOChr11g0511931/Ha412HOChr09g0423931/Ha412HOChr14g0662161/Ha412HOChr16g0784831/Ha412HOChr03g0093531/Ha412HOChr04g0173641/Ha412HOChr13g0609551/Ha412HOChr08g0346571/Ha412HOChr01g0029001/Ha412HOChr05g0219011/Ha412HOChr05g0240251/Ha412HOChr08g0344061/Ha412HOChr07g0324881/Ha412HOChr15g0730001/Ha412HOChr09g0392861/Ha412HOChr14g0690271/Ha412HOChr16g0774041/…	42	cytoplasmic translation
1405	GO:0006075	GO:0006075	10/3429	24/25009	0.000721203	0.0133034	0.011485	Ha412HOChr10g0452731/Ha412HOChr06g0271241/Ha412HOChr03g0125481/Ha412HOChr17g0816461/Ha412HOChr04g0161241/Ha412HOChr09g0423491/Ha412HOChr04g0194421/Ha412HOChr07g0313811/Ha412HOChr16g0791641/Ha412HOChr17g0835811	10	(1->3)-beta-D-glucan biosynthetic process
1509	GO:0006096	GO:0006096	28/3429	122/25009	0.00379753	0.0463561	0.04002	Ha412HOChr17g0819001/Ha412HOChr05g0224881/Ha412HOChr13g0602911/Ha412HOChr16g0773631/Ha412HOChr11g0529701/Ha412HOChr13g0587841/Ha412HOChr01g0043801/Ha412HOChr11g0496551/Ha412HOChr10g0452291/Ha412HOChr14g0692461/Ha412HOChr06g0284101/Ha412HOChr05g0242141/Ha412HOChr09g0389441/Ha412HOChr16g0776801/Ha412HOChr14g0658221/Ha412HOChr04g0162591/Ha412HOChr11g0529031/Ha412HOChr06g0280591/Ha412HOChr02g0081401/…	28	glycolytic process
2202	GO:0006189	GO:0006189	10/3429	19/25009	6.53251e-05	0.00169208	0.0014608	Ha412HOChr04g0179031/Ha412HOChr17g0813491/Ha412HOChr05g0242591/Ha412HOChr05g0233181/Ha412HOChr07g0322251/Ha412HOChr11g0500771/Ha412HOChr17g0832331/Ha412HOChr02g0070871/Ha412HOChr06g0260811/Ha412HOChr14g0688311	10	'de novo' IMP biosynthetic process
2252	GO:0006260	GO:0006260	37/3429	82/25009	4.91858e-12	4.74866e-10	4.0996e-10	Ha412HOChr07g0314671/Ha412HOChr14g0685931/Ha412HOChr06g0282901/Ha412HOChr02g0065171/Ha412HOChr12g0569481/Ha412HOChr11g0498191/Ha412HOChr15g0742631/Ha412HOChr10g0469801/Ha412HOChr15g0697661/Ha412HOChr08g0345281/Ha412HOChr05g0214091/Ha412HOChr16g0782061/Ha412HOChr15g0737881/Ha412HOChr17g0844491/Ha412HOChr08g0353011/Ha412HOChr12g0544921/Ha412HOChr14g0675771/Ha412HOChr16g0772831/Ha412HOChr17g0846841/…	37	DNA replication
2603	GO:0006261	GO:0006261	17/3429	42/25009	1.70475e-05	0.000565763	0.000488432	Ha412HOChr03g0130921/Ha412HOChr11g0514531/Ha412HOChr02g0065171/Ha412HOChr12g0569481/Ha412HOChr08g0345281/Ha412HOChr17g0837011/Ha412HOChr11g0514541/Ha412HOChr16g0752211/Ha412HOChr16g0782061/Ha412HOChr07g0312841/Ha412HOChr06g0282011/Ha412HOChr04g0162051/Ha412HOChr03g0098541/Ha412HOChr06g0282021/Ha412HOChr17g0815491/Ha412HOChr16g0783791/Ha412HOChr06g0247011	17	DNA-dependent DNA replication
2759	GO:0006268	GO:0006268	13/3429	26/25009	1.0666e-05	0.000390596	0.000337208	Ha412HOChr03g0130921/Ha412HOChr03g0092021/Ha412HOChr02g0065171/Ha412HOChr13g0593881/Ha412HOChr06g0261881/Ha412HOChr07g0299441/Ha412HOChr05g0212581/Ha412HOChr04g0186581/Ha412HOChr06g0250371/Ha412HOChr01g0031451/Ha412HOChr06g0268741/Ha412HOChr04g0162051/Ha412HOChr16g0788041	13	DNA unwinding involved in DNA replication
2867	GO:0006270	GO:0006270	23/3429	27/25009	1.33687e-16	2.36626e-14	2.04283e-14	Ha412HOChr07g0314671/Ha412HOChr03g0092021/Ha412HOChr13g0593881/Ha412HOChr06g0261881/Ha412HOChr07g0299441/Ha412HOChr06g0260881/Ha412HOChr05g0212581/Ha412HOChr04g0186581/Ha412HOChr17g0837011/Ha412HOChr06g0250371/Ha412HOChr15g0737881/Ha412HOChr12g0544921/Ha412HOChr13g0623821/Ha412HOChr10g0451591/Ha412HOChr17g0846841/Ha412HOChr17g0806231/Ha412HOChr12g0543721/Ha412HOChr04g0190111/Ha412HOChr04g0174971/…	23	DNA replication initiation
2987	GO:0006281	GO:0006281	67/3429	242/25009	7.55497e-09	4.01169e-07	3.46336e-07	Ha412HOChr03g0130921/Ha412HOChr03g0128841/Ha412HOChr14g0637361/Ha412HOChr15g0715111/Ha412HOChr02g0065171/Ha412HOChr03g0106001/Ha412HOChr02g0050481/Ha412HOChr17g0818681/Ha412HOChr10g0434941/Ha412HOChr10g0471641/Ha412HOChr04g0179051/Ha412HOChr04g0178891/Ha412HOChr14g0651791/Ha412HOChr01g0022091/Ha412HOChr16g0752211/Ha412HOChr16g0782061/Ha412HOChr07g0299821/Ha412HOChr08g0353011/Ha412HOChr09g0393081/…	67	DNA repair
4091	GO:0006298	GO:0006298	11/3249	32/25009	0.00254333	0.0346284	0.0298953	Ha412HOChr08g0344081/Ha412HOChr05g0206141/Ha412HOChr14g0681891/Ha412HOChr06g0268741/Ha412HOChr09g0415141/Ha412HOChr05g0233241/Ha412HOChr01g0036981/Ha412HOChr05g0218221/Ha412HOChr09g0375161/Ha412HOChr01g0001741/Ha412HOChr04g0183521	11	mismatch repair
4289	GO:0006310	GO:0006310	15/3429	43/25009	0.000374823	0.00776849	0.00670667	Ha412HOChr02g0065171/Ha412HOChr10g0469801/Ha412HOChr04g0179051/Ha412HOChr01g0022091/Ha412HOChr16g0772831/Ha412HOChr06g0268741/Ha412HOChr11g0522911/Ha412HOChr04g0162051/Ha412HOChr12g0580541/Ha412HOChr04g0179741/Ha412HOChr03g0109541/Ha412HOChr15g0743721/Ha412HOChr13g0630311/Ha412HOChr01g0001741/Ha412HOChr12g0537851	15	DNA recombination
4344	GO:0006325	GO:0006325	27/3429	103/25009	0.000549363	0.0108041	0.00932739	Ha412HOChr02g0079361/Ha412HOChr00c09785g0870301/Ha412HOChr17g0819801/Ha412HOChr11g0529381/Ha412HOChr06g0276891/Ha412HOChr09g0403161/Ha412HOChr17g0814311/Ha412HOChr16g0772831/Ha412HOChr11g0501641/Ha412HOChr06g0261681/Ha412HOChr01g0006181/Ha412HOChr03g0094941/Ha412HOChr02g0048681/Ha412HOChr08g0354441/Ha412HOChr08g0355161/Ha412HOChr07g0312591/Ha412HOChr07g0312601/Ha412HOChr07g0312571/Ha412HOChr17g08…	27	chromatin organization
4465	GO:0006334	GO:0006334	14/3429	35/25009	0.000109536	0.00247505	0.00213675	Ha412HOChr03g0128841/Ha412HOChr10g0471641/Ha412HOChr16g0772831/Ha412HOChr02g0066041/Ha412HOChr09g0421051/Ha412HOChr15g0730171/Ha412HOChr08g0366961/Ha412HOChr16g0773651/Ha412HOChr10g0471661/Ha412HOChr05g0216271/Ha412HOChr12g0542521/Ha412HOChr04g0179741/Ha412HOChr08g0344831/Ha412HOChr12g0581101	14	nucleosome assembly
4522	GO:0006364	GO:0006364	61/3429	111/25009	1.32847e-24	7.05416e-22	6.08998e-22	Ha412HOChr16g0754491/Ha412HOChr01g0001521/Ha412HOChr10g0467911/Ha412HOChr16g0764641/Ha412HOChr06g0268301/Ha412HOChr09g0422851/Ha412HOChr12g0565881/Ha412HOChr09g0421621/Ha412HOChr11g0500431/Ha412HOChr15g0703941/Ha412HOChr13g0621651/Ha412HOChr10g0462631/Ha412HOChr06g0273251/Ha412HOChr09g0405591/Ha412HOChr15g0743231/Ha412HOChr05g0238111/Ha412HOChr04g0182671/Ha412HOChr16g0769351/Ha412HOChr03g0108681/…	61	rRNA processing
4792	GO:0006397	GO:0006397	50/3429	241/25009	0.00163879	0.024596	0.0212342	Ha412HOChr01g0007661/Ha412HOChr05g0201001/Ha412HOChr03g0100081/Ha412HOChr13g0591061/Ha412HOChr06g0261811/Ha412HOChr06g0279181/Ha412HOChr09g0425451/Ha412HOChr06g0248021/Ha412HOChr02g0091441/Ha412HOChr16g0766151/Ha412HOChr10g0478111/Ha412HOChr16g0748321/Ha412HOChr01g0005601/Ha412HOChr07g0298091/Ha412HOChr14g0667101/Ha412HOChr03g0141721/Ha412HOChr04g0145741/Ha412HOChr15g0729821/Ha412HOChr11g0511781/…	50	mRNA processing
5406	GO:0006406	GO:0006406	9/3249	20/25009	0.000679502	0.0128863	0.0111249	Ha412HOChr02g0050691/Ha412HOChr03g0105781/Ha412HOChr03g0134781/Ha412HOChr09g0429851/Ha412HOChr02g0058681/Ha412HOChr13g0603521/Ha412HOChr08g0356111/Ha412HOChr03g0134731/Ha412HOChr02g0050671	9	mRNA export from nucleus
5493	GO:0006413	GO:0006413	55/3429	134/25009	5.43293e-15	8.24252e-13	7.11591e-13	Ha412HOChr16g0759351/Ha412HOChr16g0753531/Ha412HOChr03g0105711/Ha412HOChr16g0782101/Ha412HOChr15g0725941/Ha412HOChr07g0321961/Ha412HOChr12g0535201/Ha412HOChr14g0688431/Ha412HOChr09g0386251/Ha412HOChr07g0295611/Ha412HOChr10g0469061/Ha412HOChr14g0640541/Ha412HOChr08g0354011/Ha412HOChr12g0571121/Ha412HOChr04g0196491/Ha412HOChr11g0517931/Ha412HOChr10g0478101/Ha412HOChr16g0753541/Ha412HOChr11g0515671/…	55	translational initiation
6186	GO:0006414	GO:0006414	36/3429	107/25009	1.25265e-07	5.54299e-06	4.78535e-06	Ha412HOChr13g0611841/Ha412HOChr13g0611861/Ha412HOChr10g0447011/Ha412HOChr09g0423921/Ha412HOChr13g0602921/Ha412HOChr02g0087651/Ha412HOChr07g0314741/Ha412HOChr14g0678221/Ha412HOChr13g0597111/Ha412HOChr14g0677001/Ha412HOChr14g0640541/Ha412HOChr07g0315601/Ha412HOChr01g0042391/Ha412HOChr01g0044861/Ha412HOChr10g0454521/Ha412HOChr16g0747041/Ha412HOChr13g0605841/Ha412HOChr04g0171821/Ha412HOChr08g0338501/…	36	translational elongation
6639	GO:0006417	GO:0006417	28/3429	97/25009	7.388e-05	0.00180956	0.00156222	Ha412HOChr02g0056521/Ha412HOChr13g0591061/Ha412HOChr05g0205571/Ha412HOChr11g0491181/Ha412HOChr12g0535201/Ha412HOChr10g0449041/Ha412HOChr10g0472991/Ha412HOChr01g0004341/Ha412HOChr14g0640631/Ha412HOChr11g0497691/Ha412HOChr03g0128551/Ha412HOChr16g0788201/Ha412HOChr11g0503911/Ha412HOChr14g0640531/Ha412HOChr14g0640621/Ha412HOChr14g0640121/Ha412HOChr05g0220611/Ha412HOChr10g0472721/Ha412HOChr06g0260801/…	28	regulation of translation
6978	GO:0006446	GO:0006446	10/3429	17/25009	1.78885e-05	0.000575686	0.000496999	Ha412HOChr16g0759351/Ha412HOChr10g0457691/Ha412HOChr10g0457701/Ha412HOChr10g0478551/Ha412HOChr16g0777561/Ha412HOChr10g0460221/Ha412HOChr14g0636861/Ha412HOChr15g0700791/Ha412HOChr16g0776391/Ha412HOChr04g0199631	10	regulation of translational initiation
7035	GO:0006526	GO:0006526	9/3249	21/25009	0.0010452	0.0176191	0.0152109	Ha412HOChr09g0394071/Ha412HOChr05g0203251/Ha412HOChr15g0744061/Ha412HOChr15g0699631/Ha412HOChr13g0603821/Ha412HOChr05g0237771/Ha412HOChr03g0109771/Ha412HOChr03g0109761/Ha412HOChr14g0679281	9	arginine biosynthetic process
7147	GO:0006606	GO:0006606	38/3429	66/25009	8.72186e-17	1.85252e-14	1.59931e-14	Ha412HOChr01g0047771/Ha412HOChr08g0349721/Ha412HOChr08g0334881/Ha412HOChr11g0532771/Ha412HOChr12g0572751/Ha412HOChr01g0047781/Ha412HOChr16g0774531/Ha412HOChr04g0188891/Ha412HOChr11g0533291/Ha412HOChr15g0703621/Ha412HOChr10g0453701/Ha412HOChr06g0251311/Ha412HOChr02g0050691/Ha412HOChr16g0797211/Ha412HOChr14g0675651/Ha412HOChr10g0457131/Ha412HOChr04g0172281/Ha412HOChr17g0825831/Ha412HOChr10g0451861/…	38	protein import into nucleus
7254	GO:0006607	GO:0006607	18/3429	29/25009	2.13542e-09	1.2599e-07	1.08769e-07	Ha412HOChr02g0088751/Ha412HOChr08g0349721/Ha412HOChr11g0532771/Ha412HOChr16g0774531/Ha412HOChr01g0034931/Ha412HOChr10g0453701/Ha412HOChr03g0109301/Ha412HOChr06g0273481/Ha412HOChr06g0273551/Ha412HOChr09g0427931/Ha412HOChr04g0172281/Ha412HOChr13g0606801/Ha412HOChr08g0328481/Ha412HOChr14g0660471/Ha412HOChr02g0061351/Ha412HOChr03g0106951/Ha412HOChr02g0079721/Ha412HOChr13g0600611	18	NLS-bearing protein import into nucleus
7287	GO:0006610	GO:0006610	10/3429	14/25009	1.36776e-06	5.81025e-05	5.01608e-05	Ha412HOChr02g0088751/Ha412HOChr08g0349721/Ha412HOChr01g0034931/Ha412HOChr03g0109301/Ha412HOChr06g0273481/Ha412HOChr06g0273551/Ha412HOChr04g0172281/Ha412HOChr13g0606801/Ha412HOChr14g0660471/Ha412HOChr02g0061351	10	ribosomal protein import into nucleus
7301	GO:0006626	GO:0006626	11/3249	21/25009	2.95424e-05	0.000871502	0.000752382	Ha412HOChr14g0655581/Ha412HOChr17g0855641/Ha412HOChr09g0415121/Ha412HOChr11g0500061/Ha412HOChr08g0357721/Ha412HOChr07g0296981/Ha412HOChr12g0542391/Ha412HOChr08g0371911/Ha412HOChr09g0387841/Ha412HOChr04g0168111/Ha412HOChr11g0505171	11	protein targeting to mitochondrion
7355	GO:0006886	GO:0006886	83/3429	309/25009	6.49713e-10	4.31247e-08	3.72302e-08	Ha412HOChr17g0836801/Ha412HOChr08g0339541/Ha412HOChr11g0532771/Ha412HOChr05g0231861/Ha412HOChr16g0774531/Ha412HOChr10g0453701/Ha412HOChr06g0249511/Ha412HOChr02g0069311/Ha412HOChr04g0149691/Ha412HOChr03g0119461/Ha412HOChr08g0367221/Ha412HOChr13g0584671/Ha412HOChr10g0454641/Ha412HOChr06g0249751/Ha412HOChr13g0600801/Ha412HOChr09g0427381/Ha412HOChr11g0504811/Ha412HOChr16g0757431/Ha412HOChr12g0558691/…	83	intracellular protein transport
7767	GO:0006890	GO:0006890	15/3429	51/25009	0.00270483	0.0354634	0.0306161	Ha412HOChr11g0495251/Ha412HOChr06g0249511/Ha412HOChr09g0427381/Ha412HOChr15g0706681/Ha412HOChr12g0543371/Ha412HOChr04g0160901/Ha412HOChr13g0619461/Ha412HOChr16g0750511/Ha412HOChr11g0515151/Ha412HOChr06g0280511/Ha412HOChr04g0186381/Ha412HOChr02g0063191/Ha412HOChr12g0554521/Ha412HOChr02g0056761/Ha412HOChr04g0186001	15	retrograde vesicle-mediated transport, Golgi to ER
7835	GO:0006891	GO:0006891	19/3429	68/25009	0.00154502	0.0241296	0.0208315	Ha412HOChr05g0226831/Ha412HOChr14g0679111/Ha412HOChr06g0249511/Ha412HOChr09g0427381/Ha412HOChr16g0757431/Ha412HOChr10g0465961/Ha412HOChr12g0543371/Ha412HOChr04g0160901/Ha412HOChr17g0806911/Ha412HOChr12g0540121/Ha412HOChr07g0300031/Ha412HOChr16g0750511/Ha412HOChr11g0515151/Ha412HOChr14g0668301/Ha412HOChr04g0186381/Ha412HOChr02g0063191/Ha412HOChr01g0038891/Ha412HOChr04g0186001/Ha412HOChr04g0145121	19	intra-Golgi vesicle-mediated transport
7908	GO:0006913	GO:0006913	17/3429	42/25009	1.70475e-05	0.000565763	0.000488432	Ha412HOChr01g0022521/Ha412HOChr01g0022611/Ha412HOChr06g0256481/Ha412HOChr16g0766021/Ha412HOChr05g0213001/Ha412HOChr14g0675651/Ha412HOChr01g0025301/Ha412HOChr17g0825831/Ha412HOChr04g0192001/Ha412HOChr08g0367961/Ha412HOChr01g0024441/Ha412HOChr01g0037021/Ha412HOChr17g0813811/Ha412HOChr09g0399211/Ha412HOChr04g0174551/Ha412HOChr09g0375221/Ha412HOChr08g0332521	17	nucleocytoplasmic transport
7959	GO:0007010	GO:0007010	18/3429	44/25009	8.10148e-06	0.000307278	0.000265278	Ha412HOChr14g0669921/Ha412HOChr05g0202701/Ha412HOChr10g0465831/Ha412HOChr15g0726031/Ha412HOChr04g0177331/Ha412HOChr06g0263991/Ha412HOChr15g0709821/Ha412HOChr09g0392131/Ha412HOChr10g0446521/Ha412HOChr17g0846701/Ha412HOChr12g0561571/Ha412HOChr06g0268521/Ha412HOChr15g0745161/Ha412HOChr08g0343171/Ha412HOChr12g0549781/Ha412HOChr09g0394341/Ha412HOChr10g0477391/Ha412HOChr04g0166981	18	cytoskeleton organization
8014	GO:0007017	GO:0007017	26/3429	50/25009	1.41515e-10	1.0735e-08	9.26766e-09	Ha412HOChr03g0114291/Ha412HOChr09g0388971/Ha412HOChr02g0077241/Ha412HOChr04g0189301/Ha412HOChr09g0407511/Ha412HOChr05g0206081/Ha412HOChr11g0505751/Ha412HOChr01g0034961/Ha412HOChr06g0253431/Ha412HOChr12g0567031/Ha412HOChr01g0039011/Ha412HOChr11g0524291/Ha412HOChr04g0168071/Ha412HOChr17g0804491/Ha412HOChr06g0267631/Ha412HOChr11g0481901/Ha412HOChr05g0225981/Ha412HOChr06g0282801/Ha412HOChr08g0371971/…	26	microtubule-based process
8110	GO:0007020	GO:0007020	7/3249	13/25009	0.00072655	0.0133034	0.011485	Ha412HOChr04g0189301/Ha412HOChr06g0253431/Ha412HOChr05g0241161/Ha412HOChr01g0015101/Ha412HOChr11g0493751/Ha412HOChr04g0168481/Ha412HOChr02g0091661	7	microtubule nucleation
8144	GO:0007049	GO:0007049	36/3429	136/25009	5.84483e-05	0.0015518	0.0013397	Ha412HOChr06g0261801/Ha412HOChr11g0514531/Ha412HOChr03g0092021/Ha412HOChr13g0593881/Ha412HOChr06g0261881/Ha412HOChr13g0586141/Ha412HOChr05g0229971/Ha412HOChr10g0469801/Ha412HOChr15g0697661/Ha412HOChr05g0212581/Ha412HOChr04g0186581/Ha412HOChr11g0514541/Ha412HOChr06g0250371/Ha412HOChr05g0210801/Ha412HOChr05g0241161/Ha412HOChr05g0229981/Ha412HOChr10g0455161/Ha412HOChr17g0846841/Ha412HOChr02g0085841/…	36	cell cycle
8293	GO:0007062	GO:0007062	10/3429	28/25009	0.00287085	0.0362957	0.0313347	Ha412HOChr08g0345281/Ha412HOChr03g0123051/Ha412HOChr09g0393081/Ha412HOChr11g0516431/Ha412HOChr04g0187251/Ha412HOChr01g0029081/Ha412HOChr03g0098541/Ha412HOChr01g0027581/Ha412HOChr01g0040301/Ha412HOChr10g0469791	10	sister chromatid cohesion
8431	GO:0007088	GO:0007088	14/3429	39/25009	0.000416758	0.0083509	0.00720947	Ha412HOChr06g0254221/Ha412HOChr06g0279771/Ha412HOChr04g0156861/Ha412HOChr10g0430821/Ha412HOChr02g0057361/Ha412HOChr09g0427281/Ha412HOChr09g0416101/Ha412HOChr10g0458541/Ha412HOChr10g0459311/Ha412HOChr00c02126g0866701/Ha412HOChr17g0856721/Ha412HOChr12g0578891/Ha412HOChr07g0293371/Ha412HOChr02g0074281	14	regulation of mitotic nuclear division
8509	GO:0008283	GO:0008283	35/3429	84/25009	2.79294e-10	1.9774e-08	1.70712e-08	Ha412HOChr13g0623611/Ha412HOChr03g0139471/Ha412HOChr06g0254221/Ha412HOChr01g0022521/Ha412HOChr03g0092021/Ha412HOChr01g0022611/Ha412HOChr17g0811491/Ha412HOChr13g0593881/Ha412HOChr06g0261881/Ha412HOChr03g0110571/Ha412HOChr12g0560251/Ha412HOChr03g0140291/Ha412HOChr07g0299441/Ha412HOChr05g0212581/Ha412HOChr04g0186581/Ha412HOChr16g0766021/Ha412HOChr06g0270161/Ha412HOChr05g0213001/Ha412HOChr06g0250371/…	35	cell proliferation
8623	GO:0008284	GO:0008284	18/3429	64/25009	0.0018729	0.0272468	0.0235226	Ha412HOChr06g0254221/Ha412HOChr06g0279771/Ha412HOChr04g0156861/Ha412HOChr08g0342951/Ha412HOChr10g0430821/Ha412HOChr02g0057361/Ha412HOChr09g0427281/Ha412HOChr09g0416101/Ha412HOChr10g0458541/Ha412HOChr10g0459311/Ha412HOChr12g0580541/Ha412HOChr17g0842141/Ha412HOChr00c02126g0866701/Ha412HOChr17g0856721/Ha412HOChr12g0578891/Ha412HOChr07g0293371/Ha412HOChr02g0074281/Ha412HOChr12g0537851	18	positive regulation of cell proliferation
8692	GO:0008360	GO:0008360	13/3429	36/25009	0.000622982	0.0120292	0.010385	Ha412HOChr10g0452731/Ha412HOChr06g0271241/Ha412HOChr03g0125481/Ha412HOChr17g0816461/Ha412HOChr04g0161241/Ha412HOChr01g0035681/Ha412HOChr09g0423491/Ha412HOChr02g0090631/Ha412HOChr04g0194421/Ha412HOChr07g0313811/Ha412HOChr06g0255191/Ha412HOChr16g0791641/Ha412HOChr17g0835811	13	regulation of cell shape
8776	GO:0009089	GO:0009089	8/3429	18/25009	0.00150039	0.0237823	0.0205316	Ha412HOChr09g0388001/Ha412HOChr04g0195551/Ha412HOChr02g0055261/Ha412HOChr10g0454051/Ha412HOChr02g0049741/Ha412HOChr05g0208541/Ha412HOChr16g0781431/Ha412HOChr05g0203761	8	lysine biosynthetic process via diaminopimelate
8854	GO:0009553	GO:0009553	39/3429	118/25009	6.58253e-08	3.17756e-06	2.74324e-06	Ha412HOChr06g0261801/Ha412HOChr08g0350601/Ha412HOChr04g0189301/Ha412HOChr13g0621651/Ha412HOChr03g0103161/Ha412HOChr06g0253431/Ha412HOChr02g0091101/Ha412HOChr05g0238111/Ha412HOChr17g0848581/Ha412HOChr01g0016011/Ha412HOChr17g0844021/Ha412HOChr03g0130041/Ha412HOChr03g0096171/Ha412HOChr12g0541931/Ha412HOChr14g0685311/Ha412HOChr12g0557221/Ha412HOChr11g0510951/Ha412HOChr13g0630901/Ha412HOChr12g0577291/…	39	embryo sac development
8995	GO:0009555	GO:0009555	57/3429	288/25009	0.0025371	0.0346284	0.0298953	Ha412HOChr15g0697411/Ha412HOChr06g0261801/Ha412HOChr08g0350601/Ha412HOChr17g0847681/Ha412HOChr04g0179031/Ha412HOChr06g0271241/Ha412HOChr13g0587841/Ha412HOChr13g0621651/Ha412HOChr09g0416081/Ha412HOChr17g0830971/Ha412HOChr05g0242591/Ha412HOChr02g0091101/Ha412HOChr11g0496551/Ha412HOChr05g0238111/Ha412HOChr16g0747401/Ha412HOChr12g0544921/Ha412HOChr10g0435431/Ha412HOChr14g0673851/Ha412HOChr11g0489721/…	57	pollen development
9338	GO:0009561	GO:0009561	10/3429	28/25009	0.00287085	0.0362957	0.0313347	Ha412HOChr06g0263741/Ha412HOChr10g0470201/Ha412HOChr03g0130041/Ha412HOChr05g0203301/Ha412HOChr11g0510951/Ha412HOChr12g0540831/Ha412HOChr12g0554271/Ha412HOChr01g0029081/Ha412HOChr14g0659211/Ha412HOChr07g0316451	10	megagametogenesis
9370	GO:0009790	GO:0009790	34/3429	147/25009	0.00133576	0.0218243	0.0188412	Ha412HOChr15g0697411/Ha412HOChr10g0448481/Ha412HOChr07g0321961/Ha412HOChr14g0688431/Ha412HOChr17g0811491/Ha412HOChr06g0261881/Ha412HOChr03g0103161/Ha412HOChr17g0830971/Ha412HOChr03g0140291/Ha412HOChr04g0172761/Ha412HOChr10g0448461/Ha412HOChr07g0295961/Ha412HOChr04g0185451/Ha412HOChr10g0435431/Ha412HOChr04g0184181/Ha412HOChr17g0830881/Ha412HOChr14g0633651/Ha412HOChr01g0011941/Ha412HOChr15g0696541/…	34	embryo development
9560	GO:0009920	GO:0009920	12/3249	28/25009	0.000154994	0.00342925	0.00296053	Ha412HOChr12g0570331/Ha412HOChr17g0818741/Ha412HOChr13g0633191/Ha412HOChr09g0387361/Ha412HOChr09g0391991/Ha412HOChr03g0144961/Ha412HOChr04g0193961/Ha412HOChr13g0590191/Ha412HOChr17g0832821/Ha412HOChr01g0007761/Ha412HOChr06g0251881/Ha412HOChr06g0256751	12	cell plate formation involved in plant-type cell wall biogenesis
9624	GO:0009938	GO:0009938	8/3429	17/25009	0.000946784	0.0167581	0.0144675	Ha412HOChr10g0475571/Ha412HOChr12g0547201/Ha412HOChr17g0852941/Ha412HOChr03g0133111/Ha412HOChr06g0263361/Ha412HOChr14g0667741/Ha412HOChr09g0404961/Ha412HOChr05g0203651	8	negative regulation of gibberellic acid mediated signaling pathway
9676	GO:0009955	GO:0009955	10/3429	18/25009	3.52876e-05	0.000996555	0.000860342	Ha412HOChr01g0022521/Ha412HOChr01g0022611/Ha412HOChr16g0771371/Ha412HOChr16g0766021/Ha412HOChr01g0047011/Ha412HOChr05g0213001/Ha412HOChr11g0533061/Ha412HOChr14g0640531/Ha412HOChr08g0352511/Ha412HOChr15g0709411	10	adaxial/abaxial pattern specification
9695	GO:0009965	GO:0009965	29/3429	102/25009	7.49722e-05	0.00180956	0.00156222	Ha412HOChr15g0707251/Ha412HOChr01g0022521/Ha412HOChr17g0823541/Ha412HOChr14g0672211/Ha412HOChr01g0022611/Ha412HOChr11g0515621/Ha412HOChr06g0268171/Ha412HOChr09g0416081/Ha412HOChr16g0766021/Ha412HOChr06g0270161/Ha412HOChr16g0785541/Ha412HOChr05g0213001/Ha412HOChr08g0342951/Ha412HOChr04g0192101/Ha412HOChr10g0452501/Ha412HOChr09g0409611/Ha412HOChr17g0844581/Ha412HOChr17g0816461/Ha412HOChr17g0832331/…	29	leaf morphogenesis
9815	GO:0010015	GO:0010015	8/3429	19/25009	0.00228228	0.0318918	0.0275327	Ha412HOChr01g0022521/Ha412HOChr01g0022611/Ha412HOChr16g0766021/Ha412HOChr05g0213001/Ha412HOChr10g0452501/Ha412HOChr11g0498341/Ha412HOChr10g0435451/Ha412HOChr13g0600021	8	root morphogenesis
9836	GO:0010216	GO:0010216	12/3249	23/25009	1.34051e-05	0.000474539	0.000409677	Ha412HOChr15g0715151/Ha412HOChr06g0276891/Ha412HOChr15g0709101/Ha412HOChr10g0458311/Ha412HOChr17g0814311/Ha412HOChr17g0818651/Ha412HOChr11g0501641/Ha412HOChr06g0261681/Ha412HOChr02g0084501/Ha412HOChr12g0580871/Ha412HOChr13g0599561/Ha412HOChr17g0816341	12	maintenance of DNA methylation
9868	GO:0010424	GO:0010424	8/3429	12/25009	3.65966e-05	0.000996555	0.000860342	Ha412HOChr15g0715151/Ha412HOChr06g0276891/Ha412HOChr17g0814311/Ha412HOChr17g0818651/Ha412HOChr11g0501641/Ha412HOChr06g0261681/Ha412HOChr02g0084501/Ha412HOChr17g0816341	8	DNA methylation on cytosine within a CG sequence
9922	GO:0010583	GO:0010583	15/3429	51/25009	0.00270483	0.0354634	0.0306161	Ha412HOChr02g0077241/Ha412HOChr11g0482071/Ha412HOChr14g0685741/Ha412HOChr06g0256981/Ha412HOChr01g0004341/Ha412HOChr04g0168071/Ha412HOChr01g0011941/Ha412HOChr11g0516951/Ha412HOChr09g0407431/Ha412HOChr17g0810851/Ha412HOChr07g0289331/Ha412HOChr02g0068991/Ha412HOChr01g0021831/Ha412HOChr10g0443331/Ha412HOChr10g0443341	15	response to cyclopentenone
9982	GO:0016032	GO:0016032	22/3429	82/25009	0.00123747	0.0205342	0.0177275	Ha412HOChr16g0759351/Ha412HOChr06g0261801/Ha412HOChr02g0056521/Ha412HOChr04g0150271/Ha412HOChr11g0515621/Ha412HOChr06g0261881/Ha412HOChr10g0457691/Ha412HOChr10g0457701/Ha412HOChr16g0790431/Ha412HOChr14g0640531/Ha412HOChr16g0777561/Ha412HOChr10g0460221/Ha412HOChr13g0594621/Ha412HOChr09g0402481/Ha412HOChr08g0352511/Ha412HOChr07g0316291/Ha412HOChr04g0199631/Ha412HOChr08g0353611/Ha412HOChr06g0251501/…	22	viral process
10080	GO:0016192	GO:0016192	41/3429	187/25009	0.00140112	0.0225452	0.0194637	Ha412HOChr11g0489681/Ha412HOChr14g0679111/Ha412HOChr15g0726251/Ha412HOChr17g0822961/Ha412HOChr13g0617731/Ha412HOChr09g0427381/Ha412HOChr09g0393431/Ha412HOChr16g0757431/Ha412HOChr12g0558691/Ha412HOChr10g0465961/Ha412HOChr17g0817781/Ha412HOChr17g0820191/Ha412HOChr12g0543371/Ha412HOChr03g0135151/Ha412HOChr15g0740831/Ha412HOChr13g0605151/Ha412HOChr10g0455651/Ha412HOChr10g0468071/Ha412HOChr16g0792891/…	41	vesicle-mediated transport
10292	GO:0016444	GO:0016444	12/3249	16/25009	4.61001e-08	2.33135e-06	2.01269e-06	Ha412HOChr03g0128841/Ha412HOChr10g0471641/Ha412HOChr14g0651791/Ha412HOChr02g0066041/Ha412HOChr09g0421051/Ha412HOChr08g0366961/Ha412HOChr04g0182411/Ha412HOChr10g0471661/Ha412HOChr05g0216271/Ha412HOChr12g0542521/Ha412HOChr16g0782621/Ha412HOChr08g0344831	12	somatic cell DNA recombination
10308	GO:0030488	GO:0030488	9/3249	21/25009	0.0010452	0.0176191	0.0152109	Ha412HOChr04g0183121/Ha412HOChr05g0200951/Ha412HOChr15g0707151/Ha412HOChr15g0728341/Ha412HOChr14g0636861/Ha412HOChr02g0069951/Ha412HOChr04g0196941/Ha412HOChr06g0273161/Ha412HOChr09g0397541	9	tRNA methylation
10366	GO:0032876	GO:0032876	7/3249	12/25009	0.000380378	0.00776849	0.00670667	Ha412HOChr17g0819701/Ha412HOChr17g0818401/Ha412HOChr05g0235801/Ha412HOChr09g0375161/Ha412HOChr01g0003971/Ha412HOChr15g0713831/Ha412HOChr04g0183521	7	negative regulation of DNA endoreduplication
10414	GO:0042023	GO:0042023	10/3429	28/25009	0.00287085	0.0362957	0.0313347	Ha412HOChr16g0767421/Ha412HOChr06g0254221/Ha412HOChr06g0263741/Ha412HOChr05g0203301/Ha412HOChr09g0427281/Ha412HOChr14g0693051/Ha412HOChr05g0235801/Ha412HOChr00c02126g0866701/Ha412HOChr07g0293371/Ha412HOChr02g0074281	10	DNA endoreduplication
10522	GO:0042254	GO:0042254	104/3429	169/25009	2.27578e-47	2.41687e-44	2.08653e-44	Ha412HOChr15g0713071/Ha412HOChr17g0804871/Ha412HOChr13g0609171/Ha412HOChr04g0176611/Ha412HOChr06g0261791/Ha412HOChr01g0022521/Ha412HOChr17g0820281/Ha412HOChr07g0314961/Ha412HOChr04g0174041/Ha412HOChr10g0445881/Ha412HOChr08g0353421/Ha412HOChr15g0698371/Ha412HOChr01g0022611/Ha412HOChr17g0814431/Ha412HOChr08g0361281/Ha412HOChr06g0257101/Ha412HOChr06g0256161/Ha412HOChr07g0294861/Ha412HOChr17g0844711/…	104	ribosome biogenesis
10710	GO:0042273	GO:0042273	22/3429	29/25009	5.74253e-14	6.77619e-12	5.84999e-12	Ha412HOChr04g0176611/Ha412HOChr15g0698371/Ha412HOChr17g0820121/Ha412HOChr14g0662161/Ha412HOChr06g0257101/Ha412HOChr08g0327321/Ha412HOChr06g0245301/Ha412HOChr11g0508391/Ha412HOChr01g0024261/Ha412HOChr08g0344061/Ha412HOChr09g0392861/Ha412HOChr09g0406511/Ha412HOChr15g0698561/Ha412HOChr11g0479411/Ha412HOChr14g0687161/Ha412HOChr07g0294931/Ha412HOChr07g0321601/Ha412HOChr12g0556971/Ha412HOChr07g0305471/…	22	ribosomal large subunit biogenesis
10746	GO:0042274	GO:0042274	8/3429	10/25009	4.30701e-06	0.000175925	0.000151879	Ha412HOChr16g0754491/Ha412HOChr17g0820121/Ha412HOChr12g0565881/Ha412HOChr09g0421621/Ha412HOChr15g0703941/Ha412HOChr12g0539731/Ha412HOChr02g0091901/Ha412HOChr09g0418951	8	ribosomal small subunit biogenesis
10756	GO:0043484	GO:0043484	6/3429	11/25009	0.00164437	0.024596	0.0212342	Ha412HOChr08g0334881/Ha412HOChr13g0591061/Ha412HOChr06g0279181/Ha412HOChr09g0421681/Ha412HOChr05g0220611/Ha412HOChr05g0220701	6	regulation of RNA splicing
10778	GO:0045739	GO:0045739	7/3249	10/25009	7.42275e-05	0.00180956	0.00156222	Ha412HOChr15g0715111/Ha412HOChr17g0818681/Ha412HOChr14g0651791/Ha412HOChr04g0182411/Ha412HOChr06g0258761/Ha412HOChr17g0820111/Ha412HOChr15g0715121	7	positive regulation of DNA repair
10822	GO:0045787	GO:0045787	16/3429	46/25009	0.000250825	0.00543624	0.0046932	Ha412HOChr06g0254221/Ha412HOChr06g0279771/Ha412HOChr04g0156861/Ha412HOChr10g0430821/Ha412HOChr02g0057361/Ha412HOChr16g0772831/Ha412HOChr09g0427281/Ha412HOChr09g0416101/Ha412HOChr10g0458541/Ha412HOChr11g0499191/Ha412HOChr10g0459311/Ha412HOChr00c02126g0866701/Ha412HOChr17g0856721/Ha412HOChr12g0578891/Ha412HOChr07g0293371/Ha412HOChr02g0074281	16	positive regulation of cell cycle
10869	GO:0045903	GO:0045903	6/3429	10/25009	0.000845533	0.0152196	0.0131393	Ha412HOChr17g0857821/Ha412HOChr17g0857851/Ha412HOChr12g0577141/Ha412HOChr15g0712171/Ha412HOChr17g0821591/Ha412HOChr12g0575391	6	positive regulation of translational fidelity
10902	GO:0046785	GO:0046785	7/3249	16/25009	0.0033251	0.0410612	0.0354488	Ha412HOChr04g0189301/Ha412HOChr06g0253431/Ha412HOChr05g0241161/Ha412HOChr12g0551601/Ha412HOChr11g0493751/Ha412HOChr13g0582481/Ha412HOChr04g0193961	7	microtubule polymerization
10936	GO:0048528	GO:0048528	9/3249	21/25009	0.0010452	0.0176191	0.0152109	Ha412HOChr11g0489131/Ha412HOChr15g0740191/Ha412HOChr05g0241161/Ha412HOChr11g0493751/Ha412HOChr17g0816141/Ha412HOChr09g0409351/Ha412HOChr11g0499831/Ha412HOChr03g0121361/Ha412HOChr08g0330471	9	post-embryonic root development
10958	GO:0051017	GO:0051017	12/3249	35/25009	0.00168516	0.0248561	0.0214587	Ha412HOChr03g0124791/Ha412HOChr05g0202701/Ha412HOChr04g0177331/Ha412HOChr06g0263991/Ha412HOChr10g0446521/Ha412HOChr17g0846701/Ha412HOChr06g0268521/Ha412HOChr17g0845861/Ha412HOChr16g0766211/Ha412HOChr05g0235881/Ha412HOChr09g0394341/Ha412HOChr04g0166981	12	actin filament bundle assembly
11062	GO:0051028	GO:0051028	17/3429	43/25009	2.46049e-05	0.000746584	0.000644538	Ha412HOChr11g0506071/Ha412HOChr08g0350601/Ha412HOChr10g0472681/Ha412HOChr01g0018411/Ha412HOChr06g0251311/Ha412HOChr02g0091441/Ha412HOChr10g0478111/Ha412HOChr09g0427931/Ha412HOChr08g0328481/Ha412HOChr09g0410851/Ha412HOChr03g0106951/Ha412HOChr06g0263051/Ha412HOChr15g0721841/Ha412HOChr10g0472721/Ha412HOChr13g0593311/Ha412HOChr04g0171081/Ha412HOChr03g0108061	17	mRNA transport
11154	GO:0051276	GO:0051276	6/3429	12/25009	0.00290836	0.0363373	0.0313706	Ha412HOChr15g0697661/Ha412HOChr14g0693051/Ha412HOChr15g0707021/Ha412HOChr06g0258761/Ha412HOChr10g0434881/Ha412HOChr03g0109541	6	chromosome organization
11167	GO:0051301	GO:0051301	59/3429	264/25009	8.53319e-05	0.00197005	0.00170078	Ha412HOChr14g0669921/Ha412HOChr17g0830251/Ha412HOChr15g0726031/Ha412HOChr13g0586141/Ha412HOChr05g0229971/Ha412HOChr10g0469801/Ha412HOChr08g0345281/Ha412HOChr06g0245151/Ha412HOChr17g0808151/Ha412HOChr01g0005061/Ha412HOChr03g0136141/Ha412HOChr05g0210801/Ha412HOChr04g0180191/Ha412HOChr06g0263741/Ha412HOChr05g0241161/Ha412HOChr09g0393081/Ha412HOChr05g0229981/Ha412HOChr10g0455161/Ha412HOChr17g0814311/…	59	cell division
11476	GO:0051321	GO:0051321	22/3429	64/25009	2.30599e-05	0.000720284	0.000621833	Ha412HOChr03g0130921/Ha412HOChr02g0065171/Ha412HOChr03g0123051/Ha412HOChr04g0162341/Ha412HOChr09g0393081/Ha412HOChr01g0031451/Ha412HOChr06g0278651/Ha412HOChr01g0015101/Ha412HOChr04g0187251/Ha412HOChr04g0162051/Ha412HOChr17g0837441/Ha412HOChr07g0292301/Ha412HOChr02g0052771/Ha412HOChr03g0113471/Ha412HOChr15g0707021/Ha412HOChr04g0168481/Ha412HOChr02g0091661/Ha412HOChr05g0208351/Ha412HOChr08g0346201/…	22	meiotic cell cycle
11562	GO:0051726	GO:0051726	30/3429	94/25009	4.67493e-06	0.00018388	0.000158747	Ha412HOChr06g0261801/Ha412HOChr06g0254221/Ha412HOChr06g0279771/Ha412HOChr15g0695301/Ha412HOChr08g0344081/Ha412HOChr04g0156861/Ha412HOChr14g0659621/Ha412HOChr02g0083961/Ha412HOChr10g0430821/Ha412HOChr14g0675771/Ha412HOChr02g0057361/Ha412HOChr17g0846841/Ha412HOChr06g0268721/Ha412HOChr09g0427281/Ha412HOChr09g0416101/Ha412HOChr05g0235801/Ha412HOChr14g0692891/Ha412HOChr10g0458541/Ha412HOChr10g0459311/…	30	regulation of cell cycle
11661	GO:0070828	GO:0070828	8/3429	13/25009	8.36591e-05	0.00197005	0.00170078	Ha412HOChr11g0499191/Ha412HOChr08g0354441/Ha412HOChr08g0355161/Ha412HOChr07g0312591/Ha412HOChr07g0312601/Ha412HOChr07g0312571/Ha412HOChr11g0499891/Ha412HOChr02g0083111	8	heterochromatin organization
11675	GO:0071035	GO:0071035	7/3249	15/25009	0.00211952	0.030418	0.0262604	Ha412HOChr16g0755211/Ha412HOChr13g0588491/Ha412HOChr12g0543951/Ha412HOChr12g0572671/Ha412HOChr04g0197161/Ha412HOChr17g0810491/Ha412HOChr14g0636721	7	nuclear polyadenylation-dependent rRNA catabolic process
11705	GO:0072583	GO:0072583	12/3249	36/25009	0.00221625	0.0313821	0.0270927	Ha412HOChr09g0393431/Ha412HOChr17g0818741/Ha412HOChr17g0842481/Ha412HOChr13g0596851/Ha412HOChr16g0771661/Ha412HOChr13g0633191/Ha412HOChr14g0677171/Ha412HOChr08g0344781/Ha412HOChr03g0144961/Ha412HOChr15g0744461/Ha412HOChr17g0832821/Ha412HOChr16g0751391	12	clathrin-dependent endocytosis

## Sheet: ZT12_lit
	ID	Description	GeneRatio	BgRatio	pvalue	p.adjust	qvalue	geneID	Count	desc
1	GO:0002213	GO:0002213	9/2675	22/25009	0.000244817	0.00476373	0.00410176	Ha412HOChr04g0152581/Ha412HOChr01g0004871/Ha412HOChr02g0052621/Ha412HOChr01g0004701/Ha412HOChr00c01155g0865771/Ha412HOChr16g0770151/Ha412HOChr04g0177871/Ha412HOChr06g0250321/Ha412HOChr12g0557971	9	defense response to insect
24	GO:0005983	GO:0005983	10/2675	24/25009	9.1699e-05	0.00237908	0.00204848	Ha412HOChr02g0091421/Ha412HOChr05g0241491/Ha412HOChr17g0806941/Ha412HOChr01g0035501/Ha412HOChr14g0682761/Ha412HOChr12g0558331/Ha412HOChr17g0821171/Ha412HOChr12g0579801/Ha412HOChr17g0833571/Ha412HOChr05g0243081	10	starch catabolic process
128	GO:0005985	GO:0005985	10/2675	33/25009	0.00175897	0.0225052	0.0193778	Ha412HOChr06g0264231/Ha412HOChr14g0690531/Ha412HOChr06g0249391/Ha412HOChr08g0335351/Ha412HOChr14g0669751/Ha412HOChr07g0325051/Ha412HOChr01g0011241/Ha412HOChr04g0163651/Ha412HOChr04g0195391/Ha412HOChr16g0755871	10	sucrose metabolic process
194	GO:0006559	GO:0006559	11/2675	30/25009	0.000161814	0.00351476	0.00302634	Ha412HOChr07g0311091/Ha412HOChr14g0680181/Ha412HOChr07g0311081/Ha412HOChr01g0045131/Ha412HOChr13g0601051/Ha412HOChr04g0178271/Ha412HOChr06g0269351/Ha412HOChr11g0508071/Ha412HOChr03g0121551/Ha412HOChr13g0601021/Ha412HOChr07g0311101	11	L-phenylalanine catabolic process
272	GO:0006629	GO:0006629	31/2675	151/25009	0.000272502	0.00509034	0.00438298	Ha412HOChr10g0432491/Ha412HOChr09g0401621/Ha412HOChr14g0634091/Ha412HOChr07g0286491/Ha412HOChr05g0223171/Ha412HOChr13g0626301/Ha412HOChr10g0440841/Ha412HOChr01g0018231/Ha412HOChr05g0211981/Ha412HOChr08g0344651/Ha412HOChr05g0241301/Ha412HOChr06g0272761/Ha412HOChr10g0471401/Ha412HOChr05g0212201/Ha412HOChr12g0552601/Ha412HOChr03g0103631/Ha412HOChr02g0056451/Ha412HOChr15g0714391/Ha412HOChr03g0143671/…	31	lipid metabolic process
460	GO:0006635	GO:0006635	23/2675	64/25009	7.92962e-08	5.69712e-06	4.90545e-06	Ha412HOChr04g0193631/Ha412HOChr16g0766571/Ha412HOChr13g0583031/Ha412HOChr10g0470221/Ha412HOChr08g0352291/Ha412HOChr17g0850441/Ha412HOChr03g0136901/Ha412HOChr03g0094131/Ha412HOChr12g0551181/Ha412HOChr16g0770151/Ha412HOChr12g0540851/Ha412HOChr08g0326741/Ha412HOChr02g0068131/Ha412HOChr09g0403511/Ha412HOChr12g0538061/Ha412HOChr13g0624551/Ha412HOChr15g0703751/Ha412HOChr17g0850461/Ha412HOChr10g0467271/…	23	fatty acid beta-oxidation
696	GO:0006636	GO:0006636	26/2675	58/25009	3.668e-11	6.85183e-09	5.89969e-09	Ha412HOChr09g0415321/Ha412HOChr06g0263501/Ha412HOChr05g0240691/Ha412HOChr06g0263531/Ha412HOChr06g0263471/Ha412HOChr05g0204621/Ha412HOChr04g0198951/Ha412HOChr04g0198991/Ha412HOChr06g0249391/Ha412HOChr06g0263441/Ha412HOChr15g0745981/Ha412HOChr06g0263621/Ha412HOChr13g0582721/Ha412HOChr01g0018231/Ha412HOChr06g0263611/Ha412HOChr05g0203491/Ha412HOChr07g0322601/Ha412HOChr08g0344651/Ha412HOChr09g0383291/…	26	unsaturated fatty acid biosynthetic process
838	GO:0006662	GO:0006662	9/2675	24/25009	0.000527657	0.0091265	0.00785828	Ha412HOChr05g0222811/Ha412HOChr06g0254951/Ha412HOChr16g0772111/Ha412HOChr16g0777701/Ha412HOChr13g0587101/Ha412HOChr05g0201761/Ha412HOChr03g0122531/Ha412HOChr09g0416691/Ha412HOChr13g0609091	9	glycerol ether metabolic process
862	GO:0006744	GO:0006744	10/2675	22/25009	3.6978e-05	0.0010793	0.000929316	Ha412HOChr05g0209461/Ha412HOChr10g0463441/Ha412HOChr03g0092481/Ha412HOChr06g0250651/Ha412HOChr07g0296841/Ha412HOChr08g0357311/Ha412HOChr08g0352291/Ha412HOChr03g0102071/Ha412HOChr03g0098961/Ha412HOChr06g0273001	10	ubiquinone biosynthetic process
924	GO:0006855	GO:0006855	25/2675	106/25009	0.000108687	0.00267142	0.0023002	Ha412HOChr06g0251001/Ha412HOChr17g0818671/Ha412HOChr02g0061931/Ha412HOChr16g0793521/Ha412HOChr05g0220221/Ha412HOChr16g0779321/Ha412HOChr16g0793491/Ha412HOChr05g0244491/Ha412HOChr05g0224441/Ha412HOChr09g0427061/Ha412HOChr16g0767181/Ha412HOChr05g0200981/Ha412HOChr10g0430941/Ha412HOChr04g0160221/Ha412HOChr01g0030161/Ha412HOChr02g0051591/Ha412HOChr09g0428081/Ha412HOChr13g0607181/Ha412HOChr05g0244461/…	25	drug transmembrane transport
1059	GO:0006857	GO:0006857	20/2675	100/25009	0.00422619	0.0443513	0.0381882	Ha412HOChr16g0802271/Ha412HOChr10g0434281/Ha412HOChr05g0202741/Ha412HOChr05g0206231/Ha412HOChr09g0399271/Ha412HOChr16g0758431/Ha412HOChr04g0181771/Ha412HOChr04g0181761/Ha412HOChr17g0805801/Ha412HOChr17g0820951/Ha412HOChr07g0323071/Ha412HOChr01g0045441/Ha412HOChr02g0062931/Ha412HOChr16g0800001/Ha412HOChr13g0594121/Ha412HOChr04g0197571/Ha412HOChr09g0399281/Ha412HOChr16g0754201/Ha412HOChr02g0055041/…	20	oligopeptide transport
1173	GO:0006865	GO:0006865	21/2675	87/25009	0.000266184	0.00507379	0.00436873	Ha412HOChr08g0360771/Ha412HOChr09g0394021/Ha412HOChr15g0732221/Ha412HOChr08g0360711/Ha412HOChr12g0570521/Ha412HOChr15g0713691/Ha412HOChr17g0825581/Ha412HOChr01g0005221/Ha412HOChr03g0143881/Ha412HOChr14g0679121/Ha412HOChr14g0683921/Ha412HOChr15g0714111/Ha412HOChr09g0394061/Ha412HOChr17g0829981/Ha412HOChr15g0739671/Ha412HOChr02g0090271/Ha412HOChr09g0390511/Ha412HOChr03g0101001/Ha412HOChr07g0312891/…	21	amino acid transport
1262	GO:0006979	GO:0006979	76/2675	400/25009	4.67924e-07	2.91361e-05	2.50873e-05	Ha412HOChr04g0196881/Ha412HOChr01g0009251/Ha412HOChr07g0311091/Ha412HOChr16g0766311/Ha412HOChr14g0680181/Ha412HOChr08g0346171/Ha412HOChr14g0662571/Ha412HOChr03g0137351/Ha412HOChr07g0311081/Ha412HOChr03g0131801/Ha412HOChr15g0701161/Ha412HOChr06g0247451/Ha412HOChr05g0241541/Ha412HOChr01g0037591/Ha412HOChr14g0669381/Ha412HOChr10g0460401/Ha412HOChr10g0438411/Ha412HOChr08g0369771/Ha412HOChr12g0553971/…	76	response to oxidative stress
1766	GO:0006995	GO:0006995	10/2675	28/25009	0.000410739	0.0073775	0.00635232	Ha412HOChr03g0131621/Ha412HOChr13g0614631/Ha412HOChr16g0785401/Ha412HOChr08g0337981/Ha412HOChr03g0109981/Ha412HOChr04g0194261/Ha412HOChr14g0634421/Ha412HOChr15g0695071/Ha412HOChr08g0337621/Ha412HOChr13g0594271	10	cellular response to nitrogen starvation
1826	GO:0007031	GO:0007031	10/2675	33/25009	0.00175897	0.0225052	0.0193778	Ha412HOChr10g0470221/Ha412HOChr14g0690301/Ha412HOChr05g0220121/Ha412HOChr03g0139121/Ha412HOChr12g0540851/Ha412HOChr02g0068131/Ha412HOChr04g0190971/Ha412HOChr15g0703751/Ha412HOChr04g0147471/Ha412HOChr06g0252431	10	peroxisome organization
1871	GO:0008152	GO:0008152	50/2675	210/25009	3.98761e-08	3.45439e-06	2.97436e-06	Ha412HOChr14g0682911/Ha412HOChr07g0291461/Ha412HOChr09g0395611/Ha412HOChr03g0102481/Ha412HOChr09g0374211/Ha412HOChr09g0395631/Ha412HOChr07g0291481/Ha412HOChr03g0102421/Ha412HOChr03g0102431/Ha412HOChr15g0734511/Ha412HOChr01g0031891/Ha412HOChr16g0781901/Ha412HOChr09g0425531/Ha412HOChr08g0371801/Ha412HOChr14g0692351/Ha412HOChr09g0402141/Ha412HOChr13g0628391/Ha412HOChr16g0792831/Ha412HOChr15g0734581/…	50	metabolic process
2087	GO:0008299	GO:0008299	11/2675	35/25009	0.00074629	0.0117954	0.0101563	Ha412HOChr12g0560151/Ha412HOChr10g0463451/Ha412HOChr05g0236091/Ha412HOChr07g0314891/Ha412HOChr09g0422471/Ha412HOChr14g0640331/Ha412HOChr15g0724001/Ha412HOChr05g0231241/Ha412HOChr14g0678101/Ha412HOChr03g0098961/Ha412HOChr08g0368641	11	isoprenoid biosynthetic process
2191	GO:0009073	GO:0009073	11/2675	23/25009	8.14985e-06	0.000304479	0.000262168	Ha412HOChr04g0165241/Ha412HOChr04g0192141/Ha412HOChr15g0745601/Ha412HOChr14g0673671/Ha412HOChr13g0630761/Ha412HOChr07g0318511/Ha412HOChr10g0431211/Ha412HOChr02g0070481/Ha412HOChr09g0391111/Ha412HOChr02g0078541/Ha412HOChr16g0776281	11	aromatic amino acid family biosynthetic process
2303	GO:0009269	GO:0009269	10/2675	35/25009	0.00285997	0.0325758	0.028049	Ha412HOChr16g0751611/Ha412HOChr01g0036511/Ha412HOChr17g0807411/Ha412HOChr11g0530111/Ha412HOChr05g0232601/Ha412HOChr10g0471281/Ha412HOChr01g0045081/Ha412HOChr09g0418871/Ha412HOChr01g0045191/Ha412HOChr06g0249831	10	response to desiccation
2385	GO:0009407	GO:0009407	12/2675	48/25009	0.0038672	0.0410451	0.0353414	Ha412HOChr13g0592461/Ha412HOChr07g0289101/Ha412HOChr04g0161611/Ha412HOChr13g0592541/Ha412HOChr06g0264991/Ha412HOChr13g0592641/Ha412HOChr04g0178271/Ha412HOChr13g0592431/Ha412HOChr06g0265101/Ha412HOChr10g0458081/Ha412HOChr06g0245181/Ha412HOChr06g0265071	12	toxin catabolic process
2485	GO:0009411	GO:0009411	11/2675	40/25009	0.00250386	0.0293731	0.0252914	Ha412HOChr09g0426881/Ha412HOChr01g0018131/Ha412HOChr08g0367801/Ha412HOChr15g0745321/Ha412HOChr09g0425531/Ha412HOChr14g0637751/Ha412HOChr10g0453161/Ha412HOChr05g0238801/Ha412HOChr10g0471131/Ha412HOChr08g0359191/Ha412HOChr10g0471141	11	response to UV
2533	GO:0009416	GO:0009416	49/2675	268/25009	0.000128394	0.00307487	0.00264759	Ha412HOChr01g0010761/Ha412HOChr11g0510131/Ha412HOChr09g0401551/Ha412HOChr15g0703951/Ha412HOChr10g0439071/Ha412HOChr01g0001051/Ha412HOChr04g0165151/Ha412HOChr11g0505841/Ha412HOChr07g0288301/Ha412HOChr11g0496661/Ha412HOChr04g0198471/Ha412HOChr07g0296841/Ha412HOChr12g0565891/Ha412HOChr08g0357311/Ha412HOChr04g0183441/Ha412HOChr10g0454891/Ha412HOChr05g0221241/Ha412HOChr13g0599611/Ha412HOChr02g0089421/…	49	response to light stimulus
2845	GO:0009423	GO:0009423	10/2675	23/25009	5.91535e-05	0.00162498	0.00139917	Ha412HOChr04g0165241/Ha412HOChr04g0192141/Ha412HOChr15g0745601/Ha412HOChr13g0630761/Ha412HOChr10g0431211/Ha412HOChr02g0070481/Ha412HOChr09g0391111/Ha412HOChr13g0613281/Ha412HOChr16g0776281/Ha412HOChr09g0397351	10	chorismate biosynthetic process
2919	GO:0009585	GO:0009585	19/2675	72/25009	0.000148469	0.00346675	0.00298501	Ha412HOChr16g0779751/Ha412HOChr13g0604031/Ha412HOChr03g0122231/Ha412HOChr06g0248321/Ha412HOChr10g0468051/Ha412HOChr02g0080481/Ha412HOChr15g0740811/Ha412HOChr00c02709g0867161/Ha412HOChr12g0544961/Ha412HOChr11g0486201/Ha412HOChr10g0462151/Ha412HOChr04g0189321/Ha412HOChr12g0577131/Ha412HOChr07g0293611/Ha412HOChr10g0431851/Ha412HOChr13g0630011/Ha412HOChr02g0074131/Ha412HOChr09g0377541/Ha412HOChr14g06…	19	red, far-red light phototransduction
3165	GO:0009610	GO:0009610	6/2675	14/25009	0.00208918	0.0253414	0.02182	Ha412HOChr13g0599001/Ha412HOChr12g0558331/Ha412HOChr08g0342291/Ha412HOChr02g0083691/Ha412HOChr10g0456671/Ha412HOChr12g0579801	6	response to symbiotic fungus
3183	GO:0009611	GO:0009611	92/2675	369/25009	4.93947e-15	4.61347e-12	3.97238e-12	Ha412HOChr02g0077011/Ha412HOChr07g0311091/Ha412HOChr14g0680181/Ha412HOChr14g0669311/Ha412HOChr14g0662571/Ha412HOChr07g0311081/Ha412HOChr10g0434281/Ha412HOChr09g0415751/Ha412HOChr01g0045131/Ha412HOChr03g0111121/Ha412HOChr13g0601051/Ha412HOChr07g0288301/Ha412HOChr03g0122681/Ha412HOChr17g0825911/Ha412HOChr10g0456961/Ha412HOChr04g0198471/Ha412HOChr07g0296841/Ha412HOChr04g0152581/Ha412HOChr14g0634091/…	92	response to wounding
3636	GO:0009637	GO:0009637	19/2675	80/25009	0.00063466	0.0103995	0.0089544	Ha412HOChr07g0326191/Ha412HOChr15g0699551/Ha412HOChr01g0010761/Ha412HOChr07g0298481/Ha412HOChr14g0633541/Ha412HOChr03g0131621/Ha412HOChr04g0187011/Ha412HOChr04g0165151/Ha412HOChr15g0740811/Ha412HOChr14g0662171/Ha412HOChr10g0462151/Ha412HOChr05g0221241/Ha412HOChr02g0066471/Ha412HOChr06g0268651/Ha412HOChr10g0431851/Ha412HOChr07g0298471/Ha412HOChr04g0196151/Ha412HOChr14g0633481/Ha412HOChr13g0630881	19	response to blue light
3792	GO:0009638	GO:0009638	12/2675	41/25009	0.000888004	0.013165	0.0113356	Ha412HOChr07g0298481/Ha412HOChr08g0357441/Ha412HOChr04g0165151/Ha412HOChr16g0750271/Ha412HOChr12g0544961/Ha412HOChr13g0630141/Ha412HOChr05g0221241/Ha412HOChr12g0577131/Ha412HOChr07g0298471/Ha412HOChr02g0086011/Ha412HOChr14g0677011/Ha412HOChr05g0241571	12	phototropism
3844	GO:0009644	GO:0009644	22/2675	104/25009	0.00131775	0.0183699	0.0158172	Ha412HOChr14g0669381/Ha412HOChr10g0438411/Ha412HOChr08g0369771/Ha412HOChr04g0165151/Ha412HOChr07g0288301/Ha412HOChr15g0725241/Ha412HOChr01g0037121/Ha412HOChr08g0369761/Ha412HOChr11g0517001/Ha412HOChr02g0080451/Ha412HOChr08g0337981/Ha412HOChr05g0200481/Ha412HOChr16g0774171/Ha412HOChr05g0221241/Ha412HOChr05g0211981/Ha412HOChr06g0272761/Ha412HOChr03g0112591/Ha412HOChr05g0212201/Ha412HOChr06g0260991/…	22	response to high light intensity
3963	GO:0009646	GO:0009646	12/2675	40/25009	0.000695015	0.0111921	0.00963687	Ha412HOChr01g0009251/Ha412HOChr16g0766311/Ha412HOChr04g0165151/Ha412HOChr03g0109981/Ha412HOChr05g0242211/Ha412HOChr10g0439591/Ha412HOChr05g0221241/Ha412HOChr05g0236861/Ha412HOChr14g0660571/Ha412HOChr12g0567701/Ha412HOChr12g0536331/Ha412HOChr15g0705031	12	response to absence of light
4021	GO:0009657	GO:0009657	76/2675	18/25009	0.00173848	0.0225052	0.0193778	Ha412HOChr13g0595321/Ha412HOChr07g0301011/Ha412HOChr06g0255451/Ha412HOChr05g0200481/Ha412HOChr17g0815161/Ha412HOChr10g0430791/Ha412HOChr17g0854191	7	plastid organization
4043	GO:0009658	GO:0009658	49/2675	229/25009	1.63798e-06	6.65163e-05	5.72731e-05	Ha412HOChr17g0840271/Ha412HOChr07g0326191/Ha412HOChr08g0365581/Ha412HOChr03g0115821/Ha412HOChr17g0837401/Ha412HOChr14g0653851/Ha412HOChr10g0453981/Ha412HOChr16g0761801/Ha412HOChr15g0698911/Ha412HOChr05g0236361/Ha412HOChr08g0367941/Ha412HOChr03g0115261/Ha412HOChr04g0187011/Ha412HOChr10g0463411/Ha412HOChr08g0337981/Ha412HOChr08g0357571/Ha412HOChr16g0795291/Ha412HOChr05g0200481/Ha412HOChr04g0190741/…	49	chloroplast organization
4325	GO:0009686	GO:0009686	13/2675	34/25009	2.46746e-05	0.000768204	0.000661454	Ha412HOChr05g0201351/Ha412HOChr10g0436361/Ha412HOChr09g0417601/Ha412HOChr16g0789661/Ha412HOChr16g0778811/Ha412HOChr10g0463601/Ha412HOChr16g0789631/Ha412HOChr10g0438461/Ha412HOChr03g0120391/Ha412HOChr11g0529401/Ha412HOChr10g0433621/Ha412HOChr02g0049961/Ha412HOChr16g0789691	13	gibberellin biosynthetic process
4493	GO:0009695	GO:0009695	14/2675	56/25009	0.0018769	0.0236895	0.0203976	Ha412HOChr15g0722161/Ha412HOChr13g0606111/Ha412HOChr03g0136901/Ha412HOChr11g0483091/Ha412HOChr03g0094131/Ha412HOChr16g0770151/Ha412HOChr03g0143671/Ha412HOChr12g0538061/Ha412HOChr09g0423771/Ha412HOChr02g0087041/Ha412HOChr02g0067381/Ha412HOChr12g0552461/Ha412HOChr02g0087061/Ha412HOChr10g0478351	14	jasmonic acid biosynthetic process
4713	GO:0009698	GO:0009698	14/2675	42/25009	7.17393e-05	0.00191441	0.00164838	Ha412HOChr05g0207961/Ha412HOChr08g0360391/Ha412HOChr03g0101861/Ha412HOChr14g0656141/Ha412HOChr16g0750181/Ha412HOChr07g0296841/Ha412HOChr08g0357311/Ha412HOChr09g0425531/Ha412HOChr05g0238801/Ha412HOChr12g0534591/Ha412HOChr06g0273001/Ha412HOChr12g0552461/Ha412HOChr12g0534601/Ha412HOChr12g0534611	14	phenylpropanoid metabolic process
4829	GO:0009699	GO:0009699	14/2675	31/25009	1.12208e-06	4.76372e-05	4.10175e-05	Ha412HOChr07g0311091/Ha412HOChr14g0680181/Ha412HOChr07g0311081/Ha412HOChr01g0012211/Ha412HOChr11g0483901/Ha412HOChr13g0601051/Ha412HOChr10g0476621/Ha412HOChr07g0296841/Ha412HOChr08g0357311/Ha412HOChr13g0606621/Ha412HOChr11g0483851/Ha412HOChr06g0273001/Ha412HOChr13g0601021/Ha412HOChr07g0311101	14	phenylpropanoid biosynthetic process
4931	GO:0009773	GO:0009773	11/2675	25/25009	2.19213e-05	0.000718531	0.000618684	Ha412HOChr06g0264231/Ha412HOChr08g0363621/Ha412HOChr01g0037121/Ha412HOChr11g0517001/Ha412HOChr13g0619111/Ha412HOChr01g0011241/Ha412HOChr02g0084651/Ha412HOChr09g0427831/Ha412HOChr05g0234951/Ha412HOChr04g0195391/Ha412HOChr12g0547131	11	photosynthetic electron transport in photosystem I
5036	GO:0009787	GO:0009787	8/2675	26/25009	0.00451273	0.0463175	0.0398812	Ha412HOChr13g0604031/Ha412HOChr14g0633541/Ha412HOChr17g0815501/Ha412HOChr02g0080481/Ha412HOChr00c02709g0867161/Ha412HOChr10g0468711/Ha412HOChr05g0239401/Ha412HOChr01g0034001	8	regulation of abscisic acid-activated signaling pathway
5090	GO:0009800	GO:0009800	6/2675	11/25009	0.000426953	0.00752404	0.00647849	Ha412HOChr07g0311091/Ha412HOChr14g0680181/Ha412HOChr07g0311081/Ha412HOChr13g0601051/Ha412HOChr13g0601021/Ha412HOChr07g0311101	6	cinnamic acid biosynthetic process
5116	GO:0009813	GO:0009813	25/2675	53/25009	2.17635e-11	5.08178e-09	4.37561e-09	Ha412HOChr11g0510131/Ha412HOChr16g0802151/Ha412HOChr14g0662571/Ha412HOChr05g0207961/Ha412HOChr08g0360391/Ha412HOChr09g0401551/Ha412HOChr10g0439071/Ha412HOChr01g0012211/Ha412HOChr01g0001051/Ha412HOChr08g0367801/Ha412HOChr11g0511101/Ha412HOChr15g0745321/Ha412HOChr11g0511111/Ha412HOChr04g0164671/Ha412HOChr14g0637751/Ha412HOChr12g0562081/Ha412HOChr15g0726661/Ha412HOChr13g0595631/Ha412HOChr15g0695341/…	25	flavonoid biosynthetic process
5214	GO:0009963	GO:0009963	11/2675	25/25009	2.19213e-05	0.000718531	0.000618684	Ha412HOChr16g0779751/Ha412HOChr13g0604031/Ha412HOChr09g0382081/Ha412HOChr02g0080481/Ha412HOChr00c02709g0867161/Ha412HOChr17g0807411/Ha412HOChr12g0535211/Ha412HOChr10g0473021/Ha412HOChr10g0473031/Ha412HOChr05g0238891/Ha412HOChr06g0249831	11	positive regulation of flavonoid biosynthetic process
5242	GO:0010027	GO:0010027	23/2675	75/25009	1.99917e-06	7.78009e-05	6.69896e-05	Ha412HOChr06g0285561/Ha412HOChr14g0635421/Ha412HOChr17g0840271/Ha412HOChr17g0837401/Ha412HOChr11g0506471/Ha412HOChr02g0083771/Ha412HOChr03g0131621/Ha412HOChr14g0677261/Ha412HOChr08g0367941/Ha412HOChr02g0086591/Ha412HOChr11g0521601/Ha412HOChr06g0271081/Ha412HOChr11g0504891/Ha412HOChr16g0791751/Ha412HOChr05g0234161/Ha412HOChr13g0599611/Ha412HOChr01g0016651/Ha412HOChr13g0632151/Ha412HOChr05g0207441/…	23	thylakoid membrane organization
5338	GO:0010030	GO:0010030	11/2675	37/25009	0.00125083	0.0177012	0.0152414	Ha412HOChr03g0133781/Ha412HOChr03g0133811/Ha412HOChr03g0133701/Ha412HOChr03g0133751/Ha412HOChr03g0133761/Ha412HOChr03g0133631/Ha412HOChr03g0133601/Ha412HOChr03g0133691/Ha412HOChr04g0147871/Ha412HOChr08g0352291/Ha412HOChr09g0396101	11	positive regulation of seed germination
5378	GO:0010044	GO:0010044	7/2675	21/25009	0.00476485	0.0473443	0.0407653	Ha412HOChr15g0734841/Ha412HOChr04g0170841/Ha412HOChr10g0469821/Ha412HOChr01g0034041/Ha412HOChr12g0540431/Ha412HOChr05g0241681/Ha412HOChr04g0170871	7	response to aluminum ion
5411	GO:0010099	GO:0010099	8/2675	21/25009	0.00095642	0.0139578	0.0120182	Ha412HOChr03g0115821/Ha412HOChr13g0604031/Ha412HOChr06g0268991/Ha412HOChr10g0463411/Ha412HOChr02g0080481/Ha412HOChr00c02709g0867161/Ha412HOChr02g0089421/Ha412HOChr10g0433621	8	regulation of photomorphogenesis
5459	GO:0010109	GO:0010109	6/2675	15/25009	0.00316899	0.0355113	0.0305766	Ha412HOChr03g0131621/Ha412HOChr04g0190741/Ha412HOChr10g0439591/Ha412HOChr06g0252601/Ha412HOChr13g0632291/Ha412HOChr16g0761451	6	regulation of photosynthesis
5491	GO:0010114	GO:0010114	28/2675	77/25009	2.3279e-09	3.10608e-07	2.67446e-07	Ha412HOChr03g0133701/Ha412HOChr07g0326191/Ha412HOChr01g0010761/Ha412HOChr13g0604031/Ha412HOChr03g0133751/Ha412HOChr03g0133761/Ha412HOChr03g0133631/Ha412HOChr13g0595321/Ha412HOChr03g0131621/Ha412HOChr03g0133691/Ha412HOChr04g0187011/Ha412HOChr04g0165151/Ha412HOChr02g0080481/Ha412HOChr08g0337981/Ha412HOChr00c02709g0867161/Ha412HOChr10g0463601/Ha412HOChr05g0205481/Ha412HOChr05g0221241/Ha412HOChr16g07…	28	response to red light
5583	GO:0010117	GO:0010117	14/2675	30/25009	6.82612e-07	3.19951e-05	2.7549e-05	Ha412HOChr03g0133781/Ha412HOChr03g0133811/Ha412HOChr03g0133701/Ha412HOChr03g0133751/Ha412HOChr03g0133761/Ha412HOChr03g0133631/Ha412HOChr03g0133601/Ha412HOChr14g0677261/Ha412HOChr03g0133691/Ha412HOChr02g0086591/Ha412HOChr04g0165151/Ha412HOChr01g0037121/Ha412HOChr11g0517001/Ha412HOChr05g0221241	14	photoprotection
5613	GO:0010189	GO:0010189	9/2675	21/25009	0.000159792	0.00351476	0.00302634	Ha412HOChr13g0584531/Ha412HOChr08g0369771/Ha412HOChr08g0369761/Ha412HOChr07g0308911/Ha412HOChr09g0383291/Ha412HOChr05g0235071/Ha412HOChr08g0338521/Ha412HOChr12g0534541/Ha412HOChr09g0383321	9	vitamin E biosynthetic process
5701	GO:0010196	GO:0010196	7/2675	18/25009	0.00173848	0.0225052	0.0193778	Ha412HOChr13g0609411/Ha412HOChr02g0083771/Ha412HOChr08g0367941/Ha412HOChr05g0234161/Ha412HOChr09g0402141/Ha412HOChr03g0123131/Ha412HOChr02g0083821	7	nonphotochemical quenching
5724	GO:0010206	GO:0010206	9/2675	21/25009	0.000159792	0.00351476	0.00302634	Ha412HOChr06g0285561/Ha412HOChr14g0635421/Ha412HOChr17g0840271/Ha412HOChr17g0837401/Ha412HOChr07g0288301/Ha412HOChr04g0179541/Ha412HOChr09g0413661/Ha412HOChr07g0317241/Ha412HOChr09g0402201	9	photosystem II repair
5832	GO:0010207	GO:0010207	10/2675	35/25009	0.00285997	0.0325758	0.028049	Ha412HOChr07g0326191/Ha412HOChr09g0430321/Ha412HOChr07g0288301/Ha412HOChr04g0155531/Ha412HOChr08g0353721/Ha412HOChr14g0664311/Ha412HOChr13g0599611/Ha412HOChr13g0630041/Ha412HOChr04g0151221/Ha412HOChr04g0145071	10	photosystem II assembly
6016	GO:0010218	GO:0010218	16/2675	70/25009	0.0025159	0.0293731	0.0252914	Ha412HOChr03g0133701/Ha412HOChr07g0326191/Ha412HOChr01g0010761/Ha412HOChr13g0604031/Ha412HOChr03g0133751/Ha412HOChr03g0133761/Ha412HOChr03g0133631/Ha412HOChr03g0133691/Ha412HOChr04g0165151/Ha412HOChr02g0080481/Ha412HOChr00c02709g0867161/Ha412HOChr05g0221241/Ha412HOChr10g0431851/Ha412HOChr13g0630011/Ha412HOChr04g0196151/Ha412HOChr14g0633481	16	response to far red light
6100	GO:0010224	GO:0010224	43/2675	115/25009	4.23437e-14	1.97745e-11	1.70266e-11	Ha412HOChr03g0133701/Ha412HOChr01g0009251/Ha412HOChr07g0311091/Ha412HOChr16g0779751/Ha412HOChr01g0018131/Ha412HOChr13g0604031/Ha412HOChr16g0766311/Ha412HOChr14g0680181/Ha412HOChr03g0133751/Ha412HOChr11g0510131/Ha412HOChr03g0133761/Ha412HOChr03g0133631/Ha412HOChr16g0802151/Ha412HOChr14g0662571/Ha412HOChr07g0311081/Ha412HOChr04g0177061/Ha412HOChr03g0133691/Ha412HOChr09g0415751/Ha412HOChr06g0250651/…	43	response to UV-B
6262	GO:0010304	GO:0010304	8/2675	15/25009	5.4537e-05	0.00154356	0.00132907	Ha412HOChr06g0285561/Ha412HOChr14g0635421/Ha412HOChr17g0840271/Ha412HOChr17g0837401/Ha412HOChr14g0692751/Ha412HOChr06g0271071/Ha412HOChr13g0591051/Ha412HOChr10g0476731	8	PSII associated light-harvesting complex II catabolic process
6343	GO:0010337	GO:0010337	8/2675	26/25009	0.00451273	0.0463175	0.0398812	Ha412HOChr04g0182511/Ha412HOChr10g0468711/Ha412HOChr15g0720381/Ha412HOChr05g0207351/Ha412HOChr06g0245311/Ha412HOChr01g0034001/Ha412HOChr14g0658111/Ha412HOChr01g0025181	8	regulation of salicylic acid metabolic process
6399	GO:0010345	GO:0010345	8/2675	25/25009	0.0034425	0.0373872	0.0321918	Ha412HOChr10g0456961/Ha412HOChr09g0424401/Ha412HOChr12g0555521/Ha412HOChr08g0343481/Ha412HOChr12g0550741/Ha412HOChr01g0038901/Ha412HOChr13g0583531/Ha412HOChr04g0178161	8	suberin biosynthetic process
6459	GO:0010380	GO:0010380	12/2675	41/25009	0.000888004	0.013165	0.0113356	Ha412HOChr03g0133781/Ha412HOChr03g0133811/Ha412HOChr03g0133701/Ha412HOChr08g0365581/Ha412HOChr03g0133751/Ha412HOChr03g0133761/Ha412HOChr03g0133631/Ha412HOChr03g0133601/Ha412HOChr05g0236361/Ha412HOChr03g0133691/Ha412HOChr08g0357571/Ha412HOChr05g0236351	12	regulation of chlorophyll biosynthetic process
6549	GO:0010439	GO:0010439	6/2675	12/25009	0.000776613	0.0118911	0.0102387	Ha412HOChr15g0699181/Ha412HOChr07g0306561/Ha412HOChr10g0433491/Ha412HOChr01g0036581/Ha412HOChr16g0753611/Ha412HOChr13g0588161	6	regulation of glucosinolate biosynthetic process
6573	GO:0015979	GO:0015979	52/2675	216/25009	1.45112e-08	1.50594e-06	1.29667e-06	Ha412HOChr03g0133781/Ha412HOChr03g0133811/Ha412HOChr03g0133701/Ha412HOChr12g0560151/Ha412HOChr01g0010761/Ha412HOChr10g0463451/Ha412HOChr10g0435381/Ha412HOChr03g0133751/Ha412HOChr03g0133761/Ha412HOChr03g0133631/Ha412HOChr03g0133601/Ha412HOChr02g0083771/Ha412HOChr17g0840331/Ha412HOChr06g0264231/Ha412HOChr03g0133691/Ha412HOChr03g0129971/Ha412HOChr01g0024461/Ha412HOChr07g0288301/Ha412HOChr10g0446421/…	52	photosynthesis
7133	GO:0015994	GO:0015994	8/2675	10/25009	6.25883e-07	3.19951e-05	2.7549e-05	Ha412HOChr01g0009251/Ha412HOChr16g0766311/Ha412HOChr08g0369771/Ha412HOChr08g0369761/Ha412HOChr07g0316161/Ha412HOChr09g0415351/Ha412HOChr07g0286551/Ha412HOChr13g0608871	8	chlorophyll metabolic process
7155	GO:0015995	GO:0015995	16/2675	62/25009	0.000631374	0.0103995	0.0089544	Ha412HOChr10g0463411/Ha412HOChr10g0446421/Ha412HOChr11g0484021/Ha412HOChr11g0528131/Ha412HOChr10g0446461/Ha412HOChr16g0782741/Ha412HOChr03g0136821/Ha412HOChr03g0101411/Ha412HOChr12g0572071/Ha412HOChr14g0640331/Ha412HOChr05g0235071/Ha412HOChr12g0569621/Ha412HOChr03g0129151/Ha412HOChr02g0059641/Ha412HOChr10g0433621/Ha412HOChr14g0679271	16	chlorophyll biosynthetic process
7413	GO:0015996	GO:0015996	8/2675	17/25009	0.000169166	0.00359094	0.00309194	Ha412HOChr03g0131621/Ha412HOChr06g0250651/Ha412HOChr02g0076611/Ha412HOChr11g0523271/Ha412HOChr06g0271071/Ha412HOChr05g0240731/Ha412HOChr05g0208001/Ha412HOChr10g0476731	8	chlorophyll catabolic process
7483	GO:0016106	GO:0016106	6/2675	14/25009	0.00208918	0.0253414	0.02182	Ha412HOChr08g0365321/Ha412HOChr08g0371171/Ha412HOChr02g0069291/Ha412HOChr02g0075111/Ha412HOChr12g0535021/Ha412HOChr17g0847201	6	sesquiterpenoid biosynthetic process
7511	GO:0016114	GO:0016114	9/2675	20/25009	0.000100871	0.00254631	0.00219248	Ha412HOChr10g0432571/Ha412HOChr05g0205761/Ha412HOChr14g0649711/Ha412HOChr03g0136821/Ha412HOChr03g0101411/Ha412HOChr12g0572071/Ha412HOChr08g0370631/Ha412HOChr03g0129151/Ha412HOChr16g0780461	9	terpenoid biosynthetic process
7559	GO:0016117	GO:0016117	14/2675	28/25009	2.31779e-07	1.5463e-05	1.33142e-05	Ha412HOChr15g0746161/Ha412HOChr15g0724321/Ha412HOChr14g0668731/Ha412HOChr03g0092481/Ha412HOChr05g0200481/Ha412HOChr03g0136821/Ha412HOChr08g0357121/Ha412HOChr14g0639511/Ha412HOChr01g0040371/Ha412HOChr05g0231241/Ha412HOChr08g0368641/Ha412HOChr02g0073771/Ha412HOChr09g0377541/Ha412HOChr01g0043341	14	carotenoid biosynthetic process
7639	GO:0019252	GO:0019252	11/2675	39/25009	0.00200643	0.0249867	0.0215145	Ha412HOChr04g0188451/Ha412HOChr14g0688321/Ha412HOChr03g0115801/Ha412HOChr16g0778311/Ha412HOChr04g0187861/Ha412HOChr09g0407091/Ha412HOChr07g0322171/Ha412HOChr05g0207001/Ha412HOChr15g0696651/Ha412HOChr09g0413461/Ha412HOChr03g0105221	11	starch biosynthetic process
7753	GO:0019253	GO:0019253	9/2675	27/25009	0.0014058	0.0190292	0.0163849	Ha412HOChr06g0264231/Ha412HOChr14g0688321/Ha412HOChr04g0183441/Ha412HOChr01g0011241/Ha412HOChr13g0616881/Ha412HOChr07g0322171/Ha412HOChr03g0132381/Ha412HOChr04g0195391/Ha412HOChr08g0348561	9	reductive pentose-phosphate cycle
7825	GO:0019288	GO:0019288	14/2675	26/25009	6.86969e-08	5.34691e-06	4.6039e-06	Ha412HOChr05g0236091/Ha412HOChr07g0314891/Ha412HOChr03g0116461/Ha412HOChr14g0649711/Ha412HOChr03g0105661/Ha412HOChr03g0136821/Ha412HOChr16g0757601/Ha412HOChr09g0422471/Ha412HOChr03g0101411/Ha412HOChr12g0572071/Ha412HOChr14g0678101/Ha412HOChr05g0232631/Ha412HOChr03g0129151/Ha412HOChr14g0684801	14	isopentenyl diphosphate biosynthetic process, methylerythritol 4-phosphate pathway
7927	GO:0019464	GO:0019464	5/2675	11/25009	0.00370066	0.0397289	0.0342081	Ha412HOChr06g0258951/Ha412HOChr06g0249521/Ha412HOChr11g0482251/Ha412HOChr17g0811101/Ha412HOChr13g0612931	5	glycine decarboxylation via glycine cleavage system
7959	GO:0019748	GO:0019748	14/2675	37/25009	1.38836e-05	0.000498742	0.000429436	Ha412HOChr01g0027681/Ha412HOChr13g0600091/Ha412HOChr15g0743181/Ha412HOChr04g0199981/Ha412HOChr03g0134851/Ha412HOChr15g0710491/Ha412HOChr13g0631251/Ha412HOChr01g0027691/Ha412HOChr15g0742261/Ha412HOChr13g0606621/Ha412HOChr13g0621671/Ha412HOChr03g0114201/Ha412HOChr06g0272011/Ha412HOChr13g0629291	14	secondary metabolic process
7996	GO:0030163	GO:0030163	20/2675	98/25009	0.00331889	0.0364687	0.031401	Ha412HOChr06g0285561/Ha412HOChr17g0840271/Ha412HOChr17g0837401/Ha412HOChr09g0415371/Ha412HOChr04g0169021/Ha412HOChr07g0326311/Ha412HOChr04g0185251/Ha412HOChr05g0220671/Ha412HOChr15g0743531/Ha412HOChr03g0106891/Ha412HOChr11g0484261/Ha412HOChr07g0315291/Ha412HOChr09g0400181/Ha412HOChr10g0475381/Ha412HOChr02g0055851/Ha412HOChr04g0155891/Ha412HOChr03g0114891/Ha412HOChr07g0317241/Ha412HOChr15g0727831/…	20	protein catabolic process
8200	GO:0030388	GO:0030388	6/2675	10/25009	0.000213432	0.0042414	0.00365201	Ha412HOChr06g0264231/Ha412HOChr14g0688321/Ha412HOChr01g0011241/Ha412HOChr07g0322171/Ha412HOChr05g0243081/Ha412HOChr04g0195391	6	fructose 1,6-bisphosphate metabolic process
8232	GO:0034599	GO:0034599	13/2675	42/25009	0.000298951	0.0054749	0.0047141	Ha412HOChr04g0196881/Ha412HOChr15g0732701/Ha412HOChr12g0571901/Ha412HOChr14g0669381/Ha412HOChr10g0467401/Ha412HOChr15g0725241/Ha412HOChr17g0819871/Ha412HOChr11g0486431/Ha412HOChr16g0774171/Ha412HOChr16g0755301/Ha412HOChr15g0714061/Ha412HOChr13g0604441/Ha412HOChr14g0633341	13	cellular response to oxidative stress
8332	GO:0044255	GO:0044255	7/2675	21/25009	0.00476485	0.0473443	0.0407653	Ha412HOChr03g0109891/Ha412HOChr17g0805461/Ha412HOChr03g0109881/Ha412HOChr08g0346431/Ha412HOChr17g0805431/Ha412HOChr09g0419501/Ha412HOChr10g0459411	7	cellular lipid metabolic process
8376	GO:0046244	GO:0046244	6/2675	10/25009	0.000213432	0.0042414	0.00365201	Ha412HOChr07g0311091/Ha412HOChr14g0680181/Ha412HOChr07g0311081/Ha412HOChr13g0601051/Ha412HOChr13g0601021/Ha412HOChr07g0311101	6	salicylic acid catabolic process
8398	GO:0048564	GO:0048564	8/2675	22/25009	0.00136305	0.0187219	0.0161203	Ha412HOChr06g0285561/Ha412HOChr17g0840271/Ha412HOChr17g0837401/Ha412HOChr11g0521601/Ha412HOChr09g0404401/Ha412HOChr13g0599611/Ha412HOChr03g0102261/Ha412HOChr02g0067181	8	photosystem I assembly
8506	GO:0050826	GO:0050826	10/2675	31/25009	0.00102864	0.0147807	0.0127268	Ha412HOChr05g0226191/Ha412HOChr05g0211981/Ha412HOChr08g0356511/Ha412HOChr06g0272761/Ha412HOChr10g0449771/Ha412HOChr05g0212201/Ha412HOChr10g0468711/Ha412HOChr09g0403011/Ha412HOChr01g0034001/Ha412HOChr15g0740281	10	response to freezing
8572	GO:0050832	GO:0050832	55/2675	361/25009	0.00456595	0.0463543	0.0399129	Ha412HOChr13g0600071/Ha412HOChr03g0102481/Ha412HOChr09g0399981/Ha412HOChr13g0600161/Ha412HOChr08g0339681/Ha412HOChr03g0102421/Ha412HOChr06g0245171/Ha412HOChr01g0004871/Ha412HOChr01g0004911/Ha412HOChr14g0665211/Ha412HOChr04g0145431/Ha412HOChr01g0004701/Ha412HOChr00c01155g0865771/Ha412HOChr16g0748741/Ha412HOChr09g0425811/Ha412HOChr01g0036511/Ha412HOChr02g0082891/Ha412HOChr05g0238551/Ha412HOChr03g01…	55	defense response to fungus
9700	GO:0051289	GO:0051289	7/2675	16/25009	0.000757732	0.0117954	0.0101563	Ha412HOChr05g0227061/Ha412HOChr02g0049451/Ha412HOChr17g0807411/Ha412HOChr12g0569791/Ha412HOChr17g0805411/Ha412HOChr04g0147161/Ha412HOChr06g0249831	7	protein homotetramerization
9718	GO:0051555	GO:0051555	9/2675	30/25009	0.00319374	0.0355113	0.0305766	Ha412HOChr11g0510131/Ha412HOChr10g0439071/Ha412HOChr01g0001051/Ha412HOChr07g0306771/Ha412HOChr13g0595631/Ha412HOChr15g0695341/Ha412HOChr08g0350241/Ha412HOChr08g0350261/Ha412HOChr13g0620301	9	flavonol biosynthetic process
9753	GO:0051603	GO:0051603	34/2675	106/25009	2.15665e-09	3.10608e-07	2.67446e-07	Ha412HOChr04g0181241/Ha412HOChr16g0751611/Ha412HOChr01g0027681/Ha412HOChr16g0759611/Ha412HOChr12g0567731/Ha412HOChr05g0232431/Ha412HOChr13g0600091/Ha412HOChr15g0743181/Ha412HOChr09g0376641/Ha412HOChr04g0199981/Ha412HOChr11g0489381/Ha412HOChr02g0074071/Ha412HOChr15g0710491/Ha412HOChr13g0631251/Ha412HOChr02g0074121/Ha412HOChr01g0027691/Ha412HOChr13g0596371/Ha412HOChr15g0742261/Ha412HOChr09g0416321/…	34	proteolysis involved in cellular protein catabolic process
10110	GO:0071482	GO:0071482	10/2675	16/25009	8.39954e-07	3.7358e-05	3.21667e-05	Ha412HOChr01g0031561/Ha412HOChr08g0346181/Ha412HOChr11g0506471/Ha412HOChr05g0219311/Ha412HOChr04g0187011/Ha412HOChr02g0074161/Ha412HOChr17g0819791/Ha412HOChr13g0601281/Ha412HOChr15g0729921/Ha412HOChr00c00192g0863321	10	cellular response to light stimulus
10210	GO:0071483	GO:0071483	10/2675	13/25009	4.06834e-08	3.45439e-06	2.97436e-06	Ha412HOChr03g0133781/Ha412HOChr03g0133811/Ha412HOChr03g0133701/Ha412HOChr07g0326191/Ha412HOChr03g0133751/Ha412HOChr03g0133761/Ha412HOChr03g0133631/Ha412HOChr03g0133601/Ha412HOChr03g0133691/Ha412HOChr13g0601281	10	cellular response to blue light
10240	GO:0071486	GO:0071486	11/2675	19/25009	6.85119e-07	3.19951e-05	2.7549e-05	Ha412HOChr03g0133781/Ha412HOChr03g0133811/Ha412HOChr03g0133701/Ha412HOChr03g0133751/Ha412HOChr14g0669311/Ha412HOChr03g0133761/Ha412HOChr03g0133631/Ha412HOChr03g0133601/Ha412HOChr03g0133691/Ha412HOChr03g0112591/Ha412HOChr14g0660511	11	cellular response to high light intensity
10298	GO:0071490	GO:0071490	8/2675	10/25009	6.25883e-07	3.19951e-05	2.7549e-05	Ha412HOChr03g0133781/Ha412HOChr03g0133811/Ha412HOChr03g0133701/Ha412HOChr03g0133751/Ha412HOChr03g0133761/Ha412HOChr03g0133631/Ha412HOChr03g0133601/Ha412HOChr03g0133691	8	cellular response to far red light
10318	GO:0071491	GO:0071491	8/2675	10/25009	6.25883e-07	3.19951e-05	2.7549e-05	Ha412HOChr03g0133781/Ha412HOChr03g0133811/Ha412HOChr03g0133701/Ha412HOChr03g0133751/Ha412HOChr03g0133761/Ha412HOChr03g0133631/Ha412HOChr03g0133601/Ha412HOChr03g0133691	8	cellular response to red light
10338	GO:0071492	GO:0071492	10/2675	12/25009	1.0394e-08	1.21351e-06	1.04488e-06	Ha412HOChr03g0133781/Ha412HOChr03g0133811/Ha412HOChr03g0133701/Ha412HOChr03g0133751/Ha412HOChr14g0669311/Ha412HOChr03g0133761/Ha412HOChr03g0133631/Ha412HOChr03g0133601/Ha412HOChr03g0133691/Ha412HOChr03g0112591	10	cellular response to UV-A
10362	GO:0080027	GO:0080027	10/2675	29/25009	0.000567235	0.00963268	0.00829412	Ha412HOChr03g0111121/Ha412HOChr08g0365321/Ha412HOChr08g0371171/Ha412HOChr02g0069291/Ha412HOChr02g0075111/Ha412HOChr13g0606111/Ha412HOChr12g0535021/Ha412HOChr17g0847201/Ha412HOChr17g0833571/Ha412HOChr03g0111141	10	response to herbivore
10404	GO:0080167	GO:0080167	55/2675	197/25009	1.40619e-11	4.37795e-09	3.76958e-09	Ha412HOChr01g0015771/Ha412HOChr03g0133781/Ha412HOChr03g0133811/Ha412HOChr03g0097671/Ha412HOChr05g0203951/Ha412HOChr17g0827741/Ha412HOChr03g0115821/Ha412HOChr13g0586461/Ha412HOChr07g0311091/Ha412HOChr13g0604031/Ha412HOChr14g0680181/Ha412HOChr06g0263251/Ha412HOChr03g0133601/Ha412HOChr13g0609411/Ha412HOChr02g0083771/Ha412HOChr12g0569341/Ha412HOChr05g0207961/Ha412HOChr07g0311081/Ha412HOChr08g0367941/…	55	response to karrikin
10622	GO:0098869	GO:0098869	10/2675	21/25009	2.23099e-05	0.000718531	0.000618684	Ha412HOChr03g0137351/Ha412HOChr06g0247451/Ha412HOChr14g0667751/Ha412HOChr17g0819871/Ha412HOChr14g0673671/Ha412HOChr07g0318511/Ha412HOChr15g0714061/Ha412HOChr13g0621641/Ha412HOChr11g0504411/Ha412HOChr03g0137331	10	cellular oxidant detoxification
10643	GO:1900386	GO:1900386	6/2675	10/25009	0.000213432	0.0042414	0.00365201	Ha412HOChr11g0510131/Ha412HOChr10g0439071/Ha412HOChr01g0001051/Ha412HOChr13g0595631/Ha412HOChr15g0695341/Ha412HOChr13g0620301	6	positive regulation of flavonol biosynthetic process
10653	GO:1901642	GO:1901642	5/2675	10/25009	0.00221261	0.0264946	0.0228129	Ha412HOChr12g0557771/Ha412HOChr16g0780791/Ha412HOChr17g0849681/Ha412HOChr08g0326901/Ha412HOChr10g0474881	5	nucleoside transmembrane transport
10666	GO:2001141	GO:2001141	7/2675	11/25009	3.54984e-05	0.00106953	0.000920909	Ha412HOChr07g0326191/Ha412HOChr08g0346181/Ha412HOChr05g0219311/Ha412HOChr04g0187011/Ha412HOChr02g0074161/Ha412HOChr15g0729921/Ha412HOChr00c00192g0863321	7	regulation of RNA biosynthetic process

[truncated: 7 more sheets: ZT12_shaded, ZT15_lit, ZT15_shaded, ZT18_lit, ZT18_shaded, ZT21_lit, ZT21_shaded]
