# Supplementary material for: Multiple light signaling pathways control solar tracking in sunflowers
Source: PLoS Biol. 2023 Oct 31;21(10):e3002344. doi: 10.1371/journal.pbio.3002344 (PMC10617704; doi:10.1371/journal.pbio.3002344)
Supplement: S3 Data — List of genes more highly expressed on the shaded side of phototropic stems at ZT4, the lit side at ZT15, and their overlap. List of genes overexpressed at ZT4 shaded and ZT15 lit, which are found in the response to auxin category. (XLSX) [file pbio.3002344.s015.xlsx]

## Sheet: SupData.03_ReadMe
S3 Data. List of differentially expressed genes shown in Fig. S2
List of genes more highly expressed on the shaded side of phototropic stems at ZT4, the Lit side at ZT15, and their overlap. List of genes overexpressed at ZT4 shaded and ZT15 lit which are found in the response to auxin category.

## Sheet: ZT4_phot
	Ha412	Arabidopsis	common.name	At.annotation
1	Ha412HOChr00c00009g0858831	AT4G22850		SNARE associated Golgi protein family
2	Ha412HOChr00c00180g0863181	AT5G03530	ATRAB ALPHA, ATRAB, ATRAB18B, ATRABC2A, RABC2A	RAB GTPase homolog C2A
3	Ha412HOChr00c00336g0864131	AT3G55700		UDP-Glycosyltransferase superfamily protein
4	Ha412HOChr00c00589g0864931	AT2G44380		Cysteine/Histidine-rich C1 domain family protein
5	Ha412HOChr00c00589g0864961	AT2G44380		Cysteine/Histidine-rich C1 domain family protein
7	Ha412HOChr00c00706g0865071	AT1G80780		Polynucleotidyl transferase, ribonuclease H-like superfamily protein
8	Ha412HOChr00c03128g0867491	AT1G53300	TTL1	tetratricopetide-repeat thioredoxin-like 1
9	Ha412HOChr00c09785g0870301	AT2G18790	PHYB, HY3, OOP1	phytochrome B
10	Ha412HOChr01g0002101	AT1G03010		Phototropic-responsive NPH3 family protein
11	Ha412HOChr01g0002371	AT2G47900	AtTLP3, TLP3	tubby like protein 3
12	Ha412HOChr01g0002371	AT2G47900	TLP3	tubby like protein 3
13	Ha412HOChr01g0002431	NA	NA	NA
14	Ha412HOChr01g0003171	AT2G48030		DNAse I-like superfamily protein
15	Ha412HOChr01g0003261	AT3G63120	CYCP1;1	cyclin p1;1
16	Ha412HOChr01g0003481	AT4G14860	atofp11, OFP11	ovate family protein 11
17	Ha412HOChr01g0003901	NA	NA	NA
18	Ha412HOChr01g0004341	AT5G43700	ATAUX2-11, IAA4	AUX/IAA transcriptional regulator family protein
19	Ha412HOChr01g0004591	AT1G08800		Protein of unknown function, DUF593
21	Ha412HOChr01g0005011	AT2G43060	IBH1	ILI1 binding bHLH 1
22	Ha412HOChr01g0005341	AT1G30090		Galactose oxidase/kelch repeat superfamily protein
23	Ha412HOChr01g0005981	AT3G59400	GUN4	enzyme binding;tetrapyrrole binding
24	Ha412HOChr01g0006621	AT4G32410	CESA1, RSW1, AtCESA1	cellulose synthase 1
25	Ha412HOChr01g0007131	AT4G23180	CRK10, RLK4	cysteine-rich RLK (RECEPTOR-like protein kinase) 10
26	Ha412HOChr01g0007471	AT1G11545	XTH8	xyloglucan endotransglucosylase/hydrolase 8
27	Ha412HOChr01g0008961	AT1G03370		C2 calcium/lipid-binding and GRAM domain containing protein
28	Ha412HOChr01g0009591	AT3G08920		Rhodanese/Cell cycle control phosphatase superfamily protein
29	Ha412HOChr01g0011071	AT2G37650		GRAS family transcription factor
30	Ha412HOChr01g0011591	AT2G40820		FUNCTIONS IN: molecular_function unknown; INVOLVED IN: biological_process unknown; LOCATED IN: plasma membrane; EXPRESSED IN: 21 plant structures; EXPRESSED DURING: 13 growth stages; BEST Arabidopsis thaliana protein match is: myosin heavy chain-related (TAIR:AT3G56480.1); Has 203 Blast hits to 195 proteins in 64 species: Archae - 3; Bacteria - 13; Metazoa - 26; Fungi - 15; Plants - 101; Viruses …
31	Ha412HOChr01g0013091	AT3G57062		unknown protein; FUNCTIONS IN: molecular_function unknown; INVOLVED IN: biological_process unknown; LOCATED IN: endomembrane system; Has 30201 Blast hits to 17322 proteins in 780 species: Archae - 12; Bacteria - 1396; Metazoa - 17338; Fungi - 3422; Plants - 5037; Viruses - 0; Other Eukaryotes - 2996 (source: NCBI BLink).
32	Ha412HOChr01g0013091	AT3G57062		unknown protein; FUNCTIONS IN: molecular_function unknown; INVOLVED IN: biological_process unknown; LOCATED IN: endomembrane system.
33	Ha412HOChr01g0013141	AT3G46290	HERK1	hercules receptor kinase 1
34	Ha412HOChr01g0013221	AT4G38180	FRS5	FAR1-related sequence 5
35	Ha412HOChr01g0013291	AT2G41370	BOP2	Ankyrin repeat family protein / BTB/POZ domain-containing protein
36	Ha412HOChr01g0014201	AT2G41820		Leucine-rich repeat protein kinase family protein
37	Ha412HOChr01g0014641	AT2G42300		basic helix-loop-helix (bHLH) DNA-binding superfamily protein
38	Ha412HOChr01g0014691	AT3G57810		Cysteine proteinases superfamily protein
39	Ha412HOChr01g0014951	AT5G06750		Protein phosphatase 2C family protein
40	Ha412HOChr01g0015581	AT2G36220		unknown protein; BEST Arabidopsis thaliana protein match is: unknown protein (TAIR:AT3G52710.1); Has 74 Blast hits to 74 proteins in 10 species: Archae - 0; Bacteria - 0; Metazoa - 0; Fungi - 0; Plants - 74; Viruses - 0; Other Eukaryotes - 0 (source: NCBI BLink).
41	Ha412HOChr01g0016071	AT5G02640		unknown protein; BEST Arabidopsis thaliana protein match is: unknown protein (TAIR:AT3G46300.1); Has 37 Blast hits to 37 proteins in 10 species: Archae - 0; Bacteria - 0; Metazoa - 0; Fungi - 0; Plants - 37; Viruses - 0; Other Eukaryotes - 0 (source: NCBI BLink).
42	Ha412HOChr01g0016111	AT2G28630	KCS12	3-ketoacyl-CoA synthase 12
43	Ha412HOChr01g0016121	AT2G28630	KCS12	3-ketoacyl-CoA synthase 12
44	Ha412HOChr01g0016371	AT5G59750		DHBP synthase RibB-like alpha/beta domain;GTP cyclohydrolase II
45	Ha412HOChr01g0016701	AT5G59350		unknown protein; FUNCTIONS IN: molecular_function unknown; INVOLVED IN: biological_process unknown; LOCATED IN: endomembrane system; EXPRESSED IN: 23 plant structures; EXPRESSED DURING: 13 growth stages; Has 1807 Blast hits to 1807 proteins in 277 species: Archae - 0; Bacteria - 0; Metazoa - 736; Fungi - 347; Plants - 385; Viruses - 0; Other Eukaryotes - 339 (source: NCBI BLink).
46	Ha412HOChr01g0016821	AT2G28840	XBAT31	XB3 ortholog 1 in Arabidopsis thaliana
47	Ha412HOChr01g0016981	AT2G28940		Protein kinase superfamily protein
48	Ha412HOChr01g0017011	NA	NA	NA
49	Ha412HOChr01g0017461	AT3G46670	UGT76E11	UDP-glucosyl transferase 76E11
50	Ha412HOChr01g0017741	AT1G79830	GC5	golgin candidate 5
53	Ha412HOChr01g0018211	AT2G29970		Double Clp-N motif-containing P-loop nucleoside triphosphate hydrolases superfamily protein
54	Ha412HOChr01g0018341	AT5G58600	PMR5	Plant protein of unknown function (DUF828)
55	Ha412HOChr01g0018341	AT5G58600	PMR5, TBL44	Plant protein of unknown function (DUF828)
56	Ha412HOChr01g0018531	AT2G38300		myb-like HTH transcriptional regulator family protein
57	Ha412HOChr01g0018761	AT1G07090	LSH6	Protein of unknown function (DUF640)
58	Ha412HOChr01g0020511	NA	NA	NA
59	Ha412HOChr01g0020901	AT5G58350	WNK4, ZIK2	with no lysine (K) kinase 4
60	Ha412HOChr01g0022241	AT5G10860		Cystathionine beta-synthase (CBS) family protein
61	Ha412HOChr01g0022791	AT5G48385		FRIGIDA-like protein
62	Ha412HOChr01g0023251	AT1G11440		BEST Arabidopsis thaliana protein match is: glycine-rich protein (TAIR:AT3G29075.1); Has 19337 Blast hits to 8589 proteins in 488 species: Archae - 26; Bacteria - 641; Metazoa - 7852; Fungi - 2167; Plants - 955; Viruses - 616; Other Eukaryotes - 7080 (source: NCBI BLink).
63	Ha412HOChr01g0023321	AT5G48450	sks3	SKU5 similar 3
64	Ha412HOChr01g0024451	AT4G28650		Leucine-rich repeat transmembrane protein kinase family protein
65	Ha412HOChr01g0024981	AT2G32700	LUH	LEUNIG_homolog
66	Ha412HOChr01g0025331	AT2G18960	AHA1, PMA, OST2, HA1	H(+)-ATPase 1
67	Ha412HOChr01g0025401	AT1G24130		Transducin/WD40 repeat-like superfamily protein
68	Ha412HOChr01g0025651	AT3G07340		basic helix-loop-helix (bHLH) DNA-binding superfamily protein
69	Ha412HOChr01g0026231	NA	NA	NA
70	Ha412HOChr01g0026721	AT2G38800		Plant calmodulin-binding protein-related
72	Ha412HOChr01g0027211	AT3G51950		Zinc finger (CCCH-type) family protein / RNA recognition motif (RRM)-containing protein
74	Ha412HOChr01g0027441	AT3G63470	scpl40	serine carboxypeptidase-like 40
75	Ha412HOChr01g0027891	AT3G52070		unknown protein; FUNCTIONS IN: molecular_function unknown; INVOLVED IN: biological_process unknown; LOCATED IN: chloroplast; EXPRESSED IN: 22 plant structures; EXPRESSED DURING: 13 growth stages; Has 23 Blast hits to 23 proteins in 10 species: Archae - 0; Bacteria - 0; Metazoa - 0; Fungi - 0; Plants - 23; Viruses - 0; Other Eukaryotes - 0 (source: NCBI BLink).
76	Ha412HOChr01g0028571	AT3G63530	BB, BB2	RING/U-box superfamily protein
77	Ha412HOChr01g0028931	AT2G42280		basic helix-loop-helix (bHLH) DNA-binding superfamily protein
78	Ha412HOChr01g0029111	AT2G44500		O-fucosyltransferase family protein
79	Ha412HOChr01g0030641	AT2G44740	CYCP4;1	cyclin p4;1
80	Ha412HOChr01g0030691	NA	NA	NA
81	Ha412HOChr01g0031591	AT3G16270		ENTH/VHS family protein
82	Ha412HOChr01g0032551	AT5G22850		Eukaryotic aspartyl protease family protein
83	Ha412HOChr01g0032791	AT5G22940	F8H	FRA8 homolog
84	Ha412HOChr01g0033641	AT5G60660	PIP2F, PIP2;4	plasma membrane intrinsic protein 2;4
85	Ha412HOChr01g0033681	AT1G28480	GRX480, roxy19	Thioredoxin superfamily protein
86	Ha412HOChr01g0034051	AT5G12860	DiT1	dicarboxylate transporter 1
87	Ha412HOChr01g0034461	AT2G42190		unknown protein; BEST Arabidopsis thaliana protein match is: unknown protein (TAIR:AT3G57930.2); Has 1381 Blast hits to 1230 proteins in 175 species: Archae - 3; Bacteria - 25; Metazoa - 672; Fungi - 135; Plants - 127; Viruses - 30; Other Eukaryotes - 389 (source: NCBI BLink).
88	Ha412HOChr01g0035411	AT1G65430	ARI8, ATARI8	IBR domain-containing protein
89	Ha412HOChr01g0035481	AT1G23080	PIN7	Auxin efflux carrier family protein
90	Ha412HOChr01g0035481	AT1G23080	PIN7, ATPIN7	Auxin efflux carrier family protein
93	Ha412HOChr01g0035511	AT1G14780		MAC/Perforin domain-containing protein
94	Ha412HOChr01g0035531	AT2G43130	ARA4, ATRAB11F, ATRABA5C, ARA-4, RABA5C	P-loop containing nucleoside triphosphate hydrolases superfamily protein
95	Ha412HOChr01g0035581	AT3G07340		basic helix-loop-helix (bHLH) DNA-binding superfamily protein
96	Ha412HOChr01g0035721	AT2G01820		Leucine-rich repeat protein kinase family protein
97	Ha412HOChr01g0036271	AT4G13730		Ypt/Rab-GAP domain of gyp1p superfamily protein
98	Ha412HOChr01g0036331	AT1G04860	UBP2, ATUBP2	ubiquitin-specific protease 2
99	Ha412HOChr01g0037051	AT2G05590		TLD-domain containing nucleolar protein
100	Ha412HOChr01g0037141	AT2G33420		Protein of unknown function (DUF810)
101	Ha412HOChr01g0037331	AT2G43710	SSI2, FAB2	Plant stearoyl-acyl-carrier-protein desaturase family protein
102	Ha412HOChr01g0037701	AT2G31820		Ankyrin repeat family protein
103	Ha412HOChr01g0037761	NA	NA	NA
104	Ha412HOChr01g0038981	AT2G44130		Galactose oxidase/kelch repeat superfamily protein
105	Ha412HOChr01g0039031	AT3G03880		Protein of unknown function (DUF1639)
106	Ha412HOChr01g0040061	AT5G06260		TLD-domain containing nucleolar protein
107	Ha412HOChr01g0041051	AT2G35880		TPX2 (targeting protein for Xklp2) protein family
108	Ha412HOChr01g0042391	AT5G60390		GTP binding Elongation factor Tu family protein
109	Ha412HOChr01g0042981	AT2G36910	ATPGP1, PGP1, ABCB1	ATP binding cassette subfamily B1
110	Ha412HOChr01g0043531	AT3G10040		sequence-specific DNA binding transcription factors
111	Ha412HOChr01g0043761	AT3G06060		NAD(P)-binding Rossmann-fold superfamily protein
112	Ha412HOChr01g0045621	AT2G25800		Protein of unknown function (DUF810)
113	Ha412HOChr01g0045971	AT5G35830		Ankyrin repeat family protein
114	Ha412HOChr01g0046561	NA	NA	NA
115	Ha412HOChr01g0046631	AT3G16857	ARR1, RR1	response regulator 1
116	Ha412HOChr01g0047181	AT3G14470		NB-ARC domain-containing disease resistance protein
117	Ha412HOChr01g0047431	AT2G25490	EBF1, FBL6	EIN3-binding F box protein 1
118	Ha412HOChr01g0047441	AT2G25490	EBF1, FBL6	EIN3-binding F box protein 1
119	Ha412HOChr01g0048031	AT5G49470		PAS domain-containing protein tyrosine kinase family protein
120	Ha412HOChr02g0049371	AT1G51940		protein kinase family protein / peptidoglycan-binding LysM domain-containing protein
121	Ha412HOChr02g0049521	AT4G32890	GATA9	GATA transcription factor 9
122	Ha412HOChr02g0049531	AT4G32890	GATA9	GATA transcription factor 9
123	Ha412HOChr02g0050641	AT4G32000		Protein kinase superfamily protein
124	Ha412HOChr02g0051191	AT1G16010	MGT2	magnesium transporter 2
125	Ha412HOChr02g0051191	AT1G16010	MGT2, MRS2-1	magnesium transporter 2
126	Ha412HOChr02g0051711	NA	NA	NA
127	Ha412HOChr02g0052711	AT1G47570		RING/U-box superfamily protein
128	Ha412HOChr02g0053261	AT3G48290	CYP71A24	cytochrome P450, family 71, subfamily A, polypeptide 24
129	Ha412HOChr02g0054241	AT1G04635	EMB1687	ribonuclease P family protein / Rpp14 family protein
130	Ha412HOChr02g0054521	NA	NA	NA
131	Ha412HOChr02g0054541	AT5G62865		unknown protein; BEST Arabidopsis thaliana protein match is: unknown protein (TAIR:AT3G48020.1).
132	Ha412HOChr02g0055081	AT4G09160		SEC14 cytosolic factor family protein / phosphoglyceride transfer family protein
133	Ha412HOChr02g0055091	AT1G22540		Major facilitator superfamily protein
134	Ha412HOChr02g0055551	AT5G64970		Mitochondrial substrate carrier family protein
135	Ha412HOChr02g0055611	NA	NA	NA
136	Ha412HOChr02g0055631	AT1G33780		Protein of unknown function (DUF179)
137	Ha412HOChr02g0056141	AT1G33470		RNA-binding (RRM/RBD/RNP motifs) family protein
138	Ha412HOChr02g0056341	AT3G03990		alpha/beta-Hydrolases superfamily protein
139	Ha412HOChr02g0058381	AT4G02630		Protein kinase superfamily protein
140	Ha412HOChr02g0058691	AT1G45249	ABF2	abscisic acid responsive elements-binding factor 2
141	Ha412HOChr02g0058691	AT1G45249	ABF2, AREB1, ATAREB1	abscisic acid responsive elements-binding factor 2
142	Ha412HOChr02g0058871	AT1G47380		Protein phosphatase 2C family protein
143	Ha412HOChr02g0059051	AT1G47480		alpha/beta-Hydrolases superfamily protein
144	Ha412HOChr02g0059121	AT3G02250		O-fucosyltransferase family protein
146	Ha412HOChr02g0059171	AT2G26560	PLP2, PLA IIA, PLA2A	phospholipase A 2A
147	Ha412HOChr02g0059671	AT5G42690		Protein of unknown function, DUF547
148	Ha412HOChr02g0060031	AT2G30440	TPP	thylakoid processing peptide
149	Ha412HOChr02g0060831	AT4G31940	CYP82C4	cytochrome P450, family 82, subfamily C, polypeptide 4
150	Ha412HOChr02g0061081	AT3G50760	GATL2	galacturonosyltransferase-like 2
151	Ha412HOChr02g0061781	AT1G75180		Erythronate-4-phosphate dehydrogenase family protein
152	Ha412HOChr02g0062701	AT5G04885		Glycosyl hydrolase family protein
154	Ha412HOChr02g0064141	AT5G08130	BIM1	basic helix-loop-helix (bHLH) DNA-binding superfamily protein
155	Ha412HOChr02g0064141	AT5G08130		basic helix-loop-helix (bHLH) DNA-binding superfamily protein
156	Ha412HOChr02g0065651	AT3G26040		HXXXD-type acyl-transferase family protein
157	Ha412HOChr02g0066491	AT5G62720		Integral membrane HPP family protein
158	Ha412HOChr02g0067011	AT1G22620	ATSAC1	Phosphoinositide phosphatase family protein
159	Ha412HOChr02g0068201	AT2G21060	ATGRP2B, ATCSP4, GRP2B	glycine-rich protein 2B
160	Ha412HOChr02g0068261	AT1G21360	GLTP2	glycolipid transfer protein 2
161	Ha412HOChr02g0068491	AT1G76950	PRAF1	Regulator of chromosome condensation (RCC1) family with FYVE zinc finger domain
162	Ha412HOChr02g0068591	AT2G33280		Major facilitator superfamily protein
163	Ha412HOChr02g0068691	AT1G76880		Duplicated homeodomain-like superfamily protein
167	Ha412HOChr02g0069731	AT4G04640	ATPC1	ATPase, F1 complex, gamma subunit protein
168	Ha412HOChr02g0069741	AT1G78060		Glycosyl hydrolase family protein
169	Ha412HOChr02g0069781	AT4G08685	SAH7	Pollen Ole e 1 allergen and extensin family protein
170	Ha412HOChr02g0069921	AT1G22060		LOCATED IN: vacuole; EXPRESSED IN: 23 plant structures; EXPRESSED DURING: 13 growth stages; BEST Arabidopsis thaliana protein match is: FBD, F-box and Leucine Rich Repeat domains containing protein (TAIR:AT1G22000.1); Has 84739 Blast hits to 38714 proteins in 2257 species: Archae - 1436; Bacteria - 11314; Metazoa - 40747; Fungi - 7706; Plants - 4675; Viruses - 308; Other Eukaryotes - 18553 (sourc…
174	Ha412HOChr02g0070331	AT4G08950	EXO	Phosphate-responsive 1 family protein
175	Ha412HOChr02g0070341	AT4G08950	EXO	Phosphate-responsive 1 family protein
176	Ha412HOChr02g0070371	AT4G08950	EXO	Phosphate-responsive 1 family protein
177	Ha412HOChr02g0070651	NA	NA	NA
178	Ha412HOChr02g0073081	NA	NA	NA
179	Ha412HOChr02g0074291	AT4G32600		RING/U-box superfamily protein
180	Ha412HOChr02g0074811	AT1G32860		Glycosyl hydrolase superfamily protein
181	Ha412HOChr02g0075651	AT4G10960	UGE5	UDP-D-glucose/UDP-D-galactose 4-epimerase 5
182	Ha412HOChr02g0075881	AT5G41790	CIP1	COP1-interactive protein 1
184	Ha412HOChr02g0076351	AT4G12230		alpha/beta-Hydrolases superfamily protein
185	Ha412HOChr02g0076481	AT1G12420	ACR8	ACT domain repeat 8
186	Ha412HOChr02g0076581	AT4G22850		SNARE associated Golgi protein family
187	Ha412HOChr02g0076941	AT5G52060	ATBAG1, BAG1	BCL-2-associated athanogene 1
188	Ha412HOChr02g0077101	NA	NA	NA
189	Ha412HOChr02g0077531	AT3G61460	BRH1	brassinosteroid-responsive RING-H2
190	Ha412HOChr02g0077611	AT4G23500		Pectin lyase-like superfamily protein
191	Ha412HOChr02g0077891	AT4G22540	ORP2A	OSBP(oxysterol binding protein)-related protein 2A
192	Ha412HOChr02g0078361	AT4G00150	HAM3, ATHAM3, LOM3	GRAS family transcription factor
193	Ha412HOChr02g0079191	AT3G06590		basic helix-loop-helix (bHLH) DNA-binding superfamily protein
194	Ha412HOChr02g0079351	AT5G49470		PAS domain-containing protein tyrosine kinase family protein
195	Ha412HOChr02g0079361	AT2G18790	PHYB, HY3, OOP1	phytochrome B
196	Ha412HOChr02g0079731	AT4G13030		P-loop containing nucleoside triphosphate hydrolases superfamily protein
197	Ha412HOChr02g0079921	AT5G10970		C2H2 and C2HC zinc fingers superfamily protein
198	Ha412HOChr02g0080001	AT5G25170		PPPDE putative thiol peptidase family protein
199	Ha412HOChr02g0080011	AT5G11000		Plant protein of unknown function (DUF868)
200	Ha412HOChr02g0080071	NA	NA	NA
201	Ha412HOChr02g0080111	AT3G07530		CONTAINS InterPro DOMAIN/s: Beta-Casp domain (InterPro:IPR022712); BEST Arabidopsis thaliana protein match is: cleavage and polyadenylation specificity factor 73 kDa subunit-II (TAIR:AT2G01730.1); Has 624 Blast hits to 615 proteins in 160 species: Archae - 54; Bacteria - 6; Metazoa - 333; Fungi - 44; Plants - 93; Viruses - 0; Other Eukaryotes - 94 (source: NCBI BLink).
202	Ha412HOChr02g0080171	AT5G25220	KNAT3	KNOTTED1-like homeobox gene 3
203	Ha412HOChr02g0081121	AT4G32790		Exostosin family protein
204	Ha412HOChr02g0081931	AT5G03530	ATRAB ALPHA, ATRAB, ATRAB18B, ATRABC2A, RABC2A	RAB GTPase homolog C2A
205	Ha412HOChr02g0082371	AT4G30080	ARF16	auxin response factor 16
206	Ha412HOChr02g0082481	AT1G14330		Galactose oxidase/kelch repeat superfamily protein
207	Ha412HOChr02g0082691	AT5G03040	iqd2	IQ-domain 2
208	Ha412HOChr02g0082751	AT3G12620		Protein phosphatase 2C family protein
209	Ha412HOChr02g0083251	NA	NA	NA
210	Ha412HOChr02g0085531	AT5G18130		unknown protein; BEST Arabidopsis thaliana protein match is: unknown protein (TAIR:AT3G03870.1); Has 35333 Blast hits to 34131 proteins in 2444 species: Archae - 798; Bacteria - 22429; Metazoa - 974; Fungi - 991; Plants - 531; Viruses - 0; Other Eukaryotes - 9610 (source: NCBI BLink).
211	Ha412HOChr02g0085531	AT5G18130		unknown protein; BEST Arabidopsis thaliana protein match is: unknown protein (TAIR:AT3G03870.2); Has 1807 Blast hits to 1807 proteins in 277 species: Archae - 0; Bacteria - 0; Metazoa - 736; Fungi - 347; Plants - 385; Viruses - 0; Other Eukaryotes - 339 (source: NCBI BLink).
212	Ha412HOChr02g0085551	AT3G03880		Protein of unknown function (DUF1639)
213	Ha412HOChr02g0085641	AT2G27480		Calcium-binding EF-hand family protein
214	Ha412HOChr02g0085651	AT2G27500		Glycosyl hydrolase superfamily protein
215	Ha412HOChr02g0085881	AT3G44510		alpha/beta-Hydrolases superfamily protein
216	Ha412HOChr02g0086191	AT2G36430		Plant protein of unknown function (DUF247)
217	Ha412HOChr02g0086941	AT5G39000		Malectin/receptor-like protein kinase family protein
223	Ha412HOChr02g0086981	AT2G28110	FRA8, IRX7	Exostosin family protein
224	Ha412HOChr02g0087221	AT2G27990	BLH8, PNF	BEL1-like homeodomain 8
225	Ha412HOChr02g0087231	AT2G28260	ATCNGC15, CNGC15	cyclic nucleotide-gated channel 15
226	Ha412HOChr02g0087381	NA	NA	NA
227	Ha412HOChr02g0087521	AT5G03150	JKD	C2H2-like zinc finger protein
228	Ha412HOChr02g0087701	AT1G56130		Leucine-rich repeat transmembrane protein kinase
229	Ha412HOChr02g0087951	AT3G63530	BB, BB2	RING/U-box superfamily protein
230	Ha412HOChr02g0088611	AT3G13600		calmodulin-binding family protein
231	Ha412HOChr02g0088781	AT3G10250		Plant protein 1589 of unknown function
232	Ha412HOChr02g0088821	AT3G04880	DRT102	DNA-damage-repair/toleration protein (DRT102)
233	Ha412HOChr02g0090231	AT3G13340		Transducin/WD40 repeat-like superfamily protein
234	Ha412HOChr02g0090541	AT1G60690		NAD(P)-linked oxidoreductase superfamily protein
235	Ha412HOChr02g0090831	AT5G48820	KRP3, ICK6	inhibitor/interactor with cyclin-dependent kinase
236	Ha412HOChr02g0090831	AT5G48820	ICK6	inhibitor/interactor with cyclin-dependent kinase
237	Ha412HOChr02g0090881	AT3G24120		Homeodomain-like superfamily protein
238	Ha412HOChr02g0091111	AT1G04780		Ankyrin repeat family protein
239	Ha412HOChr02g0091211	AT2G33170		Leucine-rich repeat receptor-like protein kinase family protein
240	Ha412HOChr02g0091481	AT2G33360		Protein of unknown function (DUF3527)
241	Ha412HOChr02g0091531	AT4G13460	SDG22, SUVH9, SET22	SU(VAR)3-9 homolog 9
242	Ha412HOChr03g0092061	AT4G33150		lysine-ketoglutarate reductase/saccharopine dehydrogenase bifunctional enzyme
243	Ha412HOChr03g0092721	AT4G00900	ECA2, ATECA2	ER-type Ca2+-ATPase 2
245	Ha412HOChr03g0094331	AT2G25070		Protein phosphatase 2C family protein
246	Ha412HOChr03g0095101	AT5G20050		Protein kinase superfamily protein
247	Ha412HOChr03g0095351	NA	NA	NA
248	Ha412HOChr03g0099451	NA	NA	NA
249	Ha412HOChr03g0100081	AT5G07350	Tudor1, AtTudor1, TSN1	TUDOR-SN protein 1
250	Ha412HOChr03g0100111	AT4G30410		sequence-specific DNA binding transcription factors
251	Ha412HOChr03g0100731	AT2G18700	ATTPS11, TPS11, ATTPSB	trehalose phosphatase/synthase 11
252	Ha412HOChr03g0101991	AT4G30200	VEL1, VIL2	vernalization5/VIN3-like
253	Ha412HOChr03g0102391	AT3G11340		UDP-Glycosyltransferase superfamily protein
254	Ha412HOChr03g0103001	NA	NA	NA
255	Ha412HOChr03g0103791	AT1G19220	ARF19, IAA22, ARF11	auxin response factor 19
257	Ha412HOChr03g0103891	AT1G01950	ARK2	armadillo repeat kinesin 2
259	Ha412HOChr03g0104061	AT2G26270		FUNCTIONS IN: molecular_function unknown; INVOLVED IN: biological_process unknown; LOCATED IN: endomembrane system; BEST Arabidopsis thaliana protein match is: BRCT domain-containing DNA repair protein (TAIR:AT3G43930.1); Has 29 Blast hits to 29 proteins in 9 species: Archae - 0; Bacteria - 0; Metazoa - 0; Fungi - 0; Plants - 29; Viruses - 0; Other Eukaryotes - 0 (source: NCBI BLink).
260	Ha412HOChr03g0104371	AT5G21482	CKX7, ATCKX5	cytokinin oxidase 7
261	Ha412HOChr03g0104891	AT5G19010	MPK16	mitogen-activated protein kinase 16
262	Ha412HOChr03g0104951	NA	NA	NA
263	Ha412HOChr03g0105261	AT3G22810		Plant protein of unknown function (DUF828) with plant pleckstrin homology-like region
264	Ha412HOChr03g0105801	AT5G49720	ATGH9A1, TSD1, DEC, KOR, RSW2, IRX2, KOR1, GH9A1	glycosyl hydrolase 9A1
265	Ha412HOChr03g0105981	AT3G05820	INVH, At-A/N-InvH	invertase H
266	Ha412HOChr03g0106031	AT5G27930		Protein phosphatase 2C family protein
267	Ha412HOChr03g0106131	AT3G50700	AtIDD2, IDD2	indeterminate(ID)-domain 2
268	Ha412HOChr03g0107141	AT1G09190		Tetratricopeptide repeat (TPR)-like superfamily protein
269	Ha412HOChr03g0108001	AT1G15820	LHCB6, CP24	light harvesting complex photosystem II subunit 6
270	Ha412HOChr03g0109001	AT5G15410	DND1, ATCNGC2, CNGC2	Cyclic nucleotide-regulated ion channel family protein
271	Ha412HOChr03g0110131	AT1G79270	ECT8	evolutionarily conserved C-terminal region 8
272	Ha412HOChr03g0110371	AT1G09840	ATSK41, SK41	shaggy-like protein kinase 41
273	Ha412HOChr03g0110551	AT1G57680		FUNCTIONS IN: molecular_function unknown; INVOLVED IN: biological_process unknown; LOCATED IN: endomembrane system; EXPRESSED IN: 24 plant structures; EXPRESSED DURING: 15 growth stages; CONTAINS InterPro DOMAIN/s: Uncharacterised conserved protein UCP031277 (InterPro:IPR016971); Has 35333 Blast hits to 34131 proteins in 2444 species: Archae - 798; Bacteria - 22429; Metazoa - 974; Fungi - 991; Pl…
274	Ha412HOChr03g0110551	AT1G57680		FUNCTIONS IN: molecular_function unknown; INVOLVED IN: biological_process unknown; LOCATED IN: endomembrane system; EXPRESSED IN: 24 plant structures; EXPRESSED DURING: 15 growth stages; CONTAINS InterPro DOMAIN/s: Uncharacterised conserved protein UCP031277 (InterPro:IPR016971); Has 70 Blast hits to 70 proteins in 19 species: Archae - 0; Bacteria - 0; Metazoa - 1; Fungi - 0; Plants - 66; Viruses…
275	Ha412HOChr03g0111951	AT4G10520		Subtilase family protein
276	Ha412HOChr03g0112551	AT2G15320		Leucine-rich repeat (LRR) family protein
277	Ha412HOChr03g0113441	AT2G14820	NPY2	Phototropic-responsive NPH3 family protein
278	Ha412HOChr03g0114051	AT2G14680	MEE13	myosin heavy chain-related
279	Ha412HOChr03g0114421	AT1G10020		Protein of unknown function (DUF1005)
280	Ha412HOChr03g0114491	AT2G14530	TBL13	TRICHOME BIREFRINGENCE-LIKE 13
281	Ha412HOChr03g0116491	AT5G66600		Protein of unknown function, DUF547
282	Ha412HOChr03g0117311	AT5G10530		Concanavalin A-like lectin protein kinase family protein
283	Ha412HOChr03g0118431	AT1G47550	SEC3A	exocyst complex component sec3A
285	Ha412HOChr03g0118631	AT3G07870		F-box and associated interaction domains-containing protein
286	Ha412HOChr03g0118951	AT1G50640	ERF3, ATERF3	ethylene responsive element binding factor 3
287	Ha412HOChr03g0119321	AT5G35732		unknown protein; BEST Arabidopsis thaliana protein match is: unknown protein (TAIR:AT2G04795.1); Has 35333 Blast hits to 34131 proteins in 2444 species: Archae - 798; Bacteria - 22429; Metazoa - 974; Fungi - 991; Plants - 531; Viruses - 0; Other Eukaryotes - 9610 (source: NCBI BLink).
288	Ha412HOChr03g0121411	AT1G53300	TTL1	tetratricopetide-repeat thioredoxin-like 1
289	Ha412HOChr03g0121531	AT2G42380	ATBZIP34, BZIP34	Basic-leucine zipper (bZIP) transcription factor family protein
290	Ha412HOChr03g0121541	NA	NA	NA
291	Ha412HOChr03g0121551	AT5G54080	HGO	homogentisate 1,2-dioxygenase
292	Ha412HOChr03g0121651	AT3G15095		unknown protein; FUNCTIONS IN: molecular_function unknown; INVOLVED IN: biological_process unknown; LOCATED IN: chloroplast; EXPRESSED IN: 22 plant structures; EXPRESSED DURING: 13 growth stages; Has 9762 Blast hits to 6439 proteins in 764 species: Archae - 77; Bacteria - 1339; Metazoa - 3211; Fungi - 718; Plants - 437; Viruses - 131; Other Eukaryotes - 3849 (source: NCBI BLink).
293	Ha412HOChr03g0121651	AT3G15095		unknown protein; FUNCTIONS IN: molecular_function unknown; INVOLVED IN: biological_process unknown; EXPRESSED IN: 22 plant structures; EXPRESSED DURING: 13 growth stages; Has 30201 Blast hits to 17322 proteins in 780 species: Archae - 12; Bacteria - 1396; Metazoa - 17338; Fungi - 3422; Plants - 5037; Viruses - 0; Other Eukaryotes - 2996 (source: NCBI BLink).
294	Ha412HOChr03g0121651	AT3G15095		unknown protein; FUNCTIONS IN: molecular_function unknown; INVOLVED IN: biological_process unknown; EXPRESSED IN: 22 plant structures; EXPRESSED DURING: 13 growth stages; Has 9396 Blast hits to 6248 proteins in 757 species: Archae - 72; Bacteria - 1337; Metazoa - 3078; Fungi - 696; Plants - 406; Viruses - 135; Other Eukaryotes - 3672 (source: NCBI BLink).
295	Ha412HOChr03g0121661	AT3G15095		unknown protein; FUNCTIONS IN: molecular_function unknown; INVOLVED IN: biological_process unknown; EXPRESSED IN: 22 plant structures; EXPRESSED DURING: 13 growth stages; Has 30201 Blast hits to 17322 proteins in 780 species: Archae - 12; Bacteria - 1396; Metazoa - 17338; Fungi - 3422; Plants - 5037; Viruses - 0; Other Eukaryotes - 2996 (source: NCBI BLink).
296	Ha412HOChr03g0121661	AT3G15095		unknown protein; FUNCTIONS IN: molecular_function unknown; INVOLVED IN: biological_process unknown; EXPRESSED IN: 22 plant structures; EXPRESSED DURING: 13 growth stages; Has 9396 Blast hits to 6248 proteins in 757 species: Archae - 72; Bacteria - 1337; Metazoa - 3078; Fungi - 696; Plants - 406; Viruses - 135; Other Eukaryotes - 3672 (source: NCBI BLink).
298	Ha412HOChr03g0121661	AT3G15095		unknown protein; FUNCTIONS IN: molecular_function unknown; INVOLVED IN: biological_process unknown; LOCATED IN: chloroplast; EXPRESSED IN: 22 plant structures; EXPRESSED DURING: 13 growth stages; Has 9762 Blast hits to 6439 proteins in 764 species: Archae - 77; Bacteria - 1339; Metazoa - 3211; Fungi - 718; Plants - 437; Viruses - 131; Other Eukaryotes - 3849 (source: NCBI BLink).
301	Ha412HOChr03g0122651	AT2G42690		alpha/beta-Hydrolases superfamily protein
302	Ha412HOChr03g0122661	AT3G15420		Transcription factor TFIIIC, tau55-related protein
303	Ha412HOChr03g0122981	AT5G54380	THE1	protein kinase family protein
304	Ha412HOChr03g0123551	AT5G54650	Fh5, ATFH5	formin homology5
305	Ha412HOChr03g0123631	AT4G27100		Ypt/Rab-GAP domain of gyp1p superfamily protein
306	Ha412HOChr03g0124191	AT1G05170		Galactosyltransferase family protein
307	Ha412HOChr03g0124611	AT3G20300		Protein of unknown function (DUF3537)
308	Ha412HOChr03g0124981	AT5G17680		disease resistance protein (TIR-NBS-LRR class), putative
309	Ha412HOChr03g0125481	AT2G36850	ATGSL08, GSL8, GSL08, ATGSL8, CHOR	glucan synthase-like 8
311	Ha412HOChr03g0125631	AT5G55860		Plant protein of unknown function (DUF827)
312	Ha412HOChr03g0126341	NA	NA	NA
313	Ha412HOChr03g0126351	AT5G56220		P-loop containing nucleoside triphosphate hydrolases superfamily protein
314	Ha412HOChr03g0126491	AT1G56020		unknown protein; BEST Arabidopsis thaliana protein match is: unknown protein (TAIR:AT3G12970.1); Has 3011 Blast hits to 958 proteins in 192 species: Archae - 0; Bacteria - 193; Metazoa - 479; Fungi - 286; Plants - 158; Viruses - 8; Other Eukaryotes - 1887 (source: NCBI BLink).
315	Ha412HOChr03g0127391	AT2G19810		CCCH-type zinc finger family protein
316	Ha412HOChr03g0127411	AT5G11710		ENTH/VHS family protein
317	Ha412HOChr03g0127491	AT2G25940	ALPHA-VPE, ALPHAVPE	alpha-vacuolar processing enzyme
318	Ha412HOChr03g0128441	AT1G55110	AtIDD7, IDD7	indeterminate(ID)-domain 7
319	Ha412HOChr03g0128861	AT4G33040		Thioredoxin superfamily protein
320	Ha412HOChr03g0129121	AT1G54610		Protein kinase superfamily protein
321	Ha412HOChr03g0130261	AT3G16560		Protein phosphatase 2C family protein
322	Ha412HOChr03g0130291	AT4G15800	RALFL33	ralf-like 33
323	Ha412HOChr03g0130461	AT4G19160		unknown protein; Has 30201 Blast hits to 17322 proteins in 780 species: Archae - 12; Bacteria - 1396; Metazoa - 17338; Fungi - 3422; Plants - 5037; Viruses - 0; Other Eukaryotes - 2996 (source: NCBI BLink).
324	Ha412HOChr03g0130461	AT4G19160		unknown protein; Has 315 Blast hits to 315 proteins in 152 species: Archae - 0; Bacteria - 250; Metazoa - 2; Fungi - 0; Plants - 46; Viruses - 0; Other Eukaryotes - 17 (source: NCBI BLink).
325	Ha412HOChr03g0130461	AT4G19160		unknown protein; Has 35333 Blast hits to 34131 proteins in 2444 species: Archae - 798; Bacteria - 22429; Metazoa - 974; Fungi - 991; Plants - 531; Viruses - 0; Other Eukaryotes - 9610 (source: NCBI BLink).
326	Ha412HOChr03g0130821	AT4G19120	ERD3	S-adenosyl-L-methionine-dependent methyltransferases superfamily protein
327	Ha412HOChr03g0130961	AT5G24800	ATBZIP9, BZO2H2, BZIP9	basic leucine zipper 9
328	Ha412HOChr03g0132321	AT1G32090		early-responsive to dehydration stress protein (ERD4)
329	Ha412HOChr03g0132391	AT1G31940		unknown protein; LOCATED IN: plasma membrane; EXPRESSED IN: 22 plant structures; EXPRESSED DURING: 13 growth stages; BEST Arabidopsis thaliana protein match is: unknown protein (TAIR:AT2G35585.1); Has 67 Blast hits to 67 proteins in 17 species: Archae - 0; Bacteria - 0; Metazoa - 0; Fungi - 0; Plants - 67; Viruses - 0; Other Eukaryotes - 0 (source: NCBI BLink).
330	Ha412HOChr03g0132581	AT4G19040	EDR2	ENHANCED DISEASE RESISTANCE 2
331	Ha412HOChr03g0132721	NA	NA	NA
332	Ha412HOChr03g0132871	AT5G45290		RING/U-box superfamily protein
333	Ha412HOChr03g0133381	AT5G10930	CIPK5, SnRK3.24	CBL-interacting protein kinase 5
334	Ha412HOChr03g0133551	AT4G16070		Mono-/di-acylglycerol lipase, N-terminal;Lipase, class 3
336	Ha412HOChr03g0133821	AT3G05640		Protein phosphatase 2C family protein
337	Ha412HOChr03g0134011	AT1G32540	LOL1	lsd one like 1
338	Ha412HOChr03g0135161	AT4G24110		unknown protein; Has 76 Blast hits to 76 proteins in 13 species: Archae - 0; Bacteria - 0; Metazoa - 1; Fungi - 0; Plants - 75; Viruses - 0; Other Eukaryotes - 0 (source: NCBI BLink).
339	Ha412HOChr03g0135631	AT4G24060		Dof-type zinc finger DNA-binding family protein
340	Ha412HOChr03g0136391	AT4G23740		Leucine-rich repeat protein kinase family protein
341	Ha412HOChr03g0136781	AT1G64065		Late embryogenesis abundant (LEA) hydroxyproline-rich glycoprotein family
342	Ha412HOChr03g0137421	AT1G63300		Myosin heavy chain-related protein
344	Ha412HOChr03g0138301	AT5G47050		SBP (S-ribonuclease binding protein) family protein
345	Ha412HOChr03g0139471	AT4G16780	ATHB-2, HAT4, ATHB2, HB-2	homeobox protein 2
346	Ha412HOChr03g0139601	AT4G17570	GATA26	GATA transcription factor 26
347	Ha412HOChr03g0139851	AT4G17080		Histone H3 K4-specific methyltransferase SET7/9 family protein
348	Ha412HOChr03g0140051	AT5G10750		Protein of unknown function (DUF1336)
349	Ha412HOChr03g0140141	AT5G49100		unknown protein; BEST Arabidopsis thaliana protein match is: unknown protein (TAIR:AT3G06868.1); Has 30201 Blast hits to 17322 proteins in 780 species: Archae - 12; Bacteria - 1396; Metazoa - 17338; Fungi - 3422; Plants - 5037; Viruses - 0; Other Eukaryotes - 2996 (source: NCBI BLink).
350	Ha412HOChr03g0140181	AT3G06880		Transducin/WD40 repeat-like superfamily protein
352	Ha412HOChr03g0140381	AT3G07490	AGD11	ARF-GAP domain 11
353	Ha412HOChr03g0141391	AT3G22190	IQD5	IQ-domain 5
354	Ha412HOChr03g0141911	AT3G23340	ckl10	casein kinase I-like 10
355	Ha412HOChr03g0141931	AT3G23310		AGC (cAMP-dependent, cGMP-dependent and protein kinase C) kinase family protein
356	Ha412HOChr03g0141951	AT3G11590		unknown protein; LOCATED IN: plasma membrane; EXPRESSED IN: 22 plant structures; EXPRESSED DURING: 13 growth stages; BEST Arabidopsis thaliana protein match is: unknown protein (TAIR:AT5G22310.1); Has 22320 Blast hits to 15179 proteins in 1213 species: Archae - 372; Bacteria - 2307; Metazoa - 10906; Fungi - 1700; Plants - 1146; Viruses - 65; Other Eukaryotes - 5824 (source: NCBI BLink).
357	Ha412HOChr03g0142001	NA	NA	NA
358	Ha412HOChr03g0142341	AT3G21760	HYR1	UDP-Glycosyltransferase superfamily protein
359	Ha412HOChr03g0142771	AT3G23150	ETR2	Signal transduction histidine kinase, hybrid-type, ethylene sensor
360	Ha412HOChr03g0143451	AT3G22970		Protein of unknown function (DUF506)
361	Ha412HOChr03g0143771	AT2G44830		Protein kinase superfamily protein
362	Ha412HOChr03g0144261	AT4G02860		Phenazine biosynthesis PhzC/PhzF protein
364	Ha412HOChr03g0144271	AT2G45340		Leucine-rich repeat protein kinase family protein
365	Ha412HOChr03g0144381	AT2G45430	AHL22	AT-hook motif nuclear-localized protein 22
366	Ha412HOChr03g0144761	AT2G45720		ARM repeat superfamily protein
367	Ha412HOChr03g0144871	AT2G46220		Uncharacterized conserved protein (DUF2358)
368	Ha412HOChr04g0145971	AT1G54180	ATBRXL3, BRX-LIKE3	BREVIS RADIX-like 3
369	Ha412HOChr04g0146911	AT5G28780		PIF1 helicase
370	Ha412HOChr04g0148151	AT1G52700		alpha/beta-Hydrolases superfamily protein
371	Ha412HOChr04g0148331	AT2G28930	APK1B, PK1B	protein kinase 1B
373	Ha412HOChr04g0148761	AT4G31980		unknown protein; CONTAINS InterPro DOMAIN/s: Protein of unknown function DUF247, plant (InterPro:IPR004158), Protein of unknown function DUF862, eukaryotic (InterPro:IPR008580); BEST Arabidopsis thaliana protein match is: Plant protein of unknown function (DUF247) (TAIR:AT5G11290.1); Has 1967 Blast hits to 1844 proteins in 183 species: Archae - 0; Bacteria - 6; Metazoa - 223; Fungi - 83; Plants -…
374	Ha412HOChr04g0148971	AT3G13550	FUS9, EMB144, COP10, CIN4	Ubiquitin-conjugating enzyme family protein
375	Ha412HOChr04g0149351	AT4G31980		unknown protein; CONTAINS InterPro DOMAIN/s: Protein of unknown function DUF247, plant (InterPro:IPR004158), Protein of unknown function DUF862, eukaryotic (InterPro:IPR008580); BEST Arabidopsis thaliana protein match is: Plant protein of unknown function (DUF247) (TAIR:AT5G11290.1); Has 1967 Blast hits to 1844 proteins in 183 species: Archae - 0; Bacteria - 6; Metazoa - 223; Fungi - 83; Plants -…
376	Ha412HOChr04g0150121	AT1G80690		PPPDE putative thiol peptidase family protein
377	Ha412HOChr04g0150451	NA	NA	NA
378	Ha412HOChr04g0150501	NA	NA	NA
379	Ha412HOChr04g0151541	NA	NA	NA
380	Ha412HOChr04g0151681	AT5G61760	ATIPK2BETA, IPK2B, IPK2BETA	inositol polyphosphate kinase 2 beta
381	Ha412HOChr04g0151721	NA	NA	NA
382	Ha412HOChr04g0151871	AT5G62000	ARF2	auxin response factor 2
383	Ha412HOChr04g0151871	AT5G62000	ARF2, ARF1-BP, HSS, ORE14	auxin response factor 2
384	Ha412HOChr04g0153131	NA	NA	NA
385	Ha412HOChr04g0154531	AT4G09160		SEC14 cytosolic factor family protein / phosphoglyceride transfer family protein
386	Ha412HOChr04g0156081	AT1G33470		RNA-binding (RRM/RBD/RNP motifs) family protein
387	Ha412HOChr04g0156331	AT3G19540		Protein of unknown function (DUF620)
388	Ha412HOChr04g0156871	AT1G01710		Acyl-CoA thioesterase family protein
390	Ha412HOChr04g0157061	AT5G43020		Leucine-rich repeat protein kinase family protein
391	Ha412HOChr04g0157071	AT5G47830		unknown protein; Has 35333 Blast hits to 34131 proteins in 2444 species: Archae - 798; Bacteria - 22429; Metazoa - 974; Fungi - 991; Plants - 531; Viruses - 0; Other Eukaryotes - 9610 (source: NCBI BLink).
392	Ha412HOChr04g0157181	AT2G23340	DEAR3	DREB and EAR motif protein 3
393	Ha412HOChr04g0158171	AT5G42690		Protein of unknown function, DUF547
394	Ha412HOChr04g0160791	AT3G54140	ATPTR1, PTR1	peptide transporter 1
395	Ha412HOChr04g0161251	AT1G48960		Adenine nucleotide alpha hydrolases-like superfamily protein
396	Ha412HOChr04g0161651	AT1G13640		Phosphatidylinositol 3- and 4-kinase family protein
397	Ha412HOChr04g0161671	AT5G08130		basic helix-loop-helix (bHLH) DNA-binding superfamily protein
398	Ha412HOChr04g0161671	AT5G08130	BIM1	basic helix-loop-helix (bHLH) DNA-binding superfamily protein
399	Ha412HOChr04g0162091	AT4G35280		C2H2-like zinc finger protein
400	Ha412HOChr04g0163051	AT1G43850	SEU	SEUSS transcriptional co-regulator
401	Ha412HOChr04g0163231	AT4G08330		unknown protein.
402	Ha412HOChr04g0163231	AT4G08330		unknown protein; FUNCTIONS IN: molecular_function unknown; INVOLVED IN: biological_process unknown; LOCATED IN: plasma membrane; EXPRESSED IN: 24 plant structures; EXPRESSED DURING: 14 growth stages; BEST Arabidopsis thaliana protein match is: unknown protein (TAIR:AT2G17705.1); Has 98 Blast hits to 98 proteins in 13 species: Archae - 0; Bacteria - 0; Metazoa - 0; Fungi - 0; Plants - 98; Viruses …
403	Ha412HOChr04g0163261	NA	NA	NA
404	Ha412HOChr04g0163281	AT1G21830		unknown protein; CONTAINS InterPro DOMAIN/s: Protein of unknown function DUF740 (InterPro:IPR008004); BEST Arabidopsis thaliana protein match is: unknown protein (TAIR:AT1G44608.1); Has 49 Blast hits to 49 proteins in 12 species: Archae - 0; Bacteria - 0; Metazoa - 0; Fungi - 0; Plants - 49; Viruses - 0; Other Eukaryotes - 0 (source: NCBI BLink).
405	Ha412HOChr04g0163671	AT2G16950	TRN1, ATTRN1	transportin 1
406	Ha412HOChr04g0166931	AT3G47160		RING/U-box superfamily protein
407	Ha412HOChr04g0167431	AT5G59780	MYB59, ATMYB59-2	myb domain protein 59
408	Ha412HOChr04g0167431	AT5G59780	MYB59, ATMYB59-3	myb domain protein 59
409	Ha412HOChr04g0167431	AT5G59780	MYB59, ATMYB59, ATMYB59-1	myb domain protein 59
410	Ha412HOChr04g0168401	AT5G58900		Homeodomain-like transcriptional regulator
411	Ha412HOChr04g0169921	AT2G02480	STI	AAA-type ATPase family protein
412	Ha412HOChr04g0170451	NA	NA	NA
413	Ha412HOChr04g0170531	AT1G05120		Helicase protein with RING/U-box domain
414	Ha412HOChr04g0170991	AT4G25420	GA5, GA20OX1, AT2301, ATGA20OX1	2-oxoglutarate (2OG) and Fe(II)-dependent oxygenase superfamily protein
415	Ha412HOChr04g0171581	ATMG00510	NAD7	NADH dehydrogenase subunit 7
416	Ha412HOChr04g0172171	AT5G53530	VPS26A	vacuolar protein sorting 26A
417	Ha412HOChr04g0172231	AT4G27730	ATOPT6, OPT6	oligopeptide transporter 1
418	Ha412HOChr04g0172261	NA	NA	NA
419	Ha412HOChr04g0172531	AT5G51190		Integrase-type DNA-binding superfamily protein
420	Ha412HOChr04g0172711	AT3G04860		Plant protein of unknown function (DUF868)
421	Ha412HOChr04g0172851	AT3G22380	TIC	time for coffee
424	Ha412HOChr04g0172991	AT5G26230		unknown protein; FUNCTIONS IN: molecular_function unknown; INVOLVED IN: biological_process unknown; LOCATED IN: chloroplast; EXPRESSED IN: 22 plant structures; EXPRESSED DURING: 13 growth stages; Has 1807 Blast hits to 1807 proteins in 277 species: Archae - 0; Bacteria - 0; Metazoa - 736; Fungi - 347; Plants - 385; Viruses - 0; Other Eukaryotes - 339 (source: NCBI BLink).
425	Ha412HOChr04g0173871	AT4G29310		Protein of unknown function (DUF1005)
426	Ha412HOChr04g0174451	NA	NA	NA
427	Ha412HOChr04g0174491	AT4G13830	J20	DNAJ-like 20
428	Ha412HOChr04g0174581	AT4G13040		Integrase-type DNA-binding superfamily protein
429	Ha412HOChr04g0174641	AT3G07210		unknown protein; Has 97 Blast hits to 85 proteins in 31 species: Archae - 0; Bacteria - 14; Metazoa - 7; Fungi - 19; Plants - 37; Viruses - 0; Other Eukaryotes - 20 (source: NCBI BLink).
430	Ha412HOChr04g0175281	AT5G48800		Phototropic-responsive NPH3 family protein
431	Ha412HOChr04g0175421	AT2G33120	SAR1, VAMP722, ATVAMP722	synaptobrevin-related protein 1
432	Ha412HOChr04g0175421	AT2G33120	SAR1	synaptobrevin-related protein 1
433	Ha412HOChr04g0175591	AT3G24715		Protein kinase superfamily protein with octicosapeptide/Phox/Bem1p domain
435	Ha412HOChr04g0175631	AT3G24660	TMKL1	transmembrane kinase-like 1
436	Ha412HOChr04g0176121	AT4G27660		unknown protein; BEST Arabidopsis thaliana protein match is: unknown protein (TAIR:AT5G54150.1); Has 115 Blast hits to 109 proteins in 25 species: Archae - 0; Bacteria - 0; Metazoa - 10; Fungi - 0; Plants - 100; Viruses - 0; Other Eukaryotes - 5 (source: NCBI BLink).
437	Ha412HOChr04g0178131	AT1G04240	SHY2, IAA3	AUX/IAA transcriptional regulator family protein
438	Ha412HOChr04g0178401	AT3G22810		Plant protein of unknown function (DUF828) with plant pleckstrin homology-like region
439	Ha412HOChr04g0178591	AT1G08315		ARM repeat superfamily protein
440	Ha412HOChr04g0178601	AT3G54390		sequence-specific DNA binding transcription factors
442	Ha412HOChr04g0178641	AT2G26930	ATCDPMEK, PDE277, ISPE, CDPMEK	4-(cytidine 5'-phospho)-2-C-methyl-D-erithritol kinase
444	Ha412HOChr04g0179101	NA	NA	NA
445	Ha412HOChr04g0179651	AT1G30280		Chaperone DnaJ-domain superfamily protein
446	Ha412HOChr04g0179931	AT5G46240	KAT1	potassium channel in Arabidopsis thaliana 1
447	Ha412HOChr04g0180061	NA	NA	NA
448	Ha412HOChr04g0181031	AT1G06390	GSK1, ATGSK1, ATSK22, SK22, BIL2, ATSK2-3	GSK3/SHAGGY-like protein kinase 1
449	Ha412HOChr04g0181291	AT1G29170	WAVE2, ATSCAR3, SCAR3	SCAR family protein
450	Ha412HOChr04g0181291	AT1G29170	WAVE2	SCAR family protein
451	Ha412HOChr04g0181901	AT4G10430		TMPIT-like protein
452	Ha412HOChr04g0182181	AT2G33860	ETT, ARF3	Transcriptional factor B3 family protein / auxin-responsive factor AUX/IAA-related
453	Ha412HOChr04g0182621	AT5G11330		FAD/NAD(P)-binding oxidoreductase family protein
454	Ha412HOChr04g0182881	AT3G60260		ELMO/CED-12 family protein
455	Ha412HOChr04g0183121	AT4G01880		methyltransferases
456	Ha412HOChr04g0183491	AT3G62420	ATBZIP53, BZIP53	basic region/leucine zipper motif 53
457	Ha412HOChr04g0183571	AT4G02100		Heat shock protein DnaJ with tetratricopeptide repeat
458	Ha412HOChr04g0183611	AT1G02660		alpha/beta-Hydrolases superfamily protein
459	Ha412HOChr04g0183961	AT2G47520	HRE2	Integrase-type DNA-binding superfamily protein
460	Ha412HOChr04g0184241	NA	NA	NA
461	Ha412HOChr04g0184921	AT3G22830	AT-HSFA6B, HSFA6B	heat shock transcription factor A6B
462	Ha412HOChr04g0186451	AT2G34500	CYP710A1	cytochrome P450, family 710, subfamily A, polypeptide 1
463	Ha412HOChr04g0186911	AT5G17640		Protein of unknown function (DUF1005)
464	Ha412HOChr04g0187181	AT1G55360		Protein of Unknown Function (DUF239)
465	Ha412HOChr04g0187831	AT1G29930	CAB1, AB140, CAB140, LHCB1.3	chlorophyll A/B binding protein 1
466	Ha412HOChr04g0188881	AT2G46550		unknown protein; BEST Arabidopsis thaliana protein match is: unknown protein (TAIR:AT1G01240.3); Has 72 Blast hits to 68 proteins in 13 species: Archae - 0; Bacteria - 0; Metazoa - 1; Fungi - 0; Plants - 71; Viruses - 0; Other Eukaryotes - 0 (source: NCBI BLink).
467	Ha412HOChr04g0188881	AT2G46550		unknown protein; FUNCTIONS IN: molecular_function unknown; INVOLVED IN: biological_process unknown; EXPRESSED IN: 23 plant structures; EXPRESSED DURING: 13 growth stages; BEST Arabidopsis thaliana protein match is: unknown protein (TAIR:AT1G01240.3).
468	Ha412HOChr04g0188951	AT3G61790		Protein with RING/U-box and TRAF-like domains
469	Ha412HOChr04g0189371	AT4G01070	GT72B1, UGT72B1	UDP-Glycosyltransferase superfamily protein
470	Ha412HOChr04g0189371	AT4G01070	GT72B1	UDP-Glycosyltransferase superfamily protein
471	Ha412HOChr04g0189441	AT4G27250		NAD(P)-binding Rossmann-fold superfamily protein
472	Ha412HOChr04g0189881	AT4G01330		Protein kinase superfamily protein
473	Ha412HOChr04g0190901	AT4G00720	ATSK32, ASKTHETA, SK32	shaggy-like protein kinase 32
474	Ha412HOChr04g0191091	AT5G17600		RING/U-box superfamily protein
475	Ha412HOChr04g0191341	AT5G65560		Pentatricopeptide repeat (PPR) superfamily protein
476	Ha412HOChr04g0191411	AT2G45630		D-isomer specific 2-hydroxyacid dehydrogenase family protein
477	Ha412HOChr04g0191431	AT2G45630		D-isomer specific 2-hydroxyacid dehydrogenase family protein
478	Ha412HOChr04g0191451	AT2G45630		D-isomer specific 2-hydroxyacid dehydrogenase family protein
479	Ha412HOChr04g0191501	AT2G45600		alpha/beta-Hydrolases superfamily protein
480	Ha412HOChr04g0191561	AT2G45570	CYP76C2	cytochrome P450, family 76, subfamily C, polypeptide 2
481	Ha412HOChr04g0192211	NA	NA	NA
482	Ha412HOChr04g0193081	AT1G34770		CONTAINS InterPro DOMAIN/s: MAGE protein (InterPro:IPR002190); Has 1274 Blast hits to 1260 proteins in 85 species: Archae - 0; Bacteria - 0; Metazoa - 1104; Fungi - 45; Plants - 49; Viruses - 0; Other Eukaryotes - 76 (source: NCBI BLink).
483	Ha412HOChr04g0193651	AT2G35930	PUB23	plant U-box 23
484	Ha412HOChr04g0193931	AT1G61100		disease resistance protein (TIR class), putative
486	Ha412HOChr04g0194001	AT1G61050		alpha 1,4-glycosyltransferase family protein
487	Ha412HOChr04g0194311	AT4G03510	RMA1, ATRMA1	RING membrane-anchor 1
488	Ha412HOChr04g0195801	AT1G08680	ZIGA4, AGD14	ARF GAP-like zinc finger-containing protein ZIGA4
490	Ha412HOChr04g0195801	AT1G08680	ZIGA4	ARF GAP-like zinc finger-containing protein ZIGA4
492	Ha412HOChr04g0196101	AT5G20700		Protein of unknown function (DUF581)
493	Ha412HOChr04g0196311	AT3G43850		unknown protein; FUNCTIONS IN: molecular_function unknown; INVOLVED IN: biological_process unknown; LOCATED IN: vacuole; BEST Arabidopsis thaliana protein match is: unknown protein (TAIR:AT5G21940.1); Has 215 Blast hits to 215 proteins in 19 species: Archae - 0; Bacteria - 0; Metazoa - 0; Fungi - 0; Plants - 213; Viruses - 0; Other Eukaryotes - 2 (source: NCBI BLink).
494	Ha412HOChr04g0197191	AT2G05160		CCCH-type zinc fingerfamily protein with RNA-binding domain
495	Ha412HOChr04g0197361	AT5G35732		unknown protein; BEST Arabidopsis thaliana protein match is: unknown protein (TAIR:AT2G04795.1); Has 35333 Blast hits to 34131 proteins in 2444 species: Archae - 798; Bacteria - 22429; Metazoa - 974; Fungi - 991; Plants - 531; Viruses - 0; Other Eukaryotes - 9610 (source: NCBI BLink).
496	Ha412HOChr04g0197891	NA	NA	NA
497	Ha412HOChr04g0198891	AT4G34500		Protein kinase superfamily protein
498	Ha412HOChr04g0199081	AT1G49320	ATUSPL1, USPL1	unknown seed protein like 1
499	Ha412HOChr04g0199441	AT1G49620	KRP7, ICN6, ICK5	Cyclin-dependent kinase inhibitor family protein
500	Ha412HOChr04g0199521	AT2G15620	NIR1, NIR, ATHNIR	nitrite reductase 1
501	Ha412HOChr04g0199681	AT4G37260	MYB73, ATMYB73	myb domain protein 73
502	Ha412HOChr04g0199811	AT1G24625	ZFP7	zinc finger protein 7
503	Ha412HOChr04g0199861	AT1G49890	QWRF2	Family of unknown function (DUF566)
504	Ha412HOChr04g0200061	AT1G10020		Protein of unknown function (DUF1005)
505	Ha412HOChr04g0200141	AT5G47920		unknown protein; BEST Arabidopsis thaliana protein match is: unknown protein (TAIR:AT5G13880.1); Has 1807 Blast hits to 1807 proteins in 277 species: Archae - 0; Bacteria - 0; Metazoa - 736; Fungi - 347; Plants - 385; Viruses - 0; Other Eukaryotes - 339 (source: NCBI BLink).
506	Ha412HOChr05g0200611	AT1G62330		O-fucosyltransferase family protein
507	Ha412HOChr05g0200901	AT4G21940	CPK15	calcium-dependent protein kinase 15
509	Ha412HOChr05g0201471	NA	NA	NA
510	Ha412HOChr05g0201761	AT1G11530	ATCXXS1, CXXS1	C-terminal cysteine residue is changed to a serine 1
511	Ha412HOChr05g0202181	AT4G05150		Octicosapeptide/Phox/Bem1p family protein
512	Ha412HOChr05g0202421	AT4G21450		PapD-like superfamily protein
513	Ha412HOChr05g0202511	AT1G11260	STP1, ATSTP1	sugar transporter 1
514	Ha412HOChr05g0203331	AT3G12150		unknown protein; CONTAINS InterPro DOMAIN/s: Protein of unknown function DUF2048 (InterPro:IPR019149); Has 421 Blast hits to 334 proteins in 155 species: Archae - 2; Bacteria - 147; Metazoa - 215; Fungi - 0; Plants - 43; Viruses - 0; Other Eukaryotes - 14 (source: NCBI BLink).
515	Ha412HOChr05g0203371	AT3G57880		Calcium-dependent lipid-binding (CaLB domain) plant phosphoribosyltransferase family protein
516	Ha412HOChr05g0203441	AT2G26670	HY1, ATHO1, HO1, TED4, GUN2, HY6	Plant haem oxygenase (decyclizing) family protein
517	Ha412HOChr05g0203711	AT5G41950		Tetratricopeptide repeat (TPR)-like superfamily protein
518	Ha412HOChr05g0204261	AT3G45850		P-loop containing nucleoside triphosphate hydrolases superfamily protein
519	Ha412HOChr05g0204821	AT3G46010	ADF1, atadf, ATADF1	actin depolymerizing factor 1
520	Ha412HOChr05g0205181	AT3G46510	PUB13, ATPUB13	plant U-box 13
521	Ha412HOChr05g0205721	AT5G59160	TOPP2, PPO	type one serine/threonine protein phosphatase 2
522	Ha412HOChr05g0206041	AT5G59020		Protein of unknown function (DUF3527)
523	Ha412HOChr05g0206511	AT2G29670		Tetratricopeptide repeat (TPR)-like superfamily protein
524	Ha412HOChr05g0206911	AT2G26280	CID7	CTC-interacting domain 7
525	Ha412HOChr05g0207221	AT5G15740		O-fucosyltransferase family protein
526	Ha412HOChr05g0207391	AT4G30400		RING/U-box superfamily protein
527	Ha412HOChr05g0207711	AT5G57685	ATGDU3, GDU3, LSB1	glutamine dumper 3
528	Ha412HOChr05g0207791	AT5G57685	ATGDU3, GDU3, LSB1	glutamine dumper 3
529	Ha412HOChr05g0207971	AT2G27880	AGO5	Argonaute family protein
530	Ha412HOChr05g0208101	AT2G47590	PHR2	photolyase/blue-light receptor 2
531	Ha412HOChr05g0208191	AT4G25810	XTR6, XTH23	xyloglucan endotransglycosylase 6
532	Ha412HOChr05g0208331	AT5G57480		P-loop containing nucleoside triphosphate hydrolases superfamily protein
533	Ha412HOChr05g0208341	AT4G30240		Syntaxin/t-SNARE family protein
534	Ha412HOChr05g0208991	AT5G57100		Nucleotide/sugar transporter family protein
535	Ha412HOChr05g0209371	AT2G19160		Core-2/I-branching beta-1,6-N-acetylglucosaminyltransferase family protein
536	Ha412HOChr05g0209391	AT3G18100	MYB4R1	myb domain protein 4r1
537	Ha412HOChr05g0209391	AT3G18100	MYB4R1, AtMYB4R1	myb domain protein 4r1
538	Ha412HOChr05g0209421	AT4G25880	APUM6, PUM6	pumilio 6
539	Ha412HOChr05g0210041	AT4G30410		sequence-specific DNA binding transcription factors
540	Ha412HOChr05g0210051	AT4G30410		sequence-specific DNA binding transcription factors
541	Ha412HOChr05g0210781	AT4G30690		Translation initiation factor 3 protein
542	Ha412HOChr05g0213671	AT1G43760		DNAse I-like superfamily protein
543	Ha412HOChr05g0214781	AT2G26690		Major facilitator superfamily protein
544	Ha412HOChr05g0214871	AT1G55270		Galactose oxidase/kelch repeat superfamily protein
545	Ha412HOChr05g0214991	AT3G24740		Protein of unknown function (DUF1644)
546	Ha412HOChr05g0215071	AT2G26710	BAS1, CYP734A1, CYP72B1	Cytochrome P450 superfamily protein
547	Ha412HOChr05g0216151	NA	NA	NA
548	Ha412HOChr05g0216191	AT5G56890		Protein kinase superfamily protein
549	Ha412HOChr05g0217241	AT4G28190	ULT1, ULT	Developmental regulator, ULTRAPETALA
550	Ha412HOChr05g0217241	AT4G28190	ULT1	Developmental regulator, ULTRAPETALA
551	Ha412HOChr05g0217651	AT1G73660		protein tyrosine kinase family protein
553	Ha412HOChr05g0219531	AT3G54190		Transducin/WD40 repeat-like superfamily protein
554	Ha412HOChr05g0220021	AT3G11090	LBD21	LOB domain-containing protein 21
555	Ha412HOChr05g0220841	AT5G10180	AST68, SULTR2;1	slufate transporter 2;1
556	Ha412HOChr05g0221241	AT4G08920	CRY1, BLU1, HY4, OOP2, ATCRY1	cryptochrome 1
557	Ha412HOChr05g0221421	AT5G42350		Galactose oxidase/kelch repeat superfamily protein
558	Ha412HOChr05g0222901	AT1G08620	PKDM7D	Transcription factor jumonji (jmj) family protein / zinc finger (C5HC2 type) family protein
560	Ha412HOChr05g0222991	AT3G04580	EIN4	Signal transduction histidine kinase, hybrid-type, ethylene sensor
561	Ha412HOChr05g0224141	NA	NA	NA
562	Ha412HOChr05g0226041	AT3G17120		unknown protein; BEST Arabidopsis thaliana protein match is: unknown protein (TAIR:AT1G02380.1); Has 35333 Blast hits to 34131 proteins in 2444 species: Archae - 798; Bacteria - 22429; Metazoa - 974; Fungi - 991; Plants - 531; Viruses - 0; Other Eukaryotes - 9610 (source: NCBI BLink).
563	Ha412HOChr05g0226041	AT3G17120		unknown protein; BEST Arabidopsis thaliana protein match is: unknown protein (TAIR:AT1G02380.1); Has 67 Blast hits to 67 proteins in 11 species: Archae - 0; Bacteria - 0; Metazoa - 0; Fungi - 0; Plants - 67; Viruses - 0; Other Eukaryotes - 0 (source: NCBI BLink).
564	Ha412HOChr05g0226701	AT3G60030	SPL12	squamosa promoter-binding protein-like 12
565	Ha412HOChr05g0226771	AT3G17410		Protein kinase superfamily protein
566	Ha412HOChr05g0226831	AT3G17440	NPSN13, ATNPSN13	novel plant snare 13
567	Ha412HOChr05g0229091	AT1G21980	ATPIP5K1, ATPIPK1, PIP5K1	phosphatidylinositol-4-phosphate 5-kinase 1
568	Ha412HOChr05g0229311	AT5G43190		Galactose oxidase/kelch repeat superfamily protein
569	Ha412HOChr05g0229971	AT4G09160		SEC14 cytosolic factor family protein / phosphoglyceride transfer family protein
570	Ha412HOChr05g0230691	AT2G26510	PDE135	Xanthine/uracil permease family protein
571	Ha412HOChr05g0231031	NA	NA	NA
572	Ha412HOChr05g0231951	AT1G19530		unknown protein; FUNCTIONS IN: molecular_function unknown; INVOLVED IN: N-terminal protein myristoylation, anaerobic respiration; LOCATED IN: cellular_component unknown; EXPRESSED IN: leaf apex, inflorescence meristem, hypocotyl, root, flower; EXPRESSED DURING: petal differentiation and expansion stage; Has 47 Blast hits to 47 proteins in 13 species: Archae - 0; Bacteria - 0; Metazoa - 0; Fungi -…
573	Ha412HOChr05g0232121	AT2G30620		winged-helix DNA-binding transcription factor family protein
574	Ha412HOChr05g0232201	AT1G19660		Wound-responsive family protein
575	Ha412HOChr05g0232221	AT1G27660		basic helix-loop-helix (bHLH) DNA-binding superfamily protein
576	Ha412HOChr05g0232891	NA	NA	NA
577	Ha412HOChr05g0233381	AT1G18560		BED zinc finger ;hAT family dimerisation domain
578	Ha412HOChr05g0233731	AT5G08130	BIM1	basic helix-loop-helix (bHLH) DNA-binding superfamily protein
579	Ha412HOChr05g0233731	AT5G08130		basic helix-loop-helix (bHLH) DNA-binding superfamily protein
580	Ha412HOChr05g0234121	AT1G74160		unknown protein; BEST Arabidopsis thaliana protein match is: unknown protein (TAIR:AT1G18620.1); Has 3407 Blast hits to 2217 proteins in 314 species: Archae - 0; Bacteria - 264; Metazoa - 1296; Fungi - 318; Plants - 346; Viruses - 34; Other Eukaryotes - 1149 (source: NCBI BLink).
581	Ha412HOChr05g0234981	AT1G08570	ACHT4	atypical CYS HIS rich thioredoxin 4
582	Ha412HOChr05g0234991	AT3G47470	LHCA4, CAB4	light-harvesting chlorophyll-protein complex I subunit A4
583	Ha412HOChr05g0235191	AT1G69690		TCP family transcription factor
584	Ha412HOChr05g0235221	AT3G47690	ATEB1A, EB1A, ATEB1H2	microtubule end binding protein EB1A
585	Ha412HOChr05g0235381	AT5G62740	HIR1, ATHIR1	SPFH/Band 7/PHB domain-containing membrane-associated protein family
586	Ha412HOChr05g0235541	AT1G74840		Homeodomain-like superfamily protein
587	Ha412HOChr05g0235621	AT5G62580		ARM repeat superfamily protein
588	Ha412HOChr05g0236281	AT1G23380	KNAT6, KNAT6L, KNAT6S	KNOTTED1-like homeobox gene 6
589	Ha412HOChr05g0236461	AT1G15530		Concanavalin A-like lectin protein kinase family protein
590	Ha412HOChr05g0239331	AT1G15760		Sterile alpha motif (SAM) domain-containing protein
591	Ha412HOChr05g0239361	AT1G15750	WSIP1, TPL	Transducin family protein / WD-40 repeat family protein
592	Ha412HOChr05g0239991	AT4G10265		Wound-responsive family protein
593	Ha412HOChr05g0240481	AT1G61800	GPT2, ATGPT2	glucose-6-phosphate/phosphate translocator 2
594	Ha412HOChr05g0240521	NA	NA	NA
595	Ha412HOChr05g0241731	AT1G55760		BTB/POZ domain-containing protein
596	Ha412HOChr05g0241951	AT5G56270	WRKY2, ATWRKY2	WRKY DNA-binding protein 2
597	Ha412HOChr05g0242491	AT1G77120	ADH1, ADH, ATADH, ATADH1	alcohol dehydrogenase 1
598	Ha412HOChr05g0242991	AT2G17700		ACT-like protein tyrosine kinase family protein
599	Ha412HOChr05g0243051	AT3G05320		O-fucosyltransferase family protein
600	Ha412HOChr05g0243131	AT1G76890	GT2, AT-GT2	Duplicated homeodomain-like superfamily protein
604	Ha412HOChr05g0243231	AT1G21090		Cupredoxin superfamily protein
605	Ha412HOChr05g0243461	NA	NA	NA
606	Ha412HOChr05g0243561	AT1G34110		Leucine-rich receptor-like protein kinase family protein
607	Ha412HOChr05g0243641	AT1G74320		Protein kinase superfamily protein
608	Ha412HOChr05g0243731	AT1G22790		unknown protein; FUNCTIONS IN: molecular_function unknown; INVOLVED IN: biological_process unknown; LOCATED IN: plasma membrane; EXPRESSED IN: 22 plant structures; EXPRESSED DURING: 13 growth stages; BEST Arabidopsis thaliana protein match is: unknown protein (TAIR:AT1G34010.1); Has 67 Blast hits to 67 proteins in 12 species: Archae - 0; Bacteria - 0; Metazoa - 0; Fungi - 0; Plants - 67; Viruses …
609	Ha412HOChr05g0243731	AT1G22790		unknown protein; FUNCTIONS IN: molecular_function unknown; INVOLVED IN: biological_process unknown; LOCATED IN: plasma membrane; EXPRESSED IN: 22 plant structures; EXPRESSED DURING: 13 growth stages; BEST Arabidopsis thaliana protein match is: unknown protein (TAIR:AT1G34010.1); Has 35333 Blast hits to 34131 proteins in 2444 species: Archae - 798; Bacteria - 22429; Metazoa - 974; Fungi - 991; Pla…
610	Ha412HOChr05g0243831	AT1G77920		bZIP transcription factor family protein
611	Ha412HOChr05g0243861	AT1G22050	MUB6	membrane-anchored ubiquitin-fold protein 6 precursor
612	Ha412HOChr05g0243881	AT1G78020		Protein of unknown function (DUF581)
613	Ha412HOChr05g0244371	AT1G78310		VQ motif-containing protein
614	Ha412HOChr05g0244471	AT1G72210		basic helix-loop-helix (bHLH) DNA-binding superfamily protein
615	Ha412HOChr05g0244501	AT5G49980	AFB5	auxin F-box protein 5
616	Ha412HOChr05g0244551	AT5G50010		sequence-specific DNA binding transcription factors;transcription regulators
617	Ha412HOChr05g0244561	AT5G50011	CPuORF37	conserved peptide upstream open reading frame 37
618	Ha412HOChr05g0244991	AT1G58370	RXF12, ATXYN1	glycosyl hydrolase family 10 protein / carbohydrate-binding domain-containing protein
619	Ha412HOChr05g0245011	AT4G08150	KNAT1, BP, BP1	KNOTTED-like from Arabidopsis thaliana
620	Ha412HOChr06g0245821	AT4G22540	ORP2A	OSBP(oxysterol binding protein)-related protein 2A
621	Ha412HOChr06g0247681	AT4G00430	TMP-C, PIP1;4, PIP1E	plasma membrane intrinsic protein 1;4
622	Ha412HOChr06g0247771	AT1G19330		unknown protein; BEST Arabidopsis thaliana protein match is: unknown protein (TAIR:AT1G75060.1); Has 145 Blast hits to 145 proteins in 43 species: Archae - 0; Bacteria - 0; Metazoa - 40; Fungi - 0; Plants - 104; Viruses - 0; Other Eukaryotes - 1 (source: NCBI BLink).
623	Ha412HOChr06g0247771	AT1G19330		unknown protein; FUNCTIONS IN: molecular_function unknown; INVOLVED IN: biological_process unknown; LOCATED IN: cellular_component unknown; EXPRESSED IN: 22 plant structures; EXPRESSED DURING: 13 growth stages; BEST Arabidopsis thaliana protein match is: unknown protein (TAIR:AT1G75060.1).
624	Ha412HOChr06g0247771	AT1G19330		unknown protein; FUNCTIONS IN: molecular_function unknown; INVOLVED IN: biological_process unknown; LOCATED IN: cellular_component unknown; EXPRESSED IN: 22 plant structures; EXPRESSED DURING: 13 growth stages; BEST Arabidopsis thaliana protein match is: unknown protein (TAIR:AT1G75060.1); Has 145 Blast hits to 145 proteins in 43 species: Archae - 0; Bacteria - 0; Metazoa - 40; Fungi - 0; Plants …
625	Ha412HOChr06g0248211	AT5G41620		FUNCTIONS IN: molecular_function unknown; INVOLVED IN: biological_process unknown; LOCATED IN: chloroplast, plasma membrane; EXPRESSED IN: 9 plant structures; EXPRESSED DURING: 6 growth stages; BEST Arabidopsis thaliana protein match is: intracellular protein transport protein USO1-related (TAIR:AT1G64180.1); Has 30201 Blast hits to 17322 proteins in 780 species: Archae - 12; Bacteria - 1396; Met…
626	Ha412HOChr06g0249441	AT4G17080		Histone H3 K4-specific methyltransferase SET7/9 family protein
627	Ha412HOChr06g0249721	AT1G32540	LOL1	lsd one like 1
628	Ha412HOChr06g0249811	AT5G46800	BOU	Mitochondrial substrate carrier family protein
629	Ha412HOChr06g0249901	AT4G17900		PLATZ transcription factor family protein
630	Ha412HOChr06g0250151	AT2G47500		P-loop nucleoside triphosphate hydrolases superfamily protein with CH (Calponin Homology) domain
631	Ha412HOChr06g0250311	NA	NA	NA
632	Ha412HOChr06g0250321	AT1G02660		alpha/beta-Hydrolases superfamily protein
633	Ha412HOChr06g0250351	AT4G02100		Heat shock protein DnaJ with tetratricopeptide repeat
634	Ha412HOChr06g0250361	AT1G02610		RING/FYVE/PHD zinc finger superfamily protein
635	Ha412HOChr06g0250941	AT5G46940		Plant invertase/pectin methylesterase inhibitor superfamily protein
636	Ha412HOChr06g0251551	NA	NA	NA
637	Ha412HOChr06g0251751	AT2G45680		TCP family transcription factor
638	Ha412HOChr06g0251811	AT2G45660	AGL20, SOC1, ATSOC1	AGAMOUS-like 20
639	Ha412HOChr06g0251861	AT2G45590		Protein kinase superfamily protein
640	Ha412HOChr06g0253031	AT2G45970	CYP86A8, LCR	cytochrome P450, family 86, subfamily A, polypeptide 8
641	Ha412HOChr06g0253211	AT1G01490		Heavy metal transport/detoxification superfamily protein
642	Ha412HOChr06g0253411	AT2G46370	JAR1	Auxin-responsive GH3 family protein
643	Ha412HOChr06g0253411	AT2G46370	JAR1, FIN219	Auxin-responsive GH3 family protein
644	Ha412HOChr06g0253921	AT3G61790		Protein with RING/U-box and TRAF-like domains
645	Ha412HOChr06g0254001	AT1G01225		NC domain-containing protein-related
646	Ha412HOChr06g0254031	AT4G00900	ECA2, ATECA2	ER-type Ca2+-ATPase 2
647	Ha412HOChr06g0254101	AT2G46620		P-loop containing nucleoside triphosphate hydrolases superfamily protein
648	Ha412HOChr06g0254121	AT2G46630		unknown protein; LOCATED IN: chloroplast; EXPRESSED IN: 22 plant structures; EXPRESSED DURING: 13 growth stages; Has 110095 Blast hits to 59224 proteins in 2216 species: Archae - 177; Bacteria - 15429; Metazoa - 38345; Fungi - 18843; Plants - 13341; Viruses - 3084; Other Eukaryotes - 20876 (source: NCBI BLink).
649	Ha412HOChr06g0254491	AT4G10265		Wound-responsive family protein
650	Ha412HOChr06g0254511	AT4G10265		Wound-responsive family protein
651	Ha412HOChr06g0254531	AT4G10265		Wound-responsive family protein
652	Ha412HOChr06g0255431	AT5G08200		peptidoglycan-binding LysM domain-containing protein
653	Ha412HOChr06g0255721	AT4G11270		Transducin/WD40 repeat-like superfamily protein
654	Ha412HOChr06g0256141	AT4G29310		Protein of unknown function (DUF1005)
655	Ha412HOChr06g0256831	AT2G20240		Protein of unknown function (DUF3741)
656	Ha412HOChr06g0256981	AT2G33310	IAA13	auxin-induced protein 13
657	Ha412HOChr06g0256991	AT1G04090		Plant protein of unknown function (DUF946)
658	Ha412HOChr06g0257191	AT5G16910	ATCSLD2, CSLD2	cellulose-synthase like D2
659	Ha412HOChr06g0259651	AT4G31820	ENP, NPY1, MAB4	Phototropic-responsive NPH3 family protein
660	Ha412HOChr06g0259921	AT5G25620	YUC6	Flavin-binding monooxygenase family protein
661	Ha412HOChr06g0260101	AT5G22250		Polynucleotidyl transferase, ribonuclease H-like superfamily protein
662	Ha412HOChr06g0260341	AT1G23390		Kelch repeat-containing F-box family protein
663	Ha412HOChr06g0260411	AT1G70550		Protein of Unknown Function (DUF239)
664	Ha412HOChr06g0260521	AT1G12990		beta-1,4-N-acetylglucosaminyltransferase family protein
665	Ha412HOChr06g0260621	AT3G55270	MKP1, ATMKP1	mitogen-activated protein kinase phosphatase 1
666	Ha412HOChr06g0260991	AT3G61470	LHCA2	photosystem I light harvesting complex gene 2
667	Ha412HOChr06g0261081	AT1G27290		unknown protein; Has 44 Blast hits to 44 proteins in 12 species: Archae - 0; Bacteria - 0; Metazoa - 0; Fungi - 0; Plants - 44; Viruses - 0; Other Eukaryotes - 0 (source: NCBI BLink).
668	Ha412HOChr06g0261081	AT1G27290		unknown protein; FUNCTIONS IN: molecular_function unknown; INVOLVED IN: biological_process unknown; EXPRESSED IN: 25 plant structures; EXPRESSED DURING: 15 growth stages; Has 44 Blast hits to 44 proteins in 12 species: Archae - 0; Bacteria - 0; Metazoa - 0; Fungi - 0; Plants - 44; Viruses - 0; Other Eukaryotes - 0 (source: NCBI BLink).
669	Ha412HOChr06g0262551	AT3G51280		Tetratricopeptide repeat (TPR)-like superfamily protein
671	Ha412HOChr06g0263211	AT1G67190		F-box/RNI-like superfamily protein
672	Ha412HOChr06g0263711	AT3G57880		Calcium-dependent lipid-binding (CaLB domain) plant phosphoribosyltransferase family protein
673	Ha412HOChr06g0263841	AT2G41890		curculin-like (mannose-binding) lectin family protein / PAN domain-containing protein
674	Ha412HOChr06g0263931	NA	NA	NA
675	Ha412HOChr06g0264141	AT3G54000		CONTAINS InterPro DOMAIN/s: Uncharacterised conserved protein UCP022260 (InterPro:IPR016802); Has 94 Blast hits to 94 proteins in 14 species: Archae - 0; Bacteria - 0; Metazoa - 0; Fungi - 0; Plants - 94; Viruses - 0; Other Eukaryotes - 0 (source: NCBI BLink).
676	Ha412HOChr06g0264141	AT3G54000		unknown protein; Has 35333 Blast hits to 34131 proteins in 2444 species: Archae - 798; Bacteria - 22429; Metazoa - 974; Fungi - 991; Plants - 531; Viruses - 0; Other Eukaryotes - 9610 (source: NCBI BLink).
677	Ha412HOChr06g0264451	AT3G50150		Plant protein of unknown function (DUF247)
678	Ha412HOChr06g0264651	AT5G04040	SDP1	Patatin-like phospholipase family protein
679	Ha412HOChr06g0266421	AT5G20740		Plant invertase/pectin methylesterase inhibitor superfamily protein
680	Ha412HOChr06g0266621	AT5G45550		Mob1/phocein family protein
681	Ha412HOChr06g0266661	AT5G35560		DENN (AEX-3) domain-containing protein
682	Ha412HOChr06g0266891	AT5G56750	NDL1	N-MYC downregulated-like 1
683	Ha412HOChr06g0267081	AT3G46550	SOS5	Fasciclin-like arabinogalactan family protein
684	Ha412HOChr06g0267601	AT5G59020		Protein of unknown function (DUF3527)
685	Ha412HOChr06g0267871	AT2G29670		Tetratricopeptide repeat (TPR)-like superfamily protein
686	Ha412HOChr06g0267881	AT5G58800		Quinone reductase family protein
687	Ha412HOChr06g0269211	AT5G57700		BNR/Asp-box repeat family protein
688	Ha412HOChr06g0269311	AT2G18650	MEE16	RING/U-box superfamily protein
689	Ha412HOChr06g0270131	AT3G07560	APM2, PEX13	peroxin 13
691	Ha412HOChr06g0271251	AT3G25910		Protein of unknown function (DUF1644)
692	Ha412HOChr06g0271601	AT3G01300		Protein kinase superfamily protein
693	Ha412HOChr06g0273181	AT2G38120	AUX1, WAV5, PIR1, MAP1	Transmembrane amino acid transporter family protein
694	Ha412HOChr06g0273191	AT2G40070		FUNCTIONS IN: molecular_function unknown; INVOLVED IN: biological_process unknown; LOCATED IN: cellular_component unknown; EXPRESSED IN: 17 plant structures; EXPRESSED DURING: 7 growth stages; BEST Arabidopsis thaliana protein match is: proline-rich family protein (TAIR:AT3G09000.1); Has 108635 Blast hits to 60786 proteins in 2176 species: Archae - 287; Bacteria - 15142; Metazoa - 39415; Fungi - …
695	Ha412HOChr06g0273191	AT2G40070		BEST Arabidopsis thaliana protein match is: proline-rich family protein (TAIR:AT3G09000.1); Has 35333 Blast hits to 34131 proteins in 2444 species: Archae - 798; Bacteria - 22429; Metazoa - 974; Fungi - 991; Plants - 531; Viruses - 0; Other Eukaryotes - 9610 (source: NCBI BLink).
696	Ha412HOChr06g0274511	AT3G04910	WNK1, ZIK4	with no lysine (K) kinase 1
697	Ha412HOChr06g0274511	AT3G04910	WNK1, ZIK4, ATWNK1	with no lysine (K) kinase 1
698	Ha412HOChr06g0274841	AT1G56720		Protein kinase superfamily protein
699	Ha412HOChr06g0275091	AT5G49800		Polyketide cyclase/dehydrase and lipid transport superfamily protein
700	Ha412HOChr06g0275581	NA	NA	NA
701	Ha412HOChr06g0275801	NA	NA	NA
702	Ha412HOChr06g0275811	NA	NA	NA
703	Ha412HOChr06g0276641	NA	NA	NA
704	Ha412HOChr06g0277101	NA	NA	NA
705	Ha412HOChr06g0277741	AT5G58230	MSI1, MEE70, ATMSI1	Transducin/WD40 repeat-like superfamily protein
706	Ha412HOChr06g0277831	AT5G56240		INVOLVED IN: biological_process unknown; EXPRESSED IN: 22 plant structures; EXPRESSED DURING: 13 growth stages; BEST Arabidopsis thaliana protein match is: hapless 8 (TAIR:AT5G56250.1).
707	Ha412HOChr06g0277831	AT5G56240		BEST Arabidopsis thaliana protein match is: hapless 8 (TAIR:AT5G56250.1); Has 35333 Blast hits to 34131 proteins in 2444 species: Archae - 798; Bacteria - 22429; Metazoa - 974; Fungi - 991; Plants - 531; Viruses - 0; Other Eukaryotes - 9610 (source: NCBI BLink).
708	Ha412HOChr06g0278841	AT5G12310		RING/U-box superfamily protein
709	Ha412HOChr06g0280071	AT3G23410	ATFAO3, FAO3	fatty alcohol oxidase 3
710	Ha412HOChr06g0281241	NA	NA	NA
711	Ha412HOChr06g0281811	AT5G33370		GDSL-like Lipase/Acylhydrolase superfamily protein
712	Ha412HOChr06g0281851	AT2G20260	PSAE-2	photosystem I subunit E-2
713	Ha412HOChr06g0282161	AT1G18335		Acyl-CoA N-acyltransferases (NAT) superfamily protein
714	Ha412HOChr06g0282511	AT5G39590		TLD-domain containing nucleolar protein
715	Ha412HOChr06g0283631	NA	NA	NA
716	Ha412HOChr06g0285351	AT1G20550		O-fucosyltransferase family protein
717	Ha412HOChr06g0285521	AT1G03260		SNARE associated Golgi protein family
718	Ha412HOChr07g0286681	AT3G07130	ATPAP15, PAP15	purple acid phosphatase 15
719	Ha412HOChr07g0286941	AT4G14030	SBP1	selenium-binding protein 1
720	Ha412HOChr07g0287661	AT3G13340		Transducin/WD40 repeat-like superfamily protein
721	Ha412HOChr07g0287831	AT3G16590		F-box and associated interaction domains-containing protein
722	Ha412HOChr07g0287891	AT3G59360	UTR6, ATUTR6	UDP-galactose transporter 6
723	Ha412HOChr07g0288431	AT1G55550		P-loop containing nucleoside triphosphate hydrolases superfamily protein
724	Ha412HOChr07g0288571	AT3G59350		Protein kinase superfamily protein
725	Ha412HOChr07g0288741	AT2G04030	CR88, EMB1956, HSP90.5, Hsp88.1, AtHsp90.5	Chaperone protein htpG family protein
726	Ha412HOChr07g0288741	AT2G04030	CR88, Hsp88.1, AtHsp90.5	Chaperone protein htpG family protein
729	Ha412HOChr07g0289181	AT5G12250	TUB6	beta-6 tubulin
730	Ha412HOChr07g0289431	AT5G41140		Myosin heavy chain-related protein
731	Ha412HOChr07g0290631	AT4G38600	KAK, UPL3	HEAT repeat ;HECT-domain (ubiquitin-transferase)
732	Ha412HOChr07g0290771	AT1G12420	ACR8	ACT domain repeat 8
733	Ha412HOChr07g0291671	AT4G23820		Pectin lyase-like superfamily protein
734	Ha412HOChr07g0291931	AT1G60590		Pectin lyase-like superfamily protein
735	Ha412HOChr07g0292661	AT1G64690	BLT	branchless trichome
736	Ha412HOChr07g0292841	AT1G32860		Glycosyl hydrolase superfamily protein
737	Ha412HOChr07g0292931	AT4G32690	GLB3, ATGLB3	hemoglobin 3
738	Ha412HOChr07g0292951	AT5G25590		Protein of unknown function (DUF630 and DUF632)
740	Ha412HOChr07g0293671	AT1G05805		basic helix-loop-helix (bHLH) DNA-binding superfamily protein
741	Ha412HOChr07g0293801	AT2G26040	PYL2, RCAR14	PYR1-like 2
742	Ha412HOChr07g0294541	AT5G18940		Mo25 family protein
743	Ha412HOChr07g0294971	AT1G31880	NLM9, BRX	DZC (Disease resistance/zinc finger/chromosome condensation-like region) domain containing protein
744	Ha412HOChr07g0295881	AT2G25600	SPIK, AKT6	Shaker pollen inward K+ channel
745	Ha412HOChr07g0295891	AT5G25430		HCO3- transporter family
746	Ha412HOChr07g0295981	AT5G57850		D-aminoacid aminotransferase-like PLP-dependent enzymes superfamily protein
747	Ha412HOChr07g0296161	AT5G58360	ATOFP3, OFP3	ovate family protein 3
748	Ha412HOChr07g0296371	AT1G29380		Carbohydrate-binding X8 domain superfamily protein
749	Ha412HOChr07g0297281	NA	NA	NA
750	Ha412HOChr07g0299371	AT5G44680		DNA glycosylase superfamily protein
751	Ha412HOChr07g0299861	AT4G40080		ENTH/ANTH/VHS superfamily protein
752	Ha412HOChr07g0300021	AT1G66150	TMK1	transmembrane kinase 1
753	Ha412HOChr07g0301331	AT2G22500	UCP5, ATPUMP5, DIC1	uncoupling protein 5
754	Ha412HOChr07g0303111	AT2G21220		SAUR-like auxin-responsive protein family
755	Ha412HOChr07g0303401	AT3G51370		Protein phosphatase 2C family protein
756	Ha412HOChr07g0303521	AT5G40380	CRK42	cysteine-rich RLK (RECEPTOR-like protein kinase) 42
757	Ha412HOChr07g0304521	AT2G18280	AtTLP2, TLP2	tubby like protein 2
758	Ha412HOChr07g0304531	AT4G36550		ARM repeat superfamily protein
759	Ha412HOChr07g0305431	AT1G66840	PMI2, WEB2	Plant protein of unknown function (DUF827)
760	Ha412HOChr07g0305521	AT3G03280		unknown protein; FUNCTIONS IN: molecular_function unknown; INVOLVED IN: N-terminal protein myristoylation; LOCATED IN: cellular_component unknown; BEST Arabidopsis thaliana protein match is: unknown protein (TAIR:AT5G17350.1); Has 137 Blast hits to 137 proteins in 11 species: Archae - 0; Bacteria - 0; Metazoa - 0; Fungi - 0; Plants - 137; Viruses - 0; Other Eukaryotes - 0 (source: NCBI BLink).
761	Ha412HOChr07g0305551	AT3G14470		NB-ARC domain-containing disease resistance protein
762	Ha412HOChr07g0305711	NA	NA	NA
763	Ha412HOChr07g0305801	AT5G63140	ATPAP29, PAP29	purple acid phosphatase 29
764	Ha412HOChr07g0306011	NA	NA	NA
765	Ha412HOChr07g0306141	AT4G37790	HAT22	Homeobox-leucine zipper protein family
766	Ha412HOChr07g0306351	AT3G49810		ARM repeat superfamily protein
767	Ha412HOChr07g0306821	AT5G67420	LBD37, ASL39	LOB domain-containing protein 37
768	Ha412HOChr07g0307221	AT3G50120		Plant protein of unknown function (DUF247)
769	Ha412HOChr07g0307991	AT4G27290		S-locus lectin protein kinase family protein
770	Ha412HOChr07g0308281	AT2G38970		Zinc finger (C3HC4-type RING finger) family protein
771	Ha412HOChr07g0308421	AT2G39130		Transmembrane amino acid transporter family protein
772	Ha412HOChr07g0308431	AT2G39130		Transmembrane amino acid transporter family protein
773	Ha412HOChr07g0308441	NA	NA	NA
774	Ha412HOChr07g0308601	AT5G04310		Pectin lyase-like superfamily protein
775	Ha412HOChr07g0308841	AT5G04460		RING/U-box superfamily protein
776	Ha412HOChr07g0309621	AT2G26230		uricase / urate oxidase / nodulin 35, putative
777	Ha412HOChr07g0310111	AT4G12750		Homeodomain-like transcriptional regulator
778	Ha412HOChr07g0310461	AT3G04470		Ankyrin repeat family protein
779	Ha412HOChr07g0310791	AT5G57620	MYB36, AtMYB36	myb domain protein 36
780	Ha412HOChr07g0311121	AT5G03280	EIN2, PIR2, CKR1, ERA3, ORE3, ORE2, ATEIN2	NRAMP metal ion transporter family protein
782	Ha412HOChr07g0311751	AT5G03040	iqd2	IQ-domain 2
783	Ha412HOChr07g0313101	AT5G20950		Glycosyl hydrolase family protein
784	Ha412HOChr07g0313201	AT3G54720	AMP1, COP2, HPT, PT, MFO1	Peptidase M28 family protein
785	Ha412HOChr07g0313521	AT2G35880		TPX2 (targeting protein for Xklp2) protein family
786	Ha412HOChr07g0314971	AT5G60680		Protein of unknown function, DUF584
787	Ha412HOChr07g0314981	AT1G08010	GATA11	GATA transcription factor 11
788	Ha412HOChr07g0315301	AT3G44850		Protein kinase superfamily protein
789	Ha412HOChr07g0315341	AT5G22740	ATCSLA02, CSLA02, ATCSLA2, CSLA2	cellulose synthase-like A02
790	Ha412HOChr07g0315631	AT2G25480		TPX2 (targeting protein for Xklp2) protein family
791	Ha412HOChr07g0316451	AT5G40740		unknown protein; Has 30201 Blast hits to 17322 proteins in 780 species: Archae - 12; Bacteria - 1396; Metazoa - 17338; Fungi - 3422; Plants - 5037; Viruses - 0; Other Eukaryotes - 2996 (source: NCBI BLink).
792	Ha412HOChr07g0317261	AT5G40280	ERA1, ATFTB, WIG	Prenyltransferase family protein
794	Ha412HOChr07g0317811	AT5G39890		Protein of unknown function (DUF1637)
795	Ha412HOChr07g0317841	AT1G74690	IQD31	IQ-domain 31
796	Ha412HOChr07g0318191	AT3G47110		Leucine-rich repeat protein kinase family protein
801	Ha412HOChr07g0319131	AT2G23790		Protein of unknown function (DUF607)
802	Ha412HOChr07g0319661	AT2G35800		mitochondrial substrate carrier family protein
803	Ha412HOChr07g0319761	AT3G54770		RNA-binding (RRM/RBD/RNP motifs) family protein
804	Ha412HOChr07g0319781	AT2G39300		unknown protein; INVOLVED IN: biological_process unknown; EXPRESSED IN: 8 plant structures; EXPRESSED DURING: 4 anthesis, petal differentiation and expansion stage; BEST Arabidopsis thaliana protein match is: unknown protein (TAIR:AT3G55060.1).
805	Ha412HOChr07g0319781	AT2G39300		unknown protein; INVOLVED IN: biological_process unknown; LOCATED IN: vacuole; EXPRESSED IN: 8 plant structures; EXPRESSED DURING: 4 anthesis, petal differentiation and expansion stage; BEST Arabidopsis thaliana protein match is: unknown protein (TAIR:AT3G55060.1); Has 46416 Blast hits to 28308 proteins in 1743 species: Archae - 734; Bacteria - 4822; Metazoa - 24446; Fungi - 3539; Plants - 2267; …
806	Ha412HOChr07g0320551	AT2G37650		GRAS family transcription factor
807	Ha412HOChr07g0320981	AT1G78580	ATTPS1, TPS1	trehalose-6-phosphate synthase
809	Ha412HOChr07g0321541	NA	NA	NA
810	Ha412HOChr07g0321911	AT2G40000	HSPRO2, ATHSPRO2	ortholog of sugar beet HS1 PRO-1 2
811	Ha412HOChr07g0322061	AT2G39950		unknown protein; FUNCTIONS IN: molecular_function unknown; INVOLVED IN: biological_process unknown; LOCATED IN: cellular_component unknown; EXPRESSED IN: 24 plant structures; EXPRESSED DURING: 15 growth stages; Has 941 Blast hits to 229 proteins in 79 species: Archae - 0; Bacteria - 8; Metazoa - 89; Fungi - 54; Plants - 41; Viruses - 0; Other Eukaryotes - 749 (source: NCBI BLink).
812	Ha412HOChr07g0322061	AT2G39950		unknown protein; Has 978 Blast hits to 254 proteins in 81 species: Archae - 0; Bacteria - 8; Metazoa - 109; Fungi - 53; Plants - 41; Viruses - 0; Other Eukaryotes - 767 (source: NCBI BLink).
815	Ha412HOChr07g0322331	AT2G40070		FUNCTIONS IN: molecular_function unknown; INVOLVED IN: biological_process unknown; LOCATED IN: cellular_component unknown; EXPRESSED IN: 17 plant structures; EXPRESSED DURING: 7 growth stages; BEST Arabidopsis thaliana protein match is: proline-rich family protein (TAIR:AT3G09000.1); Has 108635 Blast hits to 60786 proteins in 2176 species: Archae - 287; Bacteria - 15142; Metazoa - 39415; Fungi - …
816	Ha412HOChr07g0322331	AT2G40070		BEST Arabidopsis thaliana protein match is: proline-rich family protein (TAIR:AT3G09000.1); Has 35333 Blast hits to 34131 proteins in 2444 species: Archae - 798; Bacteria - 22429; Metazoa - 974; Fungi - 991; Plants - 531; Viruses - 0; Other Eukaryotes - 9610 (source: NCBI BLink).
819	Ha412HOChr07g0322381	AT2G40095		Alpha/beta hydrolase related protein
820	Ha412HOChr07g0322871	AT2G40270		Protein kinase family protein
821	Ha412HOChr07g0323011	AT2G41430	ERD15, LSR1, CID1	dehydration-induced protein (ERD15)
822	Ha412HOChr07g0323011	AT2G41430	ERD15	dehydration-induced protein (ERD15)
823	Ha412HOChr07g0323041	AT2G40410		Staphylococcal nuclease homologue
824	Ha412HOChr07g0323061	AT2G40435		BEST Arabidopsis thaliana protein match is: transcription regulators (TAIR:AT3G56220.1); Has 289 Blast hits to 289 proteins in 30 species: Archae - 0; Bacteria - 0; Metazoa - 0; Fungi - 0; Plants - 289; Viruses - 0; Other Eukaryotes - 0 (source: NCBI BLink).
825	Ha412HOChr07g0323351	AT3G56370		Leucine-rich repeat protein kinase family protein
826	Ha412HOChr07g0323951	AT5G58300		Leucine-rich repeat protein kinase family protein
827	Ha412HOChr07g0324531	AT5G51180		alpha/beta-Hydrolases superfamily protein
828	Ha412HOChr07g0324601	AT2G34930		disease resistance family protein / LRR family protein
832	Ha412HOChr07g0324681	AT4G25160		U-box domain-containing protein kinase family protein
833	Ha412HOChr07g0325471	AT5G59450		GRAS family transcription factor
835	Ha412HOChr07g0325681	AT5G51970		GroES-like zinc-binding alcohol dehydrogenase family protein
836	Ha412HOChr07g0325701	AT1G12580	PEPKR1	phosphoenolpyruvate carboxylase-related kinase 1
837	Ha412HOChr07g0326071	AT5G24030	SLAH3	SLAC1 homologue 3
838	Ha412HOChr07g0326481	AT5G54130		Calcium-binding endonuclease/exonuclease/phosphatase family
839	Ha412HOChr08g0327161	AT1G70520	CRK2	cysteine-rich RLK (RECEPTOR-like protein kinase) 2
840	Ha412HOChr08g0328071	AT3G26020		Protein phosphatase 2A regulatory B subunit family protein
841	Ha412HOChr08g0328251	AT1G27850		unknown protein; FUNCTIONS IN: molecular_function unknown; INVOLVED IN: biological_process unknown; LOCATED IN: plasma membrane; EXPRESSED IN: 22 plant structures; EXPRESSED DURING: 13 growth stages; BEST Arabidopsis thaliana protein match is: unknown protein (TAIR:AT2G40070.1); Has 9215 Blast hits to 5316 proteins in 473 species: Archae - 6; Bacteria - 773; Metazoa - 3392; Fungi - 1710; Plants -…
844	Ha412HOChr08g0328261	AT1G67590		Remorin family protein
845	Ha412HOChr08g0328771	AT1G27340		Galactose oxidase/kelch repeat superfamily protein
846	Ha412HOChr08g0329581	AT5G13180	ANAC083, VNI2, NAC083	NAC domain containing protein 83
848	Ha412HOChr08g0329681	AT5G13180	ANAC083, VNI2, NAC083	NAC domain containing protein 83
849	Ha412HOChr08g0330151	AT1G28050		B-box type zinc finger protein with CCT domain
850	Ha412HOChr08g0330391	AT2G02950	PKS1	phytochrome kinase substrate 1
851	Ha412HOChr08g0330581	AT5G39660	CDF2	cycling DOF factor 2
852	Ha412HOChr08g0330621	AT1G07110	F2KP, ATF2KP, FKFBP	fructose-2,6-bisphosphatase
854	Ha412HOChr08g0331821	AT1G69340		appr-1-p processing enzyme family protein
855	Ha412HOChr08g0332541	AT2G01690		ARM repeat superfamily protein
856	Ha412HOChr08g0332761	AT1G70750		Protein of unknown function, DUF593
858	Ha412HOChr08g0332771	AT2G01600		ENTH/ANTH/VHS superfamily protein
860	Ha412HOChr08g0333071	AT1G70940	PIN3, ATPIN3	Auxin efflux carrier family protein
861	Ha412HOChr08g0333241	AT3G16510		Calcium-dependent lipid-binding (CaLB domain) family protein
862	Ha412HOChr08g0333851	AT1G68190		B-box zinc finger family protein
863	Ha412HOChr08g0333881	AT2G01190		Octicosapeptide/Phox/Bem1p family protein
864	Ha412HOChr08g0333951	AT2G01210		Leucine-rich repeat protein kinase family protein
865	Ha412HOChr08g0334521	AT5G16110		unknown protein; FUNCTIONS IN: molecular_function unknown; INVOLVED IN: biological_process unknown; LOCATED IN: chloroplast; EXPRESSED IN: 24 plant structures; EXPRESSED DURING: 15 growth stages; BEST Arabidopsis thaliana protein match is: unknown protein (TAIR:AT3G02555.1); Has 133 Blast hits to 133 proteins in 18 species: Archae - 0; Bacteria - 0; Metazoa - 0; Fungi - 0; Plants - 133; Viruses -…
866	Ha412HOChr08g0334651	NA	NA	NA
867	Ha412HOChr08g0335251	NA	NA	NA
868	Ha412HOChr08g0335281	AT5G16000	NIK1	NSP-interacting kinase 1
869	Ha412HOChr08g0335551	AT2G03890	ATPI4K GAMMA 7, UBDK GAMMA 7, PI4K GAMMA 7	phosphoinositide 4-kinase gamma 7
870	Ha412HOChr08g0335621	AT2G03810		18S pre-ribosomal assembly protein gar2-related
872	Ha412HOChr08g0336361	AT3G14250		RING/U-box superfamily protein
873	Ha412HOChr08g0336421	AT4G38430	ATROPGEF1, ROPGEF1	rho guanyl-nucleotide exchange factor 1
874	Ha412HOChr08g0337371	AT5G45540		Protein of unknown function (DUF594)
876	Ha412HOChr08g0337391	AT3G46710		NB-ARC domain-containing disease resistance protein
877	Ha412HOChr08g0337471	AT1G20650		Protein kinase superfamily protein
878	Ha412HOChr08g0337681	AT2G36390	SBE2.1, BE3	starch branching enzyme 2.1
879	Ha412HOChr08g0337881	AT1G21050		Protein of unknown function, DUF617
880	Ha412HOChr08g0337891	AT1G21060		Protein of unknown function, DUF547
881	Ha412HOChr08g0337941	AT1G76640		Calcium-binding EF-hand family protein
882	Ha412HOChr08g0338391	NA	NA	NA
883	Ha412HOChr08g0339541	AT5G03530	ATRAB ALPHA, ATRAB, ATRAB18B, ATRABC2A, RABC2A	RAB GTPase homolog C2A
884	Ha412HOChr08g0339651	AT5G04310		Pectin lyase-like superfamily protein
885	Ha412HOChr08g0339761	AT3G54870	MRH2, ARK1, CAE1	Armadillo/beta-catenin repeat family protein / kinesin motor family protein
886	Ha412HOChr08g0339771	AT3G54870	MRH2, ARK1, CAE1	Armadillo/beta-catenin repeat family protein / kinesin motor family protein
887	Ha412HOChr08g0340591	AT4G27300		S-locus lectin protein kinase family protein
888	Ha412HOChr08g0342171	AT4G27290		S-locus lectin protein kinase family protein
889	Ha412HOChr08g0343781	AT2G39830	DAR2	DA1-related protein 2
890	Ha412HOChr08g0344281	AT5G05690	CPD, CYP90A, CYP90, CBB3, DWF3, CYP90A1	Cytochrome P450 superfamily protein
891	Ha412HOChr08g0344411	AT3G55960		Haloacid dehalogenase-like hydrolase (HAD) superfamily protein
892	Ha412HOChr08g0344711	AT3G11150		2-oxoglutarate (2OG) and Fe(II)-dependent oxygenase superfamily protein
893	Ha412HOChr08g0344771	AT3G11090	LBD21	LOB domain-containing protein 21
894	Ha412HOChr08g0344971	AT2G40320	TBL33	TRICHOME BIREFRINGENCE-LIKE 33
895	Ha412HOChr08g0345491	AT3G10870	MES17, ATMES17	methyl esterase 17
896	Ha412HOChr08g0345881	AT5G24910	CYP714A1	cytochrome P450, family 714, subfamily A, polypeptide 1
897	Ha412HOChr08g0346391	AT5G47230	ERF5, ATERF-5, ATERF5	ethylene responsive element binding factor 5
898	Ha412HOChr08g0347091	AT5G62360		Plant invertase/pectin methylesterase inhibitor superfamily protein
899	Ha412HOChr08g0348731	AT1G14690	MAP65-7	microtubule-associated protein 65-7
900	Ha412HOChr08g0348841	AT1G59960		NAD(P)-linked oxidoreductase superfamily protein
901	Ha412HOChr08g0348951	AT1G53440		Leucine-rich repeat transmembrane protein kinase
902	Ha412HOChr08g0349271	AT2G02160		CCCH-type zinc finger family protein
903	Ha412HOChr08g0350451	AT4G01575		serine protease inhibitor, Kazal-type family protein
904	Ha412HOChr08g0351141	AT1G08590		Leucine-rich receptor-like protein kinase family protein
905	Ha412HOChr08g0351191	AT5G32470		Haem oxygenase-like, multi-helical
906	Ha412HOChr08g0351371	AT2G02230	AtPP2-B1, PP2-B1	phloem protein 2-B1
907	Ha412HOChr08g0351651	NA	NA	NA
908	Ha412HOChr08g0351991	AT1G18170		FKBP-like peptidyl-prolyl cis-trans isomerase family protein
909	Ha412HOChr08g0352161	AT3G18050		unknown protein; BEST Arabidopsis thaliana protein match is: unknown protein (TAIR:AT4G28100.1); Has 67 Blast hits to 66 proteins in 12 species: Archae - 0; Bacteria - 0; Metazoa - 0; Fungi - 0; Plants - 67; Viruses - 0; Other Eukaryotes - 0 (source: NCBI BLink).
910	Ha412HOChr08g0352231	AT1G73680	ALPHA DOX2	alpha dioxygenase
911	Ha412HOChr08g0352281	AT1G73500	ATMKK9, MKK9	MAP kinase kinase 9
912	Ha412HOChr08g0352661	AT1G10120		basic helix-loop-helix (bHLH) DNA-binding superfamily protein
913	Ha412HOChr08g0352711	AT4G07960	ATCSLC12, CSLC12	Cellulose-synthase-like C12
914	Ha412HOChr08g0353151	AT5G18830	SPL7, ATSPL7	squamosa promoter binding protein-like 7
915	Ha412HOChr08g0353151	AT5G18830	SPL7	squamosa promoter binding protein-like 7
916	Ha412HOChr08g0355011	AT5G58360	ATOFP3, OFP3	ovate family protein 3
917	Ha412HOChr08g0357761	AT1G61180		LRR and NB-ARC domains-containing disease resistance protein
918	Ha412HOChr08g0358561	AT3G25500	AFH1, FH1, AHF1, ATFH1	formin homology 1
919	Ha412HOChr08g0358751	AT3G07470		Protein of unknown function, DUF538
920	Ha412HOChr08g0358881	AT5G48500		unknown protein; BEST Arabidopsis thaliana protein match is: unknown protein (TAIR:AT2G10930.1); Has 30201 Blast hits to 17322 proteins in 780 species: Archae - 12; Bacteria - 1396; Metazoa - 17338; Fungi - 3422; Plants - 5037; Viruses - 0; Other Eukaryotes - 2996 (source: NCBI BLink).
921	Ha412HOChr08g0360821	AT5G56040		Leucine-rich receptor-like protein kinase family protein
922	Ha412HOChr08g0361031	AT5G47650	ATNUDT2, ATNUDX2, NUDT2	nudix hydrolase homolog 2
923	Ha412HOChr08g0361911	AT1G50660		unknown protein; INVOLVED IN: biological_process unknown; LOCATED IN: chloroplast; EXPRESSED IN: 22 plant structures; EXPRESSED DURING: 13 growth stages; BEST Arabidopsis thaliana protein match is: unknown protein (TAIR:AT3G20350.1); Has 21445 Blast hits to 15134 proteins in 1325 species: Archae - 461; Bacteria - 2309; Metazoa - 11052; Fungi - 1737; Plants - 1035; Viruses - 42; Other Eukaryotes -…
924	Ha412HOChr08g0361981	AT4G27060	TOR1, SPR2, CN	ARM repeat superfamily protein
925	Ha412HOChr08g0362121	AT3G20600	NDR1	Late embryogenesis abundant (LEA) hydroxyproline-rich glycoprotein family
926	Ha412HOChr08g0362591	AT4G10270		Wound-responsive family protein
927	Ha412HOChr08g0362741	AT4G27450		Aluminium induced protein with YGL and LRDR motifs
928	Ha412HOChr08g0363001	AT5G54380	THE1	protein kinase family protein
929	Ha412HOChr08g0363551	AT2G05160		CCCH-type zinc fingerfamily protein with RNA-binding domain
930	Ha412HOChr08g0363891	AT5G07300	BON2	Calcium-dependent phospholipid-binding Copine family protein
931	Ha412HOChr08g0364511	AT5G63470	NF-YC4	nuclear factor Y, subunit C4
932	Ha412HOChr08g0364601	AT3G48530	KING1	SNF1-related protein kinase regulatory subunit gamma 1
933	Ha412HOChr08g0365441	AT2G42490		Copper amine oxidase family protein
934	Ha412HOChr08g0366251	AT1G27210		ARM repeat superfamily protein
935	Ha412HOChr08g0366271	AT1G74840		Homeodomain-like superfamily protein
936	Ha412HOChr08g0366921	AT1G69690		TCP family transcription factor
937	Ha412HOChr08g0366941	NA	NA	NA
938	Ha412HOChr08g0367221	AT4G20110	VSR7, VSR3;1, BP80-3;1	VACUOLAR SORTING RECEPTOR 7
939	Ha412HOChr08g0367221	AT4G20110	VSR7	VACUOLAR SORTING RECEPTOR 7
944	Ha412HOChr08g0367511	AT2G03350		Protein of unknown function, DUF538
945	Ha412HOChr08g0367971	AT1G74160		unknown protein; BEST Arabidopsis thaliana protein match is: unknown protein (TAIR:AT1G18620.1); Has 3407 Blast hits to 2217 proteins in 314 species: Archae - 0; Bacteria - 264; Metazoa - 1296; Fungi - 318; Plants - 346; Viruses - 34; Other Eukaryotes - 1149 (source: NCBI BLink).
946	Ha412HOChr08g0368101	AT5G60850	OBP4	OBF binding protein 4
947	Ha412HOChr08g0368441	AT1G27620		HXXXD-type acyl-transferase family protein
948	Ha412HOChr08g0368621	AT1G19270	DA1	DA1
949	Ha412HOChr08g0368721	AT1G47740		PPPDE putative thiol peptidase family protein
950	Ha412HOChr08g0368791	AT1G13570		F-box/RNI-like superfamily protein
951	Ha412HOChr08g0368811	AT1G47380		Protein phosphatase 2C family protein
952	Ha412HOChr08g0369281	AT1G21660		Chaperone DnaJ-domain superfamily protein
953	Ha412HOChr08g0369991	AT4G18020		CheY-like two-component responsive regulator family protein
954	Ha412HOChr08g0369991	AT4G18020	APRR2, PRR2	CheY-like two-component responsive regulator family protein
955	Ha412HOChr08g0369991	AT4G18020	APRR2	CheY-like two-component responsive regulator family protein
956	Ha412HOChr08g0370191	NA	NA	NA
957	Ha412HOChr08g0370831	AT3G46510	PUB13, ATPUB13	plant U-box 13
958	Ha412HOChr08g0370861	AT2G28840	XBAT31	XB3 ortholog 1 in Arabidopsis thaliana
959	Ha412HOChr08g0370871	AT2G28840	XBAT31	XB3 ortholog 1 in Arabidopsis thaliana
960	Ha412HOChr08g0371451	AT5G59550		zinc finger (C3HC4-type RING finger) family protein
961	Ha412HOChr08g0371771	AT1G07410	ATRABA2B, RAB-A2B, ATRAB-A2B, RABA2b	RAB GTPase homolog A2B
962	Ha412HOChr08g0371901	AT5G59010		Protein kinase protein with tetratricopeptide repeat domain
963	Ha412HOChr09g0372711	AT1G49220		RING/U-box superfamily protein
964	Ha412HOChr09g0372871	AT5G11970		Protein of unknown function (DUF3511)
965	Ha412HOChr09g0376201	AT1G08510	FATB	fatty acyl-ACP thioesterases B
966	Ha412HOChr09g0377451	NA	NA	NA
967	Ha412HOChr09g0377661	AT2G25490	EBF1, FBL6	EIN3-binding F box protein 1
968	Ha412HOChr09g0378031	AT5G36930		Disease resistance protein (TIR-NBS-LRR class) family
969	Ha412HOChr09g0379381	NA	NA	NA
970	Ha412HOChr09g0379411	AT5G11090		serine-rich protein-related
971	Ha412HOChr09g0379851	NA	NA	NA
972	Ha412HOChr09g0380851	AT3G26040		HXXXD-type acyl-transferase family protein
973	Ha412HOChr09g0381301	AT3G18670		Ankyrin repeat family protein
974	Ha412HOChr09g0382261	AT4G30410		sequence-specific DNA binding transcription factors
975	Ha412HOChr09g0383141	AT1G68170		nodulin MtN21 /EamA-like transporter family protein
976	Ha412HOChr09g0383231	AT4G30200	VEL1, VIL2	vernalization5/VIN3-like
977	Ha412HOChr09g0383491	AT3G28430		unknown protein; FUNCTIONS IN: molecular_function unknown; INVOLVED IN: biological_process unknown; LOCATED IN: mitochondrion; EXPRESSED IN: 17 plant structures; EXPRESSED DURING: 6 growth stages; CONTAINS InterPro DOMAIN/s: Protein of unknown function FPL (InterPro:IPR019155); Has 243 Blast hits to 233 proteins in 101 species: Archae - 0; Bacteria - 0; Metazoa - 110; Fungi - 0; Plants - 53; Viru…
978	Ha412HOChr09g0384131	AT1G19220	ARF19, IAA22, ARF11	auxin response factor 19
980	Ha412HOChr09g0384651	AT1G72510		Protein of unknown function (DUF1677)
981	Ha412HOChr09g0385391	AT5G51740		Peptidase family M48 family protein
982	Ha412HOChr09g0386401	AT5G49820	RUS6	Protein of unknown function, DUF647
983	Ha412HOChr09g0388861	AT1G24030		Protein kinase superfamily protein
984	Ha412HOChr09g0389591	AT1G72210		basic helix-loop-helix (bHLH) DNA-binding superfamily protein
985	Ha412HOChr09g0389711	AT2G33040	ATP3	gamma subunit of Mt ATP synthase
986	Ha412HOChr09g0389751	AT2G33040	ATP3	gamma subunit of Mt ATP synthase
987	Ha412HOChr09g0389871	AT5G65310	ATHB5, ATHB-5, HB5	homeobox protein 5
988	Ha412HOChr09g0390131	AT1G22330		RNA-binding (RRM/RBD/RNP motifs) family protein
989	Ha412HOChr09g0390801	AT2G28320		Pleckstrin homology (PH) and lipid-binding START domains-containing protein
990	Ha412HOChr09g0390831	AT3G54810	BME3-ZF, BME3, GATA8	Plant-specific GATA-type zinc finger transcription factor family protein
992	Ha412HOChr09g0391831	AT3G46290	HERK1	hercules receptor kinase 1
993	Ha412HOChr09g0392451	AT4G14465	AHL20	AT-hook motif nuclear-localized protein 20
994	Ha412HOChr09g0392871	AT2G39910		ARM repeat superfamily protein
995	Ha412HOChr09g0392941	AT2G39940	COI1	RNI-like superfamily protein
996	Ha412HOChr09g0393001	AT2G40095		Alpha/beta hydrolase related protein
997	Ha412HOChr09g0393031	AT3G47550		RING/FYVE/PHD zinc finger superfamily protein
998	Ha412HOChr09g0393251	AT2G40140	CZF1, ZFAR1, SZF2, ATSZF2	zinc finger (CCCH-type) family protein
999	Ha412HOChr09g0393381	AT2G42700		FUNCTIONS IN: molecular_function unknown; INVOLVED IN: vesicle-mediated transport, vesicle docking involved in exocytosis; LOCATED IN: cellular_component unknown; EXPRESSED IN: 22 plant structures; EXPRESSED DURING: 14 growth stages; CONTAINS InterPro DOMAIN/s: Sec1-like protein (InterPro:IPR001619).
1000	Ha412HOChr09g0393381	AT2G42700		FUNCTIONS IN: molecular_function unknown; INVOLVED IN: vesicle-mediated transport, vesicle docking involved in exocytosis; LOCATED IN: cellular_component unknown; EXPRESSED IN: 22 plant structures; EXPRESSED DURING: 14 growth stages; CONTAINS InterPro DOMAIN/s: Sec1-like protein (InterPro:IPR001619); Has 30201 Blast hits to 17322 proteins in 780 species: Archae - 12; Bacteria - 1396; Metazoa - 17…
1003	Ha412HOChr09g0394451	AT2G40610	ATEXPA8, EXP8, ATEXP8, ATHEXP ALPHA 1.11, EXPA8	expansin A8
1004	Ha412HOChr09g0394511	AT2G40620		Basic-leucine zipper (bZIP) transcription factor family protein
1005	Ha412HOChr09g0395221	AT5G53460	GLT1	NADH-dependent glutamate synthase 1
1006	Ha412HOChr09g0395251	AT5G53140		Protein phosphatase 2C family protein
1007	Ha412HOChr09g0395311	AT5G53220		unknown protein; Has 3081 Blast hits to 2526 proteins in 331 species: Archae - 2; Bacteria - 227; Metazoa - 1059; Fungi - 555; Plants - 177; Viruses - 49; Other Eukaryotes - 1012 (source: NCBI BLink).
1008	Ha412HOChr09g0395311	AT5G53220		unknown protein; FUNCTIONS IN: molecular_function unknown; INVOLVED IN: biological_process unknown; LOCATED IN: cellular_component unknown; EXPRESSED IN: 23 plant structures; EXPRESSED DURING: 13 growth stages; Has 30201 Blast hits to 17322 proteins in 780 species: Archae - 12; Bacteria - 1396; Metazoa - 17338; Fungi - 3422; Plants - 5037; Viruses - 0; Other Eukaryotes - 2996 (source: NCBI BLink).
1009	Ha412HOChr09g0395311	AT5G53220		unknown protein; Has 3099 Blast hits to 2528 proteins in 332 species: Archae - 2; Bacteria - 245; Metazoa - 1059; Fungi - 555; Plants - 177; Viruses - 49; Other Eukaryotes - 1012 (source: NCBI BLink).
1010	Ha412HOChr09g0395561	AT3G16520	UGT88A1	UDP-glucosyl transferase 88A1
1011	Ha412HOChr09g0395681	NA	NA	NA
1012	Ha412HOChr09g0395771	NA	NA	NA
1013	Ha412HOChr09g0395871	AT5G52430		hydroxyproline-rich glycoprotein family protein
1014	Ha412HOChr09g0396341	AT3G48940		Remorin family protein
1015	Ha412HOChr09g0397271	AT2G22125	CSI1	binding
1016	Ha412HOChr09g0397821	NA	NA	NA
1017	Ha412HOChr09g0397841	AT3G18850	LPAT5	lysophosphatidyl acyltransferase 5
1018	Ha412HOChr09g0397871	AT1G70610	ATTAP1, TAP1	transporter associated with antigen processing protein 1
1019	Ha412HOChr09g0398171	NA	NA	NA
1020	Ha412HOChr09g0398221	AT3G27390		unknown protein; FUNCTIONS IN: molecular_function unknown; INVOLVED IN: biological_process unknown; LOCATED IN: plasma membrane; EXPRESSED IN: 23 plant structures; EXPRESSED DURING: 13 growth stages; BEST Arabidopsis thaliana protein match is: unknown protein (TAIR:AT5G40640.1); Has 101 Blast hits to 99 proteins in 12 species: Archae - 0; Bacteria - 0; Metazoa - 0; Fungi - 0; Plants - 101; Viruse…
1021	Ha412HOChr09g0398591	AT5G14310	AtCXE16, CXE16	carboxyesterase 16
1022	Ha412HOChr09g0398621	AT3G01750		Ankyrin repeat family protein
1023	Ha412HOChr09g0399771	NA	NA	NA
1024	Ha412HOChr09g0399781	AT4G38660		Pathogenesis-related thaumatin superfamily protein
1025	Ha412HOChr09g0400311	AT3G51370		Protein phosphatase 2C family protein
1026	Ha412HOChr09g0400321	AT3G51290		Protein of unknown function (DUF630) ;Protein of unknown function (DUF632)
1027	Ha412HOChr09g0400601	AT4G35790	ATPLDDELTA, PLDDELTA	phospholipase D delta
1028	Ha412HOChr09g0400621	AT5G66050		Wound-responsive family protein
1029	Ha412HOChr09g0400831	AT4G20260	ATPCAP1, PCAP1	plasma-membrane associated cation-binding protein 1
1030	Ha412HOChr09g0400831	AT4G20260	PCAP1	plasma-membrane associated cation-binding protein 1
1031	Ha412HOChr09g0401011	AT1G37130	NIA2, B29, NIA2-1, CHL3, NR, NR2, ATNR2	nitrate reductase 2
1032	Ha412HOChr09g0401021	AT1G37130	NIA2, B29, NIA2-1, CHL3, NR, NR2, ATNR2	nitrate reductase 2
1033	Ha412HOChr09g0401651	AT5G13750	ZIFL1	zinc induced facilitator-like 1
1034	Ha412HOChr09g0402731	AT4G35470	PIRL4	plant intracellular ras group-related LRR 4
1035	Ha412HOChr09g0402811	AT3G51470		Protein phosphatase 2C family protein
1036	Ha412HOChr09g0403291	AT5G10520	RBK1	ROP binding protein kinases 1
1037	Ha412HOChr09g0403501	AT4G39790		Protein of unknown function (DUF630 and DUF632)
1038	Ha412HOChr09g0403511	AT5G65110	ACX2, ATACX2	acyl-CoA oxidase 2
1039	Ha412HOChr09g0404851	AT5G66330		Leucine-rich repeat (LRR) family protein
1040	Ha412HOChr09g0406201	AT1G67050		unknown protein; BEST Arabidopsis thaliana protein match is: unknown protein (TAIR:AT5G38320.1); Has 617 Blast hits to 318 proteins in 80 species: Archae - 0; Bacteria - 16; Metazoa - 141; Fungi - 62; Plants - 128; Viruses - 2; Other Eukaryotes - 268 (source: NCBI BLink).
1041	Ha412HOChr09g0406271	AT5G38210		Protein kinase family protein
1042	Ha412HOChr09g0406791	AT1G71090		Auxin efflux carrier family protein
1043	Ha412HOChr09g0407081	AT3G17980		Calcium-dependent lipid-binding (CaLB domain) family protein
1044	Ha412HOChr09g0407381	AT5G65640	bHLH093	beta HLH protein 93
1045	Ha412HOChr09g0407501	AT3G49650		P-loop containing nucleoside triphosphate hydrolases superfamily protein
1046	Ha412HOChr09g0407681	AT5G65770	LINC4	little nuclei4
1047	Ha412HOChr09g0407791	AT1G76410	ATL8	RING/U-box superfamily protein
1048	Ha412HOChr09g0408361	AT5G67390		unknown protein; BEST Arabidopsis thaliana protein match is: Plant protein of unknown function (DUF863) (TAIR:AT1G69360.1); Has 1807 Blast hits to 1807 proteins in 277 species: Archae - 0; Bacteria - 0; Metazoa - 736; Fungi - 347; Plants - 385; Viruses - 0; Other Eukaryotes - 339 (source: NCBI BLink).
1049	Ha412HOChr09g0408361	AT5G67390		unknown protein; BEST Arabidopsis thaliana protein match is: Plant protein of unknown function (DUF863) (TAIR:AT1G69360.1); Has 186 Blast hits to 186 proteins in 18 species: Archae - 0; Bacteria - 0; Metazoa - 0; Fungi - 0; Plants - 170; Viruses - 0; Other Eukaryotes - 16 (source: NCBI BLink).
1050	Ha412HOChr09g0408381	AT5G67385		Phototropic-responsive NPH3 family protein
1051	Ha412HOChr09g0409461	AT5G67200		Leucine-rich repeat protein kinase family protein
1052	Ha412HOChr09g0409501	AT2G23340	DEAR3	DREB and EAR motif protein 3
1053	Ha412HOChr09g0409731	AT5G42860		unknown protein; FUNCTIONS IN: molecular_function unknown; INVOLVED IN: biological_process unknown; LOCATED IN: plasma membrane; EXPRESSED IN: 19 plant structures; EXPRESSED DURING: 11 growth stages; BEST Arabidopsis thaliana protein match is: unknown protein (TAIR:AT1G45688.1); Has 1807 Blast hits to 1807 proteins in 277 species: Archae - 0; Bacteria - 0; Metazoa - 736; Fungi - 347; Plants - 385…
1054	Ha412HOChr09g0409921	AT5G67020		unknown protein; BEST Arabidopsis thaliana protein match is: unknown protein (TAIR:AT3G50340.1); Has 1807 Blast hits to 1807 proteins in 277 species: Archae - 0; Bacteria - 0; Metazoa - 736; Fungi - 347; Plants - 385; Viruses - 0; Other Eukaryotes - 339 (source: NCBI BLink).
1055	Ha412HOChr09g0410231	AT3G19184		AP2/B3-like transcriptional factor family protein
1056	Ha412HOChr09g0410461	AT4G37080		Protein of unknown function, DUF547
1057	Ha412HOChr09g0410741	AT4G33950	OST1, SNRK2-6, SRK2E, SNRK2.6, P44	Protein kinase superfamily protein
1058	Ha412HOChr09g0410741	AT4G33950	OST1, SNRK2-6, SRK2E, SNRK2.6, P44, ATOST1	Protein kinase superfamily protein
1059	Ha412HOChr09g0410891	AT4G37100		Pyridoxal phosphate (PLP)-dependent transferases superfamily protein
1060	Ha412HOChr09g0410911	AT4G37100		Pyridoxal phosphate (PLP)-dependent transferases superfamily protein
1061	Ha412HOChr09g0411071	AT3G50780		BEST Arabidopsis thaliana protein match is: BTB/POZ domain-containing protein (TAIR:AT1G63850.1); Has 298 Blast hits to 298 proteins in 22 species: Archae - 0; Bacteria - 0; Metazoa - 10; Fungi - 0; Plants - 287; Viruses - 0; Other Eukaryotes - 1 (source: NCBI BLink).
1062	Ha412HOChr09g0411611	NA	NA	NA
1063	Ha412HOChr09g0412221	AT3G51550	FER	Malectin/receptor-like protein kinase family protein
1064	Ha412HOChr09g0412361	AT3G51550	FER	Malectin/receptor-like protein kinase family protein
1065	Ha412HOChr09g0412521	AT3G02170	LNG2	longifolia2
1066	Ha412HOChr09g0412531	NA	NA	NA
1067	Ha412HOChr09g0412671	AT5G39250		F-box family protein
1068	Ha412HOChr09g0413621	AT3G47600	MYB94, ATMYBCP70, ATMYB94	myb domain protein 94
1069	Ha412HOChr09g0413721	AT5G39860	PRE1, BNQ1, BHLH136	basic helix-loop-helix (bHLH) DNA-binding family protein
1070	Ha412HOChr09g0413731	AT1G69780	ATHB13	Homeobox-leucine zipper protein family
1071	Ha412HOChr09g0413771	AT5G15140		Galactose mutarotase-like superfamily protein
1072	Ha412HOChr09g0414151	NA	NA	NA
1073	Ha412HOChr09g0414681	AT3G28180	ATCSLC04, CSLC04, ATCSLC4, CSLC4	Cellulose-synthase-like C4
1074	Ha412HOChr09g0415001	AT5G14720		Protein kinase superfamily protein
1075	Ha412HOChr09g0415451	AT4G10170		SNARE-like superfamily protein
1076	Ha412HOChr09g0415581	AT1G27840	ATCSA-1	Transducin/WD40 repeat-like superfamily protein
1077	Ha412HOChr09g0416111	AT4G37340	CYP81D3	cytochrome P450, family 81, subfamily D, polypeptide 3
1078	Ha412HOChr09g0416131	AT4G24210	SLY1	F-box family protein
1079	Ha412HOChr09g0416621	AT1G45207		Remorin family protein
1080	Ha412HOChr09g0416671	AT5G42900		cold regulated gene 27
1081	Ha412HOChr09g0416671	AT5G42900	COR27	cold regulated gene 27
1082	Ha412HOChr09g0416711	AT1G45474	LHCA5	photosystem I light harvesting complex gene 5
1083	Ha412HOChr09g0417121	AT4G11800		Calcineurin-like metallo-phosphoesterase superfamily protein
1084	Ha412HOChr09g0417371	AT4G31940	CYP82C4	cytochrome P450, family 82, subfamily C, polypeptide 4
1085	Ha412HOChr09g0418091	AT1G19350	BES1, BZR2	Brassinosteroid signalling positive regulator (BZR1) family protein
1086	Ha412HOChr09g0418111	AT1G80950		Phospholipid/glycerol acyltransferase family protein
1087	Ha412HOChr09g0418121	AT1G47740		PPPDE putative thiol peptidase family protein
1088	Ha412HOChr09g0418591	AT4G36520		Chaperone DnaJ-domain superfamily protein
1090	Ha412HOChr09g0418651	AT1G27660		basic helix-loop-helix (bHLH) DNA-binding superfamily protein
1091	Ha412HOChr09g0418671	AT1G10210	ATMPK1, MPK1	mitogen-activated protein kinase 1
1092	Ha412HOChr09g0418971	AT1G05150		Calcium-binding tetratricopeptide family protein
1093	Ha412HOChr09g0419591	AT1G73965	CLE13	CLAVATA3/ESR-RELATED 13
1094	Ha412HOChr09g0420481	AT4G00050	UNE10	basic helix-loop-helix (bHLH) DNA-binding superfamily protein
1095	Ha412HOChr09g0420611	AT5G07720		Galactosyl transferase GMA12/MNN10 family protein
1096	Ha412HOChr09g0420861	AT3G47500	CDF3	cycling DOF factor 3
1097	Ha412HOChr09g0421021	AT1G26850		S-adenosyl-L-methionine-dependent methyltransferases superfamily protein
1098	Ha412HOChr09g0421361	AT5G62680		Major facilitator superfamily protein
1099	Ha412HOChr09g0421591	AT1G74780		Nodulin-like / Major Facilitator Superfamily protein
1100	Ha412HOChr09g0421871	AT1G19010		unknown protein; BEST Arabidopsis thaliana protein match is: unknown protein (TAIR:AT1G74860.1); Has 337 Blast hits to 320 proteins in 97 species: Archae - 0; Bacteria - 14; Metazoa - 153; Fungi - 26; Plants - 76; Viruses - 0; Other Eukaryotes - 68 (source: NCBI BLink).
1101	Ha412HOChr09g0421871	AT1G19010		unknown protein; BEST Arabidopsis thaliana protein match is: unknown protein (TAIR:AT1G74860.1); Has 238 Blast hits to 225 proteins in 78 species: Archae - 0; Bacteria - 7; Metazoa - 99; Fungi - 18; Plants - 69; Viruses - 0; Other Eukaryotes - 45 (source: NCBI BLink).
1102	Ha412HOChr09g0422301	AT5G62880	ARAC10, ATRAC10, ATROP11, RAC10	RAC-like 10
1103	Ha412HOChr09g0422411	AT3G47990	SIS3	SUGAR-INSENSITIVE 3
1104	Ha412HOChr09g0422421	AT1G62400	HT1	Protein kinase superfamily protein
1105	Ha412HOChr09g0422671	AT4G20140	GSO1	Leucine-rich repeat transmembrane protein kinase
1106	Ha412HOChr09g0422731	AT5G50150		Protein of Unknown Function (DUF239)
1107	Ha412HOChr09g0422741	AT5G63080		2-oxoglutarate (2OG) and Fe(II)-dependent oxygenase superfamily protein
1108	Ha412HOChr09g0422751	AT5G56040		Leucine-rich receptor-like protein kinase family protein
1109	Ha412HOChr09g0422771	AT4G24670	TAR2	tryptophan aminotransferase related 2
1110	Ha412HOChr09g0422801	AT2G42490		Copper amine oxidase family protein
1111	Ha412HOChr09g0423121	AT4G12690		Plant protein of unknown function (DUF868)
1112	Ha412HOChr09g0423331	AT3G48330	PIMT1	protein-l-isoaspartate methyltransferase 1
1113	Ha412HOChr09g0423331	AT3G48330	PIMT1, ATPIMT1	protein-l-isoaspartate methyltransferase 1
1114	Ha412HOChr09g0423741	AT1G67580		Protein kinase superfamily protein
1115	Ha412HOChr09g0423881	AT5G14210		Leucine-rich repeat protein kinase family protein
1116	Ha412HOChr09g0424291	AT5G50740		Heavy metal transport/detoxification superfamily protein
1117	Ha412HOChr09g0424521	AT5G23660	MTN3, SWEET12, AtSWEET12	homolog of Medicago truncatula MTN3
1118	Ha412HOChr09g0424681	AT5G50900		ARM repeat superfamily protein
1119	Ha412HOChr09g0425101	AT5G61910		DCD (Development and Cell Death) domain protein
1120	Ha412HOChr09g0425581	AT1G16170		unknown protein; FUNCTIONS IN: molecular_function unknown; INVOLVED IN: biological_process unknown; LOCATED IN: cellular_component unknown; EXPRESSED IN: 24 plant structures; EXPRESSED DURING: 15 growth stages; BEST Arabidopsis thaliana protein match is: unknown protein (TAIR:AT1G79660.1); Has 55 Blast hits to 55 proteins in 13 species: Archae - 0; Bacteria - 0; Metazoa - 0; Fungi - 0; Plants - 5…
1121	Ha412HOChr09g0425621	AT1G16060	ADAP	ARIA-interacting double AP2 domain protein
1122	Ha412HOChr09g0425951	AT2G32070		Polynucleotidyl transferase, ribonuclease H-like superfamily protein
1123	Ha412HOChr09g0426081	AT1G80690		PPPDE putative thiol peptidase family protein
1124	Ha412HOChr09g0426291	AT1G15750	WSIP1, TPL	Transducin family protein / WD-40 repeat family protein
1125	Ha412HOChr09g0426851	AT1G30950	UFO	F-box family protein
1126	Ha412HOChr09g0427201	AT1G15520	PDR12, ATPDR12, ABCG40, ATABCG40	pleiotropic drug resistance 12
1127	Ha412HOChr09g0427331	AT1G80440		Galactose oxidase/kelch repeat superfamily protein
1128	Ha412HOChr09g0427631	AT1G45688		unknown protein; FUNCTIONS IN: molecular_function unknown; INVOLVED IN: biological_process unknown; LOCATED IN: plasma membrane; EXPRESSED IN: 22 plant structures; EXPRESSED DURING: 13 growth stages; BEST Arabidopsis thaliana protein match is: unknown protein (TAIR:AT5G42860.1); Has 258 Blast hits to 242 proteins in 39 species: Archae - 0; Bacteria - 11; Metazoa - 10; Fungi - 14; Plants - 198; Vi…
1129	Ha412HOChr09g0427631	AT1G45688		unknown protein; FUNCTIONS IN: molecular_function unknown; INVOLVED IN: biological_process unknown; LOCATED IN: plasma membrane; EXPRESSED IN: 22 plant structures; EXPRESSED DURING: 13 growth stages; BEST Arabidopsis thaliana protein match is: unknown protein (TAIR:AT5G42860.1); Has 35333 Blast hits to 34131 proteins in 2444 species: Archae - 798; Bacteria - 22429; Metazoa - 974; Fungi - 991; Pla…
1130	Ha412HOChr09g0427731	AT1G52190		Major facilitator superfamily protein
1131	Ha412HOChr09g0427781	AT4G29080	PAP2, IAA27	phytochrome-associated protein 2
1132	Ha412HOChr09g0427941	AT5G25830	GATA12	GATA transcription factor 12
1133	Ha412HOChr09g0428431	AT5G47390		myb-like transcription factor family protein
1134	Ha412HOChr09g0428641	AT3G21330		basic helix-loop-helix (bHLH) DNA-binding superfamily protein
1135	Ha412HOChr09g0429131	AT1G55110	AtIDD7, IDD7	indeterminate(ID)-domain 7
1136	Ha412HOChr09g0429311	AT1G72820		Mitochondrial substrate carrier family protein
1137	Ha412HOChr09g0429761	AT1G72470	ATEXO70D1, EXO70D1	exocyst subunit exo70 family protein D1
1138	Ha412HOChr09g0429791	NA	NA	NA
1139	Ha412HOChr09g0429941	NA	NA	NA
1140	Ha412HOChr09g0429951	AT3G14200		Chaperone DnaJ-domain superfamily protein
1141	Ha412HOChr09g0430001	AT1G53910	RAP2.12	related to AP2 12
1142	Ha412HOChr09g0430261	AT1G51550		Kelch repeat-containing F-box family protein
1143	Ha412HOChr10g0430591	AT5G65640	bHLH093	beta HLH protein 93
1144	Ha412HOChr10g0430731	AT2G22500	UCP5, ATPUMP5, DIC1	uncoupling protein 5
1145	Ha412HOChr10g0431231	AT1G22330		RNA-binding (RRM/RBD/RNP motifs) family protein
1146	Ha412HOChr10g0431271	AT1G78240	TSD2, QUA2	S-adenosyl-L-methionine-dependent methyltransferases superfamily protein
1147	Ha412HOChr10g0431271	AT1G78240	TSD2, QUA2, OSU1	S-adenosyl-L-methionine-dependent methyltransferases superfamily protein
1148	Ha412HOChr10g0431481	AT1G78100		F-box family protein
1149	Ha412HOChr10g0431821	AT1G22790		unknown protein; FUNCTIONS IN: molecular_function unknown; INVOLVED IN: biological_process unknown; LOCATED IN: plasma membrane; EXPRESSED IN: 22 plant structures; EXPRESSED DURING: 13 growth stages; BEST Arabidopsis thaliana protein match is: unknown protein (TAIR:AT1G34010.1); Has 67 Blast hits to 67 proteins in 12 species: Archae - 0; Bacteria - 0; Metazoa - 0; Fungi - 0; Plants - 67; Viruses …
1150	Ha412HOChr10g0431821	AT1G22790		unknown protein; FUNCTIONS IN: molecular_function unknown; INVOLVED IN: biological_process unknown; LOCATED IN: plasma membrane; EXPRESSED IN: 22 plant structures; EXPRESSED DURING: 13 growth stages; BEST Arabidopsis thaliana protein match is: unknown protein (TAIR:AT1G34010.1); Has 35333 Blast hits to 34131 proteins in 2444 species: Archae - 798; Bacteria - 22429; Metazoa - 974; Fungi - 991; Pla…
1151	Ha412HOChr10g0432241	AT1G76880		Duplicated homeodomain-like superfamily protein
1156	Ha412HOChr10g0432651	AT3G25130		unknown protein; FUNCTIONS IN: molecular_function unknown; INVOLVED IN: biological_process unknown; LOCATED IN: plasma membrane; EXPRESSED IN: 17 plant structures; EXPRESSED DURING: 9 growth stages; Has 3885 Blast hits to 2658 proteins in 280 species: Archae - 12; Bacteria - 208; Metazoa - 970; Fungi - 222; Plants - 148; Viruses - 11; Other Eukaryotes - 2314 (source: NCBI BLink).
1157	Ha412HOChr10g0433031	AT5G48800		Phototropic-responsive NPH3 family protein
1158	Ha412HOChr10g0433621	AT2G20180	PIL5	phytochrome interacting factor 3-like 5
1159	Ha412HOChr10g0433621	AT2G20180	PIL5, PIF1	phytochrome interacting factor 3-like 5
1160	Ha412HOChr10g0433881	AT5G43930		Transducin family protein / WD-40 repeat family protein
1161	Ha412HOChr10g0433981	AT1G04550	IAA12, BDL	AUX/IAA transcriptional regulator family protein
1162	Ha412HOChr10g0434541	AT2G20470		AGC (cAMP-dependent, cGMP-dependent and protein kinase C) kinase family protein
1163	Ha412HOChr10g0435441	AT5G43700	ATAUX2-11, IAA4	AUX/IAA transcriptional regulator family protein
1164	Ha412HOChr10g0436801	AT3G63070		Tudor/PWWP/MBT domain-containing protein
1165	Ha412HOChr10g0437141	AT4G03140		NAD(P)-binding Rossmann-fold superfamily protein
1166	Ha412HOChr10g0437261	AT1G48910	YUC10	Flavin-containing monooxygenase family protein
1167	Ha412HOChr10g0438191	NA	NA	NA
1168	Ha412HOChr10g0438971	AT1G02640	BXL2, ATBXL2	beta-xylosidase 2
1169	Ha412HOChr10g0439001	AT4G02100		Heat shock protein DnaJ with tetratricopeptide repeat
1170	Ha412HOChr10g0439301	AT4G01840	KCO5, ATTPK5, ATKCO5, TPK5	Ca2+ activated outward rectifying K+ channel 5
1171	Ha412HOChr10g0439771	NA	NA	NA
1172	Ha412HOChr10g0439781	AT4G20780	CML42	calmodulin like 42
1173	Ha412HOChr10g0439891	AT2G38610		RNA-binding KH domain-containing protein
1174	Ha412HOChr10g0439911	AT2G38610		RNA-binding KH domain-containing protein
1175	Ha412HOChr10g0440081	AT3G51550	FER	Malectin/receptor-like protein kinase family protein
1176	Ha412HOChr10g0440551	AT5G19640		Major facilitator superfamily protein
1177	Ha412HOChr10g0440861	NA	NA	NA
1178	Ha412HOChr10g0441201	AT3G51250		Senescence/dehydration-associated protein-related
1180	Ha412HOChr10g0442321	AT1G17070		GC-rich sequence DNA-binding factor-like protein with Tuftelin interacting domain
1181	Ha412HOChr10g0442621	AT1G21270	WAK2	wall-associated kinase 2
1182	Ha412HOChr10g0443101	AT3G51830	SAC8	SAC domain-containing protein 8
1183	Ha412HOChr10g0443101	AT3G51830	ATG5, SAC8	SAC domain-containing protein 8
1184	Ha412HOChr10g0443111	AT3G51830	SAC8	SAC domain-containing protein 8
1185	Ha412HOChr10g0443111	AT3G51830	ATG5, SAC8	SAC domain-containing protein 8
1186	Ha412HOChr10g0443281	AT1G45616	AtRLP6, RLP6	receptor like protein 6
1187	Ha412HOChr10g0443461	AT5G02230		Haloacid dehalogenase-like hydrolase (HAD) superfamily protein
1188	Ha412HOChr10g0444851	AT5G51550	EXL3	EXORDIUM like 3
1189	Ha412HOChr10g0444911	AT3G07660		Kinase-related protein of unknown function (DUF1296)
1190	Ha412HOChr10g0445031	AT2G42040		CONTAINS InterPro DOMAIN/s: WRC (InterPro:IPR014977); Has 219 Blast hits to 219 proteins in 19 species: Archae - 0; Bacteria - 0; Metazoa - 3; Fungi - 0; Plants - 215; Viruses - 0; Other Eukaryotes - 1 (source: NCBI BLink).
1191	Ha412HOChr10g0445261	AT2G42220		Rhodanese/Cell cycle control phosphatase superfamily protein
1192	Ha412HOChr10g0445271	AT3G57890		Tubulin binding cofactor C domain-containing protein
1193	Ha412HOChr10g0445611	AT2G42280		basic helix-loop-helix (bHLH) DNA-binding superfamily protein
1194	Ha412HOChr10g0445691	AT3G57670	NTT, WIP2	C2H2-type zinc finger family protein
1195	Ha412HOChr10g0446441	AT2G41770		Protein of unknown function (DUF288)
1196	Ha412HOChr10g0446871	AT2G41640		Glycosyltransferase family 61 protein
1197	Ha412HOChr10g0447231	AT2G41250		Haloacid dehalogenase-like hydrolase (HAD) superfamily protein
1198	Ha412HOChr10g0447681	AT3G10190		Calcium-binding EF-hand family protein
1199	Ha412HOChr10g0448041	AT3G54000		unknown protein; Has 35333 Blast hits to 34131 proteins in 2444 species: Archae - 798; Bacteria - 22429; Metazoa - 974; Fungi - 991; Plants - 531; Viruses - 0; Other Eukaryotes - 9610 (source: NCBI BLink).
1200	Ha412HOChr10g0448041	AT3G54000		CONTAINS InterPro DOMAIN/s: Uncharacterised conserved protein UCP022260 (InterPro:IPR016802); Has 94 Blast hits to 94 proteins in 14 species: Archae - 0; Bacteria - 0; Metazoa - 0; Fungi - 0; Plants - 94; Viruses - 0; Other Eukaryotes - 0 (source: NCBI BLink).
1201	Ha412HOChr10g0450391	AT2G17230	EXL5	EXORDIUM like 5
1202	Ha412HOChr10g0450441	AT4G38260		Protein of unknown function (DUF833)
1203	Ha412HOChr10g0451501	AT4G38580	ATFP6, HIPP26, FP6	farnesylated protein 6
1204	Ha412HOChr10g0452271	AT5G24560	AtPP2-B12, PP2-B12	phloem protein 2-B12
1205	Ha412HOChr10g0452851	AT5G28150		Plant protein of unknown function (DUF868)
1206	Ha412HOChr10g0453371	AT3G05580		Calcineurin-like metallo-phosphoesterase superfamily protein
1207	Ha412HOChr10g0453771	AT5G36930		Disease resistance protein (TIR-NBS-LRR class) family
1208	Ha412HOChr10g0453951	AT1G56230		Protein of unknown function (DUF1399)
1209	Ha412HOChr10g0454421	AT1G58100		TCP family transcription factor
1210	Ha412HOChr10g0454671	AT1G57680		FUNCTIONS IN: molecular_function unknown; INVOLVED IN: biological_process unknown; LOCATED IN: endomembrane system; EXPRESSED IN: 24 plant structures; EXPRESSED DURING: 15 growth stages; CONTAINS InterPro DOMAIN/s: Uncharacterised conserved protein UCP031277 (InterPro:IPR016971); Has 35333 Blast hits to 34131 proteins in 2444 species: Archae - 798; Bacteria - 22429; Metazoa - 974; Fungi - 991; Pl…
1211	Ha412HOChr10g0454671	AT1G57680		FUNCTIONS IN: molecular_function unknown; INVOLVED IN: biological_process unknown; LOCATED IN: endomembrane system; EXPRESSED IN: 24 plant structures; EXPRESSED DURING: 15 growth stages; CONTAINS InterPro DOMAIN/s: Uncharacterised conserved protein UCP031277 (InterPro:IPR016971); Has 70 Blast hits to 70 proteins in 19 species: Archae - 0; Bacteria - 0; Metazoa - 1; Fungi - 0; Plants - 66; Viruses…
1212	Ha412HOChr10g0454681	AT1G57680		FUNCTIONS IN: molecular_function unknown; INVOLVED IN: biological_process unknown; LOCATED IN: endomembrane system; EXPRESSED IN: 24 plant structures; EXPRESSED DURING: 15 growth stages; CONTAINS InterPro DOMAIN/s: Uncharacterised conserved protein UCP031277 (InterPro:IPR016971); Has 35333 Blast hits to 34131 proteins in 2444 species: Archae - 798; Bacteria - 22429; Metazoa - 974; Fungi - 991; Pl…
1213	Ha412HOChr10g0454681	AT1G57680		FUNCTIONS IN: molecular_function unknown; INVOLVED IN: biological_process unknown; LOCATED IN: endomembrane system; EXPRESSED IN: 24 plant structures; EXPRESSED DURING: 15 growth stages; CONTAINS InterPro DOMAIN/s: Uncharacterised conserved protein UCP031277 (InterPro:IPR016971); Has 70 Blast hits to 70 proteins in 19 species: Archae - 0; Bacteria - 0; Metazoa - 1; Fungi - 0; Plants - 66; Viruses…
1216	Ha412HOChr10g0455761	NA	NA	NA
1217	Ha412HOChr10g0455891	AT1G74450		Protein of unknown function (DUF793)
1218	Ha412HOChr10g0456151	AT5G64570	XYL4, ATBXL4	beta-D-xylosidase 4
1219	Ha412HOChr10g0457101	AT3G26040		HXXXD-type acyl-transferase family protein
1220	Ha412HOChr10g0457691	AT4G34110	PAB2, PABP2, ATPAB2	poly(A) binding protein 2
1222	Ha412HOChr10g0457701	AT4G34110	PAB2, PABP2, ATPAB2	poly(A) binding protein 2
1223	Ha412HOChr10g0458081	AT1G78320	ATGSTU23, GSTU23	glutathione S-transferase TAU 23
1225	Ha412HOChr10g0459121	AT2G14820	NPY2	Phototropic-responsive NPH3 family protein
1226	Ha412HOChr10g0459371	AT3G10380	SEC8, ATSEC8	subunit of exocyst complex 8
1228	Ha412HOChr10g0459741	AT2G15320		Leucine-rich repeat (LRR) family protein
1229	Ha412HOChr10g0459901	AT3G19320		Leucine-rich repeat (LRR) family protein
1230	Ha412HOChr10g0460741	AT5G42700		AP2/B3-like transcriptional factor family protein
1231	Ha412HOChr10g0462011	AT1G52540		Protein kinase superfamily protein
1232	Ha412HOChr10g0462531	NA	NA	NA
1233	Ha412HOChr10g0462551	AT3G15095		unknown protein; FUNCTIONS IN: molecular_function unknown; INVOLVED IN: biological_process unknown; EXPRESSED IN: 22 plant structures; EXPRESSED DURING: 13 growth stages; Has 30201 Blast hits to 17322 proteins in 780 species: Archae - 12; Bacteria - 1396; Metazoa - 17338; Fungi - 3422; Plants - 5037; Viruses - 0; Other Eukaryotes - 2996 (source: NCBI BLink).
1234	Ha412HOChr10g0462551	AT3G15095		unknown protein; FUNCTIONS IN: molecular_function unknown; INVOLVED IN: biological_process unknown; LOCATED IN: chloroplast; EXPRESSED IN: 22 plant structures; EXPRESSED DURING: 13 growth stages; Has 9762 Blast hits to 6439 proteins in 764 species: Archae - 77; Bacteria - 1339; Metazoa - 3211; Fungi - 718; Plants - 437; Viruses - 131; Other Eukaryotes - 3849 (source: NCBI BLink).
1236	Ha412HOChr10g0462551	AT3G15095		unknown protein; FUNCTIONS IN: molecular_function unknown; INVOLVED IN: biological_process unknown; EXPRESSED IN: 22 plant structures; EXPRESSED DURING: 13 growth stages; Has 9396 Blast hits to 6248 proteins in 757 species: Archae - 72; Bacteria - 1337; Metazoa - 3078; Fungi - 696; Plants - 406; Viruses - 135; Other Eukaryotes - 3672 (source: NCBI BLink).
1239	Ha412HOChr10g0462661	NA	NA	NA
1240	Ha412HOChr10g0463041	NA	NA	NA
1241	Ha412HOChr10g0463301	AT3G14870		Plant protein of unknown function (DUF641)
1242	Ha412HOChr10g0463311	AT4G16195		Plant self-incompatibility protein S1 family
1243	Ha412HOChr10g0463321	NA	NA	NA
1244	Ha412HOChr10g0463341	AT4G16195		Plant self-incompatibility protein S1 family
1245	Ha412HOChr10g0464161	AT2G05790		O-Glycosyl hydrolases family 17 protein
1246	Ha412HOChr10g0464201	AT2G05810		ARM repeat superfamily protein
1247	Ha412HOChr10g0464321	AT2G32950	COP1, ATCOP1, DET340, FUS1, EMB168	Transducin/WD40 repeat-like superfamily protein
1248	Ha412HOChr10g0464841	AT5G35750	AHK2, HK2	histidine kinase 2
1249	Ha412HOChr10g0465281	AT3G14450	CID9	CTC-interacting domain 9
1250	Ha412HOChr10g0465601	AT4G34530	CIB1	cryptochrome-interacting basic-helix-loop-helix 1
1251	Ha412HOChr10g0467051	AT5G57480		P-loop containing nucleoside triphosphate hydrolases superfamily protein
1252	Ha412HOChr10g0467071	AT4G38180	FRS5	FAR1-related sequence 5
1253	Ha412HOChr10g0468561	AT1G19220	ARF19, IAA22, ARF11	auxin response factor 19
1255	Ha412HOChr10g0468761	AT4G01100	ADNT1	adenine nucleotide transporter 1
1256	Ha412HOChr10g0469031	AT3G11950		TRAF-like superfamily protein
1257	Ha412HOChr10g0469581	AT3G06130		Heavy metal transport/detoxification superfamily protein
1258	Ha412HOChr10g0469871	AT3G06080	TBL10	Plant protein of unknown function (DUF828)
1259	Ha412HOChr10g0469871	AT3G06080		Plant protein of unknown function (DUF828)
1260	Ha412HOChr10g0469891	NA	NA	NA
1261	Ha412HOChr10g0469911	AT2G31580		tRNAHis guanylyltransferase
1263	Ha412HOChr10g0470451	AT5G49830	EXO84B	exocyst complex component 84B
1264	Ha412HOChr10g0471011	AT1G72470	ATEXO70D1, EXO70D1	exocyst subunit exo70 family protein D1
1265	Ha412HOChr10g0471861	AT1G51700	ADOF1, DOF1	DOF zinc finger protein 1
1266	Ha412HOChr10g0472331	AT1G52320		unknown protein; FUNCTIONS IN: molecular_function unknown; INVOLVED IN: N-terminal protein myristoylation; LOCATED IN: plasma membrane; EXPRESSED IN: 23 plant structures; EXPRESSED DURING: 14 growth stages; CONTAINS InterPro DOMAIN/s: Protein of unknown function DUF632 (InterPro:IPR006867); BEST Arabidopsis thaliana protein match is: Protein of unknown function (DUF630 and DUF632) (TAIR:AT5G25590…
1267	Ha412HOChr10g0472331	AT1G52320		unknown protein; FUNCTIONS IN: molecular_function unknown; INVOLVED IN: N-terminal protein myristoylation; LOCATED IN: plasma membrane; EXPRESSED IN: 23 plant structures; EXPRESSED DURING: 14 growth stages; CONTAINS InterPro DOMAIN/s: Protein of unknown function DUF630 (InterPro:IPR006868), Protein of unknown function DUF632 (InterPro:IPR006867); BEST Arabidopsis thaliana protein match is: Protei…
1268	Ha412HOChr10g0472331	AT1G52320		unknown protein; FUNCTIONS IN: molecular_function unknown; INVOLVED IN: N-terminal protein myristoylation; LOCATED IN: plasma membrane; EXPRESSED IN: 23 plant structures; EXPRESSED DURING: 14 growth stages; CONTAINS InterPro DOMAIN/s: Protein of unknown function DUF632 (InterPro:IPR006867); BEST Arabidopsis thaliana protein match is: Protein of unknown function (DUF630 and DUF632) (TAIR:AT5G25590…
1272	Ha412HOChr10g0472751	AT3G15540	IAA19, MSG2	indole-3-acetic acid inducible 19
1273	Ha412HOChr10g0473391	AT2G25180	ARR12, RR12	response regulator 12
1274	Ha412HOChr10g0473961	AT5G11090		serine-rich protein-related
1275	Ha412HOChr10g0474371	AT2G15580		RING/U-box superfamily protein
1276	Ha412HOChr10g0474421	AT5G20270	HHP1	heptahelical transmembrane protein1
1277	Ha412HOChr10g0474571	AT5G20250	DIN10	Raffinose synthase family protein
1278	Ha412HOChr10g0474781	AT3G24150		unknown protein; BEST Arabidopsis thaliana protein match is: unknown protein (TAIR:AT4G32295.1); Has 50 Blast hits to 50 proteins in 12 species: Archae - 0; Bacteria - 0; Metazoa - 7; Fungi - 0; Plants - 41; Viruses - 0; Other Eukaryotes - 2 (source: NCBI BLink).
1279	Ha412HOChr10g0474901	AT5G25350	EBF2	EIN3-binding F box protein 2
1280	Ha412HOChr10g0474911	AT5G25350	EBF2	EIN3-binding F box protein 2
1281	Ha412HOChr10g0475411	AT4G18760	AtRLP51, RLP51	receptor like protein 51
1282	Ha412HOChr10g0475571	AT1G14920	GAI, RGA2	GRAS family transcription factor family protein
1283	Ha412HOChr10g0475601	AT2G26730		Leucine-rich repeat protein kinase family protein
1285	Ha412HOChr10g0475941	AT5G25510		Protein phosphatase 2A regulatory B subunit family protein
1286	Ha412HOChr10g0476531	AT3G24450		Heavy metal transport/detoxification superfamily protein
1287	Ha412HOChr10g0476571	AT4G13350	NIG	NSP (nuclear shuttle protein)-interacting GTPase
1288	Ha412HOChr10g0476681	AT3G24630		unknown protein; Has 5348 Blast hits to 3182 proteins in 353 species: Archae - 0; Bacteria - 481; Metazoa - 1959; Fungi - 405; Plants - 180; Viruses - 10; Other Eukaryotes - 2313 (source: NCBI BLink).
1289	Ha412HOChr10g0476711	AT3G16100	ATRABG3C, ATRAB7D, RABG3c	RAB GTPase homolog G3C
1290	Ha412HOChr10g0476721	AT3G24550	ATPERK1, PERK1	proline extensin-like receptor kinase 1
1291	Ha412HOChr10g0477031	AT1G77210	STP14, AtSTP14	sugar transporter 14
1292	Ha412HOChr10g0477031	AT1G77210	STP14	sugar transporter 14
1293	Ha412HOChr10g0477421	AT4G29240		Leucine-rich repeat (LRR) family protein
1294	Ha412HOChr10g0477651	AT4G26180		Mitochondrial substrate carrier family protein
1295	Ha412HOChr10g0478241	NA	NA	NA
1296	Ha412HOChr10g0478281	AT2G06255	ELF4-L3	ELF4-like 3
1297	Ha412HOChr10g0478331	AT5G35560		DENN (AEX-3) domain-containing protein
1298	Ha412HOChr10g0478561	AT2G26440		Plant invertase/pectin methylesterase inhibitor superfamily
1299	Ha412HOChr10g0478571	AT4G33220	PME44, ATPME44	pectin methylesterase 44
1300	Ha412HOChr11g0480191	AT3G11760		unknown protein; FUNCTIONS IN: molecular_function unknown; INVOLVED IN: biological_process unknown; LOCATED IN: cellular_component unknown; EXPRESSED IN: 23 plant structures; EXPRESSED DURING: 14 growth stages; BEST Arabidopsis thaliana protein match is: unknown protein (TAIR:AT5G04860.1); Has 84 Blast hits to 73 proteins in 13 species: Archae - 0; Bacteria - 0; Metazoa - 0; Fungi - 0; Plants - 8…
1301	Ha412HOChr11g0481401	NA	NA	NA
1302	Ha412HOChr11g0481601	AT3G49810		ARM repeat superfamily protein
1303	Ha412HOChr11g0482061	AT4G37890	EDA40	Zinc finger (C3HC4-type RING finger) family protein
1304	Ha412HOChr11g0482081	AT5G65660		hydroxyproline-rich glycoprotein family protein
1305	Ha412HOChr11g0482101	AT5G65640	bHLH093	beta HLH protein 93
1306	Ha412HOChr11g0482381	AT1G66400	CML23	calmodulin like 23
1307	Ha412HOChr11g0482541	AT3G02600	LPP3, ATLPP3	lipid phosphate phosphatase 3
1308	Ha412HOChr11g0482671	AT5G38160		Bifunctional inhibitor/lipid-transfer protein/seed storage 2S albumin superfamily protein
1309	Ha412HOChr11g0483211	AT4G36710		GRAS family transcription factor
1310	Ha412HOChr11g0484751	AT1G79000	HAC1	histone acetyltransferase of the CBP family 1
1311	Ha412HOChr11g0484751	AT1G79000	HAC1, PCAT2, ATHPCAT2, ATHAC1	histone acetyltransferase of the CBP family 1
1312	Ha412HOChr11g0485071	AT1G27730	STZ, ZAT10	salt tolerance zinc finger
1313	Ha412HOChr11g0485661	AT5G35735		Auxin-responsive family protein
1314	Ha412HOChr11g0485831	AT5G48150	PAT1	GRAS family transcription factor
1315	Ha412HOChr11g0485851	AT3G12020		P-loop containing nucleoside triphosphate hydrolases superfamily protein
1317	Ha412HOChr11g0485861	AT2G05160		CCCH-type zinc fingerfamily protein with RNA-binding domain
1318	Ha412HOChr11g0485911	AT5G35790	G6PD1	glucose-6-phosphate dehydrogenase 1
1319	Ha412HOChr11g0486801	AT1G61520	LHCA3	photosystem I light harvesting complex gene 3
1320	Ha412HOChr11g0487571	AT1G17080		Ribosomal protein L18ae family
1321	Ha412HOChr11g0487681	AT1G78850		D-mannose binding lectin protein with Apple-like carbohydrate-binding domain
1322	Ha412HOChr11g0487791	AT5G46860	VAM3, ATVAM3, SYP22, ATSYP22, SGR3	Syntaxin/t-SNARE family protein
1323	Ha412HOChr11g0489091	NA	NA	NA
1324	Ha412HOChr11g0489331	AT1G53210		sodium/calcium exchanger family protein / calcium-binding EF hand family protein
1326	Ha412HOChr11g0489391	AT3G58120	ATBZIP61, BZIP61	Basic-leucine zipper (bZIP) transcription factor family protein
1327	Ha412HOChr11g0489641	AT5G41020		myb family transcription factor
1328	Ha412HOChr11g0489791	AT3G15470		Transducin/WD40 repeat-like superfamily protein
1329	Ha412HOChr11g0489821	AT4G27460		Cystathionine beta-synthase (CBS) family protein
1330	Ha412HOChr11g0489861	AT1G61820	BGLU46	beta glucosidase 46
1331	Ha412HOChr11g0491561	AT5G54530		Protein of unknown function, DUF538
1332	Ha412HOChr11g0492421	AT5G64330	NPH3, RPT3, JK218	Phototropic-responsive NPH3 family protein
1333	Ha412HOChr11g0492501	AT4G14130	XTR7, XTH15	xyloglucan endotransglucosylase/hydrolase 15
1334	Ha412HOChr11g0492561	AT4G14130	XTR7, XTH15	xyloglucan endotransglucosylase/hydrolase 15
1335	Ha412HOChr11g0492571	AT4G14130	XTR7, XTH15	xyloglucan endotransglucosylase/hydrolase 15
1336	Ha412HOChr11g0493791	AT4G27290		S-locus lectin protein kinase family protein
1337	Ha412HOChr11g0494321	AT5G47750	D6PKL2, PK5	D6 protein kinase like 2
1338	Ha412HOChr11g0494371	AT1G55830		unknown protein; CONTAINS InterPro DOMAIN/s: Protein of unknown function DUF812 (InterPro:IPR008530); Has 10940 Blast hits to 7289 proteins in 653 species: Archae - 228; Bacteria - 791; Metazoa - 6174; Fungi - 805; Plants - 342; Viruses - 19; Other Eukaryotes - 2581 (source: NCBI BLink).
1339	Ha412HOChr11g0494371	AT1G55830		unknown protein; FUNCTIONS IN: molecular_function unknown; INVOLVED IN: biological_process unknown; LOCATED IN: cellular_component unknown; EXPRESSED IN: 22 plant structures; EXPRESSED DURING: 13 growth stages; CONTAINS InterPro DOMAIN/s: Protein of unknown function DUF812 (InterPro:IPR008530).
1340	Ha412HOChr11g0494891	AT3G13300	VCS	Transducin/WD40 repeat-like superfamily protein
1341	Ha412HOChr11g0495111	AT5G56220		P-loop containing nucleoside triphosphate hydrolases superfamily protein
1342	Ha412HOChr11g0495121	AT5G56240		INVOLVED IN: biological_process unknown; EXPRESSED IN: 22 plant structures; EXPRESSED DURING: 13 growth stages; BEST Arabidopsis thaliana protein match is: hapless 8 (TAIR:AT5G56250.1).
1343	Ha412HOChr11g0495121	AT5G56240		BEST Arabidopsis thaliana protein match is: hapless 8 (TAIR:AT5G56250.1); Has 35333 Blast hits to 34131 proteins in 2444 species: Archae - 798; Bacteria - 22429; Metazoa - 974; Fungi - 991; Plants - 531; Viruses - 0; Other Eukaryotes - 9610 (source: NCBI BLink).
1344	Ha412HOChr11g0495311	AT1G16220		Protein phosphatase 2C family protein
1345	Ha412HOChr11g0495921	AT3G12920		SBP (S-ribonuclease binding protein) family protein
1346	Ha412HOChr11g0496351	AT1G56130		Leucine-rich repeat transmembrane protein kinase
1347	Ha412HOChr11g0497471	AT5G54850		unknown protein; Has 1807 Blast hits to 1807 proteins in 277 species: Archae - 0; Bacteria - 0; Metazoa - 736; Fungi - 347; Plants - 385; Viruses - 0; Other Eukaryotes - 339 (source: NCBI BLink).
1348	Ha412HOChr11g0498341	AT5G02600	NAKR1	Heavy metal transport/detoxification superfamily protein
1349	Ha412HOChr11g0499001	AT1G25280	AtTLP10, TLP10	tubby like protein 10
1350	Ha412HOChr11g0502331	AT5G49300	GATA16	GATA transcription factor 16
1351	Ha412HOChr11g0502451	AT1G09160		Protein phosphatase 2C family protein
1352	Ha412HOChr11g0502771	NA	NA	NA
1353	Ha412HOChr11g0503331	NA	NA	NA
1354	Ha412HOChr11g0503571	AT1G56210		Heavy metal transport/detoxification superfamily protein
1355	Ha412HOChr11g0504251	NA	NA	NA
1356	Ha412HOChr11g0504931	NA	NA	NA
1357	Ha412HOChr11g0508721	AT3G63430		unknown protein; BEST Arabidopsis thaliana protein match is: unknown protein (TAIR:AT1G74160.1); Has 135 Blast hits to 119 proteins in 22 species: Archae - 0; Bacteria - 2; Metazoa - 3; Fungi - 3; Plants - 119; Viruses - 0; Other Eukaryotes - 8 (source: NCBI BLink).
1359	Ha412HOChr11g0508931	AT4G02680	EOL1	ETO1-like 1
1360	Ha412HOChr11g0509401	AT4G02810		Protein of unknown function (DUF3049)
1361	Ha412HOChr11g0509821	AT3G08640		Protein of unknown function (DUF3411)
1362	Ha412HOChr11g0511041	AT4G03010		RNI-like superfamily protein
1363	Ha412HOChr11g0511211	NA	NA	NA
1364	Ha412HOChr11g0511661	AT3G20820		Leucine-rich repeat (LRR) family protein
1365	Ha412HOChr11g0511721	AT3G12630		A20/AN1-like zinc finger family protein
1366	Ha412HOChr11g0512881	AT3G20300		Protein of unknown function (DUF3537)
1367	Ha412HOChr11g0514591	AT5G01830		ARM repeat superfamily protein
1368	Ha412HOChr11g0515401	AT3G20000	TOM40	translocase of the outer mitochondrial membrane 40
1369	Ha412HOChr11g0515621	AT4G18710	BIN2, DWF12, UCU1, ATSK21, SK21	Protein kinase superfamily protein
1370	Ha412HOChr11g0515621	AT4G18710	BIN2	Protein kinase superfamily protein
1371	Ha412HOChr11g0515741	AT5G64740	CESA6, IXR2, E112, PRC1	cellulose synthase 6
1374	Ha412HOChr11g0517891	AT5G63650	SNRK2-5, SNRK2.5, SRK2H	SNF1-related protein kinase 2.5
1375	Ha412HOChr11g0518901	AT4G17080		Histone H3 K4-specific methyltransferase SET7/9 family protein
1376	Ha412HOChr11g0519151	AT3G03560		unknown protein; LOCATED IN: plasma membrane; EXPRESSED IN: 22 plant structures; EXPRESSED DURING: 13 growth stages; BEST Arabidopsis thaliana protein match is: unknown protein (TAIR:AT5G23490.1); Has 157 Blast hits to 146 proteins in 38 species: Archae - 3; Bacteria - 14; Metazoa - 8; Fungi - 0; Plants - 120; Viruses - 0; Other Eukaryotes - 12 (source: NCBI BLink).
1377	Ha412HOChr11g0520371	AT1G24650		Leucine-rich repeat protein kinase family protein
1378	Ha412HOChr11g0521211	AT3G26300	CYP71B34	cytochrome P450, family 71, subfamily B, polypeptide 34
1379	Ha412HOChr11g0522161	AT3G45230		hydroxyproline-rich glycoprotein family protein
1380	Ha412HOChr11g0522771	AT2G28070		ABC-2 type transporter family protein
1381	Ha412HOChr11g0523131	NA	NA	NA
1382	Ha412HOChr11g0524241	AT2G44130		Galactose oxidase/kelch repeat superfamily protein
1383	Ha412HOChr11g0524921	AT3G11670	DGD1	UDP-Glycosyltransferase superfamily protein
1384	Ha412HOChr11g0525201	AT3G11760		unknown protein; FUNCTIONS IN: molecular_function unknown; INVOLVED IN: biological_process unknown; LOCATED IN: cellular_component unknown; EXPRESSED IN: 23 plant structures; EXPRESSED DURING: 14 growth stages; BEST Arabidopsis thaliana protein match is: unknown protein (TAIR:AT5G04860.1); Has 84 Blast hits to 73 proteins in 13 species: Archae - 0; Bacteria - 0; Metazoa - 0; Fungi - 0; Plants - 8…
1385	Ha412HOChr11g0525251	AT5G06390	FLA17	FASCICLIN-like arabinogalactan protein 17 precursor
1386	Ha412HOChr11g0525781	AT3G14590	NTMC2T6.2	Calcium-dependent lipid-binding (CaLB domain) family protein
1387	Ha412HOChr11g0525781	AT3G14590	NTMC2TYPE6.2, NTMC2T6.2	Calcium-dependent lipid-binding (CaLB domain) family protein
1390	Ha412HOChr11g0526751	AT5G15120		Protein of unknown function (DUF1637)
1391	Ha412HOChr11g0527871	AT2G37050		Leucine-rich repeat protein kinase family protein
1392	Ha412HOChr11g0528411	AT2G36910	ATPGP1, PGP1, ABCB1	ATP binding cassette subfamily B1
1393	Ha412HOChr11g0529011	AT3G10040		sequence-specific DNA binding transcription factors
1394	Ha412HOChr11g0529401	AT5G03730	CTR1, SIS1, AtCTR1	Protein kinase superfamily protein
1395	Ha412HOChr11g0529811	AT2G36350		Protein kinase superfamily protein
1396	Ha412HOChr11g0530871	AT5G25830	GATA12	GATA transcription factor 12
1397	Ha412HOChr11g0532781	AT3G16857	ARR1, RR1	response regulator 1
1398	Ha412HOChr11g0532801	AT5G10960		Polynucleotidyl transferase, ribonuclease H-like superfamily protein
1399	Ha412HOChr12g0534531	AT2G18960	AHA1, PMA, OST2, HA1	H(+)-ATPase 1
1400	Ha412HOChr12g0534651	AT5G57480		P-loop containing nucleoside triphosphate hydrolases superfamily protein
1401	Ha412HOChr12g0534821	AT4G30410		sequence-specific DNA binding transcription factors
1402	Ha412HOChr12g0535721	AT3G49190		O-acyltransferase (WSD1-like) family protein
1403	Ha412HOChr12g0535951	AT5G11090		serine-rich protein-related
1404	Ha412HOChr12g0536541	AT1G02630		Nucleoside transporter family protein
1405	Ha412HOChr12g0537481	AT5G25510		Protein phosphatase 2A regulatory B subunit family protein
1406	Ha412HOChr12g0537631	AT4G13345	MEE55	Serinc-domain containing serine and sphingolipid biosynthesis protein
1407	Ha412HOChr12g0537901	AT3G24550	ATPERK1, PERK1	proline extensin-like receptor kinase 1
1408	Ha412HOChr12g0538311	AT4G29230	anac075, NAC075	NAC domain containing protein 75
1409	Ha412HOChr12g0538581	AT3G13690		Protein kinase protein with adenine nucleotide alpha hydrolases-like domain
1410	Ha412HOChr12g0538781	AT4G29720	ATPAO5, PAO5	polyamine oxidase 5
1412	Ha412HOChr12g0539451	AT5G35560		DENN (AEX-3) domain-containing protein
1413	Ha412HOChr12g0539641	AT5G20820		SAUR-like auxin-responsive protein family
1414	Ha412HOChr12g0540331	AT3G23590	RFR1, MED33A	REF4-related 1
1415	Ha412HOChr12g0540351	NA	NA	NA
1416	Ha412HOChr12g0540361	AT3G06130		Heavy metal transport/detoxification superfamily protein
1417	Ha412HOChr12g0540541	NA	NA	NA
1418	Ha412HOChr12g0540551	AT5G59560	SRR1	sensitivity to red light reduced protein (SRR1)
1419	Ha412HOChr12g0540681	AT3G23980	BLI, KOS1	BLISTER
1420	Ha412HOChr12g0540921	AT1G78900	VHA-A	vacuolar ATP synthase subunit A
1421	Ha412HOChr12g0541651	AT3G49650		P-loop containing nucleoside triphosphate hydrolases superfamily protein
1422	Ha412HOChr12g0542211	NA	NA	NA
1423	Ha412HOChr12g0542341	AT1G54180	ATBRXL3, BRX-LIKE3	BREVIS RADIX-like 3
1424	Ha412HOChr12g0542581	AT3G13750	BGAL1	beta galactosidase 1
1425	Ha412HOChr12g0542591	AT3G13750	BGAL1	beta galactosidase 1
1426	Ha412HOChr12g0542731	AT1G51730		Ubiquitin-conjugating enzyme family protein
1427	Ha412HOChr12g0543151	AT3G24550	ATPERK1, PERK1	proline extensin-like receptor kinase 1
1428	Ha412HOChr12g0543851	NA	NA	NA
1429	Ha412HOChr12g0544131	NA	NA	NA
1430	Ha412HOChr12g0544351	AT1G27320	AHK3, HK3	histidine kinase 3
1431	Ha412HOChr12g0544611	AT4G17870	PYR1, RCAR11	Polyketide cyclase/dehydrase and lipid transport superfamily protein
1432	Ha412HOChr12g0545081	NA	NA	NA
1433	Ha412HOChr12g0545581	AT1G69420		DHHC-type zinc finger family protein
1434	Ha412HOChr12g0545951	AT1G13940		Plant protein of unknown function (DUF863)
1436	Ha412HOChr12g0546311	AT1G18650	PDCB3	plasmodesmata callose-binding protein 3
1437	Ha412HOChr12g0546601	AT1G24620		EF hand calcium-binding protein family
1438	Ha412HOChr12g0546611	AT1G24610		Rubisco methyltransferase family protein
1439	Ha412HOChr12g0547041	AT1G70750		Protein of unknown function, DUF593
1441	Ha412HOChr12g0547201	AT2G01570	RGA1, RGA	GRAS family transcription factor family protein
1442	Ha412HOChr12g0547611	NA	NA	NA
1443	Ha412HOChr12g0547711	AT1G23030		ARM repeat superfamily protein
1444	Ha412HOChr12g0548101	NA	NA	NA
1445	Ha412HOChr12g0548141	AT2G01190		Octicosapeptide/Phox/Bem1p family protein
1446	Ha412HOChr12g0548311	NA	NA	NA
1447	Ha412HOChr12g0548911	AT1G68550		Integrase-type DNA-binding superfamily protein
1448	Ha412HOChr12g0549151	AT1G25550		myb-like transcription factor family protein
1449	Ha412HOChr12g0549581	AT1G13640		Phosphatidylinositol 3- and 4-kinase family protein
1450	Ha412HOChr12g0549631	AT2G03810		18S pre-ribosomal assembly protein gar2-related
1452	Ha412HOChr12g0549781	AT1G68060	ATMAP70-1, MAP70-1	microtubule-associated proteins 70-1
1453	Ha412HOChr12g0550101	NA	NA	NA
1454	Ha412HOChr12g0550171	AT5G24270	SOS3	Calcium-binding EF-hand family protein
1455	Ha412HOChr12g0550171	AT5G24270	SOS3, CBL4, ATSOS3	Calcium-binding EF-hand family protein
1456	Ha412HOChr12g0550201	AT1G59960		NAD(P)-linked oxidoreductase superfamily protein
1457	Ha412HOChr12g0550501	AT2G02180	TOM3	tobamovirus multiplication protein 3
1458	Ha412HOChr12g0550621	AT1G60670		Protein of unknown function (DUF3755)
1459	Ha412HOChr12g0551601	AT1G19835		Plant protein of unknown function (DUF869)
1460	Ha412HOChr12g0551661	AT1G75710		C2H2-like zinc finger protein
1461	Ha412HOChr12g0553161	AT5G25070		unknown protein; FUNCTIONS IN: molecular_function unknown; INVOLVED IN: biological_process unknown; LOCATED IN: cellular_component unknown; EXPRESSED IN: 23 plant structures; EXPRESSED DURING: 13 growth stages; Has 1807 Blast hits to 1807 proteins in 277 species: Archae - 0; Bacteria - 0; Metazoa - 736; Fungi - 347; Plants - 385; Viruses - 0; Other Eukaryotes - 339 (source: NCBI BLink).
1462	Ha412HOChr12g0553171	AT1G21070		Nucleotide-sugar transporter family protein
1463	Ha412HOChr12g0553571	AT3G10650		BEST Arabidopsis thaliana protein match is: nucleoporin-related (TAIR:AT5G20200.1); Has 61042 Blast hits to 31782 proteins in 2093 species: Archae - 202; Bacteria - 16480; Metazoa - 16017; Fungi - 12552; Plants - 1653; Viruses - 629; Other Eukaryotes - 13509 (source: NCBI BLink).
1464	Ha412HOChr12g0553611	AT5G03540	ATEXO70A1, EXO70A1	exocyst subunit exo70 family protein A1
1465	Ha412HOChr12g0553611	AT5G03540	EXO70A1	exocyst subunit exo70 family protein A1
1466	Ha412HOChr12g0554521	AT4G39220	ATRER1A	Rer1 family protein
1468	Ha412HOChr12g0556281	NA	NA	NA
1469	Ha412HOChr12g0557021	AT5G05710		Pleckstrin homology (PH) domain superfamily protein
1470	Ha412HOChr12g0557221	AT3G08510		phospholipase C 2
1471	Ha412HOChr12g0557221	AT3G08510	ATPLC2, PLC2	phospholipase C 2
1472	Ha412HOChr12g0557391	NA	NA	NA
1473	Ha412HOChr12g0557461	AT1G70090	GATL9, LGT8	glucosyl transferase family 8
1474	Ha412HOChr12g0557491	AT1G24160		unknown protein; BEST Arabidopsis thaliana protein match is: unknown protein (TAIR:AT1G70100.3); Has 5230 Blast hits to 4162 proteins in 477 species: Archae - 30; Bacteria - 540; Metazoa - 2022; Fungi - 429; Plants - 280; Viruses - 32; Other Eukaryotes - 1897 (source: NCBI BLink).
1475	Ha412HOChr12g0557491	AT1G24160		unknown protein; FUNCTIONS IN: molecular_function unknown; INVOLVED IN: biological_process unknown; LOCATED IN: cellular_component unknown; EXPRESSED IN: guard cell; BEST Arabidopsis thaliana protein match is: unknown protein (TAIR:AT1G70100.3).
1476	Ha412HOChr12g0557561	AT1G24120	ARL1	ARG1-like 1
1477	Ha412HOChr12g0557631	AT5G51080		RNase H family protein
1478	Ha412HOChr12g0557731	AT1G70280		NHL domain-containing protein
1479	Ha412HOChr12g0557761	AT1G60190		ARM repeat superfamily protein
1480	Ha412HOChr12g0557881	AT1G70370	PG2	polygalacturonase 2
1481	Ha412HOChr12g0557931	AT1G23710		Protein of unknown function (DUF1645)
1482	Ha412HOChr12g0558001	AT1G60590		Pectin lyase-like superfamily protein
1483	Ha412HOChr12g0558591	NA	NA	NA
1484	Ha412HOChr12g0558631	AT5G14500		aldose 1-epimerase family protein
1485	Ha412HOChr12g0558661	AT3G26510		Octicosapeptide/Phox/Bem1p family protein
1486	Ha412HOChr12g0558671	AT3G26510		Octicosapeptide/Phox/Bem1p family protein
1488	Ha412HOChr12g0559321	AT3G15095		unknown protein; FUNCTIONS IN: molecular_function unknown; INVOLVED IN: biological_process unknown; EXPRESSED IN: 22 plant structures; EXPRESSED DURING: 13 growth stages; Has 9396 Blast hits to 6248 proteins in 757 species: Archae - 72; Bacteria - 1337; Metazoa - 3078; Fungi - 696; Plants - 406; Viruses - 135; Other Eukaryotes - 3672 (source: NCBI BLink).
1490	Ha412HOChr12g0559321	AT3G15095		unknown protein; FUNCTIONS IN: molecular_function unknown; INVOLVED IN: biological_process unknown; EXPRESSED IN: 22 plant structures; EXPRESSED DURING: 13 growth stages; Has 30201 Blast hits to 17322 proteins in 780 species: Archae - 12; Bacteria - 1396; Metazoa - 17338; Fungi - 3422; Plants - 5037; Viruses - 0; Other Eukaryotes - 2996 (source: NCBI BLink).
1491	Ha412HOChr12g0559321	AT3G15095		unknown protein; FUNCTIONS IN: molecular_function unknown; INVOLVED IN: biological_process unknown; LOCATED IN: chloroplast; EXPRESSED IN: 22 plant structures; EXPRESSED DURING: 13 growth stages; Has 9762 Blast hits to 6439 proteins in 764 species: Archae - 77; Bacteria - 1339; Metazoa - 3211; Fungi - 718; Plants - 437; Viruses - 131; Other Eukaryotes - 3849 (source: NCBI BLink).
1494	Ha412HOChr12g0559791	AT1G53290		Galactosyltransferase family protein
1495	Ha412HOChr12g0559861	AT1G53300	TTL1	tetratricopetide-repeat thioredoxin-like 1
1496	Ha412HOChr12g0560251	AT1G17110	UBP15	ubiquitin-specific protease 15
1497	Ha412HOChr12g0560551	AT5G57940	ATCNGC5, CNGC5	cyclic nucleotide gated channel 5
1498	Ha412HOChr12g0560701	AT3G50660	DWF4, CYP90B1, CLM, SNP2, SAV1, PSC1	Cytochrome P450 superfamily protein
1499	Ha412HOChr12g0560841	AT5G35750	AHK2, HK2	histidine kinase 2
1500	Ha412HOChr12g0560851	AT3G07870		F-box and associated interaction domains-containing protein
1501	Ha412HOChr12g0561361	AT1G68920		basic helix-loop-helix (bHLH) DNA-binding superfamily protein
1502	Ha412HOChr12g0562271	AT1G76350		Plant regulator RWP-RK family protein
1503	Ha412HOChr12g0562311	AT5G42340	PUB15	Plant U-Box 15
1504	Ha412HOChr12g0562811	AT4G35230	BSK1	BR-signaling kinase 1
1505	Ha412HOChr12g0562961	AT4G38470		ACT-like protein tyrosine kinase family protein
1506	Ha412HOChr12g0562971	AT4G38470		ACT-like protein tyrosine kinase family protein
1507	Ha412HOChr12g0563081	AT4G32850	nPAP, PAP(IV)	nuclear poly(a) polymerase
1508	Ha412HOChr12g0563081	AT4G32850	nPAP	nuclear poly(a) polymerase
1511	Ha412HOChr12g0563091	NA	NA	NA
1512	Ha412HOChr12g0564241	AT1G70950		TPX2 (targeting protein for Xklp2) protein family
1513	Ha412HOChr12g0564761	AT2G01660	PDLP6	plasmodesmata-located protein 6
1514	Ha412HOChr12g0565171	AT2G03480	QUL2	QUASIMODO2 LIKE 2
1515	Ha412HOChr12g0565801	AT3G02550	LBD41	LOB domain-containing protein 41
1516	Ha412HOChr12g0565861	AT1G67080	ABA4	abscisic acid (aba)-deficient 4
1517	Ha412HOChr12g0565931	AT1G67060		unknown protein; FUNCTIONS IN: molecular_function unknown; INVOLVED IN: biological_process unknown; LOCATED IN: plasma membrane; EXPRESSED IN: 22 plant structures; EXPRESSED DURING: 13 growth stages; Has 283 Blast hits to 281 proteins in 136 species: Archae - 0; Bacteria - 145; Metazoa - 0; Fungi - 65; Plants - 41; Viruses - 0; Other Eukaryotes - 32 (source: NCBI BLink).
1518	Ha412HOChr12g0565951	AT1G67050		unknown protein; BEST Arabidopsis thaliana protein match is: unknown protein (TAIR:AT5G38320.1); Has 617 Blast hits to 318 proteins in 80 species: Archae - 0; Bacteria - 16; Metazoa - 141; Fungi - 62; Plants - 128; Viruses - 2; Other Eukaryotes - 268 (source: NCBI BLink).
1519	Ha412HOChr12g0565971	AT1G67040		unknown protein; FUNCTIONS IN: molecular_function unknown; INVOLVED IN: biological_process unknown; LOCATED IN: cellular_component unknown; EXPRESSED IN: 20 plant structures; EXPRESSED DURING: 11 growth stages; BEST Arabidopsis thaliana protein match is: unknown protein (TAIR:AT5G26910.3); Has 89 Blast hits to 84 proteins in 15 species: Archae - 0; Bacteria - 0; Metazoa - 5; Fungi - 2; Plants - 8…
1520	Ha412HOChr12g0566851	AT2G22670	IAA8	indoleacetic acid-induced protein 8
1521	Ha412HOChr12g0566931	AT5G65700	BAM1	Leucine-rich receptor-like protein kinase family protein
1522	Ha412HOChr12g0567111	AT4G37790	HAT22	Homeobox-leucine zipper protein family
1523	Ha412HOChr12g0567121	AT2G36890	RAX2, MYB38, ATMYB38, BIT1	Duplicated homeodomain-like superfamily protein
1524	Ha412HOChr12g0567381	AT1G10150		Carbohydrate-binding protein
1525	Ha412HOChr12g0567441	AT2G22870	EMB2001	P-loop containing nucleoside triphosphate hydrolases superfamily protein
1527	Ha412HOChr12g0567681	AT5G67385		Phototropic-responsive NPH3 family protein
1528	Ha412HOChr12g0567701	AT4G24230	ACBP3	acyl-CoA-binding domain 3
1529	Ha412HOChr12g0567801	AT5G67360	ARA12	Subtilase family protein
1530	Ha412HOChr12g0567921	AT4G37260	MYB73, ATMYB73	myb domain protein 73
1531	Ha412HOChr12g0568241	AT4G36920	AP2, FLO2, FL1	Integrase-type DNA-binding superfamily protein
1532	Ha412HOChr12g0568241	AT4G36920	AP2	Integrase-type DNA-binding superfamily protein
1533	Ha412HOChr12g0568321	AT1G01540		Protein kinase superfamily protein
1534	Ha412HOChr12g0568971	AT1G08760		Plant protein of unknown function (DUF936)
1535	Ha412HOChr12g0569381	AT3G05270		Plant protein of unknown function (DUF869)
1536	Ha412HOChr12g0569391	AT3G52950		CBS / octicosapeptide/Phox/Bemp1 (PB1) domains-containing protein
1537	Ha412HOChr12g0569781	AT3G23000	CIPK7, SnRK3.10, PKS7, ATSRPK1, ATSR2	CBL-interacting protein kinase 7
1538	Ha412HOChr12g0570331	AT5G19390		Rho GTPase activation protein (RhoGAP) with PH domain
1539	Ha412HOChr12g0570571	AT2G47500		P-loop nucleoside triphosphate hydrolases superfamily protein with CH (Calponin Homology) domain
1540	Ha412HOChr12g0571701	AT5G16590	LRR1	Leucine-rich repeat protein kinase family protein
1541	Ha412HOChr12g0572011	AT5G37710		alpha/beta-Hydrolases superfamily protein
1542	Ha412HOChr12g0572341	AT2G01820		Leucine-rich repeat protein kinase family protein
1543	Ha412HOChr12g0572391	AT1G66140	ZFP4	zinc finger protein 4
1544	Ha412HOChr12g0572451	AT2G01850	EXGT-A3, XTH27, ATXTH27	endoxyloglucan transferase A3
1545	Ha412HOChr12g0572851	AT1G15290		Tetratricopeptide repeat (TPR)-like superfamily protein
1546	Ha412HOChr12g0572871	AT5G44680		DNA glycosylase superfamily protein
1547	Ha412HOChr12g0573061	AT5G44790	RAN1, HMA7	copper-exporting ATPase / responsive-to-antagonist 1 / copper-transporting ATPase (RAN1)
1548	Ha412HOChr12g0573911	AT3G50530	CRK	CDPK-related kinase
1549	Ha412HOChr12g0574101	AT5G66880	SNRK2-3, SNRK2.3, SRK2I	sucrose nonfermenting 1(SNF1)-related protein kinase 2.3
1550	Ha412HOChr12g0574971	AT5G16000	NIK1	NSP-interacting kinase 1
1551	Ha412HOChr12g0575251	AT3G30380		alpha/beta-Hydrolases superfamily protein
1552	Ha412HOChr12g0575361	AT5G15740		O-fucosyltransferase family protein
1553	Ha412HOChr12g0575561	AT1G70940	PIN3, ATPIN3	Auxin efflux carrier family protein
1554	Ha412HOChr12g0575631	AT1G71010	FAB1C	FORMS APLOID AND BINUCLEATE CELLS 1C
1556	Ha412HOChr12g0576811	AT1G18720		Protein of unknown function (DUF962)
1557	Ha412HOChr12g0577091	AT2G02960		RING/FYVE/PHD zinc finger superfamily protein
1558	Ha412HOChr12g0577221	AT5G41920		GRAS family transcription factor
1559	Ha412HOChr12g0577331	AT1G14390		Leucine-rich repeat protein kinase family protein
1560	Ha412HOChr12g0577531	AT3G08910		DNAJ heat shock family protein
1561	Ha412HOChr12g0578751	AT1G27210		ARM repeat superfamily protein
1562	Ha412HOChr12g0578891	AT1G70210	CYCD1;1, ATCYCD1;1	CYCLIN D1;1
1563	Ha412HOChr12g0579751	NA	NA	NA
1564	Ha412HOChr12g0579811	AT1G23340		Protein of Unknown Function (DUF239)
1565	Ha412HOChr12g0580251	AT1G67900		Phototropic-responsive NPH3 family protein
1566	Ha412HOChr12g0580591	AT1G67590		Remorin family protein
1567	Ha412HOChr12g0580861	AT2G33550		Homeodomain-like superfamily protein
1568	Ha412HOChr13g0582141	NA	NA	NA
1569	Ha412HOChr13g0582481	AT1G19835		Plant protein of unknown function (DUF869)
1570	Ha412HOChr13g0582601	AT3G27230		S-adenosyl-L-methionine-dependent methyltransferases superfamily protein
1571	Ha412HOChr13g0582751	AT1G18400	BEE1	BR enhanced expression 1
1572	Ha412HOChr13g0584041	AT3G56640	SEC15A	exocyst complex component sec15A
1573	Ha412HOChr13g0584271	AT2G41140	CRK1, ATCRK1, ATCBK3	CDPK-related kinase 1
1574	Ha412HOChr13g0584681	AT3G58120	ATBZIP61, BZIP61	Basic-leucine zipper (bZIP) transcription factor family protein
1575	Ha412HOChr13g0584701	AT3G24255		RNA-directed DNA polymerase (reverse transcriptase)-related family protein
1576	Ha412HOChr13g0584791	AT5G20040	ATIPT9, IPT9	isopentenyltransferase 9
1577	Ha412HOChr13g0584791	AT5G20040	IPT9	isopentenyltransferase 9
1578	Ha412HOChr13g0584841	AT3G14980		Acyl-CoA N-acyltransferase with RING/FYVE/PHD-type zinc finger protein
1580	Ha412HOChr13g0585481	AT1G29800		RING/FYVE/PHD-type zinc finger family protein
1581	Ha412HOChr13g0585771	AT5G48250		B-box type zinc finger protein with CCT domain
1582	Ha412HOChr13g0585831	AT2G04240	XERICO	RING/U-box superfamily protein
1583	Ha412HOChr13g0586561	AT3G52610		unknown protein; Has 68 Blast hits to 67 proteins in 21 species: Archae - 0; Bacteria - 11; Metazoa - 0; Fungi - 0; Plants - 55; Viruses - 0; Other Eukaryotes - 2 (source: NCBI BLink).
1585	Ha412HOChr13g0586831	NA	NA	NA
1586	Ha412HOChr13g0587951	AT2G42320		nucleolar protein gar2-related
1587	Ha412HOChr13g0588261	AT1G31260	ZIP10	zinc transporter 10 precursor
1588	Ha412HOChr13g0589401	AT2G41370	BOP2	Ankyrin repeat family protein / BTB/POZ domain-containing protein
1589	Ha412HOChr13g0589711	AT3G46290	HERK1	hercules receptor kinase 1
1590	Ha412HOChr13g0589721	AT3G57070		Glutaredoxin family protein
1591	Ha412HOChr13g0591401	AT5G52860		ABC-2 type transporter family protein
1592	Ha412HOChr13g0592241	AT5G07240	IQD24	IQ-domain 24
1593	Ha412HOChr13g0593231	AT1G63850		BTB/POZ domain-containing protein
1594	Ha412HOChr13g0593301	AT4G11350		Protein of unknown function (DUF604)
1595	Ha412HOChr13g0593911	AT1G12120		Plant protein of unknown function (DUF863)
1596	Ha412HOChr13g0593961	AT4G12440	APT4	adenine phosphoribosyl transferase 4
1597	Ha412HOChr13g0594411	AT4G00150	HAM3, ATHAM3, LOM3	GRAS family transcription factor
1598	Ha412HOChr13g0594421	AT4G00150	HAM3, ATHAM3, LOM3	GRAS family transcription factor
1599	Ha412HOChr13g0594621	AT1G32230	RCD1, CEO, CEO1, ATP8, AtRCD1	WWE protein-protein interaction domain protein family
1600	Ha412HOChr13g0594621	AT1G32230	AtRCD1	WWE protein-protein interaction domain protein family
1601	Ha412HOChr13g0595181	AT3G17100		sequence-specific DNA binding transcription factors
1602	Ha412HOChr13g0595261	AT5G49470		PAS domain-containing protein tyrosine kinase family protein
1603	Ha412HOChr13g0596051	AT1G80730	ZFP1, ATZFP1	zinc-finger protein 1
1604	Ha412HOChr13g0596231	AT2G28150		Domain of unknown function (DUF966)
1605	Ha412HOChr13g0596261	AT2G28110	FRA8, IRX7	Exostosin family protein
1606	Ha412HOChr13g0596471	AT2G28070		ABC-2 type transporter family protein
1607	Ha412HOChr13g0596651	AT2G27990	BLH8, PNF	BEL1-like homeodomain 8
1608	Ha412HOChr13g0596681	AT2G28350	ARF10	auxin response factor 10
1609	Ha412HOChr13g0598281	AT4G32890	GATA9	GATA transcription factor 9
1610	Ha412HOChr13g0599261	AT5G22000	RHF2A	RING-H2 group F2A
1611	Ha412HOChr13g0599571	AT5G39890		Protein of unknown function (DUF1637)
1612	Ha412HOChr13g0599741	NA	NA	NA
1613	Ha412HOChr13g0600211	AT5G28910		unknown protein; FUNCTIONS IN: molecular_function unknown; INVOLVED IN: biological_process unknown; BEST Arabidopsis thaliana protein match is: unknown protein (TAIR:AT5G28960.1); Has 82 Blast hits to 80 proteins in 14 species: Archae - 0; Bacteria - 0; Metazoa - 1; Fungi - 0; Plants - 78; Viruses - 0; Other Eukaryotes - 3 (source: NCBI BLink).
1614	Ha412HOChr13g0600211	AT5G28910		unknown protein; FUNCTIONS IN: molecular_function unknown; INVOLVED IN: biological_process unknown; LOCATED IN: mitochondrion; BEST Arabidopsis thaliana protein match is: unknown protein (TAIR:AT5G28960.1); Has 35333 Blast hits to 34131 proteins in 2444 species: Archae - 798; Bacteria - 22429; Metazoa - 974; Fungi - 991; Plants - 531; Viruses - 0; Other Eukaryotes - 9610 (source: NCBI BLink).
1615	Ha412HOChr13g0600481	AT3G12620		Protein phosphatase 2C family protein
1616	Ha412HOChr13g0600851	AT3G09780	CCR1, ATCRR1	CRINKLY4 related 1
1617	Ha412HOChr13g0600901	AT4G30080	ARF16	auxin response factor 16
1618	Ha412HOChr13g0601791	AT2G36720		Acyl-CoA N-acyltransferase with RING/FYVE/PHD-type zinc finger domain
1619	Ha412HOChr13g0602351	AT3G09880	ATB' BETA	Protein phosphatase 2A regulatory B subunit family protein
1620	Ha412HOChr13g0602501	AT5G03380		Heavy metal transport/detoxification superfamily protein
1621	Ha412HOChr13g0602831	AT3G21100		RNA-binding (RRM/RBD/RNP motifs) family protein
1622	Ha412HOChr13g0602911	AT1G50460	HKL1, ATHKL1	hexokinase-like 1
1623	Ha412HOChr13g0604401	AT5G25360		unknown protein; FUNCTIONS IN: molecular_function unknown; INVOLVED IN: biological_process unknown; LOCATED IN: cellular_component unknown; EXPRESSED IN: 23 plant structures; EXPRESSED DURING: 15 growth stages; BEST Arabidopsis thaliana protein match is: unknown protein (TAIR:AT4G32342.1).
1624	Ha412HOChr13g0604401	AT5G25360		unknown protein; BEST Arabidopsis thaliana protein match is: unknown protein (TAIR:AT4G32342.1); Has 1807 Blast hits to 1807 proteins in 277 species: Archae - 0; Bacteria - 0; Metazoa - 736; Fungi - 347; Plants - 385; Viruses - 0; Other Eukaryotes - 339 (source: NCBI BLink).
1625	Ha412HOChr13g0604491	AT2G25430		epsin N-terminal homology (ENTH) domain-containing protein / clathrin assembly protein-related
1626	Ha412HOChr13g0604731	AT5G25280		serine-rich protein-related
1627	Ha412HOChr13g0604921	NA	NA	NA
1628	Ha412HOChr13g0604981	AT5G25190		Integrase-type DNA-binding superfamily protein
1629	Ha412HOChr13g0605001	AT5G11000		Plant protein of unknown function (DUF868)
1630	Ha412HOChr13g0605021	AT5G25170		PPPDE putative thiol peptidase family protein
1631	Ha412HOChr13g0605321	AT5G03150	JKD	C2H2-like zinc finger protein
1632	Ha412HOChr13g0605891	AT5G60450	ARF4	auxin response factor 4
1633	Ha412HOChr13g0605921	AT3G20060	UBC19	ubiquitin-conjugating enzyme19
1634	Ha412HOChr13g0606481	AT3G58500	PP2A-4	protein phosphatase 2A-4
1635	Ha412HOChr13g0607101	AT5G07220	ATBAG3, BAG3	BCL-2-associated athanogene 3
1636	Ha412HOChr13g0607751	AT5G01340		Mitochondrial substrate carrier family protein
1637	Ha412HOChr13g0607831	AT2G38280	FAC1, ATAMPD	AMP deaminase, putative / myoadenylate deaminase, putative
1638	Ha412HOChr13g0607931	NA	NA	NA
1639	Ha412HOChr13g0608151	AT2G38120	AUX1, WAV5, PIR1, MAP1	Transmembrane amino acid transporter family protein
1640	Ha412HOChr13g0608521	NA	NA	NA
1641	Ha412HOChr13g0609121	AT4G03510	RMA1, ATRMA1	RING membrane-anchor 1
1642	Ha412HOChr13g0609591	AT4G27240		zinc finger (C2H2 type) family protein
1643	Ha412HOChr13g0610391	AT3G20310	ATERF-7, ATERF7, ERF7	ethylene response factor 7
1644	Ha412HOChr13g0611561	AT3G12970		unknown protein; BEST Arabidopsis thaliana protein match is: unknown protein (TAIR:AT1G56020.1); Has 2408 Blast hits to 418 proteins in 91 species: Archae - 0; Bacteria - 41; Metazoa - 198; Fungi - 63; Plants - 125; Viruses - 13; Other Eukaryotes - 1968 (source: NCBI BLink).
1646	Ha412HOChr13g0611631	AT1G04390		BTB/POZ domain-containing protein
1648	Ha412HOChr13g0611771	AT5G45030		Trypsin family protein
1649	Ha412HOChr13g0611891	AT5G17620		CONTAINS InterPro DOMAIN/s: Plant nuclear matrix 1 (InterPro:IPR010604); Has 30201 Blast hits to 17322 proteins in 780 species: Archae - 12; Bacteria - 1396; Metazoa - 17338; Fungi - 3422; Plants - 5037; Viruses - 0; Other Eukaryotes - 2996 (source: NCBI BLink).
1650	Ha412HOChr13g0612771	AT4G33000	CBL10, SCABP8, ATCBL10	calcineurin B-like protein 10
1651	Ha412HOChr13g0612771	AT4G33000	CBL10, ATCBL10	calcineurin B-like protein 10
1652	Ha412HOChr13g0613081	AT1G55110	AtIDD7, IDD7	indeterminate(ID)-domain 7
1653	Ha412HOChr13g0613821	AT3G05030	NHX2, ATNHX2	sodium hydrogen exchanger 2
1654	Ha412HOChr13g0614181	AT3G16560		Protein phosphatase 2C family protein
1655	Ha412HOChr13g0614211	AT5G19390		Rho GTPase activation protein (RhoGAP) with PH domain
1656	Ha412HOChr13g0614301	AT4G02500	ATXT2, XXT2, XT2	UDP-xylosyltransferase 2
1657	Ha412HOChr13g0614491	AT4G19160		unknown protein; Has 315 Blast hits to 315 proteins in 152 species: Archae - 0; Bacteria - 250; Metazoa - 2; Fungi - 0; Plants - 46; Viruses - 0; Other Eukaryotes - 17 (source: NCBI BLink).
1658	Ha412HOChr13g0614491	AT4G19160		unknown protein; Has 35333 Blast hits to 34131 proteins in 2444 species: Archae - 798; Bacteria - 22429; Metazoa - 974; Fungi - 991; Plants - 531; Viruses - 0; Other Eukaryotes - 9610 (source: NCBI BLink).
1659	Ha412HOChr13g0614491	AT4G19160		unknown protein; Has 30201 Blast hits to 17322 proteins in 780 species: Archae - 12; Bacteria - 1396; Metazoa - 17338; Fungi - 3422; Plants - 5037; Viruses - 0; Other Eukaryotes - 2996 (source: NCBI BLink).
1660	Ha412HOChr13g0616741	AT5G39000		Malectin/receptor-like protein kinase family protein
1661	Ha412HOChr13g0616921	AT1G31920		Tetratricopeptide repeat (TPR)-like superfamily protein
1662	Ha412HOChr13g0617471	AT5G10530		Concanavalin A-like lectin protein kinase family protein
1663	Ha412HOChr13g0617801	AT3G46290	HERK1	hercules receptor kinase 1
1664	Ha412HOChr13g0617811	AT5G12010		unknown protein; INVOLVED IN: response to salt stress; LOCATED IN: chloroplast, plasma membrane, membrane; EXPRESSED IN: 23 plant structures; EXPRESSED DURING: 13 growth stages; BEST Arabidopsis thaliana protein match is: unknown protein (TAIR:AT4G29780.1); Has 1807 Blast hits to 1807 proteins in 277 species: Archae - 0; Bacteria - 0; Metazoa - 736; Fungi - 347; Plants - 385; Viruses - 0; Other E…
1665	Ha412HOChr13g0619091	NA	NA	NA
1666	Ha412HOChr13g0619181	AT4G22900		Protein of unknown function (DUF1191)
1667	Ha412HOChr13g0619701	AT1G21910	DREB26	Integrase-type DNA-binding superfamily protein
1668	Ha412HOChr13g0619881	AT1G32860		Glycosyl hydrolase superfamily protein
1669	Ha412HOChr13g0620671	AT4G10970		unknown protein; BEST Arabidopsis thaliana protein match is: unknown protein (TAIR:AT4G23910.2); Has 1807 Blast hits to 1807 proteins in 277 species: Archae - 0; Bacteria - 0; Metazoa - 736; Fungi - 347; Plants - 385; Viruses - 0; Other Eukaryotes - 339 (source: NCBI BLink).
1670	Ha412HOChr13g0620671	AT4G10970		unknown protein; FUNCTIONS IN: molecular_function unknown; INVOLVED IN: biological_process unknown; LOCATED IN: cellular_component unknown; EXPRESSED IN: 25 plant structures; EXPRESSED DURING: 14 growth stages; BEST Arabidopsis thaliana protein match is: unknown protein (TAIR:AT4G23910.2); Has 72 Blast hits to 50 proteins in 11 species: Archae - 0; Bacteria - 0; Metazoa - 0; Fungi - 0; Plants - 7…
1671	Ha412HOChr13g0620671	AT4G10970		unknown protein; FUNCTIONS IN: molecular_function unknown; INVOLVED IN: biological_process unknown; LOCATED IN: cellular_component unknown; EXPRESSED IN: 25 plant structures; EXPRESSED DURING: 14 growth stages; BEST Arabidopsis thaliana protein match is: unknown protein (TAIR:AT4G23910.2); Has 52 Blast hits to 51 proteins in 11 species: Archae - 0; Bacteria - 0; Metazoa - 0; Fungi - 0; Plants - 5…
1672	Ha412HOChr13g0620671	AT4G10970		unknown protein; FUNCTIONS IN: molecular_function unknown; INVOLVED IN: biological_process unknown; LOCATED IN: cellular_component unknown; EXPRESSED IN: 25 plant structures; EXPRESSED DURING: 14 growth stages; BEST Arabidopsis thaliana protein match is: unknown protein (TAIR:AT4G23910.2); Has 30201 Blast hits to 17322 proteins in 780 species: Archae - 12; Bacteria - 1396; Metazoa - 17338; Fungi …
1673	Ha412HOChr13g0620671	AT4G10970		unknown protein; BEST Arabidopsis thaliana protein match is: unknown protein (TAIR:AT4G23910.2); Has 35333 Blast hits to 34131 proteins in 2444 species: Archae - 798; Bacteria - 22429; Metazoa - 974; Fungi - 991; Plants - 531; Viruses - 0; Other Eukaryotes - 9610 (source: NCBI BLink).
1674	Ha412HOChr13g0621121	AT4G01100	ADNT1	adenine nucleotide transporter 1
1675	Ha412HOChr13g0621251	AT4G23740		Leucine-rich repeat protein kinase family protein
1676	Ha412HOChr13g0622891	AT3G24255		RNA-directed DNA polymerase (reverse transcriptase)-related family protein
1677	Ha412HOChr13g0623531	NA	NA	NA
1678	Ha412HOChr13g0623591	AT4G17440		Protein of unknown function (DUF1639)
1679	Ha412HOChr13g0623611	AT4G16780	ATHB-2, HAT4, ATHB2, HB-2	homeobox protein 2
1680	Ha412HOChr13g0624381	NA	NA	NA
1681	Ha412HOChr13g0624391	NA	NA	NA
1682	Ha412HOChr13g0624641	AT5G49100		unknown protein; BEST Arabidopsis thaliana protein match is: unknown protein (TAIR:AT3G06868.1); Has 30201 Blast hits to 17322 proteins in 780 species: Archae - 12; Bacteria - 1396; Metazoa - 17338; Fungi - 3422; Plants - 5037; Viruses - 0; Other Eukaryotes - 2996 (source: NCBI BLink).
1683	Ha412HOChr13g0624861	AT4G31150		endonuclease V family protein
1684	Ha412HOChr13g0624881	AT1G08760		Plant protein of unknown function (DUF936)
1685	Ha412HOChr13g0625521	AT4G37650	SHR, SGR7	GRAS family transcription factor
1686	Ha412HOChr13g0628001	AT3G11590		unknown protein; LOCATED IN: plasma membrane; EXPRESSED IN: 22 plant structures; EXPRESSED DURING: 13 growth stages; BEST Arabidopsis thaliana protein match is: unknown protein (TAIR:AT5G22310.1); Has 22320 Blast hits to 15179 proteins in 1213 species: Archae - 372; Bacteria - 2307; Metazoa - 10906; Fungi - 1700; Plants - 1146; Viruses - 65; Other Eukaryotes - 5824 (source: NCBI BLink).
1687	Ha412HOChr13g0628031	AT1G07090	LSH6	Protein of unknown function (DUF640)
1688	Ha412HOChr13g0629721	AT5G61490		Uncharacterised conserved protein (UCP012943)
1689	Ha412HOChr13g0629901	AT4G01070	GT72B1, UGT72B1	UDP-Glycosyltransferase superfamily protein
1690	Ha412HOChr13g0629901	AT4G01070	GT72B1	UDP-Glycosyltransferase superfamily protein
1691	Ha412HOChr13g0630011	AT4G16780	ATHB-2, HAT4, ATHB2, HB-2	homeobox protein 2
1692	Ha412HOChr13g0630551	AT3G22942	AGG2	G-protein gamma subunit 2
1693	Ha412HOChr13g0630561	AT3G22970		Protein of unknown function (DUF506)
1694	Ha412HOChr13g0630861	AT4G14500		Polyketide cyclase/dehydrase and lipid transport superfamily protein
1695	Ha412HOChr13g0630881	AT5G43630	TZP	zinc knuckle (CCHC-type) family protein
1696	Ha412HOChr13g0631171	AT3G23150	ETR2	Signal transduction histidine kinase, hybrid-type, ethylene sensor
1697	Ha412HOChr13g0631681	AT5G03340		ATPase, AAA-type, CDC48 protein
1698	Ha412HOChr13g0631741	AT3G14470		NB-ARC domain-containing disease resistance protein
1700	Ha412HOChr13g0632551	AT1G63500		Protein kinase protein with tetratricopeptide repeat domain
1701	Ha412HOChr13g0632631	AT4G00440		Protein of unknown function (DUF3741)
1702	Ha412HOChr13g0632681	AT2G45910		U-box domain-containing protein kinase family protein
1703	Ha412HOChr13g0632721	AT4G00400	GPAT8, AtGPAT8	glycerol-3-phosphate acyltransferase 8
1704	Ha412HOChr13g0632731	AT2G45980		unknown protein; FUNCTIONS IN: molecular_function unknown; INVOLVED IN: biological_process unknown; LOCATED IN: cellular_component unknown; EXPRESSED IN: 25 plant structures; EXPRESSED DURING: 15 growth stages; BEST Arabidopsis thaliana protein match is: unknown protein (TAIR:AT4G00355.2); Has 93 Blast hits to 90 proteins in 15 species: Archae - 0; Bacteria - 0; Metazoa - 0; Fungi - 0; Plants - 9…
1705	Ha412HOChr13g0632781	AT4G00335	RHB1A	RING-H2 finger B1A
1706	Ha412HOChr13g0632801	AT5G28300		Duplicated homeodomain-like superfamily protein
1707	Ha412HOChr13g0632921	AT2G46090		Diacylglycerol kinase family protein
1708	Ha412HOChr14g0634791	NA	NA	NA
1709	Ha412HOChr14g0635861	NA	NA	NA
1710	Ha412HOChr14g0636251	AT3G01370	ATCFM2, CFM2	CRM family member 2
1711	Ha412HOChr14g0636841	AT5G42560		Abscisic acid-responsive (TB2/DP1, HVA22) family protein
1712	Ha412HOChr14g0637601	AT2G17880		Chaperone DnaJ-domain superfamily protein
1713	Ha412HOChr14g0637611	AT2G17880		Chaperone DnaJ-domain superfamily protein
1714	Ha412HOChr14g0637841	AT1G20030		Pathogenesis-related thaumatin superfamily protein
1715	Ha412HOChr14g0638291	AT1G62930		Tetratricopeptide repeat (TPR)-like superfamily protein
1716	Ha412HOChr14g0638771	AT1G73600		S-adenosyl-L-methionine-dependent methyltransferases superfamily protein
1718	Ha412HOChr14g0638881	AT3G02750		Protein phosphatase 2C family protein
1719	Ha412HOChr14g0639171	NA	NA	NA
1720	Ha412HOChr14g0652891	AT1G53570	MAP3KA	mitogen-activated protein kinase kinase kinase 3
1721	Ha412HOChr14g0652891	AT1G53570	MAP3KA, MAPKKK3	mitogen-activated protein kinase kinase kinase 3
1722	Ha412HOChr14g0652971	AT5G39450		F-box family protein
1723	Ha412HOChr14g0653151	AT1G21270	WAK2	wall-associated kinase 2
1724	Ha412HOChr14g0654021	NA	NA	NA
1725	Ha412HOChr14g0654041	AT2G33330	PDLP3	plasmodesmata-located protein 3
1726	Ha412HOChr14g0654311	AT4G13710		Pectin lyase-like superfamily protein
1727	Ha412HOChr14g0654561	AT4G25650	ACD1-LIKE, PTC52, TIC55-IV	ACD1-like
1728	Ha412HOChr14g0654571	AT4G25650	ACD1-LIKE, PTC52, TIC55-IV	ACD1-like
1729	Ha412HOChr14g0654771	AT4G25650	ACD1-LIKE, PTC52, TIC55-IV	ACD1-like
1730	Ha412HOChr14g0655881	AT3G23750		Leucine-rich repeat protein kinase family protein
1732	Ha412HOChr14g0657961	AT3G28040		Leucine-rich receptor-like protein kinase family protein
1733	Ha412HOChr14g0657971	AT3G28040		Leucine-rich receptor-like protein kinase family protein
1737	Ha412HOChr14g0658381	AT5G36110	CYP716A1	cytochrome P450, family 716, subfamily A, polypeptide 1
1738	Ha412HOChr14g0658661	NA	NA	NA
1739	Ha412HOChr14g0659601	AT3G52500		Eukaryotic aspartyl protease family protein
1740	Ha412HOChr14g0660731	AT3G58490		Phosphatidic acid phosphatase (PAP2) family protein
1741	Ha412HOChr14g0660981	AT4G20260	PCAP1	plasma-membrane associated cation-binding protein 1
1742	Ha412HOChr14g0660981	AT4G20260	ATPCAP1, PCAP1	plasma-membrane associated cation-binding protein 1
1743	Ha412HOChr14g0662431	AT5G38510		Rhomboid-related intramembrane serine protease family protein
1744	Ha412HOChr14g0662481	AT1G75080	BZR1	Brassinosteroid signalling positive regulator (BZR1) family protein
1745	Ha412HOChr14g0662731	AT4G36660		Protein of unknown function (DUF1195)
1746	Ha412HOChr14g0662781	AT3G50845		Protein of unknown function (DUF59)
1747	Ha412HOChr14g0664021	AT1G75800		Pathogenesis-related thaumatin superfamily protein
1748	Ha412HOChr14g0664061	AT2G17820	ATHK1, AHK1, HK1	histidine kinase 1
1749	Ha412HOChr14g0664591	AT5G35810		Ankyrin repeat family protein
1750	Ha412HOChr14g0664601	AT4G35690		Arabidopsis protein of unknown function (DUF241)
1751	Ha412HOChr14g0664981	AT1G21630		Calcium-binding EF hand family protein
1752	Ha412HOChr14g0665131	AT1G20823		RING/U-box superfamily protein
1753	Ha412HOChr14g0665191	AT4G35470	PIRL4	plant intracellular ras group-related LRR 4
1754	Ha412HOChr14g0665251	AT5G65500		U-box domain-containing protein kinase family protein
1755	Ha412HOChr14g0665371	NA	NA	NA
1756	Ha412HOChr14g0665381	NA	NA	NA
1757	Ha412HOChr14g0665441	AT1G68810		basic helix-loop-helix (bHLH) DNA-binding superfamily protein
1758	Ha412HOChr14g0665691	AT5G40380	CRK42	cysteine-rich RLK (RECEPTOR-like protein kinase) 42
1759	Ha412HOChr14g0665851	AT4G09670		Oxidoreductase family protein
1760	Ha412HOChr14g0667311	AT5G65550		UDP-Glycosyltransferase superfamily protein
1761	Ha412HOChr14g0667801	AT5G16720		Protein of unknown function, DUF593
1763	Ha412HOChr14g0668471	AT4G40080		ENTH/ANTH/VHS superfamily protein
1764	Ha412HOChr14g0668721	AT5G65270	AtRABA4a, RABA4a	RAB GTPase homolog A4A
1765	Ha412HOChr14g0669191	AT4G39400	BRI1, CBB2, DWF2, BIN1, ATBRI1	Leucine-rich receptor-like protein kinase family protein
1767	Ha412HOChr14g0669491	AT5G27320	ATGID1C, GID1C	alpha/beta-Hydrolases superfamily protein
1768	Ha412HOChr14g0670451	AT1G16110	WAKL6	wall associated kinase-like 6
1769	Ha412HOChr14g0671331	AT3G49810		ARM repeat superfamily protein
1770	Ha412HOChr14g0671751	NA	NA	NA
1771	Ha412HOChr14g0672371	AT4G33985		Protein of unknown function (DUF1685)
1772	Ha412HOChr14g0672611	AT2G23450		Protein kinase superfamily protein
1773	Ha412HOChr14g0673421	AT5G15890	TBL21	TRICHOME BIREFRINGENCE-LIKE 21
1774	Ha412HOChr14g0673851	AT3G01040	GAUT13	galacturonosyltransferase 13
1775	Ha412HOChr14g0673981	AT1G04020	ATBARD1, BARD1	breast cancer associated RING 1
1776	Ha412HOChr14g0673981	AT1G04020	ATBARD1, BARD1, ROW1	breast cancer associated RING 1
1777	Ha412HOChr14g0674401	AT5G15120		Protein of unknown function (DUF1637)
1778	Ha412HOChr14g0674531	NA	NA	NA
1779	Ha412HOChr14g0674541	AT1G74690	IQD31	IQ-domain 31
1780	Ha412HOChr14g0674661	AT1G74670		Gibberellin-regulated family protein
1781	Ha412HOChr14g0674901	AT5G02920		F-box/RNI-like superfamily protein
1782	Ha412HOChr14g0676001	AT5G14210		Leucine-rich repeat protein kinase family protein
1783	Ha412HOChr14g0676111	AT3G26020		Protein phosphatase 2A regulatory B subunit family protein
1784	Ha412HOChr14g0676721	AT3G26670		Protein of unknown function (DUF803)
1785	Ha412HOChr14g0676731	AT1G12910	ATAN11, LWD1	Transducin/WD40 repeat-like superfamily protein
1786	Ha412HOChr14g0677011	AT3G44610		Protein kinase superfamily protein
1787	Ha412HOChr14g0677051	AT2G27770		Plant protein of unknown function (DUF868)
1788	Ha412HOChr14g0677121	NA	NA	NA
1789	Ha412HOChr14g0677551	AT2G28120		Major facilitator superfamily protein
1790	Ha412HOChr14g0677701	AT2G27990	BLH8, PNF	BEL1-like homeodomain 8
1791	Ha412HOChr14g0677811	AT2G28250	NCRK	Protein kinase superfamily protein
1792	Ha412HOChr14g0677891	AT1G08010	GATA11	GATA transcription factor 11
1793	Ha412HOChr14g0678141	AT5G60580		RING/U-box superfamily protein
1794	Ha412HOChr14g0678151	AT5G60570		Galactose oxidase/kelch repeat superfamily protein
1795	Ha412HOChr14g0678721	NA	NA	NA
1796	Ha412HOChr14g0678861	AT2G35880		TPX2 (targeting protein for Xklp2) protein family
1797	Ha412HOChr14g0679071	AT5G32450		RNA binding (RRM/RBD/RNP motifs) family protein
1798	Ha412HOChr14g0679791	AT5G03150	JKD	C2H2-like zinc finger protein
1799	Ha412HOChr14g0679821	AT3G09770		RING/U-box superfamily protein
1800	Ha412HOChr14g0680071	AT5G23280		TCP family transcription factor
1801	Ha412HOChr14g0680941	AT1G13170	ORP1D	OSBP(oxysterol binding protein)-related protein 1D
1802	Ha412HOChr14g0681631	AT3G10640	VPS60.1	SNF7 family protein
1803	Ha412HOChr14g0681721	NA	NA	NA
1804	Ha412HOChr14g0681881	AT3G54290		FUNCTIONS IN: molecular_function unknown; INVOLVED IN: N-terminal protein myristoylation; LOCATED IN: chloroplast; EXPRESSED IN: 23 plant structures; EXPRESSED DURING: 13 growth stages; CONTAINS InterPro DOMAIN/s: Haemerythrin/HHE cation-binding motif (InterPro:IPR012312); Has 59 Blast hits to 59 proteins in 14 species: Archae - 0; Bacteria - 2; Metazoa - 0; Fungi - 0; Plants - 56; Viruses - 0; O…
1805	Ha412HOChr14g0682301	AT3G16520	UGT88A1	UDP-glucosyl transferase 88A1
1806	Ha412HOChr14g0683181	AT5G04310		Pectin lyase-like superfamily protein
1807	Ha412HOChr14g0684591	AT3G52290	IQD3	IQ-domain 3
1808	Ha412HOChr14g0684691	AT3G54770		RNA-binding (RRM/RBD/RNP motifs) family protein
1809	Ha412HOChr14g0684741	AT3G12345		unknown protein; LOCATED IN: chloroplast; Has 35333 Blast hits to 34131 proteins in 2444 species: Archae - 798; Bacteria - 22429; Metazoa - 974; Fungi - 991; Plants - 531; Viruses - 0; Other Eukaryotes - 9610 (source: NCBI BLink).
1810	Ha412HOChr14g0685011	AT3G12360	ITN1	Ankyrin repeat family protein
1811	Ha412HOChr14g0685141	AT3G55240		Plant protein 1589 of unknown function
1812	Ha412HOChr14g0685171	AT4G27220		NB-ARC domain-containing disease resistance protein
1813	Ha412HOChr14g0685241	AT5G54380	THE1	protein kinase family protein
1814	Ha412HOChr14g0685771	AT3G55420		unknown protein; Has 21 Blast hits to 21 proteins in 8 species: Archae - 0; Bacteria - 0; Metazoa - 0; Fungi - 0; Plants - 21; Viruses - 0; Other Eukaryotes - 0 (source: NCBI BLink).
1815	Ha412HOChr14g0685941	AT1G07570	APK1A	Protein kinase superfamily protein
1816	Ha412HOChr14g0685941	AT1G07570	APK1A, APK1	Protein kinase superfamily protein
1817	Ha412HOChr14g0686601	AT5G05880		UDP-Glycosyltransferase superfamily protein
1818	Ha412HOChr14g0686901	AT3G11340		UDP-Glycosyltransferase superfamily protein
1819	Ha412HOChr14g0687191	AT2G39920		HAD superfamily, subfamily IIIB acid phosphatase
1820	Ha412HOChr14g0687721	AT3G24840		Sec14p-like phosphatidylinositol transfer family protein
1822	Ha412HOChr14g0688001	AT1G07200		Double Clp-N motif-containing P-loop nucleoside triphosphate hydrolases superfamily protein
1823	Ha412HOChr14g0688111	AT1G45616	AtRLP6, RLP6	receptor like protein 6
1824	Ha412HOChr14g0689321	AT3G56370		Leucine-rich repeat protein kinase family protein
1825	Ha412HOChr14g0689731	AT3G14172		FUNCTIONS IN: molecular_function unknown; INVOLVED IN: biological_process unknown; LOCATED IN: cellular_component unknown; BEST Arabidopsis thaliana protein match is: COP1-interacting protein-related (TAIR:AT1G72410.1); Has 30201 Blast hits to 17322 proteins in 780 species: Archae - 12; Bacteria - 1396; Metazoa - 17338; Fungi - 3422; Plants - 5037; Viruses - 0; Other Eukaryotes - 2996 (source: NC…
1826	Ha412HOChr14g0689731	AT3G14172		FUNCTIONS IN: molecular_function unknown; INVOLVED IN: biological_process unknown; LOCATED IN: cellular_component unknown; BEST Arabidopsis thaliana protein match is: COP1-interacting protein-related (TAIR:AT1G72410.1).
1827	Ha412HOChr14g0690181	AT5G07620		Protein kinase superfamily protein
1828	Ha412HOChr14g0690231	AT5G61540		N-terminal nucleophile aminohydrolases (Ntn hydrolases) superfamily protein
1829	Ha412HOChr14g0691051	NA	NA	NA
1830	Ha412HOChr14g0691141	AT5G62220	ATGT18, GT18	glycosyltransferase 18
1831	Ha412HOChr14g0691941	AT5G23870		Pectinacetylesterase family protein
1832	Ha412HOChr14g0692201	AT5G24010		Protein kinase superfamily protein
1833	Ha412HOChr14g0692341	AT3G16520	UGT88A1	UDP-glucosyl transferase 88A1
1834	Ha412HOChr14g0692601	AT5G53280	PDV1	plastid division1
1835	Ha412HOChr14g0692821	AT5G53370	ATPMEPCRF, PMEPCRF	pectin methylesterase PCR fragment F
1836	Ha412HOChr14g0692871	AT5G53020		Ribonuclease P protein subunit P38-related
1837	Ha412HOChr15g0693401	AT3G11320		Nucleotide-sugar transporter family protein
1838	Ha412HOChr15g0693941	AT5G01710		methyltransferases
1839	Ha412HOChr15g0694091	AT2G38450		CONTAINS InterPro DOMAIN/s: Sel1-like (InterPro:IPR006597); BEST Arabidopsis thaliana protein match is: unknown protein (TAIR:AT5G05360.1); Has 88 Blast hits to 88 proteins in 25 species: Archae - 0; Bacteria - 16; Metazoa - 0; Fungi - 0; Plants - 70; Viruses - 0; Other Eukaryotes - 2 (source: NCBI BLink).
1840	Ha412HOChr15g0694691	AT5G01980		RING/U-box superfamily protein
1841	Ha412HOChr15g0694731	AT3G08600		Protein of unknown function (DUF1191)
1842	Ha412HOChr15g0696311	AT3G62980	TIR1	F-box/RNI-like superfamily protein
1843	Ha412HOChr15g0697241	AT3G63430		unknown protein; BEST Arabidopsis thaliana protein match is: unknown protein (TAIR:AT1G74160.1); Has 135 Blast hits to 119 proteins in 22 species: Archae - 0; Bacteria - 2; Metazoa - 3; Fungi - 3; Plants - 119; Viruses - 0; Other Eukaryotes - 8 (source: NCBI BLink).
1845	Ha412HOChr15g0697381	AT1G04240	SHY2, IAA3	AUX/IAA transcriptional regulator family protein
1846	Ha412HOChr15g0697491	AT2G30590	WRKY21	WRKY DNA-binding protein 21
1847	Ha412HOChr15g0697681	AT3G23230		Integrase-type DNA-binding superfamily protein
1848	Ha412HOChr15g0697781	NA	NA	NA
1849	Ha412HOChr15g0698881	AT4G28720	YUC8	Flavin-binding monooxygenase family protein
1850	Ha412HOChr15g0698891	AT4G28730		Glutaredoxin family protein
1851	Ha412HOChr15g0699251	AT3G24800	PRT1	proteolysis 1
1852	Ha412HOChr15g0699641	AT1G08760		Plant protein of unknown function (DUF936)
1853	Ha412HOChr15g0699901	AT3G05270		Plant protein of unknown function (DUF869)
1854	Ha412HOChr15g0700041	AT1G50240	FU	Protein kinase family protein with ARM repeat domain
1855	Ha412HOChr15g0700511	AT5G64290	DCT, DIT2.1	dicarboxylate transport 2.1
1856	Ha412HOChr15g0701131	AT5G47800		Phototropic-responsive NPH3 family protein
1857	Ha412HOChr15g0701491	AT1G62400	HT1	Protein kinase superfamily protein
1858	Ha412HOChr15g0701661	AT4G22190		unknown protein; Has 283 Blast hits to 154 proteins in 44 species: Archae - 0; Bacteria - 2; Metazoa - 24; Fungi - 12; Plants - 48; Viruses - 0; Other Eukaryotes - 197 (source: NCBI BLink).
1859	Ha412HOChr15g0702561	AT4G21870		HSP20-like chaperones superfamily protein
1860	Ha412HOChr15g0703351	AT1G66150	TMK1	transmembrane kinase 1
1861	Ha412HOChr15g0703481	AT2G01910	ATMAP65-6, MAP65-6	Microtubule associated protein (MAP65/ASE1) family protein
1862	Ha412HOChr15g0703701	AT3G18770		Autophagy-related protein 13
1863	Ha412HOChr15g0703871	AT4G39400	BRI1, CBB2, DWF2, BIN1, ATBRI1	Leucine-rich receptor-like protein kinase family protein
1865	Ha412HOChr15g0704671	AT4G37790	HAT22	Homeobox-leucine zipper protein family
1866	Ha412HOChr15g0704721	AT2G23310	ATRER1C1	Rer1 family protein
1868	Ha412HOChr15g0704851	AT3G49870	ATARLA1C, ARLA1C	ADP-ribosylation factor-like A1C
1869	Ha412HOChr15g0705051	AT5G67360	ARA12	Subtilase family protein
1870	Ha412HOChr15g0705131	AT5G67250	SKIP2, VFB4	SKP1/ASK1-interacting protein 2
1871	Ha412HOChr15g0705171	AT3G50210		2-oxoglutarate (2OG) and Fe(II)-dependent oxygenase superfamily protein
1872	Ha412HOChr15g0705441	AT5G66850	MAPKKK5	mitogen-activated protein kinase kinase kinase 5
1873	Ha412HOChr15g0706161	AT3G02170	LNG2	longifolia2
1874	Ha412HOChr15g0706581	AT2G03340	WRKY3	WRKY DNA-binding protein 3
1875	Ha412HOChr15g0707231	AT5G39865		Glutaredoxin family protein
1876	Ha412HOChr15g0707251	AT1G69780	ATHB13	Homeobox-leucine zipper protein family
1877	Ha412HOChr15g0707361	AT1G01720	ATAF1, ANAC002	NAC (No Apical Meristem) domain transcriptional regulator superfamily protein
1878	Ha412HOChr15g0707401	AT1G59650	CW14	Protein of unknown function (DUF1336)
1879	Ha412HOChr15g0707651	AT5G40150		Peroxidase superfamily protein
1880	Ha412HOChr15g0707661	AT3G28180	ATCSLC04, CSLC04, ATCSLC4, CSLC4	Cellulose-synthase-like C4
1881	Ha412HOChr15g0707771	AT5G14880		Potassium transporter family protein
1882	Ha412HOChr15g0707871	AT3G19540		Protein of unknown function (DUF620)
1883	Ha412HOChr15g0707881	AT3G27880		Protein of unknown function (DUF1645)
1884	Ha412HOChr15g0708191	AT3G27580	ATPK7	Protein kinase superfamily protein
1885	Ha412HOChr15g0708191	AT3G27580	ATPK7, D6PKL3	Protein kinase superfamily protein
1886	Ha412HOChr15g0708381	AT3G26020		Protein phosphatase 2A regulatory B subunit family protein
1887	Ha412HOChr15g0708481	AT1G14690	MAP65-7	microtubule-associated protein 65-7
1888	Ha412HOChr15g0708511	AT3G01750		Ankyrin repeat family protein
1889	Ha412HOChr15g0708681	AT5G14230		CONTAINS InterPro DOMAIN/s: Ankyrin repeat-containing domain (InterPro:IPR020683), Ankyrin repeat (InterPro:IPR002110); BEST Arabidopsis thaliana protein match is: XB3 ortholog 2 in Arabidopsis thaliana (TAIR:AT5G57740.1); Has 66374 Blast hits to 25358 proteins in 1201 species: Archae - 121; Bacteria - 8133; Metazoa - 29530; Fungi - 5885; Plants - 3349; Viruses - 785; Other Eukaryotes - 18571 (so…
1890	Ha412HOChr15g0709011	AT5G14020		Endosomal targeting BRO1-like domain-containing protein
1891	Ha412HOChr15g0709781	AT2G03720	MRH6	Adenine nucleotide alpha hydrolases-like superfamily protein
1892	Ha412HOChr15g0709801	AT5G38895		RING/U-box superfamily protein
1893	Ha412HOChr15g0709931	AT1G68020	ATTPS6, TPS6	UDP-Glycosyltransferase / trehalose-phosphatase family protein
1894	Ha412HOChr15g0709971	AT4G24610		unknown protein; FUNCTIONS IN: molecular_function unknown; INVOLVED IN: biological_process unknown; LOCATED IN: plasma membrane; EXPRESSED IN: 20 plant structures; EXPRESSED DURING: 12 growth stages; BEST Arabidopsis thaliana protein match is: unknown protein (TAIR:AT5G65440.1); Has 820 Blast hits to 264 proteins in 74 species: Archae - 0; Bacteria - 15; Metazoa - 77; Fungi - 83; Plants - 96; Vir…
1895	Ha412HOChr15g0709971	AT4G24610		unknown protein; FUNCTIONS IN: molecular_function unknown; INVOLVED IN: biological_process unknown; EXPRESSED IN: 20 plant structures; EXPRESSED DURING: 12 growth stages; BEST Arabidopsis thaliana protein match is: unknown protein (TAIR:AT5G65440.1).
1896	Ha412HOChr15g0710991	AT5G08780		winged-helix DNA-binding transcription factor family protein
1897	Ha412HOChr15g0711051	NA	NA	NA
1898	Ha412HOChr15g0711171	AT2G01290	RPI2	ribose-5-phosphate isomerase 2
1899	Ha412HOChr15g0711191	AT1G71110		unknown protein; FUNCTIONS IN: molecular_function unknown; INVOLVED IN: biological_process unknown; LOCATED IN: endomembrane system; BEST Arabidopsis thaliana protein match is: unknown protein (TAIR:AT2G12400.1); Has 173 Blast hits to 169 proteins in 21 species: Archae - 0; Bacteria - 0; Metazoa - 3; Fungi - 0; Plants - 165; Viruses - 0; Other Eukaryotes - 5 (source: NCBI BLink).
1900	Ha412HOChr15g0711891	AT1G68400		leucine-rich repeat transmembrane protein kinase family protein
1901	Ha412HOChr15g0712211	AT1G69780	ATHB13	Homeobox-leucine zipper protein family
1902	Ha412HOChr15g0712961	AT1G70090	GATL9, LGT8	glucosyl transferase family 8
1903	Ha412HOChr15g0713741	AT4G35240		Protein of unknown function (DUF630 and DUF632)
1906	Ha412HOChr15g0713991	AT5G47900		Protein of unknown function (DUF1624)
1907	Ha412HOChr15g0714131	AT2G17840	ERD7	Senescence/dehydration-associated protein-related
1908	Ha412HOChr15g0715491	AT4G03210	XTH9	xyloglucan endotransglucosylase/hydrolase 9
1909	Ha412HOChr15g0716291	AT1G01110	IQD18	IQ-domain 18
1910	Ha412HOChr15g0716811	NA	NA	NA
1911	Ha412HOChr15g0717081	AT4G18130	PHYE	phytochrome E
1912	Ha412HOChr15g0718271	AT3G55550		Concanavalin A-like lectin protein kinase family protein
1913	Ha412HOChr15g0718331	AT1G29750	RKF1	receptor-like kinase in flowers 1
1914	Ha412HOChr15g0718761	AT1G78700	BEH4	BES1/BZR1 homolog 4
1915	Ha412HOChr15g0719131	AT2G19130		S-locus lectin protein kinase family protein
1916	Ha412HOChr15g0719301	AT1G29170	WAVE2	SCAR family protein
1917	Ha412HOChr15g0719301	AT1G29170	WAVE2, ATSCAR3, SCAR3	SCAR family protein
1918	Ha412HOChr15g0720411	AT1G23180		ARM repeat superfamily protein
1920	Ha412HOChr15g0720581	AT4G05200	CRK25	cysteine-rich RLK (RECEPTOR-like protein kinase) 25
1921	Ha412HOChr15g0720651	NA	NA	NA
1922	Ha412HOChr15g0720721	AT4G32480		Protein of unknown function (DUF506)
1923	Ha412HOChr15g0720731	AT4G32480		Protein of unknown function (DUF506)
1924	Ha412HOChr15g0721201	AT3G62980	TIR1	F-box/RNI-like superfamily protein
1925	Ha412HOChr15g0721401	AT1G11380		PLAC8 family protein
1926	Ha412HOChr15g0722031	AT3G17840	RLK902	receptor-like kinase 902
1927	Ha412HOChr15g0722251	AT4G36730	GBF1	G-box binding factor 1
1928	Ha412HOChr15g0722671	AT4G34760		SAUR-like auxin-responsive protein family
1929	Ha412HOChr15g0722731	AT1G33530		F-box family protein
1930	Ha412HOChr15g0723091	AT4G35890		winged-helix DNA-binding transcription factor family protein
1931	Ha412HOChr15g0723281	AT4G35780		ACT-like protein tyrosine kinase family protein
1932	Ha412HOChr15g0723311	AT4G35690		Arabidopsis protein of unknown function (DUF241)
1933	Ha412HOChr15g0723471	AT4G35710		Arabidopsis protein of unknown function (DUF241)
1934	Ha412HOChr15g0723541	AT4G35660		Arabidopsis protein of unknown function (DUF241)
1935	Ha412HOChr15g0724111	AT5G06740		Concanavalin A-like lectin protein kinase family protein
1936	Ha412HOChr15g0725761	AT1G54520		unknown protein; FUNCTIONS IN: molecular_function unknown; INVOLVED IN: biological_process unknown; LOCATED IN: chloroplast; EXPRESSED IN: 24 plant structures; EXPRESSED DURING: 15 growth stages; CONTAINS InterPro DOMAIN/s: Protein of unknown function DUF1517 (InterPro:IPR010903); Has 276 Blast hits to 275 proteins in 83 species: Archae - 0; Bacteria - 108; Metazoa - 6; Fungi - 0; Plants - 113; V…
1937	Ha412HOChr15g0726081	AT5G09760		Plant invertase/pectin methylesterase inhibitor superfamily
1938	Ha412HOChr15g0726161	AT3G20770	EIN3, AtEIN3	Ethylene insensitive 3 family protein
1939	Ha412HOChr15g0727221	AT3G28040		Leucine-rich receptor-like protein kinase family protein
1940	Ha412HOChr15g0727231	AT3G28040		Leucine-rich receptor-like protein kinase family protein
1943	Ha412HOChr15g0727941	AT5G04310		Pectin lyase-like superfamily protein
1944	Ha412HOChr15g0728111	AT1G22330		RNA-binding (RRM/RBD/RNP motifs) family protein
1945	Ha412HOChr15g0728461	AT5G49700		Predicted AT-hook DNA-binding family protein
1946	Ha412HOChr15g0728541	AT2G28605		Photosystem II reaction center PsbP family protein
1947	Ha412HOChr15g0729291	AT4G37810		unknown protein; FUNCTIONS IN: molecular_function unknown; INVOLVED IN: biological_process unknown; LOCATED IN: endomembrane system; BEST Arabidopsis thaliana protein match is: unknown protein (TAIR:AT5G10310.1); Has 149 Blast hits to 149 proteins in 15 species: Archae - 0; Bacteria - 0; Metazoa - 0; Fungi - 0; Plants - 149; Viruses - 0; Other Eukaryotes - 0 (source: NCBI BLink).
1948	Ha412HOChr15g0729371	AT2G22125	CSI1	binding
1949	Ha412HOChr15g0729891	AT5G24310	ABIL3	ABL interactor-like protein 3
1950	Ha412HOChr15g0730201	AT5G51670		Protein of unknown function (DUF668)
1951	Ha412HOChr15g0731461	AT3G18670		Ankyrin repeat family protein
1952	Ha412HOChr15g0731531	AT1G77760	NIA1, GNR1, NR1	nitrate reductase 1
1953	Ha412HOChr15g0732021	AT3G27170	CLC-B, ATCLC-B	chloride channel B
1954	Ha412HOChr15g0732911	AT3G01450		ARM repeat superfamily protein
1955	Ha412HOChr15g0733021	AT3G28180	ATCSLC04, CSLC04, ATCSLC4, CSLC4	Cellulose-synthase-like C4
1956	Ha412HOChr15g0733241	AT3G28450		Leucine-rich repeat protein kinase family protein
1957	Ha412HOChr15g0733591	AT1G13960	WRKY4	WRKY DNA-binding protein 4
1958	Ha412HOChr15g0733891	AT3G14460		LRR and NB-ARC domains-containing disease resistance protein
1959	Ha412HOChr15g0734111	AT3G28860	ATMDR1, ATMDR11, PGP19, MDR11, MDR1, ATPGP19, ABCB19, ATABCB19	ATP binding cassette subfamily B19
1960	Ha412HOChr15g0734121	AT3G28860	ATMDR1, ATMDR11, PGP19, MDR11, MDR1, ATPGP19, ABCB19, ATABCB19	ATP binding cassette subfamily B19
1962	Ha412HOChr15g0734161	AT5G39860	PRE1, BNQ1, BHLH136	basic helix-loop-helix (bHLH) DNA-binding family protein
1963	Ha412HOChr15g0734811	AT5G15580	LNG1	longifolia1
1964	Ha412HOChr15g0735631	AT5G15900	TBL19	TRICHOME BIREFRINGENCE-LIKE 19
1965	Ha412HOChr15g0736141	AT5G66560		Phototropic-responsive NPH3 family protein
1966	Ha412HOChr15g0736501	AT5G66900		Disease resistance protein (CC-NBS-LRR class) family
1967	Ha412HOChr15g0736831	AT5G66810		CONTAINS InterPro DOMAIN/s: CTLH, C-terminal LisH motif (InterPro:IPR006595); BEST Arabidopsis thaliana protein match is: LisH and RanBPM domains containing protein (TAIR:AT1G61150.1); Has 333 Blast hits to 242 proteins in 88 species: Archae - 0; Bacteria - 0; Metazoa - 104; Fungi - 47; Plants - 152; Viruses - 0; Other Eukaryotes - 30 (source: NCBI BLink).
1968	Ha412HOChr15g0737141	AT5G67070	RALFL34	ralf-like 34
1969	Ha412HOChr15g0737201	AT5G42860		unknown protein; FUNCTIONS IN: molecular_function unknown; INVOLVED IN: biological_process unknown; LOCATED IN: plasma membrane; EXPRESSED IN: 19 plant structures; EXPRESSED DURING: 11 growth stages; BEST Arabidopsis thaliana protein match is: unknown protein (TAIR:AT1G45688.1); Has 1807 Blast hits to 1807 proteins in 277 species: Archae - 0; Bacteria - 0; Metazoa - 736; Fungi - 347; Plants - 385…
1970	Ha412HOChr15g0737291	AT4G36920	AP2, FLO2, FL1	Integrase-type DNA-binding superfamily protein
1971	Ha412HOChr15g0737291	AT4G36920	AP2	Integrase-type DNA-binding superfamily protein
1972	Ha412HOChr15g0737351	AT5G67200		Leucine-rich repeat protein kinase family protein
1973	Ha412HOChr15g0737541	AT4G37250		Leucine-rich repeat protein kinase family protein
1974	Ha412HOChr15g0738181	AT2G30600		BTB/POZ domain-containing protein
1975	Ha412HOChr15g0738241	AT1G76390		ARM repeat superfamily protein
1976	Ha412HOChr15g0738251	AT5G42360		Galactose oxidase/kelch repeat superfamily protein
1977	Ha412HOChr15g0739781	NA	NA	NA
1978	Ha412HOChr15g0739841	AT1G53510	ATMPK18, MPK18	mitogen-activated protein kinase 18
1979	Ha412HOChr15g0741171	AT4G27060	TOR1, SPR2, CN	ARM repeat superfamily protein
1980	Ha412HOChr15g0741271	AT5G54920		unknown protein; BEST Arabidopsis thaliana protein match is: unknown protein (TAIR:AT4G26990.1); Has 30201 Blast hits to 17322 proteins in 780 species: Archae - 12; Bacteria - 1396; Metazoa - 17338; Fungi - 3422; Plants - 5037; Viruses - 0; Other Eukaryotes - 2996 (source: NCBI BLink).
1981	Ha412HOChr15g0741271	AT5G54920		unknown protein; FUNCTIONS IN: molecular_function unknown; BEST Arabidopsis thaliana protein match is: unknown protein (TAIR:AT4G26990.1); Has 30201 Blast hits to 17322 proteins in 780 species: Archae - 12; Bacteria - 1396; Metazoa - 17338; Fungi - 3422; Plants - 5037; Viruses - 0; Other Eukaryotes - 2996 (source: NCBI BLink).
1982	Ha412HOChr15g0742311	AT1G10720		BSD domain-containing protein
1983	Ha412HOChr15g0742371	AT1G58440	XF1, SQE1	FAD/NAD(P)-binding oxidoreductase family protein
1984	Ha412HOChr15g0742381	AT5G65210	TGA1	bZIP transcription factor family protein
1985	Ha412HOChr15g0742481	AT1G49230		RING/U-box superfamily protein
1986	Ha412HOChr15g0743211	AT5G52430		hydroxyproline-rich glycoprotein family protein
1987	Ha412HOChr15g0743661	AT5G53460	GLT1	NADH-dependent glutamate synthase 1
1988	Ha412HOChr15g0744981	AT4G14465	AHL20	AT-hook motif nuclear-localized protein 20
1989	Ha412HOChr15g0745161	AT5G09810	ACT7	actin 7
1990	Ha412HOChr15g0745411	AT3G55070		LisH/CRA/RING-U-box domains-containing protein
1991	Ha412HOChr15g0745611	AT3G54950	PLP7, PLA IIIA	patatin-like protein 6
1992	Ha412HOChr16g0746911	AT5G14210		Leucine-rich repeat protein kinase family protein
1993	Ha412HOChr16g0747301	AT1G67340		HCP-like superfamily protein with MYND-type zinc finger
1994	Ha412HOChr16g0747321	AT3G48550		BEST Arabidopsis thaliana protein match is: C2H2-like zinc finger protein (TAIR:AT2G01940.3); Has 78 Blast hits to 78 proteins in 11 species: Archae - 0; Bacteria - 0; Metazoa - 0; Fungi - 0; Plants - 78; Viruses - 0; Other Eukaryotes - 0 (source: NCBI BLink).
1995	Ha412HOChr16g0747421	AT5G50740		Heavy metal transport/detoxification superfamily protein
1996	Ha412HOChr16g0748541	AT1G16040		FUNCTIONS IN: molecular_function unknown; INVOLVED IN: GPI anchor biosynthetic process; LOCATED IN: integral to membrane, endoplasmic reticulum membrane; EXPRESSED IN: 24 plant structures; EXPRESSED DURING: 13 growth stages; CONTAINS InterPro DOMAIN/s: GPI biosynthesis protein Pig-F (InterPro:IPR009580); Has 280 Blast hits to 280 proteins in 133 species: Archae - 0; Bacteria - 0; Metazoa - 113; F…
1997	Ha412HOChr16g0749101	AT1G80630		RNI-like superfamily protein
1998	Ha412HOChr16g0749541	NA	NA	NA
1999	Ha412HOChr16g0749641	AT1G15750	WSIP1, TPL	Transducin family protein / WD-40 repeat family protein
2000	Ha412HOChr16g0750541	AT3G24490		Alcohol dehydrogenase transcription factor Myb/SANT-like family protein
2001	Ha412HOChr16g0750551	AT1G79910		Regulator of Vps4 activity in the MVB pathway protein
2002	Ha412HOChr16g0750681	NA	NA	NA
2003	Ha412HOChr16g0750711	AT1G52190		Major facilitator superfamily protein
2004	Ha412HOChr16g0751011	AT1G52140		unknown protein; BEST Arabidopsis thaliana protein match is: unknown protein (TAIR:AT3G16330.1); Has 114 Blast hits to 114 proteins in 15 species: Archae - 0; Bacteria - 0; Metazoa - 0; Fungi - 0; Plants - 114; Viruses - 0; Other Eukaryotes - 0 (source: NCBI BLink).
2005	Ha412HOChr16g0751021	AT1G52140		unknown protein; BEST Arabidopsis thaliana protein match is: unknown protein (TAIR:AT3G16330.1); Has 114 Blast hits to 114 proteins in 15 species: Archae - 0; Bacteria - 0; Metazoa - 0; Fungi - 0; Plants - 114; Viruses - 0; Other Eukaryotes - 0 (source: NCBI BLink).
2006	Ha412HOChr16g0751391	AT4G36520		Chaperone DnaJ-domain superfamily protein
2008	Ha412HOChr16g0751471	AT1G27660		basic helix-loop-helix (bHLH) DNA-binding superfamily protein
2009	Ha412HOChr16g0751511	AT1G75390	AtbZIP44, bZIP44	basic leucine-zipper 44
2010	Ha412HOChr16g0752021	AT1G74070		Cyclophilin-like peptidyl-prolyl cis-trans isomerase family protein
2011	Ha412HOChr16g0752061	AT5G23060	CaS	calcium sensing receptor
2012	Ha412HOChr16g0753571	AT5G07740		actin binding
2015	Ha412HOChr16g0753651	AT1G74410		RING/U-box superfamily protein
2016	Ha412HOChr16g0753671	AT1G74510		Galactose oxidase/kelch repeat superfamily protein
2017	Ha412HOChr16g0753691	AT3G47620	AtTCP14, TCP14	TEOSINTE BRANCHED, cycloidea and PCF (TCP) 14
2018	Ha412HOChr16g0753711	AT1G74520	ATHVA22A, HVA22A	HVA22 homologue A
2019	Ha412HOChr16g0754501	AT5G62620		Galactosyltransferase family protein
2020	Ha412HOChr16g0754831	AT5G65200	PUB38, ATPUB38	plant U-box 38
2021	Ha412HOChr16g0754861	AT5G62570		Calmodulin binding protein-like
2022	Ha412HOChr16g0755091	AT5G50000		Protein kinase superfamily protein
2023	Ha412HOChr16g0755201	AT1G27500		Tetratricopeptide repeat (TPR)-like superfamily protein
2024	Ha412HOChr16g0755421	AT5G50150		Protein of Unknown Function (DUF239)
2025	Ha412HOChr16g0755601	AT1G56280	ATDI19, DI19	drought-induced 19
2026	Ha412HOChr16g0755601	AT1G56280		drought-induced 19
2027	Ha412HOChr16g0755931	AT3G14460		LRR and NB-ARC domains-containing disease resistance protein
2029	Ha412HOChr16g0756121	NA	NA	NA
2030	Ha412HOChr16g0757081	AT4G34530	CIB1	cryptochrome-interacting basic-helix-loop-helix 1
2031	Ha412HOChr16g0757301	AT4G34500		Protein kinase superfamily protein
2032	Ha412HOChr16g0758741	AT5G35670	iqd33	IQ-domain 33
2033	Ha412HOChr16g0759171	AT1G45207		Remorin family protein
2034	Ha412HOChr16g0759331	AT4G34040		RING/U-box superfamily protein
2035	Ha412HOChr16g0759381	AT5G67190	DEAR2	DREB and EAR motif protein 2
2036	Ha412HOChr16g0759941	AT1G56720		Protein kinase superfamily protein
2037	Ha412HOChr16g0760541	AT1G19350	BES1, BZR2	Brassinosteroid signalling positive regulator (BZR1) family protein
2038	Ha412HOChr16g0760831	NA	NA	NA
2039	Ha412HOChr16g0761011	AT4G36550		ARM repeat superfamily protein
2041	Ha412HOChr16g0761051	AT1G03495		HXXXD-type acyl-transferase family protein
2042	Ha412HOChr16g0761111	AT5G39090		HXXXD-type acyl-transferase family protein
2043	Ha412HOChr16g0761661	AT4G33780		FUNCTIONS IN: molecular_function unknown; INVOLVED IN: biological_process unknown; LOCATED IN: chloroplast; EXPRESSED IN: 24 plant structures; EXPRESSED DURING: 15 growth stages; BEST Arabidopsis thaliana protein match is: short hypocotyl in white light1 (TAIR:AT1G69935.1); Has 40 Blast hits to 40 proteins in 10 species: Archae - 0; Bacteria - 0; Metazoa - 0; Fungi - 0; Plants - 40; Viruses - 0; …
2044	Ha412HOChr16g0761671	NA	NA	NA
2045	Ha412HOChr16g0761891	AT5G67420	LBD37, ASL39	LOB domain-containing protein 37
2046	Ha412HOChr16g0762171	AT4G18425		Protein of unknown function (DUF679)
2047	Ha412HOChr16g0762981	AT1G49780	PUB26	plant U-box 26
2048	Ha412HOChr16g0763171	AT2G15620	NIR1, NIR, ATHNIR	nitrite reductase 1
2049	Ha412HOChr16g0763711	AT2G15790	SQN, CYP40	peptidyl-prolyl cis-trans isomerase / cyclophilin-40 (CYP40) / rotamase
2050	Ha412HOChr16g0763861	AT4G28880	ckl3	casein kinase I-like 3
2051	Ha412HOChr16g0763921	AT1G77210	STP14, AtSTP14	sugar transporter 14
2052	Ha412HOChr16g0763921	AT1G77210	STP14	sugar transporter 14
2053	Ha412HOChr16g0763961	AT2G44970		alpha/beta-Hydrolases superfamily protein
2054	Ha412HOChr16g0764791	AT5G01520		RING/U-box superfamily protein
2055	Ha412HOChr16g0765351	AT1G72820		Mitochondrial substrate carrier family protein
2056	Ha412HOChr16g0766151	AT3G25430		Polynucleotidyl transferase, ribonuclease H-like superfamily protein
2057	Ha412HOChr16g0766181	AT3G07470		Protein of unknown function, DUF538
2058	Ha412HOChr16g0766211	AT5G48460		Actin binding Calponin homology (CH) domain-containing protein
2059	Ha412HOChr16g0766981	AT2G38310	PYL4, RCAR10	PYR1-like 4
2060	Ha412HOChr16g0767371	AT2G38480		Uncharacterised protein family (UPF0497)
2061	Ha412HOChr16g0767841	AT2G38410		ENTH/VHS/GAT family protein
2062	Ha412HOChr16g0768151	AT2G38610		RNA-binding KH domain-containing protein
2063	Ha412HOChr16g0768171	AT3G08600		Protein of unknown function (DUF1191)
2064	Ha412HOChr16g0771241	AT1G13170	ORP1D	OSBP(oxysterol binding protein)-related protein 1D
2065	Ha412HOChr16g0771671	AT4G04920	SFR6	sensitive to freezing 6
2066	Ha412HOChr16g0772191	AT3G02750		Protein phosphatase 2C family protein
2067	Ha412HOChr16g0773151	AT1G76490	HMG1, HMGR1, AtHMGR1	hydroxy methylglutaryl CoA reductase 1
2068	Ha412HOChr16g0773191	AT1G76460		RNA-binding (RRM/RBD/RNP motifs) family protein
2069	Ha412HOChr16g0773581	AT3G02930		Plant protein of unknown function (DUF827)
2070	Ha412HOChr16g0774391	AT1G09530	PIF3, POC1, PAP3	phytochrome interacting factor 3
2071	Ha412HOChr16g0775751	AT3G43660		Vacuolar iron transporter (VIT) family protein
2072	Ha412HOChr16g0775831	AT1G15820	LHCB6, CP24	light harvesting complex photosystem II subunit 6
2073	Ha412HOChr16g0776221	NA	NA	NA
2074	Ha412HOChr16g0778011	AT4G35320		unknown protein; BEST Arabidopsis thaliana protein match is: unknown protein (TAIR:AT2G17300.1); Has 30201 Blast hits to 17322 proteins in 780 species: Archae - 12; Bacteria - 1396; Metazoa - 17338; Fungi - 3422; Plants - 5037; Viruses - 0; Other Eukaryotes - 2996 (source: NCBI BLink).
2075	Ha412HOChr16g0778321	AT5G47780	GAUT4	galacturonosyltransferase 4
2076	Ha412HOChr16g0778421	AT5G47800		Phototropic-responsive NPH3 family protein
2077	Ha412HOChr16g0778561	AT4G26590	ATOPT5, OPT5	oligopeptide transporter 5
2078	Ha412HOChr16g0778621	AT5G47750	D6PKL2, PK5	D6 protein kinase like 2
2079	Ha412HOChr16g0778631	AT5G47750	D6PKL2, PK5	D6 protein kinase like 2
2080	Ha412HOChr16g0779411	AT1G61900		unknown protein; FUNCTIONS IN: molecular_function unknown; INVOLVED IN: biological_process unknown; LOCATED IN: anchored to plasma membrane, plasma membrane, anchored to membrane; EXPRESSED IN: 23 plant structures; EXPRESSED DURING: 13 growth stages; BEST Arabidopsis thaliana protein match is: unknown protein (TAIR:AT2G30700.1); Has 35333 Blast hits to 34131 proteins in 2444 species: Archae - 798…
2081	Ha412HOChr16g0779411	AT1G61900		unknown protein; BEST Arabidopsis thaliana protein match is: unknown protein (TAIR:AT2G30700.1).
2082	Ha412HOChr16g0779411	AT1G61900		unknown protein; FUNCTIONS IN: molecular_function unknown; INVOLVED IN: biological_process unknown; LOCATED IN: anchored to plasma membrane, plasma membrane, anchored to membrane; EXPRESSED IN: 23 plant structures; EXPRESSED DURING: 13 growth stages; BEST Arabidopsis thaliana protein match is: unknown protein (TAIR:AT2G30700.1); Has 65 Blast hits to 65 proteins in 12 species: Archae - 0; Bacteria…
2083	Ha412HOChr16g0781081	AT1G61350		ARM repeat superfamily protein
2084	Ha412HOChr16g0781121	NA	NA	NA
2085	Ha412HOChr16g0781501	NA	NA	NA
2086	Ha412HOChr16g0781601	AT1G11080	scpl31	serine carboxypeptidase-like 31
2087	Ha412HOChr16g0781991	AT1G28240		Protein of unknown function (DUF616)
2088	Ha412HOChr16g0783041	AT5G54960	PDC2	pyruvate decarboxylase-2
2089	Ha412HOChr16g0783731	AT1G06410	ATTPS7, TPS7, ATTPSA	trehalose-phosphatase/synthase 7
2090	Ha412HOChr16g0783751	AT1G29300	UNE1	Plant protein of unknown function (DUF641)
2091	Ha412HOChr16g0783791	AT4G18820		AAA-type ATPase family protein
2093	Ha412HOChr16g0784011	AT3G14840		Leucine-rich repeat transmembrane protein kinase
2094	Ha412HOChr16g0784151	NA	NA	NA
2095	Ha412HOChr16g0784211	AT3G14840		Leucine-rich repeat transmembrane protein kinase
2096	Ha412HOChr16g0784801	AT2G42280		basic helix-loop-helix (bHLH) DNA-binding superfamily protein
2097	Ha412HOChr16g0784851	AT5G40850	UPM1	urophorphyrin methylase 1
2098	Ha412HOChr16g0784861	AT2G44500		O-fucosyltransferase family protein
2099	Ha412HOChr16g0785391	AT1G43722		unknown protein; BEST Arabidopsis thaliana protein match is: unknown protein (TAIR:AT5G28730.1); Has 924 Blast hits to 912 proteins in 109 species: Archae - 0; Bacteria - 0; Metazoa - 222; Fungi - 31; Plants - 661; Viruses - 0; Other Eukaryotes - 10 (source: NCBI BLink).
2100	Ha412HOChr16g0787571	AT3G60320		Protein of unknown function (DUF630 and DUF632)
2101	Ha412HOChr16g0788131	AT2G44740	CYCP4;1	cyclin p4;1
2102	Ha412HOChr16g0790151	AT5G28680	ANX2	Malectin/receptor-like protein kinase family protein
2103	Ha412HOChr16g0790191	AT3G61590	HWS, HS	Galactose oxidase/kelch repeat superfamily protein
2104	Ha412HOChr16g0790191	AT3G61590	HWS	Galactose oxidase/kelch repeat superfamily protein
2105	Ha412HOChr16g0791281	AT3G61060	AtPP2-A13, PP2-A13	phloem protein 2-A13
2106	Ha412HOChr16g0792001	AT4G00330	CRCK2	calmodulin-binding receptor-like cytoplasmic kinase 2
2107	Ha412HOChr16g0792381	AT2G45430	AHL22	AT-hook motif nuclear-localized protein 22
2108	Ha412HOChr16g0792451	AT2G46710		Rho GTPase activating protein with PAK-box/P21-Rho-binding domain
2109	Ha412HOChr16g0793001	AT1G51410		NAD(P)-binding Rossmann-fold superfamily protein
2110	Ha412HOChr16g0794761	NA	NA	NA
2111	Ha412HOChr16g0795301	AT2G02160		CCCH-type zinc finger family protein
2112	Ha412HOChr16g0795321	AT2G02170		Remorin family protein
2113	Ha412HOChr16g0795841	AT3G19820	DWF1, DIM, EVE1, DIM1, CBB1	cell elongation protein / DWARF1 / DIMINUTO (DIM)
2114	Ha412HOChr16g0795841	AT3G19820	DWF1	cell elongation protein / DWARF1 / DIMINUTO (DIM)
2115	Ha412HOChr16g0796981	AT1G14720	XTR2, EXGT-A2, ATXTH28, XTH28	xyloglucan endotransglucosylase/hydrolase 28
2116	Ha412HOChr16g0797931	NA	NA	NA
2117	Ha412HOChr16g0798181	AT3G30530	ATBZIP42, bZIP42	basic leucine-zipper 42
2118	Ha412HOChr16g0798331	AT2G03890	ATPI4K GAMMA 7, UBDK GAMMA 7, PI4K GAMMA 7	phosphoinositide 4-kinase gamma 7
2119	Ha412HOChr16g0798781	AT1G13570		F-box/RNI-like superfamily protein
2120	Ha412HOChr16g0799411	AT1G25570		Di-glucose binding protein with Leucine-rich repeat domain
2121	Ha412HOChr16g0799491	AT1G25550		myb-like transcription factor family protein
2122	Ha412HOChr16g0799571	AT2G01190		Octicosapeptide/Phox/Bem1p family protein
2124	Ha412HOChr16g0799611	AT1G68410		Protein phosphatase 2C family protein
2125	Ha412HOChr16g0800331	AT1G70750		Protein of unknown function, DUF593
2126	Ha412HOChr16g0800661	AT1G30110	ATNUDX25, NUDX25	nudix hydrolase homolog 25
2127	Ha412HOChr16g0800661	AT1G30110	NUDX25	nudix hydrolase homolog 25
2128	Ha412HOChr16g0800691	AT2G18500	ATOFP7, OFP7	ovate family protein 7
2130	Ha412HOChr16g0800881	AT5G66770		GRAS family transcription factor
2131	Ha412HOChr16g0801191	AT2G18280	AtTLP2, TLP2	tubby like protein 2
2132	Ha412HOChr16g0801311	AT2G18190		P-loop containing nucleoside triphosphate hydrolases superfamily protein
2133	Ha412HOChr16g0801341	AT2G18190		P-loop containing nucleoside triphosphate hydrolases superfamily protein
2134	Ha412HOChr16g0801371	AT2G18170	ATMPK7, MPK7	MAP kinase 7
2135	Ha412HOChr16g0802041	AT2G21220		SAUR-like auxin-responsive protein family
2136	Ha412HOChr16g0802191	AT4G36040		Chaperone DnaJ-domain superfamily protein
2137	Ha412HOChr16g0802231	AT5G66200	ARO2	armadillo repeat only 2
2138	Ha412HOChr16g0802521	AT3G51370		Protein phosphatase 2C family protein
2139	Ha412HOChr16g0802591	AT4G35780		ACT-like protein tyrosine kinase family protein
2140	Ha412HOChr16g0802901	AT2G17550		unknown protein; FUNCTIONS IN: molecular_function unknown; INVOLVED IN: biological_process unknown; LOCATED IN: cellular_component unknown; EXPRESSED IN: 22 plant structures; EXPRESSED DURING: 13 growth stages; Has 215 Blast hits to 205 proteins in 55 species: Archae - 5; Bacteria - 0; Metazoa - 50; Fungi - 10; Plants - 99; Viruses - 0; Other Eukaryotes - 51 (source: NCBI BLink).
2141	Ha412HOChr16g0802901	AT2G17550		unknown protein; Has 264 Blast hits to 258 proteins in 65 species: Archae - 5; Bacteria - 5; Metazoa - 66; Fungi - 16; Plants - 107; Viruses - 0; Other Eukaryotes - 65 (source: NCBI BLink).
2142	Ha412HOChr16g0803481	AT3G03170		unknown protein; BEST Arabidopsis thaliana protein match is: unknown protein (TAIR:AT5G24890.1); Has 184 Blast hits to 184 proteins in 18 species: Archae - 0; Bacteria - 0; Metazoa - 0; Fungi - 0; Plants - 184; Viruses - 0; Other Eukaryotes - 0 (source: NCBI BLink).
2143	Ha412HOChr17g0804481	AT1G63500		Protein kinase protein with tetratricopeptide repeat domain
2144	Ha412HOChr17g0804491	AT5G12250	TUB6	beta-6 tubulin
2145	Ha412HOChr17g0804811	AT1G63850		BTB/POZ domain-containing protein
2146	Ha412HOChr17g0804841	AT3G27530	GC6, MAG4	golgin candidate 6
2147	Ha412HOChr17g0805331	AT4G10570	UBP9	ubiquitin-specific protease 9
2148	Ha412HOChr17g0805361	AT1G01110	IQD18	IQ-domain 18
2149	Ha412HOChr17g0805511	AT4G10840		Tetratricopeptide repeat (TPR)-like superfamily protein
2150	Ha412HOChr17g0805541	AT4G10840		Tetratricopeptide repeat (TPR)-like superfamily protein
2151	Ha412HOChr17g0805761	AT3G05675		BTB/POZ domain-containing protein
2152	Ha412HOChr17g0805861	AT4G10730		Protein kinase superfamily protein
2153	Ha412HOChr17g0807061	AT4G18010	IP5PII	myo-inositol polyphosphate 5-phosphatase 2
2154	Ha412HOChr17g0807061	AT4G18010	IP5PII, AT5PTASE2, 5PTASE2	myo-inositol polyphosphate 5-phosphatase 2
2155	Ha412HOChr17g0807231	AT1G32540	LOL1	lsd one like 1
[truncated: 141 more rows]

## Sheet: ZT15_lit
	Ha412	Arabidopsis	common.name	At.annotation
1	Ha412HOChr00c00534g0864831	NA	NA	NA
2	Ha412HOChr00c01155g0865771	AT5G43580		Serine protease inhibitor, potato inhibitor I-type family protein
3	Ha412HOChr00c01235g0865871	AT5G20140		SOUL heme-binding family protein
4	Ha412HOChr00c01534g0866261	AT4G05475		RNI-like superfamily protein
5	Ha412HOChr00c02709g0867161	AT5G11260	HY5, TED 5	Basic-leucine zipper (bZIP) transcription factor family protein
6	Ha412HOChr01g0000741	AT2G38640		Protein of unknown function (DUF567)
7	Ha412HOChr01g0001051	AT2G47460	MYB12, ATMYB12, PFG1	myb domain protein 12
8	Ha412HOChr01g0001441	AT4G02330	ATPMEPCRB	Plant invertase/pectin methylesterase inhibitor superfamily
9	Ha412HOChr01g0001501	AT4G02360		Protein of unknown function, DUF538
10	Ha412HOChr01g0001531	AT2G47600	ATMHX, MHX1, ATMHX1, MHX	magnesium/proton exchanger
11	Ha412HOChr01g0001691	AT3G62700	ATMRP10, MRP10, ABCC14	multidrug resistance-associated protein 10
12	Ha412HOChr01g0003521	AT3G22600		Bifunctional inhibitor/lipid-transfer protein/seed storage 2S albumin superfamily protein
13	Ha412HOChr01g0003551	AT3G22600		Bifunctional inhibitor/lipid-transfer protein/seed storage 2S albumin superfamily protein
14	Ha412HOChr01g0003611	AT3G63250	HMT-2, ATHMT-2, HMT2	homocysteine methyltransferase 2
15	Ha412HOChr01g0003711	AT1G03090	MCCA	methylcrotonyl-CoA carboxylase alpha chain, mitochondrial / 3-methylcrotonyl-CoA carboxylase 1 (MCCA)
16	Ha412HOChr01g0004661	AT2G38870		Serine protease inhibitor, potato inhibitor I-type family protein
17	Ha412HOChr01g0004701	AT5G43580		Serine protease inhibitor, potato inhibitor I-type family protein
18	Ha412HOChr01g0004741	AT2G38870		Serine protease inhibitor, potato inhibitor I-type family protein
19	Ha412HOChr01g0004871	AT5G43580		Serine protease inhibitor, potato inhibitor I-type family protein
20	Ha412HOChr01g0004911	AT2G38870		Serine protease inhibitor, potato inhibitor I-type family protein
21	Ha412HOChr01g0005111	AT4G21160	ZAC, AGD12	Calcium-dependent ARF-type GTPase activating protein family
22	Ha412HOChr01g0005111	AT4G21160	ZAC	Calcium-dependent ARF-type GTPase activating protein family
23	Ha412HOChr01g0005221	AT4G21120	AAT1, CAT1	amino acid transporter 1
24	Ha412HOChr01g0006751	AT1G61120	TPS04, GES, TPS4	terpene synthase 04
25	Ha412HOChr01g0008041	AT4G04330		Chaperonin-like RbcX protein
26	Ha412HOChr01g0008761	AT5G47650	ATNUDT2, ATNUDX2, NUDT2	nudix hydrolase homolog 2
27	Ha412HOChr01g0009251	AT5G01410	PDX1, ATPDX1.3, RSR4, PDX1.3, ATPDX1	Aldolase-type TIM barrel family protein
28	Ha412HOChr01g0010221	AT2G42900		Plant basic secretory protein (BSP) family protein
29	Ha412HOChr01g0010391	AT5G05340		Peroxidase superfamily protein
30	Ha412HOChr01g0010411	AT5G05340		Peroxidase superfamily protein
31	Ha412HOChr01g0010761	AT5G01530	LHCB4.1	light harvesting complex photosystem II
32	Ha412HOChr01g0011111	AT2G37970	SOUL-1	SOUL heme-binding family protein
33	Ha412HOChr01g0011241	AT3G54050	HCEF1	high cyclic electron flow 1
34	Ha412HOChr01g0011821	NA	NA	NA
35	Ha412HOChr01g0012211	AT2G40890	CYP98A3	cytochrome P450, family 98, subfamily A, polypeptide 3
36	Ha412HOChr01g0012221	AT2G40890	CYP98A3	cytochrome P450, family 98, subfamily A, polypeptide 3
39	Ha412HOChr01g0012841	NA	NA	NA
40	Ha412HOChr01g0013011	AT3G57030		Calcium-dependent phosphotriesterase superfamily protein
41	Ha412HOChr01g0014111	NA	NA	NA
42	Ha412HOChr01g0014401	AT3G52105		unknown protein; FUNCTIONS IN: molecular_function unknown; INVOLVED IN: biological_process unknown; LOCATED IN: endomembrane system; Has 35333 Blast hits to 34131 proteins in 2444 species: Archae - 798; Bacteria - 22429; Metazoa - 974; Fungi - 991; Plants - 531; Viruses - 0; Other Eukaryotes - 9610 (source: NCBI BLink).
43	Ha412HOChr01g0015591	AT5G03880		Thioredoxin family protein
44	Ha412HOChr01g0015701	AT5G03900		Iron-sulphur cluster biosynthesis family protein
45	Ha412HOChr01g0015771	AT3G52740		unknown protein; BEST Arabidopsis thaliana protein match is: unknown protein (TAIR:AT3G44450.1); Has 65 Blast hits to 65 proteins in 13 species: Archae - 0; Bacteria - 0; Metazoa - 0; Fungi - 0; Plants - 65; Viruses - 0; Other Eukaryotes - 0 (source: NCBI BLink).
46	Ha412HOChr01g0016621	AT2G27170	TTN7, SMC3	Structural maintenance of chromosomes (SMC) family protein
47	Ha412HOChr01g0017281	AT2G29390	ATSMO2	sterol 4-alpha-methyl-oxidase 2-2
48	Ha412HOChr01g0017281	AT2G29390	SMO2-2, ATSMO2	sterol 4-alpha-methyl-oxidase 2-2
49	Ha412HOChr01g0017891	AT3G54140	ATPTR1, PTR1	peptide transporter 1
50	Ha412HOChr01g0018131	AT5G58760	DDB2	damaged DNA binding 2
51	Ha412HOChr01g0018231	AT5G05580	FAD8	fatty acid desaturase 8
52	Ha412HOChr01g0018241	AT2G29990	NDA2	alternative NAD(P)H dehydrogenase 2
53	Ha412HOChr01g0018501	AT2G30080	ZIP6, ATZIP6	ZIP metal ion transporter family
54	Ha412HOChr01g0018771	AT1G07080		Thioredoxin superfamily protein
55	Ha412HOChr01g0018821	AT1G07080		Thioredoxin superfamily protein
56	Ha412HOChr01g0018831	AT1G07080		Thioredoxin superfamily protein
57	Ha412HOChr01g0023301	AT4G12910	scpl20	serine carboxypeptidase-like 20
58	Ha412HOChr01g0023881	AT1G06150	EMB1444	basic helix-loop-helix (bHLH) DNA-binding superfamily protein
59	Ha412HOChr01g0023881	AT1G06150		basic helix-loop-helix (bHLH) DNA-binding superfamily protein
62	Ha412HOChr01g0024341	AT5G44060		unknown protein; BEST Arabidopsis thaliana protein match is: unknown protein (TAIR:AT1G04000.1); Has 1807 Blast hits to 1807 proteins in 277 species: Archae - 0; Bacteria - 0; Metazoa - 736; Fungi - 347; Plants - 385; Viruses - 0; Other Eukaryotes - 339 (source: NCBI BLink).
63	Ha412HOChr01g0024461	AT4G28660	PSB28	photosystem II reaction center PSB28 protein
64	Ha412HOChr01g0024901	AT4G13200		unknown protein; FUNCTIONS IN: molecular_function unknown; INVOLVED IN: biological_process unknown; LOCATED IN: thylakoid, chloroplast thylakoid membrane, chloroplast, plastoglobule; EXPRESSED IN: 22 plant structures; EXPRESSED DURING: 13 growth stages; Has 97 Blast hits to 97 proteins in 46 species: Archae - 0; Bacteria - 65; Metazoa - 2; Fungi - 0; Plants - 28; Viruses - 0; Other Eukaryotes - 2…
65	Ha412HOChr01g0025401	AT1G24130		Transducin/WD40 repeat-like superfamily protein
66	Ha412HOChr01g0027681	AT3G12220	scpl16	serine carboxypeptidase-like 16
67	Ha412HOChr01g0027691	AT3G12203	scpl17	serine carboxypeptidase-like 17
68	Ha412HOChr01g0029641	AT5G17670		alpha/beta-Hydrolases superfamily protein
69	Ha412HOChr01g0030161	AT3G03620		MATE efflux family protein
70	Ha412HOChr01g0030351	AT2G44670		Protein of unknown function (DUF581)
71	Ha412HOChr01g0031021	AT5G64440	AtFAAH, FAAH	fatty acid amide hydrolase
72	Ha412HOChr01g0031081	AT5G08710		Regulator of chromosome condensation (RCC1) family protein
74	Ha412HOChr01g0031091	AT5G09230	SRT2	sirtuin 2
75	Ha412HOChr01g0031091	AT5G09230	SRT2, AtSRT2	sirtuin 2
76	Ha412HOChr01g0031561	AT5G08740	NDC1	NAD(P)H dehydrogenase C1
77	Ha412HOChr01g0032811	AT2G36870	XTH32	xyloglucan endotransglucosylase/hydrolase 32
78	Ha412HOChr01g0033831	AT5G60540	EMB2407, ATPDX2, PDX2	pyridoxine biosynthesis 2
79	Ha412HOChr01g0034031	AT5G19855		Chaperonin-like RbcX protein
80	Ha412HOChr01g0035481	AT1G23080	PIN7, ATPIN7	Auxin efflux carrier family protein
81	Ha412HOChr01g0035481	AT1G23080	PIN7	Auxin efflux carrier family protein
84	Ha412HOChr01g0035721	AT2G01820		Leucine-rich repeat protein kinase family protein
85	Ha412HOChr01g0036171	AT3G22600		Bifunctional inhibitor/lipid-transfer protein/seed storage 2S albumin superfamily protein
86	Ha412HOChr01g0036181	AT3G22600		Bifunctional inhibitor/lipid-transfer protein/seed storage 2S albumin superfamily protein
87	Ha412HOChr01g0036511	AT2G33380	RD20, CLO-3	Caleosin-related family protein
88	Ha412HOChr01g0036581	AT1G04770		Tetratricopeptide repeat (TPR)-like superfamily protein
89	Ha412HOChr01g0037121	AT2G05620	PGR5	proton gradient regulation 5
90	Ha412HOChr01g0037591	AT5G16970	AT-AER, AER	alkenal reductase
91	Ha412HOChr01g0038141	AT4G31530		NAD(P)-binding Rossmann-fold superfamily protein
92	Ha412HOChr01g0040221	AT3G62260		Protein phosphatase 2C family protein
93	Ha412HOChr01g0041421	AT5G20950		Glycosyl hydrolase family protein
94	Ha412HOChr01g0041441	AT5G20950		Glycosyl hydrolase family protein
95	Ha412HOChr01g0041501	AT5G55000	FIP2	potassium channel tetramerisation domain-containing protein / pentapeptide repeat-containing protein
96	Ha412HOChr01g0042791	NA	NA	NA
97	Ha412HOChr01g0043091	AT2G36780		UDP-Glycosyltransferase superfamily protein
98	Ha412HOChr01g0043431	AT3G10050	OMR1	L-O-methylthreonine resistant 1
99	Ha412HOChr01g0044471	AT2G36290		alpha/beta-Hydrolases superfamily protein
100	Ha412HOChr01g0044831	AT3G45600	TET3	tetraspanin3
101	Ha412HOChr01g0044871	NA	NA	NA
102	Ha412HOChr01g0045031	AT3G59040		Tetratricopeptide repeat (TPR)-like superfamily protein
103	Ha412HOChr01g0045741	AT5G11650		alpha/beta-Hydrolases superfamily protein
104	Ha412HOChr01g0045911	AT2G39725		LYR family of Fe/S cluster biogenesis protein
105	Ha412HOChr01g0045991	AT2G39725		LYR family of Fe/S cluster biogenesis protein
106	Ha412HOChr01g0048031	AT5G49470		PAS domain-containing protein tyrosine kinase family protein
107	Ha412HOChr02g0049451	AT1G79750	ATNADP-ME4, NADP-ME4	NADP-malic enzyme 4
108	Ha412HOChr02g0051621	AT5G51040		unknown protein; CONTAINS InterPro DOMAIN/s: Protein of unknown function DUF339 (InterPro:IPR005631); Has 532 Blast hits to 532 proteins in 207 species: Archae - 0; Bacteria - 285; Metazoa - 16; Fungi - 41; Plants - 40; Viruses - 0; Other Eukaryotes - 150 (source: NCBI BLink).
109	Ha412HOChr02g0051621	AT5G51040		unknown protein; FUNCTIONS IN: molecular_function unknown; INVOLVED IN: biological_process unknown; LOCATED IN: cellular_component unknown; EXPRESSED IN: 24 plant structures; EXPRESSED DURING: 15 growth stages; CONTAINS InterPro DOMAIN/s: Protein of unknown function DUF339 (InterPro:IPR005631).
110	Ha412HOChr02g0051621	AT5G51040		unknown protein; CONTAINS InterPro DOMAIN/s: Protein of unknown function DUF339 (InterPro:IPR005631); Has 368 Blast hits to 368 proteins in 141 species: Archae - 0; Bacteria - 216; Metazoa - 8; Fungi - 13; Plants - 40; Viruses - 0; Other Eukaryotes - 91 (source: NCBI BLink).
111	Ha412HOChr02g0052171	AT5G50530		CBS / octicosapeptide/Phox/Bemp1 (PB1) domains-containing protein
112	Ha412HOChr02g0052591	AT5G50400	ATPAP27, PAP27	purple acid phosphatase 27
113	Ha412HOChr02g0052621	AT3G48520	CYP94B3	cytochrome P450, family 94, subfamily B, polypeptide 3
114	Ha412HOChr02g0052941	AT5G63160	BT1	BTB and TAZ domain protein 1
115	Ha412HOChr02g0053651	NA	NA	NA
116	Ha412HOChr02g0054041	AT5G33320	CUE1, PPT, ARAPPT	Glucose-6-phosphate/phosphate translocator-related
117	Ha412HOChr02g0055121	AT1G35340		ATP-dependent protease La (LON) domain protein
118	Ha412HOChr02g0055921	NA	NA	NA
119	Ha412HOChr02g0056961	AT3G16150		N-terminal nucleophile aminohydrolases (Ntn hydrolases) superfamily protein
120	Ha412HOChr02g0057001	AT3G48700	ATCXE13, CXE13	carboxyesterase 13
121	Ha412HOChr02g0057381	AT5G36220	CYP81D1, CYP91A1	cytochrome p450 81d1
122	Ha412HOChr02g0057431	AT4G37340	CYP81D3	cytochrome P450, family 81, subfamily D, polypeptide 3
123	Ha412HOChr02g0058361	AT4G34040		RING/U-box superfamily protein
124	Ha412HOChr02g0058621	AT5G67090		Subtilisin-like serine endopeptidase family protein
125	Ha412HOChr02g0058741	AT2G43780		unknown protein; Has 30 Blast hits to 30 proteins in 11 species: Archae - 0; Bacteria - 0; Metazoa - 0; Fungi - 0; Plants - 30; Viruses - 0; Other Eukaryotes - 0 (source: NCBI BLink).
126	Ha412HOChr02g0058741	AT2G43780		unknown protein; FUNCTIONS IN: molecular_function unknown; INVOLVED IN: biological_process unknown; LOCATED IN: mitochondrion; EXPRESSED IN: 23 plant structures; EXPRESSED DURING: 13 growth stages; Has 30 Blast hits to 30 proteins in 11 species: Archae - 0; Bacteria - 0; Metazoa - 0; Fungi - 0; Plants - 30; Viruses - 0; Other Eukaryotes - 0 (source: NCBI BLink).
127	Ha412HOChr02g0059071	AT4G21390	B120	S-locus lectin protein kinase family protein
128	Ha412HOChr02g0061141	AT5G42610		Protein of unknown function (DUF607)
129	Ha412HOChr02g0061931	AT1G12950	RSH2	root hair specific 2
130	Ha412HOChr02g0061981	AT5G44640	BGLU13	beta glucosidase 13
131	Ha412HOChr02g0062931	AT5G01180	PTR5, ATPTR5	peptide transporter 5
132	Ha412HOChr02g0066411	AT5G62740	HIR1, ATHIR1	SPFH/Band 7/PHB domain-containing membrane-associated protein family
133	Ha412HOChr02g0066471	AT3G01470	ATHB-1, ATHB1, HD-ZIP-1, HAT5, HB-1	homeobox 1
134	Ha412HOChr02g0067021	AT1G22630		unknown protein; LOCATED IN: chloroplast; EXPRESSED IN: 21 plant structures; EXPRESSED DURING: 13 growth stages; Has 87 Blast hits to 86 proteins in 34 species: Archae - 0; Bacteria - 13; Metazoa - 27; Fungi - 0; Plants - 40; Viruses - 0; Other Eukaryotes - 7 (source: NCBI BLink).
135	Ha412HOChr02g0067911	AT4G37925	NDH-M	subunit NDH-M of NAD(P)H:plastoquinone dehydrogenase complex
136	Ha412HOChr02g0068091	AT5G47840	AMK2	adenosine monophosphate kinase
137	Ha412HOChr02g0068941	AT2G17030		F-box family protein with a domain of unknown function (DUF295)
139	Ha412HOChr02g0069191	AT5G50080	ERF110	ethylene response factor 110
140	Ha412HOChr02g0069291	AT5G23960	TPS21	terpene synthase 21
141	Ha412HOChr02g0069291	AT5G23960	ATTPS21, TPS21	terpene synthase 21
142	Ha412HOChr02g0070671	NA	NA	NA
143	Ha412HOChr02g0072901	AT4G24380		INVOLVED IN: 10-formyltetrahydrofolate biosynthetic process, folic acid and derivative biosynthetic process; EXPRESSED IN: 24 plant structures; EXPRESSED DURING: 15 growth stages; CONTAINS InterPro DOMAIN/s: Serine hydrolase (InterPro:IPR005645); BEST Arabidopsis thaliana protein match is: alpha/beta-Hydrolases superfamily protein (TAIR:AT5G65400.1); Has 30201 Blast hits to 17322 proteins in 780 …
144	Ha412HOChr02g0072901	AT4G24380		CONTAINS InterPro DOMAIN/s: Serine hydrolase (InterPro:IPR005645); BEST Arabidopsis thaliana protein match is: alpha/beta-Hydrolases superfamily protein (TAIR:AT5G65400.1); Has 35333 Blast hits to 34131 proteins in 2444 species: Archae - 798; Bacteria - 22429; Metazoa - 974; Fungi - 991; Plants - 531; Viruses - 0; Other Eukaryotes - 9610 (source: NCBI BLink).
145	Ha412HOChr02g0072941	AT5G49970	ATPPOX, PDX3, PPOX	pyridoxin (pyrodoxamine) 5'-phosphate oxidase
146	Ha412HOChr02g0072941	AT5G49970	ATPPOX, PPOX	pyridoxin (pyrodoxamine) 5'-phosphate oxidase
147	Ha412HOChr02g0074071	AT4G32940	GAMMA-VPE, GAMMAVPE	gamma vacuolar processing enzyme
148	Ha412HOChr02g0074121	AT4G32940	GAMMA-VPE, GAMMAVPE	gamma vacuolar processing enzyme
149	Ha412HOChr02g0074161	AT3G53920	SIGC, SIG3	RNApolymerase sigma-subunit C
150	Ha412HOChr02g0074231	AT5G09330	anac082, VNI1, NAC082	NAC domain containing protein 82
151	Ha412HOChr02g0074231	AT5G09330	VNI1	NAC domain containing protein 82
152	Ha412HOChr02g0075121	AT4G27745		Yippee family putative zinc-binding protein
153	Ha412HOChr02g0075441	AT4G24020	NLP7	NIN like protein 7
154	Ha412HOChr02g0076611	AT4G22920	ATNYE1, NYE1	non-yellowing 1
155	Ha412HOChr02g0077011	AT3G61060	AtPP2-A13, PP2-A13	phloem protein 2-A13
156	Ha412HOChr02g0077401	NA	NA	NA
157	Ha412HOChr02g0078061	AT4G22590	TPPG	Haloacid dehalogenase-like hydrolase (HAD) superfamily protein
158	Ha412HOChr02g0078991	NA	NA	NA
159	Ha412HOChr02g0079731	AT4G13030		P-loop containing nucleoside triphosphate hydrolases superfamily protein
160	Ha412HOChr02g0079921	AT5G10970		C2H2 and C2HC zinc fingers superfamily protein
161	Ha412HOChr02g0080451	AT5G02120	OHP	one helix protein
162	Ha412HOChr02g0080481	AT5G11260	HY5, TED 5	Basic-leucine zipper (bZIP) transcription factor family protein
163	Ha412HOChr02g0081221	AT5G03610		GDSL-like Lipase/Acylhydrolase superfamily protein
164	Ha412HOChr02g0081441	AT1G50450		Saccharopine dehydrogenase
165	Ha412HOChr02g0082371	AT4G30080	ARF16	auxin response factor 16
166	Ha412HOChr02g0083771	AT1G44575	NPQ4, PSBS	Chlorophyll A-B binding family protein
168	Ha412HOChr02g0085551	AT3G03880		Protein of unknown function (DUF1639)
169	Ha412HOChr02g0085681	AT1G68720	TADA, ATTADA	tRNA arginine adenosine deaminase
171	Ha412HOChr02g0086591	AT5G22830	ATMGT10, GMN10, MGT10, MRS2-11	magnesium (Mg) transporter 10
172	Ha412HOChr02g0087221	AT2G27990	BLH8, PNF	BEL1-like homeodomain 8
173	Ha412HOChr02g0087481	AT2G28470	BGAL8	beta-galactosidase 8
174	Ha412HOChr02g0088161	AT3G20810	JMJD5	2-oxoglutarate (2OG) and Fe(II)-dependent oxygenase superfamily protein
175	Ha412HOChr02g0088541	AT3G13620		Amino acid permease family protein
176	Ha412HOChr02g0088571	AT1G55320	AAE18	acyl-activating enzyme 18
177	Ha412HOChr02g0090061	AT1G05870		Protein of unknown function (DUF1685)
178	Ha412HOChr02g0090271	AT5G16740		Transmembrane amino acid transporter family protein
179	Ha412HOChr02g0091421	AT3G23920	BAM1, BMY7, TR-BAMY	beta-amylase 1
180	Ha412HOChr02g0091431	AT3G23530		Cyclopropane-fatty-acyl-phospholipid synthase
181	Ha412HOChr03g0092291	AT2G06255	ELF4-L3	ELF4-like 3
182	Ha412HOChr03g0092481	AT5G57030	LUT2	Lycopene beta/epsilon cyclase protein
183	Ha412HOChr03g0092621	NA	NA	NA
184	Ha412HOChr03g0092881	AT2G19570	CDA1, AT-CDA1, DESZ	cytidine deaminase 1
185	Ha412HOChr03g0093471	NA	NA	NA
186	Ha412HOChr03g0093481	NA	NA	NA
187	Ha412HOChr03g0094641	AT3G24460		Serinc-domain containing serine and sphingolipid biosynthesis protein
188	Ha412HOChr03g0094811	AT5G19930		Protein of unknown function DUF92, transmembrane
189	Ha412HOChr03g0097671	AT2G41040		S-adenosyl-L-methionine-dependent methyltransferases superfamily protein
190	Ha412HOChr03g0097721	AT2G25620	AtDBP1, DBP1	DNA-binding protein phosphatase 1
191	Ha412HOChr03g0097971	NA	NA	NA
192	Ha412HOChr03g0098241	AT5G01580	OSH1	gamma interferon responsive lysosomal thiol (GILT) reductase family protein
193	Ha412HOChr03g0098961	AT2G34630	GPPS, GPS1	geranyl diphosphate synthase 1
194	Ha412HOChr03g0099901	AT4G30490		AFG1-like ATPase family protein
195	Ha412HOChr03g0101181	AT1G73050		Glucose-methanol-choline (GMC) oxidoreductase family protein
196	Ha412HOChr03g0101441	AT4G25770		alpha/beta-Hydrolases superfamily protein
197	Ha412HOChr03g0101861	AT4G30210	ATR2, AR2	P450 reductase 2
198	Ha412HOChr03g0102031	AT1G52340	ABA2, SIS4, GIN1, SDR1, ISI4, SRE1, ATABA2, ATSDR1	NAD(P)-binding Rossmann-fold superfamily protein
199	Ha412HOChr03g0102261	AT4G25910	NFU3, ATCNFU3	NFU domain protein 3
200	Ha412HOChr03g0102401	AT2G27170	TTN7, SMC3	Structural maintenance of chromosomes (SMC) family protein
201	Ha412HOChr03g0102421	AT3G11340		UDP-Glycosyltransferase superfamily protein
202	Ha412HOChr03g0102481	AT3G11340		UDP-Glycosyltransferase superfamily protein
203	Ha412HOChr03g0103461	AT4G31170		Protein kinase superfamily protein
204	Ha412HOChr03g0103791	AT1G19220	ARF19, IAA22, ARF11	auxin response factor 19
206	Ha412HOChr03g0104401	AT5G21430		Chaperone DnaJ-domain superfamily protein
207	Ha412HOChr03g0105911	AT2G02410		unknown protein; CONTAINS InterPro DOMAIN/s: Protein of unknown function DUF901 (InterPro:IPR010298); Has 1151 Blast hits to 1151 proteins in 597 species: Archae - 0; Bacteria - 1105; Metazoa - 0; Fungi - 0; Plants - 42; Viruses - 0; Other Eukaryotes - 4 (source: NCBI BLink).
208	Ha412HOChr03g0105911	AT2G02410		unknown protein; FUNCTIONS IN: molecular_function unknown; INVOLVED IN: biological_process unknown; EXPRESSED IN: 21 plant structures; EXPRESSED DURING: 13 growth stages; CONTAINS InterPro DOMAIN/s: Protein of unknown function DUF901 (InterPro:IPR010298).
209	Ha412HOChr03g0105971	AT1G09130		ATP-dependent caseinolytic (Clp) protease/crotonase family protein
210	Ha412HOChr03g0106081	AT5G27730		Protein of unknown function (DUF1624)
211	Ha412HOChr03g0106891	AT5G49840		ATP-dependent Clp protease
212	Ha412HOChr03g0108791	AT3G26070		Plastid-lipid associated protein PAP / fibrillin family protein
213	Ha412HOChr03g0109561	AT1G11000	MLO4, ATMLO4	Seven transmembrane MLO family protein
214	Ha412HOChr03g0109981	AT4G15920	SWEET17, AtSWEET17	Nodulin MtN3 family protein
215	Ha412HOChr03g0111121	AT2G24210	TPS10	terpene synthase 10
216	Ha412HOChr03g0111151	AT3G25830	ATTPS-CIN, TPS-CIN	terpene synthase-like sequence-1,8-cineole
217	Ha412HOChr03g0111371	AT4G33580	ATBCA5, BCA5	beta carbonic anhydrase 5
218	Ha412HOChr03g0112591	AT4G34190	SEP1	stress enhanced protein 1
219	Ha412HOChr03g0112641	AT2G15220		Plant basic secretory protein (BSP) family protein
220	Ha412HOChr03g0113021	AT2G15020		unknown protein; BEST Arabidopsis thaliana protein match is: unknown protein (TAIR:AT5G64190.1); Has 72 Blast hits to 72 proteins in 10 species: Archae - 0; Bacteria - 0; Metazoa - 0; Fungi - 0; Plants - 72; Viruses - 0; Other Eukaryotes - 0 (source: NCBI BLink).
221	Ha412HOChr03g0114321	AT1G50020		unknown protein; FUNCTIONS IN: molecular_function unknown; INVOLVED IN: biological_process unknown; LOCATED IN: chloroplast thylakoid membrane, chloroplast; EXPRESSED IN: 24 plant structures; EXPRESSED DURING: 15 growth stages; Has 72 Blast hits to 72 proteins in 27 species: Archae - 0; Bacteria - 0; Metazoa - 0; Fungi - 0; Plants - 72; Viruses - 0; Other Eukaryotes - 0 (source: NCBI BLink).
222	Ha412HOChr03g0114711	AT3G21630	CERK1, LYSM RLK1	chitin elicitor receptor kinase 1
224	Ha412HOChr03g0114891	AT1G11910	APA1, ATAPA1	aspartic proteinase A1
225	Ha412HOChr03g0114931	AT1G12550		D-isomer specific 2-hydroxyacid dehydrogenase family protein
226	Ha412HOChr03g0115821	AT2G16365		F-box family protein
227	Ha412HOChr03g0115881	AT4G39230		NmrA-like negative transcriptional regulator family protein
228	Ha412HOChr03g0116231	AT1G16700		Alpha-helical ferredoxin
229	Ha412HOChr03g0116571	AT2G23460	XLG1, ATXLG1	extra-large G-protein 1
230	Ha412HOChr03g0117011	AT3G63470	scpl40	serine carboxypeptidase-like 40
231	Ha412HOChr03g0117351	AT5G10530		Concanavalin A-like lectin protein kinase family protein
232	Ha412HOChr03g0117421	AT1G78995		unknown protein; Has 30201 Blast hits to 17322 proteins in 780 species: Archae - 12; Bacteria - 1396; Metazoa - 17338; Fungi - 3422; Plants - 5037; Viruses - 0; Other Eukaryotes - 2996 (source: NCBI BLink).
233	Ha412HOChr03g0117481	AT2G22780	PMDH1	peroxisomal NAD-malate dehydrogenase 1
234	Ha412HOChr03g0119061	AT1G04960		Protein of unknown function (DUF1664)
235	Ha412HOChr03g0119531	AT5G65560		Pentatricopeptide repeat (PPR) superfamily protein
238	Ha412HOChr03g0120771	AT1G78600	LZF1	light-regulated zinc finger protein 1
239	Ha412HOChr03g0120771	AT1G78600	LZF1, STH3, DBB3	light-regulated zinc finger protein 1
240	Ha412HOChr03g0120781	AT1G78620		Protein of unknown function DUF92, transmembrane
241	Ha412HOChr03g0122221	AT3G15350		Core-2/I-branching beta-1,6-N-acetylglucosaminyltransferase family protein
242	Ha412HOChr03g0122231	AT3G15354	SPA3	SPA1-related 3
243	Ha412HOChr03g0122391	AT4G21700		Protein of unknown function (DUF2921)
244	Ha412HOChr03g0122681	AT4G22880	LDOX, TDS4, TT18, ANS	leucoanthocyanidin dioxygenase
245	Ha412HOChr03g0122831	AT1G61810	BGLU45	beta-glucosidase 45
246	Ha412HOChr03g0122961	AT3G15520		Cyclophilin-like peptidyl-prolyl cis-trans isomerase family protein
247	Ha412HOChr03g0123131	AT4G03280	PETC, PGR1	photosynthetic electron transfer C
248	Ha412HOChr03g0123601	AT3G20680		Domain of unknown function (DUF1995)
249	Ha412HOChr03g0123951	AT1G44750	ATPUP11, PUP11	purine permease 11
250	Ha412HOChr03g0126311	AT3G13350		HMG (high mobility group) box protein with ARID/BRIGHT DNA-binding domain
251	Ha412HOChr03g0126751	AT3G12800	SDRB, DECR	short-chain dehydrogenase-reductase B
252	Ha412HOChr03g0126801	AT1G07220		Arabidopsis thaliana protein of unknown function (DUF821)
253	Ha412HOChr03g0127281	AT3G46290	HERK1	hercules receptor kinase 1
254	Ha412HOChr03g0127401	AT2G21860		violaxanthin de-epoxidase-related
255	Ha412HOChr03g0129211	NA	NA	NA
256	Ha412HOChr03g0129331	AT4G15563		unknown protein; Has 36 Blast hits to 36 proteins in 12 species: Archae - 0; Bacteria - 0; Metazoa - 0; Fungi - 0; Plants - 36; Viruses - 0; Other Eukaryotes - 0 (source: NCBI BLink).
257	Ha412HOChr03g0129381	AT3G22220		hAT transposon superfamily
259	Ha412HOChr03g0129441	AT4G31450		RING/U-box superfamily protein
260	Ha412HOChr03g0129961	AT4G15530	PPDK	pyruvate orthophosphate dikinase
261	Ha412HOChr03g0129971	AT4G15530	PPDK	pyruvate orthophosphate dikinase
262	Ha412HOChr03g0130581	AT3G22370	AOX1A, ATAOX1A	alternative oxidase 1A
263	Ha412HOChr03g0130591	AT3G22370	AOX1A, ATAOX1A	alternative oxidase 1A
264	Ha412HOChr03g0130811	AT4G19110		Protein kinase superfamily protein
265	Ha412HOChr03g0131001	AT5G24810		ABC1 family protein
266	Ha412HOChr03g0131621	AT4G31390		Protein kinase superfamily protein
267	Ha412HOChr03g0131801	AT2G25080	ATGPX1, GPX1	glutathione peroxidase 1
268	Ha412HOChr03g0132671	AT4G19070		Putative membrane lipoprotein
269	Ha412HOChr03g0132921	AT3G43540		Protein of unknown function (DUF1350)
270	Ha412HOChr03g0133581	NA	NA	NA
271	Ha412HOChr03g0133601	AT3G22840	ELIP1, ELIP	Chlorophyll A-B binding family protein
272	Ha412HOChr03g0133631	AT4G14690	ELIP2	Chlorophyll A-B binding family protein
273	Ha412HOChr03g0133691	AT4G14690	ELIP2	Chlorophyll A-B binding family protein
274	Ha412HOChr03g0133701	AT4G14690	ELIP2	Chlorophyll A-B binding family protein
275	Ha412HOChr03g0133751	AT4G14690	ELIP2	Chlorophyll A-B binding family protein
276	Ha412HOChr03g0133761	AT4G14690	ELIP2	Chlorophyll A-B binding family protein
277	Ha412HOChr03g0133781	AT3G22840	ELIP1, ELIP	Chlorophyll A-B binding family protein
278	Ha412HOChr03g0133811	AT3G22840	ELIP1, ELIP	Chlorophyll A-B binding family protein
279	Ha412HOChr03g0133901	AT3G16770	RAP2.3, ATEBP, ERF72, EBP	ethylene-responsive element binding protein
280	Ha412HOChr03g0133981	AT4G22910	FZR2, CCS52A1	FIZZY-related 2
281	Ha412HOChr03g0134631	AT1G32220		NAD(P)-binding Rossmann-fold superfamily protein
282	Ha412HOChr03g0134851	AT4G10490		2-oxoglutarate (2OG) and Fe(II)-dependent oxygenase superfamily protein
283	Ha412HOChr03g0135051	AT1G64680		unknown protein; BEST Arabidopsis thaliana protein match is: unknown protein (TAIR:AT1G03055.1); Has 146 Blast hits to 146 proteins in 26 species: Archae - 0; Bacteria - 6; Metazoa - 0; Fungi - 0; Plants - 125; Viruses - 0; Other Eukaryotes - 15 (source: NCBI BLink).
284	Ha412HOChr03g0135141	AT4G24130		Protein of unknown function, DUF538
285	Ha412HOChr03g0135171	AT1G64640	ENODL8, AtENODL8	early nodulin-like protein 8
286	Ha412HOChr03g0135951	AT1G64440	RHD1, REB1, UGE4	NAD(P)-binding Rossmann-fold superfamily protein
287	Ha412HOChr03g0136211	AT4G11070	WRKY41, AtWRKY41	WRKY family transcription factor
288	Ha412HOChr03g0136481	AT3G59140	ATMRP14, MRP14, ABCC10	multidrug resistance-associated protein 14
289	Ha412HOChr03g0136901	AT2G33150	PKT3, PED1, KAT2	peroxisomal 3-ketoacyl-CoA thiolase 3
290	Ha412HOChr03g0137351	AT4G11600	ATGPX6, PHGPX, LSC803, GPX6	glutathione peroxidase 6
291	Ha412HOChr03g0137481	AT4G11650	ATOSM34, OSM34	osmotin 34
292	Ha412HOChr03g0138151	NA	NA	NA
293	Ha412HOChr03g0138211	AT5G01430		Got1/Sft2-like vescicle transport protein family
294	Ha412HOChr03g0138231	AT5G47040	LON2	lon protease 2
295	Ha412HOChr03g0138301	AT5G47050		SBP (S-ribonuclease binding protein) family protein
296	Ha412HOChr03g0138521	AT4G22840		Sodium Bile acid symporter family
297	Ha412HOChr03g0139121	AT3G03490	PEX19-1, AtPEX19-1	peroxin 19-1
298	Ha412HOChr03g0139541	AT4G17530	RAB1C, ATRAB1C, ATRABD2C	RAB GTPase homolog 1C
299	Ha412HOChr03g0139751	NA	NA	NA
300	Ha412HOChr03g0140961	AT3G09150	HY2, GUN3	phytochromobilin:ferredoxin oxidoreductase, chloroplast / phytochromobilin synthase (HY2)
301	Ha412HOChr03g0140961	AT3G09150	HY2, GUN3, ATHY2	phytochromobilin:ferredoxin oxidoreductase, chloroplast / phytochromobilin synthase (HY2)
302	Ha412HOChr03g0141901	NA	NA	NA
303	Ha412HOChr03g0142071	AT1G04400	CRY2, FHA, AT-PHH1, PHH1, ATCRY2	cryptochrome 2
305	Ha412HOChr03g0142521	AT1G06620		2-oxoglutarate (2OG) and Fe(II)-dependent oxygenase superfamily protein
306	Ha412HOChr03g0142571	AT1G06620		2-oxoglutarate (2OG) and Fe(II)-dependent oxygenase superfamily protein
307	Ha412HOChr03g0142591	AT1G06650		2-oxoglutarate (2OG) and Fe(II)-dependent oxygenase superfamily protein
308	Ha412HOChr03g0142631	AT1G06620		2-oxoglutarate (2OG) and Fe(II)-dependent oxygenase superfamily protein
309	Ha412HOChr03g0142651	AT1G06620		2-oxoglutarate (2OG) and Fe(II)-dependent oxygenase superfamily protein
310	Ha412HOChr03g0142661	AT1G06650		2-oxoglutarate (2OG) and Fe(II)-dependent oxygenase superfamily protein
311	Ha412HOChr03g0142691	AT1G06650		2-oxoglutarate (2OG) and Fe(II)-dependent oxygenase superfamily protein
312	Ha412HOChr03g0143141	AT4G14550	IAA14, SLR	indole-3-acetic acid inducible 14
313	Ha412HOChr03g0143441	AT5G28840	GME	GDP-D-mannose 3',5'-epimerase
314	Ha412HOChr03g0143671	AT2G44810	DAD1	alpha/beta-Hydrolases superfamily protein
315	Ha412HOChr03g0144031	AT4G00050	UNE10	basic helix-loop-helix (bHLH) DNA-binding superfamily protein
316	Ha412HOChr03g0144851	AT2G46100		Nuclear transport factor 2 (NTF2) family protein
317	Ha412HOChr04g0145661	AT1G74950	JAZ2, TIFY10B	TIFY domain/Divergent CCT motif family protein
318	Ha412HOChr04g0145971	AT1G54180	ATBRXL3, BRX-LIKE3	BREVIS RADIX-like 3
319	Ha412HOChr04g0146411	AT5G17680		disease resistance protein (TIR-NBS-LRR class), putative
320	Ha412HOChr04g0146741	NA	NA	NA
321	Ha412HOChr04g0146801	AT5G17680		disease resistance protein (TIR-NBS-LRR class), putative
322	Ha412HOChr04g0147871	AT5G47550		Cystatin/monellin superfamily protein
323	Ha412HOChr04g0147921	AT1G04250	AXR3, IAA17	AUX/IAA transcriptional regulator family protein
324	Ha412HOChr04g0147971	AT1G80350	ERH3, AAA1, FRA2, LUE1, ATKTN1, KTN1, FRC2, BOT1, FTR	P-loop containing nucleoside triphosphate hydrolases superfamily protein
325	Ha412HOChr04g0148681	AT5G38990		Malectin/receptor-like protein kinase family protein
327	Ha412HOChr04g0150191	AT5G17680		disease resistance protein (TIR-NBS-LRR class), putative
328	Ha412HOChr04g0151321	NA	NA	NA
329	Ha412HOChr04g0152581	AT3G48520	CYP94B3	cytochrome P450, family 94, subfamily B, polypeptide 3
330	Ha412HOChr04g0154201	NA	NA	NA
331	Ha412HOChr04g0154941	AT1G22400	UGT85A1, ATUGT85A1	UDP-Glycosyltransferase superfamily protein
332	Ha412HOChr04g0155231	AT4G09900	ATMES12, MES12	methyl esterase 12
333	Ha412HOChr04g0155511	AT4G10020	AtHSD5, HSD5	hydroxysteroid dehydrogenase 5
334	Ha412HOChr04g0155521	AT4G10020	AtHSD5, HSD5	hydroxysteroid dehydrogenase 5
335	Ha412HOChr04g0156301	AT1G27730	STZ, ZAT10	salt tolerance zinc finger
336	Ha412HOChr04g0157141	AT5G36930		Disease resistance protein (TIR-NBS-LRR class) family
337	Ha412HOChr04g0160221	AT3G26590		MATE efflux family protein
338	Ha412HOChr04g0160441	AT1G75210		HAD-superfamily hydrolase, subfamily IG, 5'-nucleotidase
339	Ha412HOChr04g0161251	AT1G48960		Adenine nucleotide alpha hydrolases-like superfamily protein
340	Ha412HOChr04g0161391	AT3G26310	CYP71B35	cytochrome P450, family 71, subfamily B, polypeptide 35
341	Ha412HOChr04g0161611	AT5G41210	ATGSTT1, GST10, GSTT1	glutathione S-transferase THETA 1
342	Ha412HOChr04g0162171	AT1G18660		zinc finger (C3HC4-type RING finger) family protein
343	Ha412HOChr04g0163471	AT1G76980		FUNCTIONS IN: molecular_function unknown; INVOLVED IN: biological_process unknown; LOCATED IN: cellular_component unknown; BEST Arabidopsis thaliana protein match is: embryo defective 2170 (TAIR:AT1G21390.1); Has 61 Blast hits to 61 proteins in 18 species: Archae - 0; Bacteria - 8; Metazoa - 8; Fungi - 2; Plants - 40; Viruses - 3; Other Eukaryotes - 0 (source: NCBI BLink).
344	Ha412HOChr04g0163471	AT1G76980		BEST Arabidopsis thaliana protein match is: embryo defective 2170 (TAIR:AT1G21390.1); Has 65 Blast hits to 65 proteins in 23 species: Archae - 0; Bacteria - 8; Metazoa - 1; Fungi - 8; Plants - 40; Viruses - 3; Other Eukaryotes - 5 (source: NCBI BLink).
345	Ha412HOChr04g0163571	NA	NA	NA
346	Ha412HOChr04g0163591	NA	NA	NA
347	Ha412HOChr04g0163651	AT1G22710	SUC2, SUT1, ATSUC2	sucrose-proton symporter 2
348	Ha412HOChr04g0164481	AT1G76730		NagB/RpiA/CoA transferase-like superfamily protein
349	Ha412HOChr04g0164671	AT5G48100	TT10, LAC15, ATLAC15	Laccase/Diphenol oxidase family protein
350	Ha412HOChr04g0165241	AT1G22410		Class-II DAHP synthetase family protein
351	Ha412HOChr04g0165251	AT3G24255		RNA-directed DNA polymerase (reverse transcriptase)-related family protein
352	Ha412HOChr04g0165381	AT1G28230	PUP1, ATPUP1	purine permease 1
353	Ha412HOChr04g0165451	AT1G28220	ATPUP3, PUP3	purine permease 3
354	Ha412HOChr04g0166461	AT2G30070	ATKT1, ATKT1P, ATKUP1, KUP1, KT1	potassium transporter 1
355	Ha412HOChr04g0169021	AT1G11910	APA1, ATAPA1	aspartic proteinase A1
356	Ha412HOChr04g0169061	AT5G49810	MMT	methionine S-methyltransferase
357	Ha412HOChr04g0169751	AT5G49760		Leucine-rich repeat protein kinase family protein
358	Ha412HOChr04g0170781	AT1G44920		unknown protein; FUNCTIONS IN: molecular_function unknown; INVOLVED IN: biological_process unknown; LOCATED IN: chloroplast; EXPRESSED IN: 22 plant structures; EXPRESSED DURING: 13 growth stages; CONTAINS InterPro DOMAIN/s: Protein of unknown function DUF3054 (InterPro:IPR021414); Has 246 Blast hits to 246 proteins in 119 species: Archae - 14; Bacteria - 181; Metazoa - 0; Fungi - 0; Plants - 45; …
359	Ha412HOChr04g0170841	AT5G62090	SLK2	SEUSS-like 2
361	Ha412HOChr04g0172171	AT5G53530	VPS26A	vacuolar protein sorting 26A
362	Ha412HOChr04g0172611	AT4G14950		SNARE associated Golgi protein family
363	Ha412HOChr04g0173651	AT2G28130		unknown protein; FUNCTIONS IN: molecular_function unknown; INVOLVED IN: biological_process unknown; LOCATED IN: cellular_component unknown; EXPRESSED IN: 25 plant structures; EXPRESSED DURING: 13 growth stages; Has 35333 Blast hits to 34131 proteins in 2444 species: Archae - 798; Bacteria - 22429; Metazoa - 974; Fungi - 991; Plants - 531; Viruses - 0; Other Eukaryotes - 9610 (source: NCBI BLink).
364	Ha412HOChr04g0174411	AT4G13010		Oxidoreductase, zinc-binding dehydrogenase family protein
365	Ha412HOChr04g0176201	AT3G57810		Cysteine proteinases superfamily protein
366	Ha412HOChr04g0176351	AT5G20190		Tetratricopeptide repeat (TPR)-like superfamily protein
367	Ha412HOChr04g0177061	AT2G31190	RUS2, WXR1	Protein of unknown function, DUF647
368	Ha412HOChr04g0177061	AT2G31190	RUS2	Protein of unknown function, DUF647
369	Ha412HOChr04g0177381	AT4G10490		2-oxoglutarate (2OG) and Fe(II)-dependent oxygenase superfamily protein
370	Ha412HOChr04g0177511	AT4G14420		HR-like lesion-inducing protein-related
371	Ha412HOChr04g0177861	AT4G03030		Galactose oxidase/kelch repeat superfamily protein
372	Ha412HOChr04g0177871	AT3G48520	CYP94B3	cytochrome P450, family 94, subfamily B, polypeptide 3
373	Ha412HOChr04g0178131	AT1G04240	SHY2, IAA3	AUX/IAA transcriptional regulator family protein
374	Ha412HOChr04g0178271	AT2G02390	ATGSTZ1, GST18, GSTZ1	glutathione S-transferase zeta 1
375	Ha412HOChr04g0178741	AT3G55850	LAF3, LAF3 ISF1	Amidohydrolase family
376	Ha412HOChr04g0178741	AT3G55850	LAF3, LAF3 ISF2	Amidohydrolase family
377	Ha412HOChr04g0178961	AT2G34650	PID, ABR	Protein kinase superfamily protein
378	Ha412HOChr04g0179181	AT1G78955	CAMS1	camelliol C synthase 1
379	Ha412HOChr04g0179281	AT1G30100	NCED5, ATNCED5	nine-cis-epoxycarotenoid dioxygenase 5
380	Ha412HOChr04g0179461	AT1G30220	ATINT2, INT2	inositol transporter 2
381	Ha412HOChr04g0179541	AT4G18370	DEG5, DEGP5, HHOA	DEGP protease 5
382	Ha412HOChr04g0180631	AT1G29750	RKF1	receptor-like kinase in flowers 1
383	Ha412HOChr04g0181241	AT1G09850	XBCP3	xylem bark cysteine peptidase 3
384	Ha412HOChr04g0181631	AT4G18540		unknown protein; Has 209 Blast hits to 205 proteins in 54 species: Archae - 0; Bacteria - 17; Metazoa - 2; Fungi - 150; Plants - 40; Viruses - 0; Other Eukaryotes - 0 (source: NCBI BLink).
385	Ha412HOChr04g0181761	AT1G52190		Major facilitator superfamily protein
386	Ha412HOChr04g0181771	AT3G16180		Major facilitator superfamily protein
387	Ha412HOChr04g0183291	AT1G29860	WRKY71, ATWRKY71	WRKY DNA-binding protein 71
388	Ha412HOChr04g0183441	AT3G62410	CP12-2, CP12	CP12 domain-containing protein 2
389	Ha412HOChr04g0183571	AT4G02100		Heat shock protein DnaJ with tetratricopeptide repeat
390	Ha412HOChr04g0184851	AT4G03090		sequence-specific DNA binding;sequence-specific DNA binding transcription factors
391	Ha412HOChr04g0185381	AT2G27310		F-box family protein
392	Ha412HOChr04g0185791	AT3G61220		NAD(P)-binding Rossmann-fold superfamily protein
393	Ha412HOChr04g0185871	AT3G61220		NAD(P)-binding Rossmann-fold superfamily protein
394	Ha412HOChr04g0187011	AT1G08540	SIGB, SIG1, SIG2, SIGA, ATSIG1, ABC1, ATSIG2	RNApolymerase sigma subunit 2
395	Ha412HOChr04g0188301	AT5G05170	CESA3, IXR1, ATCESA3, ATH-B, CEV1	Cellulose synthase family protein
396	Ha412HOChr04g0188451	AT1G32900		UDP-Glycosyltransferase superfamily protein
397	Ha412HOChr04g0189321	AT2G46370	JAR1, FIN219	Auxin-responsive GH3 family protein
398	Ha412HOChr04g0189321	AT2G46370	JAR1	Auxin-responsive GH3 family protein
399	Ha412HOChr04g0190081	AT2G45990		unknown protein; FUNCTIONS IN: molecular_function unknown; INVOLVED IN: biological_process unknown; LOCATED IN: chloroplast; EXPRESSED IN: 22 plant structures; EXPRESSED DURING: 13 growth stages; Has 35333 Blast hits to 34131 proteins in 2444 species: Archae - 798; Bacteria - 22429; Metazoa - 974; Fungi - 991; Plants - 531; Viruses - 0; Other Eukaryotes - 9610 (source: NCBI BLink).
400	Ha412HOChr04g0190081	AT2G45990		unknown protein; FUNCTIONS IN: molecular_function unknown; INVOLVED IN: biological_process unknown; LOCATED IN: chloroplast; EXPRESSED IN: 22 plant structures; EXPRESSED DURING: 13 growth stages; Has 312 Blast hits to 312 proteins in 90 species: Archae - 0; Bacteria - 131; Metazoa - 0; Fungi - 0; Plants - 67; Viruses - 0; Other Eukaryotes - 114 (source: NCBI BLink).
401	Ha412HOChr04g0190081	AT2G45990		unknown protein; FUNCTIONS IN: molecular_function unknown; INVOLVED IN: biological_process unknown; LOCATED IN: chloroplast, chloroplast stroma; EXPRESSED IN: 22 plant structures; EXPRESSED DURING: 13 growth stages; Has 312 Blast hits to 312 proteins in 90 species: Archae - 0; Bacteria - 131; Metazoa - 0; Fungi - 0; Plants - 67; Viruses - 0; Other Eukaryotes - 114 (source: NCBI BLink).
402	Ha412HOChr04g0190131	AT4G00370	ANTR2, PHT4;4	Major facilitator superfamily protein
403	Ha412HOChr04g0190741	AT4G00630	KEA2	K+ efflux antiporter 2
404	Ha412HOChr04g0190741	AT4G00630	KEA2, ATKEA2	K+ efflux antiporter 2
405	Ha412HOChr04g0191951	AT2G45400	BEN1	NAD(P)-binding Rossmann-fold superfamily protein
406	Ha412HOChr04g0192041	AT3G60800		DHHC-type zinc finger family protein
407	Ha412HOChr04g0192141	AT2G45300		RNA 3'-terminal phosphate cyclase/enolpyruvate transferase, alpha/beta
408	Ha412HOChr04g0192801	NA	NA	NA
409	Ha412HOChr04g0193081	AT1G34770		CONTAINS InterPro DOMAIN/s: MAGE protein (InterPro:IPR002190); Has 1274 Blast hits to 1260 proteins in 85 species: Archae - 0; Bacteria - 0; Metazoa - 1104; Fungi - 45; Plants - 49; Viruses - 0; Other Eukaryotes - 76 (source: NCBI BLink).
410	Ha412HOChr04g0193631	AT5G65940	CHY1	beta-hydroxyisobutyryl-CoA hydrolase 1
411	Ha412HOChr04g0194001	AT1G61050		alpha 1,4-glycosyltransferase family protein
412	Ha412HOChr04g0194261	AT4G04955	ATALN, ALN	allantoinase
413	Ha412HOChr04g0194361	AT4G03540		Uncharacterised protein family (UPF0497)
414	Ha412HOChr04g0194561	AT4G21020		Late embryogenesis abundant protein (LEA) family protein
415	Ha412HOChr04g0195081	AT2G41430	ERD15, LSR1, CID1	dehydration-induced protein (ERD15)
416	Ha412HOChr04g0195081	AT2G41430	ERD15	dehydration-induced protein (ERD15)
417	Ha412HOChr04g0195451	AT4G21470	ATFMN/FHY, FMN/FHY	riboflavin kinase/FMN hydrolase
418	Ha412HOChr04g0195661	AT3G56600		Protein kinase superfamily protein
419	Ha412HOChr04g0196001	AT5G20740		Plant invertase/pectin methylesterase inhibitor superfamily protein
420	Ha412HOChr04g0196121	AT1G19180	JAZ1, TIFY10A	jasmonate-zim-domain protein 1
421	Ha412HOChr04g0196121	AT1G19180	TIFY10A	jasmonate-zim-domain protein 1
422	Ha412HOChr04g0196611	AT4G29590		S-adenosyl-L-methionine-dependent methyltransferases superfamily protein
423	Ha412HOChr04g0196621	AT2G19580	TET2	tetraspanin2
424	Ha412HOChr04g0196781	AT5G25180	CYP71B14	cytochrome P450, family 71, subfamily B, polypeptide 14
425	Ha412HOChr04g0196881	AT3G07700		Protein kinase superfamily protein
426	Ha412HOChr04g0198161	NA	NA	NA
427	Ha412HOChr04g0198251	NA	NA	NA
428	Ha412HOChr04g0198261	NA	NA	NA
429	Ha412HOChr04g0198281	NA	NA	NA
430	Ha412HOChr04g0198451	AT1G61900		unknown protein; FUNCTIONS IN: molecular_function unknown; INVOLVED IN: biological_process unknown; LOCATED IN: anchored to plasma membrane, plasma membrane, anchored to membrane; EXPRESSED IN: 23 plant structures; EXPRESSED DURING: 13 growth stages; BEST Arabidopsis thaliana protein match is: unknown protein (TAIR:AT2G30700.1); Has 65 Blast hits to 65 proteins in 12 species: Archae - 0; Bacteria…
431	Ha412HOChr04g0198451	AT1G61900		unknown protein; BEST Arabidopsis thaliana protein match is: unknown protein (TAIR:AT2G30700.1).
432	Ha412HOChr04g0198451	AT1G61900		unknown protein; FUNCTIONS IN: molecular_function unknown; INVOLVED IN: biological_process unknown; LOCATED IN: anchored to plasma membrane, plasma membrane, anchored to membrane; EXPRESSED IN: 23 plant structures; EXPRESSED DURING: 13 growth stages; BEST Arabidopsis thaliana protein match is: unknown protein (TAIR:AT2G30700.1); Has 35333 Blast hits to 34131 proteins in 2444 species: Archae - 798…
433	Ha412HOChr04g0198471	AT1G05200	ATGLR3.4, GLR3.4, GLUR3	glutamate receptor 3.4
434	Ha412HOChr04g0198951	AT3G12120	FAD2	fatty acid desaturase 2
435	Ha412HOChr04g0198991	AT3G12120	FAD2	fatty acid desaturase 2
436	Ha412HOChr04g0199911	AT4G33820		Glycosyl hydrolase superfamily protein
437	Ha412HOChr04g0199961	AT4G25310		2-oxoglutarate (2OG) and Fe(II)-dependent oxygenase superfamily protein
438	Ha412HOChr04g0199981	AT1G33540	scpl18	serine carboxypeptidase-like 18
439	Ha412HOChr04g0200111	AT5G64410	ATOPT4, OPT4	oligopeptide transporter 4
440	Ha412HOChr05g0200481	AT4G22260	IM, IM1	Alternative oxidase family protein
441	Ha412HOChr05g0200661	AT1G62300	WRKY6, ATWRKY6	WRKY family transcription factor
442	Ha412HOChr05g0200781	AT4G21990	APR3	APS reductase 3
443	Ha412HOChr05g0200781	AT4G21990	APR3, PRH-26, PRH26, ATAPR3	APS reductase 3
444	Ha412HOChr05g0200981	AT3G21690		MATE efflux family protein
445	Ha412HOChr05g0201351	AT4G21200	ATGA2OX8, GA2OX8	gibberellin 2-oxidase 8
446	Ha412HOChr05g0202511	AT1G11260	STP1, ATSTP1	sugar transporter 1
447	Ha412HOChr05g0202741	AT1G68570		Major facilitator superfamily protein
448	Ha412HOChr05g0202751	AT3G47570		Leucine-rich repeat protein kinase family protein
452	Ha412HOChr05g0202951	AT2G41870		Remorin family protein
453	Ha412HOChr05g0203121	AT3G57680		Peptidase S41 family protein
454	Ha412HOChr05g0203131	AT3G57680		Peptidase S41 family protein
455	Ha412HOChr05g0203261	AT2G42320		nucleolar protein gar2-related
456	Ha412HOChr05g0203491	AT3G12120	FAD2	fatty acid desaturase 2
457	Ha412HOChr05g0203951	AT3G52740		unknown protein; BEST Arabidopsis thaliana protein match is: unknown protein (TAIR:AT3G44450.1); Has 65 Blast hits to 65 proteins in 13 species: Archae - 0; Bacteria - 0; Metazoa - 0; Fungi - 0; Plants - 65; Viruses - 0; Other Eukaryotes - 0 (source: NCBI BLink).
458	Ha412HOChr05g0204151	AT2G28550	RAP2.7	related to AP2.7
459	Ha412HOChr05g0204151	AT2G28550	RAP2.7, TOE1	related to AP2.7
460	Ha412HOChr05g0204621	AT3G12120	FAD2	fatty acid desaturase 2
461	Ha412HOChr05g0205481	AT2G29090	CYP707A2	cytochrome P450, family 707, subfamily A, polypeptide 2
462	Ha412HOChr05g0205761	AT3G25810		Terpenoid cyclases/Protein prenyltransferases superfamily protein
463	Ha412HOChr05g0206211	AT3G46970	ATPHS2, PHS2	alpha-glucan phosphorylase 2
464	Ha412HOChr05g0206231	AT5G01180	PTR5, ATPTR5	peptide transporter 5
465	Ha412HOChr05g0207291	AT1G78970	LUP1, ATLUP1	lupeol synthase 1
466	Ha412HOChr05g0207391	AT4G30400		RING/U-box superfamily protein
467	Ha412HOChr05g0207961	AT5G17050	UGT78D2	UDP-glucosyl transferase 78D2
468	Ha412HOChr05g0208001	AT5G43860	ATCLH2, CLH2	chlorophyllase 2
469	Ha412HOChr05g0209461	AT5G57300		S-adenosyl-L-methionine-dependent methyltransferases superfamily protein
470	Ha412HOChr05g0210091	AT5G59440	ZEU1, ATTMPK.1	P-loop containing nucleoside triphosphate hydrolases superfamily protein
471	Ha412HOChr05g0210091	AT5G59440	ZEU1	P-loop containing nucleoside triphosphate hydrolases superfamily protein
472	Ha412HOChr05g0210091	AT5G59440	ZEU1, ATTMPK.2	P-loop containing nucleoside triphosphate hydrolases superfamily protein
473	Ha412HOChr05g0210211	NA	NA	NA
474	Ha412HOChr05g0210371	AT4G30550		Class I glutamine amidotransferase-like superfamily protein
475	Ha412HOChr05g0210541	AT4G30810	scpl29	serine carboxypeptidase-like 29
476	Ha412HOChr05g0211011	AT5G48930	HCT	hydroxycinnamoyl-CoA shikimate/quinate hydroxycinnamoyl transferase
477	Ha412HOChr05g0212311	AT2G25180	ARR12, RR12	response regulator 12
478	Ha412HOChr05g0213781	AT1G06690		NAD(P)-linked oxidoreductase superfamily protein
479	Ha412HOChr05g0215291	AT3G21360		2-oxoglutarate (2OG) and Fe(II)-dependent oxygenase superfamily protein
480	Ha412HOChr05g0216041	AT4G33000	CBL10, SCABP8, ATCBL10	calcineurin B-like protein 10
481	Ha412HOChr05g0216041	AT4G33000	CBL10, ATCBL10	calcineurin B-like protein 10
482	Ha412HOChr05g0216571	AT4G33950	OST1, SNRK2-6, SRK2E, SNRK2.6, P44	Protein kinase superfamily protein
483	Ha412HOChr05g0216571	AT4G33950	OST1, SNRK2-6, SRK2E, SNRK2.6, P44, ATOST1	Protein kinase superfamily protein
484	Ha412HOChr05g0218541	AT5G51570		SPFH/Band 7/PHB domain-containing membrane-associated protein family
485	Ha412HOChr05g0219111	AT5G51220		ubiquinol-cytochrome C chaperone family protein
486	Ha412HOChr05g0219311	AT1G64860	SIGA	sigma factor A
487	Ha412HOChr05g0219311	AT1G64860	SIGA, SIG1, SIG2, SIGB, RPOD1	sigma factor A
488	Ha412HOChr05g0219341	AT5G61640	PMSR1, ATMSRA1	peptidemethionine sulfoxide reductase 1
489	Ha412HOChr05g0219531	AT3G54190		Transducin/WD40 repeat-like superfamily protein
490	Ha412HOChr05g0219681	AT2G40600		appr-1-p processing enzyme family protein
491	Ha412HOChr05g0219701	AT2G40540	KT2, ATKT2, SHY3, KUP2, ATKUP2, TRK2	potassium transporter 2
492	Ha412HOChr05g0220221	AT5G52450		MATE efflux family protein
493	Ha412HOChr05g0220711	AT1G22750		unknown protein; CONTAINS InterPro DOMAIN/s: Protein of unknown function DUF1475 (InterPro:IPR009943); Has 186 Blast hits to 155 proteins in 21 species: Archae - 0; Bacteria - 8; Metazoa - 3; Fungi - 0; Plants - 65; Viruses - 0; Other Eukaryotes - 110 (source: NCBI BLink).
494	Ha412HOChr05g0220711	AT1G22750		unknown protein; FUNCTIONS IN: molecular_function unknown; INVOLVED IN: biological_process unknown; LOCATED IN: vacuole; EXPRESSED IN: 23 plant structures; EXPRESSED DURING: 15 growth stages; CONTAINS InterPro DOMAIN/s: Protein of unknown function DUF1475 (InterPro:IPR009943); Has 35333 Blast hits to 34131 proteins in 2444 species: Archae - 798; Bacteria - 22429; Metazoa - 974; Fungi - 991; Plant…
495	Ha412HOChr05g0220711	AT1G22750		unknown protein; FUNCTIONS IN: molecular_function unknown; INVOLVED IN: biological_process unknown; LOCATED IN: vacuole; EXPRESSED IN: 23 plant structures; EXPRESSED DURING: 15 growth stages; CONTAINS InterPro DOMAIN/s: Protein of unknown function DUF1475 (InterPro:IPR009943); Has 185 Blast hits to 155 proteins in 21 species: Archae - 0; Bacteria - 8; Metazoa - 3; Fungi - 0; Plants - 64; Viruses …
499	Ha412HOChr05g0221131	AT1G78140		S-adenosyl-L-methionine-dependent methyltransferases superfamily protein
500	Ha412HOChr05g0223171	AT5G16010		3-oxo-5-alpha-steroid 4-dehydrogenase family protein
501	Ha412HOChr05g0223381	AT5G04830		Nuclear transport factor 2 (NTF2) family protein
502	Ha412HOChr05g0224441	AT2G16980		Major facilitator superfamily protein
503	Ha412HOChr05g0225161	AT3G16950	LPD1, ptlpd1	lipoamide dehydrogenase 1
504	Ha412HOChr05g0226191	AT3G06510	SFR2, ATSFR2	Glycosyl hydrolase superfamily protein
505	Ha412HOChr05g0226191	AT3G06510	SFR2	Glycosyl hydrolase superfamily protein
506	Ha412HOChr05g0226681	AT1G02500	SAM1, SAM-1, MAT1, AtSAM1	S-adenosylmethionine synthetase 1
507	Ha412HOChr05g0226891	AT3G17510	CIPK1, SnRK3.16	CBL-interacting protein kinase 1
508	Ha412HOChr05g0226891	AT3G17510	CIPK1	CBL-interacting protein kinase 1
509	Ha412HOChr05g0227061	AT1G48320		Thioesterase superfamily protein
510	Ha412HOChr05g0229031	AT1G33490		unknown protein; CONTAINS InterPro DOMAIN/s: Protein of unknown function DUF2062 (InterPro:IPR018639); BEST Arabidopsis thaliana protein match is: unknown protein (TAIR:AT4G10140.1); Has 88 Blast hits to 88 proteins in 29 species: Archae - 0; Bacteria - 28; Metazoa - 0; Fungi - 0; Plants - 54; Viruses - 0; Other Eukaryotes - 6 (source: NCBI BLink).
511	Ha412HOChr05g0229061	AT1G22680		unknown protein; FUNCTIONS IN: molecular_function unknown; INVOLVED IN: biological_process unknown; LOCATED IN: chloroplast; CONTAINS InterPro DOMAIN/s: Protein of unknown function DUF688 (InterPro:IPR007789); BEST Arabidopsis thaliana protein match is: unknown protein (TAIR:AT1G71970.1); Has 44 Blast hits to 44 proteins in 8 species: Archae - 0; Bacteria - 0; Metazoa - 0; Fungi - 0; Plants - 44;…
512	Ha412HOChr05g0229091	AT1G21980	ATPIP5K1, ATPIPK1, PIP5K1	phosphatidylinositol-4-phosphate 5-kinase 1
513	Ha412HOChr05g0229351	AT3G01400		ARM repeat superfamily protein
514	Ha412HOChr05g0229461	AT4G25000	ATAMY1, AMY1	alpha-amylase-like
515	Ha412HOChr05g0230651	NA	NA	NA
516	Ha412HOChr05g0232361	AT1G75450	CKX5	cytokinin oxidase 5
517	Ha412HOChr05g0232361	AT1G75450	CKX5, ATCKX5, ATCKX6	cytokinin oxidase 5
518	Ha412HOChr05g0232431	AT1G09850	XBCP3	xylem bark cysteine peptidase 3
519	Ha412HOChr05g0232601	AT4G39090	RD19, RD19A	Papain family cysteine protease
520	Ha412HOChr05g0232821	AT4G24160		alpha/beta-Hydrolases superfamily protein
521	Ha412HOChr05g0233501	AT1G73990	SPPA, SPPA1	signal peptide peptidase
522	Ha412HOChr05g0234161	AT5G08050		Protein of unknown function (DUF1118)
523	Ha412HOChr05g0235011	AT5G62430	CDF1	cycling DOF factor 1
524	Ha412HOChr05g0235121	AT1G74640		alpha/beta-Hydrolases superfamily protein
525	Ha412HOChr05g0235191	AT1G69690		TCP family transcription factor
526	Ha412HOChr05g0235231	AT2G38710		AMMECR1 family
527	Ha412HOChr05g0235241	AT3G47670		Plant invertase/pectin methylesterase inhibitor superfamily protein
528	Ha412HOChr05g0236241	NA	NA	NA
529	Ha412HOChr05g0236361	AT5G50920	CLPC, ATHSP93-V, HSP93-V, DCA1, CLPC1	CLPC homologue 1
530	Ha412HOChr05g0238371	AT5G23670	LCB2	long chain base2
531	Ha412HOChr05g0238451	AT5G14040	PHT3;1	phosphate transporter 3;1
532	Ha412HOChr05g0238551	AT5G61890		Integrase-type DNA-binding superfamily protein
533	Ha412HOChr05g0238701	AT5G47910	RBOHD, ATRBOHD	respiratory burst oxidase homologue D
534	Ha412HOChr05g0238801	AT1G51680	4CL1, 4CL.1, AT4CL1	4-coumarate:CoA ligase 1
535	Ha412HOChr05g0239081	AT5G48930	HCT	hydroxycinnamoyl-CoA shikimate/quinate hydroxycinnamoyl transferase
536	Ha412HOChr05g0239621	NA	NA	NA
537	Ha412HOChr05g0240691	AT4G27030	FAD4, FADA	fatty acid desaturase A
538	Ha412HOChr05g0240831	AT5G55050		GDSL-like Lipase/Acylhydrolase superfamily protein
539	Ha412HOChr05g0240941	NA	NA	NA
540	Ha412HOChr05g0241091	AT4G26850	VTC2	mannose-1-phosphate guanylyltransferase (GDP)s;GDP-galactose:mannose-1-phosphate guanylyltransferases;GDP-galactose:glucose-1-phosphate guanylyltransferases;GDP-galactose:myoinositol-1-phosphate guanylyltransferases;glucose-1-phosphate guanylyltransferase
541	Ha412HOChr05g0241301	AT5G55340		MBOAT (membrane bound O-acyl transferase) family protein
542	Ha412HOChr05g0241491	AT5G55700	BAM4	beta-amylase 4
543	Ha412HOChr05g0241491	AT5G55700	BMY6, BAM4	beta-amylase 4
544	Ha412HOChr05g0241541	AT5G47650	ATNUDT2, ATNUDX2, NUDT2	nudix hydrolase homolog 2
545	Ha412HOChr05g0242211	AT1G21400		Thiamin diphosphate-binding fold (THDP-binding) superfamily protein
546	Ha412HOChr05g0242641	AT1G22360	AtUGT85A2, UGT85A2	UDP-glucosyl transferase 85A2
547	Ha412HOChr05g0242661	AT1G22400	UGT85A1, ATUGT85A1	UDP-Glycosyltransferase superfamily protein
548	Ha412HOChr05g0242851	NA	NA	NA
549	Ha412HOChr05g0242881	NA	NA	NA
550	Ha412HOChr05g0243201	AT1G43650		nodulin MtN21 /EamA-like transporter family protein
551	Ha412HOChr05g0243971	AT1G35910	TPPD	Haloacid dehalogenase-like hydrolase (HAD) superfamily protein
552	Ha412HOChr05g0244301	AT1G78290		Protein kinase superfamily protein
553	Ha412HOChr05g0244851	AT5G08440		unknown protein; FUNCTIONS IN: molecular_function unknown; INVOLVED IN: biological_process unknown; LOCATED IN: plasma membrane; EXPRESSED IN: 21 plant structures; EXPRESSED DURING: 13 growth stages; BEST Arabidopsis thaliana protein match is: unknown protein (TAIR:AT5G23490.1); Has 141 Blast hits to 139 proteins in 35 species: Archae - 0; Bacteria - 9; Metazoa - 21; Fungi - 6; Plants - 94; Virus…
554	Ha412HOChr05g0244851	AT5G08440		unknown protein; FUNCTIONS IN: molecular_function unknown; INVOLVED IN: biological_process unknown; EXPRESSED IN: 21 plant structures; EXPRESSED DURING: 13 growth stages; BEST Arabidopsis thaliana protein match is: unknown protein (TAIR:AT5G23490.1).
555	Ha412HOChr05g0244951	AT1G09970	LRR XI-23, RLK7	Leucine-rich receptor-like protein kinase family protein
556	Ha412HOChr06g0245201	AT2G27490	ATCOAE	dephospho-CoA kinase family
557	Ha412HOChr06g0245531	AT5G47310		PPPDE putative thiol peptidase family protein
558	Ha412HOChr06g0246421	NA	NA	NA
559	Ha412HOChr06g0246541	AT4G12300	CYP706A4	cytochrome P450, family 706, subfamily A, polypeptide 4
561	Ha412HOChr06g0246841	AT4G11820	MVA1, HMGS, FKP1	hydroxymethylglutaryl-CoA synthase / HMG-CoA synthase / 3-hydroxy-3-methylglutaryl coenzyme A synthase
562	Ha412HOChr06g0246841	AT4G11820	MVA1, FKP1	hydroxymethylglutaryl-CoA synthase / HMG-CoA synthase / 3-hydroxy-3-methylglutaryl coenzyme A synthase
563	Ha412HOChr06g0247451	AT4G11600	ATGPX6, PHGPX, LSC803, GPX6	glutathione peroxidase 6
564	Ha412HOChr06g0247941	AT5G41570	WRKY24, ATWRKY24	WRKY DNA-binding protein 24
565	Ha412HOChr06g0248321	AT4G11110	SPA2	SPA1-related 2
566	Ha412HOChr06g0248511	AT5G17780		alpha/beta-Hydrolases superfamily protein
567	Ha412HOChr06g0248691	AT4G23990	ATCSLG3, CSLG3	cellulose synthase like G3
568	Ha412HOChr06g0248721	AT4G24000	ATCSLG2, CSLG2	cellulose synthase like G2
569	Ha412HOChr06g0248831	AT5G49330	MYB111, ATMYB111, PFG3	myb domain protein 111
570	Ha412HOChr06g0249391	AT4G33950	OST1, SNRK2-6, SRK2E, SNRK2.6, P44, ATOST1	Protein kinase superfamily protein
571	Ha412HOChr06g0249391	AT4G33950	OST1, SNRK2-6, SRK2E, SNRK2.6, P44	Protein kinase superfamily protein
572	Ha412HOChr06g0249651	AT1G32400	TOM2A	tobamovirus multiplication 2A
573	Ha412HOChr06g0250381	AT3G62420	ATBZIP53, BZIP53	basic region/leucine zipper motif 53
574	Ha412HOChr06g0250651	AT4G01660	ATABC1, ATATH10, ABC1	ABC transporter 1
575	Ha412HOChr06g0251001	AT3G03620		MATE efflux family protein
576	Ha412HOChr06g0251021	AT3G17668	ENA	DnaJ/Hsp40 cysteine-rich domain superfamily protein
577	Ha412HOChr06g0251441	AT3G60550	CYCP3;2	cyclin p3;2
578	Ha412HOChr06g0251621	AT3G61080		Protein kinase superfamily protein
579	Ha412HOChr06g0251641	AT4G00770		unknown protein; Has 127 Blast hits to 120 proteins in 33 species: Archae - 0; Bacteria - 2; Metazoa - 6; Fungi - 8; Plants - 62; Viruses - 3; Other Eukaryotes - 46 (source: NCBI BLink).
580	Ha412HOChr06g0252431	AT1G01820	PEX11C	peroxin 11c
581	Ha412HOChr06g0252601	AT4G00630	KEA2, ATKEA2	K+ efflux antiporter 2
582	Ha412HOChr06g0252601	AT4G00630	KEA2	K+ efflux antiporter 2
583	Ha412HOChr06g0252821	NA	NA	NA
584	Ha412HOChr06g0253021	AT4G00370	ANTR2, PHT4;4	Major facilitator superfamily protein
585	Ha412HOChr06g0253411	AT2G46370	JAR1, FIN219	Auxin-responsive GH3 family protein
586	Ha412HOChr06g0253411	AT2G46370	JAR1	Auxin-responsive GH3 family protein
587	Ha412HOChr06g0253701	AT3G27890	NQR	NADPH:quinone oxidoreductase
588	Ha412HOChr06g0254931	AT2G30800	HVT1, ATVT-1	helicase in vascular tissue and tapetum
589	Ha412HOChr06g0254951	AT1G50320	ATHX, ATX, THX	thioredoxin X
590	Ha412HOChr06g0255341	AT3G22270		Topoisomerase II-associated protein PAT1
591	Ha412HOChr06g0255451	AT5G23120	HCF136	photosystem II stability/assembly factor, chloroplast (HCF136)
592	Ha412HOChr06g0255471	AT3G10260		Reticulon family protein
593	Ha412HOChr06g0255641	AT3G19820	DWF1	cell elongation protein / DWARF1 / DIMINUTO (DIM)
594	Ha412HOChr06g0255641	AT3G19820	DWF1, DIM, EVE1, DIM1, CBB1	cell elongation protein / DWARF1 / DIMINUTO (DIM)
595	Ha412HOChr06g0256021	AT4G26270	PFK3	phosphofructokinase 3
596	Ha412HOChr06g0256061	AT2G19800	MIOX2	myo-inositol oxygenase 2
597	Ha412HOChr06g0257141	AT1G03905		P-loop containing nucleoside triphosphate hydrolases superfamily protein
598	Ha412HOChr06g0257801	AT1G32100	ATPRR1, PRR1	pinoresinol reductase 1
599	Ha412HOChr06g0258391	AT1G30700		FAD-binding Berberine family protein
600	Ha412HOChr06g0258811	AT4G02340		alpha/beta-Hydrolases superfamily protein
601	Ha412HOChr06g0258871	AT4G02340		alpha/beta-Hydrolases superfamily protein
602	Ha412HOChr06g0258951	AT4G33010	AtGLDP1, GLDP1	glycine decarboxylase P-protein 1
603	Ha412HOChr06g0259191	AT4G31130		Protein of unknown function (DUF1218)
604	Ha412HOChr06g0259231	AT4G31115		Protein of unknown function (DUF1997)
605	Ha412HOChr06g0259531	AT4G03020		transducin family protein / WD-40 repeat family protein
606	Ha412HOChr06g0261641	AT5G13330	Rap2.6L	related to AP2 6l
607	Ha412HOChr06g0261671	AT1G28140		unknown protein; FUNCTIONS IN: molecular_function unknown; INVOLVED IN: biological_process unknown; LOCATED IN: chloroplast; EXPRESSED IN: 22 plant structures; EXPRESSED DURING: 13 growth stages; CONTAINS InterPro DOMAIN/s: Protein of unknown function DUF2301, transmembrane (InterPro:IPR019275); Has 140 Blast hits to 140 proteins in 72 species: Archae - 0; Bacteria - 86; Metazoa - 10; Fungi - 0; …
608	Ha412HOChr06g0261731	AT1G11680	CYP51G1, EMB1738, CYP51A2, CYP51	CYTOCHROME P450 51G1
610	Ha412HOChr06g0261911	AT5G47860		Protein of unknown function (DUF1350)
611	Ha412HOChr06g0262821	AT5G59770		Protein-tyrosine phosphatase-like, PTPLA
612	Ha412HOChr06g0262961	AT1G60710	ATB2	NAD(P)-linked oxidoreductase superfamily protein
613	Ha412HOChr06g0262991	AT1G60710	ATB2	NAD(P)-linked oxidoreductase superfamily protein
615	Ha412HOChr06g0263251	AT3G52740		unknown protein; BEST Arabidopsis thaliana protein match is: unknown protein (TAIR:AT3G44450.1); Has 65 Blast hits to 65 proteins in 13 species: Archae - 0; Bacteria - 0; Metazoa - 0; Fungi - 0; Plants - 65; Viruses - 0; Other Eukaryotes - 0 (source: NCBI BLink).
616	Ha412HOChr06g0263321	AT3G52600	AtcwINV2, CWINV2	cell wall invertase 2
617	Ha412HOChr06g0263471	AT3G12120	FAD2	fatty acid desaturase 2
618	Ha412HOChr06g0263501	AT3G12120	FAD2	fatty acid desaturase 2
619	Ha412HOChr06g0263531	AT3G12120	FAD2	fatty acid desaturase 2
620	Ha412HOChr06g0263831	AT2G31450	ATNTH1	DNA glycosylase superfamily protein
621	Ha412HOChr06g0263921	AT2G41810		Protein of unknown function, DUF642
622	Ha412HOChr06g0264231	AT3G54050	HCEF1	high cyclic electron flow 1
623	Ha412HOChr06g0264511	AT2G37570	SLT1	HSP20-like chaperones superfamily protein
624	Ha412HOChr06g0264521	AT3G57050	CBL	cystathionine beta-lyase
625	Ha412HOChr06g0264991	AT2G29420	ATGSTU7, GST25, GSTU7	glutathione S-transferase tau 7
626	Ha412HOChr06g0265101	AT2G29420	ATGSTU7, GST25, GSTU7	glutathione S-transferase tau 7
627	Ha412HOChr06g0265841	AT2G41000		Chaperone DnaJ-domain superfamily protein
628	Ha412HOChr06g0267111	NA	NA	NA
629	Ha412HOChr06g0267261	AT1G07530	SCL14, ATGRAS2, GRAS2	SCARECROW-like 14
630	Ha412HOChr06g0268241	AT4G31170		Protein kinase superfamily protein
631	Ha412HOChr06g0268471	AT4G29890		choline monooxygenase, putative (CMO-like)
632	Ha412HOChr06g0268511	AT5G57100		Nucleotide/sugar transporter family protein
633	Ha412HOChr06g0269331	AT5G57740	XBAT32	XB3 ortholog 2 in Arabidopsis thaliana
634	Ha412HOChr06g0269341	AT4G28030		Acyl-CoA N-acyltransferases (NAT) superfamily protein
635	Ha412HOChr06g0269351	AT1G12050		fumarylacetoacetase, putative
636	Ha412HOChr06g0269691	AT2G31305	INH3	inhibitor-3
637	Ha412HOChr06g0269741	AT5G23530	AtCXE18, CXE18	carboxyesterase 18
638	Ha412HOChr06g0269751	AT5G23530	AtCXE18, CXE18	carboxyesterase 18
639	Ha412HOChr06g0270351	AT3G07470		Protein of unknown function, DUF538
640	Ha412HOChr06g0270451	AT5G25930		Protein kinase family protein with leucine-rich repeat domain
641	Ha412HOChr06g0271291	NA	NA	NA
642	Ha412HOChr06g0271781	AT5G20270	HHP1	heptahelical transmembrane protein1
643	Ha412HOChr06g0274151	AT2G25710	HCS1	holocarboxylase synthase 1
644	Ha412HOChr06g0276621	AT3G05625		Tetratricopeptide repeat (TPR)-like superfamily protein
645	Ha412HOChr06g0276871	NA	NA	NA
646	Ha412HOChr06g0276921	AT2G23390		CONTAINS InterPro DOMAIN/s: Protein of unknown function DUF482 (InterPro:IPR007434), Acyl-CoA N-acyltransferase (InterPro:IPR016181); Has 2165 Blast hits to 2163 proteins in 543 species: Archae - 0; Bacteria - 1044; Metazoa - 0; Fungi - 0; Plants - 33; Viruses - 0; Other Eukaryotes - 1088 (source: NCBI BLink).
647	Ha412HOChr06g0277601	AT1G36370	SHM7	serine hydroxymethyltransferase 7
648	Ha412HOChr06g0277941	AT5G23810	AAP7	amino acid permease 7
649	Ha412HOChr06g0277961	AT5G56090	COX15	cytochrome c oxidase 15
650	Ha412HOChr06g0279131	NA	NA	NA
651	Ha412HOChr06g0279591	AT1G08470	SSL3	strictosidine synthase-like 3
652	Ha412HOChr06g0279981	AT5G23520		smr (Small MutS Related) domain-containing protein
653	Ha412HOChr06g0280211	NA	NA	NA
654	Ha412HOChr06g0280421	AT3G59340		Eukaryotic protein of unknown function (DUF914)
655	Ha412HOChr06g0285471	AT5G36930		Disease resistance protein (TIR-NBS-LRR class) family
656	Ha412HOChr06g0285561	AT5G42270	VAR1, FTSH5	FtsH extracellular protease family
657	Ha412HOChr07g0286551	AT1G04620		coenzyme F420 hydrogenase family / dehydrogenase, beta subunit family
658	Ha412HOChr07g0286571	AT3G24060		Plant self-incompatibility protein S1 family
659	Ha412HOChr07g0286881	AT4G13800		Protein of unknown function (DUF803)
660	Ha412HOChr07g0286921	AT4G13940	HOG1, SAHH1	S-adenosyl-L-homocysteine hydrolase
661	Ha412HOChr07g0286921	AT4G13940	HOG1, EMB1395, SAHH1, MEE58, ATSAHH1	S-adenosyl-L-homocysteine hydrolase
662	Ha412HOChr07g0287161	AT3G07340		basic helix-loop-helix (bHLH) DNA-binding superfamily protein
663	Ha412HOChr07g0287171	AT3G23700		Nucleic acid-binding proteins superfamily
664	Ha412HOChr07g0287671	AT2G43320		S-adenosyl-L-methionine-dependent methyltransferases superfamily protein
665	Ha412HOChr07g0288301	AT1G55480	ZKT	protein containing PDZ domain, a K-box domain, and a TPR region
666	Ha412HOChr07g0288331	AT3G13460	ECT2	evolutionarily conserved C-terminal region 2
667	Ha412HOChr07g0288561	AT2G43200		S-adenosyl-L-methionine-dependent methyltransferases superfamily protein
668	Ha412HOChr07g0289101	AT5G41210	ATGSTT1, GST10, GSTT1	glutathione S-transferase THETA 1
669	Ha412HOChr07g0291011	AT1G12370	PHR1, UVR2	photolyase 1
670	Ha412HOChr07g0291021	AT1G12370	PHR1, UVR2	photolyase 1
671	Ha412HOChr07g0291461	AT1G01420	UGT72B3	UDP-glucosyl transferase 72B3
672	Ha412HOChr07g0292011	AT2G46530	ARF11	auxin response factor 11
673	Ha412HOChr07g0292411	AT4G27745		Yippee family putative zinc-binding protein
674	Ha412HOChr07g0293141	AT1G05920		Domain of unknown function (DUF313)
675	Ha412HOChr07g0293421	AT5G17010		Major facilitator superfamily protein
676	Ha412HOChr07g0293641	AT4G32940	GAMMA-VPE, GAMMAVPE	gamma vacuolar processing enzyme
677	Ha412HOChr07g0294541	AT5G18940		Mo25 family protein
678	Ha412HOChr07g0294921	AT4G31330		Protein of unknown function, DUF599
679	Ha412HOChr07g0294971	AT1G31880	NLM9, BRX	DZC (Disease resistance/zinc finger/chromosome condensation-like region) domain containing protein
680	Ha412HOChr07g0295171	AT4G15630		Uncharacterised protein family (UPF0497)
681	Ha412HOChr07g0295491	AT1G31770	ABCG14	ATP-binding cassette 14
682	Ha412HOChr07g0296211	AT3G10740	ASD1, ARAF1, ARAF, ATASD1	alpha-L-arabinofuranosidase 1
683	Ha412HOChr07g0297711	AT3G25160		ER lumen protein retaining receptor family protein
684	Ha412HOChr07g0298481	AT5G58140	PHOT2, NPL1	phototropin 2
685	Ha412HOChr07g0298681	AT5G27290		unknown protein; LOCATED IN: chloroplast; EXPRESSED IN: 22 plant structures; EXPRESSED DURING: 13 growth stages; BEST Arabidopsis thaliana protein match is: unknown protein (TAIR:AT1G54680.3); Has 199 Blast hits to 194 proteins in 57 species: Archae - 0; Bacteria - 61; Metazoa - 0; Fungi - 0; Plants - 129; Viruses - 0; Other Eukaryotes - 9 (source: NCBI BLink).
686	Ha412HOChr07g0298681	AT5G27290		unknown protein; LOCATED IN: chloroplast; EXPRESSED IN: 22 plant structures; EXPRESSED DURING: 13 growth stages; BEST Arabidopsis thaliana protein match is: unknown protein (TAIR:AT1G54680.3); Has 30201 Blast hits to 17322 proteins in 780 species: Archae - 12; Bacteria - 1396; Metazoa - 17338; Fungi - 3422; Plants - 5037; Viruses - 0; Other Eukaryotes - 2996 (source: NCBI BLink).
687	Ha412HOChr07g0299391	AT4G20170		Domain of unknown function (DUF23)
688	Ha412HOChr07g0299871	AT4G24380		CONTAINS InterPro DOMAIN/s: Serine hydrolase (InterPro:IPR005645); BEST Arabidopsis thaliana protein match is: alpha/beta-Hydrolases superfamily protein (TAIR:AT5G65400.1); Has 35333 Blast hits to 34131 proteins in 2444 species: Archae - 798; Bacteria - 22429; Metazoa - 974; Fungi - 991; Plants - 531; Viruses - 0; Other Eukaryotes - 9610 (source: NCBI BLink).
689	Ha412HOChr07g0299871	AT4G24380		INVOLVED IN: 10-formyltetrahydrofolate biosynthetic process, folic acid and derivative biosynthetic process; EXPRESSED IN: 24 plant structures; EXPRESSED DURING: 15 growth stages; CONTAINS InterPro DOMAIN/s: Serine hydrolase (InterPro:IPR005645); BEST Arabidopsis thaliana protein match is: alpha/beta-Hydrolases superfamily protein (TAIR:AT5G65400.1); Has 30201 Blast hits to 17322 proteins in 780 …
690	Ha412HOChr07g0300011	AT4G24380		INVOLVED IN: 10-formyltetrahydrofolate biosynthetic process, folic acid and derivative biosynthetic process; EXPRESSED IN: 24 plant structures; EXPRESSED DURING: 15 growth stages; CONTAINS InterPro DOMAIN/s: Serine hydrolase (InterPro:IPR005645); BEST Arabidopsis thaliana protein match is: alpha/beta-Hydrolases superfamily protein (TAIR:AT5G65400.1); Has 30201 Blast hits to 17322 proteins in 780 …
691	Ha412HOChr07g0300011	AT4G24380		CONTAINS InterPro DOMAIN/s: Serine hydrolase (InterPro:IPR005645); BEST Arabidopsis thaliana protein match is: alpha/beta-Hydrolases superfamily protein (TAIR:AT5G65400.1); Has 35333 Blast hits to 34131 proteins in 2444 species: Archae - 798; Bacteria - 22429; Metazoa - 974; Fungi - 991; Plants - 531; Viruses - 0; Other Eukaryotes - 9610 (source: NCBI BLink).
692	Ha412HOChr07g0301011	AT5G10490	MSL2	MSCS-like 2
693	Ha412HOChr07g0301051	AT1G70520	CRK2	cysteine-rich RLK (RECEPTOR-like protein kinase) 2
694	Ha412HOChr07g0301271	AT2G22540	SVP, AGL22	K-box region and MADS-box transcription factor family protein
695	Ha412HOChr07g0301601	AT3G14690	CYP72A15	cytochrome P450, family 72, subfamily A, polypeptide 15
696	Ha412HOChr07g0302011	AT3G02700		NC domain-containing protein-related
697	Ha412HOChr07g0302221	AT1G14130		2-oxoglutarate (2OG) and Fe(II)-dependent oxygenase superfamily protein
698	Ha412HOChr07g0304571	AT1G75250	ATRL6, RSM3, RL6	RAD-like 6
699	Ha412HOChr07g0306771	AT5G54160	ATOMT1, OMT1	O-methyltransferase 1
700	Ha412HOChr07g0307851	AT3G50560		NAD(P)-binding Rossmann-fold superfamily protein
701	Ha412HOChr07g0308651	AT1G17860		Kunitz family trypsin and protease inhibitor protein
702	Ha412HOChr07g0308661	AT1G17860		Kunitz family trypsin and protease inhibitor protein
703	Ha412HOChr07g0308691	AT1G17860		Kunitz family trypsin and protease inhibitor protein
704	Ha412HOChr07g0308911	AT5G04490	VTE5	vitamin E pathway gene 5
705	Ha412HOChr07g0310111	AT4G12750		Homeodomain-like transcriptional regulator
706	Ha412HOChr07g0310421	AT1G08630	THA1	threonine aldolase 1
707	Ha412HOChr07g0310661	AT2G31810		ACT domain-containing small subunit of acetolactate synthase protein
708	Ha412HOChr07g0311081	AT2G37040	PAL1, ATPAL1	PHE ammonia lyase 1
709	Ha412HOChr07g0311091	AT2G37040	PAL1, ATPAL1	PHE ammonia lyase 1
710	Ha412HOChr07g0311431	AT5G60660	PIP2F, PIP2;4	plasma membrane intrinsic protein 2;4
711	Ha412HOChr07g0311621	AT5G60660	PIP2F, PIP2;4	plasma membrane intrinsic protein 2;4
712	Ha412HOChr07g0311821	AT3G53470		unknown protein; FUNCTIONS IN: molecular_function unknown; INVOLVED IN: biological_process unknown; LOCATED IN: chloroplast thylakoid membrane, chloroplast; EXPRESSED IN: 22 plant structures; EXPRESSED DURING: 13 growth stages; Has 35 Blast hits to 35 proteins in 13 species: Archae - 0; Bacteria - 0; Metazoa - 0; Fungi - 0; Plants - 35; Viruses - 0; Other Eukaryotes - 0 (source: NCBI BLink).
713	Ha412HOChr07g0311841	AT2G37260	TTG2, ATWRKY44, WRKY44	WRKY family transcription factor family protein
714	Ha412HOChr07g0311841	AT2G37260	TTG2, ATWRKY44, WRKY44, DSL1	WRKY family transcription factor family protein
715	Ha412HOChr07g0313491	AT5G06380		unknown protein; BEST Arabidopsis thaliana protein match is: unknown protein (TAIR:AT3G11690.1); Has 1807 Blast hits to 1807 proteins in 277 species: Archae - 0; Bacteria - 0; Metazoa - 736; Fungi - 347; Plants - 385; Viruses - 0; Other Eukaryotes - 339 (source: NCBI BLink).
716	Ha412HOChr07g0313901	AT5G12890		UDP-Glycosyltransferase superfamily protein
717	Ha412HOChr07g0314801	AT5G60450	ARF4	auxin response factor 4
718	Ha412HOChr07g0314891	AT5G60600	GCPE, ISPG, CSB3, CLB4, HDS	4-hydroxy-3-methylbut-2-enyl diphosphate synthase
719	Ha412HOChr07g0315591	AT3G44610		Protein kinase superfamily protein
720	Ha412HOChr07g0316491	AT3G46610		Pentatricopeptide repeat (PPR-like) superfamily protein
721	Ha412HOChr07g0316921	AT3G01550	ATPPT2, PPT2	phosphoenolpyruvate (pep)/phosphate translocator 2
722	Ha412HOChr07g0317011	AT3G23600		alpha/beta-Hydrolases superfamily protein
723	Ha412HOChr07g0317091	AT3G23600		alpha/beta-Hydrolases superfamily protein
724	Ha412HOChr07g0318071	AT5G39670		Calcium-binding EF-hand family protein
725	Ha412HOChr07g0318511	AT3G29200	CM1, ATCM1	chorismate mutase 1
726	Ha412HOChr07g0319681	AT1G07900	LBD1	LOB domain-containing protein 1
727	Ha412HOChr07g0319901	AT2G28550	RAP2.7, TOE1	related to AP2.7
728	Ha412HOChr07g0319901	AT2G28550	RAP2.7	related to AP2.7
729	Ha412HOChr07g0322601	AT3G11170	FAD7, FADD	fatty acid desaturase 7
730	Ha412HOChr07g0322901	AT2G23620	ATMES1, MES1	methyl esterase 1
731	Ha412HOChr07g0323071	AT2G40460		Major facilitator superfamily protein
732	Ha412HOChr07g0323571	NA	NA	NA
733	Ha412HOChr07g0324831	AT5G46330	FLS2	Leucine-rich receptor-like protein kinase family protein
737	Ha412HOChr07g0324871	AT3G47430	PEX11B	peroxin 11B
738	Ha412HOChr07g0324961	AT5G62350		Plant invertase/pectin methylesterase inhibitor superfamily protein
739	Ha412HOChr07g0325941	AT5G52390		PAR1 protein
740	Ha412HOChr07g0326011	AT5G52510	SCL8	SCARECROW-like 8
741	Ha412HOChr07g0326091	AT5G24080		Protein kinase superfamily protein
742	Ha412HOChr07g0326191	AT5G24120	SIGE, SIG5, ATSIG5	sigma factor E
743	Ha412HOChr07g0326311	AT5G53350	CLPX	CLP protease regulatory subunit X
744	Ha412HOChr08g0326561	AT1G14345		NAD(P)-linked oxidoreductase superfamily protein
745	Ha412HOChr08g0326741	AT1G06550		ATP-dependent caseinolytic (Clp) protease/crotonase family protein
746	Ha412HOChr08g0326881	AT3G59110		Protein kinase superfamily protein
747	Ha412HOChr08g0326901	AT1G70330	ENT1,AT, ENT1	equilibrative nucleotide transporter 1
749	Ha412HOChr08g0326941	AT1G23740		Oxidoreductase, zinc-binding dehydrogenase family protein
750	Ha412HOChr08g0327841	AT3G26580		Tetratricopeptide repeat (TPR)-like superfamily protein
751	Ha412HOChr08g0327851	AT1G70610	ATTAP1, TAP1	transporter associated with antigen processing protein 1
752	Ha412HOChr08g0327891	AT1G70580	AOAT2, GGT2	alanine-2-oxoglutarate aminotransferase 2
753	Ha412HOChr08g0328061	AT1G67700		unknown protein; FUNCTIONS IN: molecular_function unknown; INVOLVED IN: biological_process unknown; EXPRESSED IN: 22 plant structures; EXPRESSED DURING: 13 growth stages.
754	Ha412HOChr08g0328061	AT1G67700		unknown protein; FUNCTIONS IN: molecular_function unknown; INVOLVED IN: biological_process unknown; LOCATED IN: chloroplast, chloroplast envelope; EXPRESSED IN: 22 plant structures; EXPRESSED DURING: 13 growth stages; Has 49 Blast hits to 49 proteins in 20 species: Archae - 0; Bacteria - 0; Metazoa - 0; Fungi - 0; Plants - 44; Viruses - 0; Other Eukaryotes - 5 (source: NCBI BLink).
755	Ha412HOChr08g0328651	AT1G67340		HCP-like superfamily protein with MYND-type zinc finger
756	Ha412HOChr08g0330441	NA	NA	NA
757	Ha412HOChr08g0330521	AT2G02990	RNS1, ATRNS1	ribonuclease 1
758	Ha412HOChr08g0330551	AT1G26810	GALT1	galactosyltransferase1
759	Ha412HOChr08g0332101	AT1G26560	BGLU40	beta glucosidase 40
760	Ha412HOChr08g0332191	AT2G03590	ATUPS1, UPS1	ureide permease 1
761	Ha412HOChr08g0332211	AT1G13770	RUS3	Protein of unknown function, DUF647
762	Ha412HOChr08g0332321	AT2G03620	MGT3, MRS2-5	magnesium transporter 3
763	Ha412HOChr08g0332451	NA	NA	NA
764	Ha412HOChr08g0332691	AT1G23220		Dynein light chain type 1 family protein
765	Ha412HOChr08g0333071	AT1G70940	PIN3, ATPIN3	Auxin efflux carrier family protein
766	Ha412HOChr08g0333371	AT1G11770		FAD-binding Berberine family protein
767	Ha412HOChr08g0334061	NA	NA	NA
768	Ha412HOChr08g0334181	AT3G14690	CYP72A15	cytochrome P450, family 72, subfamily A, polypeptide 15
769	Ha412HOChr08g0335351	AT3G22200	POP2	Pyridoxal phosphate (PLP)-dependent transferases superfamily protein
770	Ha412HOChr08g0335351	AT3G22200	POP2, GABA-T, HER1	Pyridoxal phosphate (PLP)-dependent transferases superfamily protein
771	Ha412HOChr08g0335721	AT2G34930		disease resistance family protein / LRR family protein
776	Ha412HOChr08g0335891	AT2G34930		disease resistance family protein / LRR family protein
777	Ha412HOChr08g0335901	AT1G74190	AtRLP15, RLP15	receptor like protein 15
778	Ha412HOChr08g0337881	AT1G21050		Protein of unknown function, DUF617
779	Ha412HOChr08g0337981	AT1G79600		Protein kinase superfamily protein
780	Ha412HOChr08g0338631	AT2G36290		alpha/beta-Hydrolases superfamily protein
781	Ha412HOChr08g0338921	AT1G15910		XH/XS domain-containing protein
782	Ha412HOChr08g0339161	AT3G52230		unknown protein; FUNCTIONS IN: molecular_function unknown; INVOLVED IN: biological_process unknown; LOCATED IN: chloroplast outer membrane, chloroplast thylakoid membrane, chloroplast, chloroplast envelope; EXPRESSED IN: 24 plant structures; EXPRESSED DURING: 13 growth stages; Has 29 Blast hits to 29 proteins in 12 species: Archae - 0; Bacteria - 0; Metazoa - 3; Fungi - 0; Plants - 26; Viruses - …
783	Ha412HOChr08g0339501	AT5G58330		lactate/malate dehydrogenase family protein
784	Ha412HOChr08g0339681	AT2G39210		Major facilitator superfamily protein
785	Ha412HOChr08g0341991	AT4G27290		S-locus lectin protein kinase family protein
786	Ha412HOChr08g0342291	AT1G19570	DHAR1, ATDHAR1, DHAR5	dehydroascorbate reductase
787	Ha412HOChr08g0342301	AT1G75270	DHAR2	dehydroascorbate reductase 2
788	Ha412HOChr08g0342901	AT2G39510		nodulin MtN21 /EamA-like transporter family protein
789	Ha412HOChr08g0343481	AT3G11430	ATGPAT5, GPAT5	glycerol-3-phosphate acyltransferase 5
790	Ha412HOChr08g0344581	AT5G05600		2-oxoglutarate (2OG) and Fe(II)-dependent oxygenase superfamily protein
791	Ha412HOChr08g0344651	AT5G05580	FAD8	fatty acid desaturase 8
792	Ha412HOChr08g0344861	AT5G05480		Peptide-N4-(N-acetyl-beta-glucosaminyl)asparagine amidase A protein
793	Ha412HOChr08g0345251	AT5G05340		Peroxidase superfamily protein
794	Ha412HOChr08g0345291	AT3G56290		unknown protein; Has 39 Blast hits to 39 proteins in 15 species: Archae - 0; Bacteria - 0; Metazoa - 0; Fungi - 0; Plants - 39; Viruses - 0; Other Eukaryotes - 0 (source: NCBI BLink).
795	Ha412HOChr08g0345491	AT3G10870	MES17, ATMES17	methyl esterase 17
796	Ha412HOChr08g0346171	AT5G61640	PMSR1, ATMSRA1	peptidemethionine sulfoxide reductase 1
797	Ha412HOChr08g0346181	AT1G64860	SIGA, SIG1, SIG2, SIGB, RPOD1	sigma factor A
798	Ha412HOChr08g0346181	AT1G64860	SIGA	sigma factor A
799	Ha412HOChr08g0347061	AT5G51545	LPA2	low psii accumulation2
800	Ha412HOChr08g0347871	AT1G14780		MAC/Perforin domain-containing protein
801	Ha412HOChr08g0348471	NA	NA	NA
802	Ha412HOChr08g0348591	AT2G01890	PAP8, ATPAP8	purple acid phosphatase 8
803	Ha412HOChr08g0348621	AT1G14700	PAP3, ATPAP3	purple acid phosphatase 3
804	Ha412HOChr08g0349031	AT1G59960		NAD(P)-linked oxidoreductase superfamily protein
805	Ha412HOChr08g0349761	NA	NA	NA
806	Ha412HOChr08g0350221	AT5G24470	APRR5, PRR5	pseudo-response regulator 5
807	Ha412HOChr08g0350241	AT5G54160	ATOMT1, OMT1	O-methyltransferase 1
808	Ha412HOChr08g0350261	AT5G54160	ATOMT1, OMT1	O-methyltransferase 1
809	Ha412HOChr08g0350461	AT1G18010		Major facilitator superfamily protein
810	Ha412HOChr08g0350471	AT5G24660	LSU2	response to low sulfur 2
811	Ha412HOChr08g0350501	NA	NA	NA
812	Ha412HOChr08g0352001	AT5G09760		Plant invertase/pectin methylesterase inhibitor superfamily
813	Ha412HOChr08g0352541	AT1G73340		Cytochrome P450 superfamily protein
814	Ha412HOChr08g0352751	AT4G07990		Chaperone DnaJ-domain superfamily protein
815	Ha412HOChr08g0353321	AT4G03000		RING/U-box superfamily protein
816	Ha412HOChr08g0353461	AT2G35600	ATBRXL1, BRXL1	BREVIS RADIX-like 1
817	Ha412HOChr08g0353651	AT1G32080		membrane protein, putative
818	Ha412HOChr08g0354171	AT5G47435		formyltetrahydrofolate deformylase, putative
819	Ha412HOChr08g0355321	AT2G38470	WRKY33, ATWRKY33	WRKY DNA-binding protein 33
820	Ha412HOChr08g0355391	AT2G30210	LAC3	laccase 3
821	Ha412HOChr08g0355881	AT3G47340	ASN1, DIN6, AT-ASN1	glutamine-dependent asparagine synthase 1
822	Ha412HOChr08g0356801	AT2G41475		Embryo-specific protein 3, (ATS3)
823	Ha412HOChr08g0357001	AT4G29990		Leucine-rich repeat transmembrane protein kinase protein
824	Ha412HOChr08g0357121	AT1G06820	CRTISO, CCR2	carotenoid isomerase
825	Ha412HOChr08g0357271	AT3G56380	ARR17, RR17	response regulator 17
826	Ha412HOChr08g0357391	AT4G11140	CRF1	cytokinin response factor 1
827	Ha412HOChr08g0357441	AT2G30520	RPT2	Phototropic-responsive NPH3 family protein
828	Ha412HOChr08g0357571	AT5G58270	STA1, ATATM3, ATM3	ABC transporter of the mitochondrion 3
829	Ha412HOChr08g0358241	AT2G39780	RNS2	ribonuclease 2
830	Ha412HOChr08g0358451	AT2G39780	RNS2	ribonuclease 2
831	Ha412HOChr08g0359071	AT3G07360	PUB9, ATPUB9	plant U-box 9
832	Ha412HOChr08g0359241	AT4G31940	CYP82C4	cytochrome P450, family 82, subfamily C, polypeptide 4
833	Ha412HOChr08g0360101	AT1G31130		unknown protein; FUNCTIONS IN: molecular_function unknown; INVOLVED IN: biological_process unknown; LOCATED IN: cellular_component unknown; EXPRESSED IN: 23 plant structures; EXPRESSED DURING: 13 growth stages; BEST Arabidopsis thaliana protein match is: unknown protein (TAIR:AT4G19950.1); Has 246 Blast hits to 244 proteins in 29 species: Archae - 2; Bacteria - 16; Metazoa - 0; Fungi - 0; Plants …
834	Ha412HOChr08g0360391	AT5G17050	UGT78D2	UDP-glucosyl transferase 78D2
835	Ha412HOChr08g0360711	AT5G23810	AAP7	amino acid permease 7
836	Ha412HOChr08g0360771	AT5G23810	AAP7	amino acid permease 7
837	Ha412HOChr08g0361531	AT5G17790	VAR3	zinc finger (Ran-binding) family protein
839	Ha412HOChr08g0361581	AT1G24340	EMB260, EMB2421	FAD/NAD(P)-binding oxidoreductase family protein
840	Ha412HOChr08g0361621	AT4G26850	VTC2	mannose-1-phosphate guanylyltransferase (GDP)s;GDP-galactose:mannose-1-phosphate guanylyltransferases;GDP-galactose:glucose-1-phosphate guanylyltransferases;GDP-galactose:myoinositol-1-phosphate guanylyltransferases;glucose-1-phosphate guanylyltransferase
841	Ha412HOChr08g0361971	AT4G27020		unknown protein; FUNCTIONS IN: molecular_function unknown; LOCATED IN: vacuole; BEST Arabidopsis thaliana protein match is: unknown protein (TAIR:AT5G54870.1); Has 1807 Blast hits to 1807 proteins in 277 species: Archae - 0; Bacteria - 0; Metazoa - 736; Fungi - 347; Plants - 385; Viruses - 0; Other Eukaryotes - 339 (source: NCBI BLink).
842	Ha412HOChr08g0362051	NA	NA	NA
843	Ha412HOChr08g0362281	AT5G54590	CRLK1	Protein kinase superfamily protein
844	Ha412HOChr08g0362871	AT1G52870		Peroxisomal membrane 22 kDa (Mpv17/PMP22) family protein
845	Ha412HOChr08g0363541	AT5G55580		Mitochondrial transcription termination factor family protein
846	Ha412HOChr08g0363691	AT1G73110		P-loop containing nucleoside triphosphate hydrolases superfamily protein
847	Ha412HOChr08g0365321	AT5G23960	ATTPS21, TPS21	terpene synthase 21
848	Ha412HOChr08g0365321	AT5G23960	TPS21	terpene synthase 21
849	Ha412HOChr08g0365581	AT5G50920	CLPC, ATHSP93-V, HSP93-V, DCA1, CLPC1	CLPC homologue 1
850	Ha412HOChr08g0365691	AT3G62270		HCO3- transporter family
851	Ha412HOChr08g0365881	AT5G62840		Phosphoglycerate mutase family protein
852	Ha412HOChr08g0366941	NA	NA	NA
853	Ha412HOChr08g0367281	NA	NA	NA
854	Ha412HOChr08g0367351	AT1G18660		zinc finger (C3HC4-type RING finger) family protein
855	Ha412HOChr08g0367701	AT3G29270		RING/U-box superfamily protein
856	Ha412HOChr08g0367801	AT5G07990	TT7, CYP75B1, D501	Cytochrome P450 superfamily protein
857	Ha412HOChr08g0367941	AT5G08050		Protein of unknown function (DUF1118)
858	Ha412HOChr08g0369001	AT5G08110		nucleic acid binding;ATP-dependent helicases;ATP binding;helicases;ATP-dependent helicases
859	Ha412HOChr08g0369371	AT5G11520	ASP3, YLS4	aspartate aminotransferase 3
860	Ha412HOChr08g0369671	AT3G17470	ATCRSH, CRSH	Ca2+-activated RelA/spot homolog
861	Ha412HOChr08g0369681	AT1G22100		Inositol-pentakisphosphate 2-kinase family protein
862	Ha412HOChr08g0369761	AT4G32770	VTE1, ATSDX1	tocopherol cyclase, chloroplast / vitamin E deficient 1 (VTE1) / sucrose export defective 1 (SXD1)
863	Ha412HOChr08g0369771	AT4G32770	VTE1, ATSDX1	tocopherol cyclase, chloroplast / vitamin E deficient 1 (VTE1) / sucrose export defective 1 (SXD1)
864	Ha412HOChr08g0370331	AT3G06490	MYB108, AtMYB108, BOS1	myb domain protein 108
865	Ha412HOChr08g0371171	AT5G23960	TPS21	terpene synthase 21
866	Ha412HOChr08g0371171	AT5G23960	ATTPS21, TPS21	terpene synthase 21
867	Ha412HOChr08g0371361	AT1G07530	SCL14, ATGRAS2, GRAS2	SCARECROW-like 14
868	Ha412HOChr08g0371381	AT2G29080	ftsh3	FTSH protease 3
869	Ha412HOChr08g0371801	AT5G59580	UGT76E1	UDP-glucosyl transferase 76E1
870	Ha412HOChr09g0372481	AT2G06025		Acyl-CoA N-acyltransferases (NAT) superfamily protein
871	Ha412HOChr09g0372791	AT4G29820	CFIM-25, ATCFIM-25	homolog of CFIM-25
872	Ha412HOChr09g0373951	AT2G19880		Nucleotide-diphospho-sugar transferases superfamily protein
873	Ha412HOChr09g0374211	AT2G43840	UGT74F1	UDP-glycosyltransferase 74 F1
874	Ha412HOChr09g0374251	AT2G43820	GT, UGT74F2, ATSAGT1, SGT1, SAGT1	UDP-glucosyltransferase 74F2
875	Ha412HOChr09g0375231	AT2G45560	CYP76C1	cytochrome P450, family 76, subfamily C, polypeptide 1
876	Ha412HOChr09g0376641	AT5G60360	AALP, ALP	aleurain-like protease
878	Ha412HOChr09g0376641	AT5G60360	SAG2, AALP, ALP	aleurain-like protease
882	Ha412HOChr09g0377461	NA	NA	NA
883	Ha412HOChr09g0379821	AT2G47910	CRR6	chlororespiratory reduction 6
884	Ha412HOChr09g0379851	NA	NA	NA
885	Ha412HOChr09g0380871	AT1G30700		FAD-binding Berberine family protein
886	Ha412HOChr09g0382081	AT5G48930	HCT	hydroxycinnamoyl-CoA shikimate/quinate hydroxycinnamoyl transferase
887	Ha412HOChr09g0382791	AT1G73050		Glucose-methanol-choline (GMC) oxidoreductase family protein
888	Ha412HOChr09g0383271	AT1G52340	ABA2, SIS4, GIN1, SDR1, ISI4, SRE1, ATABA2, ATSDR1	NAD(P)-binding Rossmann-fold superfamily protein
889	Ha412HOChr09g0383291	AT2G18950	HPT1, TPT1, ATHPT, VTE2	homogentisate phytyltransferase 1
890	Ha412HOChr09g0383381	NA	NA	NA
891	Ha412HOChr09g0384131	AT1G19220	ARF19, IAA22, ARF11	auxin response factor 19
893	Ha412HOChr09g0385401	AT1G05450		Bifunctional inhibitor/lipid-transfer protein/seed storage 2S albumin superfamily protein
894	Ha412HOChr09g0387471	AT3G26070		Plastid-lipid associated protein PAP / fibrillin family protein
895	Ha412HOChr09g0387721	AT1G36050		Endoplasmic reticulum vesicle transporter protein
896	Ha412HOChr09g0388071	AT3G63470	scpl40	serine carboxypeptidase-like 40
897	Ha412HOChr09g0388451	AT4G34410	RRTF1	redox responsive transcription factor 1
898	Ha412HOChr09g0388631	AT5G53450	ORG1	OBP3-responsive gene 1
899	Ha412HOChr09g0390851	AT4G30080	ARF16	auxin response factor 16
900	Ha412HOChr09g0391111	AT1G48850	EMB1144	chorismate synthase, putative / 5-enolpyruvylshikimate-3-phosphate phospholyase, putative
901	Ha412HOChr09g0391331	AT2G39190	ATATH8	Protein kinase superfamily protein
902	Ha412HOChr09g0391941	AT5G13550	SULTR4;1	sulfate transporter 4.1
903	Ha412HOChr09g0391961	AT2G39450	MTP11, ATMTP11	Cation efflux family protein
904	Ha412HOChr09g0392681	AT2G37800		Cysteine/Histidine-rich C1 domain family protein
905	Ha412HOChr09g0392821	AT5G05930	ATGC1, GC1	guanylyl cyclase 1
906	Ha412HOChr09g0392821	AT5G05930	GC1	guanylyl cyclase 1
907	Ha412HOChr09g0393001	AT2G40095		Alpha/beta hydrolase related protein
908	Ha412HOChr09g0394021	AT3G56200		Transmembrane amino acid transporter family protein
909	Ha412HOChr09g0394061	AT3G56200		Transmembrane amino acid transporter family protein
910	Ha412HOChr09g0395241	AT5G53120	SPDS3, SPMS, ATSPDS3	spermidine synthase 3
911	Ha412HOChr09g0395241	AT5G53120	SPDS3	spermidine synthase 3
912	Ha412HOChr09g0395241	AT5G53120	SPDS3, SPMS	spermidine synthase 3
913	Ha412HOChr09g0395261	AT5G24130		unknown protein; FUNCTIONS IN: molecular_function unknown; INVOLVED IN: biological_process unknown; LOCATED IN: mitochondrion; EXPRESSED IN: petal, leaf whorl, flower; EXPRESSED DURING: 4 anthesis, petal differentiation and expansion stage; Has 1807 Blast hits to 1807 proteins in 277 species: Archae - 0; Bacteria - 0; Metazoa - 736; Fungi - 347; Plants - 385; Viruses - 0; Other Eukaryotes - 339 (…
914	Ha412HOChr09g0395431	AT1G64140		BEST Arabidopsis thaliana protein match is: loricrin-related (TAIR:AT5G64550.1); Has 3596 Blast hits to 2004 proteins in 150 species: Archae - 0; Bacteria - 54; Metazoa - 1597; Fungi - 38; Plants - 513; Viruses - 9; Other Eukaryotes - 1385 (source: NCBI BLink).
915	Ha412HOChr09g0395611	AT3G16520	UGT88A1	UDP-glucosyl transferase 88A1
916	Ha412HOChr09g0395631	AT3G16520	UGT88A1	UDP-glucosyl transferase 88A1
917	Ha412HOChr09g0397301	NA	NA	NA
918	Ha412HOChr09g0397591	AT5G62960		unknown protein; BEST Arabidopsis thaliana protein match is: unknown protein (TAIR:AT1G10660.1); Has 35333 Blast hits to 34131 proteins in 2444 species: Archae - 798; Bacteria - 22429; Metazoa - 974; Fungi - 991; Plants - 531; Viruses - 0; Other Eukaryotes - 9610 (source: NCBI BLink).
919	Ha412HOChr09g0397951	AT3G27570		Sucrase/ferredoxin-like family protein
920	Ha412HOChr09g0398071	NA	NA	NA
921	Ha412HOChr09g0399271	AT3G27020	YSL6	YELLOW STRIPE like 6
922	Ha412HOChr09g0399281	AT3G27020	YSL6	YELLOW STRIPE like 6
923	Ha412HOChr09g0399321	AT3G01990	ACR6	ACT domain repeat 6
924	Ha412HOChr09g0399351	AT5G41050		Pollen Ole e 1 allergen and extensin family protein
925	Ha412HOChr09g0399691	AT5G66210	CPK28	calcium-dependent protein kinase 28
926	Ha412HOChr09g0399981	AT3G25830	ATTPS-CIN, TPS-CIN	terpene synthase-like sequence-1,8-cineole
927	Ha412HOChr09g0401551	AT5G08640	FLS1	flavonol synthase 1
928	Ha412HOChr09g0401551	AT5G08640	FLS, ATFLS1, FLS1	flavonol synthase 1
929	Ha412HOChr09g0402151	AT5G26820	ATIREG3, MAR1, RTS3, IREG3	iron-regulated protein 3
930	Ha412HOChr09g0402601	AT1G65730	YSL7	YELLOW STRIPE like 7
931	Ha412HOChr09g0403511	AT5G65110	ACX2, ATACX2	acyl-CoA oxidase 2
932	Ha412HOChr09g0403601	AT2G22250	ATAAT, AAT, MEE17	aspartate aminotransferase
933	Ha412HOChr09g0403701	AT1G35460		basic helix-loop-helix (bHLH) DNA-binding superfamily protein
934	Ha412HOChr09g0405331	AT3G11480	BSMT1, ATBSMT1	S-adenosyl-L-methionine-dependent methyltransferases superfamily protein
935	Ha412HOChr09g0405661	AT5G11720		Glycosyl hydrolases family 31 protein
936	Ha412HOChr09g0405981	AT5G38660	APE1	acclimation of photosynthesis to environment
937	Ha412HOChr09g0406801	AT2G01300		unknown protein; BEST Arabidopsis thaliana protein match is: unknown protein (TAIR:AT1G15010.1); Has 73 Blast hits to 73 proteins in 12 species: Archae - 0; Bacteria - 0; Metazoa - 0; Fungi - 0; Plants - 73; Viruses - 0; Other Eukaryotes - 0 (source: NCBI BLink).
938	Ha412HOChr09g0407081	AT3G17980		Calcium-dependent lipid-binding (CaLB domain) family protein
939	Ha412HOChr09g0407481	AT4G37880		LisH/CRA/RING-U-box domains-containing protein
940	Ha412HOChr09g0408011	AT2G22900		Galactosyl transferase GMA12/MNN10 family protein
941	Ha412HOChr09g0409661	AT5G67140		F-box/RNI-like superfamily protein
942	Ha412HOChr09g0410341	NA	NA	NA
943	Ha412HOChr09g0412051	AT1G13680		PLC-like phosphodiesterases superfamily protein
944	Ha412HOChr09g0412191	AT3G51550	FER	Malectin/receptor-like protein kinase family protein
945	Ha412HOChr09g0412521	AT3G02170	LNG2	longifolia2
946	Ha412HOChr09g0412861	AT3G29240		Protein of unknown function (DUF179)
947	Ha412HOChr09g0413171	AT3G29060		EXS (ERD1/XPR1/SYG1) family protein
948	Ha412HOChr09g0413341	ATMG01250	ORF102	RNA-directed DNA polymerase (reverse transcriptase)
949	Ha412HOChr09g0413611	NA	NA	NA
950	Ha412HOChr09g0413661	AT5G39830	DEGP8, DEG8	Trypsin family protein with PDZ domain
951	Ha412HOChr09g0413841	AT1G01720	ATAF1, ANAC002	NAC (No Apical Meristem) domain transcriptional regulator superfamily protein
952	Ha412HOChr09g0414071	AT5G40010	AATP1	AAA-ATPase 1
953	Ha412HOChr09g0414641	AT3G48030		hypoxia-responsive family protein / zinc finger (C3HC4-type RING finger) family protein
954	Ha412HOChr09g0414901	AT3G27930		unknown protein; FUNCTIONS IN: molecular_function unknown; LOCATED IN: cellular_component unknown; EXPRESSED IN: 23 plant structures; EXPRESSED DURING: 14 growth stages.
955	Ha412HOChr09g0414901	AT3G27930		unknown protein; FUNCTIONS IN: molecular_function unknown; INVOLVED IN: N-terminal protein myristoylation; LOCATED IN: cellular_component unknown; EXPRESSED IN: 23 plant structures; EXPRESSED DURING: 14 growth stages; Has 35 Blast hits to 35 proteins in 12 species: Archae - 0; Bacteria - 0; Metazoa - 0; Fungi - 0; Plants - 35; Viruses - 0; Other Eukaryotes - 0 (source: NCBI BLink).
956	Ha412HOChr09g0415281	AT1G22850		SNARE associated Golgi protein family
957	Ha412HOChr09g0415321	AT3G12120	FAD2	fatty acid desaturase 2
958	Ha412HOChr09g0415371	AT5G49840		ATP-dependent Clp protease
959	Ha412HOChr09g0415521	NA	NA	NA
960	Ha412HOChr09g0415751	AT3G17800		Protein of unknown function (DUF760)
961	Ha412HOChr09g0416351	AT1G59840	CCB4	cofactor assembly of complex C
962	Ha412HOChr09g0416451	AT1G46480	WOX4	WUSCHEL related homeobox 4
963	Ha412HOChr09g0416841	NA	NA	NA
964	Ha412HOChr09g0417141	AT2G26540	HEMD, UROS, ATUROS, ATDUF3, DUF3	uroporphyrinogen-III synthase family protein
965	Ha412HOChr09g0417351	AT4G31940	CYP82C4	cytochrome P450, family 82, subfamily C, polypeptide 4
966	Ha412HOChr09g0417601	AT5G25900	GA3, CYP701A3, ATKO1	GA requiring 3
967	Ha412HOChr09g0417901	AT5G42650	AOS, CYP74A, DDE2	allene oxide synthase
968	Ha412HOChr09g0418301	AT1G47330		CBS domain-containing protein with a domain of unknown function (DUF21)
969	Ha412HOChr09g0418991	AT4G24160		alpha/beta-Hydrolases superfamily protein
970	Ha412HOChr09g0420761	AT5G61430	ANAC100, ATNAC5, NAC100	NAC domain containing protein 100
971	Ha412HOChr09g0421431	AT5G62680		Major facilitator superfamily protein
972	Ha412HOChr09g0421561	AT1G74750		Pentatricopeptide repeat (PPR) superfamily protein
973	Ha412HOChr09g0421871	AT1G19010		unknown protein; BEST Arabidopsis thaliana protein match is: unknown protein (TAIR:AT1G74860.1); Has 238 Blast hits to 225 proteins in 78 species: Archae - 0; Bacteria - 7; Metazoa - 99; Fungi - 18; Plants - 69; Viruses - 0; Other Eukaryotes - 45 (source: NCBI BLink).
974	Ha412HOChr09g0421871	AT1G19010		unknown protein; BEST Arabidopsis thaliana protein match is: unknown protein (TAIR:AT1G74860.1); Has 337 Blast hits to 320 proteins in 97 species: Archae - 0; Bacteria - 14; Metazoa - 153; Fungi - 26; Plants - 76; Viruses - 0; Other Eukaryotes - 68 (source: NCBI BLink).
975	Ha412HOChr09g0422471	AT5G62790	DXR	1-deoxy-D-xylulose 5-phosphate reductoisomerase
976	Ha412HOChr09g0422471	AT5G62790	DXR, PDE129	1-deoxy-D-xylulose 5-phosphate reductoisomerase
977	Ha412HOChr09g0422581	AT1G10650		SBP (S-ribonuclease binding protein) family protein
978	Ha412HOChr09g0423081	AT4G20360	ATRAB8D, ATRABE1B, RABE1b	RAB GTPase homolog E1B
979	Ha412HOChr09g0423121	AT4G12690		Plant protein of unknown function (DUF868)
980	Ha412HOChr09g0423771	AT5G63380		AMP-dependent synthetase and ligase family protein
981	Ha412HOChr09g0424131	AT3G01930		Major facilitator superfamily protein
982	Ha412HOChr09g0424191	AT3G48610	NPC6	non-specific phospholipase C6
983	Ha412HOChr09g0424401	AT5G41040		HXXXD-type acyl-transferase family protein
984	Ha412HOChr09g0425191	AT5G51010		Rubredoxin-like superfamily protein
985	Ha412HOChr09g0425241	AT5G61820		FUNCTIONS IN: molecular_function unknown; INVOLVED IN: biological_process unknown; LOCATED IN: vacuole; EXPRESSED IN: 24 plant structures; EXPRESSED DURING: 15 growth stages; CONTAINS InterPro DOMAIN/s: Stress up-regulated Nod 19 (InterPro:IPR011692); Has 30201 Blast hits to 17322 proteins in 780 species: Archae - 12; Bacteria - 1396; Metazoa - 17338; Fungi - 3422; Plants - 5037; Viruses - 0; Oth…
986	Ha412HOChr09g0425531	AT1G51680	4CL1, 4CL.1, AT4CL1	4-coumarate:CoA ligase 1
987	Ha412HOChr09g0425651	AT1G80940		unknown protein; Has 30201 Blast hits to 17322 proteins in 780 species: Archae - 12; Bacteria - 1396; Metazoa - 17338; Fungi - 3422; Plants - 5037; Viruses - 0; Other Eukaryotes - 2996 (source: NCBI BLink).
988	Ha412HOChr09g0425651	AT1G80940		unknown protein; Has 35333 Blast hits to 34131 proteins in 2444 species: Archae - 798; Bacteria - 22429; Metazoa - 974; Fungi - 991; Plants - 531; Viruses - 0; Other Eukaryotes - 9610 (source: NCBI BLink).
989	Ha412HOChr09g0425811	AT1G80840	WRKY40, ATWRKY40	WRKY DNA-binding protein 40
990	Ha412HOChr09g0426211	AT1G80530		Major facilitator superfamily protein
991	Ha412HOChr09g0426291	AT1G15750	WSIP1, TPL	Transducin family protein / WD-40 repeat family protein
992	Ha412HOChr09g0426401	AT1G80050	APT2, ATAPT2, PHT1.1	adenine phosphoribosyl transferase 2
993	Ha412HOChr09g0426861	NA	NA	NA
994	Ha412HOChr09g0426881	AT3G15620	UVR3	DNA photolyase family protein
995	Ha412HOChr09g0427051	AT1G52770		Phototropic-responsive NPH3 family protein
996	Ha412HOChr09g0428081	AT1G59870	PEN3, PDR8, ATPDR8, ABCG36, ATABCG36	ABC-2 and Plant PDR ABC-type transporter family protein
997	Ha412HOChr09g0428251	AT3G21360		2-oxoglutarate (2OG) and Fe(II)-dependent oxygenase superfamily protein
998	Ha412HOChr09g0428441	AT5G51260		HAD superfamily, subfamily IIIB acid phosphatase
999	Ha412HOChr09g0429331	AT3G12500	ATHCHIB, PR3, PR-3, CHI-B, B-CHI, HCHIB	basic chitinase
1000	Ha412HOChr09g0429471	AT1G72510		Protein of unknown function (DUF1677)
1001	Ha412HOChr09g0429501	NA	NA	NA
1002	Ha412HOChr09g0430301	AT1G55960		Polyketide cyclase/dehydrase and lipid transport superfamily protein
1003	Ha412HOChr09g0430321	AT1G16720	HCF173	high chlorophyll fluorescence phenotype 173
1004	Ha412HOChr10g0430941	AT5G65380		MATE efflux family protein
1005	Ha412HOChr10g0431191	AT1G78290		Protein kinase superfamily protein
1006	Ha412HOChr10g0431211	AT1G22410		Class-II DAHP synthetase family protein
1007	Ha412HOChr10g0431951	AT1G71810		Protein kinase superfamily protein
1008	Ha412HOChr10g0432491	AT1G27480		alpha/beta-Hydrolases superfamily protein
1009	Ha412HOChr10g0432571	AT3G25180	CYP82G1	cytochrome P450, family 82, subfamily G, polypeptide 1
1010	Ha412HOChr10g0432741	AT5G48655		RING/U-box superfamily protein
1011	Ha412HOChr10g0433491	AT5G48850	ATSDI1	Tetratricopeptide repeat (TPR)-like superfamily protein
1012	Ha412HOChr10g0434281	AT5G46050	ATPTR3, PTR3	peptide transporter 3
1013	Ha412HOChr10g0434511	AT3G21360		2-oxoglutarate (2OG) and Fe(II)-dependent oxygenase superfamily protein
1014	Ha412HOChr10g0434581	AT2G18760	CHR8	chromatin remodeling 8
1015	Ha412HOChr10g0434671	AT1G06210		ENTH/VHS/GAT family protein
1016	Ha412HOChr10g0435381	AT2G30570	PSBW	photosystem II reaction center W
1017	Ha412HOChr10g0435391	AT1G06780	GAUT6	galacturonosyltransferase 6
1018	Ha412HOChr10g0435441	AT5G43700	ATAUX2-11, IAA4	AUX/IAA transcriptional regulator family protein
1019	Ha412HOChr10g0436361	AT4G02780	GA1, ABC33, ATCPS1, CPS, CPS1	Terpenoid cyclases/Protein prenyltransferases superfamily protein
1020	Ha412HOChr10g0437441	AT4G24990	ATGP4	Ubiquitin family protein
1021	Ha412HOChr10g0437961	AT1G02880	TPK1	thiamin pyrophosphokinase1
1022	Ha412HOChr10g0438411	AT2G47180	AtGolS1, GolS1	galactinol synthase 1
1023	Ha412HOChr10g0439071	AT2G47460	MYB12, ATMYB12, PFG1	myb domain protein 12
1024	Ha412HOChr10g0439171	NA	NA	NA
1025	Ha412HOChr10g0439411	AT3G62150	PGP21	P-glycoprotein 21
1026	Ha412HOChr10g0440551	AT5G19640		Major facilitator superfamily protein
1027	Ha412HOChr10g0440841	AT3G51730		saposin B domain-containing protein
1028	Ha412HOChr10g0445381	AT5G06860	PGIP1, ATPGIP1	polygalacturonase inhibiting protein 1
1029	Ha412HOChr10g0445861	AT1G51200		A20/AN1-like zinc finger family protein
1030	Ha412HOChr10g0446121	AT5G13650		elongation factor family protein
1031	Ha412HOChr10g0447421	AT4G39730		Lipase/lipooxygenase, PLAT/LH2 family protein
1032	Ha412HOChr10g0447951	AT3G56950	SIP2;1	small and basic intrinsic protein 2;1
1033	Ha412HOChr10g0447951	AT3G56950	SIP2;1, SIP2	small and basic intrinsic protein 2;1
1034	Ha412HOChr10g0448041	AT3G54000		CONTAINS InterPro DOMAIN/s: Uncharacterised conserved protein UCP022260 (InterPro:IPR016802); Has 94 Blast hits to 94 proteins in 14 species: Archae - 0; Bacteria - 0; Metazoa - 0; Fungi - 0; Plants - 94; Viruses - 0; Other Eukaryotes - 0 (source: NCBI BLink).
1035	Ha412HOChr10g0448041	AT3G54000		unknown protein; Has 35333 Blast hits to 34131 proteins in 2444 species: Archae - 798; Bacteria - 22429; Metazoa - 974; Fungi - 991; Plants - 531; Viruses - 0; Other Eukaryotes - 9610 (source: NCBI BLink).
1036	Ha412HOChr10g0448121	AT3G57280		Transmembrane proteins 14C
1037	Ha412HOChr10g0448281	AT2G40860		protein kinase family protein / protein phosphatase 2C ( PP2C) family protein
1038	Ha412HOChr10g0449171	AT4G03560	ATTPC1, TPC1, ATCCH1, FOU2	two-pore channel 1
1039	Ha412HOChr10g0450281	AT4G03410		Peroxisomal membrane 22 kDa (Mpv17/PMP22) family protein
1040	Ha412HOChr10g0452121	AT2G25730		unknown protein; LOCATED IN: cellular_component unknown; EXPRESSED IN: 23 plant structures; EXPRESSED DURING: 14 growth stages.
1041	Ha412HOChr10g0452121	AT2G25730		unknown protein; Has 157 Blast hits to 144 proteins in 62 species: Archae - 0; Bacteria - 0; Metazoa - 101; Fungi - 0; Plants - 35; Viruses - 0; Other Eukaryotes - 21 (source: NCBI BLink).
1046	Ha412HOChr10g0452301	AT4G20760		NAD(P)-binding Rossmann-fold superfamily protein
1047	Ha412HOChr10g0452961	AT1G05620	URH2	uridine-ribohydrolase 2
1048	Ha412HOChr10g0453151	AT4G14680	APS3	Pseudouridine synthase/archaeosine transglycosylase-like family protein
1049	Ha412HOChr10g0453161	AT5G63860	UVR8	Regulator of chromosome condensation (RCC1) family protein
1050	Ha412HOChr10g0453981	AT5G26742	emb1138	DEAD box RNA helicase (RH3)
1051	Ha412HOChr10g0454891	AT1G60950	FED A, ATFD2	2Fe-2S ferredoxin-like superfamily protein
1052	Ha412HOChr10g0455051	AT1G22020	SHM6	serine hydroxymethyltransferase 6
1053	Ha412HOChr10g0456961	AT3G44540	FAR4	fatty acid reductase 4
1054	Ha412HOChr10g0457061	AT1G77840		Translation initiation factor IF2/IF5
1055	Ha412HOChr10g0457071	AT1G77840		Translation initiation factor IF2/IF5
1056	Ha412HOChr10g0457181	AT2G36690		2-oxoglutarate (2OG) and Fe(II)-dependent oxygenase superfamily protein
1057	Ha412HOChr10g0457651	AT4G37850		basic helix-loop-helix (bHLH) DNA-binding superfamily protein
1058	Ha412HOChr10g0457901	AT4G33700		CBS domain-containing protein with a domain of unknown function (DUF21)
1059	Ha412HOChr10g0459221	AT3G19540		Protein of unknown function (DUF620)
1060	Ha412HOChr10g0459271	AT2G14960	GH3.1	Auxin-responsive GH3 family protein
1061	Ha412HOChr10g0459401	AT1G49820	ATMTK, MTK	S-methyl-5-thioribose kinase
1062	Ha412HOChr10g0460401	AT2G15560		Putative endonuclease or glycosyl hydrolase
1063	Ha412HOChr10g0460791	AT3G19170	ATPREP1, ATZNMP, PREP1	presequence protease 1
1064	Ha412HOChr10g0460791	AT3G19170	PREP1	presequence protease 1
1065	Ha412HOChr10g0461451	AT3G15660	ATGRX4, GRX4	glutaredoxin 4
1066	Ha412HOChr10g0462071	AT3G15900		unknown protein; FUNCTIONS IN: molecular_function unknown; INVOLVED IN: biological_process unknown; LOCATED IN: chloroplast; EXPRESSED IN: 23 plant structures; EXPRESSED DURING: 13 growth stages; Has 26 Blast hits to 26 proteins in 10 species: Archae - 0; Bacteria - 0; Metazoa - 0; Fungi - 0; Plants - 26; Viruses - 0; Other Eukaryotes - 0 (source: NCBI BLink).
1067	Ha412HOChr10g0462151	AT1G53090	SPA4	SPA1-related 4
1068	Ha412HOChr10g0462591	AT3G15090		GroES-like zinc-binding alcohol dehydrogenase family protein
1069	Ha412HOChr10g0463411	AT1G78600	LZF1	light-regulated zinc finger protein 1
1070	Ha412HOChr10g0463411	AT1G78600	LZF1, STH3, DBB3	light-regulated zinc finger protein 1
1071	Ha412HOChr10g0463441	AT2G30920	ATCOQ3, EMB3002, COQ3	coenzyme Q 3
1072	Ha412HOChr10g0463451	AT1G78510	SPS1	solanesyl diphosphate synthase 1
1073	Ha412HOChr10g0463561	AT1G17100		SOUL heme-binding family protein
1074	Ha412HOChr10g0463671	AT1G05200	ATGLR3.4, GLR3.4, GLUR3	glutamate receptor 3.4
1075	Ha412HOChr10g0464031	AT2G32640		Lycopene beta/epsilon cyclase protein
1076	Ha412HOChr10g0464501	AT1G12030		Protein of unknown function (DUF506)
1077	Ha412HOChr10g0464871	AT2G04900		unknown protein; FUNCTIONS IN: molecular_function unknown; INVOLVED IN: N-terminal protein myristoylation; LOCATED IN: cellular_component unknown; EXPRESSED IN: 23 plant structures; EXPRESSED DURING: 15 growth stages; CONTAINS InterPro DOMAIN/s: Protein of unknown function DUF423 (InterPro:IPR006696); Has 1824 Blast hits to 1824 proteins in 878 species: Archae - 0; Bacteria - 1498; Metazoa - 118;…
1078	Ha412HOChr10g0464871	AT2G04900		unknown protein; FUNCTIONS IN: molecular_function unknown; LOCATED IN: cellular_component unknown; EXPRESSED IN: 23 plant structures; EXPRESSED DURING: 15 growth stages; CONTAINS InterPro DOMAIN/s: Protein of unknown function DUF423 (InterPro:IPR006696); Has 30201 Blast hits to 17322 proteins in 780 species: Archae - 12; Bacteria - 1396; Metazoa - 17338; Fungi - 3422; Plants - 5037; Viruses - 0; …
1079	Ha412HOChr10g0465071	AT3G14370	WAG2	Protein kinase superfamily protein
1080	Ha412HOChr10g0467401	AT5G57345		unknown protein; Has 30201 Blast hits to 17322 proteins in 780 species: Archae - 12; Bacteria - 1396; Metazoa - 17338; Fungi - 3422; Plants - 5037; Viruses - 0; Other Eukaryotes - 2996 (source: NCBI BLink).
1081	Ha412HOChr10g0467541	AT5G57240	ORP4C	OSBP(oxysterol binding protein)-related protein 4C
1082	Ha412HOChr10g0468051	AT4G10180	DET1, FUS2, ATDET1	light-mediated development protein 1 / deetiolated1 (DET1)
1083	Ha412HOChr10g0468711	AT5G60410	ATSIZ1, SIZ1	DNA-binding protein with MIZ/SP-RING zinc finger, PHD-finger and SAP domain
1084	Ha412HOChr10g0468751	AT5G21280		hydroxyproline-rich glycoprotein family protein
1085	Ha412HOChr10g0468891	AT2G26340		unknown protein.
1086	Ha412HOChr10g0468891	AT2G26340		unknown protein; FUNCTIONS IN: molecular_function unknown; INVOLVED IN: biological_process unknown; LOCATED IN: chloroplast thylakoid membrane, chloroplast thylakoid lumen, chloroplast; EXPRESSED IN: 22 plant structures; EXPRESSED DURING: 13 growth stages; Has 38 Blast hits to 38 proteins in 13 species: Archae - 0; Bacteria - 0; Metazoa - 0; Fungi - 0; Plants - 38; Viruses - 0; Other Eukaryotes -…
1087	Ha412HOChr10g0468941	AT5G21920	YLMG2, ATYLMG2	YGGT family protein
1088	Ha412HOChr10g0468941	AT5G21920	YLMG2	YGGT family protein
1089	Ha412HOChr10g0469431	AT3G23600		alpha/beta-Hydrolases superfamily protein
1090	Ha412HOChr10g0469511	AT3G23600		alpha/beta-Hydrolases superfamily protein
1091	Ha412HOChr10g0471221	AT3G14067		Subtilase family protein
1092	Ha412HOChr10g0471321	AT1G72510		Protein of unknown function (DUF1677)
1093	Ha412HOChr10g0471331	AT1G72510		Protein of unknown function (DUF1677)
1094	Ha412HOChr10g0472751	AT3G15540	IAA19, MSG2	indole-3-acetic acid inducible 19
1095	Ha412HOChr10g0473021	AT5G48930	HCT	hydroxycinnamoyl-CoA shikimate/quinate hydroxycinnamoyl transferase
1096	Ha412HOChr10g0473501	AT5G35170		adenylate kinase family protein
1097	Ha412HOChr10g0473611	AT5G34850	ATPAP26, PAP26	purple acid phosphatase 26
1098	Ha412HOChr10g0474801	AT5G20230	ATBCB, BCB, SAG14	blue-copper-binding protein
1099	Ha412HOChr10g0474891	AT5G20190		Tetratricopeptide repeat (TPR)-like superfamily protein
1100	Ha412HOChr10g0475101	NA	NA	NA
1101	Ha412HOChr10g0475371	AT5G20140		SOUL heme-binding family protein
1102	Ha412HOChr10g0476621	AT3G24503	ALDH2C4, ALDH1A, REF1	aldehyde dehydrogenase 2C4
1103	Ha412HOChr10g0476921	AT4G28940		Phosphorylase superfamily protein
1104	Ha412HOChr10g0477101	AT1G77210	STP14, AtSTP14	sugar transporter 14
1105	Ha412HOChr10g0477101	AT1G77210	STP14	sugar transporter 14
1106	Ha412HOChr10g0477861	AT3G13750	BGAL1	beta galactosidase 1
1107	Ha412HOChr10g0478131	AT1G30760		FAD-binding Berberine family protein
1108	Ha412HOChr11g0478881	AT1G34000	OHP2	one-helix protein 2
1109	Ha412HOChr11g0479501	AT5G10180	AST68, SULTR2;1	slufate transporter 2;1
1110	Ha412HOChr11g0479511	AT1G22150	SULTR1;3	sulfate transporter 1;3
1111	Ha412HOChr11g0481301	AT5G02280		SNARE-like superfamily protein
1112	Ha412HOChr11g0481421	AT4G37470		alpha/beta-Hydrolases superfamily protein
1113	Ha412HOChr11g0481451	AT5G67390		unknown protein; BEST Arabidopsis thaliana protein match is: Plant protein of unknown function (DUF863) (TAIR:AT1G69360.1); Has 1807 Blast hits to 1807 proteins in 277 species: Archae - 0; Bacteria - 0; Metazoa - 736; Fungi - 347; Plants - 385; Viruses - 0; Other Eukaryotes - 339 (source: NCBI BLink).
1114	Ha412HOChr11g0481451	AT5G67390		unknown protein; BEST Arabidopsis thaliana protein match is: Plant protein of unknown function (DUF863) (TAIR:AT1G69360.1); Has 186 Blast hits to 186 proteins in 18 species: Archae - 0; Bacteria - 0; Metazoa - 0; Fungi - 0; Plants - 170; Viruses - 0; Other Eukaryotes - 16 (source: NCBI BLink).
1115	Ha412HOChr11g0481841	AT4G37790	HAT22	Homeobox-leucine zipper protein family
1116	Ha412HOChr11g0482251	AT4G37930	SHM1, STM, SHMT1	serine transhydroxymethyltransferase 1
1117	Ha412HOChr11g0482691	AT5G38170		Bifunctional inhibitor/lipid-transfer protein/seed storage 2S albumin superfamily protein
1118	Ha412HOChr11g0483491	AT4G36530		alpha/beta-Hydrolases superfamily protein
1119	Ha412HOChr11g0483901	AT4G36220	FAH1, CYP84A1	ferulic acid 5-hydroxylase 1
1120	Ha412HOChr11g0484021	AT1G44446	CH1, ATCAO, CAO	Pheophorbide a oxygenase family protein with Rieske [2Fe-2S] domain
1121	Ha412HOChr11g0484711	AT4G10030		alpha/beta-Hydrolases superfamily protein
1122	Ha412HOChr11g0485111	AT3G47570		Leucine-rich repeat protein kinase family protein
1123	Ha412HOChr11g0485391	AT3G16150		N-terminal nucleophile aminohydrolases (Ntn hydrolases) superfamily protein
1124	Ha412HOChr11g0486261	AT2G05310		unknown protein; FUNCTIONS IN: molecular_function unknown; INVOLVED IN: biological_process unknown; LOCATED IN: chloroplast; BEST Arabidopsis thaliana protein match is: unknown protein (TAIR:AT4G13500.1); Has 50 Blast hits to 50 proteins in 20 species: Archae - 0; Bacteria - 0; Metazoa - 0; Fungi - 0; Plants - 50; Viruses - 0; Other Eukaryotes - 0 (source: NCBI BLink).
1125	Ha412HOChr11g0486301	NA	NA	NA
1126	Ha412HOChr11g0486431	AT3G07700		Protein kinase superfamily protein
1127	Ha412HOChr11g0486471	AT3G07670		Rubisco methyltransferase family protein
1128	Ha412HOChr11g0486481	AT2G04360		unknown protein; FUNCTIONS IN: molecular_function unknown; LOCATED IN: chloroplast; EXPRESSED IN: 22 plant structures; EXPRESSED DURING: 13 growth stages; Has 35333 Blast hits to 34131 proteins in 2444 species: Archae - 798; Bacteria - 22429; Metazoa - 974; Fungi - 991; Plants - 531; Viruses - 0; Other Eukaryotes - 9610 (source: NCBI BLink).
1129	Ha412HOChr11g0486991	AT1G17220	FUG1	Translation initiation factor 2, small GTP-binding protein
1130	Ha412HOChr11g0487561	NA	NA	NA
1131	Ha412HOChr11g0487821	AT3G14770	SWEET2, AtSWEET2	Nodulin MtN3 family protein
1132	Ha412HOChr11g0488141	AT3G14840		Leucine-rich repeat transmembrane protein kinase
1133	Ha412HOChr11g0489381	AT5G60360	AALP, ALP	aleurain-like protease
1134	Ha412HOChr11g0489381	AT5G60360	SAG2, AALP, ALP	aleurain-like protease
1135	Ha412HOChr11g0489551	AT4G27520	ENODL2, AtENODL2	early nodulin-like protein 2
1136	Ha412HOChr11g0490531	AT4G27290		S-locus lectin protein kinase family protein
1137	Ha412HOChr11g0491631	AT5G54540		Uncharacterised conserved protein (UCP012943)
1138	Ha412HOChr11g0491691	AT5G48150	PAT1	GRAS family transcription factor
1139	Ha412HOChr11g0491791	AT5G54680	ILR3, bHLH105	basic helix-loop-helix (bHLH) DNA-binding superfamily protein
1140	Ha412HOChr11g0492861	AT3G13110	ATSERAT2;2, SAT-1, SAT-A, SAT3, SAT-M, SERAT2;2	serine acetyltransferase 2;2
1141	Ha412HOChr11g0494921	AT5G56090	COX15	cytochrome c oxidase 15
1142	Ha412HOChr11g0495071	AT5G56170	LLG1	LORELEI-LIKE-GPI-ANCHORED PROTEIN 1
1143	Ha412HOChr11g0495221	AT5G56260		Ribonuclease E inhibitor RraA/Dimethylmenaquinone methyltransferase
1144	Ha412HOChr11g0495561	NA	NA	NA
1145	Ha412HOChr11g0495611	NA	NA	NA
1146	Ha412HOChr11g0496661	AT1G79440	ALDH5F1, SSADH1, SSADH	aldehyde dehydrogenase 5F1
1147	Ha412HOChr11g0497391	AT4G27020		unknown protein; FUNCTIONS IN: molecular_function unknown; LOCATED IN: vacuole; BEST Arabidopsis thaliana protein match is: unknown protein (TAIR:AT5G54870.1); Has 1807 Blast hits to 1807 proteins in 277 species: Archae - 0; Bacteria - 0; Metazoa - 736; Fungi - 347; Plants - 385; Viruses - 0; Other Eukaryotes - 339 (source: NCBI BLink).
1148	Ha412HOChr11g0498121	AT1G02170	LOL3, ATMCPB1, MCP1B, ATMC1, MC1	metacaspase 1
1149	Ha412HOChr11g0498161	NA	NA	NA
1150	Ha412HOChr11g0498981	AT1G03970	GBF4	G-box binding factor 4
1151	Ha412HOChr11g0500581	AT1G80160		Lactoylglutathione lyase / glyoxalase I family protein
1152	Ha412HOChr11g0500791	AT1G57770		FAD/NAD(P)-binding oxidoreductase family protein
1153	Ha412HOChr11g0500861	AT1G76690	OPR2, ATOPR2	12-oxophytodienoate reductase 2
1154	Ha412HOChr11g0501331	AT1G34060		Pyridoxal phosphate (PLP)-dependent transferases superfamily protein
1155	Ha412HOChr11g0501391	AT1G34060		Pyridoxal phosphate (PLP)-dependent transferases superfamily protein
1156	Ha412HOChr11g0501591	NA	NA	NA
1157	Ha412HOChr11g0502351	AT5G26940		Polynucleotidyl transferase, ribonuclease H-like superfamily protein
1158	Ha412HOChr11g0502861	AT3G05545		RING/U-box superfamily protein
1159	Ha412HOChr11g0503321	NA	NA	NA
1160	Ha412HOChr11g0504091	AT5G27560		Domain of unknown function (DUF1995)
1161	Ha412HOChr11g0504411	AT5G64120		Peroxidase superfamily protein
1162	Ha412HOChr11g0505841	AT2G29650	ANTR1	phosphate transporter 4;1
1163	Ha412HOChr11g0505841	AT2G29650	ANTR1, PHT4;1	phosphate transporter 4;1
1164	Ha412HOChr11g0505871	AT3G51860	CAX3, ATHCX1, CAX1-LIKE, ATCAX3	cation exchanger 3
1165	Ha412HOChr11g0506471	AT2G30170		Protein phosphatase 2C family protein
1166	Ha412HOChr11g0509151	AT3G22750		Protein kinase superfamily protein
1167	Ha412HOChr11g0510131	AT2G47460	MYB12, ATMYB12, PFG1	myb domain protein 12
1168	Ha412HOChr11g0511011	AT3G63010	ATGID1B, GID1B	alpha/beta-Hydrolases superfamily protein
1169	Ha412HOChr11g0511101	AT4G09820	TT8, BHLH42	basic helix-loop-helix (bHLH) DNA-binding superfamily protein
1170	Ha412HOChr11g0511111	AT4G09820	TT8, BHLH42	basic helix-loop-helix (bHLH) DNA-binding superfamily protein
1171	Ha412HOChr11g0511461	AT2G48020		Major facilitator superfamily protein
1172	Ha412HOChr11g0511871	AT5G48020		2-oxoglutarate (2OG) and Fe(II)-dependent oxygenase superfamily protein
1173	Ha412HOChr11g0512961	AT4G14305		Peroxisomal membrane 22 kDa (Mpv17/PMP22) family protein
1174	Ha412HOChr11g0513341	AT4G16410		unknown protein; CONTAINS InterPro DOMAIN/s: Protein of unknown function DUF751 (InterPro:IPR008470); Has 30201 Blast hits to 17322 proteins in 780 species: Archae - 12; Bacteria - 1396; Metazoa - 17338; Fungi - 3422; Plants - 5037; Viruses - 0; Other Eukaryotes - 2996 (source: NCBI BLink).
1175	Ha412HOChr11g0513641	AT3G26310	CYP71B35	cytochrome P450, family 71, subfamily B, polypeptide 35
1176	Ha412HOChr11g0515161	AT5G07020		proline-rich family protein
1177	Ha412HOChr11g0515201	AT5G44520		NagB/RpiA/CoA transferase-like superfamily protein
1178	Ha412HOChr11g0515771	AT1G28960	ATNUDT15, ATNUDX15, NUDX15	nudix hydrolase homolog 15
1179	Ha412HOChr11g0516091	AT3G24170	ATGR1, GR1	glutathione-disulfide reductase
1180	Ha412HOChr11g0516141	AT3G22600		Bifunctional inhibitor/lipid-transfer protein/seed storage 2S albumin superfamily protein
1181	Ha412HOChr11g0516161	AT3G22600		Bifunctional inhibitor/lipid-transfer protein/seed storage 2S albumin superfamily protein
1182	Ha412HOChr11g0516201	AT3G22600		Bifunctional inhibitor/lipid-transfer protein/seed storage 2S albumin superfamily protein
1183	Ha412HOChr11g0517001	AT2G05620	PGR5	proton gradient regulation 5
1184	Ha412HOChr11g0517981	AT3G21070	NADK1, ATNADK-1	NAD kinase 1
1185	Ha412HOChr11g0517981	AT3G21070	NADK1	NAD kinase 1
1186	Ha412HOChr11g0518081	AT2G31380	STH	salt tolerance homologue
1187	Ha412HOChr11g0518631	NA	NA	NA
1188	Ha412HOChr11g0519191	AT4G18810		NAD(P)-binding Rossmann-fold superfamily protein
1189	Ha412HOChr11g0520871	AT2G43320		S-adenosyl-L-methionine-dependent methyltransferases superfamily protein
1190	Ha412HOChr11g0521241	AT5G19850		alpha/beta-Hydrolases superfamily protein
1191	Ha412HOChr11g0525681	NA	NA	NA
1192	Ha412HOChr11g0528131	AT4G25080	CHLM	magnesium-protoporphyrin IX methyltransferase
1193	Ha412HOChr11g0528181	AT1G80940		unknown protein; Has 30201 Blast hits to 17322 proteins in 780 species: Archae - 12; Bacteria - 1396; Metazoa - 17338; Fungi - 3422; Plants - 5037; Viruses - 0; Other Eukaryotes - 2996 (source: NCBI BLink).
1195	Ha412HOChr11g0528181	AT1G80940		unknown protein; Has 35333 Blast hits to 34131 proteins in 2444 species: Archae - 798; Bacteria - 22429; Metazoa - 974; Fungi - 991; Plants - 531; Viruses - 0; Other Eukaryotes - 9610 (source: NCBI BLink).
1197	Ha412HOChr11g0528451	AT2G36895		unknown protein; FUNCTIONS IN: molecular_function unknown; INVOLVED IN: biological_process unknown; LOCATED IN: chloroplast; Has 32 Blast hits to 32 proteins in 14 species: Archae - 0; Bacteria - 0; Metazoa - 0; Fungi - 0; Plants - 32; Viruses - 0; Other Eukaryotes - 0 (source: NCBI BLink).
1198	Ha412HOChr11g0528571	AT1G08080	ATACA7, ACA7	alpha carbonic anhydrase 7
1199	Ha412HOChr11g0529601	AT2G36430		Plant protein of unknown function (DUF247)
1200	Ha412HOChr11g0530111	AT5G25610	RD22, ATRD22	BURP domain-containing protein
1201	Ha412HOChr11g0530181	AT4G32760		ENTH/VHS/GAT family protein
1202	Ha412HOChr11g0530911	AT5G25840		Protein of unknown function (DUF1677)
1203	Ha412HOChr11g0531261	AT3G46290	HERK1	hercules receptor kinase 1
1209	Ha412HOChr11g0533201	AT5G11190	SHN3	Integrase-type DNA-binding superfamily protein
1210	Ha412HOChr11g0533401	AT4G16210	ECHIA, E-COAH-2	enoyl-CoA hydratase/isomerase A
1211	Ha412HOChr11g0533461	AT5G49610		F-box family protein
1212	Ha412HOChr12g0533811	AT1G19220	ARF19, IAA22, ARF11	auxin response factor 19
1214	Ha412HOChr12g0534621	AT2G25730		unknown protein; Has 157 Blast hits to 144 proteins in 62 species: Archae - 0; Bacteria - 0; Metazoa - 101; Fungi - 0; Plants - 35; Viruses - 0; Other Eukaryotes - 21 (source: NCBI BLink).
1216	Ha412HOChr12g0534621	AT2G25730		unknown protein; LOCATED IN: cellular_component unknown; EXPRESSED IN: 23 plant structures; EXPRESSED DURING: 14 growth stages.
1218	Ha412HOChr12g0534721	AT5G57660	ATCOL5, COL5	CONSTANS-like 5
1219	Ha412HOChr12g0535021	AT5G23960	TPS21	terpene synthase 21
1220	Ha412HOChr12g0535021	AT5G23960	ATTPS21, TPS21	terpene synthase 21
1221	Ha412HOChr12g0535211	AT5G48930	HCT	hydroxycinnamoyl-CoA shikimate/quinate hydroxycinnamoyl transferase
1222	Ha412HOChr12g0535281	AT4G30610	BRS1, SCPL24	alpha/beta-Hydrolases superfamily protein
1223	Ha412HOChr12g0535941	NA	NA	NA
1224	Ha412HOChr12g0536001	AT5G20380	PHT4;5	phosphate transporter 4;5
1225	Ha412HOChr12g0536251	AT3G07490	AGD11	ARF-GAP domain 11
1226	Ha412HOChr12g0536331	AT5G20230	ATBCB, BCB, SAG14	blue-copper-binding protein
1227	Ha412HOChr12g0536641	AT3G15760		unknown protein; FUNCTIONS IN: molecular_function unknown; INVOLVED IN: biological_process unknown; LOCATED IN: endomembrane system; EXPRESSED IN: 22 plant structures; EXPRESSED DURING: 10 growth stages; BEST Arabidopsis thaliana protein match is: unknown protein (TAIR:AT1G52565.1); Has 42 Blast hits to 42 proteins in 10 species: Archae - 0; Bacteria - 0; Metazoa - 0; Fungi - 0; Plants - 42; Viru…
1228	Ha412HOChr12g0538561	AT5G56760	ATSERAT1;1, SAT5, SAT-52, SERAT1;1	serine acetyltransferase 1;1
1229	Ha412HOChr12g0538601	AT5G56840		myb-like transcription factor family protein
1230	Ha412HOChr12g0538681	AT5G56850		unknown protein; EXPRESSED IN: 21 plant structures; EXPRESSED DURING: 13 growth stages; Has 35333 Blast hits to 34131 proteins in 2444 species: Archae - 798; Bacteria - 22429; Metazoa - 974; Fungi - 991; Plants - 531; Viruses - 0; Other Eukaryotes - 9610 (source: NCBI BLink).
1231	Ha412HOChr12g0539581	AT1G19140		FUNCTIONS IN: molecular_function unknown; INVOLVED IN: ubiquinone biosynthetic process; LOCATED IN: mitochondrion; EXPRESSED IN: 24 plant structures; EXPRESSED DURING: 15 growth stages; CONTAINS InterPro DOMAIN/s: COQ9 (InterPro:IPR013718), Ubiquinone biosynthesis protein COQ9 (InterPro:IPR012762); Has 748 Blast hits to 748 proteins in 260 species: Archae - 0; Bacteria - 218; Metazoa - 126; Fungi…
1232	Ha412HOChr12g0539581	AT1G19140		FUNCTIONS IN: molecular_function unknown; INVOLVED IN: ubiquinone biosynthetic process; LOCATED IN: mitochondrion; EXPRESSED IN: 24 plant structures; EXPRESSED DURING: 15 growth stages; CONTAINS InterPro DOMAIN/s: COQ9 (InterPro:IPR013718), Ubiquinone biosynthesis protein COQ9 (InterPro:IPR012762); Has 35333 Blast hits to 34131 proteins in 2444 species: Archae - 798; Bacteria - 22429; Metazoa - 9…
1233	Ha412HOChr12g0539591	NA	NA	NA
1234	Ha412HOChr12g0539621	AT3G26060	ATPRX Q	Thioredoxin superfamily protein
1235	Ha412HOChr12g0542071	AT1G72640		NAD(P)-binding Rossmann-fold superfamily protein
1236	Ha412HOChr12g0543321	AT3G15540	IAA19, MSG2	indole-3-acetic acid inducible 19
1237	Ha412HOChr12g0543531	AT1G52760	LysoPL2	lysophospholipase 2
1238	Ha412HOChr12g0543751	AT1G52590		Putative thiol-disulphide oxidoreductase DCC
1239	Ha412HOChr12g0543911	AT1G80030		Molecular chaperone Hsp40/DnaJ family protein
1240	Ha412HOChr12g0544531	AT5G13180	ANAC083, VNI2, NAC083	NAC domain containing protein 83
1241	Ha412HOChr12g0544931	AT1G14290	SBH2	sphingoid base hydroxylase 2
1242	Ha412HOChr12g0544951	NA	NA	NA
1243	Ha412HOChr12g0544961	AT1G14280	PKS2	phytochrome kinase substrate 2
1244	Ha412HOChr12g0545011	NA	NA	NA
1245	Ha412HOChr12g0545571	AT3G11810		unknown protein; BEST Arabidopsis thaliana protein match is: unknown protein (TAIR:AT2G03330.1); Has 141 Blast hits to 141 proteins in 21 species: Archae - 0; Bacteria - 9; Metazoa - 0; Fungi - 0; Plants - 131; Viruses - 0; Other Eukaryotes - 1 (source: NCBI BLink).
1246	Ha412HOChr12g0546061	AT2G03390		uvrB/uvrC motif-containing protein
1247	Ha412HOChr12g0547061	AT2G01600		ENTH/ANTH/VHS superfamily protein
1248	Ha412HOChr12g0547811	AT1G11770		FAD-binding Berberine family protein
1249	Ha412HOChr12g0547821	AT4G20830		FAD-binding Berberine family protein
1250	Ha412HOChr12g0548011	AT1G15110		phosphatidyl serine synthase family protein
1251	Ha412HOChr12g0549121	AT3G01990	ACR6	ACT domain repeat 6
1252	Ha412HOChr12g0549441	AT3G02470	SAMDC	S-adenosylmethionine decarboxylase
1253	Ha412HOChr12g0549441	AT3G02470		S-adenosylmethionine decarboxylase
1254	Ha412HOChr12g0550011	AT3G11840	PUB24	plant U-box 24
1255	Ha412HOChr12g0550251	AT2G42660		Homeodomain-like superfamily protein
1256	Ha412HOChr12g0550721	AT4G15610		Uncharacterised protein family (UPF0497)
1257	Ha412HOChr12g0551161	AT3G58830		haloacid dehalogenase (HAD) superfamily protein
1258	Ha412HOChr12g0551181	AT3G58750	CSY2	citrate synthase 2
1259	Ha412HOChr12g0551191	AT2G42780		FUNCTIONS IN: molecular_function unknown; INVOLVED IN: regulation of transcription; LOCATED IN: integral to membrane, nucleus; EXPRESSED IN: 20 plant structures; EXPRESSED DURING: 11 growth stages; CONTAINS InterPro DOMAIN/s: RNA polymerase II transcription factor SIII, subunit A (InterPro:IPR010684); Has 187 Blast hits to 186 proteins in 77 species: Archae - 0; Bacteria - 0; Metazoa - 104; Fungi…
1260	Ha412HOChr12g0551191	AT2G42780		FUNCTIONS IN: molecular_function unknown; INVOLVED IN: regulation of transcription; LOCATED IN: integral to membrane, nucleus; EXPRESSED IN: 20 plant structures; EXPRESSED DURING: 11 growth stages; CONTAINS InterPro DOMAIN/s: RNA polymerase II transcription factor SIII, subunit A (InterPro:IPR010684).
1261	Ha412HOChr12g0551221	AT3G14690	CYP72A15	cytochrome P450, family 72, subfamily A, polypeptide 15
1262	Ha412HOChr12g0551301	AT3G14690	CYP72A15	cytochrome P450, family 72, subfamily A, polypeptide 15
1263	Ha412HOChr12g0552421	AT1G47670		Transmembrane amino acid transporter family protein
1264	Ha412HOChr12g0552601	AT5G16010		3-oxo-5-alpha-steroid 4-dehydrogenase family protein
1265	Ha412HOChr12g0553971	AT1G56600	AtGolS2, GolS2	galactinol synthase 2
1266	Ha412HOChr12g0553981	AT1G56600	AtGolS2, GolS2	galactinol synthase 2
1268	Ha412HOChr12g0554951	AT5G58330		lactate/malate dehydrogenase family protein
1269	Ha412HOChr12g0555521	AT5G13580		ABC-2 type transporter family protein
1270	Ha412HOChr12g0556621	AT5G04370	NAMT1	S-adenosyl-L-methionine-dependent methyltransferases superfamily protein
1271	Ha412HOChr12g0557771	AT1G70330	ENT1,AT, ENT1	equilibrative nucleotide transporter 1
1272	Ha412HOChr12g0557831	AT5G40270		HD domain-containing metal-dependent phosphohydrolase family protein
1273	Ha412HOChr12g0558331	AT1G10760	SEX1, SOP1, SOP, GWD1, GWD	Pyruvate phosphate dikinase, PEP/pyruvate binding domain
1274	Ha412HOChr12g0560131	AT1G53530		Peptidase S24/S26A/S26B/S26C family protein
1275	Ha412HOChr12g0560151	AT1G78510	SPS1	solanesyl diphosphate synthase 1
1276	Ha412HOChr12g0561061	AT3G14420		Aldolase-type TIM barrel family protein
1277	Ha412HOChr12g0561541	AT1G75250	ATRL6, RSM3, RL6	RAD-like 6
1278	Ha412HOChr12g0562011	AT3G19000		2-oxoglutarate (2OG) and Fe(II)-dependent oxygenase superfamily protein
1279	Ha412HOChr12g0562081	AT3G19010		2-oxoglutarate (2OG) and Fe(II)-dependent oxygenase superfamily protein
1280	Ha412HOChr12g0562151	AT2G15760		Protein of unknown function (DUF1645)
1281	Ha412HOChr12g0562231	AT1G52340	ABA2, SIS4, GIN1, SDR1, ISI4, SRE1, ATABA2, ATSDR1	NAD(P)-binding Rossmann-fold superfamily protein
1282	Ha412HOChr12g0562701	AT5G60620	GPAT9	glycerol-3-phosphate acyltransferase 9
1283	Ha412HOChr12g0562891	AT1G29500		SAUR-like auxin-responsive protein family
1284	Ha412HOChr12g0564161	AT1G23010	LPR1	Cupredoxin superfamily protein
1285	Ha412HOChr12g0564241	AT1G70950		TPX2 (targeting protein for Xklp2) protein family
1286	Ha412HOChr12g0566751	AT5G10540		Zincin-like metalloproteases family protein
1287	Ha412HOChr12g0567111	AT4G37790	HAT22	Homeobox-leucine zipper protein family
1288	Ha412HOChr12g0567731	AT3G10410	SCPL49, CPY	SERINE CARBOXYPEPTIDASE-LIKE 49
1289	Ha412HOChr12g0569341	AT2G41040		S-adenosyl-L-methionine-dependent methyltransferases superfamily protein
1290	Ha412HOChr12g0569421	AT3G14880		FUNCTIONS IN: molecular_function unknown; INVOLVED IN: response to karrikin; BEST Arabidopsis thaliana protein match is: transcription factor-related (TAIR:AT4G18650.1); Has 30201 Blast hits to 17322 proteins in 780 species: Archae - 12; Bacteria - 1396; Metazoa - 17338; Fungi - 3422; Plants - 5037; Viruses - 0; Other Eukaryotes - 2996 (source: NCBI BLink).
1291	Ha412HOChr12g0569421	AT3G14880		BEST Arabidopsis thaliana protein match is: transcription factor-related (TAIR:AT4G18650.1); Has 560 Blast hits to 560 proteins in 40 species: Archae - 0; Bacteria - 0; Metazoa - 2; Fungi - 0; Plants - 558; Viruses - 0; Other Eukaryotes - 0 (source: NCBI BLink).
1292	Ha412HOChr12g0569921	AT1G04240	SHY2, IAA3	AUX/IAA transcriptional regulator family protein
1293	Ha412HOChr12g0570371	AT5G24760		GroES-like zinc-binding dehydrogenase family protein
1294	Ha412HOChr12g0570461	AT2G13360	AGT, AGT1, SGAT	alanine:glyoxylate aminotransferase
1295	Ha412HOChr12g0570521	AT5G19500		Tryptophan/tyrosine permease
1296	Ha412HOChr12g0570731	AT3G52870		IQ calmodulin-binding motif family protein
1297	Ha412HOChr12g0570811	AT3G52880	ATMDAR1, MDAR1	monodehydroascorbate reductase 1
1298	Ha412HOChr12g0571401	AT1G78290		Protein kinase superfamily protein
1299	Ha412HOChr12g0571901	AT1G66330		senescence-associated family protein
1300	Ha412HOChr12g0572071	AT4G15560	CLA1, DEF, CLA, DXS, DXPS2	Deoxyxylulose-5-phosphate synthase
1301	Ha412HOChr12g0572191	AT4G38060		unknown protein; BEST Arabidopsis thaliana protein match is: unknown protein (TAIR:AT5G65480.1); Has 35333 Blast hits to 34131 proteins in 2444 species: Archae - 798; Bacteria - 22429; Metazoa - 974; Fungi - 991; Plants - 531; Viruses - 0; Other Eukaryotes - 9610 (source: NCBI BLink).
1302	Ha412HOChr12g0572191	AT4G38060		unknown protein; BEST Arabidopsis thaliana protein match is: unknown protein (TAIR:AT5G65480.1); Has 63 Blast hits to 63 proteins in 13 species: Archae - 0; Bacteria - 0; Metazoa - 0; Fungi - 0; Plants - 63; Viruses - 0; Other Eukaryotes - 0 (source: NCBI BLink).
1303	Ha412HOChr12g0572841	AT5G45680	ATFKBP13, FKBP13	FK506-binding protein 13
1304	Ha412HOChr12g0574421	AT2G23690		unknown protein; FUNCTIONS IN: molecular_function unknown; INVOLVED IN: N-terminal protein myristoylation; LOCATED IN: cellular_component unknown; EXPRESSED IN: 7 plant structures; EXPRESSED DURING: petal differentiation and expansion stage; BEST Arabidopsis thaliana protein match is: unknown protein (TAIR:AT4G37240.1); Has 243 Blast hits to 243 proteins in 15 species: Archae - 0; Bacteria - 0; M…
1305	Ha412HOChr12g0574921	AT5G38710		Methylenetetrahydrofolate reductase family protein
1306	Ha412HOChr12g0574931	NA	NA	NA
1307	Ha412HOChr12g0575731	AT2G01320		ABC-2 type transporter family protein
1308	Ha412HOChr12g0576331	NA	NA	NA
1309	Ha412HOChr12g0576381	AT2G03420		unknown protein; Has 38 Blast hits to 38 proteins in 17 species: Archae - 0; Bacteria - 0; Metazoa - 0; Fungi - 0; Plants - 38; Viruses - 0; Other Eukaryotes - 0 (source: NCBI BLink).
1310	Ha412HOChr12g0579261	AT5G14740	CA2, CA18, BETA CA2	carbonic anhydrase 2
1311	Ha412HOChr12g0579301	AT1G10600	AMSH2	associated molecule with the SH3 domain of STAM 2
1312	Ha412HOChr12g0579771	AT1G12940	ATNRT2.5, NRT2.5	nitrate transporter2.5
1313	Ha412HOChr12g0579781	AT2G02390	ATGSTZ1, GST18, GSTZ1	glutathione S-transferase zeta 1
1314	Ha412HOChr12g0580251	AT1G67900		Phototropic-responsive NPH3 family protein
1315	Ha412HOChr12g0581081	AT5G43600	ATAAH-2, UAH	ureidoglycolate amidohydrolase
1316	Ha412HOChr13g0582141	NA	NA	NA
1317	Ha412HOChr13g0582161	AT1G75810		unknown protein; FUNCTIONS IN: molecular_function unknown; INVOLVED IN: biological_process unknown; LOCATED IN: endomembrane system; EXPRESSED IN: 24 plant structures; EXPRESSED DURING: 15 growth stages; Has 13 Blast hits to 13 proteins in 5 species: Archae - 0; Bacteria - 0; Metazoa - 0; Fungi - 0; Plants - 13; Viruses - 0; Other Eukaryotes - 0 (source: NCBI BLink).
1318	Ha412HOChr13g0582721	AT3G12120	FAD2	fatty acid desaturase 2
1319	Ha412HOChr13g0583031	AT3G58750	CSY2	citrate synthase 2
1320	Ha412HOChr13g0583431	AT4G32300	SD2-5	S-domain-2 5
1322	Ha412HOChr13g0584401	AT5G06950	AHBP-1B, TGA2	bZIP transcription factor family protein
1323	Ha412HOChr13g0584531	AT5G53970		Tyrosine transaminase family protein
1324	Ha412HOChr13g0584661	AT1G53190		RING/U-box superfamily protein
1325	Ha412HOChr13g0585631	AT3G14420		Aldolase-type TIM barrel family protein
1326	Ha412HOChr13g0586461	AT3G52740		unknown protein; BEST Arabidopsis thaliana protein match is: unknown protein (TAIR:AT3G44450.1); Has 65 Blast hits to 65 proteins in 13 species: Archae - 0; Bacteria - 0; Metazoa - 0; Fungi - 0; Plants - 65; Viruses - 0; Other Eukaryotes - 0 (source: NCBI BLink).
1327	Ha412HOChr13g0587191	AT3G54360		zinc ion binding
1328	Ha412HOChr13g0587501	AT4G12320	CYP706A6	cytochrome P450, family 706, subfamily A, polypeptide 6
1329	Ha412HOChr13g0587791	AT3G57800		basic helix-loop-helix (bHLH) DNA-binding superfamily protein
1330	Ha412HOChr13g0587921	AT5G23240		DNAJ heat shock N-terminal domain-containing protein
1331	Ha412HOChr13g0589721	AT3G57070		Glutaredoxin family protein
1332	Ha412HOChr13g0590821	AT3G61790		Protein with RING/U-box and TRAF-like domains
1333	Ha412HOChr13g0591711	AT1G02260		Divalent ion symporter
1334	Ha412HOChr13g0591781	AT4G23420		NAD(P)-binding Rossmann-fold superfamily protein
1335	Ha412HOChr13g0591791	AT5G52420		unknown protein; FUNCTIONS IN: molecular_function unknown; INVOLVED IN: biological_process unknown; LOCATED IN: endoplasmic reticulum; EXPRESSED IN: 24 plant structures; EXPRESSED DURING: 13 growth stages; BEST Arabidopsis thaliana protein match is: unknown protein (TAIR:AT5G23920.1); Has 30201 Blast hits to 17322 proteins in 780 species: Archae - 12; Bacteria - 1396; Metazoa - 17338; Fungi - 342…
1336	Ha412HOChr13g0592271	AT2G45550	CYP76C4	cytochrome P450, family 76, subfamily C, polypeptide 4
1337	Ha412HOChr13g0592461	AT5G41210	ATGSTT1, GST10, GSTT1	glutathione S-transferase THETA 1
1338	Ha412HOChr13g0592541	AT5G41210	ATGSTT1, GST10, GSTT1	glutathione S-transferase THETA 1
1339	Ha412HOChr13g0592641	AT5G41210	ATGSTT1, GST10, GSTT1	glutathione S-transferase THETA 1
1340	Ha412HOChr13g0593161	AT3G61460	BRH1	brassinosteroid-responsive RING-H2
1341	Ha412HOChr13g0593171	AT3G61460	BRH1	brassinosteroid-responsive RING-H2
1342	Ha412HOChr13g0593691	AT1G62790		Bifunctional inhibitor/lipid-transfer protein/seed storage 2S albumin superfamily protein
1343	Ha412HOChr13g0595321	AT3G17040	HCF107	high chlorophyll fluorescent 107
1344	Ha412HOChr13g0595591	AT5G49360	BXL1, ATBXL1	beta-xylosidase 1
1345	Ha412HOChr13g0595631	AT2G47460	MYB12, ATMYB12, PFG1	myb domain protein 12
1346	Ha412HOChr13g0596271	AT2G36870	XTH32	xyloglucan endotransglucosylase/hydrolase 32
1347	Ha412HOChr13g0596371	AT3G45010	scpl48	serine carboxypeptidase-like 48
1348	Ha412HOChr13g0596871	AT1G08230		Transmembrane amino acid transporter family protein
1349	Ha412HOChr13g0598271	AT2G23840		HNH endonuclease
1350	Ha412HOChr13g0598471	AT3G11560		LETM1-like protein
1351	Ha412HOChr13g0599211	AT5G06440		BEST Arabidopsis thaliana protein match is: Polyketide cyclase/dehydrase and lipid transport superfamily protein (TAIR:AT3G11720.3); Has 157 Blast hits to 155 proteins in 41 species: Archae - 0; Bacteria - 6; Metazoa - 5; Fungi - 6; Plants - 99; Viruses - 0; Other Eukaryotes - 41 (source: NCBI BLink).
1352	Ha412HOChr13g0599211	AT5G06440		BEST Arabidopsis thaliana protein match is: Polyketide cyclase/dehydrase and lipid transport superfamily protein (TAIR:AT3G11720.3); Has 155 Blast hits to 153 proteins in 39 species: Archae - 0; Bacteria - 4; Metazoa - 5; Fungi - 6; Plants - 101; Viruses - 0; Other Eukaryotes - 39 (source: NCBI BLink).
1353	Ha412HOChr13g0599211	AT5G06440		FUNCTIONS IN: molecular_function unknown; INVOLVED IN: biological_process unknown; LOCATED IN: mitochondrion; EXPRESSED IN: 22 plant structures; EXPRESSED DURING: 12 growth stages; BEST Arabidopsis thaliana protein match is: Polyketide cyclase/dehydrase and lipid transport superfamily protein (TAIR:AT3G11720.3).
1354	Ha412HOChr13g0599611	AT5G35220	EGY1	Peptidase M50 family protein
1355	Ha412HOChr13g0599801	AT4G19170	NCED4, CCD4	nine-cis-epoxycarotenoid dioxygenase 4
1356	Ha412HOChr13g0600071	AT3G25830	ATTPS-CIN, TPS-CIN	terpene synthase-like sequence-1,8-cineole
1357	Ha412HOChr13g0600091	AT1G73280	scpl3	serine carboxypeptidase-like 3
1358	Ha412HOChr13g0600161	AT3G25830	ATTPS-CIN, TPS-CIN	terpene synthase-like sequence-1,8-cineole
1359	Ha412HOChr13g0600491	AT5G02790	GSTL3	Glutathione S-transferase family protein
1360	Ha412HOChr13g0601021	AT2G37040	PAL1, ATPAL1	PHE ammonia lyase 1
1361	Ha412HOChr13g0601051	AT2G37040	PAL1, ATPAL1	PHE ammonia lyase 1
1362	Ha412HOChr13g0601221	NA	NA	NA
1363	Ha412HOChr13g0601981	AT2G36780		UDP-Glycosyltransferase superfamily protein
1364	Ha412HOChr13g0602101	AT5G03530	ATRAB ALPHA, ATRAB, ATRAB18B, ATRABC2A, RABC2A	RAB GTPase homolog C2A
1365	Ha412HOChr13g0602361	AT2G36840		ACT-like superfamily protein
1366	Ha412HOChr13g0602431	AT2G36885		unknown protein; FUNCTIONS IN: molecular_function unknown; LOCATED IN: chloroplast; EXPRESSED IN: 22 plant structures; EXPRESSED DURING: 13 growth stages; Has 172 Blast hits to 172 proteins in 58 species: Archae - 0; Bacteria - 116; Metazoa - 0; Fungi - 0; Plants - 32; Viruses - 0; Other Eukaryotes - 24 (source: NCBI BLink).
1367	Ha412HOChr13g0602431	AT2G36885		unknown protein; FUNCTIONS IN: molecular_function unknown; LOCATED IN: chloroplast; EXPRESSED IN: 22 plant structures; EXPRESSED DURING: 13 growth stages; Has 35333 Blast hits to 34131 proteins in 2444 species: Archae - 798; Bacteria - 22429; Metazoa - 974; Fungi - 991; Plants - 531; Viruses - 0; Other Eukaryotes - 9610 (source: NCBI BLink).
1368	Ha412HOChr13g0604031	AT5G11260	HY5, TED 5	Basic-leucine zipper (bZIP) transcription factor family protein
1369	Ha412HOChr13g0604041	AT2G25530		AFG1-like ATPase family protein
1370	Ha412HOChr13g0605571	AT3G20830		AGC (cAMP-dependent, cGMP-dependent and protein kinase C) kinase family protein
1371	Ha412HOChr13g0605691	AT3G20870	ZTP29	ZIP metal ion transporter family
1372	Ha412HOChr13g0606111	AT3G45140	LOX2, ATLOX2	lipoxygenase 2
1373	Ha412HOChr13g0606191	AT5G13030		unknown protein; FUNCTIONS IN: molecular_function unknown; INVOLVED IN: biological_process unknown; LOCATED IN: chloroplast; EXPRESSED IN: 23 plant structures; EXPRESSED DURING: 13 growth stages; CONTAINS InterPro DOMAIN/s: Uncharacterised protein family UPF0061 (InterPro:IPR003846); Has 5046 Blast hits to 4997 proteins in 1211 species: Archae - 8; Bacteria - 2327; Metazoa - 120; Fungi - 134; Pla…
1374	Ha412HOChr13g0606641	AT3G13610		2-oxoglutarate (2OG) and Fe(II)-dependent oxygenase superfamily protein
1375	Ha412HOChr13g0606761	AT1G68090	ANNAT5, ANN5	annexin 5
1376	Ha412HOChr13g0607211	AT5G52030		TraB family protein
1377	Ha412HOChr13g0607751	AT5G01340		Mitochondrial substrate carrier family protein
1378	Ha412HOChr13g0607771	AT5G01340		Mitochondrial substrate carrier family protein
1379	Ha412HOChr13g0608081	AT2G38090		Duplicated homeodomain-like superfamily protein
1380	Ha412HOChr13g0608121	AT5G01210		HXXXD-type acyl-transferase family protein
1381	Ha412HOChr13g0608681	AT3G53750	ACT3	actin 3
1382	Ha412HOChr13g0609411	AT4G03280	PETC, PGR1	photosynthetic electron transfer C
1383	Ha412HOChr13g0610681	AT5G55570		unknown protein; LOCATED IN: chloroplast; Has 35333 Blast hits to 34131 proteins in 2444 species: Archae - 798; Bacteria - 22429; Metazoa - 974; Fungi - 991; Plants - 531; Viruses - 0; Other Eukaryotes - 9610 (source: NCBI BLink).
1384	Ha412HOChr13g0610751	AT5G24810		ABC1 family protein
1386	Ha412HOChr13g0612131	AT4G32600		RING/U-box superfamily protein
1387	Ha412HOChr13g0612621	AT5G66920	sks17	SKU5 similar 17
1388	Ha412HOChr13g0612701	AT5G26030	FC1, FC-I, ATFC-I	ferrochelatase 1
1389	Ha412HOChr13g0612951	NA	NA	NA
1390	Ha412HOChr13g0613281	AT3G06350	EMB3004, MEE32	dehydroquinate dehydratase, putative / shikimate dehydrogenase, putative
1391	Ha412HOChr13g0613481	AT2G25070		Protein phosphatase 2C family protein
1392	Ha412HOChr13g0613601	AT4G38180	FRS5	FAR1-related sequence 5
1393	Ha412HOChr13g0614031	NA	NA	NA
1394	Ha412HOChr13g0614611	AT3G22370	AOX1A, ATAOX1A	alternative oxidase 1A
1395	Ha412HOChr13g0614631	AT5G45380	ATDUR3, DUR3	solute:sodium symporters;urea transmembrane transporters
1396	Ha412HOChr13g0614831	AT4G31410		Protein of unknown function (DUF1644)
1397	Ha412HOChr13g0615191	AT5G24810		ABC1 family protein
1398	Ha412HOChr13g0616091	AT5G10730		NAD(P)-binding Rossmann-fold superfamily protein
1399	Ha412HOChr13g0617381	AT5G39000		Malectin/receptor-like protein kinase family protein
1400	Ha412HOChr13g0619661	AT1G32240	KAN2	Homeodomain-like superfamily protein
1401	Ha412HOChr13g0620481	AT4G23990	ATCSLG3, CSLG3	cellulose synthase like G3
1402	Ha412HOChr13g0621351	NA	NA	NA
1403	Ha412HOChr13g0621931	AT3G05660	AtRLP33, RLP33	receptor like protein 33
1405	Ha412HOChr13g0622471	AT4G12290		Copper amine oxidase family protein
1406	Ha412HOChr13g0622631	AT4G12300	CYP706A4	cytochrome P450, family 706, subfamily A, polypeptide 4
1407	Ha412HOChr13g0623051	AT5G47450	ATTIP2;3, TIP2;3, DELTA-TIP3	tonoplast intrinsic protein 2;3
1408	Ha412HOChr13g0623331	AT4G17370		Oxidoreductase family protein
1409	Ha412HOChr13g0624181	AT5G01750		Protein of unknown function (DUF567)
1410	Ha412HOChr13g0624551	AT3G06860	MFP2, ATMFP2	multifunctional protein 2
1411	Ha412HOChr13g0628011	AT5G22300	NIT4, AtNIT4	nitrilase 4
1412	Ha412HOChr13g0629331	AT2G45220		Plant invertase/pectin methylesterase inhibitor superfamily
1413	Ha412HOChr13g0629511	AT2G45130	ATSPX3, SPX3	SPX domain gene 3
1414	Ha412HOChr13g0629551	AT4G00050	UNE10	basic helix-loop-helix (bHLH) DNA-binding superfamily protein
1415	Ha412HOChr13g0629931	NA	NA	NA
1416	Ha412HOChr13g0630011	AT4G16780	ATHB-2, HAT4, ATHB2, HB-2	homeobox protein 2
1417	Ha412HOChr13g0630071	AT3G60340		alpha/beta-Hydrolases superfamily protein
1418	Ha412HOChr13g0630141	AT2G44830		Protein kinase superfamily protein
1419	Ha412HOChr13g0630581	AT5G28840	GME	GDP-D-mannose 3',5'-epimerase
1420	Ha412HOChr13g0630661	AT4G14580	CIPK4, SnRK3.3	CBL-interacting protein kinase 4
1421	Ha412HOChr13g0630761	AT5G66120		3-dehydroquinate synthase, putative
1422	Ha412HOChr13g0631251	AT1G73280	scpl3	serine carboxypeptidase-like 3
1423	Ha412HOChr14g0633331	AT5G45720		AAA-type ATPase family protein
1424	Ha412HOChr14g0633541	AT1G42550	PMI1	plastid movement impaired1
1425	Ha412HOChr14g0634091	AT1G76680	OPR1	12-oxophytodienoate reductase 1
1426	Ha412HOChr14g0634091	AT1G76680	OPR1, ATOPR1	12-oxophytodienoate reductase 1
1427	Ha412HOChr14g0634571	AT1G20560	AAE1	acyl activating enzyme 1
1428	Ha412HOChr14g0635421	AT1G50250	FTSH1	FTSH protease 1
1429	Ha412HOChr14g0636741	NA	NA	NA
1430	Ha412HOChr14g0637471	AT1G75750	GASA1	GAST1 protein homolog 1
1431	Ha412HOChr14g0638041	AT1G19870	iqd32	IQ-domain 32
1432	Ha412HOChr14g0638871	NA	NA	NA
1433	Ha412HOChr14g0639441	AT5G33370		GDSL-like Lipase/Acylhydrolase superfamily protein
1434	Ha412HOChr14g0639621	AT4G13190		Protein kinase superfamily protein
1435	Ha412HOChr14g0640901	AT5G03555		permease, cytosine/purines, uracil, thiamine, allantoin family protein
1436	Ha412HOChr14g0648171	AT3G10060		FKBP-like peptidyl-prolyl cis-trans isomerase family protein
1437	Ha412HOChr14g0648601	AT3G09970		Calcineurin-like metallo-phosphoesterase superfamily protein
1438	Ha412HOChr14g0649131	AT5G04590	SIR	sulfite reductase
1439	Ha412HOChr14g0649711	AT2G26930	ATCDPMEK, PDE277, ISPE, CDPMEK	4-(cytidine 5'-phospho)-2-C-methyl-D-erithritol kinase
1440	Ha412HOChr14g0652031	AT1G52100		Mannose-binding lectin superfamily protein
1442	Ha412HOChr14g0653851	AT3G23400	FIB4	Plastid-lipid associated protein PAP / fibrillin family protein
1443	Ha412HOChr14g0654071	AT4G13430	IIL1, ATLEUC1	isopropyl malate isomerase large subunit 1
1444	Ha412HOChr14g0654841	AT3G24200		FAD/NAD(P)-binding oxidoreductase family protein
1445	Ha412HOChr14g0654851	AT3G24190		Protein kinase superfamily protein
1446	Ha412HOChr14g0657691	AT1G60710	ATB2	NAD(P)-linked oxidoreductase superfamily protein
1447	Ha412HOChr14g0658281	AT1G55510	BCDH BETA1	branched-chain alpha-keto acid decarboxylase E1 beta subunit
1448	Ha412HOChr14g0658411	AT5G36110	CYP716A1	cytochrome P450, family 716, subfamily A, polypeptide 1
1449	Ha412HOChr14g0658471	AT1G60710	ATB2	NAD(P)-linked oxidoreductase superfamily protein
1450	Ha412HOChr14g0658511	AT1G60710	ATB2	NAD(P)-linked oxidoreductase superfamily protein
1451	Ha412HOChr14g0658551	AT5G36110	CYP716A1	cytochrome P450, family 716, subfamily A, polypeptide 1
1452	Ha412HOChr14g0658941	AT2G23200		Protein kinase superfamily protein
1455	Ha412HOChr14g0658951	NA	NA	NA
1456	Ha412HOChr14g0658961	NA	NA	NA
1457	Ha412HOChr14g0659061	AT4G25650	ACD1-LIKE, PTC52, TIC55-IV	ACD1-like
1458	Ha412HOChr14g0659071	AT4G25650	ACD1-LIKE, PTC52, TIC55-IV	ACD1-like
1459	Ha412HOChr14g0659121	AT4G25650	ACD1-LIKE, PTC52, TIC55-IV	ACD1-like
1460	Ha412HOChr14g0659141	AT4G25650	ACD1-LIKE, PTC52, TIC55-IV	ACD1-like
1461	Ha412HOChr14g0659371	AT5G16530	PIN5	Auxin efflux carrier family protein
1462	Ha412HOChr14g0660571	AT5G18170	GDH1	glutamate dehydrogenase 1
1463	Ha412HOChr14g0662281	AT5G16180	CRS1, ATCRS1	ortholog of maize chloroplast splicing factor CRS1
1464	Ha412HOChr14g0662571	AT5G13930	CHS, TT4, ATCHS	Chalcone and stilbene synthase family protein
1465	Ha412HOChr14g0662951	AT5G42800	DFR, TT3, M318	dihydroflavonol 4-reductase
1466	Ha412HOChr14g0663031	AT3G50910		unknown protein; BEST Arabidopsis thaliana protein match is: unknown protein (TAIR:AT5G66480.1); Has 76 Blast hits to 75 proteins in 28 species: Archae - 0; Bacteria - 10; Metazoa - 7; Fungi - 2; Plants - 49; Viruses - 0; Other Eukaryotes - 8 (source: NCBI BLink).
1467	Ha412HOChr14g0664011	AT2G17890	CPK16	calcium-dependent protein kinase 16
1468	Ha412HOChr14g0664311	AT4G35760		NAD(P)H dehydrogenase (quinone)s
1469	Ha412HOChr14g0665131	AT1G20823		RING/U-box superfamily protein
1470	Ha412HOChr14g0665211	AT5G65530		Protein kinase superfamily protein
1471	Ha412HOChr14g0667131	AT1G76520		Auxin efflux carrier family protein
1472	Ha412HOChr14g0667181	AT1G76520		Auxin efflux carrier family protein
1473	Ha412HOChr14g0667241	AT1G22150	SULTR1;3	sulfate transporter 1;3
1474	Ha412HOChr14g0667601	AT4G37970	ATCAD6, CAD6	cinnamyl alcohol dehydrogenase 6
1475	Ha412HOChr14g0667651	AT4G37990	ELI3-2, ELI3, ATCAD8, CAD-B2	elicitor-activated gene 3-2
1476	Ha412HOChr14g0667751	AT5G16710	DHAR3	dehydroascorbate reductase 1
1477	Ha412HOChr14g0668731	AT3G04870	ZDS, PDE181, SPC1	zeta-carotene desaturase
1478	Ha412HOChr14g0669311	AT2G21970	SEP2	stress enhanced protein 2
1479	Ha412HOChr14g0669381	AT5G64940	ATATH13, ATH13	ABC2 homolog 13
1480	Ha412HOChr14g0669381	AT5G64940	ATATH13, ATH13, ATOSA1, OSA1	ABC2 homolog 13
1481	Ha412HOChr14g0671151	AT5G65720	ATNIFS1, NIFS1, NFS1, ATNFS1	nitrogen fixation S (NIFS)-like 1
1482	Ha412HOChr14g0671551	AT4G37560		Acetamidase/Formamidase family protein
1483	Ha412HOChr14g0672231	AT5G42860		unknown protein; FUNCTIONS IN: molecular_function unknown; INVOLVED IN: biological_process unknown; LOCATED IN: plasma membrane; EXPRESSED IN: 19 plant structures; EXPRESSED DURING: 11 growth stages; BEST Arabidopsis thaliana protein match is: unknown protein (TAIR:AT1G45688.1); Has 1807 Blast hits to 1807 proteins in 277 species: Archae - 0; Bacteria - 0; Metazoa - 736; Fungi - 347; Plants - 385…
1484	Ha412HOChr14g0672321	AT1G45207		Remorin family protein
1485	Ha412HOChr14g0672481	AT3G50560		NAD(P)-binding Rossmann-fold superfamily protein
1486	Ha412HOChr14g0672741	AT4G36860		LIM domain-containing protein
1487	Ha412HOChr14g0673171	AT5G38900		Thioredoxin superfamily protein
1488	Ha412HOChr14g0673251	AT3G02380	COL2, ATCOL2	CONSTANS-like 2
1489	Ha412HOChr14g0673671	AT3G29200	CM1, ATCM1	chorismate mutase 1
1490	Ha412HOChr14g0673821	AT3G01060		unknown protein; Has 35333 Blast hits to 34131 proteins in 2444 species: Archae - 798; Bacteria - 22429; Metazoa - 974; Fungi - 991; Plants - 531; Viruses - 0; Other Eukaryotes - 9610 (source: NCBI BLink).
1491	Ha412HOChr14g0673821	AT3G01060		unknown protein; Has 640 Blast hits to 638 proteins in 201 species: Archae - 0; Bacteria - 293; Metazoa - 0; Fungi - 71; Plants - 72; Viruses - 0; Other Eukaryotes - 204 (source: NCBI BLink).
1492	Ha412HOChr14g0673821	AT3G01060		unknown protein; Has 637 Blast hits to 635 proteins in 201 species: Archae - 0; Bacteria - 291; Metazoa - 0; Fungi - 72; Plants - 72; Viruses - 0; Other Eukaryotes - 202 (source: NCBI BLink).
1493	Ha412HOChr14g0673951	AT5G14940		Major facilitator superfamily protein
1494	Ha412HOChr14g0675281	AT5G40310		Exonuclease family protein
1495	Ha412HOChr14g0675931	AT4G24220	VEP1, AWI31	NAD(P)-binding Rossmann-fold superfamily protein
1496	Ha412HOChr14g0676271	AT3G27400		Pectin lyase-like superfamily protein
1497	Ha412HOChr14g0676701	AT3G26690	ATNUDT13, ATNUDX13, NUDX13	nudix hydrolase homolog 13
1498	Ha412HOChr14g0676731	AT1G12910	ATAN11, LWD1	Transducin/WD40 repeat-like superfamily protein
1499	Ha412HOChr14g0676981	AT2G27680		NAD(P)-linked oxidoreductase superfamily protein
1500	Ha412HOChr14g0677011	AT3G44610		Protein kinase superfamily protein
1501	Ha412HOChr14g0677091	AT1G08250	ADT6	arogenate dehydratase 6
1502	Ha412HOChr14g0677261	AT5G22830	ATMGT10, GMN10, MGT10, MRS2-11	magnesium (Mg) transporter 10
1503	Ha412HOChr14g0677381	AT5G03760	ATCSLA09, CSLA09, ATCSLA9, CSLA9, RAT4	Nucleotide-diphospho-sugar transferases superfamily protein
1504	Ha412HOChr14g0677421	AT5G03760	ATCSLA09, CSLA09, ATCSLA9, CSLA9, RAT4	Nucleotide-diphospho-sugar transferases superfamily protein
1505	Ha412HOChr14g0677781	AT5G60710		Zinc finger (C3HC4-type RING finger) family protein
1506	Ha412HOChr14g0677851	AT5G60700		glycosyltransferase family protein 2
1507	Ha412HOChr14g0678201	AT5G60450	ARF4	auxin response factor 4
1508	Ha412HOChr14g0678441	AT3G20820		Leucine-rich repeat (LRR) family protein
1509	Ha412HOChr14g0678461	AT2G42280		basic helix-loop-helix (bHLH) DNA-binding superfamily protein
1510	Ha412HOChr14g0679121	AT1G58030	CAT2	cationic amino acid transporter 2
1511	Ha412HOChr14g0679521	AT5G57260	CYP71B10	cytochrome P450, family 71, subfamily B, polypeptide 10
1512	Ha412HOChr14g0679591	AT5G02810	PRR7, APRR7	pseudo-response regulator 7
1514	Ha412HOChr14g0679621	AT2G37240		Thioredoxin superfamily protein
1515	Ha412HOChr14g0679901	AT5G60660	PIP2F, PIP2;4	plasma membrane intrinsic protein 2;4
1516	Ha412HOChr14g0680181	AT2G37040	PAL1, ATPAL1	PHE ammonia lyase 1
1517	Ha412HOChr14g0681071	AT1G08630	THA1	threonine aldolase 1
1518	Ha412HOChr14g0681651	AT5G04820	ATOFP13, OFP13	ovate family protein 13
1519	Ha412HOChr14g0682461	AT3G05200	ATL6	RING/U-box superfamily protein
1520	Ha412HOChr14g0682521	AT5G04610		S-adenosyl-L-methionine-dependent methyltransferases superfamily protein
1521	Ha412HOChr14g0682761	AT3G52180	ATPTPKIS1, DSP4, SEX4, ATSEX4	dual specificity protein phosphatase (DsPTP1) family protein
1522	Ha412HOChr14g0682861	AT5G04440		Protein of unknown function (DUF1997)
1523	Ha412HOChr14g0682881	AT5G04460		RING/U-box superfamily protein
1524	Ha412HOChr14g0682911	AT5G12890		UDP-Glycosyltransferase superfamily protein
1525	Ha412HOChr14g0683131	AT1G17860		Kunitz family trypsin and protease inhibitor protein
1526	Ha412HOChr14g0683921	AT5G19500		Tryptophan/tyrosine permease
1527	Ha412HOChr14g0685251	AT2G23620	ATMES1, MES1	methyl esterase 1
1528	Ha412HOChr14g0685831	AT2G39650		Protein of unknown function (DUF506)
1529	Ha412HOChr14g0685991	AT2G39700	ATEXPA4, ATEXP4, ATHEXP ALPHA 1.6, EXPA4	expansin A4
1530	Ha412HOChr14g0687251	AT5G01740		Nuclear transport factor 2 (NTF2) family protein
1531	Ha412HOChr14g0687351	AT5G05390	LAC12	laccase 12
1532	Ha412HOChr14g0687991	AT3G11180		2-oxoglutarate (2OG) and Fe(II)-dependent oxygenase superfamily protein
1533	Ha412HOChr14g0688551	AT2G38120	AUX1, WAV5, PIR1, MAP1	Transmembrane amino acid transporter family protein
1534	Ha412HOChr14g0689301	AT2G40610	ATEXPA8, EXP8, ATEXP8, ATHEXP ALPHA 1.11, EXPA8	expansin A8
1535	Ha412HOChr14g0689491	NA	NA	NA
1536	Ha412HOChr14g0689581	AT5G05200		Protein kinase superfamily protein
1537	Ha412HOChr14g0689691	NA	NA	NA
1538	Ha412HOChr14g0690531	AT1G62660		Glycosyl hydrolases family 32 protein
1539	Ha412HOChr14g0690651	AT3G47380		Plant invertase/pectin methylesterase inhibitor superfamily protein
1540	Ha412HOChr14g0691141	AT5G62220	ATGT18, GT18	glycosyltransferase 18
1541	Ha412HOChr14g0691491	AT4G23030		MATE efflux family protein
1542	Ha412HOChr14g0691861	AT4G25570	ACYB-2	Cytochrome b561/ferric reductase transmembrane protein family
1543	Ha412HOChr14g0691871	AT2G34930		disease resistance family protein / LRR family protein
1544	Ha412HOChr14g0691941	AT5G23870		Pectinacetylesterase family protein
1545	Ha412HOChr14g0692291	AT5G52660		Homeodomain-like superfamily protein
1546	Ha412HOChr14g0692331	AT3G16520	UGT88A1	UDP-glucosyl transferase 88A1
1547	Ha412HOChr14g0692351	AT3G16520	UGT88A1	UDP-glucosyl transferase 88A1
1548	Ha412HOChr14g0692621	AT4G27940	ATMTM1, MTM1	manganese tracking factor for mitochondrial SOD2
1549	Ha412HOChr14g0692751	AT5G53170	FTSH11	FTSH protease 11
1550	Ha412HOChr14g0692821	AT5G53370	ATPMEPCRF, PMEPCRF	pectin methylesterase PCR fragment F
1551	Ha412HOChr15g0693381	AT3G28890	AtRLP43, RLP43	receptor like protein 43
1553	Ha412HOChr15g0693541	AT2G38060	PHT4;2	phosphate transporter 4;2
1554	Ha412HOChr15g0694521	AT5G01920	STN8	Protein kinase superfamily protein
1555	Ha412HOChr15g0694741	AT5G01950		Leucine-rich repeat protein kinase family protein
1557	Ha412HOChr15g0695071	AT3G15580	ATG8I, APG8H	Ubiquitin-like superfamily protein
1558	Ha412HOChr15g0696891	AT3G63140	CSP41A	chloroplast stem-loop binding protein of 41 kDa
1559	Ha412HOChr15g0697381	AT1G04240	SHY2, IAA3	AUX/IAA transcriptional regulator family protein
1560	Ha412HOChr15g0697961	AT4G28530	anac074, NAC074	NAC domain containing protein 74
1561	Ha412HOChr15g0698021	AT3G09220	LAC7	laccase 7
1562	Ha412HOChr15g0698721	AT4G28610	PHR1, AtPHR1	phosphate starvation response 1
1563	Ha412HOChr15g0698911	AT4G28740		FUNCTIONS IN: molecular_function unknown; INVOLVED IN: biological_process unknown; LOCATED IN: chloroplast; EXPRESSED IN: 21 plant structures; EXPRESSED DURING: 13 growth stages; CONTAINS InterPro DOMAIN/s: Protein of unknown function DUF3493 (InterPro:IPR021883); BEST Arabidopsis thaliana protein match is: tetratricopeptide repeat (TPR)-containing protein (TAIR:AT1G02910.1); Has 30201 Blast hits…
1564	Ha412HOChr15g0699181	AT5G48850	ATSDI1	Tetratricopeptide repeat (TPR)-like superfamily protein
1565	Ha412HOChr15g0699361	AT5G64560	MGT9, MRS2-2, ATMGT9	magnesium transporter 9
1566	Ha412HOChr15g0699551	AT5G43630	TZP	zinc knuckle (CCHC-type) family protein
1568	Ha412HOChr15g0699881	NA	NA	NA
1569	Ha412HOChr15g0700581	AT4G11640	ATSR, SR	serine racemase
1570	Ha412HOChr15g0701131	AT5G47800		Phototropic-responsive NPH3 family protein
1571	Ha412HOChr15g0701161	AT5G47650	ATNUDT2, ATNUDX2, NUDT2	nudix hydrolase homolog 2
1572	Ha412HOChr15g0701181	AT5G47635		Pollen Ole e 1 allergen and extensin family protein
1573	Ha412HOChr15g0702171	AT4G21990	APR3	APS reductase 3
1574	Ha412HOChr15g0702171	AT4G21990	APR3, PRH-26, PRH26, ATAPR3	APS reductase 3
1575	Ha412HOChr15g0703271	AT3G22060		Receptor-like protein kinase-related family protein
1576	Ha412HOChr15g0703951	AT3G02570	MEE31, PMI1	Mannose-6-phosphate isomerase, type I
1577	Ha412HOChr15g0704671	AT4G37790	HAT22	Homeobox-leucine zipper protein family
1578	Ha412HOChr15g0704731	AT4G37770	ACS8	1-amino-cyclopropane-1-carboxylate synthase 8
1579	Ha412HOChr15g0704821	AT4G37680	HHP4	heptahelical protein 4
1580	Ha412HOChr15g0705041	AT5G67370		Protein of unknown function (DUF1230)
1581	Ha412HOChr15g0705051	AT5G67360	ARA12	Subtilase family protein
1582	Ha412HOChr15g0705621	AT2G23620	ATMES1, MES1	methyl esterase 1
1583	Ha412HOChr15g0706151	AT3G29770	ATMES11, MES11	methyl esterase 11
1584	Ha412HOChr15g0706361	AT3G02100		UDP-Glycosyltransferase superfamily protein
1585	Ha412HOChr15g0706891	AT4G18910	NIP1;2, NLM2, ATNLM2	NOD26-like intrinsic protein 1;2
1586	Ha412HOChr15g0707751	AT5G41340	UBC4, ATUBC4	ubiquitin conjugating enzyme 4
1587	Ha412HOChr15g0707881	AT3G27880		Protein of unknown function (DUF1645)
1588	Ha412HOChr15g0707971	AT5G14700		NAD(P)-binding Rossmann-fold superfamily protein
1589	Ha412HOChr15g0708061	AT5G23240		DNAJ heat shock N-terminal domain-containing protein
1590	Ha412HOChr15g0708191	AT3G27580	ATPK7	Protein kinase superfamily protein
1591	Ha412HOChr15g0708191	AT3G27580	ATPK7, D6PKL3	Protein kinase superfamily protein
1592	Ha412HOChr15g0708541	AT5G40780	LHT1	lysine histidine transporter 1
1593	Ha412HOChr15g0708541	AT5G40780		lysine histidine transporter 1
1594	Ha412HOChr15g0709481	AT5G66430		S-adenosyl-L-methionine-dependent methyltransferases superfamily protein
1595	Ha412HOChr15g0710161	AT3G25640		Protein of unknown function, DUF617
1596	Ha412HOChr15g0710491	AT1G73300	scpl2	serine carboxypeptidase-like 2
1597	Ha412HOChr15g0710591	AT1G14030		Rubisco methyltransferase family protein
1598	Ha412HOChr15g0710911	AT1G70660	MMZ2, UEV1B	MMS ZWEI homologue 2
1599	Ha412HOChr15g0710911	AT1G70660	MMZ2	MMS ZWEI homologue 2
1600	Ha412HOChr15g0710971	AT3G02580	STE1, DWF7, BUL1	sterol 1
1601	Ha412HOChr15g0711231	AT2G01275		RING/FYVE/PHD zinc finger superfamily protein
1602	Ha412HOChr15g0711381	AT2G01110	APG2, UNE3, PGA2, TATC	Sec-independent periplasmic protein translocase
1603	Ha412HOChr15g0712261	AT2G02800	APK2B	protein kinase 2B
1604	Ha412HOChr15g0713091	AT1G60010		unknown protein; FUNCTIONS IN: molecular_function unknown; INVOLVED IN: N-terminal protein myristoylation; LOCATED IN: cellular_component unknown; EXPRESSED IN: 22 plant structures; EXPRESSED DURING: 13 growth stages; BEST Arabidopsis thaliana protein match is: unknown protein (TAIR:AT1G10530.1); Has 185 Blast hits to 185 proteins in 18 species: Archae - 0; Bacteria - 0; Metazoa - 0; Fungi - 3; P…
1605	Ha412HOChr15g0713651	AT2G17270	PHT3;3	phosphate transporter 3;3
1606	Ha412HOChr15g0713691	AT2G42005		Transmembrane amino acid transporter family protein
1607	Ha412HOChr15g0714111	AT5G63850	AAP4	amino acid permease 4
1608	Ha412HOChr15g0714391	AT4G38690		PLC-like phosphodiesterases superfamily protein
1609	Ha412HOChr15g0715881	AT5G54470		B-box type zinc finger family protein
1610	Ha412HOChr15g0717071	AT5G46410	SSP4	SCP1-like small phosphatase 4
1611	Ha412HOChr15g0717691	AT1G30135	JAZ8, TIFY5A	jasmonate-zim-domain protein 8
1612	Ha412HOChr15g0719581	AT1G29050	TBL38	TRICHOME BIREFRINGENCE-LIKE 38
1613	Ha412HOChr15g0720331	NA	NA	NA
1614	Ha412HOChr15g0721241	AT4G21440	ATMYB102, ATM4, MYB102	MYB-like 102
1615	Ha412HOChr15g0722161	AT1G13280	AOC4	allene oxide cyclase 4
1616	Ha412HOChr15g0722901	AT1G11000	MLO4, ATMLO4	Seven transmembrane MLO family protein
1617	Ha412HOChr15g0723341	AT2G17070		Arabidopsis protein of unknown function (DUF241)
1618	Ha412HOChr15g0723351	AT2G17080		Arabidopsis protein of unknown function (DUF241)
1619	Ha412HOChr15g0723361	AT2G17080		Arabidopsis protein of unknown function (DUF241)
1620	Ha412HOChr15g0723471	AT4G35710		Arabidopsis protein of unknown function (DUF241)
1621	Ha412HOChr15g0723541	AT4G35660		Arabidopsis protein of unknown function (DUF241)
1622	Ha412HOChr15g0723951	AT1G76410	ATL8	RING/U-box superfamily protein
1623	Ha412HOChr15g0724001	AT1G76490	HMG1, HMGR1, AtHMGR1	hydroxy methylglutaryl CoA reductase 1
1624	Ha412HOChr15g0724321	AT5G17230	PSY	PHYTOENE SYNTHASE
1625	Ha412HOChr15g0724711	AT2G21960		unknown protein; LOCATED IN: chloroplast; EXPRESSED IN: 22 plant structures; EXPRESSED DURING: 13 growth stages; BEST Arabidopsis thaliana protein match is: unknown protein (TAIR:AT1G56180.1); Has 224 Blast hits to 222 proteins in 59 species: Archae - 0; Bacteria - 65; Metazoa - 0; Fungi - 0; Plants - 134; Viruses - 0; Other Eukaryotes - 25 (source: NCBI BLink).
1626	Ha412HOChr15g0725061	NA	NA	NA
1627	Ha412HOChr15g0725241	AT5G64940	ATATH13, ATH13, ATOSA1, OSA1	ABC2 homolog 13
1628	Ha412HOChr15g0725241	AT5G64940	ATATH13, ATH13	ABC2 homolog 13
1629	Ha412HOChr15g0725991	AT1G54570		Esterase/lipase/thioesterase family protein
1630	Ha412HOChr15g0726001	AT5G28050		Cytidine/deoxycytidylate deaminase family protein
1631	Ha412HOChr15g0726381	AT1G16120	WAKL1	wall associated kinase-like 1
1633	Ha412HOChr15g0726661	AT5G13930	CHS, TT4, ATCHS	Chalcone and stilbene synthase family protein
1634	Ha412HOChr15g0727091	AT4G13930	SHM4	serine hydroxymethyltransferase 4
1635	Ha412HOChr15g0727141	AT4G15550	IAGLU	indole-3-acetate beta-D-glucosyltransferase
1636	Ha412HOChr15g0727821	AT2G22250	ATAAT, AAT, MEE17	aspartate aminotransferase
1637	Ha412HOChr15g0727831	AT5G10770		Eukaryotic aspartyl protease family protein
1638	Ha412HOChr15g0728841	AT1G58280		Phosphoglycerate mutase family protein
1639	Ha412HOChr15g0729641	AT5G54370		Late embryogenesis abundant (LEA) protein-related
1640	Ha412HOChr15g0730941	AT3G17930		unknown protein; FUNCTIONS IN: molecular_function unknown; INVOLVED IN: biological_process unknown; LOCATED IN: chloroplast thylakoid membrane; EXPRESSED IN: 22 plant structures; EXPRESSED DURING: 13 growth stages; CONTAINS InterPro DOMAIN/s: Protein of unknown function DUF3007 (InterPro:IPR021562); Has 236 Blast hits to 236 proteins in 83 species: Archae - 0; Bacteria - 117; Metazoa - 0; Fungi -…
1641	Ha412HOChr15g0730961	AT5G26820	ATIREG3, MAR1, RTS3, IREG3	iron-regulated protein 3
1642	Ha412HOChr15g0731971	AT5G41050		Pollen Ole e 1 allergen and extensin family protein
1643	Ha412HOChr15g0732051	AT3G01860		unknown protein; FUNCTIONS IN: molecular_function unknown; INVOLVED IN: response to cadmium ion; EXPRESSED IN: 24 plant structures; EXPRESSED DURING: 13 growth stages; BEST Arabidopsis thaliana protein match is: unknown protein (TAIR:AT3G27210.1); Has 64 Blast hits to 64 proteins in 13 species: Archae - 0; Bacteria - 0; Metazoa - 5; Fungi - 0; Plants - 59; Viruses - 0; Other Eukaryotes - 0 (sourc…
1644	Ha412HOChr15g0732051	AT3G01860		unknown protein; FUNCTIONS IN: molecular_function unknown; INVOLVED IN: response to cadmium ion; LOCATED IN: chloroplast; EXPRESSED IN: 24 plant structures; EXPRESSED DURING: 13 growth stages; BEST Arabidopsis thaliana protein match is: unknown protein (TAIR:AT3G27210.1); Has 66 Blast hits to 66 proteins in 13 species: Archae - 0; Bacteria - 0; Metazoa - 5; Fungi - 0; Plants - 61; Viruses - 0; Ot…
1645	Ha412HOChr15g0732221	AT5G40780		lysine histidine transporter 1
1646	Ha412HOChr15g0732221	AT5G40780	LHT1	lysine histidine transporter 1
1647	Ha412HOChr15g0732231	AT5G40770	ATPHB3, PHB3	prohibitin 3
1648	Ha412HOChr15g0732301	AT5G40760	G6PD6	glucose-6-phosphate dehydrogenase 6
1649	Ha412HOChr15g0732581	AT3G27460		SGF29 tudor-like domain
1650	Ha412HOChr15g0732591	AT5G08530	CI51	51 kDa subunit of complex I
1651	Ha412HOChr15g0732701	AT5G40370		Glutaredoxin family protein
1652	Ha412HOChr15g0733101	AT5G40140		RING/U-box superfamily protein with ARM repeat domain
1654	Ha412HOChr15g0733391	AT5G05260	CYP79A2	cytochrome p450 79a2
1655	Ha412HOChr15g0734161	AT5G39860	PRE1, BNQ1, BHLH136	basic helix-loop-helix (bHLH) DNA-binding family protein
1656	Ha412HOChr15g0734811	AT5G15580	LNG1	longifolia1
1657	Ha412HOChr15g0735431	AT5G15680		ARM repeat superfamily protein
1658	Ha412HOChr15g0737441	AT4G31550	WRKY11, ATWRKY11	WRKY DNA-binding protein 11
1659	Ha412HOChr15g0738961	AT1G65230		Uncharacterized conserved protein (DUF2358)
1660	Ha412HOChr15g0739781	NA	NA	NA
1661	Ha412HOChr15g0740061	AT1G71210		Pentatricopeptide repeat (PPR) superfamily protein
1662	Ha412HOChr15g0740291	AT3G15000		cobalt ion binding
1663	Ha412HOChr15g0740971	AT4G27290		S-locus lectin protein kinase family protein
1664	Ha412HOChr15g0741751	AT3G03860	ATAPRL5, APRL5	APR-like 5
1665	Ha412HOChr15g0742261	AT2G22980	SCPL13	serine carboxypeptidase-like 13
1666	Ha412HOChr15g0742501	AT1G65840	ATPAO4, PAO4	polyamine oxidase 4
1667	Ha412HOChr15g0742511	AT3G02720		Class I glutamine amidotransferase-like superfamily protein
1668	Ha412HOChr15g0742931	AT3G48880		RNI-like superfamily protein
1669	Ha412HOChr15g0742951	AT5G23730	RUP2	Transducin/WD40 repeat-like superfamily protein
1670	Ha412HOChr15g0742991	AT5G52290	SHOC1	shortage in chiasmata 1
1673	Ha412HOChr15g0743181	AT3G12203	scpl17	serine carboxypeptidase-like 17
1674	Ha412HOChr15g0743631	AT2G29380	HAI3	highly ABA-induced PP2C gene 3
1675	Ha412HOChr15g0744481	AT5G05600		2-oxoglutarate (2OG) and Fe(II)-dependent oxygenase superfamily protein
1676	Ha412HOChr15g0745321	AT3G55120	TT5, A11, CFI	Chalcone-flavanone isomerase family protein
1677	Ha412HOChr15g0745601	AT1G48850	EMB1144	chorismate synthase, putative / 5-enolpyruvylshikimate-3-phosphate phospholyase, putative
1678	Ha412HOChr15g0746161	AT4G14210	PDS3, PDS, PDE226	phytoene desaturase 3
1679	Ha412HOChr16g0747601	AT5G23660	MTN3, SWEET12, AtSWEET12	homolog of Medicago truncatula MTN3
1680	Ha412HOChr16g0747671	AT3G48740	SWEET11, AtSWEET11	Nodulin MtN3 family protein
1681	Ha412HOChr16g0747911	AT5G50915		basic helix-loop-helix (bHLH) DNA-binding superfamily protein
1682	Ha412HOChr16g0748471	AT1G16080		unknown protein; LOCATED IN: apoplast, chloroplast stroma, chloroplast, chloroplast envelope; EXPRESSED IN: 23 plant structures; EXPRESSED DURING: 14 growth stages; Has 81 Blast hits to 81 proteins in 28 species: Archae - 0; Bacteria - 2; Metazoa - 0; Fungi - 0; Plants - 62; Viruses - 0; Other Eukaryotes - 17 (source: NCBI BLink).
1683	Ha412HOChr16g0748481	AT1G16080		unknown protein; LOCATED IN: apoplast, chloroplast stroma, chloroplast, chloroplast envelope; EXPRESSED IN: 23 plant structures; EXPRESSED DURING: 14 growth stages; Has 81 Blast hits to 81 proteins in 28 species: Archae - 0; Bacteria - 2; Metazoa - 0; Fungi - 0; Plants - 62; Viruses - 0; Other Eukaryotes - 17 (source: NCBI BLink).
1684	Ha412HOChr16g0748741	AT1G80840	WRKY40, ATWRKY40	WRKY DNA-binding protein 40
1685	Ha412HOChr16g0749401	AT1G74110	CYP78A10	cytochrome P450, family 78, subfamily A, polypeptide 10
1686	Ha412HOChr16g0749571	NA	NA	NA
1687	Ha412HOChr16g0750251	AT3G04730	IAA16	indoleacetic acid-induced protein 16
1688	Ha412HOChr16g0750271	AT3G15540	IAA19, MSG2	indole-3-acetic acid inducible 19
1689	Ha412HOChr16g0750601	AT1G45688		unknown protein; FUNCTIONS IN: molecular_function unknown; INVOLVED IN: biological_process unknown; LOCATED IN: plasma membrane; EXPRESSED IN: 22 plant structures; EXPRESSED DURING: 13 growth stages; BEST Arabidopsis thaliana protein match is: unknown protein (TAIR:AT5G42860.1); Has 258 Blast hits to 242 proteins in 39 species: Archae - 0; Bacteria - 11; Metazoa - 10; Fungi - 14; Plants - 198; Vi…
1690	Ha412HOChr16g0750601	AT1G45688		unknown protein; FUNCTIONS IN: molecular_function unknown; INVOLVED IN: biological_process unknown; LOCATED IN: plasma membrane; EXPRESSED IN: 22 plant structures; EXPRESSED DURING: 13 growth stages; BEST Arabidopsis thaliana protein match is: unknown protein (TAIR:AT5G42860.1); Has 35333 Blast hits to 34131 proteins in 2444 species: Archae - 798; Bacteria - 22429; Metazoa - 974; Fungi - 991; Pla…
1691	Ha412HOChr16g0751241	AT3G48280	CYP71A25	cytochrome P450, family 71, subfamily A, polypeptide 25
1692	Ha412HOChr16g0751611	AT4G39090	RD19, RD19A	Papain family cysteine protease
1693	Ha412HOChr16g0753911	AT1G69530	ATEXPA1, EXP1, AT-EXP1, ATEXP1, ATHEXP ALPHA 1.2, EXPA1	expansin A1
1694	Ha412HOChr16g0753911	AT1G69530	EXPA1	expansin A1
1695	Ha412HOChr16g0754201	AT5G62680		Major facilitator superfamily protein
1696	Ha412HOChr16g0754251	AT1G74780		Nodulin-like / Major Facilitator Superfamily protein
1697	Ha412HOChr16g0754321	AT1G74780		Nodulin-like / Major Facilitator Superfamily protein
1698	Ha412HOChr16g0754671	AT1G27210		ARM repeat superfamily protein
1699	Ha412HOChr16g0754871	AT5G50100		Putative thiol-disulphide oxidoreductase DCC
1700	Ha412HOChr16g0754921	AT1G60010		unknown protein; FUNCTIONS IN: molecular_function unknown; INVOLVED IN: N-terminal protein myristoylation; LOCATED IN: cellular_component unknown; EXPRESSED IN: 22 plant structures; EXPRESSED DURING: 13 growth stages; BEST Arabidopsis thaliana protein match is: unknown protein (TAIR:AT1G10530.1); Has 185 Blast hits to 185 proteins in 18 species: Archae - 0; Bacteria - 0; Metazoa - 0; Fungi - 3; P…
1701	Ha412HOChr16g0755301	AT5G63030		Thioredoxin superfamily protein
1702	Ha412HOChr16g0755461	AT1G13000		Protein of unknown function (DUF707)
1703	Ha412HOChr16g0755591	AT4G20360	ATRAB8D, ATRABE1B, RABE1b	RAB GTPase homolog E1B
1704	Ha412HOChr16g0755871	AT4G33950	OST1, SNRK2-6, SRK2E, SNRK2.6, P44	Protein kinase superfamily protein
1705	Ha412HOChr16g0755871	AT4G33950	OST1, SNRK2-6, SRK2E, SNRK2.6, P44, ATOST1	Protein kinase superfamily protein
1706	Ha412HOChr16g0757141	AT4G39250	ATRL1, RSM2, RL1	RAD-like 1
1707	Ha412HOChr16g0757601	AT4G34350	CLB6, ISPH, HDR	4-hydroxy-3-methylbut-2-enyl diphosphate reductase
1708	Ha412HOChr16g0757931	NA	NA	NA
1709	Ha412HOChr16g0758131	AT2G32540	ATCSLB04, CSLB04, ATCSLB4	cellulose synthase-like B4
1710	Ha412HOChr16g0758381	AT4G22140	EBS	PHD finger family protein / bromo-adjacent homology (BAH) domain-containing protein
1711	Ha412HOChr16g0758431	AT3G21670		Major facilitator superfamily protein
1712	Ha412HOChr16g0759611	AT5G43060		Granulin repeat cysteine protease family protein
1713	Ha412HOChr16g0760451	AT5G42610		Protein of unknown function (DUF607)
1714	Ha412HOChr16g0760521	AT4G36800	RCE1	RUB1 conjugating enzyme 1
1715	Ha412HOChr16g0760541	AT1G19350	BES1, BZR2	Brassinosteroid signalling positive regulator (BZR1) family protein
1716	Ha412HOChr16g0760851	AT5G42760		Leucine carboxyl methyltransferase
1717	Ha412HOChr16g0760861	AT5G42760		Leucine carboxyl methyltransferase
1718	Ha412HOChr16g0761011	AT4G36550		ARM repeat superfamily protein
1720	Ha412HOChr16g0761471	AT4G21860	MSRB2	methionine sulfoxide reductase B 2
1721	Ha412HOChr16g0761801	AT1G49970	CLPR1, NCLPP5, SVR2	CLP protease proteolytic subunit 1
1722	Ha412HOChr16g0761931	AT2G14860		Peroxisomal membrane 22 kDa (Mpv17/PMP22) family protein
1723	Ha412HOChr16g0762361	AT3G19490	ATNHD1, NHD1	sodium:hydrogen antiporter 1
1724	Ha412HOChr16g0762401	AT3G19430		late embryogenesis abundant protein-related / LEA protein-related
1726	Ha412HOChr16g0762871	AT3G49200		O-acyltransferase (WSD1-like) family protein
1727	Ha412HOChr16g0763881	AT2G20050		protein serine/threonine phosphatases;protein kinases;catalytics;cAMP-dependent protein kinase regulators;ATP binding;protein serine/threonine phosphatases
1728	Ha412HOChr16g0764181	AT5G25930		Protein kinase family protein with leucine-rich repeat domain
1729	Ha412HOChr16g0764201	AT5G25930		Protein kinase family protein with leucine-rich repeat domain
1730	Ha412HOChr16g0766101	AT4G12830		alpha/beta-Hydrolases superfamily protein
1731	Ha412HOChr16g0766311	AT5G01410	PDX1, ATPDX1.3, RSR4, PDX1.3, ATPDX1	Aldolase-type TIM barrel family protein
1732	Ha412HOChr16g0766571	AT3G51840	ACX4, ATSCX, ATG6	acyl-CoA oxidase 4
1733	Ha412HOChr16g0767791	AT2G38400	AGT3	alanine:glyoxylate aminotransferase 3
1734	Ha412HOChr16g0769201	AT2G35660	CTF2A	FAD/NAD(P)-binding oxidoreductase family protein
1735	Ha412HOChr16g0769381	AT2G23910		NAD(P)-binding Rossmann-fold superfamily protein
1736	Ha412HOChr16g0770621	AT5G44400		FAD-binding Berberine family protein
1737	Ha412HOChr16g0772031	AT1G65230		Uncharacterized conserved protein (DUF2358)
1738	Ha412HOChr16g0772111	AT5G16400	TRXF2, ATF2	thioredoxin F2
1739	Ha412HOChr16g0772381	AT3G17810	PYD1	pyrimidine 1
1740	Ha412HOChr16g0773111	AT1G77670		Pyridoxal phosphate (PLP)-dependent transferases superfamily protein
1741	Ha412HOChr16g0773571	AT5G16660		unknown protein; FUNCTIONS IN: molecular_function unknown; INVOLVED IN: biological_process unknown; LOCATED IN: chloroplast, membrane; EXPRESSED IN: 23 plant structures; EXPRESSED DURING: 14 growth stages; BEST Arabidopsis thaliana protein match is: unknown protein (TAIR:AT3G02900.1); Has 106 Blast hits to 106 proteins in 32 species: Archae - 0; Bacteria - 28; Metazoa - 0; Fungi - 0; Plants - 78;…
1742	Ha412HOChr16g0773571	AT5G16660		unknown protein; FUNCTIONS IN: molecular_function unknown; INVOLVED IN: biological_process unknown; LOCATED IN: chloroplast thylakoid membrane, chloroplast, membrane, chloroplast envelope; EXPRESSED IN: 23 plant structures; EXPRESSED DURING: 14 growth stages; BEST Arabidopsis thaliana protein match is: unknown protein (TAIR:AT3G02900.1); Has 30201 Blast hits to 17322 proteins in 780 species: Arch…
1743	Ha412HOChr16g0774341	AT4G14930		Survival protein SurE-like phosphatase/nucleotidase
1744	Ha412HOChr16g0774751	AT4G14880	OASA1	O-acetylserine (thiol) lyase (OAS-TL) isoform A1
1745	Ha412HOChr16g0774751	AT4G14880	OASA1, OLD3, CYTACS1, ATCYS-3A	O-acetylserine (thiol) lyase (OAS-TL) isoform A1
1746	Ha412HOChr16g0774751	AT4G14880	OASA1, OLD3, CYTACS1	O-acetylserine (thiol) lyase (OAS-TL) isoform A1
1747	Ha412HOChr16g0774771	AT3G22890	APS1	ATP sulfurylase 1
1748	Ha412HOChr16g0775901	AT5G64170		dentin sialophosphoprotein-related
1749	Ha412HOChr16g0776621	AT2G23970		Class I glutamine amidotransferase-like superfamily protein
1750	Ha412HOChr16g0776641	AT1G58440	XF1, SQE1	FAD/NAD(P)-binding oxidoreductase family protein
1751	Ha412HOChr16g0776701	AT5G09590	MTHSC70-2, HSC70-5	mitochondrial HSO70 2
1752	Ha412HOChr16g0776891	AT3G49780	ATPSK4, ATPSK3 (FORMER SYMBOL), PSK4	phytosulfokine 4 precursor
1753	Ha412HOChr16g0778371	AT5G47810	PFK2	phosphofructokinase 2
1754	Ha412HOChr16g0778811	AT4G21200	ATGA2OX8, GA2OX8	gibberellin 2-oxidase 8
1755	Ha412HOChr16g0779321	AT3G21690		MATE efflux family protein
1756	Ha412HOChr16g0779491	AT4G21990	APR3	APS reductase 3
1757	Ha412HOChr16g0779491	AT4G21990	APR3, PRH-26, PRH26, ATAPR3	APS reductase 3
1758	Ha412HOChr16g0779501	AT1G62250		unknown protein; LOCATED IN: chloroplast; EXPRESSED IN: 23 plant structures; EXPRESSED DURING: 15 growth stages; Has 30 Blast hits to 30 proteins in 13 species: Archae - 0; Bacteria - 0; Metazoa - 0; Fungi - 0; Plants - 30; Viruses - 0; Other Eukaryotes - 0 (source: NCBI BLink).
1759	Ha412HOChr16g0779501	AT1G62250		unknown protein; LOCATED IN: chloroplast; EXPRESSED IN: 23 plant structures; EXPRESSED DURING: 15 growth stages; Has 35333 Blast hits to 34131 proteins in 2444 species: Archae - 798; Bacteria - 22429; Metazoa - 974; Fungi - 991; Plants - 531; Viruses - 0; Other Eukaryotes - 9610 (source: NCBI BLink).
1760	Ha412HOChr16g0779751	AT2G32950	COP1, ATCOP1, DET340, FUS1, EMB168	Transducin/WD40 repeat-like superfamily protein
1761	Ha412HOChr16g0779801	AT5G35740		Carbohydrate-binding X8 domain superfamily protein
1762	Ha412HOChr16g0780241	AT1G62420		Protein of unknown function (DUF506)
1763	Ha412HOChr16g0780251	AT1G62420		Protein of unknown function (DUF506)
1764	Ha412HOChr16g0780341	NA	NA	NA
1765	Ha412HOChr16g0780791	AT4G05120	ENT3, FUR1, ATENT3	Major facilitator superfamily protein
1766	Ha412HOChr16g0781351	AT5G54370		Late embryogenesis abundant (LEA) protein-related
1767	Ha412HOChr16g0781361	AT1G54890		Late embryogenesis abundant (LEA) protein-related
1768	Ha412HOChr16g0781861	AT1G65070		DNA mismatch repair protein MutS, type 2
1769	Ha412HOChr16g0781901	AT5G22620		phosphoglycerate/bisphosphoglycerate mutase family protein
1770	Ha412HOChr16g0782661	AT4G10430		TMPIT-like protein
1771	Ha412HOChr16g0782741	AT5G45930	CHLI2, CHL I2, CHLI-2	magnesium chelatase i2
1772	Ha412HOChr16g0782801	AT1G28680		HXXXD-type acyl-transferase family protein
1773	Ha412HOChr16g0782811	AT1G28680		HXXXD-type acyl-transferase family protein
1774	Ha412HOChr16g0783081	AT1G54890		Late embryogenesis abundant (LEA) protein-related
1775	Ha412HOChr16g0784391	AT4G18950		Integrin-linked protein kinase family
1776	Ha412HOChr16g0784601	AT1G29660		GDSL-like Lipase/Acylhydrolase superfamily protein
1777	Ha412HOChr16g0785191	AT1G45616	AtRLP6, RLP6	receptor like protein 6
1778	Ha412HOChr16g0785401	AT4G16520	ATG8F	Ubiquitin-like superfamily protein
1779	Ha412HOChr16g0787091	AT1G05590	HEXO2, ATHEX3	beta-hexosaminidase 2
1780	Ha412HOChr16g0787641	AT4G23180	CRK10, RLK4	cysteine-rich RLK (RECEPTOR-like protein kinase) 10
1781	Ha412HOChr16g0787891	NA	NA	NA
1782	Ha412HOChr16g0788351	AT2G44670		Protein of unknown function (DUF581)
1783	Ha412HOChr16g0789661	AT1G79460	GA2, KS, ATKS, ATKS1, KS1	Terpenoid cyclases/Protein prenyltransferases superfamily protein
1784	Ha412HOChr16g0790991	AT2G45570	CYP76C2	cytochrome P450, family 76, subfamily C, polypeptide 2
1785	Ha412HOChr16g0791221	AT2G45670		calcineurin B subunit-related
1786	Ha412HOChr16g0791391	AT3G61220		NAD(P)-binding Rossmann-fold superfamily protein
1787	Ha412HOChr16g0791751	AT3G61320		Bestrophin-like protein
1788	Ha412HOChr16g0792401	AT1G01200	ATRABA3, ATRAB-A3, RABA3	RAB GTPase homolog A3
1789	Ha412HOChr16g0792451	AT2G46710		Rho GTPase activating protein with PAK-box/P21-Rho-binding domain
1790	Ha412HOChr16g0792711	AT2G46910		Plastid-lipid associated protein PAP / fibrillin family protein
1791	Ha412HOChr16g0792801	AT1G68620		alpha/beta-Hydrolases superfamily protein
1792	Ha412HOChr16g0793491	AT3G03620		MATE efflux family protein
1793	Ha412HOChr16g0793521	AT3G03620		MATE efflux family protein
1794	Ha412HOChr16g0793531	AT2G38780		unknown protein; FUNCTIONS IN: molecular_function unknown; INVOLVED IN: biological_process unknown; LOCATED IN: chloroplast; EXPRESSED IN: 21 plant structures; EXPRESSED DURING: 13 growth stages; Has 58 Blast hits to 58 proteins in 23 species: Archae - 0; Bacteria - 4; Metazoa - 1; Fungi - 0; Plants - 44; Viruses - 0; Other Eukaryotes - 9 (source: NCBI BLink).
1795	Ha412HOChr16g0794391	AT5G46390		Peptidase S41 family protein
1796	Ha412HOChr16g0794471	AT3G13920	EIF4A1, RH4, TIF4A1	eukaryotic translation initiation factor 4A1
1797	Ha412HOChr16g0794471	AT3G13920	EIF4A1	eukaryotic translation initiation factor 4A1
1798	Ha412HOChr16g0794551	AT3G61040	CYP76C7	cytochrome P450, family 76, subfamily C, polypeptide 7
1799	Ha412HOChr16g0794561	AT3G61040	CYP76C7	cytochrome P450, family 76, subfamily C, polypeptide 7
1800	Ha412HOChr16g0795621	AT1G06680	PSBP-1, OEE2, PSII-P, OE23	photosystem II subunit P-1
1801	Ha412HOChr16g0795621	AT1G06680	PSBP-1, OEE2, PSII-P	photosystem II subunit P-1
1802	Ha412HOChr16g0795931	AT1G06460	ACD32.1, ACD31.2	alpha-crystallin domain 32.1
1803	Ha412HOChr16g0796371	AT2G12190		Cytochrome P450 superfamily protein
1804	Ha412HOChr16g0796561	AT1G64940	CYP89A6	cytochrome P450, family 87, subfamily A, polypeptide 6
1805	Ha412HOChr16g0796591	AT1G64940	CYP89A6	cytochrome P450, family 87, subfamily A, polypeptide 6
1806	Ha412HOChr16g0796611	AT4G08230		glycine-rich protein
1807	Ha412HOChr16g0797291	AT2G02040	ATPTR2-B, NTR1, PTR2-B, PTR2, ATPTR2	peptide transporter 2
1808	Ha412HOChr16g0799631	AT1G68390		Core-2/I-branching beta-1,6-N-acetylglucosaminyltransferase family protein
1809	Ha412HOChr16g0799911	AT3G25900	HMT-1, ATHMT-1	Homocysteine S-methyltransferase family protein
1810	Ha412HOChr16g0799911	AT3G25900	HMT-1	Homocysteine S-methyltransferase family protein
1811	Ha412HOChr16g0800681	AT2G18500	ATOFP7, OFP7	ovate family protein 7
1813	Ha412HOChr16g0800851	AT5G66760	SDH1-1	succinate dehydrogenase 1-1
1814	Ha412HOChr16g0801141	AT2G18350	AtHB24, HB24, ZHD6	homeobox protein 24
1815	Ha412HOChr16g0801881	AT4G36195		Serine carboxypeptidase S28 family protein
1816	Ha412HOChr16g0802041	AT2G21220		SAUR-like auxin-responsive protein family
1817	Ha412HOChr16g0802151	AT3G51240	F3H	flavanone 3-hydroxylase
1818	Ha412HOChr16g0802151	AT3G51240	F3H, TT6, F3'H	flavanone 3-hydroxylase
1819	Ha412HOChr16g0802271	AT4G10770	ATOPT7, OPT7	oligopeptide transporter 7
1820	Ha412HOChr16g0802791	AT4G38380		MATE efflux family protein
1821	Ha412HOChr16g0803511	AT1G66120		AMP-dependent synthetase and ligase family protein
1822	Ha412HOChr16g0803691	AT1G02410		cytochrome c oxidase assembly protein CtaG / Cox11 family
1823	Ha412HOChr17g0804501	AT4G23100	RML1, PAD2, GSH1, CAD2, ATECS1, GSHA	glutamate-cysteine ligase
1824	Ha412HOChr17g0804501	AT4G23100	RML1, PAD2, GSH1, CAD2	glutamate-cysteine ligase
1825	Ha412HOChr17g0804501	AT4G23100	GSH1	glutamate-cysteine ligase
1826	Ha412HOChr17g0805061	AT4G23630	BTI1, RTNLB1	VIRB2-interacting protein 1
1827	Ha412HOChr17g0805451	AT3G50790		esterase/lipase/thioesterase family protein
1828	Ha412HOChr17g0805461	AT3G50790		esterase/lipase/thioesterase family protein
1829	Ha412HOChr17g0805611	AT5G49330	MYB111, ATMYB111, PFG3	myb domain protein 111
1830	Ha412HOChr17g0805801	AT4G10770	ATOPT7, OPT7	oligopeptide transporter 7
1831	Ha412HOChr17g0806941	AT4G17090	CT-BMY, BAM3, BMY8	chloroplast beta-amylase
1832	Ha412HOChr17g0807921	NA	NA	NA
1833	Ha412HOChr17g0809621	AT1G64530		Plant regulator RWP-RK family protein
1834	Ha412HOChr17g0810041	NA	NA	NA
1835	Ha412HOChr17g0810061	AT5G62950		RNA polymerase II, Rpb4, core protein
1836	Ha412HOChr17g0810831	AT1G73260	ATKTI1, KTI1	kunitz trypsin inhibitor 1
1837	Ha412HOChr17g0811371	AT4G33040		Thioredoxin superfamily protein
1838	Ha412HOChr17g0811521	AT3G06240		F-box family protein
1839	Ha412HOChr17g0811561	AT4G31340		myosin heavy chain-related
1840	Ha412HOChr17g0812341	AT1G18180		Protein of unknown function (DUF1295)
1841	Ha412HOChr17g0812511	AT5G13770		Pentatricopeptide repeat (PPR-like) superfamily protein
1842	Ha412HOChr17g0812921	AT1G10657		Plant protein 1589 of unknown function
1843	Ha412HOChr17g0814281	AT5G13330	Rap2.6L	related to AP2 6l
1844	Ha412HOChr17g0814911	AT3G19800		Protein of unknown function (DUF177)
1845	Ha412HOChr17g0815161	AT5G23120	HCF136	photosystem II stability/assembly factor, chloroplast (HCF136)
1846	Ha412HOChr17g0815501	AT5G08520		Duplicated homeodomain-like superfamily protein
1847	Ha412HOChr17g0815521	AT5G23340		RNI-like superfamily protein
1848	Ha412HOChr17g0815951	AT5G23240		DNAJ heat shock N-terminal domain-containing protein
1849	Ha412HOChr17g0816011	AT2G43020	ATPAO2, PAO2	polyamine oxidase 2
1850	Ha412HOChr17g0816271	AT1G03790	SOM	Zinc finger C-x8-C-x5-C-x3-H type family protein
1851	Ha412HOChr17g0816881	AT1G03495		HXXXD-type acyl-transferase family protein
1852	Ha412HOChr17g0817031	NA	NA	NA
1853	Ha412HOChr17g0817741	AT4G03260		Outer arm dynein light chain 1 protein
1854	Ha412HOChr17g0818671	AT2G21340		MATE efflux family protein
1855	Ha412HOChr17g0819271	AT5G35570		O-fucosyltransferase family protein
1856	Ha412HOChr17g0819501	AT1G19250	FMO1	flavin-dependent monooxygenase 1
1857	Ha412HOChr17g0819711	AT2G20920		Protein of unknown function (DUF3353)
1858	Ha412HOChr17g0819791	AT1G68010	HPR	hydroxypyruvate reductase
1859	Ha412HOChr17g0819791	AT1G68010	HPR, ATHPR1	hydroxypyruvate reductase
1860	Ha412HOChr17g0819871	AT4G35000	APX3	ascorbate peroxidase 3
1861	Ha412HOChr17g0819881	AT4G38620	ATMYB4, MYB4	myb domain protein 4
1862	Ha412HOChr17g0820641	AT1G24130		Transducin/WD40 repeat-like superfamily protein
1863	Ha412HOChr17g0820951	AT1G69870	NRT1.7	nitrate transporter 1.7
1864	Ha412HOChr17g0821171	AT1G69830	ATAMY3, AMY3	alpha-amylase-like 3
1865	Ha412HOChr17g0821481	AT1G69780	ATHB13	Homeobox-leucine zipper protein family
1866	Ha412HOChr17g0822991	AT5G15330	ATSPX4, SPX4	SPX domain gene 4
1867	Ha412HOChr17g0823641	AT1G01720	ATAF1, ANAC002	NAC (No Apical Meristem) domain transcriptional regulator superfamily protein
1868	Ha412HOChr17g0823691	AT3G47950	AHA4, HA4	H(+)-ATPase 4
1869	Ha412HOChr17g0823901	AT3G28450		Leucine-rich repeat protein kinase family protein
1870	Ha412HOChr17g0824741	AT5G14700		NAD(P)-binding Rossmann-fold superfamily protein
1871	Ha412HOChr17g0825581	AT5G40780		lysine histidine transporter 1
1872	Ha412HOChr17g0825581	AT5G40780	LHT1	lysine histidine transporter 1
1873	Ha412HOChr17g0826111	AT1G72180		Leucine-rich receptor-like protein kinase family protein
1874	Ha412HOChr17g0826651	NA	NA	NA
1875	Ha412HOChr17g0826941	AT4G12410		SAUR-like auxin-responsive protein family
1876	Ha412HOChr17g0827011	AT1G62780		unknown protein; FUNCTIONS IN: molecular_function unknown; INVOLVED IN: biological_process unknown; LOCATED IN: chloroplast, chloroplast stroma; EXPRESSED IN: 22 plant structures; EXPRESSED DURING: 14 growth stages; Has 94 Blast hits to 94 proteins in 35 species: Archae - 6; Bacteria - 10; Metazoa - 21; Fungi - 2; Plants - 48; Viruses - 0; Other Eukaryotes - 7 (source: NCBI BLink).
1877	Ha412HOChr17g0827161	AT4G12300	CYP706A4	cytochrome P450, family 706, subfamily A, polypeptide 4
1878	Ha412HOChr17g0827281	AT4G12300	CYP706A4	cytochrome P450, family 706, subfamily A, polypeptide 4
1879	Ha412HOChr17g0827421	AT4G22730		Leucine-rich repeat protein kinase family protein
1880	Ha412HOChr17g0827741	AT5G02270	NAP9	non-intrinsic ABC protein 9
1881	Ha412HOChr17g0827741	AT5G02270	ATNAP9, NAP9	non-intrinsic ABC protein 9
1882	Ha412HOChr17g0827801	AT2G01755		unknown protein; FUNCTIONS IN: molecular_function unknown; INVOLVED IN: biological_process unknown; LOCATED IN: chloroplast; Has 120 Blast hits to 120 proteins in 52 species: Archae - 0; Bacteria - 80; Metazoa - 0; Fungi - 0; Plants - 24; Viruses - 0; Other Eukaryotes - 16 (source: NCBI BLink).
1883	Ha412HOChr17g0827871	AT3G45070		P-loop containing nucleoside triphosphate hydrolases superfamily protein
1884	Ha412HOChr17g0828101	AT3G26710	CCB1	cofactor assembly of complex C
1885	Ha412HOChr17g0828491	NA	NA	NA
1886	Ha412HOChr17g0828901	AT3G25805		unknown protein; Has 98 Blast hits to 98 proteins in 45 species: Archae - 0; Bacteria - 51; Metazoa - 0; Fungi - 0; Plants - 43; Viruses - 0; Other Eukaryotes - 4 (source: NCBI BLink).
1887	Ha412HOChr17g0829961	AT2G01170	BAT1	bidirectional amino acid transporter 1
1888	Ha412HOChr17g0829981	AT2G01170	BAT1	bidirectional amino acid transporter 1
1889	Ha412HOChr17g0830231	AT2G01110	APG2, UNE3, PGA2, TATC	Sec-independent periplasmic protein translocase
1890	Ha412HOChr17g0832511	NA	NA	NA
1891	Ha412HOChr17g0832551	AT2G21280	GC1, ATSULA, SULA	NAD(P)-binding Rossmann-fold superfamily protein
1892	Ha412HOChr17g0834081	AT3G29670		HXXXD-type acyl-transferase family protein
1893	Ha412HOChr17g0836531	AT1G28440	HSL1	HAESA-like 1
1894	Ha412HOChr17g0836951	AT2G42360		RING/U-box superfamily protein
1895	Ha412HOChr17g0837101	AT2G42570	TBL39	TRICHOME BIREFRINGENCE-LIKE 39
1896	Ha412HOChr17g0837191	AT1G68810		basic helix-loop-helix (bHLH) DNA-binding superfamily protein
1897	Ha412HOChr17g0837401	AT2G30950	VAR2, FTSH2	FtsH extracellular protease family
1898	Ha412HOChr17g0837791	AT2G42750		DNAJ heat shock N-terminal domain-containing protein
1899	Ha412HOChr17g0837821	AT4G35440	CLC-E	chloride channel E
1900	Ha412HOChr17g0837821	AT4G35440	CLC-E, ATCLC-E, CLCE	chloride channel E
1901	Ha412HOChr17g0838251	AT2G21250		NAD(P)-linked oxidoreductase superfamily protein
1902	Ha412HOChr17g0838411	NA	NA	NA
1903	Ha412HOChr17g0838731	AT2G21100		Disease resistance-responsive (dirigent-like protein) family protein
1904	Ha412HOChr17g0838821	AT2G16800		high-affinity nickel-transport family protein
1905	Ha412HOChr17g0839371	AT5G47750	D6PKL2, PK5	D6 protein kinase like 2
1906	Ha412HOChr17g0839651	AT4G04020	FIB	fibrillin
1907	Ha412HOChr17g0840271	AT2G30950	VAR2, FTSH2	FtsH extracellular protease family
1908	Ha412HOChr17g0840331	AT4G27600	NARA5	pfkB-like carbohydrate kinase family protein
1909	Ha412HOChr17g0840651	NA	NA	NA
1910	Ha412HOChr17g0840801	AT2G31040		ATP synthase protein I -related
1911	Ha412HOChr17g0843791	AT4G18820		AAA-type ATPase family protein
1913	Ha412HOChr17g0844301	AT5G56720		Lactate/malate dehydrogenase family protein
1914	Ha412HOChr17g0846161	AT4G00330	CRCK2	calmodulin-binding receptor-like cytoplasmic kinase 2
1915	Ha412HOChr17g0846291	AT3G61510	ACS1, AT-ACS1	ACC synthase 1
1916	Ha412HOChr17g0846641	AT4G01070	GT72B1, UGT72B1	UDP-Glycosyltransferase superfamily protein
1917	Ha412HOChr17g0846641	AT4G01070	GT72B1	UDP-Glycosyltransferase superfamily protein
1918	Ha412HOChr17g0847011	AT4G01150		unknown protein; FUNCTIONS IN: molecular_function unknown; INVOLVED IN: biological_process unknown; LOCATED IN: thylakoid, chloroplast thylakoid membrane, chloroplast, plastoglobule, chloroplast envelope; EXPRESSED IN: 23 plant structures; EXPRESSED DURING: 14 growth stages; BEST Arabidopsis thaliana protein match is: unknown protein (TAIR:AT4G38100.1); Has 323 Blast hits to 323 proteins in 59 sp…
1919	Ha412HOChr17g0847011	AT4G01150		unknown protein; FUNCTIONS IN: molecular_function unknown; INVOLVED IN: biological_process unknown; LOCATED IN: chloroplast thylakoid membrane, chloroplast, plastoglobule; EXPRESSED IN: 22 plant structures; EXPRESSED DURING: 14 growth stages; Has 30201 Blast hits to 17322 proteins in 780 species: Archae - 12; Bacteria - 1396; Metazoa - 17338; Fungi - 3422; Plants - 5037; Viruses - 0; Other Eukary…
1920	Ha412HOChr17g0847201	AT5G23960	ATTPS21, TPS21	terpene synthase 21
1921	Ha412HOChr17g0847201	AT5G23960	TPS21	terpene synthase 21
1922	Ha412HOChr17g0847751	AT2G46550		unknown protein; BEST Arabidopsis thaliana protein match is: unknown protein (TAIR:AT1G01240.3); Has 72 Blast hits to 68 proteins in 13 species: Archae - 0; Bacteria - 0; Metazoa - 1; Fungi - 0; Plants - 71; Viruses - 0; Other Eukaryotes - 0 (source: NCBI BLink).
1923	Ha412HOChr17g0847751	AT2G46550		unknown protein; FUNCTIONS IN: molecular_function unknown; INVOLVED IN: biological_process unknown; EXPRESSED IN: 23 plant structures; EXPRESSED DURING: 13 growth stages; BEST Arabidopsis thaliana protein match is: unknown protein (TAIR:AT1G01240.3).
1924	Ha412HOChr17g0848221	AT3G63520	CCD1, ATCCD1, ATNCED1, NCED1	carotenoid cleavage dioxygenase 1
1925	Ha412HOChr17g0848931	AT3G54420	ATEP3, ATCHITIV, CHIV, EP3	homolog of carrot EP3-3 chitinase
1926	Ha412HOChr17g0849681	AT4G05120	ENT3, FUR1, ATENT3	Major facilitator superfamily protein
1927	Ha412HOChr17g0850131	AT1G28590		GDSL-like Lipase/Acylhydrolase superfamily protein
1928	Ha412HOChr17g0850441	AT1G06290	ACX3, ATACX3	acyl-CoA oxidase 3
1929	Ha412HOChr17g0853891	AT1G68290	ENDO 2	endonuclease 2
1930	Ha412HOChr17g0854281	AT1G29700		Metallo-hydrolase/oxidoreductase superfamily protein
1931	Ha412HOChr17g0855091	AT1G14570		UBX domain-containing protein
1932	Ha412HOChr17g0857141	AT5G20220		zinc knuckle (CCHC-type) family protein
1933	Ha412HOChr17g0857501	AT3G29180		Protein of unknown function (DUF1336)

## Sheet: ZT4_ZT15_overlap
	Ha412	Arabidopsis	common.name	At.annotation
1	Ha412HOChr01g0025401	AT1G24130		Transducin/WD40 repeat-like superfamily protein
2	Ha412HOChr01g0035481	AT1G23080	PIN7, ATPIN7	Auxin efflux carrier family protein
3	Ha412HOChr01g0035481	AT1G23080	PIN7	Auxin efflux carrier family protein
6	Ha412HOChr01g0035721	AT2G01820		Leucine-rich repeat protein kinase family protein
7	Ha412HOChr01g0048031	AT5G49470		PAS domain-containing protein tyrosine kinase family protein
8	Ha412HOChr02g0079731	AT4G13030		P-loop containing nucleoside triphosphate hydrolases superfamily protein
9	Ha412HOChr02g0079921	AT5G10970		C2H2 and C2HC zinc fingers superfamily protein
10	Ha412HOChr02g0082371	AT4G30080	ARF16	auxin response factor 16
11	Ha412HOChr02g0085551	AT3G03880		Protein of unknown function (DUF1639)
12	Ha412HOChr02g0087221	AT2G27990	BLH8, PNF	BEL1-like homeodomain 8
13	Ha412HOChr03g0103791	AT1G19220	ARF19, IAA22, ARF11	auxin response factor 19
15	Ha412HOChr03g0138301	AT5G47050		SBP (S-ribonuclease binding protein) family protein
16	Ha412HOChr04g0145971	AT1G54180	ATBRXL3, BRX-LIKE3	BREVIS RADIX-like 3
17	Ha412HOChr04g0161251	AT1G48960		Adenine nucleotide alpha hydrolases-like superfamily protein
18	Ha412HOChr04g0172171	AT5G53530	VPS26A	vacuolar protein sorting 26A
19	Ha412HOChr04g0178131	AT1G04240	SHY2, IAA3	AUX/IAA transcriptional regulator family protein
20	Ha412HOChr04g0183571	AT4G02100		Heat shock protein DnaJ with tetratricopeptide repeat
21	Ha412HOChr04g0193081	AT1G34770		CONTAINS InterPro DOMAIN/s: MAGE protein (InterPro:IPR002190); Has 1274 Blast hits to 1260 proteins in 85 species: Archae - 0; Bacteria - 0; Metazoa - 1104; Fungi - 45; Plants - 49; Viruses - 0; Other Eukaryotes - 76 (source: NCBI BLink).
22	Ha412HOChr04g0194001	AT1G61050		alpha 1,4-glycosyltransferase family protein
23	Ha412HOChr05g0202511	AT1G11260	STP1, ATSTP1	sugar transporter 1
24	Ha412HOChr05g0207391	AT4G30400		RING/U-box superfamily protein
25	Ha412HOChr05g0219531	AT3G54190		Transducin/WD40 repeat-like superfamily protein
26	Ha412HOChr05g0229091	AT1G21980	ATPIP5K1, ATPIPK1, PIP5K1	phosphatidylinositol-4-phosphate 5-kinase 1
27	Ha412HOChr05g0235191	AT1G69690		TCP family transcription factor
28	Ha412HOChr06g0253411	AT2G46370	JAR1, FIN219	Auxin-responsive GH3 family protein
29	Ha412HOChr06g0253411	AT2G46370	JAR1	Auxin-responsive GH3 family protein
30	Ha412HOChr07g0294541	AT5G18940		Mo25 family protein
31	Ha412HOChr07g0294971	AT1G31880	NLM9, BRX	DZC (Disease resistance/zinc finger/chromosome condensation-like region) domain containing protein
32	Ha412HOChr07g0310111	AT4G12750		Homeodomain-like transcriptional regulator
33	Ha412HOChr08g0333071	AT1G70940	PIN3, ATPIN3	Auxin efflux carrier family protein
34	Ha412HOChr08g0337881	AT1G21050		Protein of unknown function, DUF617
35	Ha412HOChr08g0345491	AT3G10870	MES17, ATMES17	methyl esterase 17
36	Ha412HOChr08g0366941	NA	NA	NA
37	Ha412HOChr09g0379851	NA	NA	NA
38	Ha412HOChr09g0384131	AT1G19220	ARF19, IAA22, ARF11	auxin response factor 19
40	Ha412HOChr09g0393001	AT2G40095		Alpha/beta hydrolase related protein
41	Ha412HOChr09g0403511	AT5G65110	ACX2, ATACX2	acyl-CoA oxidase 2
42	Ha412HOChr09g0407081	AT3G17980		Calcium-dependent lipid-binding (CaLB domain) family protein
43	Ha412HOChr09g0412521	AT3G02170	LNG2	longifolia2
44	Ha412HOChr09g0421871	AT1G19010		unknown protein; BEST Arabidopsis thaliana protein match is: unknown protein (TAIR:AT1G74860.1); Has 238 Blast hits to 225 proteins in 78 species: Archae - 0; Bacteria - 7; Metazoa - 99; Fungi - 18; Plants - 69; Viruses - 0; Other Eukaryotes - 45 (source: NCBI BLink).
45	Ha412HOChr09g0421871	AT1G19010		unknown protein; BEST Arabidopsis thaliana protein match is: unknown protein (TAIR:AT1G74860.1); Has 337 Blast hits to 320 proteins in 97 species: Archae - 0; Bacteria - 14; Metazoa - 153; Fungi - 26; Plants - 76; Viruses - 0; Other Eukaryotes - 68 (source: NCBI BLink).
46	Ha412HOChr09g0423121	AT4G12690		Plant protein of unknown function (DUF868)
47	Ha412HOChr09g0426291	AT1G15750	WSIP1, TPL	Transducin family protein / WD-40 repeat family protein
48	Ha412HOChr10g0435441	AT5G43700	ATAUX2-11, IAA4	AUX/IAA transcriptional regulator family protein
49	Ha412HOChr10g0440551	AT5G19640		Major facilitator superfamily protein
[truncated: 36 more rows]

## Sheet: ZT4_phot_auxin
	Ha412	Arabidopsis	common.name	At.annotation
1	Ha412HOChr01g0004341	AT5G43700	ATAUX2-11, IAA4	AUX/IAA transcriptional regulator family protein
[truncated: 54 more rows]

## Sheet: ZT15_phot_auxin
	Ha412	Arabidopsis	common.name	At.annotation
[truncated: 50 more rows]

[truncated: 1 more sheets: 4_15_auxin_overlap]
