# Supplementary material for: Multiple light signaling pathways control solar tracking in sunflowers
Source: PLoS Biol. 2023 Oct 31;21(10):e3002344. doi: 10.1371/journal.pbio.3002344 (PMC10617704; doi:10.1371/journal.pbio.3002344)
Supplement: S4 Data — Analysis of rhythmic expression of genes on either the east or west sides of stems during 2 days of heliotropism. (XLSX) [file pbio.3002344.s016.xlsx]

## Sheet: SupData.04_ReadMe
S4 Data. Diel analysis of the heliotropism transcriptome
Analysis of rhythmic expression of genes on either the east or west sides of stems during two days of heliotropism.

## Sheet: East
Ha412	acrophase	amplitude	pvalue	qvalue	Rsq	mesor	sincoef	coscoef	Arabidopsis	common.name	At.annotation
Ha412HOChr00c00001g0858401	10.706	0.539578	0.00134568	0.00236161	0.330121	2.28986	0.17932	-0.508909	ATMG00860	ORF158	DNA/RNA polymerases superfamily protein
Ha412HOChr00c00001g0858431	14.6079	0.0078249	0.98514	0.986501	0.00090695	0.248203	-0.004937	-0.00607084	NA	NA	NA
Ha412HOChr00c00001g0858511	20.592	0.190618	0.100651	0.12478	0.129909	0.839054	-0.148388	0.119651	NA	NA	NA
Ha412HOChr00c00005g0858651	8.86423	4.12651	1.76e-12	2.55e-11	0.806096	8.44814	3.01973	-2.81235	AT4G14455	ATBET12, BET12, ATBS14B, BS14B	Target SNARE coiled-coil domain protein
Ha412HOChr00c00005g0858661	12.4188	3.56507	6.6e-06	1.78e-05	0.514672	7.21356	-0.390138	-3.54366	AT3G23150	ETR2	Signal transduction histidine kinase, hybrid-type, ethylene sensor
Ha412HOChr00c00005g0858671	14.5647	0.266927	0.000217489	0.000441813	0.400172	0.75481	-0.166056	-0.208987	AT4G14480		Protein kinase superfamily protein
Ha412HOChr00c00005g0858681	6.3125	1.62984	0.00352325	0.00572624	0.289883	17.1398	1.62439	-0.133193	AT5G52070		Agenet domain-containing protein
Ha412HOChr00c00007g0858711	10.7056	0.290526	0.833943	0.849782	0.0109451	17.0218	0.0965748	-0.274005	AT5G16850	ATTERT, TERT	telomerase reverse transcriptase
Ha412HOChr00c00008g0858731	2.4246	1.22169	2.69e-06	7.83e-06	0.540324	4.0105	0.724443	0.983726	AT2G01630		O-Glycosyl hydrolases family 17 protein
Ha412HOChr00c00008g0858811	4.40438	3.37784	0.948643	0.953851	0.00319021	74.6801	3.08738	1.37035	NA	NA	NA
Ha412HOChr00c00009g0858831	21.6476	4.87571	1.92e-12	2.75e-11	0.805049	9.48568	-2.81645	3.97996	AT4G22850		SNARE associated Golgi protein family
Ha412HOChr00c00010g0858841	7.32132	0.515986	0.335764	0.374378	0.0640023	0.551763	0.485421	-0.174951	AT1G10500	ATCPISCA, CPISCA	chloroplast-localized ISCA-like protein
Ha412HOChr00c00010g0858851	22.8142	0.333142	0.33199	0.370559	0.0646433	0.697207	-0.101767	0.317217	AT1G50120		FUNCTIONS IN: molecular_function unknown; INVOLVED IN: biological_process unknown; LOCATED IN: cellular_component unknown; EXPRESSED IN: 23 plant structures; EXPRESSED DURING: 13 growth stages; CONTAINS InterPro DOMAIN/s: Rgp1 (InterPro:IPR014848), Immunoglobulin E-set (InterPro:IPR014756); Has 144 Blast hits to 140 proteins in 61 species: Archae - 0; Bacteria - 0; Metazoa - 86; Fungi - 10; Plant…
Ha412HOChr00c00010g0858871	9.56847	1.67914	1.86e-10	1.48e-09	0.742771	4.90338	0.998151	-1.35026	NA	NA	NA
Ha412HOChr00c00014g0858941	20.1608	4.80865	5.41e-07	1.82e-06	0.582945	33.0536	-4.05957	2.5774	AT1G50120		FUNCTIONS IN: molecular_function unknown; INVOLVED IN: biological_process unknown; LOCATED IN: cellular_component unknown; EXPRESSED IN: 23 plant structures; EXPRESSED DURING: 13 growth stages; CONTAINS InterPro DOMAIN/s: Rgp1 (InterPro:IPR014848), Immunoglobulin E-set (InterPro:IPR014756); Has 144 Blast hits to 140 proteins in 61 species: Archae - 0; Bacteria - 0; Metazoa - 86; Fungi - 10; Plant…
Ha412HOChr00c00014g0858951	5.42355	23.2035	9.58e-11	8.23e-10	0.752928	75.5966	22.9398	3.48847	AT1G10500	ATCPISCA, CPISCA	chloroplast-localized ISCA-like protein
Ha412HOChr00c00017g0858971	8.2534	0.1623	0.253558	0.289911	0.0797973	1.04827	0.134867	-0.0902891	NA	NA	NA
Ha412HOChr00c00017g0859021	9.5745	0.799334	0.19966	0.233159	0.0930289	4.1687	0.474144	-0.643524	AT3G03360		F-box/RNI-like superfamily protein
Ha412HOChr00c00017g0859031	8.86961	0.194792	0.105582	0.130362	0.127383	0.550133	0.14236	-0.132958	NA	NA	NA
Ha412HOChr00c00017g0859061	21.2746	2.23914	3.74e-07	1.3e-06	0.592198	3.81335	-1.46549	1.69295	NA	NA	NA
Ha412HOChr00c00017g0859081	21.1348	11.1798	4.79e-11	4.5e-10	0.763107	14.6493	-7.62149	8.17933	AT4G23160	CRK8	cysteine-rich RLK (RECEPTOR-like protein kinase) 8
Ha412HOChr00c00017g0859091	21.5471	0.954086	1.22e-05	3.13e-05	0.496222	1.53701	-0.571432	0.764032	NA	NA	NA
Ha412HOChr00c00017g0859151	6.10308	0.117464	0.481323	0.518503	0.0433486	0.548549	0.117421	-0.00316957	AT5G22670		F-box/RNI-like/FBD-like domains-containing protein
Ha412HOChr00c00017g0859161	10.9044	0.252436	0.342281	0.380997	0.0629112	1.33055	0.0714172	-0.242123	NA	NA	NA
Ha412HOChr00c00017g0859181	9.69217	17.9875	2.49e-05	6.01e-05	0.474053	31.2854	10.2186	-14.8031	NA	NA	NA
Ha412HOChr00c00017g0859191	8.13931	0.0703286	0.314063	0.352165	0.0677848	0.451872	0.0595836	-0.0373617	AT5G56420		F-box/RNI-like/FBD-like domains-containing protein
Ha412HOChr00c00020g0859261	20.4839	0.661891	3.07e-05	7.31e-05	0.467242	2.36138	-0.526805	0.40072	AT1G35220		unknown protein; FUNCTIONS IN: molecular_function unknown; INVOLVED IN: biological_process unknown; LOCATED IN: cellular_component unknown; EXPRESSED IN: 22 plant structures; EXPRESSED DURING: 13 growth stages; Has 313 Blast hits to 185 proteins in 75 species: Archae - 0; Bacteria - 0; Metazoa - 200; Fungi - 0; Plants - 67; Viruses - 0; Other Eukaryotes - 46 (source: NCBI BLink).
Ha412HOChr00c00021g0859361	22.7038	0.0655863	0.627519	0.65828	0.0278462	0.369109	-0.021832	0.061846	NA	NA	NA
Ha412HOChr00c00021g0859371	0.657129	0.0305506	0.787129	0.806712	0.0144021	0.561992	0.00522992	0.0300996	NA	NA	NA
Ha412HOChr00c00022g0859401	9.8108	0.660616	0.218662	0.253232	0.0880181	0.44337	0.358229	-0.555055	AT5G04930	ALA1	aminophospholipid ATPase 1
Ha412HOChr00c00023g0859461	11.5508	0.638841	0.0246373	0.0342809	0.201048	4.10741	0.0749534	-0.634429	NA	NA	NA
Ha412HOChr00c00023g0859471	18.0042	0.544704	0.00668957	0.0103467	0.261746	2.5161	-0.544703	0.000595767	NA	NA	NA
Ha412HOChr00c00023g0859481	19.856	0.111367	0.0508699	0.0666495	0.165159	0.352671	-0.0984766	0.0520091	NA	NA	NA
Ha412HOChr00c00023g0859491	14.575	0.299601	0.540381	0.575356	0.0366147	4.66055	-0.187017	-0.234063	AT1G07650		Leucine-rich repeat transmembrane protein kinase
Ha412HOChr00c00023g0859511	16.3573	0.505888	0.00202033	0.00342747	0.313418	1.87836	-0.459822	-0.210918	NA	NA	NA
Ha412HOChr00c00023g0859521	8.97712	3.14964	0.0353584	0.0477572	0.183361	12.0323	2.24043	-2.21375	NA	NA	NA
Ha412HOChr00c00023g0859531	4.14507	0.102081	0.0449943	0.0596023	0.171346	0.207869	0.090279	0.047647	AT1G07650		Leucine-rich repeat transmembrane protein kinase
Ha412HOChr00c00028g0859601	12.2082	0.475121	0.00469144	0.00745072	0.277451	2.07078	-0.0258869	-0.474415	AT5G65850		F-box and associated interaction domains-containing protein
Ha412HOChr00c00036g0859711	23.5499	0.255403	0.00202276	0.00343122	0.313368	0.418007	-0.0300238	0.253632	NA	NA	NA
Ha412HOChr00c00039g0859721	23.0245	4.39714	2.08e-09	1.25e-08	0.702267	12.9812	-1.11076	4.25454	AT2G16920	UBC23, PFU2	ubiquitin-conjugating enzyme 23
Ha412HOChr00c00039g0859731	10.8491	0.786876	2.98e-05	7.1e-05	0.468267	2.45309	0.233517	-0.751428	NA	NA	NA
Ha412HOChr00c00041g0859791	22.6696	0.677426	0.0301571	0.0412985	0.191199	1.5104	-0.231205	0.636749	AT1G71110		unknown protein; FUNCTIONS IN: molecular_function unknown; INVOLVED IN: biological_process unknown; LOCATED IN: endomembrane system; BEST Arabidopsis thaliana protein match is: unknown protein (TAIR:AT2G12400.1); Has 173 Blast hits to 169 proteins in 21 species: Archae - 0; Bacteria - 0; Metazoa - 3; Fungi - 0; Plants - 165; Viruses - 0; Other Eukaryotes - 5 (source: NCBI BLink).
Ha412HOChr00c00048g0859811	11.6754	0.654145	1.49e-07	5.65e-07	0.614364	1.89015	0.0555214	-0.651785	NA	NA	NA
Ha412HOChr00c00052g0859841	16.3636	0.174275	0.640849	0.670879	0.026607	3.31765	-0.158525	-0.0723972	AT1G34070		CONTAINS InterPro DOMAIN/s: Retrotransposon gag protein (InterPro:IPR005162); BEST Arabidopsis thaliana protein match is: unknown protein (TAIR:AT5G48050.1); Has 648 Blast hits to 647 proteins in 29 species: Archae - 0; Bacteria - 0; Metazoa - 16; Fungi - 25; Plants - 607; Viruses - 0; Other Eukaryotes - 0 (source: NCBI BLink).
Ha412HOChr00c00055g0860031	22.5407	0.0532027	0.652463	0.681813	0.0255469	0.0727863	-0.0198344	0.0493673	NA	NA	NA
Ha412HOChr00c00055g0860081	20.806	0.191224	0.656916	0.686096	0.0251451	0.268686	-0.141906	0.128177	NA	NA	NA
Ha412HOChr00c00065g0860281	20.5913	0.421475	0.00160916	0.00278032	0.322822	1.45449	-0.328151	0.264496	AT5G57625		CAP (Cysteine-rich secretory proteins, Antigen 5, and Pathogenesis-related 1 protein) superfamily protein
Ha412HOChr00c00082g0861831	22.747	0.0789817	0.437851	0.47578	0.0488211	0.572219	-0.0254463	0.0747703	AT3G16210		F-box family protein
Ha412HOChr00c00083g0861851	11.443	0.77139	8.29e-06	2.19e-05	0.507909	2.8794	0.112097	-0.763201	AT5G48250		B-box type zinc finger protein with CCT domain
Ha412HOChr00c00083g0861861	5.56348	0.52277	0.000282738	0.000562521	0.390558	1.81098	0.51936	0.059612	NA	NA	NA
Ha412HOChr00c00090g0861901	8.01016	0.654134	0.0127353	0.0187275	0.23237	3.95609	0.565625	-0.328572	AT5G50400	ATPAP27, PAP27	purple acid phosphatase 27
Ha412HOChr00c00093g0861921	21.4173	7.57832	1.24e-06	3.86e-06	0.561514	26.2146	-4.74246	5.91101	AT2G26250	FDH, KCS10	3-ketoacyl-CoA synthase 10
Ha412HOChr00c00094g0861931	19.5828	3.8571	2.11e-05	5.16e-05	0.479264	24.2339	-3.53065	1.55297	AT3G49725		GTP-binding protein, HflX
Ha412HOChr00c00094g0861941	18.4852	0.339438	0.599512	0.631525	0.0305326	6.01122	-0.336703	0.0430023	AT3G49720		unknown protein; FUNCTIONS IN: molecular_function unknown; INVOLVED IN: biological_process unknown; LOCATED IN: chloroplast thylakoid membrane, Golgi apparatus, plasma membrane, membrane; EXPRESSED IN: 25 plant structures; EXPRESSED DURING: 15 growth stages; BEST Arabidopsis thaliana protein match is: unknown protein (TAIR:AT5G65810.1); Has 64 Blast hits to 64 proteins in 11 species: Archae - 0; …
Ha412HOChr00c00097g0861961	0.645742	0.0743222	0.434211	0.472277	0.0493022	0.283746	0.0125048	0.0732627	NA	NA	NA
Ha412HOChr00c00097g0861981	12.9355	0.149273	0.329683	0.368273	0.0650385	1.24639	-0.0361947	-0.144819	NA	NA	NA
Ha412HOChr00c00097g0861991	15.5198	0.223859	0.00648047	0.0100484	0.263165	0.499096	-0.178303	-0.135354	NA	NA	NA
Ha412HOChr00c00101g0862021	20.0334	0.0934831	0.329355	0.367943	0.0650949	0.522903	-0.0805465	0.0474483	NA	NA	NA
Ha412HOChr00c00110g0862141	15.4729	0.0366496	0.547461	0.582094	0.0358544	0.210501	-0.0289168	-0.0225169	NA	NA	NA
Ha412HOChr00c00110g0862151	18.3097	0.155901	0.0714082	0.0910924	0.147822	0.586772	-0.155388	0.0126276	NA	NA	NA
Ha412HOChr00c00111g0862431	18.7412	1.57001	1.61e-06	4.91e-06	0.554392	4.11672	-1.54054	0.302764	AT1G45207		Remorin family protein
Ha412HOChr00c00124g0862441	21.9757	0.671115	0.147828	0.177343	0.109401	1.26346	-0.339255	0.579052	AT5G49710		unknown protein; BEST Arabidopsis thaliana protein match is: unknown protein (TAIR:AT4G24590.1); Has 35333 Blast hits to 34131 proteins in 2444 species: Archae - 798; Bacteria - 22429; Metazoa - 974; Fungi - 991; Plants - 531; Viruses - 0; Other Eukaryotes - 9610 (source: NCBI BLink).
Ha412HOChr00c00144g0862601	14.9192	0.038102	0.544738	0.579433	0.0361458	0.202883	-0.0263665	-0.0275059	NA	NA	NA
Ha412HOChr00c00150g0862681	17.6035	0.13142	0.0124913	0.0183958	0.233269	0.305249	-0.130713	-0.0136191	AT3G14470		NB-ARC domain-containing disease resistance protein
Ha412HOChr00c00150g0862711	2.72402	0.2169	0.0328729	0.044671	0.186961	1.06354	0.1419	0.164043	NA	NA	NA
Ha412HOChr00c00169g0863011	7.34713	0.698746	0.0010163	0.00182138	0.341422	4.2653	0.65574	-0.241355	AT4G34340	TAF8	TBP-associated factor 8
Ha412HOChr00c00169g0863021	9.03486	1.54745	1.97e-06	5.9e-06	0.548898	5.87917	1.08418	-1.10415	NA	NA	NA
Ha412HOChr00c00177g0863081	1.53323	0.079312	0.0725328	0.0924163	0.147015	0.204428	0.0309876	0.0730079	AT5G51110		Transcriptional coactivator/pterin dehydratase
Ha412HOChr00c00179g0863101	11.2363	0.678429	0.0397124	0.0531741	0.177594	5.22936	0.134748	-0.664913	ATMG00860	ORF158	DNA/RNA polymerases superfamily protein
Ha412HOChr00c00180g0863181	9.48465	0.399397	0.263766	0.300573	0.0775936	6.28788	0.244408	-0.315883	AT5G03530	ATRAB ALPHA, ATRAB, ATRAB18B, ATRABC2A, RABC2A	RAB GTPase homolog C2A
Ha412HOChr00c00180g0863191	13.1914	15.0085	3.42e-16	2.02e-14	0.884475	16.5891	-4.60574	-14.2844	AT3G09920	PIP5K9	phosphatidyl inositol monophosphate 5 kinase
Ha412HOChr00c00192g0863321	12.0137	2.21776	1.91e-10	1.51e-09	0.742389	5.10234	-0.00796636	-2.21774	AT3G53920	SIGC, SIG3	RNApolymerase sigma-subunit C
Ha412HOChr00c00198g0863371	10.4812	0.17616	0.339402	0.378015	0.0633907	1.44561	0.0682117	-0.162417	AT2G40140	CZF1, ZFAR1, SZF2, ATSZF2	zinc finger (CCCH-type) family protein
Ha412HOChr00c00198g0863391	12.5447	0.0392169	0.905962	0.915366	0.00596743	0.411666	-0.00557323	-0.0388189	NA	NA	NA
Ha412HOChr00c00198g0863411	9.83263	0.684557	0.0259342	0.0359511	0.19856	3.67195	0.367919	-0.577282	AT2G40140	CZF1, ZFAR1, SZF2, ATSZF2	zinc finger (CCCH-type) family protein
Ha412HOChr00c00198g0863421	9.49977	0.765137	0.000285031	0.000566652	0.39026	1.46482	0.465822	-0.606996	AT2G40140	CZF1, ZFAR1, SZF2, ATSZF2	zinc finger (CCCH-type) family protein
Ha412HOChr00c00203g0863481	12.981	0.849656	9.98e-06	2.6e-05	0.502349	2.7812	-0.215827	-0.821787	AT2G27150	AAO3, At-AO3, AOdelta, AtAAO3	abscisic aldehyde oxidase 3
Ha412HOChr00c00207g0863491	10.3809	0.269977	0.10591	0.1307	0.127219	1.76169	0.111039	-0.246086	AT1G21370		unknown protein; CONTAINS InterPro DOMAIN/s: Protein of unknown function DUF218 (InterPro:IPR003848); Has 160 Blast hits to 160 proteins in 86 species: Archae - 0; Bacteria - 0; Metazoa - 0; Fungi - 102; Plants - 44; Viruses - 0; Other Eukaryotes - 14 (source: NCBI BLink).
Ha412HOChr00c00207g0863491	10.3809	0.269977	0.10591	0.1307	0.127219	1.76169	0.111039	-0.246086	AT1G21370		unknown protein; CONTAINS InterPro DOMAIN/s: Protein of unknown function DUF218 (InterPro:IPR003848); Has 35333 Blast hits to 34131 proteins in 2444 species: Archae - 798; Bacteria - 22429; Metazoa - 974; Fungi - 991; Plants - 531; Viruses - 0; Other Eukaryotes - 9610 (source: NCBI BLink).
Ha412HOChr00c00212g0863511	7.2318	2.88571	0.000293816	0.000582688	0.389137	21.5859	2.73696	-0.914553	AT5G26910		unknown protein; FUNCTIONS IN: molecular_function unknown; INVOLVED IN: biological_process unknown; LOCATED IN: mitochondrion; EXPRESSED IN: 22 plant structures; EXPRESSED DURING: 13 growth stages; BEST Arabidopsis thaliana protein match is: unknown protein (TAIR:AT3G58650.1).
Ha412HOChr00c00212g0863511	7.2318	2.88571	0.000293816	0.000582688	0.389137	21.5859	2.73696	-0.914553	AT5G26910		unknown protein; BEST Arabidopsis thaliana protein match is: unknown protein (TAIR:AT3G58650.1); Has 1322 Blast hits to 684 proteins in 162 species: Archae - 4; Bacteria - 497; Metazoa - 157; Fungi - 101; Plants - 155; Viruses - 0; Other Eukaryotes - 408 (source: NCBI BLink).
Ha412HOChr00c00212g0863511	7.2318	2.88571	0.000293816	0.000582688	0.389137	21.5859	2.73696	-0.914553	AT5G26910		unknown protein; BEST Arabidopsis thaliana protein match is: unknown protein (TAIR:AT3G58650.1); Has 990 Blast hits to 447 proteins in 125 species: Archae - 0; Bacteria - 525; Metazoa - 80; Fungi - 59; Plants - 91; Viruses - 0; Other Eukaryotes - 235 (source: NCBI BLink).
Ha412HOChr00c00220g0863541	11.3211	0.145201	0.141702	0.170546	0.111682	0.641947	0.025671	-0.142914	NA	NA	NA
Ha412HOChr00c00221g0863551	14.4518	0.0350094	0.682828	0.710373	0.0228566	0.132686	-0.0209602	-0.0280415	AT5G51890		Peroxidase superfamily protein
Ha412HOChr00c00231g0863591	8.38039	0.428609	0.000145558	0.000305848	0.414595	0.874597	0.348041	-0.250147	NA	NA	NA
Ha412HOChr00c00238g0863651	3.07706	1.45419	0.120758	0.147459	0.120251	14.8053	1.0488	1.00732	AT2G16940		Splicing factor, CC1-like
Ha412HOChr00c00238g0863661	10.1568	1.21378	0.00965988	0.0145305	0.245121	3.2917	0.563228	-1.07519	NA	NA	NA
Ha412HOChr00c00239g0863671	18.424	0.134968	0.0712153	0.090877	0.147962	0.191113	-0.134137	0.0149496	AT5G59920	ULI3	Cysteine/Histidine-rich C1 domain family protein
Ha412HOChr00c00239g0863681	12.924	0.171663	0.332995	0.371571	0.0644719	2.40255	-0.0411215	-0.166665	AT3G28650		Cysteine/Histidine-rich C1 domain family protein
Ha412HOChr00c00251g0863751	0.372782	35.2723	0.858293	0.872246	0.00921844	537.629	3.43691	35.1045	NA	NA	NA
Ha412HOChr00c00251g0863781	2.28388	60.0125	0.799045	0.817841	0.0135042	771.725	33.7825	49.6009	NA	NA	NA
Ha412HOChr00c00251g0863791	1.91041	475.613	0.842679	0.857811	0.0103203	10605.1	228.081	417.357	NA	NA	NA
Ha412HOChr00c00251g0863801	19.4319	4.69928	0.163784	0.194831	0.103851	35.4443	-4.37295	1.72063	NA	NA	NA
Ha412HOChr00c00251g0863811	19.6554	2.42942	4.76e-09	2.59e-08	0.686946	6.06023	-2.20483	1.02021	NA	NA	NA
Ha412HOChr00c00252g0863851	23.5216	0.729962	0.0186638	0.0265972	0.214381	2.10309	-0.0911929	0.724243	NA	NA	NA
Ha412HOChr00c00262g0863871	8.73313	0.294917	0.00594713	0.00928213	0.266991	1.38103	0.222588	-0.193471	NA	NA	NA
Ha412HOChr00c00279g0863941	11.428	0.735759	3.72e-07	1.3e-06	0.592309	1.60744	0.109766	-0.727525	NA	NA	NA
Ha412HOChr00c00295g0863971	1.51102	0.400464	0.249903	0.286087	0.0806068	4.14562	0.154318	0.369537	NA	NA	NA
Ha412HOChr00c00295g0863981	18.5296	0.175642	0.00378033	0.00610418	0.286845	0.712011	-0.173956	0.0242759	NA	NA	NA
Ha412HOChr00c00298g0863991	13.3267	0.326005	0.0619242	0.0798764	0.15515	2.42662	-0.110966	-0.306538	AT1G10940	ASK1, SNRK2-4, SNRK2.4, SRK2A	Protein kinase superfamily protein
Ha412HOChr00c00298g0863991	13.3267	0.326005	0.0619242	0.0798764	0.15515	2.42662	-0.110966	-0.306538	AT1G10940		Protein kinase superfamily protein
Ha412HOChr00c00316g0864031	15.2182	0.765693	0.00572384	0.00896082	0.268689	4.68172	-0.571449	-0.509639	NA	NA	NA
Ha412HOChr00c00318g0864041	9.90619	0.355671	0.00275862	0.00456851	0.300335	0.904768	0.185346	-0.303561	NA	NA	NA
Ha412HOChr00c00327g0864081	22.448	0.664918	0.0277059	0.0382012	0.195344	2.0992	-0.262797	0.610781	AT3G14570	ATGSL04, gsl04, atgsl4	glucan synthase-like 4
Ha412HOChr00c00327g0864081	22.448	0.664918	0.0277059	0.0382012	0.195344	2.0992	-0.262797	0.610781	AT3G14570	GSL04	glucan synthase-like 4
Ha412HOChr00c00327g0864091	21.2333	0.46145	0.00671285	0.0103799	0.26159	1.39262	-0.305767	0.345605	AT3G14570	ATGSL04, gsl04, atgsl4	glucan synthase-like 4
Ha412HOChr00c00327g0864091	21.2333	0.46145	0.00671285	0.0103799	0.26159	1.39262	-0.305767	0.345605	AT3G14570	GSL04	glucan synthase-like 4
Ha412HOChr00c00336g0864131	21.0347	3.65573	8.43e-11	7.36e-10	0.754842	6.8121	-2.56138	2.60839	AT3G55700		UDP-Glycosyltransferase superfamily protein
Ha412HOChr00c00336g0864141	19.5822	0.300199	6.88e-05	0.000153301	0.440591	0.259253	-0.274812	0.120821	AT3G11340		UDP-Glycosyltransferase superfamily protein
Ha412HOChr00c00336g0864151	19.6585	7.30382	2.16e-11	2.21e-10	0.774285	10.3248	-6.62606	3.07264	AT3G11340		UDP-Glycosyltransferase superfamily protein
Ha412HOChr00c00362g0864281	3.54783	0.139171	0.0922375	0.115217	0.1345	0.595911	0.111464	0.0833329	AT3G13080	ATMRP3, MRP3, ABCC3	multidrug resistance-associated protein 3
Ha412HOChr00c00399g0864351	1.65437	0.0701721	0.213522	0.247836	0.0893317	0.337896	0.0294512	0.0636926	NA	NA	NA
Ha412HOChr00c00399g0864361	8.33867	0.301349	0.0268016	0.0370638	0.19696	0.958668	0.246609	-0.173192	NA	NA	NA
Ha412HOChr00c00401g0864381	21.5054	2.32395	8.62e-06	2.27e-05	0.506744	5.40358	-1.41213	1.84571	NA	NA	NA
Ha412HOChr00c00401g0864391	18.79	1.01041	2.01e-06	5.99e-06	0.548411	2.23819	-0.988879	0.207485	AT5G38190		INVOLVED IN: biological_process unknown; LOCATED IN: chloroplast; BEST Arabidopsis thaliana protein match is: myosin heavy chain-related (TAIR:AT1G32010.1); Has 1807 Blast hits to 1807 proteins in 277 species: Archae - 0; Bacteria - 0; Metazoa - 736; Fungi - 347; Plants - 385; Viruses - 0; Other Eukaryotes - 339 (source: NCBI BLink).
Ha412HOChr00c00445g0864451	18.0563	0.156275	0.173759	0.20557	0.100634	0.82952	-0.156258	0.00230305	NA	NA	NA
Ha412HOChr00c00447g0864461	12.5517	0.129054	0.175264	0.207185	0.100164	0.1943	-0.018575	-0.12771	AT1G19610	LCR78, PDF1.4	Arabidopsis defensin-like protein
Ha412HOChr00c00447g0864481	21.9747	0.228496	0.104514	0.129146	0.12792	0.135225	-0.115558	0.197121	AT5G47580		unknown protein; BEST Arabidopsis thaliana protein match is: unknown protein (TAIR:AT4G17250.1); Has 1807 Blast hits to 1807 proteins in 277 species: Archae - 0; Bacteria - 0; Metazoa - 736; Fungi - 347; Plants - 385; Viruses - 0; Other Eukaryotes - 339 (source: NCBI BLink).
Ha412HOChr00c00452g0864491	10.7333	10.3406	0.00010995	0.000236081	0.424464	39.7072	3.36674	-9.7772	AT1G74920	ALDH10A8	aldehyde dehydrogenase 10A8
Ha412HOChr00c00461g0864561	13.9242	23.261	2.43e-08	1.11e-07	0.654419	77.4371	-11.2282	-20.3716	AT1G26355	SP1L1	SPIRAL1-like1
Ha412HOChr00c00461g0864571	10.4785	0.591043	4.57e-05	0.000105281	0.454308	1.07913	0.229258	-0.544769	AT1G69210		Uncharacterised protein family UPF0090
Ha412HOChr00c00461g0864581	14.7349	1.41479	8.66e-06	2.28e-05	0.506618	6.52863	-0.928628	-1.06737	AT1G54350		ABC transporter family protein
Ha412HOChr00c00465g0864621	20.0858	2.94808	4.24e-09	2.34e-08	0.689126	9.29916	-2.51934	1.53104	AT5G48600	ATSMC3, ATCAP-C, ATSMC4, SMC3	structural maintenance of chromosome 3
Ha412HOChr00c00465g0864621	20.0858	2.94808	4.24e-09	2.34e-08	0.689126	9.29916	-2.51934	1.53104	AT5G48600	SMC3	structural maintenance of chromosome 3
Ha412HOChr00c00485g0864661	7.21618	1.16823	0.013271	0.0194481	0.23045	11.8916	1.10951	-0.365706	AT3G16110	ATPDIL1-6, ATPDI4, PDI4, PDIL1-6	PDI-like 1-6
Ha412HOChr00c00485g0864671	15.6452	0.505149	0.129196	0.156769	0.116643	6.91347	-0.412156	-0.292066	AT1G15240		Phox-associated domain;Phox-like;Sorting nexin, C-terminal
Ha412HOChr00c00486g0864681	2.42753	0.125931	0.00231172	0.00388257	0.307789	0.186659	0.0747526	0.101344	AT5G57520	ZFP2, ATZFP2	zinc finger protein 2
Ha412HOChr00c00494g0864691	20.887	1.8859	0.0390861	0.0523893	0.178386	11.4889	-1.37239	1.29351	AT1G66250		O-Glycosyl hydrolases family 17 protein
Ha412HOChr00c00494g0864721	6.30499	17.1561	0.00155379	0.00269163	0.324257	119.972	17.1014	-1.36837	AT5G17190		FUNCTIONS IN: molecular_function unknown; INVOLVED IN: intracellular protein transport; LOCATED IN: endomembrane system, integral to membrane, endoplasmic reticulum; EXPRESSED IN: 23 plant structures; EXPRESSED DURING: 13 growth stages; CONTAINS InterPro DOMAIN/s: B-cell receptor-associated 31-like (InterPro:IPR008417); BEST Arabidopsis thaliana protein match is: unknown protein (TAIR:AT3G03160.1…
Ha412HOChr00c00500g0864731	11.2123	1.31339	4.18e-06	1.17e-05	0.527906	3.57569	0.268927	-1.28556	NA	NA	NA
Ha412HOChr00c00506g0864741	0.857973	1.3401	0.148776	0.178386	0.109056	17.612	0.298485	1.30644	AT4G21820		binding;calmodulin binding
Ha412HOChr00c00511g0864751	16.3054	0.0412538	0.664358	0.692913	0.0244793	0.550167	-0.0372602	-0.0177075	NA	NA	NA
Ha412HOChr00c00520g0864781	18.9368	0.0998993	0.507605	0.543772	0.0402611	0.814543	-0.0969098	0.024256	NA	NA	NA
Ha412HOChr00c00534g0864831	11.6608	3.14136	1.15e-08	5.68e-08	0.669796	7.73123	0.278582	-3.12898	NA	NA	NA
Ha412HOChr00c00545g0864841	17.8796	0.0480265	0.484498	0.521462	0.0429673	0.263516	-0.0480027	-0.00151297	NA	NA	NA
Ha412HOChr00c00557g0864861	19.4443	0.0832524	0.624953	0.65589	0.0280877	0.838649	-0.0773717	0.0307339	AT2G39940	COI1	RNI-like superfamily protein
Ha412HOChr00c00564g0864891	18.4897	0.751742	0.000288105	0.00057223	0.389863	1.1844	-0.745573	0.0961119	NA	NA	NA
Ha412HOChr00c00589g0864931	11.5239	0.134647	0.0434708	0.0577278	0.173074	0.494823	0.0167406	-0.133602	AT2G44380		Cysteine/Histidine-rich C1 domain family protein
Ha412HOChr00c00589g0864961	8.70831	1.00181	0.000764283	0.00140104	0.352699	1.32363	0.760365	-0.65228	AT2G44380		Cysteine/Histidine-rich C1 domain family protein
Ha412HOChr00c00615g0864971	13.1827	2.44087	3.4e-05	8.02e-05	0.464004	4.12818	-0.743751	-2.32479	AT3G23150	ETR2	Signal transduction histidine kinase, hybrid-type, ethylene sensor
Ha412HOChr00c00631g0864981	13.408	7.17494	3.34e-15	1.32e-13	0.867356	12.252	-2.58524	-6.69301	AT2G38670	PECT1	phosphorylethanolamine cytidylyltransferase 1
Ha412HOChr00c00658g0864991	2.6737	0.0450392	0.784911	0.804704	0.0145707	0.486617	0.0290141	0.0344487	AT1G13570		F-box/RNI-like superfamily protein
Ha412HOChr00c00658g0865001	7.58477	1.63672	1.59e-06	4.86e-06	0.554711	7.67618	1.49786	-0.659747	AT1G13570		F-box/RNI-like superfamily protein
Ha412HOChr00c00661g0865011	18.9805	0.604574	0.115009	0.140985	0.122848	2.3294	-0.584763	0.153498	AT1G31870		unknown protein; FUNCTIONS IN: molecular_function unknown; INVOLVED IN: biological_process unknown; LOCATED IN: cytosol, nucleus; EXPRESSED IN: 25 plant structures; EXPRESSED DURING: 15 growth stages; CONTAINS InterPro DOMAIN/s: Protein of unknown function DUF2050, pre-mRNA-splicing factor (InterPro:IPR018609); Has 35333 Blast hits to 34131 proteins in 2444 species: Archae - 798; Bacteria - 22429…
Ha412HOChr00c00661g0865011	18.9805	0.604574	0.115009	0.140985	0.122848	2.3294	-0.584763	0.153498	AT1G31870		unknown protein; FUNCTIONS IN: molecular_function unknown; INVOLVED IN: biological_process unknown; LOCATED IN: cytosol, nucleus; EXPRESSED IN: 25 plant structures; EXPRESSED DURING: 15 growth stages; CONTAINS InterPro DOMAIN/s: Protein of unknown function DUF2050, pre-mRNA-splicing factor (InterPro:IPR018609); Has 13303 Blast hits to 9618 proteins in 489 species: Archae - 8; Bacteria - 444; Meta…
Ha412HOChr00c00691g0865031	16.9429	0.230065	0.0325486	0.0442798	0.187449	0.894213	-0.221311	-0.0628619	NA	NA	NA
Ha412HOChr00c00698g0865061	20.5603	0.112292	0.0137426	0.020083	0.22882	0.268533	-0.0879968	0.0697569	ATMG00860	ORF158	DNA/RNA polymerases superfamily protein
Ha412HOChr00c00706g0865071	14.2052	15.8191	2.59e-10	1.98e-09	0.737606	65.746	-8.63395	-13.2552	AT1G80780		Polynucleotidyl transferase, ribonuclease H-like superfamily protein
Ha412HOChr00c00712g0865081	8.94826	18.2314	1.03e-13	2.28e-12	0.836776	30.1801	13.065	-12.7157	AT1G51360	ATDABB1, DABB1	dimeric A/B barrel domainS-protein 1
Ha412HOChr00c00717g0865101	23.8307	0.049638	0.882538	0.894537	0.00754435	0.813097	-0.00219885	0.0495892	AT5G51790		basic helix-loop-helix (bHLH) DNA-binding superfamily protein
Ha412HOChr00c00736g0865111	8.32761	9.17806	1.66e-06	5.05e-06	0.553594	56.8793	7.5261	-5.25305	NA	NA	NA
Ha412HOChr00c00739g0865131	0.542417	0.960872	0.0344621	0.0466483	0.184631	13.0455	0.13599	0.9512	AT1G06700		Protein kinase superfamily protein
Ha412HOChr00c00813g0865151	9.15537	0.349405	0.0015157	0.00263031	0.325273	0.492612	0.236816	-0.256909	NA	NA	NA
Ha412HOChr00c00816g0865161	16.4672	1.11219	0.0128469	0.0188818	0.231964	4.6278	-1.02384	-0.434427	AT5G03610		GDSL-like Lipase/Acylhydrolase superfamily protein
Ha412HOChr00c00846g0865211	15.4613	0.480113	0.00273986	0.00454009	0.300624	0.468541	-0.377921	-0.296115	AT3G28345		ABC transporter family protein
Ha412HOChr00c00846g0865221	15.3	0.180719	0.0186674	0.0266011	0.214372	0.208254	-0.13742	-0.117368	AT3G28415		ABC transporter family protein
Ha412HOChr00c00846g0865231	12.8749	0.0206554	0.910531	0.919328	0.00566432	0.0702432	-0.00468976	-0.020116	AT3G28345		ABC transporter family protein
Ha412HOChr00c00880g0865281	21.6725	3.20988	0.000681872	0.00126014	0.35716	9.48588	-1.83707	2.6322	ATMG00860	ORF158	DNA/RNA polymerases superfamily protein
Ha412HOChr00c00934g0865321	14.7871	0.333225	0.00107095	0.00191152	0.339328	0.487407	-0.222136	-0.248384	AT1G05490	chr31	chromatin remodeling 31
Ha412HOChr00c00944g0865351	10.7568	28.8434	0.529426	0.565034	0.0378098	366.17	9.22287	-27.3291	AT2G07674		Unknown conserved protein
Ha412HOChr00c00962g0865371	23.6983	11.5844	0.00189427	0.00323068	0.316094	79.2356	-0.913945	11.5483	AT4G27220		NB-ARC domain-containing disease resistance protein
Ha412HOChr00c00996g0865401	12.6816	0.52989	0.0482585	0.0634867	0.167821	2.17343	-0.0940606	-0.521475	ATMG00290	RPS4	mitochondrial ribosomal protein S4
Ha412HOChr00c01032g0865501	12.0059	0.0576222	0.687587	0.714755	0.0224453	0.762156	-8.9e-05	-0.0576221	AT1G13570		F-box/RNI-like superfamily protein
Ha412HOChr00c01035g0865521	19.9961	0.413976	0.00179084	0.00306856	0.318417	0.995559	-0.358725	0.206622	AT2G33040	ATP3	gamma subunit of Mt ATP synthase
Ha412HOChr00c01061g0865591	16.3161	0.122348	0.178312	0.210386	0.0992237	0.396461	-0.110651	-0.0522053	AT5G35830		Ankyrin repeat family protein
Ha412HOChr00c01067g0865621	9.70842	2.14656	0.0478152	0.0629522	0.168287	17.2607	1.21192	-1.77171	AT5G15120		Protein of unknown function (DUF1637)
Ha412HOChr00c01072g0865631	10.8266	0.346328	0.133575	0.161581	0.114857	1.25762	0.104725	-0.330114	AT5G47580		unknown protein; BEST Arabidopsis thaliana protein match is: unknown protein (TAIR:AT4G17250.1); Has 1807 Blast hits to 1807 proteins in 277 species: Archae - 0; Bacteria - 0; Metazoa - 736; Fungi - 347; Plants - 385; Viruses - 0; Other Eukaryotes - 339 (source: NCBI BLink).
Ha412HOChr00c01077g0865651	17.3618	41.1291	6.54e-08	2.7e-07	0.633074	98.1684	-40.5564	-6.83954	AT5G63140	ATPAP29, PAP29	purple acid phosphatase 29
Ha412HOChr00c01080g0865661	4.97984	0.255108	0.150467	0.180248	0.108445	0.256835	0.246063	0.0673262	AT1G21740		Protein of unknown function (DUF630 and DUF632)
Ha412HOChr00c01149g0865751	15.5995	0.719703	0.00134852	0.00236612	0.330035	0.862631	-0.582199	-0.423103	AT3G12120	FAD2	fatty acid desaturase 2
Ha412HOChr00c01155g0865771	20.637	3.07697	0.382002	0.420648	0.0566548	9.64841	-2.37239	1.95946	AT5G43580		Serine protease inhibitor, potato inhibitor I-type family protein
Ha412HOChr00c01226g0865821	19.8345	8.78196	0.597019	0.629171	0.0307774	78.5887	-7.78846	4.05744	ATMG00480	ORFB, ATP8	Plant mitochondrial ATPase, F0 complex, subunit 8 protein
Ha412HOChr00c01226g0865841	17.5883	0.755412	0.338334	0.376924	0.0635696	7.23363	-0.751027	-0.0812702	ATMG00730	COX3	cytochrome c oxidase subunit 3
Ha412HOChr00c01232g0865861	19.3812	0.247445	0.000789518	0.00144357	0.351423	0.353111	-0.231443	0.0875403	AT3G11340		UDP-Glycosyltransferase superfamily protein
Ha412HOChr00c01235g0865871	3.20773	2.18076	8.38e-10	5.58e-09	0.718232	2.2119	1.62357	1.45593	AT5G20140		SOUL heme-binding family protein
Ha412HOChr00c01236g0865881	9.92314	0.612361	0.00690457	0.0106556	0.260329	1.34225	0.316789	-0.524052	NA	NA	NA
Ha412HOChr00c01237g0865891	3.04523	0.829873	4.59e-09	2.5e-08	0.687631	0.90487	0.593717	0.579819	AT5G20140		SOUL heme-binding family protein
Ha412HOChr00c01237g0865901	4.15953	8.25547	1.93e-12	2.76e-11	0.805008	7.42889	7.31555	3.82563	AT5G20140		SOUL heme-binding family protein
Ha412HOChr00c01240g0865911	9.05649	4.24009	4.26e-08	1.84e-07	0.642466	11.5564	2.95354	-3.04221	AT2G31610		Ribosomal protein S3 family protein
Ha412HOChr00c01265g0865961	22.234	1.45967	8.81e-07	2.82e-06	0.570436	7.38726	-0.651086	1.30642	AT5G04895		DEA(D/H)-box RNA helicase family protein
Ha412HOChr00c01312g0866001	11.3271	0.168922	0.479436	0.516683	0.0435763	2.39004	0.0296039	-0.166308	AT1G13570		F-box/RNI-like superfamily protein
Ha412HOChr00c01322g0866021	7.3492	1.34845	0.0330409	0.044885	0.18671	5.03424	1.2652	-0.466455	AT1G61890		MATE efflux family protein
Ha412HOChr00c01382g0866061	17.4287	0.150732	0.0420191	0.0559636	0.174775	0.808808	-0.14905	-0.0224596	NA	NA	NA
Ha412HOChr00c01457g0866121	21.2628	7.18842	0.000918197	0.00165829	0.345461	8.81301	-4.72155	5.42037	AT5G17210		Protein of unknown function (DUF1218)
Ha412HOChr00c01482g0866161	13.6436	0.135144	0.584399	0.61736	0.0320316	0.194207	-0.0563732	-0.122825	AT5G40320		Cysteine/Histidine-rich C1 domain family protein
Ha412HOChr00c01501g0866181	21.655	0.380019	0.52022	0.556062	0.0388322	3.39096	-0.218921	0.310626	AT3G46290	HERK1	hercules receptor kinase 1
Ha412HOChr00c01503g0866191	20.2109	1.5458	7.41e-10	5e-09	0.720328	2.88615	-1.294	0.845613	AT1G22620	ATSAC1	Phosphoinositide phosphatase family protein
Ha412HOChr00c01513g0866211	18.9645	0.0422104	0.946604	0.952025	0.0033202	0.937384	-0.0408719	0.0105455	AT4G31550	WRKY11, ATWRKY11	WRKY DNA-binding protein 11
Ha412HOChr00c01534g0866261	3.76579	0.317773	0.023068	0.0322806	0.204228	1.36002	0.264946	0.175452	AT4G05475		RNI-like superfamily protein
Ha412HOChr00c01540g0866271	5.99893	0.397075	0.0501112	0.0657465	0.165919	2.65616	0.397075	0.000110914	AT3G06440		Galactosyltransferase family protein
Ha412HOChr00c01591g0866311	11.4279	0.140373	0.00905918	0.0137008	0.248053	0.25651	0.0209474	-0.138801	AT5G53390		O-acyltransferase (WSD1-like) family protein
Ha412HOChr00c01610g0866351	6.60707	0.0640532	0.512196	0.548173	0.0397373	0.385001	0.063246	-0.0101372	AT4G16180		unknown protein; FUNCTIONS IN: molecular_function unknown; INVOLVED IN: biological_process unknown; LOCATED IN: plasma membrane; Has 25 Blast hits to 25 proteins in 9 species: Archae - 0; Bacteria - 0; Metazoa - 0; Fungi - 0; Plants - 19; Viruses - 0; Other Eukaryotes - 6 (source: NCBI BLink).
Ha412HOChr00c01610g0866351	6.60707	0.0640532	0.512196	0.548173	0.0397373	0.385001	0.063246	-0.0101372	AT4G16180		unknown protein; FUNCTIONS IN: molecular_function unknown; INVOLVED IN: biological_process unknown; LOCATED IN: plasma membrane; BEST Arabidopsis thaliana protein match is: unknown protein (TAIR:AT3G28720.1); Has 5 Blast hits to 5 proteins in 3 species: Archae - 0; Bacteria - 0; Metazoa - 0; Fungi - 0; Plants - 4; Viruses - 0; Other Eukaryotes - 1 (source: NCBI BLink).
Ha412HOChr00c01614g0866361	16.1183	7.44161	2.74e-05	6.56e-05	0.470973	18.0502	-6.55675	-3.51946	AT5G63140	ATPAP29, PAP29	purple acid phosphatase 29
Ha412HOChr00c01712g0866411	7.04019	0.388038	0.00135152	0.00237076	0.329945	0.94302	0.373738	-0.10437	AT5G51690	ACS12	1-amino-cyclopropane-1-carboxylate synthase 12
Ha412HOChr00c01812g0866491	13.2183	0.144225	0.280642	0.318145	0.0741199	0.593631	-0.0452259	-0.136951	NA	NA	NA
Ha412HOChr00c01845g0866521	22.7507	0.584642	0.111501	0.13702	0.124493	1.9643	-0.187831	0.553648	NA	NA	NA
Ha412HOChr00c01888g0866551	18.9208	0.686044	3.87e-05	9.03e-05	0.459799	1.45507	-0.666208	0.163778	AT5G41800		Transmembrane amino acid transporter family protein
Ha412HOChr00c02126g0866701	13.1391	3.24814	8.7e-13	1.4e-11	0.814199	5.30242	-0.95439	-3.10477	AT5G25380	CYCA2;1	cyclin a2;1
Ha412HOChr00c02156g0866731	2.12018	16.3546	1.23e-10	1.03e-09	0.749128	23.3988	8.61879	13.8992	AT3G55800	SBPASE	sedoheptulose-bisphosphatase
Ha412HOChr00c02173g0866771	12.3757	1.35672	1.84e-08	8.63e-08	0.660235	2.28608	-0.133223	-1.35016	NA	NA	NA
Ha412HOChr00c02201g0866811	10.4555	3.43175	5.57e-08	2.34e-07	0.636617	14.444	1.3501	-3.15501	AT2G22370		unknown protein; Has 127 Blast hits to 127 proteins in 48 species: Archae - 0; Bacteria - 0; Metazoa - 87; Fungi - 0; Plants - 39; Viruses - 0; Other Eukaryotes - 1 (source: NCBI BLink).
Ha412HOChr00c02463g0866971	6.52702	2.18131	1.94e-07	7.17e-07	0.608122	2.19367	2.16058	-0.300006	AT2G25140	HSP98.7, CLPB-M, CLPB4	casein lytic proteinase B4
Ha412HOChr00c02652g0867121	10.7262	0.683926	0.00331255	0.00540831	0.292532	3.48772	0.223871	-0.646248	AT1G10040		alpha/beta-Hydrolases superfamily protein
Ha412HOChr00c02709g0867161	4.23278	5.28701	1.18e-09	7.54e-09	0.712269	5.46332	4.73118	2.35974	AT5G11260	HY5, TED 5	Basic-leucine zipper (bZIP) transcription factor family protein
Ha412HOChr00c02727g0867171	22.2225	1.36678	6.8e-07	2.23e-06	0.57712	6.56869	-0.613331	1.22144	AT5G04895		DEA(D/H)-box RNA helicase family protein
Ha412HOChr00c02946g0867301	16.3559	0.188782	0.0493319	0.0647939	0.166711	0.684482	-0.171564	-0.0787699	NA	NA	NA
Ha412HOChr00c03121g0867471	12.044	0.0144461	0.971218	0.974422	0.00176837	0.527664	-0.000166355	-0.0144451	NA	NA	NA
Ha412HOChr00c03128g0867491	14.4965	1.25891	1.42e-08	6.87e-08	0.665467	3.84803	-0.765463	-0.999462	AT1G53300	TTL1	tetratricopetide-repeat thioredoxin-like 1
Ha412HOChr00c03175g0867511	22.3154	0.0931596	0.0246937	0.0343524	0.200937	0.183687	-0.0397673	0.0842453	AT4G33440		Pectin lyase-like superfamily protein
Ha412HOChr00c03267g0867621	2.49583	0.44195	0.316645	0.354791	0.0673222	2.08489	0.268659	0.350916	AT3G15880	WSIP2, TPR4	WUS-interacting protein 2
Ha412HOChr00c03267g0867621	2.49583	0.44195	0.316645	0.354791	0.0673222	2.08489	0.268659	0.350916	AT3G15880	WSIP2	WUS-interacting protein 2
Ha412HOChr00c03374g0867651	19.3053	0.821772	0.613179	0.644706	0.0292073	4.90986	-0.774254	0.275392	AT5G24090	ATCHIA, CHIA	chitinase A
Ha412HOChr00c03573g0867751	14.9025	0.420444	0.0483844	0.0636427	0.16769	0.95174	-0.289617	-0.304787	NA	NA	NA
Ha412HOChr00c03843g0867881	5.75514	0.0515187	0.511788	0.547789	0.0397836	0.25138	0.0514129	0.00330027	AT3G01830		Calcium-binding EF-hand family protein
Ha412HOChr00c03968g0867921	20.2437	0.0783552	0.844349	0.859358	0.0102015	0.540427	-0.0652216	0.0434244	NA	NA	NA
Ha412HOChr00c03989g0867951	15.5962	0.118023	0.0123345	0.0181829	0.233856	0.141331	-0.0954141	-0.0694665	AT5G23940	EMB3009, PEL3, DCR	HXXXD-type acyl-transferase family protein
Ha412HOChr00c04119g0868071	20.0078	0.211672	0.0802071	0.101359	0.1418	0.922913	-0.183097	0.10621	NA	NA	NA
Ha412HOChr00c04482g0868251	7.37641	0.0871622	0.611399	0.643052	0.0293784	1.08771	0.0815643	-0.030733	AT4G25170		Uncharacterised conserved protein (UCP012943)
Ha412HOChr00c04499g0868261	3.05577	1.32049	1.38e-06	4.28e-06	0.558497	4.87873	0.947262	0.919996	NA	NA	NA
Ha412HOChr00c04575g0868301	9.86654	0.332301	0.389588	0.428158	0.0555298	5.86778	0.176102	-0.281801	NA	NA	NA
Ha412HOChr00c05505g0868701	13.7291	2.07197	0.000468914	0.000894782	0.371583	3.69892	-0.90621	-1.86329	AT5G11090		serine-rich protein-related
Ha412HOChr00c05550g0868721	17.976	0.41274	0.000619494	0.00115451	0.360886	2.0875	-0.412731	-0.00258906	AT4G00490	BAM2, BMY9	beta-amylase 2
Ha412HOChr00c05556g0868731	7.88085	0.533724	0.000766027	0.00140401	0.35261	1.62477	0.470316	-0.252316	AT1G62960	ACS10	ACC synthase 10
Ha412HOChr00c05634g0868761	22.4451	0.298741	0.00134701	0.00236382	0.330081	0.413998	-0.118277	0.274329	AT3G59140	ATMRP14, MRP14, ABCC10	multidrug resistance-associated protein 14
Ha412HOChr00c05736g0868791	1.52518	0.0468831	0.759978	0.782116	0.0164967	0.221656	0.0182265	0.0431951	AT1G29400	AML5, ML5	MEI2-like protein 5
Ha412HOChr00c05884g0868851	22.2127	2.24216	0.000236627	0.000477585	0.397099	7.24484	-1.01129	2.00114	AT4G02180		DC1 domain-containing protein
Ha412HOChr00c05987g0868901	3.72128	0.115266	0.0837825	0.105425	0.139528	0.394586	0.0953557	0.064757	NA	NA	NA
Ha412HOChr00c06302g0869011	3.12623	0.127285	0.0959348	0.119468	0.132436	0.935257	0.0929285	0.086981	NA	NA	NA
Ha412HOChr00c06420g0869071	19.8873	0.814561	0.00158322	0.00273899	0.323488	1.77482	-0.717142	0.386287	AT5G57480		P-loop containing nucleoside triphosphate hydrolases superfamily protein
Ha412HOChr00c06542g0869141	7.85898	0.65128	0.582819	0.615878	0.0321904	35.3802	0.575661	-0.304599	AT5G20920	EIF2 BETA, EMB1401	eukaryotic translation initiation factor 2 beta subunit
Ha412HOChr00c06542g0869141	7.85898	0.65128	0.582819	0.615878	0.0321904	35.3802	0.575661	-0.304599	AT5G20920	EIF2 BETA	eukaryotic translation initiation factor 2 beta subunit
Ha412HOChr00c07027g0869331	10.1367	0.206868	0.446072	0.48388	0.0477482	3.18086	0.096958	-0.182739	AT5G54860		Major facilitator superfamily protein
Ha412HOChr00c07312g0869451	8.93844	2.10688	6.92e-05	0.000154073	0.440398	3.37128	1.5136	-1.46559	AT1G64390	AtGH9C2, GH9C2	glycosyl hydrolase 9C2
Ha412HOChr00c07378g0869471	4.73412	0.0619955	0.346149	0.384925	0.0622727	0.240778	0.0586221	0.0201717	AT1G53210		sodium/calcium exchanger family protein / calcium-binding EF hand family protein
Ha412HOChr00c08128g0869771	16.3887	2.28905	8.06e-08	3.26e-07	0.628408	10.5609	-2.08839	-0.937233	AT5G49650	XK-2, XK2	xylulose kinase-2
Ha412HOChr00c08541g0869941	14.7234	0.144398	0.289916	0.327579	0.0722938	0.650986	-0.0944504	-0.109224	AT2G27150	AAO3, At-AO3, AOdelta, AtAAO3	abscisic aldehyde oxidase 3
Ha412HOChr00c08685g0869981	22.2199	0.217225	0.00185413	0.00316841	0.316981	0.432935	-0.0976093	0.194059	NA	NA	NA
Ha412HOChr00c09215g0870141	15.7126	0.0714414	0.415181	0.453723	0.0518809	0.412793	-0.0590099	-0.0402704	AT1G50450		Saccharopine dehydrogenase
Ha412HOChr00c09275g0870161	11.2819	0.389305	0.000443856	0.000850205	0.373671	1.19765	0.0727599	-0.382445	NA	NA	NA
Ha412HOChr00c09623g0870241	13.3189	0.535319	0.0138692	0.0202533	0.228391	2.87828	-0.181188	-0.503723	AT1G67580		Protein kinase superfamily protein
Ha412HOChr00c09785g0870301	21.4366	0.29062	0.000843843	0.00153516	0.348802	0.648711	-0.180718	0.227599	AT2G18790	PHYB, HY3, OOP1	phytochrome B
Ha412HOChr00c09849g0870311	0.28287	0.0800092	0.290348	0.328012	0.0722102	0.288716	0.00591968	0.0797899	AT1G15860		Domain of unknown function (DUF298)
Ha412HOChr00c10778g0870541	11.6391	0.678087	0.000302711	0.000598761	0.388032	2.44354	0.0639709	-0.675063	AT5G20960	AAO1, AO1, ATAO, AT-AO1, AOalpha, AtAO1	aldehyde oxidase 1
Ha412HOChr00c10815g0870551	1.19652	1.57134	0.0212509	0.0299469	0.208176	8.20689	0.484211	1.49488	AT2G40890	CYP98A3	cytochrome P450, family 98, subfamily A, polypeptide 3
Ha412HOChr00c11714g0870791	14.6011	0.374566	0.00225331	0.00379213	0.308862	1.39473	-0.235803	-0.291027	AT1G53300	TTL1	tetratricopetide-repeat thioredoxin-like 1
Ha412HOChr00c12145g0870881	4.03096	0.0984809	0.645807	0.675613	0.0261522	0.653916	0.0856833	0.0485475	AT5G51560		Leucine-rich repeat protein kinase family protein
Ha412HOChr00c12214g0870911	7.40472	8.1833	5.96e-08	2.48e-07	0.635147	57.054	7.63614	-2.94207	AT3G04120	GAPC, GAPC-1, GAPC1	glyceraldehyde-3-phosphate dehydrogenase C subunit 1
Ha412HOChr00c12666g0871031	4.40699	3.37908	0.948621	0.953851	0.00319163	74.6819	3.08946	1.36875	NA	NA	NA
Ha412HOChr00c13498g0871261	19.057	2.11059	3.41e-06	9.73e-06	0.533707	6.84175	-2.03029	0.576612	AT5G20920	EIF2 BETA, EMB1401	eukaryotic translation initiation factor 2 beta subunit
Ha412HOChr00c13498g0871261	19.057	2.11059	3.41e-06	9.73e-06	0.533707	6.84175	-2.03029	0.576612	AT5G20920	EIF2 BETA	eukaryotic translation initiation factor 2 beta subunit
Ha412HOChr00c13606g0871301	16.2483	0.288117	0.00109477	0.00195081	0.338447	0.996172	-0.258349	-0.127544	AT3G51280		Tetratricopeptide repeat (TPR)-like superfamily protein
Ha412HOChr00c13790g0871341	8.91744	1.35774	3.75e-11	3.62e-10	0.766575	1.48236	0.980592	-0.939091	AT5G06050		Putative methyltransferase family protein
Ha412HOChr00c14453g0871541	15.6701	0.257785	0.0401884	0.053748	0.177	0.847124	-0.211297	-0.14767	AT2G27150	AAO3, At-AO3, AOdelta, AtAAO3	abscisic aldehyde oxidase 3
Ha412HOChr00c14475g0871561	20.8541	0.677599	1.49e-05	3.76e-05	0.490045	1.13363	-0.497079	0.460492	NA	NA	NA
Ha412HOChr00c14875g0871731	23.5894	0.1093	0.129519	0.157098	0.116509	0.563728	-0.0117279	0.108669	AT2G27660		Cysteine/Histidine-rich C1 domain family protein
Ha412HOChr00c15105g0871771	0.394787	0.125667	0.634516	0.664944	0.0271927	0.13213	0.0129652	0.124996	AT2G25490	EBF1, FBL6	EIN3-binding F box protein 1
Ha412HOChr00c15259g0871791	15.1453	2.97098	0.041505	0.0553438	0.17539	15.0112	-2.1792	-2.01936	AT5G62190	PRH75	DEAD box RNA helicase (PRH75)
Ha412HOChr00c15594g0871861	17.3177	0.103964	0.0629122	0.0810373	0.15434	0.157136	-0.10231	-0.0184715	AT5G52630	MEF1	mitochondrial RNAediting factor 1
Ha412HOChr00c15827g0871921	5.15621	0.397936	0.0411574	0.0549254	0.17581	2.40417	0.388266	0.0871924	NA	NA	NA
Ha412HOChr00c16209g0872011	21.5647	0.691231	0.00425332	0.00680759	0.281732	2.60261	-0.411451	0.555435	AT1G52150	ATHB-15, ATHB15, CNA, ICU4	Homeobox-leucine zipper family protein / lipid-binding START domain-containing protein
Ha412HOChr00c16290g0872041	6.58198	0.0522035	0.468138	0.505675	0.0449576	0.444644	0.0515987	-0.0079231	AT5G04895		DEA(D/H)-box RNA helicase family protein
Ha412HOChr00c16631g0872121	23.711	0.829386	0.000176219	0.00036412	0.407773	2.93567	-0.0626907	0.827014	AT3G17900		unknown protein; FUNCTIONS IN: molecular_function unknown; INVOLVED IN: biological_process unknown; LOCATED IN: cellular_component unknown; EXPRESSED IN: 23 plant structures; EXPRESSED DURING: 13 growth stages; Has 45 Blast hits to 44 proteins in 14 species: Archae - 0; Bacteria - 0; Metazoa - 2; Fungi - 2; Plants - 39; Viruses - 0; Other Eukaryotes - 2 (source: NCBI BLink).
Ha412HOChr00c16919g0872231	21.7357	0.1723	0.0089427	0.0135372	0.248643	0.486256	-0.0962601	0.142903	AT2G19120		P-loop containing nucleoside triphosphate hydrolases superfamily protein
Ha412HOChr00c17860g0872431	22.1514	0.168797	0.319953	0.358192	0.0667344	1.51772	-0.0785407	0.149411	AT1G76810		eukaryotic translation initiation factor 2 (eIF-2) family protein
Ha412HOChr00c18673g0872901	12.4511	0.120275	0.0221852	0.0311591	0.206108	0.235038	-0.0141707	-0.119437	NA	NA	NA
Ha412HOChr00c19351g0873311	9.54857	0.148046	0.239512	0.275217	0.0829701	1.07026	0.0886241	-0.11859	AT1G53250		unknown protein; BEST Arabidopsis thaliana protein match is: unknown protein (TAIR:AT1G53800.1); Has 11909 Blast hits to 7704 proteins in 757 species: Archae - 51; Bacteria - 1338; Metazoa - 4550; Fungi - 987; Plants - 464; Viruses - 24; Other Eukaryotes - 4495 (source: NCBI BLink).
Ha412HOChr00c19891g0873581	19.2579	1.13912	1.92e-05	4.74e-05	0.482191	3.47197	-1.07791	0.368374	NA	NA	NA
Ha412HOChr00c20314g0873921	6.24241	0.507763	0.0360587	0.0486335	0.18239	0.933818	0.506741	-0.0322028	AT1G16210		unknown protein; CONTAINS InterPro DOMAIN/s: Protein of unknown function DUF1014 (InterPro:IPR010422); Has 16107 Blast hits to 8386 proteins in 1107 species: Archae - 26; Bacteria - 3370; Metazoa - 4013; Fungi - 1516; Plants - 526; Viruses - 120; Other Eukaryotes - 6536 (source: NCBI BLink).
Ha412HOChr00c21416g0874541	11.5274	0.0973697	0.186339	0.218918	0.0968164	0.362398	0.0120166	-0.0966254	NA	NA	NA
Ha412HOChr00c21604g0874661	23.3403	0.192376	0.404891	0.443302	0.053322	1.16479	-0.0330587	0.189514	NA	NA	NA
Ha412HOChr00c21749g0874781	22.9752	1.87653	3.87e-05	9.04e-05	0.459765	5.90924	-0.497417	1.8094	NA	NA	NA
Ha412HOChr00c22033g0874981	17.7447	0.10343	0.0319536	0.0435538	0.188357	0.354658	-0.103199	-0.00690673	NA	NA	NA
Ha412HOChr00c23738g0876331	5.74157	0.21007	0.00212629	0.00359292	0.311288	0.491057	0.20959	0.0142017	NA	NA	NA
Ha412HOChr00c24434g0876881	2.42779	0.133988	0.582951	0.615946	0.0321771	2.26343	0.0795431	0.107823	AT2G22780	PMDH1	peroxisomal NAD-malate dehydrogenase 1
Ha412HOChr01g0000001	19.4943	1.81977	1.19e-05	3.06e-05	0.496996	9.12131	-1.68228	0.693891	AT2G38370		Plant protein of unknown function (DUF827)
Ha412HOChr01g0000011	6.05604	10.8486	3.24e-13	6.04e-12	0.824984	19.092	10.8474	-0.159157	AT2G30360	CIPK11, PKS5, SIP4, SNRK3.22	SOS3-interacting protein 4
Ha412HOChr01g0000021	4.64531	1.30072	0.0027114	0.00449599	0.301066	1.86553	1.21977	0.451698	AT2G30360	CIPK11, PKS5, SIP4, SNRK3.22	SOS3-interacting protein 4
Ha412HOChr01g0000081	16.053	1.22198	0.000242261	0.000488044	0.396238	7.04403	-1.06663	-0.59626	AT5G23250		Succinyl-CoA ligase, alpha subunit
Ha412HOChr01g0000091	16.4245	0.785362	0.0344259	0.0466029	0.184683	6.291	-0.719495	-0.314834	AT2G30400	ATOFP2, OFP2	ovate family protein 2
Ha412HOChr01g0000121	21.1695	6.12242	0.0629535	0.0810844	0.154306	53.2322	-4.13286	4.51701	AT3G51630	WNK5	with no lysine (K) kinase 5
Ha412HOChr01g0000121	21.1695	6.12242	0.0629535	0.0810844	0.154306	53.2322	-4.13286	4.51701	AT3G51630	WNK5, ZIK1, ATWNK5	with no lysine (K) kinase 5
Ha412HOChr01g0000181	10.7816	1.3614	0.0329803	0.0448098	0.1868	22.8527	0.426919	-1.29273	AT3G51610		unknown protein; FUNCTIONS IN: molecular_function unknown; INVOLVED IN: response to oxidative stress; LOCATED IN: endomembrane system; EXPRESSED IN: 25 plant structures; EXPRESSED DURING: 15 growth stages; Has 53 Blast hits to 53 proteins in 21 species: Archae - 0; Bacteria - 0; Metazoa - 0; Fungi - 0; Plants - 48; Viruses - 0; Other Eukaryotes - 5 (source: NCBI BLink).
Ha412HOChr01g0000211	16.3789	135.491	0.0485105	0.0637913	0.167559	1304.02	-123.472	-55.7912	AT5G59310	LTP4	lipid transfer protein 4
Ha412HOChr01g0000221	13.389	5.9966	0.00374834	0.00605768	0.287213	27.2434	-2.1329	-5.60445	AT3G51590	LTP12	lipid transfer protein 12
Ha412HOChr01g0000241	13.7379	145.642	0.0073536	0.0112877	0.257499	813.006	-64.003	-130.825	AT5G59320	LTP3	lipid transfer protein 3
Ha412HOChr01g0000271	14.4907	0.22975	7.46e-06	1.99e-05	0.511065	0.327987	-0.139421	-0.182611	AT5G01880		RING/U-box superfamily protein
Ha412HOChr01g0000281	18.9295	0.917931	0.045377	0.0600625	0.170921	10.7767	-0.890886	0.221181	AT3G08740		elongation factor P (EF-P) family protein
Ha412HOChr01g0000291	11.5255	0.573026	1.95e-06	5.83e-06	0.549229	1.21596	0.0710018	-0.568611	AT1G62680		Pentatricopeptide repeat (PPR) superfamily protein
Ha412HOChr01g0000311	19.0737	0.998065	0.600975	0.632948	0.0303894	17.1511	-0.958889	0.276882	AT3G56370		Leucine-rich repeat protein kinase family protein
Ha412HOChr01g0000381	17.963	6.62443	6.29e-09	3.33e-08	0.681607	29.3561	-6.62412	-0.064185	AT5G04930	ALA1	aminophospholipid ATPase 1
Ha412HOChr01g0000391	13.2926	5.6178	9.21e-09	4.67e-08	0.674174	12.7253	-1.86493	-5.29922	AT5G01910		unknown protein; Has 66 Blast hits to 66 proteins in 27 species: Archae - 0; Bacteria - 2; Metazoa - 18; Fungi - 7; Plants - 29; Viruses - 0; Other Eukaryotes - 10 (source: NCBI BLink).
Ha412HOChr01g0000391	13.2926	5.6178	9.21e-09	4.67e-08	0.674174	12.7253	-1.86493	-5.29922	AT5G01910		unknown protein; FUNCTIONS IN: molecular_function unknown; INVOLVED IN: biological_process unknown; EXPRESSED IN: 16 plant structures; EXPRESSED DURING: 11 growth stages; Has 30201 Blast hits to 17322 proteins in 780 species: Archae - 12; Bacteria - 1396; Metazoa - 17338; Fungi - 3422; Plants - 5037; Viruses - 0; Other Eukaryotes - 2996 (source: NCBI BLink).
Ha412HOChr01g0000411	3.18944	3.58755	1.07e-07	4.21e-07	0.621985	19.9692	2.65942	2.4079	AT3G08720	ATPK19, ATS6K2, S6K2, ATPK2	serine/threonine protein kinase 2
Ha412HOChr01g0000411	3.18944	3.58755	1.07e-07	4.21e-07	0.621985	19.9692	2.65942	2.4079	AT3G08720	ATPK19, ATPK2	serine/threonine protein kinase 2
Ha412HOChr01g0000421	22.8641	4.46032	0.120934	0.147611	0.120174	33.4976	-1.30693	4.26455	AT5G01930	MAN6, AtMAN6	Glycosyl hydrolase superfamily protein
Ha412HOChr01g0000431	10.7095	3.97928	0.011508	0.0170604	0.23707	26.721	1.31903	-3.75431	AT3G08710	ATH9, TRX H9, TH9	thioredoxin H-type 9
Ha412HOChr01g0000441	7.38588	5.32519	6.55e-14	1.55e-12	0.841147	22.6231	4.97852	-1.88999	AT2G38580		Mitochondrial ATP synthase D chain-related protein
Ha412HOChr01g0000451	4.01395	0.769707	0.00466004	0.00740463	0.277745	4.14645	0.667986	0.382417	AT3G08670		unknown protein; BEST Arabidopsis thaliana protein match is: unknown protein (TAIR:AT3G51540.1); Has 48380 Blast hits to 29827 proteins in 1356 species: Archae - 46; Bacteria - 5589; Metazoa - 17361; Fungi - 13192; Plants - 2237; Viruses - 905; Other Eukaryotes - 9050 (source: NCBI BLink).
Ha412HOChr01g0000471	11.9057	0.652822	0.314244	0.352356	0.0677522	14.7427	0.0161117	-0.652623	AT1G32070	ATNSI, NSI	nuclear shuttle interacting
Ha412HOChr01g0000491	15.7607	0.846319	0.0174066	0.0249495	0.217694	6.1459	-0.705004	-0.468214	AT2G45490	AtAUR3, AUR3	ataurora3
Ha412HOChr01g0000531	4.153	0.450426	0.000861155	0.00156348	0.348	1.67248	0.398786	0.209412	NA	NA	NA
Ha412HOChr01g0000541	9.95776	1.86659	8.23e-05	0.000180866	0.434496	11.8165	0.951112	-1.60609	NA	NA	NA
Ha412HOChr01g0000561	6.94517	4.77239	6.07e-08	2.53e-07	0.634726	25.051	4.62703	-1.16889	AT3G08640		Protein of unknown function (DUF3411)
Ha412HOChr01g0000581	8.75915	0.0448906	0.536808	0.572016	0.037002	0.139479	0.0336796	-0.0296792	AT5G46910		Transcription factor jumonji (jmj) family protein / zinc finger (C5HC2 type) family protein
Ha412HOChr01g0000611	21.0305	0.0606218	0.0882832	0.110647	0.136795	0.151715	-0.0425226	0.0432069	NA	NA	NA
Ha412HOChr01g0000631	17.7577	1.56824	8.91e-07	2.85e-06	0.570145	4.67539	-1.56509	-0.0994322	AT5G01980		RING/U-box superfamily protein
Ha412HOChr01g0000681	21.3719	0.311159	0.000273191	0.0005448	0.391825	1.06487	-0.197594	0.240368	AT3G54200		Late embryogenesis abundant (LEA) hydroxyproline-rich glycoprotein family
Ha412HOChr01g0000701	12.634	14.1788	4.7e-11	4.43e-10	0.763358	28.9984	-2.34265	-13.9839	AT2G38620	CDKB1;2	cyclin-dependent kinase B1;2
Ha412HOChr01g0000711	6.81452	5.01073	3.3e-05	7.82e-05	0.46494	30.5675	4.89724	-1.06041	AT3G08590		Phosphoglycerate mutase, 2,3-bisphosphoglycerate-independent
Ha412HOChr01g0000731	4.00407	0.0825035	0.50563	0.541895	0.0404879	0.16062	0.0714941	0.0411755	AT2G38640		Protein of unknown function (DUF567)
Ha412HOChr01g0000741	6.21865	10.9745	8.92e-12	1.03e-10	0.786047	15.8367	10.9565	-0.627875	AT2G38640		Protein of unknown function (DUF567)
Ha412HOChr01g0000811	22.4687	5.84416	4.44e-08	1.91e-07	0.641563	45.9958	-2.28058	5.38081	AT5G01020		Protein kinase superfamily protein
Ha412HOChr01g0000821	0.695298	17.8341	1.59e-15	7.08e-14	0.873207	26.9708	3.22842	17.5395	AT5G01015		unknown protein; FUNCTIONS IN: molecular_function unknown; INVOLVED IN: biological_process unknown; LOCATED IN: endomembrane system; EXPRESSED IN: 23 plant structures; EXPRESSED DURING: 13 growth stages; BEST Arabidopsis thaliana protein match is: unknown protein (TAIR:AT1G65295.1); Has 30201 Blast hits to 17322 proteins in 780 species: Archae - 12; Bacteria - 1396; Metazoa - 17338; Fungi - 3422;…
Ha412HOChr01g0000821	0.695298	17.8341	1.59e-15	7.08e-14	0.873207	26.9708	3.22842	17.5395	AT5G01015		unknown protein; FUNCTIONS IN: molecular_function unknown; INVOLVED IN: biological_process unknown; LOCATED IN: endomembrane system; EXPRESSED IN: 23 plant structures; EXPRESSED DURING: 13 growth stages.
Ha412HOChr01g0000831	16.0839	1.36794	3.78e-07	1.32e-06	0.591926	6.21061	-1.1994	-0.657799	AT2G38660		Amino acid dehydrogenase family protein
Ha412HOChr01g0000851	20.7309	6.6996	5.13e-07	1.73e-06	0.584277	23.0901	-5.05909	4.39207	AT3G54220	SCR, SGR1	GRAS family transcription factor
Ha412HOChr01g0000871	20.6836	9.36208	1.9e-08	8.9e-08	0.659572	32.0736	-7.14502	6.04957	AT2G39970		Mitochondrial substrate carrier family protein
Ha412HOChr01g0000881	3.13657	0.117922	0.275204	0.312552	0.0752173	0.206616	0.0863104	0.0803493	AT2G39970		Mitochondrial substrate carrier family protein
Ha412HOChr01g0000931	23.2879	0.064467	0.188782	0.221429	0.0961032	0.268907	-0.0119488	0.06335	AT1G21070		Nucleotide-sugar transporter family protein
Ha412HOChr01g0000941	11.5883	4.13581	0.238346	0.273989	0.0832413	102.282	0.444945	-4.11181	AT3G62360		Carbohydrate-binding-like fold
Ha412HOChr01g0000991	10.5143	0.803781	0.00263099	0.00437415	0.30234	4.00965	0.304815	-0.743741	AT1G47820		unknown protein; BEST Arabidopsis thaliana protein match is: unknown protein (TAIR:AT1G47813.1); Has 29 Blast hits to 29 proteins in 9 species: Archae - 0; Bacteria - 0; Metazoa - 0; Fungi - 0; Plants - 29; Viruses - 0; Other Eukaryotes - 0 (source: NCBI BLink).
Ha412HOChr01g0001001	18.5093	1.81579	1.13e-06	3.54e-06	0.563928	2.94015	-1.79967	0.241408	AT4G02075	PIT1	RING/FYVE/PHD zinc finger superfamily protein
Ha412HOChr01g0001031	3.80061	0.533772	0.584553	0.617485	0.0320161	11.7144	0.447705	0.290642	AT1G02680	TAF13	TBP-associated factor 13
Ha412HOChr01g0001041	7.84309	13.2996	0.000195096	0.000399635	0.404109	12.3377	11.7812	-6.1712	AT3G62600	ATERDJ3B, ERDJ3B	DNAJ heat shock family protein
Ha412HOChr01g0001051	3.83485	3.69011	6.84e-09	3.58e-08	0.679984	4.21701	3.11299	1.98146	AT2G47460	MYB12, ATMYB12, PFG1	myb domain protein 12
Ha412HOChr01g0001061	15.6478	1.62653	0.0631213	0.0812882	0.154169	30.8484	-1.32776	-0.9395	AT4G02120		CTP synthase family protein
Ha412HOChr01g0001091	12.8399	0.709973	7.45e-05	0.000165001	0.437901	1.56305	-0.154851	-0.69288	AT5G38700		unknown protein; FUNCTIONS IN: molecular_function unknown; INVOLVED IN: biological_process unknown; LOCATED IN: mitochondrion; EXPRESSED IN: 10 plant structures; EXPRESSED DURING: LP.04 four leaves visible, LP.10 ten leaves visible, petal differentiation and expansion stage, LP.08 eight leaves visible, LP.12 twelve leaves visible; BEST Arabidopsis thaliana protein match is: unknown protein (TAIR:…
Ha412HOChr01g0001111	19.9766	1.88049	0.000607125	0.00113357	0.361667	8.62681	-1.63428	0.930245	AT2G47480		Protein of unknown function (DUF3511)
Ha412HOChr01g0001121	2.04262	0.311785	4.63e-06	1.29e-05	0.524996	0.271768	0.158896	0.268257	AT1G02700		unknown protein; FUNCTIONS IN: molecular_function unknown; INVOLVED IN: biological_process unknown; LOCATED IN: mitochondrion; BEST Arabidopsis thaliana protein match is: unknown protein (TAIR:AT4G02140.1); Has 49 Blast hits to 49 proteins in 21 species: Archae - 0; Bacteria - 0; Metazoa - 10; Fungi - 6; Plants - 29; Viruses - 0; Other Eukaryotes - 4 (source: NCBI BLink).
Ha412HOChr01g0001131	1.87842	0.107702	0.0778047	0.0985731	0.14338	0.328022	0.0508556	0.0949393	AT3G62650		unknown protein; BEST Arabidopsis thaliana protein match is: unknown protein (TAIR:AT2G47485.1); Has 35333 Blast hits to 34131 proteins in 2444 species: Archae - 798; Bacteria - 22429; Metazoa - 974; Fungi - 991; Plants - 531; Viruses - 0; Other Eukaryotes - 9610 (source: NCBI BLink).
Ha412HOChr01g0001131	1.87842	0.107702	0.0778047	0.0985731	0.14338	0.328022	0.0508556	0.0949393	AT3G62650		unknown protein; BEST Arabidopsis thaliana protein match is: unknown protein (TAIR:AT2G47485.1); Has 57 Blast hits to 57 proteins in 13 species: Archae - 0; Bacteria - 0; Metazoa - 0; Fungi - 0; Plants - 57; Viruses - 0; Other Eukaryotes - 0 (source: NCBI BLink).
Ha412HOChr01g0001171	22.9359	4.93612	3.53e-08	1.55e-07	0.646562	12.1577	-1.35741	4.74581	AT2G47500		P-loop nucleoside triphosphate hydrolases superfamily protein with CH (Calponin Homology) domain
Ha412HOChr01g0001181	23.3866	9.19679	9.21e-07	2.94e-06	0.569274	24.5714	-1.47048	9.07847	AT2G47500		P-loop nucleoside triphosphate hydrolases superfamily protein with CH (Calponin Homology) domain
Ha412HOChr01g0001191	11.2888	0.56587	0.000187341	0.000385099	0.405572	1.11786	0.104753	-0.556089	AT2G40940	ERS1, ERS	ethylene response sensor 1
Ha412HOChr01g0001251	2.64823	2.8156	0.0405421	0.0541658	0.176562	36.4819	1.7994	2.16558	AT4G02260	RSH1, AT-RSH1, ATRSH1	RELA/SPOT homolog 1
Ha412HOChr01g0001251	2.64823	2.8156	0.0405421	0.0541658	0.176562	36.4819	1.7994	2.16558	AT4G02260	RSH1, AT-RSH1	RELA/SPOT homolog 1
Ha412HOChr01g0001271	1.68575	0.0329882	0.776511	0.797341	0.015213	0.243004	0.0140906	0.0298274	AT1G08080	ATACA7, ACA7	alpha carbonic anhydrase 7
Ha412HOChr01g0001301	0.695681	0.355785	0.00084193	0.00153192	0.348892	0.498329	0.064441	0.3499	AT1G71695		Peroxidase superfamily protein
Ha412HOChr01g0001311	11.7756	2.50894	0.00561583	0.00880266	0.269533	15.3066	0.147301	-2.50461	AT4G09650	ATPD	ATP synthase delta-subunit gene
Ha412HOChr01g0001371	0.436958	18.0658	1.67e-05	4.16e-05	0.486612	137.244	2.06214	17.9478	AT1G12350	ATCOAB, COAB	4-phospho-panto-thenoylcysteine synthetase
Ha412HOChr01g0001381	4.86734	0.0784973	0.426131	0.464394	0.0503838	0.392415	0.0750714	0.0229371	AT1G12350	ATCOAB, COAB	4-phospho-panto-thenoylcysteine synthetase
Ha412HOChr01g0001391	15.0971	0.371987	0.0827976	0.104274	0.140145	3.31832	-0.269632	-0.256267	NA	NA	NA
Ha412HOChr01g0001411	22.2851	1.36003	0.189752	0.222451	0.0958225	13.689	-0.590282	1.22526	AT4G02280	SUS3, ATSUS3	sucrose synthase 3
Ha412HOChr01g0001441	18.7347	2.04682	0.00972581	0.0146207	0.24481	3.28134	-2.00907	0.391289	AT4G02330	ATPMEPCRB	Plant invertase/pectin methylesterase inhibitor superfamily
Ha412HOChr01g0001491	8.88853	31.0345	7.64e-10	5.14e-09	0.719808	124.665	22.5756	-21.295	AT5G27850		Ribosomal protein L18e/L15 superfamily protein
Ha412HOChr01g0001501	1.3697	14.3169	1.63e-07	6.11e-07	0.61226	21.4741	5.02453	13.4062	AT4G02360		Protein of unknown function, DUF538
Ha412HOChr01g0001511	11.2544	2.87004	5.65e-08	2.36e-07	0.636313	13.4758	0.556655	-2.81554	AT4G02390	APP, PARP1, ATPARP1, PP	poly(ADP-ribose) polymerase
Ha412HOChr01g0001521	2.50282	1.98034	0.195554	0.22871	0.0941705	37.3636	1.20671	1.57022	AT5G08600		U3 ribonucleoprotein (Utp) family protein
Ha412HOChr01g0001531	5.24832	15.4694	1.08e-06	3.41e-06	0.565095	78.302	15.1708	3.02461	AT2G47600	ATMHX, MHX1, ATMHX1, MHX	magnesium/proton exchanger
Ha412HOChr01g0001591	6.8618	1.09941	0.00212866	0.00359675	0.311241	7.4042	1.07154	-0.245948	AT3G62880	ATOEP16-4	Mitochondrial import inner membrane translocase subunit Tim17/Tim22/Tim23 family protein
Ha412HOChr01g0001611	13.806	0.260122	0.158151	0.188677	0.10575	2.09162	-0.118459	-0.231583	AT3G62880	ATOEP16-4	Mitochondrial import inner membrane translocase subunit Tim17/Tim22/Tim23 family protein
Ha412HOChr01g0001621	9.26226	0.962396	1.77e-05	4.39e-05	0.48482	2.79316	0.632226	-0.7256	AT5G04420		Galactose oxidase/kelch repeat superfamily protein
Ha412HOChr01g0001631	3.94031	9.90973	4.27e-17	3.89e-15	0.898161	17.8334	8.5036	5.08836	AT3G62860		alpha/beta-Hydrolases superfamily protein
Ha412HOChr01g0001671	12.0494	0.46766	0.684911	0.712256	0.0226763	12.4849	-0.00604733	-0.467621	AT3G62700	ATMRP10, MRP10, ABCC14	multidrug resistance-associated protein 10
Ha412HOChr01g0001691	3.90808	122.42	2.53e-15	1.06e-13	0.869585	168.661	104.515	63.7431	AT3G62700	ATMRP10, MRP10, ABCC14	multidrug resistance-associated protein 10
Ha412HOChr01g0001721	18.4805	10.1933	7.35e-06	1.97e-05	0.511484	15.1995	-10.1128	1.27894	AT2G47800	ATMRP4, EST3, MRP4, ABCC4	multidrug resistance-associated protein 4
Ha412HOChr01g0001741	15.0581	0.377059	0.350356	0.389311	0.0615859	6.11044	-0.270644	-0.262537	AT4G02460	PMS1	DNA mismatch repair protein, putative
Ha412HOChr01g0001781	7.62843	0.428311	0.407202	0.445617	0.0529954	6.43515	0.389974	-0.177117	AT4G15802	HSBP, AtHSBP	heat shock factor binding protein
Ha412HOChr01g0001831	22.0159	0.234462	0.211933	0.246168	0.089744	1.6482	-0.116383	0.203538	ATMG00990	NAD3	NADH dehydrogenase 3
Ha412HOChr01g0001841	6.65767	59.0536	0.000208231	0.00042432	0.401752	178.989	58.1804	-10.1176	AT1G02930	GSTF6	glutathione S-transferase 6
Ha412HOChr01g0001841	6.65767	59.0536	0.000208231	0.00042432	0.401752	178.989	58.1804	-10.1176	AT1G02930	ATGSTF6, GST1, ERD11, ATGSTF3, GSTF6, ATGST1	glutathione S-transferase 6
Ha412HOChr01g0001871	7.48899	25.7899	7.38e-06	1.97e-05	0.511395	18.8899	23.8551	-9.80064	AT1G02930	ATGSTF6, GST1, ERD11, ATGSTF3, GSTF6, ATGST1	glutathione S-transferase 6
Ha412HOChr01g0001871	7.48899	25.7899	7.38e-06	1.97e-05	0.511395	18.8899	23.8551	-9.80064	AT1G02930	GSTF6	glutathione S-transferase 6
Ha412HOChr01g0001901	7.42956	182.968	1.01e-06	3.21e-06	0.566837	116.914	170.303	-66.8896	AT1G02930	GSTF6	glutathione S-transferase 6
Ha412HOChr01g0001901	7.42956	182.968	1.01e-06	3.21e-06	0.566837	116.914	170.303	-66.8896	AT1G02930	ATGSTF6, GST1, ERD11, ATGSTF3, GSTF6, ATGST1	glutathione S-transferase 6
Ha412HOChr01g0001921	18.6837	0.0407434	0.775328	0.796269	0.0153041	0.41253	-0.0400925	0.00725384	AT1G55050		unknown protein; FUNCTIONS IN: molecular_function unknown; INVOLVED IN: biological_process unknown; LOCATED IN: cellular_component unknown; EXPRESSED IN: cultured cell; BEST Arabidopsis thaliana protein match is: unknown protein (TAIR:AT1G09040.1); Has 30201 Blast hits to 17322 proteins in 780 species: Archae - 12; Bacteria - 1396; Metazoa - 17338; Fungi - 3422; Plants - 5037; Viruses - 0; Other …
Ha412HOChr01g0001921	18.6837	0.0407434	0.775328	0.796269	0.0153041	0.41253	-0.0400925	0.00725384	AT1G55050		unknown protein; FUNCTIONS IN: molecular_function unknown; INVOLVED IN: biological_process unknown; LOCATED IN: cellular_component unknown; EXPRESSED IN: cultured cell; BEST Arabidopsis thaliana protein match is: unknown protein (TAIR:AT1G09040.1); Has 2440 Blast hits to 1999 proteins in 271 species: Archae - 0; Bacteria - 138; Metazoa - 960; Fungi - 166; Plants - 162; Viruses - 14; Other Eukaryo…
Ha412HOChr01g0001931	19.7608	1.17276	1.23e-05	3.15e-05	0.496009	7.03352	-1.05035	0.521659	AT2G47820		unknown protein; BEST Arabidopsis thaliana protein match is: unknown protein (TAIR:AT1G09040.1); Has 628 Blast hits to 543 proteins in 149 species: Archae - 0; Bacteria - 106; Metazoa - 145; Fungi - 69; Plants - 97; Viruses - 10; Other Eukaryotes - 201 (source: NCBI BLink).
Ha412HOChr01g0001931	19.7608	1.17276	1.23e-05	3.15e-05	0.496009	7.03352	-1.05035	0.521659	AT2G47820		unknown protein; FUNCTIONS IN: molecular_function unknown; INVOLVED IN: biological_process unknown; LOCATED IN: cellular_component unknown; EXPRESSED IN: 17 plant structures; EXPRESSED DURING: 13 growth stages; BEST Arabidopsis thaliana protein match is: unknown protein (TAIR:AT1G09040.1).
Ha412HOChr01g0001951	4.4665	0.455006	0.268464	0.305446	0.0766061	1.44546	0.418828	0.177804	AT5G35700	FIM2, FIM5	fimbrin-like protein 2
Ha412HOChr01g0001971	7.70438	5.11446	5.57e-05	0.000126255	0.447696	56.3083	4.61371	-2.20712	AT4G29510	ATPRMT11, PRMT11, ATPRMT1B, PRMT1B	arginine methyltransferase 11
Ha412HOChr01g0002011	4.00309	2.30715	1.17e-06	3.67e-06	0.562928	20.8609	1.99898	1.15196	AT2G47830		Cation efflux family protein
Ha412HOChr01g0002051	19.3004	1.29987	0.0810925	0.102362	0.141229	18.4975	-1.22526	0.434037	AT3G62910	APG3	Peptide chain release factor 1
Ha412HOChr01g0002061	8.19892	0.243635	0.140876	0.169642	0.111997	1.437	0.204367	-0.132636	AT3G21670		Major facilitator superfamily protein
Ha412HOChr01g0002071	2.91378	26.9182	2.07e-13	4.1e-12	0.829658	60.4571	18.5996	19.4588	AT2G47850		Zinc finger C-x8-C-x5-C-x3-H type family protein
Ha412HOChr01g0002101	0.100775	17.4672	3.04e-17	2.97e-15	0.900242	28.4971	0.460781	17.4612	AT1G03010		Phototropic-responsive NPH3 family protein
Ha412HOChr01g0002191	19.9024	0.933237	0.0220709	0.0310126	0.206357	2.08552	-0.81986	0.445826	AT3G62930		Thioredoxin superfamily protein
Ha412HOChr01g0002291	19.2426	2.48508	0.534112	0.569429	0.0372958	31.0189	-2.35474	0.794235	ATMG00030	ORF107A	hypothetical protein
Ha412HOChr01g0002361	22.2851	22.953	4.17e-17	3.81e-15	0.898303	49.8022	-9.9621	20.6784	AT3G62980	TIR1	F-box/RNI-like superfamily protein
Ha412HOChr01g0002371	22.3356	3.10417	0.0230311	0.0322342	0.204306	57.8046	-1.31022	2.81411	AT2G47900	AtTLP3, TLP3	tubby like protein 3
Ha412HOChr01g0002371	22.3356	3.10417	0.0230311	0.0322342	0.204306	57.8046	-1.31022	2.81411	AT2G47900	TLP3	tubby like protein 3
Ha412HOChr01g0002401	18.3583	1.02561	3.78e-06	1.07e-05	0.530791	1.50263	-1.0211	0.0960581	AT3G05030	NHX2, ATNHX2	sodium hydrogen exchanger 2
Ha412HOChr01g0002411	9.14859	2.33827	1.04e-08	5.2e-08	0.671743	8.53626	1.58785	-1.71646	NA	NA	NA
Ha412HOChr01g0002421	15.8925	12.4692	5.48e-09	2.94e-08	0.684278	37.4299	-10.619	-6.53592	AT1G03470		Kinase interacting (KIP1-like) family protein
Ha412HOChr01g0002431	10.9832	4.16429	0.0101113	0.0151447	0.243029	37.3533	1.09552	-4.01761	NA	NA	NA
Ha412HOChr01g0002441	9.00667	0.0543659	0.491913	0.528675	0.0420859	0.257778	0.0383753	-0.0385096	NA	NA	NA
Ha412HOChr01g0002451	17.5125	7.03663	3.49e-09	1.97e-08	0.692763	31.6838	-6.97939	-0.895665	AT2G47940	DEGP2	DEGP protease 2
Ha412HOChr01g0002461	17.3491	1.08834	0.00327252	0.0053486	0.293053	8.73494	-1.07258	-0.184563	AT4G03120		C2H2 and C2HC zinc fingers superfamily protein
Ha412HOChr01g0002471	21.85	6.29722	4.85e-08	2.06e-07	0.639668	14.9924	-3.36026	5.32575	AT4G03110	AtRBP-DR1, RBP-DR1	RNA-binding protein-defense related 1
Ha412HOChr01g0002621	13.0933	0.0672335	0.486007	0.522922	0.0427868	0.528738	-0.0189823	-0.0644982	AT2G03430		Ankyrin repeat family protein
Ha412HOChr01g0002631	8.90479	0.71144	0.0120792	0.0178366	0.234827	1.99473	0.515446	-0.49037	AT3G63010	ATGID1B, GID1B	alpha/beta-Hydrolases superfamily protein
Ha412HOChr01g0002691	21.8369	1.2012	0.158696	0.189275	0.105563	14.1579	-0.644452	1.01369	AT4G03010		RNI-like superfamily protein
Ha412HOChr01g0002711	9.91276	0.150616	0.0324946	0.0442186	0.187531	0.392235	0.0782674	-0.128684	AT3G18210		2-oxoglutarate (2OG) and Fe(II)-dependent oxygenase superfamily protein
Ha412HOChr01g0002741	10.2859	0.353359	0.0393626	0.0527389	0.178035	2.73145	0.153301	-0.318373	AT4G02860		Phenazine biosynthesis PhzC/PhzF protein
Ha412HOChr01g0002751	10.7195	10.4762	8.07e-05	0.000177642	0.435158	21.8778	3.44666	-9.893	AT4G02860		Phenazine biosynthesis PhzC/PhzF protein
Ha412HOChr01g0002771	9.59145	2.07897	0.0954768	0.118958	0.132687	28.5793	1.22575	-1.67918	AT1G03250		unknown protein; Has 89 Blast hits to 89 proteins in 31 species: Archae - 0; Bacteria - 0; Metazoa - 31; Fungi - 0; Plants - 48; Viruses - 0; Other Eukaryotes - 10 (source: NCBI BLink).
Ha412HOChr01g0002771	9.59145	2.07897	0.0954768	0.118958	0.132687	28.5793	1.22575	-1.67918	AT1G03250		unknown protein; FUNCTIONS IN: molecular_function unknown; INVOLVED IN: biological_process unknown; LOCATED IN: cellular_component unknown; EXPRESSED IN: 24 plant structures; EXPRESSED DURING: 15 growth stages.
Ha412HOChr01g0002821	1.59537	0.233401	0.0310715	0.0424585	0.189733	0.859533	0.0946742	0.213337	NA	NA	NA
Ha412HOChr01g0002831	23.7998	0.711694	0.189313	0.222006	0.0959493	17.855	-0.0372798	0.710717	AT1G03260		SNARE associated Golgi protein family
Ha412HOChr01g0002871	21.0313	9.06616	4.06e-13	7.3e-12	0.822584	53.487	-6.35796	6.46309	AT1G03290		unknown protein; BEST Arabidopsis thaliana protein match is: unknown protein (TAIR:AT4G02880.2); Has 13587 Blast hits to 10183 proteins in 1114 species: Archae - 257; Bacteria - 2402; Metazoa - 5637; Fungi - 960; Plants - 675; Viruses - 54; Other Eukaryotes - 3602 (source: NCBI BLink).
Ha412HOChr01g0002871	21.0313	9.06616	4.06e-13	7.3e-12	0.822584	53.487	-6.35796	6.46309	AT1G03290		unknown protein; FUNCTIONS IN: molecular_function unknown; INVOLVED IN: biological_process unknown; LOCATED IN: cellular_component unknown; EXPRESSED IN: 22 plant structures; EXPRESSED DURING: 13 growth stages; BEST Arabidopsis thaliana protein match is: unknown protein (TAIR:AT4G02880.2).
Ha412HOChr01g0002881	19.3831	10.83	1.46e-07	5.57e-07	0.614725	54.8979	-10.1277	3.83625	AT2G48150	ATGPX4, GPX4	glutathione peroxidase 4
Ha412HOChr01g0002951	11.9462	1.42871	0.000973251	0.0017503	0.343147	10.9301	0.0201355	-1.42857	AT2G48120	PAC	pale cress protein (PAC)
Ha412HOChr01g0002961	0.0742114	2.25571	0.00253158	0.00422186	0.303967	16.9684	0.0438223	2.25528	AT1G03330		Small nuclear ribonucleoprotein family protein
Ha412HOChr01g0002981	6.15899	5.66906	1.16e-09	7.43e-09	0.712571	30.3044	5.66415	-0.235896	AT3G06190	ATBPM2, BPM2	BTB-POZ and MATH domain 2
Ha412HOChr01g0002991	4.33133	4.12425	3.05e-15	1.23e-13	0.868091	3.70187	3.73692	1.74495	AT4G02920		unknown protein; BEST Arabidopsis thaliana protein match is: unknown protein (TAIR:AT1G03340.1); Has 41 Blast hits to 41 proteins in 12 species: Archae - 0; Bacteria - 0; Metazoa - 0; Fungi - 0; Plants - 41; Viruses - 0; Other Eukaryotes - 0 (source: NCBI BLink).
Ha412HOChr01g0003001	8.00243	11.7074	2.4e-10	1.85e-09	0.7388	49.0754	10.1352	-5.86013	AT4G02930		GTP binding Elongation factor Tu family protein
Ha412HOChr01g0003121	1.8602	8.00535	0.000244616	0.000492251	0.395884	28.5246	3.74631	7.07466	AT4G02940		oxidoreductase, 2OG-Fe(II) oxygenase family protein
Ha412HOChr01g0003141	0.520331	3.63781	0.0906091	0.113362	0.135434	64.4368	0.49402	3.60411	AT1G03350		BSD domain-containing protein
Ha412HOChr01g0003151	1.97735	1.49363	0.400632	0.43914	0.0539284	22.1321	0.739134	1.29793	NA	NA	NA
Ha412HOChr01g0003171	21.4333	4.79503	1.44e-07	5.49e-07	0.615068	11.7188	-2.98497	3.75263	AT2G48030		DNAse I-like superfamily protein
Ha412HOChr01g0003181	17.3945	1.53038	0.000349587	0.000682918	0.382668	7.92472	-1.5112	-0.241583	AT2G48020		Major facilitator superfamily protein
Ha412HOChr01g0003191	22.2559	0.982369	0.00542479	0.00852792	0.271063	5.97696	-0.433119	0.881735	AT5G35960		Protein kinase family protein
Ha412HOChr01g0003201	5.20421	0.108479	0.401761	0.440243	0.0537671	0.40915	0.106133	0.0224371	AT4G02830		unknown protein; FUNCTIONS IN: molecular_function unknown; INVOLVED IN: biological_process unknown; LOCATED IN: cellular_component unknown.
Ha412HOChr01g0003201	5.20421	0.108479	0.401761	0.440243	0.0537671	0.40915	0.106133	0.0224371	AT4G02830		unknown protein; Has 74 Blast hits to 74 proteins in 13 species: Archae - 0; Bacteria - 0; Metazoa - 0; Fungi - 0; Plants - 74; Viruses - 0; Other Eukaryotes - 0 (source: NCBI BLink).
Ha412HOChr01g0003211	7.45288	4.60603	3.15e-07	1.11e-06	0.596394	39.0051	4.27683	-1.71002	AT3G63150	MIRO2, ATCBG	MIRO-related GTP-ase 2
Ha412HOChr01g0003221	0.376389	5.4843	6.19e-09	3.28e-08	0.681916	8.04159	0.53954	5.4577	AT1G03170		Protein of unknown function (DUF3049)
Ha412HOChr01g0003261	9.2516	4.58536	1.89e-06	5.67e-06	0.550087	21.1653	3.02189	-3.44872	AT3G63120	CYCP1;1	cyclin p1;1
Ha412HOChr01g0003271	12.2403	4.10076	0.0472069	0.0622164	0.168932	66.2487	-0.257785	-4.09265	AT5G19330	ARIA	ARM repeat protein interacting with ABF2
Ha412HOChr01g0003281	17.9499	1.82919	1.73e-05	4.3e-05	0.485519	2.59223	-1.82904	-0.0240062	AT5G19330	ARIA	ARM repeat protein interacting with ABF2
Ha412HOChr01g0003301	23.5853	1.91969	0.000439018	0.000841742	0.374087	5.66455	-0.208006	1.90838	AT5G18630		alpha/beta-Hydrolases superfamily protein
Ha412HOChr01g0003321	5.975	31.7737	9.61e-12	1.1e-10	0.785069	79.6585	31.773	0.207953	AT2G37660		NAD(P)-binding Rossmann-fold superfamily protein
Ha412HOChr01g0003351	5.56144	2.20292	0.018227	0.0260138	0.215508	27.8865	2.18841	0.252373	AT3G63170		Chalcone-flavanone isomerase family protein
Ha412HOChr01g0003391	13.1271	7.12383	1.05e-13	2.32e-12	0.836578	26.0076	-2.07174	-6.81593	AT1G03140		splicing factor Prp18 family protein
Ha412HOChr01g0003401	21.6793	1.45655	2.41e-07	8.71e-07	0.602936	6.88895	-0.831485	1.1959	AT4G02760		RNI-like superfamily protein
Ha412HOChr01g0003411	1.7378	2.34839	1.56e-05	3.92e-05	0.488671	6.28961	1.03193	2.10952	AT5G18970		AWPM-19-like family protein
Ha412HOChr01g0003421	20.8754	1.86553	0.000289833	0.000575359	0.389642	7.87546	-1.36145	1.27541	AT3G04860		Plant protein of unknown function (DUF868)
Ha412HOChr01g0003441	23.1624	3.9937	9.23e-07	2.95e-06	0.569223	30.98	-0.868699	3.89807	AT4G02720		unknown protein; FUNCTIONS IN: molecular_function unknown; INVOLVED IN: biological_process unknown; EXPRESSED IN: 25 plant structures; EXPRESSED DURING: 14 growth stages; CONTAINS InterPro DOMAIN/s: Protein of unknown function DUF926 (InterPro:IPR009269); Has 30201 Blast hits to 17322 proteins in 780 species: Archae - 12; Bacteria - 1396; Metazoa - 17338; Fungi - 3422; Plants - 5037; Viruses - 0;…
Ha412HOChr01g0003471	7.86345	11.8045	9.93e-14	2.22e-12	0.837091	25.6971	10.4274	-5.53307	AT4G09800	RPS18C	S18 ribosomal protein
Ha412HOChr01g0003481	13.9476	1.47877	0.00529469	0.00834073	0.272135	8.2936	-0.721743	-1.29067	AT4G14860	atofp11, OFP11	ovate family protein 11
Ha412HOChr01g0003491	9.01834	0.159462	0.219541	0.254173	0.0877961	0.769177	0.112214	-0.113297	NA	NA	NA
Ha412HOChr01g0003501	22.8975	2.54932	4.97e-07	1.68e-06	0.585087	18.417	-0.725666	2.44386	AT4G14830	HSP1	unknown protein; BEST Arabidopsis thaliana protein match is: unknown protein (TAIR:AT3G22530.1); Has 77 Blast hits to 77 proteins in 12 species: Archae - 0; Bacteria - 0; Metazoa - 0; Fungi - 0; Plants - 77; Viruses - 0; Other Eukaryotes - 0 (source: NCBI BLink).
Ha412HOChr01g0003521	3.19902	0.255127	0.241511	0.277319	0.082508	0.39743	0.189552	0.170762	AT3G22600		Bifunctional inhibitor/lipid-transfer protein/seed storage 2S albumin superfamily protein
Ha412HOChr01g0003551	4.0891	0.537378	0.0767876	0.0973714	0.144063	1.06618	0.471523	0.257762	AT3G22600		Bifunctional inhibitor/lipid-transfer protein/seed storage 2S albumin superfamily protein
Ha412HOChr01g0003571	9.42137	2.66054	6.55e-09	3.45e-08	0.680837	12.1207	1.66274	-2.07696	AT5G23535		KOW domain-containing protein
Ha412HOChr01g0003581	20.7221	0.311351	0.0312258	0.0426454	0.18949	1.01848	-0.23558	0.203572	AT3G63240		DNAse I-like superfamily protein
Ha412HOChr01g0003601	17.8298	4.78198	0.000217196	0.00044127	0.400221	28.1805	-4.77723	-0.212992	AT5G26110		Protein kinase superfamily protein
Ha412HOChr01g0003611	22.8981	0.969318	0.0168555	0.0242412	0.219218	5.83081	-0.275773	0.929262	AT3G63250	HMT-2, ATHMT-2, HMT2	homocysteine methyltransferase 2
Ha412HOChr01g0003621	8.40928	2.49081	1.42e-08	6.84e-08	0.665564	8.13377	2.01155	-1.46896	NA	NA	NA
Ha412HOChr01g0003631	22.1745	32.3852	2.35e-09	1.38e-08	0.700063	81.608	-14.8952	28.7565	AT3G22750		Protein kinase superfamily protein
Ha412HOChr01g0003711	15.3411	6.98498	6.25e-06	1.69e-05	0.516274	34.8279	-5.35995	-4.47894	AT1G03090	MCCA	methylcrotonyl-CoA carboxylase alpha chain, mitochondrial / 3-methylcrotonyl-CoA carboxylase 1 (MCCA)
Ha412HOChr01g0003741	9.42149	16.1891	1.63e-11	1.73e-10	0.778063	65.8127	10.1172	-12.6385	AT5G62670	AHA11, HA11	H(+)-ATPase 11
Ha412HOChr01g0003761	3.24285	47.1996	1.59e-15	7.08e-14	0.873201	102.169	35.4282	31.1873	AT1G03080		kinase interacting (KIP1-like) family protein
Ha412HOChr01g0003771	22.4887	7.67482	8.9e-08	3.57e-07	0.626159	18.031	-2.95797	7.0819	AT3G04810	ATNEK2, NEK2	NIMA-related kinase 2
Ha412HOChr01g0003791	18.9029	25.8869	2.38e-13	4.64e-12	0.82822	64.5092	-25.167	6.06219	AT3G63300	FKD1	FORKED 1
Ha412HOChr01g0003861	20.6782	0.128813	0.535625	0.570863	0.0371307	1.37763	-0.0984258	0.0830968	AT1G19670	ATCLH1, CORI1, ATHCOR1, CLH1	chlorophyllase 1
Ha412HOChr01g0003871	12.9846	1.98556	1.38e-06	4.27e-06	0.558575	4.22517	-0.506164	-1.91996	AT1G19670	ATCLH1, CORI1, ATHCOR1, CLH1	chlorophyllase 1
Ha412HOChr01g0003881	16.8494	0.629512	0.335757	0.374378	0.0640035	9.21118	-0.601166	-0.186773	NA	NA	NA
Ha412HOChr01g0003891	19.1433	1.46905	1.41e-05	3.58e-05	0.491751	7.93876	-1.40374	0.43316	AT4G14720	PPD2, TIFY4B	TIFY domain/Divergent CCT motif family protein
Ha412HOChr01g0003901	21.1824	1.96274	0.0687774	0.0880298	0.149759	22.4748	-1.32003	1.45253	NA	NA	NA
Ha412HOChr01g0003911	22.713	29.1364	7.26e-08	2.97e-07	0.630743	159.817	-9.63273	27.498	AT4G02680	EOL1	ETO1-like 1
Ha412HOChr01g0003921	6.29322	21.3235	3.4e-10	2.51e-09	0.733237	13.9534	21.2607	-1.63526	AT3G22830	AT-HSFA6B, HSFA6B	heat shock transcription factor A6B
Ha412HOChr01g0003931	23.4917	6.31177	0.00334492	0.00545699	0.292115	26.7168	-0.837394	6.25597	AT4G02670	AtIDD12, IDD12	indeterminate(ID)-domain 12
Ha412HOChr01g0003951	11.6266	4.57277	0.512886	0.548792	0.0396589	102.546	0.446342	-4.55093	AT1G03060	SPI	Beige/BEACH domain ;WD domain, G-beta repeat protein
Ha412HOChr01g0003971	7.14251	7.57679	0.0913237	0.114168	0.135022	113.835	7.24038	-2.23263	AT3G07100	ERMO2, SEC24A	Sec23/Sec24 protein transport family protein
Ha412HOChr01g0004001	12.9524	0.396315	0.0462511	0.0610819	0.169961	3.19873	-0.0977976	-0.384058	NA	NA	NA
Ha412HOChr01g0004021	18.9367	3.17322	4.38e-06	1.23e-05	0.526566	16.7208	-3.07828	0.770402	NA	NA	NA
Ha412HOChr01g0004031	17.215	0.179258	0.00728631	0.0111935	0.257913	0.209302	-0.175486	-0.0365792	AT3G63380		ATPase E1-E2 type family protein / haloacid dehalogenase-like hydrolase family protein
Ha412HOChr01g0004041	15.312	1.23525	0.000862122	0.00156499	0.347956	8.33706	-0.941813	-0.799273	NA	NA	NA
Ha412HOChr01g0004051	18.2193	0.970092	0.083977	0.105658	0.139407	1.67156	-0.968493	0.0556735	AT3G63380		ATPase E1-E2 type family protein / haloacid dehalogenase-like hydrolase family protein
Ha412HOChr01g0004071	14.3126	0.28022	0.0585548	0.0758432	0.15801	1.5285	-0.159479	-0.230412	NA	NA	NA
Ha412HOChr01g0004111	17.0695	0.831825	0.000593345	0.00111002	0.362555	1.84572	-0.807266	-0.200632	AT4G02340		alpha/beta-Hydrolases superfamily protein
Ha412HOChr01g0004141	4.25851	0.118231	0.187602	0.220211	0.0964467	0.435547	0.106154	0.0520558	NA	NA	NA
Ha412HOChr01g0004171	10.5453	0.710217	0.232887	0.268166	0.0845279	3.56357	0.263986	-0.659333	AT3G01720		unknown protein; FUNCTIONS IN: molecular_function unknown; INVOLVED IN: biological_process unknown; LOCATED IN: endomembrane system; EXPRESSED IN: 24 plant structures; EXPRESSED DURING: 13 growth stages; BEST Arabidopsis thaliana protein match is: unknown protein (TAIR:AT5G25265.1); Has 374 Blast hits to 211 proteins in 23 species: Archae - 0; Bacteria - 0; Metazoa - 0; Fungi - 0; Plants - 316; V…
Ha412HOChr01g0004191	11.0593	0.69414	0.0620116	0.0799831	0.155078	3.13783	0.169233	-0.673194	AT3G01720		unknown protein; FUNCTIONS IN: molecular_function unknown; INVOLVED IN: biological_process unknown; LOCATED IN: endomembrane system; EXPRESSED IN: 24 plant structures; EXPRESSED DURING: 13 growth stages; BEST Arabidopsis thaliana protein match is: unknown protein (TAIR:AT5G25265.1); Has 374 Blast hits to 211 proteins in 23 species: Archae - 0; Bacteria - 0; Metazoa - 0; Fungi - 0; Plants - 316; V…
Ha412HOChr01g0004251	9.80866	20.5818	7.63e-11	6.74e-10	0.756327	79.6618	11.1705	-17.2867	AT3G63410	APG1, VTE3, IEP37, E37	S-adenosyl-L-methionine-dependent methyltransferases superfamily protein
Ha412HOChr01g0004261	20.1356	18.0375	4.64e-07	1.58e-06	0.586795	27.175	-15.2911	9.5674	AT3G63430		unknown protein; BEST Arabidopsis thaliana protein match is: unknown protein (TAIR:AT1G74160.1); Has 135 Blast hits to 119 proteins in 22 species: Archae - 0; Bacteria - 2; Metazoa - 3; Fungi - 3; Plants - 119; Viruses - 0; Other Eukaryotes - 8 (source: NCBI BLink).
Ha412HOChr01g0004301	7.46425	4.48689	2.25e-07	8.21e-07	0.604552	25.3003	4.16124	-1.67818	AT2G38840		Guanylate-binding family protein
Ha412HOChr01g0004311	5.20152	3.56115	0.00425625	0.00681164	0.281702	28.6095	3.48362	0.739021	AT4G02610		Aldolase-type TIM barrel family protein
Ha412HOChr01g0004321	7.48378	5.11595	0.000299474	0.000592943	0.38843	46.2597	4.73479	-1.9377	AT4G02580		NADH-ubiquinone oxidoreductase 24 kDa subunit, putative
Ha412HOChr01g0004331	9.7191	2.70616	5.93e-09	3.16e-08	0.682739	10.7574	1.52162	-2.23786	AT1G47720	OSB1	Primosome PriB/single-strand DNA-binding
Ha412HOChr01g0004341	22.5132	6.56609	1.94e-13	3.89e-12	0.830332	9.97198	-2.49181	6.0749	AT5G43700	ATAUX2-11, IAA4	AUX/IAA transcriptional regulator family protein
Ha412HOChr01g0004351	0.519191	0.482899	0.473225	0.510652	0.0443318	11.796	0.0654356	0.478445	AT1G03030		P-loop containing nucleoside triphosphate hydrolases superfamily protein
Ha412HOChr01g0004361	4.91499	67.7672	6.02e-08	2.51e-07	0.634914	189.128	65.0515	18.9918	AT2G30570	PSBW	photosystem II reaction center W
Ha412HOChr01g0004371	6.45654	41.5983	1.42e-09	8.85e-09	0.70912	110.603	41.3015	-4.96009	AT2G30570	PSBW	photosystem II reaction center W
Ha412HOChr01g0004381	1.59771	0.0851612	0.180464	0.212616	0.0985685	0.507996	0.0345916	0.0778193	NA	NA	NA
Ha412HOChr01g0004411	0.157404	1.00728	0.369495	0.408406	0.0585561	24.2113	0.0414963	1.00642	AT2G30580	DRIP2	DREB2A-interacting protein 2
Ha412HOChr01g0004441	8.49071	1.32637	0.450014	0.487815	0.0472402	23.4782	1.05424	-0.80488	AT3G49100		Signal recognition particle, SRP9/SRP14 subunit
Ha412HOChr01g0004481	18.0476	0.236567	0.0826212	0.104084	0.140256	0.965394	-0.236548	0.00294902	AT5G27740	EMB161, EMB2775, EMB251, RFC3	ATPase family associated with various cellular activities (AAA)
Ha412HOChr01g0004491	11.8968	0.0598452	0.352578	0.391487	0.0612263	0.275947	0.00161622	-0.0598234	NA	NA	NA
Ha412HOChr01g0004591	13.4913	6.00829	1.11e-15	5.3e-14	0.875953	14.8119	-2.28661	-5.55617	AT1G08800		Protein of unknown function, DUF593
Ha412HOChr01g0004601	20.7423	7.27088	1.21e-06	3.79e-06	0.562028	50.6351	-5.47616	4.78303	AT3G04610	FLK	RNA-binding KH domain-containing protein
Ha412HOChr01g0004641	10.8297	0.301847	0.000936512	0.00168922	0.344677	0.4594	0.0910379	-0.287791	NA	NA	NA
Ha412HOChr01g0004661	22.17	2.7624	0.613924	0.645429	0.0291359	28.7667	-1.27337	2.45141	AT2G38870		Serine protease inhibitor, potato inhibitor I-type family protein
Ha412HOChr01g0004691	20.1209	0.577797	0.000171223	0.000354593	0.408805	2.77588	-0.49099	0.304595	NA	NA	NA
Ha412HOChr01g0004701	20.0728	3.74675	0.0695815	0.0889855	0.14916	11.2118	-3.20849	1.93488	AT5G43580		Serine protease inhibitor, potato inhibitor I-type family protein
Ha412HOChr01g0004731	8.43829	0.288759	0.000748955	0.00137501	0.353493	0.671118	0.231898	-0.172062	NA	NA	NA
Ha412HOChr01g0004741	7.58919	0.68378	0.513341	0.549243	0.0396074	6.00292	0.625448	-0.27635	AT2G38870		Serine protease inhibitor, potato inhibitor I-type family protein
Ha412HOChr01g0004751	4.32274	3.02988	0.0416709	0.0555477	0.175191	6.60467	2.74244	1.2881	AT5G43580		Serine protease inhibitor, potato inhibitor I-type family protein
Ha412HOChr01g0004761	4.83639	1.3827	0.0213101	0.0300179	0.208042	2.76982	1.31903	0.414731	AT5G43580		Serine protease inhibitor, potato inhibitor I-type family protein
Ha412HOChr01g0004791	4.81942	1.27446	0.0658256	0.084493	0.152016	2.77757	1.21407	0.387662	AT2G38870		Serine protease inhibitor, potato inhibitor I-type family protein
Ha412HOChr01g0004811	11.9338	0.142899	0.820639	0.837778	0.0119087	10.5995	0.00247616	-0.142878	NA	NA	NA
Ha412HOChr01g0004841	23.187	0.0921607	0.558181	0.592401	0.0347206	0.90884	-0.019468	0.0900811	NA	NA	NA
Ha412HOChr01g0004871	19.4783	10.9638	0.0815294	0.102848	0.140949	28.669	-10.1529	4.13798	AT5G43580		Serine protease inhibitor, potato inhibitor I-type family protein
Ha412HOChr01g0004911	19.9857	6.02869	0.418935	0.457487	0.0513636	40.5372	-5.23225	2.99477	AT2G38870		Serine protease inhibitor, potato inhibitor I-type family protein
Ha412HOChr01g0004921	17.0554	0.33327	0.149909	0.179662	0.108646	0.406332	-0.323132	-0.081575	AT5G43580		Serine protease inhibitor, potato inhibitor I-type family protein
Ha412HOChr01g0004951	8.93861	0.267998	0.602028	0.633979	0.0302865	6.52195	0.192524	-0.186433	NA	NA	NA
Ha412HOChr01g0004961	4.3522	1.04866	0.0711807	0.0908431	0.147987	17.9378	0.952586	0.438484	AT5G32470		Haem oxygenase-like, multi-helical
Ha412HOChr01g0005001	4.69035	0.209393	0.376524	0.41534	0.0574803	1.82166	0.197206	0.0703956	AT5G32470		Haem oxygenase-like, multi-helical
Ha412HOChr01g0005011	20.2083	1.08115	0.00082236	0.00149936	0.349819	3.56878	-0.905457	0.590797	AT2G43060	IBH1	ILI1 binding bHLH 1
Ha412HOChr01g0005051	23.2925	0.887744	0.154362	0.184564	0.107063	4.36486	-0.1635	0.872558	AT5G48500		unknown protein; BEST Arabidopsis thaliana protein match is: unknown protein (TAIR:AT2G10930.1); Has 30201 Blast hits to 17322 proteins in 780 species: Archae - 12; Bacteria - 1396; Metazoa - 17338; Fungi - 3422; Plants - 5037; Viruses - 0; Other Eukaryotes - 2996 (source: NCBI BLink).
Ha412HOChr01g0005061	13.2093	2.08858	0.0750964	0.0954115	0.145217	28.8304	-0.650237	-1.98478	AT5G48520		unknown protein; Has 609 Blast hits to 593 proteins in 129 species: Archae - 0; Bacteria - 41; Metazoa - 390; Fungi - 40; Plants - 64; Viruses - 0; Other Eukaryotes - 74 (source: NCBI BLink).
Ha412HOChr01g0005091	13.2116	0.792014	0.000151692	0.000317503	0.413128	3.0257	-0.247041	-0.7525	AT2G26470		unknown protein; CONTAINS InterPro DOMAIN/s: Protein of unknown function DUF159 (InterPro:IPR003738); Has 3646 Blast hits to 3636 proteins in 1001 species: Archae - 41; Bacteria - 1922; Metazoa - 142; Fungi - 125; Plants - 44; Viruses - 14; Other Eukaryotes - 1358 (source: NCBI BLink).
Ha412HOChr01g0005101	18.8209	1.7731	0.0630226	0.0811672	0.15425	15.1522	-1.73231	0.378137	AT3G07420	NS2, ATNS2, SYNC2_ARATH, SYNC2	asparaginyl-tRNA synthetase 2
Ha412HOChr01g0005111	2.65217	10.5994	2.26e-05	5.51e-05	0.477041	44.7315	6.78227	8.14538	AT4G21160	ZAC	Calcium-dependent ARF-type GTPase activating protein family
Ha412HOChr01g0005111	2.65217	10.5994	2.26e-05	5.51e-05	0.477041	44.7315	6.78227	8.14538	AT4G21160	ZAC, AGD12	Calcium-dependent ARF-type GTPase activating protein family
Ha412HOChr01g0005141	14.3286	0.328106	0.307936	0.345978	0.0688972	3.81417	-0.187862	-0.269001	AT1G04980	ATPDIL2-2, ATPDI10, PDI10, PDIL2-2	PDI-like 2-2
Ha412HOChr01g0005161	10.5838	2.09468	0.144129	0.173223	0.110768	11.3696	0.758963	-1.95234	AT5G54860		Major facilitator superfamily protein
Ha412HOChr01g0005221	20.2465	10.7829	0.00014948	0.000313335	0.41365	23.5046	-8.97114	5.98247	AT4G21120	AAT1, CAT1	amino acid transporter 1
Ha412HOChr01g0005231	23.8807	2.82393	0.25353	0.289899	0.0798034	54.8635	-0.0882176	2.82255	AT5G14320		Ribosomal protein S13/S18 family
Ha412HOChr01g0005241	15.6883	6.60024	0.000621638	0.00115799	0.360753	33.6079	-5.42791	-3.75512	ATCG00480	ATPB, PB	ATP synthase subunit beta
Ha412HOChr01g0005251	14.0248	0.70708	0.000252292	0.000506352	0.394752	1.72485	-0.357513	-0.610039	AT3G25690	CHUP1	Hydroxyproline-rich glycoprotein family protein
Ha412HOChr01g0005261	12.2099	14.0659	5.76e-11	5.29e-10	0.760429	54.4872	-0.772617	-14.0447	AT1G30620	HSR8, MUR4, UXE1	NAD(P)-binding Rossmann-fold superfamily protein
Ha412HOChr01g0005271	11.3059	2.57358	7.92e-06	2.11e-05	0.509267	15.2317	0.465079	-2.53121	AT1G74320		Protein kinase superfamily protein
Ha412HOChr01g0005281	13.6033	1.39881	0.000675561	0.00124956	0.357522	14.2316	-0.57006	-1.27738	AT3G12480	NF-YC11	nuclear factor Y, subunit C11
Ha412HOChr01g0005291	0.932523	2.91763	4.86e-05	0.000111346	0.452262	12.9122	0.705237	2.83111	AT1G30410	ATMRP13, MRP13, ABCC12	multidrug resistance-associated protein 13
Ha412HOChr01g0005311	10.6715	0.148814	0.707635	0.733626	0.0207411	1.75481	0.050722	-0.139904	NA	NA	NA
Ha412HOChr01g0005341	21.1196	3.482	9.55e-11	8.2e-10	0.752988	14.0302	-2.38383	2.53804	AT1G30090		Galactose oxidase/kelch repeat superfamily protein
Ha412HOChr01g0005361	2.59628	0.59734	0.451758	0.489565	0.0470169	14.1575	0.375466	0.464586	AT1G30480	DRT111	D111/G-patch domain-containing protein
Ha412HOChr01g0005381	19.4315	5.43928	8.67e-06	2.28e-05	0.506577	27.1297	-5.06177	1.99106	NA	NA	NA
Ha412HOChr01g0005411	11.1043	1.23341	0.0318533	0.0434258	0.188512	13.0047	0.28657	-1.19966	NA	NA	NA
Ha412HOChr01g0005481	10.1103	3.01346	0.00117776	0.00208789	0.33551	17.296	1.43075	-2.65215	AT3G15140		Polynucleotidyl transferase, ribonuclease H-like superfamily protein
Ha412HOChr01g0005491	22.1137	0.133919	0.443816	0.481586	0.0480407	0.121536	-0.0634785	0.117919	AT1G43730		RNA-directed DNA polymerase (reverse transcriptase)-related family protein
Ha412HOChr01g0005531	7.81004	3.57025	0.0832118	0.104757	0.139885	19.7118	3.17684	-1.62922	AT5G07030		Eukaryotic aspartyl protease family protein
Ha412HOChr01g0005541	6.31129	5.73269	0.0370431	0.0498449	0.181054	28.3416	5.71366	-0.466671	AT3G54400		Eukaryotic aspartyl protease family protein
Ha412HOChr01g0005551	7.59564	1.72915	0.292979	0.330733	0.0717027	11.3743	1.58046	-0.701504	AT3G54400		Eukaryotic aspartyl protease family protein
Ha412HOChr01g0005561	5.13056	5.65092	1.11e-07	4.37e-07	0.621033	10.7001	5.50516	1.27518	AT3G54450		Major facilitator superfamily protein
Ha412HOChr01g0005601	8.87456	1.10044	0.335135	0.373738	0.0641087	38.1141	0.80326	-0.752162	AT5G13480	FY	Transducin/WD40 repeat-like superfamily protein
Ha412HOChr01g0005621	5.87838	40.4721	1.55e-16	1.07e-14	0.889897	39.1073	40.4516	1.28841	AT3G54500		FUNCTIONS IN: molecular_function unknown; INVOLVED IN: biological_process unknown; LOCATED IN: cellular_component unknown; EXPRESSED IN: 22 plant structures; EXPRESSED DURING: 13 growth stages; BEST Arabidopsis thaliana protein match is: dentin sialophosphoprotein-related (TAIR:AT5G64170.1).
Ha412HOChr01g0005621	5.87838	40.4721	1.55e-16	1.07e-14	0.889897	39.1073	40.4516	1.28841	AT3G54500		BEST Arabidopsis thaliana protein match is: dentin sialophosphoprotein-related (TAIR:AT5G64170.1); Has 162 Blast hits to 160 proteins in 41 species: Archae - 0; Bacteria - 0; Metazoa - 23; Fungi - 11; Plants - 118; Viruses - 0; Other Eukaryotes - 10 (source: NCBI BLink).
Ha412HOChr01g0005621	5.87838	40.4721	1.55e-16	1.07e-14	0.889897	39.1073	40.4516	1.28841	AT3G54500		FUNCTIONS IN: molecular_function unknown; INVOLVED IN: biological_process unknown; LOCATED IN: cellular_component unknown; EXPRESSED IN: 22 plant structures; EXPRESSED DURING: 13 growth stages; BEST Arabidopsis thaliana protein match is: dentin sialophosphoprotein-related (TAIR:AT5G64170.2).
Ha412HOChr01g0005621	5.87838	40.4721	1.55e-16	1.07e-14	0.889897	39.1073	40.4516	1.28841	AT3G54500		BEST Arabidopsis thaliana protein match is: dentin sialophosphoprotein-related (TAIR:AT5G64170.1); Has 183 Blast hits to 175 proteins in 44 species: Archae - 0; Bacteria - 4; Metazoa - 38; Fungi - 11; Plants - 120; Viruses - 0; Other Eukaryotes - 10 (source: NCBI BLink).
Ha412HOChr01g0005671	17.2479	0.318693	0.0649975	0.0835182	0.152667	2.60727	-0.312535	-0.0623472	AT5G11210	ATGLR2.5, GLR2.5	glutamate receptor 2.5
Ha412HOChr01g0005711	14.5365	0.476616	0.800548	0.819232	0.0133919	17.3644	-0.293745	-0.375336	AT5G27430		Signal peptidase subunit
Ha412HOChr01g0005751	10.1114	0.214875	0.00499143	0.00789219	0.274732	0.550095	0.101963	-0.189142	NA	NA	NA
Ha412HOChr01g0005761	9.18315	0.146125	0.134222	0.162283	0.114597	0.513	0.098255	-0.10816	AT3G55020		Ypt/Rab-GAP domain of gyp1p superfamily protein
Ha412HOChr01g0005771	10.0171	1.78469	0.0960534	0.119598	0.132371	20.438	0.885428	-1.54956	AT5G16510		Alpha-1,4-glucan-protein synthase family protein
Ha412HOChr01g0005781	7.94117	0.439429	0.000601282	0.00112387	0.362041	1.08012	0.383896	-0.213828	NA	NA	NA
Ha412HOChr01g0005791	14.3614	0.641947	0.241539	0.277341	0.0825016	11.9181	-0.372058	-0.523134	AT1G53310	ATPPC1, PEPC1, ATPEPC1, PPC1	phosphoenolpyruvate carboxylase 1
Ha412HOChr01g0005801	11.9582	0.45372	0.0506809	0.0664299	0.165347	3.1143	0.00496905	-0.453692	AT5G24030	SLAH3	SLAC1 homologue 3
Ha412HOChr01g0005841	4.64742	0.142611	0.0264071	0.0365449	0.197682	0.345114	0.133763	0.0494506	NA	NA	NA
Ha412HOChr01g0005911	16.4189	0.288153	0.00371371	0.00600715	0.287614	1.26715	-0.263816	-0.115902	AT3G54230	SUA	suppressor of abi3-5
Ha412HOChr01g0005931	8.37149	0.317547	0.00776252	0.0118704	0.25506	1.04515	0.258287	-0.184726	AT5G45970	ARAC2, RAC2, ROP7, ATRAC2, ATROP7	RAC-like 2
Ha412HOChr01g0005961	0.14254	1.24111	8.62e-08	3.47e-07	0.626889	7.07061	0.0463037	1.24025	AT2G22475	GEM	GRAM domain family protein
Ha412HOChr01g0005971	3.37015	0.112496	0.167691	0.19902	0.10257	0.356543	0.0868698	0.0714769	NA	NA	NA
Ha412HOChr01g0005981	1.13837	21.1299	2.65e-14	7.34e-13	0.849643	42.4832	6.20443	20.1984	AT3G59400	GUN4	enzyme binding;tetrapyrrole binding
Ha412HOChr01g0006051	4.26822	0.115571	0.531761	0.567207	0.0375531	0.669438	0.103895	0.0506206	AT4G18550		alpha/beta-Hydrolases superfamily protein
Ha412HOChr01g0006131	23.4906	0.954646	0.0125999	0.0185412	0.232867	2.80381	-0.126939	0.946169	AT2G33810	SPL3	squamosa promoter binding protein-like 3
Ha412HOChr01g0006141	4.7232	2.2335	5.17e-06	1.43e-05	0.521781	13.1283	2.10988	0.732754	AT2G33820	ATMBAC1, MBAC1	Mitochondrial substrate carrier family protein
Ha412HOChr01g0006161	15.9119	3.04892	0.000876001	0.00158798	0.347325	31.3977	-2.60457	-1.58496	AT1G28320	DEG15	protease-related
Ha412HOChr01g0006181	17.5914	2.38969	1.93e-07	7.15e-07	0.60819	13.1305	-2.37603	-0.255133	AT5G44280	ATRING1A, RING1A	RING 1A
Ha412HOChr01g0006201	21.6069	1.42899	2.28e-08	1.05e-07	0.655754	3.55118	-0.837854	1.1576	NA	NA	NA
Ha412HOChr01g0006221	20.6695	1.74398	0.000179908	0.000371068	0.407029	10.1867	-1.33514	1.12199	AT3G05700		Drought-responsive family protein
Ha412HOChr01g0006231	20.5515	0.486789	0.209077	0.243115	0.0904923	3.37413	-0.382167	0.301517	AT1G28395		unknown protein; FUNCTIONS IN: molecular_function unknown; INVOLVED IN: biological_process unknown; LOCATED IN: chloroplast; EXPRESSED IN: 22 plant structures; EXPRESSED DURING: 13 growth stages; BEST Arabidopsis thaliana protein match is: unknown protein (TAIR:AT2G33847.2); Has 35333 Blast hits to 34131 proteins in 2444 species: Archae - 798; Bacteria - 22429; Metazoa - 974; Fungi - 991; Plants …
Ha412HOChr01g0006231	20.5515	0.486789	0.209077	0.243115	0.0904923	3.37413	-0.382167	0.301517	AT1G28395		unknown protein; FUNCTIONS IN: molecular_function unknown; INVOLVED IN: biological_process unknown; LOCATED IN: chloroplast; EXPRESSED IN: 22 plant structures; EXPRESSED DURING: 13 growth stages; BEST Arabidopsis thaliana protein match is: unknown protein (TAIR:AT2G33847.1); Has 30201 Blast hits to 17322 proteins in 780 species: Archae - 12; Bacteria - 1396; Metazoa - 17338; Fungi - 3422; Plants …
Ha412HOChr01g0006231	20.5515	0.486789	0.209077	0.243115	0.0904923	3.37413	-0.382167	0.301517	AT1G28395		unknown protein; FUNCTIONS IN: molecular_function unknown; INVOLVED IN: biological_process unknown; LOCATED IN: chloroplast; EXPRESSED IN: 22 plant structures; EXPRESSED DURING: 13 growth stages; BEST Arabidopsis thaliana protein match is: unknown protein (TAIR:AT2G33847.2); Has 89 Blast hits to 89 proteins in 11 species: Archae - 0; Bacteria - 0; Metazoa - 0; Fungi - 0; Plants - 89; Viruses - 0;…
Ha412HOChr01g0006231	20.5515	0.486789	0.209077	0.243115	0.0904923	3.37413	-0.382167	0.301517	AT1G28395		unknown protein; FUNCTIONS IN: molecular_function unknown; INVOLVED IN: biological_process unknown; LOCATED IN: chloroplast; EXPRESSED IN: 22 plant structures; EXPRESSED DURING: 13 growth stages; BEST Arabidopsis thaliana protein match is: unknown protein (TAIR:AT2G33847.1).
Ha412HOChr01g0006261	4.60164	16.8892	2.03e-05	5e-05	0.480402	128.062	15.77	6.04578	AT4G20980		Eukaryotic translation initiation factor 3 subunit 7 (eIF-3)
Ha412HOChr01g0006271	20.4647	0.176792	0.00396017	0.00637011	0.284834	0.37518	-0.141248	0.106323	AT5G58950		Protein kinase superfamily protein
Ha412HOChr01g0006281	5.06481	0.942137	0.00208458	0.00352683	0.312114	3.16926	0.914041	0.228369	AT4G18550		alpha/beta-Hydrolases superfamily protein
Ha412HOChr01g0006291	8.46689	0.513797	0.240396	0.276159	0.0827654	3.31019	0.410319	-0.309234	AT4G18550		alpha/beta-Hydrolases superfamily protein
Ha412HOChr01g0006301	1.38893	2.25898	8.56e-09	4.37e-08	0.675624	6.48845	0.803429	2.11128	AT4G21720		unknown protein; FUNCTIONS IN: molecular_function unknown; INVOLVED IN: biological_process unknown; LOCATED IN: cellular_component unknown; EXPRESSED IN: leaf whorl, sepal, male gametophyte, root, flower; EXPRESSED DURING: M germinated pollen stage, 4 anthesis, petal differentiation and expansion stage.
Ha412HOChr01g0006301	1.38893	2.25898	8.56e-09	4.37e-08	0.675624	6.48845	0.803429	2.11128	AT4G21720		unknown protein; Has 2692 Blast hits to 975 proteins in 186 species: Archae - 4; Bacteria - 460; Metazoa - 658; Fungi - 93; Plants - 1089; Viruses - 100; Other Eukaryotes - 288 (source: NCBI BLink).
Ha412HOChr01g0006321	11.301	1.65936	0.000391152	0.000757126	0.378451	5.2018	0.301953	-1.63165	AT4G20330		Transcription initiation factor TFIIE, beta subunit
Ha412HOChr01g0006331	17.312	0.461805	0.0202036	0.0286036	0.210597	0.445532	-0.454333	-0.0827349	AT4G27450		Aluminium induced protein with YGL and LRDR motifs
Ha412HOChr01g0006351	17.5613	0.24049	0.155696	0.185989	0.106598	0.371133	-0.238905	-0.0275623	AT4G27450		Aluminium induced protein with YGL and LRDR motifs
Ha412HOChr01g0006361	22.3404	1.9253	0.000363939	0.000708476	0.381161	25.6882	-0.810456	1.74641	AT2G47960		unknown protein; CONTAINS InterPro DOMAIN/s: Protein of unknown function DUF974 (InterPro:IPR010378); Has 285 Blast hits to 284 proteins in 126 species: Archae - 0; Bacteria - 0; Metazoa - 150; Fungi - 68; Plants - 32; Viruses - 0; Other Eukaryotes - 35 (source: NCBI BLink).
Ha412HOChr01g0006421	18.1252	4.27416	1.13e-05	2.91e-05	0.498666	18.7161	-4.27187	0.140029	AT1G78750		F-box/RNI-like superfamily protein
Ha412HOChr01g0006441	18.5783	1.91426	4.94e-05	0.000113137	0.451687	15.9157	-1.89236	0.288734	AT4G21534		Diacylglycerol kinase family protein
Ha412HOChr01g0006501	18.2846	7.16184	4.39e-06	1.23e-05	0.526492	35.9194	-7.14197	0.533125	AT1G11200		Protein of unknown function (DUF300)
Ha412HOChr01g0006511	15.8159	1.96036	2.33e-08	1.07e-07	0.655298	3.0764	-1.64853	-1.06083	NA	NA	NA
Ha412HOChr01g0006531	21.7664	5.14371	3.3e-07	1.16e-06	0.595262	59.3018	-2.83935	4.28904	AT1G61250	SC3	secretory carrier 3
Ha412HOChr01g0006561	18.3824	0.281614	0.762856	0.784643	0.0162714	3.55406	-0.280204	0.0281485	AT3G20300		Protein of unknown function (DUF3537)
Ha412HOChr01g0006591	12.0608	7.0404	5.13e-11	4.78e-10	0.762114	19.8314	-0.112046	-7.03951	AT1G11170		Protein of unknown function (DUF707)
Ha412HOChr01g0006601	5.87801	8.72521	1.33e-07	5.11e-07	0.616962	40.5814	8.72076	0.278598	AT1G11390		Protein kinase superfamily protein
Ha412HOChr01g0006621	22.4844	32.2801	9.57e-11	8.22e-10	0.752945	94.9669	-12.4749	29.7722	AT4G32410	CESA1, RSW1, AtCESA1	cellulose synthase 1
Ha412HOChr01g0006731	22.2858	0.25444	0.197455	0.230799	0.0936393	2.12604	-0.11039	0.229246	AT4G05020	NDB2	NAD(P)H dehydrogenase B2
Ha412HOChr01g0006751	19.0129	4.1416	0.0255918	0.0355176	0.199205	7.96713	-3.99683	1.08545	AT1G61120	TPS04, GES, TPS4	terpene synthase 04
Ha412HOChr01g0006811	21.7273	6.6827	0.20098	0.234532	0.0926668	46.0396	-3.74571	5.53427	AT4G26140	BGAL12	beta-galactosidase 12
Ha412HOChr01g0006821	22.5531	16.3546	1.95e-05	4.8e-05	0.481756	53.2404	-6.04794	15.1952	AT5G45510		Leucine-rich repeat (LRR) family protein
Ha412HOChr01g0006831	23.7072	1.98822	0.00644024	0.00999055	0.263443	5.79908	-0.152252	1.98238	NA	NA	NA
Ha412HOChr01g0006851	2.72602	16.1922	6.25e-12	7.55e-11	0.790609	51.9925	10.5996	12.2407	AT4G21390	B120	S-locus lectin protein kinase family protein
Ha412HOChr01g0006981	7.38092	0.150404	0.00355642	0.00577438	0.28948	0.348473	0.140682	-0.053198	AT3G22104		Phototropic-responsive NPH3 family protein
Ha412HOChr01g0006991	8.12615	47.4042	3.76e-05	8.81e-05	0.460671	235.142	40.2482	-25.0447	AT4G05180	PSBQ, PSBQ-2, PSII-Q	photosystem II subunit Q-2
Ha412HOChr01g0007041	19.2676	0.0865413	0.0756979	0.0960968	0.144804	0.186437	-0.0818192	0.0281961	AT1G78955	CAMS1	camelliol C synthase 1
Ha412HOChr01g0007101	16.3776	0.0855286	0.404845	0.443281	0.0533284	0.217994	-0.0779286	-0.035246	AT4G23180	CRK10, RLK4	cysteine-rich RLK (RECEPTOR-like protein kinase) 10
Ha412HOChr01g0007111	7.1203	0.878349	0.00273032	0.00452494	0.300772	1.90598	0.840841	-0.253936	AT1G03430	AHP5	histidine-containing phosphotransfer factor 5
Ha412HOChr01g0007131	1.74344	58.6067	6.06e-17	5.08e-15	0.895982	86.2303	25.8307	52.6072	AT4G23180	CRK10, RLK4	cysteine-rich RLK (RECEPTOR-like protein kinase) 10
Ha412HOChr01g0007241	3.95185	5.72316	0.0555984	0.0723246	0.16065	16.6677	4.91994	2.92383	AT1G63430		Leucine-rich repeat protein kinase family protein
Ha412HOChr01g0007341	19.5129	0.109048	0.180173	0.212325	0.0986566	0.608631	-0.100605	0.0420704	NA	NA	NA
Ha412HOChr01g0007351	20.6511	2.77099	5.56e-07	1.86e-06	0.58224	6.67212	-2.12993	1.77251	AT4G21210	ATRP1, RP1	PPDK regulatory protein
Ha412HOChr01g0007371	11.2833	1.51856	0.378688	0.417476	0.0571529	28.3309	0.283251	-1.49191	AT1G61770		Chaperone DnaJ-domain superfamily protein
Ha412HOChr01g0007421	4.17243	11.8371	0.711422	0.737171	0.0204243	353.592	10.5079	5.4499	AT5G20620	UBQ4	ubiquitin 4
Ha412HOChr01g0007441	5.10274	48.2033	3.86e-12	5e-11	0.796618	60.1067	46.8794	11.2193	AT5G20620	UBQ4	ubiquitin 4
Ha412HOChr01g0007461	4.20948	7.02364	0.000134268	0.000283701	0.417452	66.8949	6.266	3.17312	AT4G27130		Translation initiation factor SUI1 family protein
Ha412HOChr01g0007471	23.5563	7.5807	0.499902	0.536364	0.0411501	92.3991	-0.878613	7.52962	AT1G11545	XTH8	xyloglucan endotransglucosylase/hydrolase 8
Ha412HOChr01g0007491	8.66435	3.59825	6.03e-07	2.01e-06	0.580174	9.12543	2.75783	-2.31124	AT1G11570	NTL	NTF2-like
Ha412HOChr01g0007501	10.2864	0.263732	0.0185389	0.0264279	0.2147	0.561801	0.114383	-0.237636	AT1G61850		phospholipases;galactolipases
Ha412HOChr01g0007551	21.2779	1.91199	0.00185899	0.00317591	0.316873	5.38419	-1.25011	1.44669	AT4G21770		Pseudouridine synthase family protein
Ha412HOChr01g0007571	7.30037	0.523181	1.44e-07	5.49e-07	0.615095	1.19326	0.493155	-0.17469	NA	NA	NA
Ha412HOChr01g0007581	18.4252	3.98893	1.29e-05	3.29e-05	0.494515	14.86	-3.96424	0.443161	AT4G04890	PDF2	protodermal factor 2
Ha412HOChr01g0007591	4.94848	1.64448	0.000329338	0.000646774	0.384897	6.66471	1.58256	0.447006	AT4G04870	CLS	cardiolipin synthase
Ha412HOChr01g0007641	21.6412	0.614997	0.226433	0.261397	0.0860858	3.97918	-0.356105	0.501408	NA	NA	NA
Ha412HOChr01g0007651	20.1968	0.495947	2.99e-05	7.12e-05	0.468177	0.753291	-0.416164	0.26976	NA	NA	NA
Ha412HOChr01g0007661	10.5859	16.2553	2.49e-12	3.41e-11	0.801973	39.1308	5.88146	-15.154	AT1G11650	ATRBP45B, RBP45B	RNA-binding (RRM/RBD/RNP motifs) family protein
Ha412HOChr01g0007671	1.67261	28.8721	2.05e-13	4.06e-12	0.829785	82.7399	12.2425	26.148	AT4G04770	ATABC1, LAF6, ATNAP1, ABC1	ATP binding cassette protein 1
Ha412HOChr01g0007691	11.568	8.03456	2.25e-09	1.33e-08	0.700839	43.7794	0.906729	-7.98323	AT5G55310	TOP1BETA, TOP1	DNA topoisomerase 1 beta
Ha412HOChr01g0007701	9.56368	0.216764	0.00804544	0.0122689	0.253442	0.554586	0.129072	-0.174146	NA	NA	NA
Ha412HOChr01g0007711	12.7609	4.57262	0.00145045	0.00252764	0.32707	27.2051	-0.904909	-4.48219	AT1G11720	SS3	starch synthase 3
Ha412HOChr01g0007711	12.7609	4.57262	0.00145045	0.00252764	0.32707	27.2051	-0.904909	-4.48219	AT1G11720	ATSS3, SS3	starch synthase 3
Ha412HOChr01g0007721	7.74523	0.213328	0.0270106	0.0373256	0.196582	0.623706	0.191446	-0.0941134	NA	NA	NA
Ha412HOChr01g0007741	2.21048	7.72619	8.57e-08	3.45e-07	0.62701	33.0771	4.22575	6.46816	AT1G11790	ADT1	arogenate dehydratase 1
Ha412HOChr01g0007761	12.7396	0.829458	0.0140502	0.0204974	0.227785	2.94905	-0.1596	-0.813959	AT5G12150		Rho GTPase activation protein (RhoGAP) with PH domain
Ha412HOChr01g0007771	10.8329	0.345577	0.0411924	0.0549678	0.175768	1.6096	0.103953	-0.329571	AT3G02230	RGP1, ATRGP1	reversibly glycosylated polypeptide 1
Ha412HOChr01g0007781	9.76782	0.0840703	0.295018	0.33277	0.0713124	0.245966	0.0463804	-0.0701191	AT5G15650	RGP2, ATRGP2	reversibly glycosylated polypeptide 2
Ha412HOChr01g0007811	10.0418	11.712	8.94e-10	5.9e-09	0.717126	49.7128	5.74468	-10.2063	AT2G46505	SDH4	succinate dehydrogenase subunit 4
Ha412HOChr01g0007841	19.6486	12.2958	3.96e-05	9.24e-05	0.458994	40.9594	-11.1682	5.1438	AT4G04470	PMP22	Peroxisomal membrane 22 kDa (Mpv17/PMP22) family protein
Ha412HOChr01g0007921	2.19817	0.200772	0.038499	0.0516753	0.179139	1.01873	0.109268	0.168434	AT3G26040		HXXXD-type acyl-transferase family protein
Ha412HOChr01g0007971	19.0779	2.19732	4.39e-05	0.000101498	0.455647	11.7148	-2.1104	0.611888	AT5G24520	TTG1, TTG	Transducin/WD40 repeat-like superfamily protein
Ha412HOChr01g0007971	19.0779	2.19732	4.39e-05	0.000101498	0.455647	11.7148	-2.1104	0.611888	AT5G24520	TTG1, TTG, URM23, ATTTG1	Transducin/WD40 repeat-like superfamily protein
Ha412HOChr01g0007981	23.5686	3.60493	0.00806255	0.0122928	0.253346	34.3259	-0.406273	3.58197	AT1G11930		Predicted pyridoxal phosphate-dependent enzyme, YBL036C type
Ha412HOChr01g0008011	9.50687	0.88731	0.00170132	0.00292753	0.320532	4.68995	0.538893	-0.704921	NA	NA	NA
Ha412HOChr01g0008021	19.308	1.3137	1.02e-05	2.65e-05	0.501739	6.84944	-1.23743	0.441124	AT1G62310		transcription factor jumonji (jmjC) domain-containing protein
Ha412HOChr01g0008041	10.6465	4.96658	2.03e-10	1.6e-09	0.741447	4.56807	1.72331	-4.65801	AT4G04330		Chaperonin-like RbcX protein
Ha412HOChr01g0008051	15.7236	4.23919	4.12e-06	1.16e-05	0.52836	16.4989	-3.50842	-2.37945	AT4G04320		malonyl-CoA decarboxylase family protein
Ha412HOChr01g0008091	6.67919	2.01779	8.74e-05	0.000191244	0.432401	11.7823	1.98598	-0.356898	AT4G22140	EBS	PHD finger family protein / bromo-adjacent homology (BAH) domain-containing protein
Ha412HOChr01g0008111	15.82	5.74769	2.12e-09	1.26e-08	0.701968	7.90775	-4.83671	-3.10518	AT1G12000		Phosphofructokinase family protein
Ha412HOChr01g0008131	9.71182	6.08417	2.45e-06	7.18e-06	0.542984	44.0149	3.43058	-5.02476	AT1G62390	Phox2	Octicosapeptide/Phox/Bem1p (PB1) domain-containing protein / tetratricopeptide repeat (TPR)-containing protein
Ha412HOChr01g0008171	22.0803	5.93885	4.77e-09	2.59e-08	0.686917	23.5391	-2.86068	5.20447	AT3G20300		Protein of unknown function (DUF3537)
Ha412HOChr01g0008181	11.2586	0.274109	0.32754	0.366024	0.0654079	1.14243	0.0528692	-0.268963	NA	NA	NA
Ha412HOChr01g0008221	17.4788	0.750382	0.104866	0.129543	0.127743	7.97679	-0.743407	-0.102075	AT4G05530	IBR1, SDRA	indole-3-butyric acid response 1
Ha412HOChr01g0008241	10.0696	2.09773	2.53e-14	7.08e-13	0.850053	5.21334	1.01561	-1.83549	NA	NA	NA
Ha412HOChr01g0008271	4.83299	1.48308	0.000153689	0.00032123	0.412663	9.95608	1.4144	0.446099	AT4G22300	SOBER1	carboxylesterases
Ha412HOChr01g0008281	10.8562	2.2274	9.49e-06	2.48e-05	0.503883	16.0108	0.657082	-2.12828	AT4G22300	SOBER1	carboxylesterases
Ha412HOChr01g0008321	22.2435	1.28039	0.0527379	0.0688851	0.163332	17.0359	-0.568256	1.14738	AT4G22310		Uncharacterised protein family (UPF0041)
Ha412HOChr01g0008341	1.73678	2.56936	0.000253354	0.000508304	0.394598	21.6517	1.12841	2.30831	AT4G22330	ATCES1	Alkaline phytoceramidase (aPHC)
Ha412HOChr01g0008371	21.1979	4.16273	1.52e-11	1.62e-10	0.779057	11.7506	-2.78708	3.09201	AT4G22360		SWIB complex BAF60b domain-containing protein
Ha412HOChr01g0008381	3.01009	5.54024	4.62e-07	1.58e-06	0.5869	41.2004	3.92788	3.90718	AT4G12590		Protein of unknown function DUF106, transmembrane
Ha412HOChr01g0008391	0.755559	0.324883	0.854343	0.868458	0.00949539	1.99176	0.0638452	0.318548	NA	NA	NA
Ha412HOChr01g0008401	1.53761	74.974	4.23e-08	1.83e-07	0.642632	144.677	29.3719	68.9811	NA	NA	NA
Ha412HOChr01g0008421	2.74266	277.701	1.24e-09	7.88e-09	0.711407	632.596	182.699	209.138	NA	NA	NA
Ha412HOChr01g0008451	14.7898	0.295062	0.000120372	0.000256726	0.421297	0.606115	-0.196848	-0.219801	AT3G26040		HXXXD-type acyl-transferase family protein
Ha412HOChr01g0008491	0.34544	2.63266	0.0584017	0.0756622	0.158144	26.209	0.237763	2.6219	AT5G48240		unknown protein; FUNCTIONS IN: molecular_function unknown; INVOLVED IN: biological_process unknown; EXPRESSED IN: cultured cell; CONTAINS InterPro DOMAIN/s: Protein of unknown function DUF1665 (InterPro:IPR012459); Has 30201 Blast hits to 17322 proteins in 780 species: Archae - 12; Bacteria - 1396; Metazoa - 17338; Fungi - 3422; Plants - 5037; Viruses - 0; Other Eukaryotes - 2996 (source: NCBI BL…
Ha412HOChr01g0008491	0.34544	2.63266	0.0584017	0.0756622	0.158144	26.209	0.237763	2.6219	AT5G48240		unknown protein; FUNCTIONS IN: molecular_function unknown; INVOLVED IN: biological_process unknown; CONTAINS InterPro DOMAIN/s: Protein of unknown function DUF1665 (InterPro:IPR012459); Has 286 Blast hits to 283 proteins in 145 species: Archae - 0; Bacteria - 2; Metazoa - 103; Fungi - 97; Plants - 41; Viruses - 1; Other Eukaryotes - 42 (source: NCBI BLink).
Ha412HOChr01g0008491	0.34544	2.63266	0.0584017	0.0756622	0.158144	26.209	0.237763	2.6219	AT5G48240		unknown protein; FUNCTIONS IN: molecular_function unknown; INVOLVED IN: biological_process unknown; LOCATED IN: nucleolus; EXPRESSED IN: cultured cell; CONTAINS InterPro DOMAIN/s: Protein of unknown function DUF1665 (InterPro:IPR012459); Has 402 Blast hits to 382 proteins in 162 species: Archae - 0; Bacteria - 4; Metazoa - 139; Fungi - 111; Plants - 54; Viruses - 1; Other Eukaryotes - 93 (source:…
Ha412HOChr01g0008501	20.39	0.339957	0.477503	0.514779	0.0438104	2.11301	-0.275551	0.199104	NA	NA	NA
Ha412HOChr01g0008511	3.55241	1.90993	0.000231202	0.000467411	0.397945	4.64537	1.53106	1.14179	AT5G47530		Auxin-responsive family protein
Ha412HOChr01g0008531	11.216	0.227117	0.0171902	0.0246652	0.218287	0.958124	0.0462877	-0.22235	AT5G47520	AtRABA5a, RABA5a	RAB GTPase homolog A5A
Ha412HOChr01g0008561	22.1554	6.42718	8.5e-11	7.42e-10	0.754715	18.0886	-2.98453	5.69221	AT3G07810		RNA-binding (RRM/RBD/RNP motifs) family protein
Ha412HOChr01g0008581	18.0746	1.02258	0.012285	0.0181169	0.234043	3.31852	-1.02239	0.0199619	NA	NA	NA
Ha412HOChr01g0008591	16.511	0.105116	0.109855	0.135133	0.125283	0.239428	-0.0972302	-0.0399456	NA	NA	NA
Ha412HOChr01g0008601	17.7624	0.250724	0.342899	0.381648	0.0628086	1.48605	-0.250239	-0.0155865	AT3G63380		ATPase E1-E2 type family protein / haloacid dehalogenase-like hydrolase family protein
Ha412HOChr01g0008621	14.9209	0.0980368	0.0778723	0.0986514	0.143335	0.222688	-0.0678729	-0.0707424	AT5G66520		Tetratricopeptide repeat (TPR)-like superfamily protein
Ha412HOChr01g0008631	20.6654	17.1367	2.55e-17	2.56e-15	0.901284	55.0604	-13.1311	11.0109	AT5G48160	OBE2	Protein of unknown function (DUF1423)
Ha412HOChr01g0008651	6.68472	1.67051	0.00302078	0.00496646	0.296474	18.6242	1.64374	-0.297852	AT4G16440		ferredoxin hydrogenases
Ha412HOChr01g0008691	6.53542	1.65903	2.58e-05	6.2e-05	0.472926	7.29539	1.64276	-0.231788	AT1G14740		Protein of unknown function (DUF1423)
Ha412HOChr01g0008731	13.4723	88.1356	1.42e-15	6.51e-14	0.874065	85.3919	-33.1361	-81.6694	AT4G16370	ATOPT3, OPT3	oligopeptide transporter
Ha412HOChr01g0008741	22.1642	0.490408	0.321441	0.359716	0.0664719	7.10578	-0.226726	0.43485	AT5G47630	mtACP3	mitochondrial acyl carrier protein 3
Ha412HOChr01g0008751	7.08727	0.250216	0.568259	0.601953	0.0336732	2.35146	0.240147	-0.0702648	AT5G47635		Pollen Ole e 1 allergen and extensin family protein
Ha412HOChr01g0008761	23.0868	2.7065	1e-08	5.03e-08	0.672521	15.6263	-0.640928	2.62951	AT5G47650	ATNUDT2, ATNUDX2, NUDT2	nudix hydrolase homolog 2
Ha412HOChr01g0008811	11.6068	4.6234	1.45e-05	3.67e-05	0.490895	30.2959	0.475054	-4.59893	AT5G47690		binding
Ha412HOChr01g0008831	8.31008	4.20636	0.0190745	0.0271325	0.213344	65.3669	3.46027	-2.39165	AT5G47730		Sec14p-like phosphatidylinositol transfer family protein
Ha412HOChr01g0008841	11.2835	0.965311	0.000918181	0.00165829	0.345462	2.6798	0.180019	-0.948377	NA	NA	NA
Ha412HOChr01g0008911	9.65728	2.99661	0.0308294	0.0421598	0.190117	45.617	1.72481	-2.45045	AT5G47760	PGLP2, ATPGLP2, ATPK5	2-phosphoglycolate phosphatase 2
Ha412HOChr01g0008961	18.1778	10.0587	5e-10	3.53e-09	0.7269	38.342	-10.0478	0.467968	AT1G03370		C2 calcium/lipid-binding and GRAM domain containing protein
Ha412HOChr01g0008981	20.111	3.72201	0.000867327	0.00157351	0.347718	35.9832	-3.16794	1.95383	AT5G47810	PFK2	phosphofructokinase 2
Ha412HOChr01g0009091	17.7738	0.256748	0.527241	0.562913	0.038051	5.10975	-0.256298	-0.0151955	AT5G16810		Protein kinase superfamily protein
Ha412HOChr01g0009101	8.6425	0.179312	0.0161742	0.0233541	0.221168	0.34343	0.138087	-0.114388	AT5G59810	ATSBT5.4, SBT5.4	Subtilase family protein
Ha412HOChr01g0009121	12.9593	5.15238	1.58e-15	7.08e-14	0.873226	14.2852	-1.28037	-4.99076	AT1G30910		Molybdenum cofactor sulfurase family protein
Ha412HOChr01g0009131	8.86218	2.16949	1.42e-09	8.88e-09	0.709068	4.36865	1.5884	-1.47772	AT1G18870	ICS2	isochorismate synthase 2
Ha412HOChr01g0009131	8.86218	2.16949	1.42e-09	8.88e-09	0.709068	4.36865	1.5884	-1.47772	AT1G18870	ICS2, ATICS2	isochorismate synthase 2
Ha412HOChr01g0009141	10.0665	1.47252	1.89e-08	8.84e-08	0.659714	2.69705	0.713958	-1.28786	AT5G09400	KUP7	K+ uptake permease 7
Ha412HOChr01g0009161	5.65032	0.513303	0.685334	0.712653	0.0226397	16.9831	0.511154	0.0469258	AT5G44710		CONTAINS InterPro DOMAIN/s: Ribosomal protein S27/S33, mitochondrial (InterPro:IPR013219); Has 101 Blast hits to 101 proteins in 55 species: Archae - 0; Bacteria - 0; Metazoa - 8; Fungi - 59; Plants - 26; Viruses - 0; Other Eukaryotes - 8 (source: NCBI BLink).
Ha412HOChr01g0009171	21.9709	12.2304	1.53e-06	4.69e-06	0.555752	36.652	-6.19579	10.5449	AT3G51860	CAX3, ATHCX1, CAX1-LIKE, ATCAX3	cation exchanger 3
Ha412HOChr01g0009211	23.1046	0.347988	0.6772	0.704991	0.0233467	5.08569	-0.0808259	0.338471	AT1G79740		hAT transposon superfamily
Ha412HOChr01g0009241	17.1437	0.548098	0.0993765	0.12333	0.130581	7.52276	-0.534381	-0.121851	AT5G01470		S-adenosyl-L-methionine-dependent methyltransferases superfamily protein
Ha412HOChr01g0009251	3.21467	54.243	5.72e-06	1.56e-05	0.51888	105.624	40.4495	36.1406	AT5G01410	PDX1, ATPDX1.3, RSR4, PDX1.3, ATPDX1	Aldolase-type TIM barrel family protein
Ha412HOChr01g0009291	9.51188	0.310756	0.00352576	0.00572978	0.289852	0.640058	0.188409	-0.247126	AT5G23960	ATTPS21, TPS21	terpene synthase 21
Ha412HOChr01g0009291	9.51188	0.310756	0.00352576	0.00572978	0.289852	0.640058	0.188409	-0.247126	AT5G23960	TPS21	terpene synthase 21
Ha412HOChr01g0009331	6.69366	0.353753	0.00120264	0.002129	0.334668	0.384929	0.347936	-0.0638888	AT5G23960	ATTPS21, TPS21	terpene synthase 21
Ha412HOChr01g0009331	6.69366	0.353753	0.00120264	0.002129	0.334668	0.384929	0.347936	-0.0638888	AT5G23960	TPS21	terpene synthase 21
Ha412HOChr01g0009451	3.2106	3.21259	0.000793343	0.0014501	0.351233	7.42585	2.39338	2.14301	AT5G23960	TPS21	terpene synthase 21
Ha412HOChr01g0009451	3.2106	3.21259	0.000793343	0.0014501	0.351233	7.42585	2.39338	2.14301	AT5G23960	ATTPS21, TPS21	terpene synthase 21
Ha412HOChr01g0009501	22.6742	0.163396	0.258542	0.295144	0.0787111	0.68776	-0.0555826	0.153652	NA	NA	NA
Ha412HOChr01g0009561	0.119248	0.153372	0.00469377	0.00745372	0.27743	0.217207	0.00478734	0.153298	NA	NA	NA
Ha412HOChr01g0009571	17.1865	8.94622	2.02e-08	9.42e-08	0.658251	25.6024	-8.74412	-1.89083	AT3G08510		phospholipase C 2
Ha412HOChr01g0009571	17.1865	8.94622	2.02e-08	9.42e-08	0.658251	25.6024	-8.74412	-1.89083	AT3G08510	ATPLC2, PLC2	phospholipase C 2
Ha412HOChr01g0009581	17.5037	4.68892	2.98e-10	2.24e-09	0.735328	6.95322	-4.64939	-0.607552	NA	NA	NA
Ha412HOChr01g0009591	19.5021	7.33841	3.78e-08	1.65e-07	0.645078	19.8642	-6.77823	2.81209	AT3G08920		Rhodanese/Cell cycle control phosphatase superfamily protein
Ha412HOChr01g0009601	2.22165	1.9534	3.93e-06	1.11e-05	0.529667	13.0446	1.07317	1.63221	AT3G08910		DNAJ heat shock family protein
Ha412HOChr01g0009631	11.7803	0.168895	0.0323937	0.0440884	0.187684	0.562373	0.00970959	-0.168615	NA	NA	NA
Ha412HOChr01g0009661	3.27002	0.339105	4.67e-05	0.000107527	0.45354	0.343946	0.256122	0.222248	AT5G02500	HSC70-1, HSP70-1, AT-HSC70-1, HSC70	heat shock cognate protein 70-1
Ha412HOChr01g0009751	11.4522	0.143241	0.679196	0.706896	0.0231725	1.43448	0.0204728	-0.141771	AT2G45790	ATPMM, PMM	phosphomannomutase
Ha412HOChr01g0009771	22.2474	2.95435	3.51e-06	9.98e-06	0.532914	20.59	-1.3085	2.64877	AT1G29750	RKF1	receptor-like kinase in flowers 1
Ha412HOChr01g0009841	18.745	2.58046	1.14e-07	4.46e-07	0.620513	5.89409	-2.53154	0.500077	AT1G62040	ATG8C	Ubiquitin-like superfamily protein
Ha412HOChr01g0009871	13.2822	0.121061	0.663475	0.692119	0.0245579	3.02176	-0.0398797	-0.114304	AT4G14040	EDA38, SBP2	selenium-binding protein 2
Ha412HOChr01g0009901	8.12946	51.2927	9.48e-11	8.16e-10	0.753085	124.605	43.5262	-27.1368	AT5G45670		GDSL-like Lipase/Acylhydrolase superfamily protein
Ha412HOChr01g0009951	5.14686	2.74425	0.132891	0.160816	0.115132	32.5833	2.67609	0.607849	AT1G29670		GDSL-like Lipase/Acylhydrolase superfamily protein
Ha412HOChr01g0010011	23.7608	0.43237	0.00416998	0.00668393	0.282593	1.45008	-0.0270598	0.431523	AT5G03795		Exostosin family protein
Ha412HOChr01g0010021	22.9979	1.78844	9.26e-05	0.00020158	0.430433	13.4681	-0.463833	1.72724	AT3G08800		ARM repeat superfamily protein
Ha412HOChr01g0010031	20.0837	1.41659	1.19e-08	5.85e-08	0.669126	1.98251	-1.21098	0.735006	AT5G65050	AGL31, MAF2	AGAMOUS-like 31
Ha412HOChr01g0010081	8.90794	0.468507	0.0425781	0.0566461	0.174113	4.92251	0.339172	-0.323204	NA	NA	NA
Ha412HOChr01g0010111	2.73502	146.93	0.648961	0.678599	0.0258646	2046.6	96.4437	110.847	NA	NA	NA
Ha412HOChr01g0010171	0.149366	2.44851	8.38e-05	0.000183977	0.433869	27.4634	0.0957219	2.44664	AT5G01660		CONTAINS InterPro DOMAIN/s: Galactose oxidase/kelch, beta-propeller (InterPro:IPR011043), Kelch repeat type 1 (InterPro:IPR006652), Development/cell death domain (InterPro:IPR013989), Kelch related (InterPro:IPR013089), Kelch-type beta propeller (InterPro:IPR015915); BEST Arabidopsis thaliana protein match is: DCD (Development and Cell Death) domain protein (TAIR:AT3G11000.1); Has 16133 Blast hit…
Ha412HOChr01g0010191	21.9204	9.48813	6.49e-08	2.68e-07	0.633232	31.5537	-4.91429	8.1163	AT5G01710		methyltransferases
Ha412HOChr01g0010221	0.867128	34.9617	2.39e-10	1.85e-09	0.738849	33.7196	7.86878	34.0647	AT2G42900		Plant basic secretory protein (BSP) family protein
Ha412HOChr01g0010391	17.2117	11.3391	7.31e-06	1.96e-05	0.511665	12.9516	-11.0985	-2.32355	AT5G05340		Peroxidase superfamily protein
Ha412HOChr01g0010411	19.2756	14.3466	0.00325078	0.00531587	0.293339	24.7362	-13.5541	4.70245	AT5G05340		Peroxidase superfamily protein
Ha412HOChr01g0010431	17.4778	4.5801	0.00280537	0.00463894	0.299622	9.86545	-4.53737	-0.624214	AT5G05340		Peroxidase superfamily protein
Ha412HOChr01g0010511	1.41048	76.475	8.47e-13	1.36e-11	0.8145	63.8736	27.602	71.32	AT1G48100		Pectin lyase-like superfamily protein
Ha412HOChr01g0010531	0.637255	0.657321	2.68e-05	6.43e-05	0.47169	0.950859	0.109155	0.648194	NA	NA	NA
Ha412HOChr01g0010571	4.8772	44.1454	4.93e-14	1.23e-12	0.843868	140.265	42.2519	12.7904	AT2G38360	PRA1.B4	prenylated RAB acceptor 1.B4
Ha412HOChr01g0010671	5.40942	39.5948	3.22e-14	8.63e-13	0.847854	75.9286	39.1225	6.09758	AT4G33070		Thiamine pyrophosphate dependent pyruvate decarboxylase family protein
Ha412HOChr01g0010681	1.71292	0.27927	0.437468	0.47541	0.0488715	2.45211	0.12108	0.251657	AT5G58770		Undecaprenyl pyrophosphate synthetase family protein
Ha412HOChr01g0010701	10.5588	0.219994	0.108684	0.133872	0.12585	2.26782	0.0810475	-0.204521	AT5G05170	CESA3, IXR1, ATCESA3, ATH-B, CEV1	Cellulose synthase family protein
Ha412HOChr01g0010711	14.8763	0.408764	0.005059	0.00799198	0.274141	1.79262	-0.279527	-0.298249	AT4G20090	EMB1025	Pentatricopeptide repeat (PPR) superfamily protein
Ha412HOChr01g0010741	14.0419	13.0212	3.81e-12	4.93e-11	0.796796	15.5639	-6.63385	-11.2047	AT3G51880	HMGB1, NFD1	high mobility group B1
Ha412HOChr01g0010741	14.0419	13.0212	3.81e-12	4.93e-11	0.796796	15.5639	-6.63385	-11.2047	AT3G51880	HMGB1	high mobility group B1
Ha412HOChr01g0010761	9.32438	103.584	4.74e-13	8.29e-12	0.820919	163.03	66.7684	-79.1939	AT5G01530	LHCB4.1	light harvesting complex photosystem II
Ha412HOChr01g0010771	5.40352	1.10558	0.00115943	0.00205765	0.336142	10.3341	1.09212	0.171944	AT3G08980		Peptidase S24/S26A/S26B/S26C family protein
Ha412HOChr01g0010781	13.0195	6.96044	7.55e-11	6.68e-10	0.75648	10.6054	-1.83586	-6.71397	AT3G09010		Protein kinase superfamily protein
Ha412HOChr01g0010801	8.96858	9.71482	5.27e-07	1.78e-06	0.583593	78.995	6.92569	-6.81268	AT2G01980	SOS1, ATSOS1, ATNHX7	sodium proton exchanger, putative (NHX7) (SOS1)
Ha412HOChr01g0010851	2.20126	1.15131	0.047155	0.0621623	0.168987	4.28567	0.627364	0.965359	AT2G38080	IRX12, LAC4, ATLMCO4, LMCO4	Laccase/Diphenol oxidase family protein
Ha412HOChr01g0010981	18.1778	18.9699	0.112088	0.137676	0.124215	183.926	-18.9494	0.882705	AT2G38120	AUX1, WAV5, PIR1, MAP1	Transmembrane amino acid transporter family protein
Ha412HOChr01g0010991	1.69144	5.88808	1.52e-06	4.66e-06	0.555992	12.7724	2.52296	5.32016	AT5G01260		Carbohydrate-binding-like fold
Ha412HOChr01g0011001	21.0085	0.0629039	0.996516	0.996867	0.00021149	23.2386	-0.0443808	0.0445785	AT3G54110	ATPUMP1, UCP, PUMP1, ATUCP1, UCP1	plant uncoupling mitochondrial protein 1
Ha412HOChr01g0011031	3.77911	3.74245	0.000178281	0.000368	0.407356	27.3874	3.12749	2.05542	AT3G54120		Reticulon family protein
Ha412HOChr01g0011041	17.3699	1.31379	6.63e-05	0.00014821	0.441866	6.25023	-1.29596	-0.215743	AT2G38050	DET2, DWF6, ATDET2	3-oxo-5-alpha-steroid 4-dehydrogenase family protein
Ha412HOChr01g0011051	15.2671	2.40472	1.05e-07	4.13e-07	0.622496	8.36113	-1.81503	-1.57744	NA	NA	NA
Ha412HOChr01g0011061	23.3257	0.0727717	0.72215	0.747241	0.0195353	0.499027	-0.0127793	0.0716408	AT5G17770	ATCBR, CBR1, CBR	NADH:cytochrome B5 reductase 1
Ha412HOChr01g0011071	21.5071	1.70974	3.29e-05	7.79e-05	0.465052	5.96649	-1.0383	1.35836	AT2G37650		GRAS family transcription factor
Ha412HOChr01g0011091	14.144	1.57424	0.00218015	0.00367865	0.310243	9.87923	-0.837957	-1.33269	AT1G73100	SUVH3, SDG19	SU(VAR)3-9 homolog 3
Ha412HOChr01g0011111	2.74764	13.5819	3.98e-12	5.12e-11	0.796258	12.8271	8.94889	10.217	AT2G37970	SOUL-1	SOUL heme-binding family protein
Ha412HOChr01g0011121	2.53826	9.53069	3.03e-14	8.19e-13	0.848409	10.5006	5.87737	7.5027	AT2G37970	SOUL-1	SOUL heme-binding family protein
Ha412HOChr01g0011151	5.51162	4.36761	3.82e-05	8.94e-05	0.460157	3.31012	4.33196	0.55691	AT2G39730	RCA	rubisco activase
Ha412HOChr01g0011171	15.2372	0.365528	0.000275119	0.000548452	0.391566	0.933412	-0.274011	-0.241927	AT4G29050		Concanavalin A-like lectin protein kinase family protein
Ha412HOChr01g0011191	0.105397	0.137505	0.00550767	0.00864664	0.270393	0.329328	0.00379367	0.137453	AT3G53750	ACT3	actin 3
Ha412HOChr01g0011201	10.2477	2.43615	2.02e-07	7.47e-07	0.607066	14.6918	1.07877	-2.18428	AT2G29080	ftsh3	FTSH protease 3
Ha412HOChr01g0011211	11.4319	1.57217	5.37e-07	1.81e-06	0.583119	5.37371	0.232958	-1.55482	AT1G07510	ftsh10	FTSH protease 10
Ha412HOChr01g0011221	1.20149	2.68404	0.000194435	0.000398496	0.404232	5.70196	0.830408	2.55235	NA	NA	NA
Ha412HOChr01g0011231	2.63993	9.03144	2.46e-10	1.89e-09	0.738428	21.6501	5.75674	6.95895	AT3G09350	Fes1A	Fes1A
Ha412HOChr01g0011241	23.7032	9.24571	1.82e-08	8.57e-08	0.660402	24.5138	-0.717687	9.21781	AT3G54050	HCEF1	high cyclic electron flow 1
Ha412HOChr01g0011341	14.0858	0.334136	0.000874283	0.00158537	0.347402	1.08963	-0.173529	-0.285542	AT5G45790		Ubiquitin carboxyl-terminal hydrolase family protein
Ha412HOChr01g0011361	12.9933	2.57384	0.243015	0.278952	0.0821627	72.7851	-0.661801	-2.4873	AT2G27020	PAG1	20S proteasome alpha subunit G1
Ha412HOChr01g0011371	17.0109	0.087086	0.488236	0.525153	0.0425214	0.741731	-0.0841827	-0.022299	AT1G15380		Lactoylglutathione lyase / glyoxalase I family protein
Ha412HOChr01g0011401	21.7955	3.0362	1.52e-08	7.27e-08	0.664158	16.2752	-1.65663	2.54442	AT5G05140		Transcription elongation factor (TFIIS) family protein
Ha412HOChr01g0011411	13.1956	0.0635382	0.419172	0.457687	0.0513311	0.32112	-0.0195651	-0.0604509	NA	NA	NA
Ha412HOChr01g0011461	19.7732	0.275315	0.18256	0.214886	0.0979372	3.41666	-0.24618	0.123263	AT1G28350		Nucleotidylyl transferase superfamily protein
Ha412HOChr01g0011521	23.4752	1.59991	0.00652681	0.0101138	0.262847	16.6711	-0.219141	1.58483	AT2G40880	FL3-27, ATCYSA, CYSA	cystatin A
Ha412HOChr01g0011561	11.1065	14.7715	1.77e-07	6.61e-07	0.610212	67.4605	3.42374	-14.3692	AT3G12390		Nascent polypeptide-associated complex (NAC), alpha subunit family protein
Ha412HOChr01g0011571	14.9475	12.2146	6.5e-09	3.42e-08	0.680975	30.1616	-8.51744	-8.75497	AT5G06150	CYC1BAT, CYCB1;2	Cyclin family protein
Ha412HOChr01g0011591	23.784	15.6066	3.27e-10	2.43e-09	0.733837	42.5992	-0.882155	15.5817	AT2G40820		FUNCTIONS IN: molecular_function unknown; INVOLVED IN: biological_process unknown; LOCATED IN: plasma membrane; EXPRESSED IN: 21 plant structures; EXPRESSED DURING: 13 growth stages; BEST Arabidopsis thaliana protein match is: myosin heavy chain-related (TAIR:AT3G56480.1); Has 203 Blast hits to 195 proteins in 64 species: Archae - 3; Bacteria - 13; Metazoa - 26; Fungi - 15; Plants - 101; Viruses …
Ha412HOChr01g0011601	13.8739	0.033567	0.737701	0.761483	0.0182684	0.322675	-0.0158148	-0.029608	NA	NA	NA
Ha412HOChr01g0011611	14.1014	3.93247	1.49e-12	2.22e-11	0.808064	9.57684	-2.05591	-3.35225	AT3G10760		Homeodomain-like superfamily protein
Ha412HOChr01g0011621	7.76733	7.2773	0.354964	0.393763	0.0608425	100.215	6.51214	-3.24824	AT2G40960		Single-stranded nucleic acid binding R3H protein
Ha412HOChr01g0011631	10.2671	0.344182	0.883462	0.895341	0.00748139	13.6557	0.150847	-0.309365	NA	NA	NA
Ha412HOChr01g0011651	23.4488	0.879388	0.0576035	0.0747104	0.158846	14.6552	-0.12647	0.870246	AT3G12600	atnudt16, NUDT16	nudix hydrolase homolog 16
Ha412HOChr01g0011681	18.9696	6.7716	1.81e-06	5.46e-06	0.551253	8.49417	-6.5546	1.70054	NA	NA	NA
Ha412HOChr01g0011741	23.7831	8.12725	2.08e-10	1.63e-09	0.741081	26.5642	-0.461325	8.11415	AT1G24764	ATMAP70-2, MAP70-2	microtubule-associated proteins 70-2
Ha412HOChr01g0011751	11.6769	6.42658	4.45e-08	1.91e-07	0.641533	30.8784	0.543037	-6.4036	AT5G04130		DNA GYRASE B2
Ha412HOChr01g0011751	11.6769	6.42658	4.45e-08	1.91e-07	0.641533	30.8784	0.543037	-6.4036	AT5G04130	GYRB2	DNA GYRASE B2
Ha412HOChr01g0011761	5.12928	1.20141	0.13902	0.167602	0.112711	23.706	1.17033	0.271502	AT3G58630		sequence-specific DNA binding transcription factors
Ha412HOChr01g0011771	10.3583	0.25058	0.00163861	0.00282665	0.322077	0.673482	0.104416	-0.227788	NA	NA	NA
Ha412HOChr01g0011781	6.31066	0.277502	0.0802126	0.101359	0.141796	1.99662	0.276585	-0.0225448	AT3G45940		Glycosyl hydrolases family 31 protein
Ha412HOChr01g0011801	21.051	10.418	3.44e-14	9.1e-13	0.847241	38.8213	-7.26768	7.46426	AT5G18590		Galactose oxidase/kelch repeat superfamily protein
Ha412HOChr01g0011821	0.84571	2.19952	5.56e-06	1.52e-05	0.519671	10.516	0.483019	2.14583	NA	NA	NA
Ha412HOChr01g0011851	9.42468	6.59738	1.21e-16	8.89e-15	0.891522	21.6059	4.11865	-5.15384	AT1G80270	PPR596	PENTATRICOPEPTIDE REPEAT 596
Ha412HOChr01g0011861	3.38548	20.203	2.29e-07	8.36e-07	0.604069	72.0621	15.6522	12.7737	AT1G09340	CRB, CSP41B, HIP1.3	chloroplast RNA binding
Ha412HOChr01g0011871	1.45245	0.595639	1.15e-05	2.97e-05	0.497963	1.11933	0.221073	0.553094	AT2G26850		F-box family protein
Ha412HOChr01g0011881	0.138345	2.56783	0.24388	0.279831	0.0819652	38.4043	0.0929831	2.56615	AT4G18593		dual specificity protein phosphatase-related
Ha412HOChr01g0011891	21.3044	19.0839	6.72e-09	3.53e-08	0.680332	84.0405	-12.3773	14.5257	AT2G41140	CRK1, ATCRK1, ATCBK3	CDPK-related kinase 1
Ha412HOChr01g0011941	23.3431	6.23398	9.98e-10	6.5e-09	0.715234	12.5937	-1.0668	6.14202	AT1G73590	PIN1, ATPIN1	Auxin efflux carrier family protein
Ha412HOChr01g0012091	6.49579	5.01917	7.83e-07	2.54e-06	0.573502	21.9161	4.97695	-0.649648	AT3G18190		TCP-1/cpn60 chaperonin family protein
Ha412HOChr01g0012101	13.2127	1.67492	9.81e-06	2.56e-05	0.502864	7.28394	-0.522883	-1.59121	AT3G55290		NAD(P)-binding Rossmann-fold superfamily protein
Ha412HOChr01g0012141	18.1541	5.957	1.78e-07	6.63e-07	0.610124	18.6438	-5.95215	0.240222	AT2G26800		Aldolase superfamily protein
Ha412HOChr01g0012151	1.84996	6.67853	4.19e-07	1.45e-06	0.589332	24.9075	3.10957	5.91045	AT1G63380		NAD(P)-binding Rossmann-fold superfamily protein
Ha412HOChr01g0012161	16.0226	0.824705	0.575094	0.608418	0.0329728	14.4554	-0.716648	-0.40811	AT1G63380		NAD(P)-binding Rossmann-fold superfamily protein
Ha412HOChr01g0012181	17.436	4.20098	1.63e-07	6.12e-07	0.612244	10.501	-4.15527	-0.618065	AT1G63380		NAD(P)-binding Rossmann-fold superfamily protein
Ha412HOChr01g0012211	2.45383	72.7768	2.3e-09	1.36e-08	0.700432	95.6382	43.6026	58.269	AT2G40890	CYP98A3	cytochrome P450, family 98, subfamily A, polypeptide 3
Ha412HOChr01g0012221	0.78929	7.55215	0.000127561	0.000270653	0.419258	7.37695	1.54946	7.39149	AT2G40890	CYP98A3	cytochrome P450, family 98, subfamily A, polypeptide 3
Ha412HOChr01g0012231	16.3748	0.682809	3.87e-05	9.04e-05	0.459777	3.26747	-0.621928	-0.28184	AT3G02260	BIG, DOC1, TIR3, UMB1, ASA1, LPR1, CRM1	auxin transport protein (BIG)
Ha412HOChr01g0012241	20.3025	0.128568	0.133977	0.16201	0.114695	0.584191	-0.105909	0.0728906	NA	NA	NA
Ha412HOChr01g0012251	17.6015	0.154808	0.137187	0.165615	0.113424	0.673268	-0.153966	-0.0161209	AT1G43760		DNAse I-like superfamily protein
Ha412HOChr01g0012261	9.99149	0.130288	0.555979	0.59023	0.0349518	1.23019	0.0653952	-0.112687	AT4G29090		Ribonuclease H-like superfamily protein
Ha412HOChr01g0012271	19.0619	5.52601	0.268533	0.305515	0.0765917	36.9716	-5.31384	1.51654	AT5G07050		nodulin MtN21 /EamA-like transporter family protein
Ha412HOChr01g0012311	1.13718	0.745283	2.01e-05	4.95e-05	0.48071	2.78436	0.218618	0.712498	AT3G58610		ketol-acid reductoisomerase
Ha412HOChr01g0012331	9.86741	10.6641	0.00136439	0.00239075	0.32956	28.1535	5.64936	-9.04479	AT1G68570		Major facilitator superfamily protein
Ha412HOChr01g0012341	23.693	1.34125	0.000559462	0.00105172	0.364822	9.90428	-0.10769	1.33692	AT3G56640	SEC15A	exocyst complex component sec15A
Ha412HOChr01g0012351	15.6939	0.878559	0.136979	0.165387	0.113506	8.62545	-0.723245	-0.498781	AT3G56650		Mog1/PsbP/DUF1795-like photosystem II reaction center PsbP family protein
Ha412HOChr01g0012361	6.13064	6.05449	2.26e-07	8.25e-07	0.604418	16.3848	6.05094	-0.207032	AT2G40950	BZIP17	Basic-leucine zipper (bZIP) transcription factor family protein
Ha412HOChr01g0012371	4.56058	2.16294	0.000489802	0.000930782	0.369921	3.76701	2.01117	0.795928	AT2G40950	BZIP17	Basic-leucine zipper (bZIP) transcription factor family protein
Ha412HOChr01g0012391	1.23429	2.67756	0.00450233	0.00717245	0.279251	16.0985	0.850236	2.53898	AT2G41200		unknown protein; Has 26 Blast hits to 26 proteins in 11 species: Archae - 0; Bacteria - 0; Metazoa - 0; Fungi - 0; Plants - 26; Viruses - 0; Other Eukaryotes - 0 (source: NCBI BLink).
Ha412HOChr01g0012411	14.9795	19.3893	1.81e-10	1.44e-09	0.743212	93.9471	-13.6364	-13.7838	AT5G19400	SMG7	Telomerase activating protein Est1
Ha412HOChr01g0012421	7.12978	26.2515	2.64e-05	6.34e-05	0.472181	144.902	25.1116	-7.65184	AT5G04140	GLU1, GLS1, GLUS, FD-GOGAT	glutamate synthase 1
Ha412HOChr01g0012511	9.19885	6.43933	0.00053956	0.00101683	0.366215	61.3108	4.31019	-4.78406	AT1G17880	BTF3, ATBTF3	basic transcription factor 3
Ha412HOChr01g0012571	14.3244	2.89485	2.14e-05	5.22e-05	0.478884	15.6664	-1.65489	-2.37518	AT3G18215		Protein of unknown function, DUF599
Ha412HOChr01g0012681	15.7627	0.798446	4.77e-08	2.03e-07	0.640033	1.28689	-0.665351	-0.441388	AT2G34060		Peroxidase superfamily protein
Ha412HOChr01g0012721	11.6408	0.861348	0.000373942	0.000726454	0.380143	3.39272	0.08088	-0.857542	NA	NA	NA
Ha412HOChr01g0012731	12.2234	5.35031	6.2e-13	1.04e-11	0.817967	14.2275	-0.31271	-5.34117	AT4G18460		D-Tyr-tRNA(Tyr) deacylase family protein
Ha412HOChr01g0012801	12.0131	0.258749	4.22e-06	1.18e-05	0.527666	0.21649	-0.000888996	-0.258747	NA	NA	NA
Ha412HOChr01g0012821	12.4633	1417.51	5.06e-17	4.39e-15	0.897111	1468.35	-171.496	-1407.1	AT2G29630	THIC	thiaminC
Ha412HOChr01g0012821	12.4633	1417.51	5.06e-17	4.39e-15	0.897111	1468.35	-171.496	-1407.1	AT2G29630	PY, THIC	thiaminC
Ha412HOChr01g0012841	11.4462	21.7583	1.15e-14	3.7e-13	0.857012	22.4048	3.1437	-21.53	NA	NA	NA
Ha412HOChr01g0012911	11.0274	1.69703	2.45e-05	5.94e-05	0.47446	10.244	0.427446	-1.64232	NA	NA	NA
Ha412HOChr01g0012931	9.43555	0.238445	0.0177428	0.0253844	0.216786	0.207526	0.148327	-0.186695	AT3G56970	BHLH038, ORG2	basic helix-loop-helix (bHLH) DNA-binding superfamily protein
Ha412HOChr01g0013011	5.13444	12.266	4.61e-17	4.1e-15	0.897683	20.5826	11.9525	2.75578	AT3G57030		Calcium-dependent phosphotriesterase superfamily protein
Ha412HOChr01g0013041	2.66537	6.8094	3.18e-09	1.81e-08	0.694503	14.1956	4.37522	5.21779	AT3G57040	ARR9, ATRR4	response regulator 9
Ha412HOChr01g0013051	1.2965	0.168282	0.000112118	0.000240433	0.423783	0.174289	0.0560284	0.158681	AT3G57050	CBL	cystathionine beta-lyase
Ha412HOChr01g0013061	2.93231	3.24606	1.99e-06	5.94e-06	0.548684	18.6223	2.25428	2.33563	AT3G50360	ATCEN2, CEN1, CEN2	centrin2
Ha412HOChr01g0013071	1.60936	1.65282	3.79e-07	1.32e-06	0.591856	6.16395	0.675961	1.50828	AT3G50360	ATCEN2, CEN1, CEN2	centrin2
Ha412HOChr01g0013081	0.217433	11.7537	0.000131653	0.00027859	0.418146	113.119	0.668706	11.7347	AT5G11490		adaptin family protein
Ha412HOChr01g0013091	11.3424	11.251	8e-15	2.72e-13	0.860162	16.4831	1.92753	-11.0847	AT3G57062		unknown protein; FUNCTIONS IN: molecular_function unknown; INVOLVED IN: biological_process unknown; LOCATED IN: endomembrane system; Has 30201 Blast hits to 17322 proteins in 780 species: Archae - 12; Bacteria - 1396; Metazoa - 17338; Fungi - 3422; Plants - 5037; Viruses - 0; Other Eukaryotes - 2996 (source: NCBI BLink).
Ha412HOChr01g0013091	11.3424	11.251	8e-15	2.72e-13	0.860162	16.4831	1.92753	-11.0847	AT3G57062		unknown protein; FUNCTIONS IN: molecular_function unknown; INVOLVED IN: biological_process unknown; LOCATED IN: endomembrane system.
Ha412HOChr01g0013101	18.8797	7.71284	1.03e-11	1.17e-10	0.784138	10.8379	-7.50919	1.76068	AT4G20930		6-phosphogluconate dehydrogenase family protein
Ha412HOChr01g0013111	13.2067	1.53141	1.24e-09	7.84e-09	0.711522	2.21355	-0.475789	-1.45563	NA	NA	NA
Ha412HOChr01g0013141	22.0547	22.0305	3.97e-07	1.38e-06	0.590683	93.1141	-10.7407	19.2348	AT3G46290	HERK1	hercules receptor kinase 1
Ha412HOChr01g0013171	6.00386	9.38272	2.13e-07	7.81e-07	0.605877	61.4613	9.38272	-0.00947417	AT3G57080	RPB5B, NRPE5	Eukaryotic rpb5 RNA polymerase subunit family protein
Ha412HOChr01g0013211	17.5847	0.183801	0.0832309	0.104778	0.139873	0.388276	-0.182716	-0.0199442	NA	NA	NA
Ha412HOChr01g0013221	6.94615	1.5028	6.1e-08	2.54e-07	0.63461	1.70567	1.45694	-0.368453	AT4G38180	FRS5	FAR1-related sequence 5
Ha412HOChr01g0013291	12.9659	5.04298	9.76e-08	3.89e-07	0.624051	16.9926	-1.26169	-4.8826	AT2G41370	BOP2	Ankyrin repeat family protein / BTB/POZ domain-containing protein
Ha412HOChr01g0013361	9.13462	0.820529	0.0542288	0.0706671	0.161918	7.21721	0.559397	-0.600286	AT5G04040	SDP1	Patatin-like phospholipase family protein
Ha412HOChr01g0013371	8.88871	1.95628	6e-08	2.5e-07	0.634988	4.18655	1.42301	-1.34241	AT3G57140	SDP1-LIKE	sugar-dependent 1-like
Ha412HOChr01g0013381	2.40747	12.8566	0.000387066	0.0007496	0.378846	73.5133	7.57726	10.3864	AT3G54470		uridine 5'-monophosphate synthase / UMP synthase (PYRE-F) (UMPS)
Ha412HOChr01g0013401	15.4599	0.176946	0.423638	0.461897	0.0507215	1.44724	-0.139243	-0.109184	AT5G04020		calmodulin binding
Ha412HOChr01g0013411	5.20026	1.44864	1.24e-06	3.88e-06	0.561346	1.61845	1.41701	0.301092	NA	NA	NA
Ha412HOChr01g0013421	4.99095	0.133875	0.0490739	0.0644824	0.166976	0.130997	0.129231	0.0349558	NA	NA	NA
Ha412HOChr01g0013451	7.29325	0.658443	0.00529375	0.00833963	0.272143	5.29443	0.621063	-0.218695	AT5G03990		unknown protein; BEST Arabidopsis thaliana protein match is: unknown protein (TAIR:AT3G51940.1); Has 30201 Blast hits to 17322 proteins in 780 species: Archae - 12; Bacteria - 1396; Metazoa - 17338; Fungi - 3422; Plants - 5037; Viruses - 0; Other Eukaryotes - 2996 (source: NCBI BLink).
Ha412HOChr01g0013461	6.96454	13.4785	4.24e-10	3.06e-09	0.729635	17.2322	13.051	-3.36746	AT3G57280		Transmembrane proteins 14C
Ha412HOChr01g0013531	11.1163	0.397049	0.00586346	0.00916467	0.26762	0.755027	0.0910393	-0.38647	AT3G63440	ATCKX6, CKX6, ATCKX7	cytokinin oxidase/dehydrogenase 6
Ha412HOChr01g0013561	1.94539	39.9298	2.85e-21	2.79e-18	0.943142	71.4629	19.4685	34.8622	AT3G10300		Calcium-binding EF-hand family protein
Ha412HOChr01g0013651	10.2271	0.388885	1.44e-05	3.63e-05	0.491258	0.6341	0.174089	-0.347742	NA	NA	NA
Ha412HOChr01g0013721	16.4765	0.54323	0.00109932	0.00195811	0.33828	2.00396	-0.50059	-0.21097	NA	NA	NA
Ha412HOChr01g0013751	15.1949	0.276644	0.0697598	0.08919	0.149028	0.870144	-0.20534	-0.185385	AT5G58610		PHD finger transcription factor, putative
Ha412HOChr01g0013781	9.2325	0.344951	0.0111006	0.0165104	0.238734	0.94745	0.228628	-0.258303	AT4G31540	ATEXO70G1, EXO70G1	exocyst subunit exo70 family protein G1
Ha412HOChr01g0013801	8.70309	1.47792	0.453432	0.491239	0.0468032	15.2791	1.12304	-0.960739	AT1G08750		Peptidase C13 family
Ha412HOChr01g0013891	21.8948	3.17332	0.0650794	0.0836107	0.152602	10.0062	-1.66175	2.70343	AT4G34138	UGT73B1	UDP-glucosyl transferase 73B1
Ha412HOChr01g0013951	8.39569	5.71591	0.00129647	0.00228147	0.331632	17.5522	4.62805	-3.35451	AT5G47020		unknown protein; FUNCTIONS IN: molecular_function unknown; INVOLVED IN: biological_process unknown; LOCATED IN: endomembrane system; EXPRESSED IN: 23 plant structures; EXPRESSED DURING: 13 growth stages; BEST Arabidopsis thaliana protein match is: unknown protein (TAIR:AT5G11700.2); Has 1807 Blast hits to 1807 proteins in 277 species: Archae - 0; Bacteria - 0; Metazoa - 736; Fungi - 347; Plants -…
Ha412HOChr01g0013961	6.60748	1.57122	0.000105684	0.000227738	0.425843	3.62814	1.55139	-0.248832	NA	NA	NA
Ha412HOChr01g0014021	14.6478	0.73448	0.393504	0.432043	0.0549572	19.055	-0.469337	-0.564964	NA	NA	NA
Ha412HOChr01g0014041	11.5587	0.16609	0.00144201	0.00251474	0.327308	0.414207	0.0191456	-0.164983	AT3G10690	GYRA	DNA GYRASE A
Ha412HOChr01g0014061	7.20109	0.0490646	0.825808	0.8425	0.0115325	0.709069	0.0466588	-0.0151751	NA	NA	NA
Ha412HOChr01g0014081	1.5594	0.0302166	0.781272	0.801587	0.0148482	0.065282	0.0119961	0.0277333	NA	NA	NA
Ha412HOChr01g0014111	2.76471	0.295545	0.00669	0.0103469	0.261743	0.797074	0.195721	0.22145	NA	NA	NA
Ha412HOChr01g0014151	0.544548	0.0408854	0.832272	0.848256	0.0110654	0.347656	0.005809	0.0404706	NA	NA	NA
Ha412HOChr01g0014161	18.0409	0.294528	0.0690681	0.088372	0.149541	1.44263	-0.294511	0.00315133	AT2G41740	VLN2, ATVLN2	villin 2
Ha412HOChr01g0014171	16.4369	2.41437	0.0112006	0.0166481	0.238321	23.0224	-2.21503	-0.960641	AT1G60080		3'-5'-exoribonuclease family protein
Ha412HOChr01g0014181	1.22438	2.22187	0.0894092	0.111972	0.136132	31.6558	0.700068	2.1087	AT2G41770		Protein of unknown function (DUF288)
Ha412HOChr01g0014201	19.4975	20.0587	1.12e-11	1.25e-10	0.783066	36.2801	-18.5369	7.66401	AT2G41820		Leucine-rich repeat protein kinase family protein
Ha412HOChr01g0014211	16.8779	12.1095	2.43e-05	5.88e-05	0.474828	67.9356	-11.5907	-3.50628	AT2G41830		Uncharacterized protein
Ha412HOChr01g0014231	2.228	2.96008	2.44e-10	1.88e-09	0.738558	3.93995	1.63033	2.47065	NA	NA	NA
Ha412HOChr01g0014251	18.5686	1.31092	1.42e-05	3.59e-05	0.491651	6.07643	-1.29643	0.19441	AT2G41835		zinc finger (C2H2 type, AN1-like) family protein
Ha412HOChr01g0014281	23.8378	12.6051	1.71e-06	5.18e-06	0.55283	87.2003	-0.535163	12.5937	AT1G17880	BTF3, ATBTF3	basic transcription factor 3
Ha412HOChr01g0014301	8.02333	2.04161	0.00232069	0.00389591	0.307627	9.47077	1.76182	-1.03159	AT1G60620	ATRPAC43, RPAC43	RNA polymerase I subunit 43
Ha412HOChr01g0014331	20.6638	2.66789	0.21722	0.251709	0.0883837	44.9658	-2.04498	1.71337	AT5G12480	CPK7	calmodulin-domain protein kinase 7
Ha412HOChr01g0014351	20.7728	3.90669	0.167529	0.198847	0.102623	75.7015	-2.92179	2.59332	AT5G13650		elongation factor family protein
Ha412HOChr01g0014371	1.45947	1.21181	0.284206	0.321746	0.0734116	13.7661	0.451832	1.12442	AT3G57540		Remorin family protein
Ha412HOChr01g0014381	6.63049	13.0396	5.82e-05	0.000131468	0.446245	84.4151	12.8623	-2.14259	AT3G47370		Ribosomal protein S10p/S20e family protein
Ha412HOChr01g0014391	4.90696	4.01918	0.0038713	0.00623865	0.285817	50.0404	3.85574	1.13448	AT2G41900		CCCH-type zinc finger protein with ARM repeat domain
Ha412HOChr01g0014401	0.723753	14.333	8.43e-10	5.61e-09	0.718131	43.3166	2.69958	14.0765	AT3G52105		unknown protein; FUNCTIONS IN: molecular_function unknown; INVOLVED IN: biological_process unknown; LOCATED IN: endomembrane system; Has 35333 Blast hits to 34131 proteins in 2444 species: Archae - 798; Bacteria - 22429; Metazoa - 974; Fungi - 991; Plants - 531; Viruses - 0; Other Eukaryotes - 9610 (source: NCBI BLink).
Ha412HOChr01g0014411	20.3561	1.14832	8.05e-07	2.6e-06	0.572778	3.98558	-0.936706	0.664241	NA	NA	NA
Ha412HOChr01g0014441	8.48038	9.04741	4.4e-09	2.42e-08	0.688421	86.1765	7.20598	-5.47077	AT3G57650	LPAT2	lysophosphatidyl acyltransferase 2
Ha412HOChr01g0014541	8.63663	0.588582	0.0671697	0.0861111	0.150977	6.50948	0.453841	-0.374776	NA	NA	NA
Ha412HOChr01g0014561	14.4695	0.644326	0.000982892	0.00176633	0.342754	4.93548	-0.388146	-0.514294	AT3G63090		Ubiquitin carboxyl-terminal hydrolase family protein
Ha412HOChr01g0014571	16.4466	2.07137	1.88e-05	4.65e-05	0.48286	11.6102	-1.90243	-0.819364	AT4G33990	EMB2758	Tetratricopeptide repeat (TPR)-like superfamily protein
Ha412HOChr01g0014581	0.151665	27.5222	1.25e-10	1.04e-09	0.748881	59.1781	1.09251	27.5005	AT3G20860	ATNEK5, NEK5	NIMA-related kinase 5
Ha412HOChr01g0014591	14.473	2.83807	8.81e-06	2.32e-05	0.506112	24.6922	-1.71177	-2.26373	AT3G57790		Pectin lyase-like superfamily protein
Ha412HOChr01g0014641	14.5606	9.09402	1.28e-06	3.98e-06	0.560547	30.1797	-5.64991	-7.12599	AT2G42300		basic helix-loop-helix (bHLH) DNA-binding superfamily protein
Ha412HOChr01g0014691	8.70607	4.09484	2.35e-07	8.52e-07	0.603521	16.0469	3.10951	-2.66433	AT3G57810		Cysteine proteinases superfamily protein
Ha412HOChr01g0014701	3.96217	2.92493	0.0714046	0.0910913	0.147825	29.162	2.51846	1.48748	AT3G57830		Leucine-rich repeat protein kinase family protein
Ha412HOChr01g0014711	20.4025	0.274209	0.847447	0.861995	0.00998178	9.93856	-0.221733	0.161322	AT3G57880		Calcium-dependent lipid-binding (CaLB domain) plant phosphoribosyltransferase family protein
Ha412HOChr01g0014751	7.57725	3.38048	0.000128691	0.00027288	0.418948	40.4861	3.09635	-1.35655	AT3G57890		Tubulin binding cofactor C domain-containing protein
Ha412HOChr01g0014791	20.694	0.634383	0.451207	0.489015	0.0470873	29.1598	-0.483031	0.411245	AT5G06830		unknown protein; CONTAINS InterPro DOMAIN/s: Protein of unknown function DUF773 (InterPro:IPR008491); Has 365 Blast hits to 359 proteins in 109 species: Archae - 9; Bacteria - 13; Metazoa - 209; Fungi - 7; Plants - 47; Viruses - 0; Other Eukaryotes - 80 (source: NCBI BLink).
Ha412HOChr01g0014801	19.343	1.35854	0.000152761	0.000319486	0.412878	7.70822	-1.27543	0.467876	NA	NA	NA
Ha412HOChr01g0014811	9.23913	0.41775	0.00116343	0.00206411	0.336003	1.48308	0.276334	-0.313296	AT5G06810		Mitochondrial transcription termination factor family protein
Ha412HOChr01g0014821	16.972	0.951987	7.46e-05	0.000165235	0.43785	4.39141	-0.917721	-0.253116	AT3G56860	UBA2A	UBP1-associated protein 2A
Ha412HOChr01g0014891	12.5758	11.5767	3.49e-15	1.37e-13	0.867021	22.3091	-1.73844	-11.4454	AT3G57980		DNA-binding bromodomain-containing protein
Ha412HOChr01g0014931	10.01	69.3823	1.12e-16	8.35e-15	0.892018	100.606	34.5333	-60.1777	AT3G12120	FAD2	fatty acid desaturase 2
Ha412HOChr01g0014951	7.51687	13.7598	1.13e-12	1.74e-11	0.811237	29.7755	12.6891	-5.32174	AT5G06750		Protein phosphatase 2C family protein
Ha412HOChr01g0014961	7.72806	2.12561	2.55e-09	1.49e-08	0.698551	7.08471	1.91177	-0.929166	AT2G42080		Chaperone DnaJ-domain superfamily protein
Ha412HOChr01g0014971	16.6532	0.050178	0.509666	0.545774	0.0400255	0.305185	-0.0470909	-0.0173286	AT2G42070	ATNUDT23, ATNUDX23, NUDX23	nudix hydrolase homolog 23
Ha412HOChr01g0015001	14.3219	1.38696	0.000402308	0.000777041	0.377391	4.46692	-0.792126	-1.1385	AT3G58030		RING/U-box superfamily protein
Ha412HOChr01g0015011	16.3456	1.47055	0.000290483	0.00057655	0.389559	5.41869	-1.33476	-0.617205	AT3G58030		RING/U-box superfamily protein
Ha412HOChr01g0015041	3.31033	0.185424	0.396282	0.434798	0.0545543	1.76204	0.141322	0.120042	AT5G06710	HAT14	homeobox from Arabidopsis thaliana
Ha412HOChr01g0015061	7.22514	45.6502	3.12e-09	1.78e-08	0.694889	41.0318	43.3221	-14.3922	AT3G12050		Aha1 domain-containing protein
Ha412HOChr01g0015091	12.2414	0.250177	0.00241912	0.00404919	0.305881	0.913846	-0.0157974	-0.249678	AT3G12040		DNA-3-methyladenine glycosylase (MAG)
Ha412HOChr01g0015101	11.6401	2.0612	0.00406014	0.00651708	0.283753	21.148	0.193934	-2.05205	AT5G06680	SPC98, ATGCP3, ATSPC98, GCP3	spindle pole body component 98
Ha412HOChr01g0015111	15.4499	3.27334	3.6e-08	1.58e-07	0.646102	18.1351	-2.57054	-2.02659	AT3G58040	SINAT2	seven in absentia of Arabidopsis 2
Ha412HOChr01g0015121	8.45242	2.5278	1.38e-07	5.27e-07	0.616168	8.15349	2.02445	-1.51372	AT5G27600	LACS7, ATLACS7	long-chain acyl-CoA synthetase 7
Ha412HOChr01g0015131	16.3412	0.0859556	0.550294	0.584869	0.0355528	0.756046	-0.077977	-0.0361656	AT2G41970		Protein kinase superfamily protein
Ha412HOChr01g0015141	7.63355	2.1534	0.00359805	0.00583641	0.288978	43.5281	1.95946	-0.893109	AT3G58560		DNAse I-like superfamily protein
Ha412HOChr01g0015181	19.6195	0.771719	0.820091	0.83727	0.0119486	58.6466	-0.703387	0.317485	AT2G05830		NagB/RpiA/CoA transferase-like superfamily protein
Ha412HOChr01g0015191	1.0899	0.320818	0.00028262	0.000562336	0.390573	0.642559	0.0903036	0.307846	AT5G20640		Protein of unknown function (DUF567)
Ha412HOChr01g0015251	10.9607	0.400527	0.412445	0.450877	0.0522608	7.86971	0.107644	-0.385791	NA	NA	NA
Ha412HOChr01g0015261	23.4577	3.97371	0.00118366	0.00209781	0.335309	71.2323	-0.562287	3.93373	AT5G06140	SNX1, ATSNX1	sorting nexin 1
Ha412HOChr01g0015271	10.0248	19.6419	2.91e-15	1.18e-13	0.868481	41.8217	9.71028	-17.0738	AT4G01897		unknown protein; CONTAINS InterPro DOMAIN/s: Protein of unknown function DUF952 (InterPro:IPR009297); Has 763 Blast hits to 763 proteins in 180 species: Archae - 0; Bacteria - 351; Metazoa - 0; Fungi - 0; Plants - 29; Viruses - 0; Other Eukaryotes - 383 (source: NCBI BLink).
Ha412HOChr01g0015281	16.0547	0.873926	7.42e-05	0.000164486	0.438025	3.30459	-0.763023	-0.426077	AT3G15040		Protein of unknown function, DUF584
Ha412HOChr01g0015361	12.5485	0.0696526	0.234241	0.269616	0.084206	0.206195	-0.00996798	-0.0689357	AT5G22380	anac090, NAC090	NAC domain containing protein 90
Ha412HOChr01g0015431	9.64818	3.1145	0.00607757	0.00946848	0.266026	13.7312	1.79873	-2.54257	NA	NA	NA
Ha412HOChr01g0015511	23.7157	5.19732	1.17e-08	5.76e-08	0.669496	19.8623	-0.386507	5.18292	AT3G52610		unknown protein; Has 68 Blast hits to 67 proteins in 21 species: Archae - 0; Bacteria - 11; Metazoa - 0; Fungi - 0; Plants - 55; Viruses - 0; Other Eukaryotes - 2 (source: NCBI BLink).
Ha412HOChr01g0015521	0.983095	2.69339	2.15e-10	1.68e-09	0.740558	6.69558	0.685579	2.60467	AT3G52610		unknown protein; Has 68 Blast hits to 67 proteins in 21 species: Archae - 0; Bacteria - 11; Metazoa - 0; Fungi - 0; Plants - 55; Viruses - 0; Other Eukaryotes - 2 (source: NCBI BLink).
Ha412HOChr01g0015581	14.6261	4.71309	2.45e-10	1.88e-09	0.738492	10.1803	-2.99102	-3.64239	AT2G36220		unknown protein; BEST Arabidopsis thaliana protein match is: unknown protein (TAIR:AT3G52710.1); Has 74 Blast hits to 74 proteins in 10 species: Archae - 0; Bacteria - 0; Metazoa - 0; Fungi - 0; Plants - 74; Viruses - 0; Other Eukaryotes - 0 (source: NCBI BLink).
Ha412HOChr01g0015591	6.83389	17.0066	2.92e-15	1.19e-13	0.868438	49.0454	16.603	-3.68331	AT5G03880		Thioredoxin family protein
Ha412HOChr01g0015701	21.8663	6.92967	2.69e-07	9.66e-07	0.600212	39.4808	-3.67278	5.8763	AT5G03900		Iron-sulphur cluster biosynthesis family protein
Ha412HOChr01g0015711	19.3222	0.152073	0.368133	0.407034	0.0587667	0.209414	-0.143053	0.0515948	AT5G03900		Iron-sulphur cluster biosynthesis family protein
Ha412HOChr01g0015721	7.54153	1.60752	0.00134333	0.00235781	0.330192	4.74324	1.47838	-0.631282	NA	NA	NA
Ha412HOChr01g0015751	20.0093	0.204374	0.166062	0.19724	0.103101	1.61962	-0.176744	0.102616	AT5G03900		Iron-sulphur cluster biosynthesis family protein
Ha412HOChr01g0015761	18.5999	0.909212	0.32752	0.366013	0.0654114	22.7542	-0.898021	0.142214	AT2G26060	emb1345	Transducin/WD40 repeat-like superfamily protein
Ha412HOChr01g0015771	4.60388	33.4157	7.08e-13	1.17e-11	0.816493	28.0985	31.2084	11.9434	AT3G52740		unknown protein; BEST Arabidopsis thaliana protein match is: unknown protein (TAIR:AT3G44450.1); Has 65 Blast hits to 65 proteins in 13 species: Archae - 0; Bacteria - 0; Metazoa - 0; Fungi - 0; Plants - 65; Viruses - 0; Other Eukaryotes - 0 (source: NCBI BLink).
Ha412HOChr01g0015781	20.0262	5.72238	0.000243433	0.000490102	0.396062	43.73	-4.936	2.89508	AT5G60170		RNA binding (RRM/RBD/RNP motifs) family protein
Ha412HOChr01g0015811	9.24957	0.839863	0.0516335	0.0675746	0.164405	4.16735	0.55383	-0.63138	AT1G07870		Protein kinase superfamily protein
Ha412HOChr01g0015871	14.7116	20.8918	0.0052374	0.00825555	0.272615	47.0202	-13.6161	-15.8451	AT3G45780	PHOT1, NPH1, JK224, RPT1	phototropin 1
Ha412HOChr01g0015891	18.6721	2.74366	0.00780679	0.0119344	0.254803	21.3073	-2.7013	0.480257	ATMG00580	NAD4	NADH dehydrogenase subunit 4
Ha412HOChr01g0016001	19.6159	2.8625	2.44e-05	5.9e-05	0.474696	14.6763	-2.61014	1.17519	AT3G45830		unknown protein; FUNCTIONS IN: molecular_function unknown; INVOLVED IN: biological_process unknown; LOCATED IN: cellular_component unknown; EXPRESSED IN: 24 plant structures; EXPRESSED DURING: 15 growth stages; BEST Arabidopsis thaliana protein match is: unknown protein (TAIR:AT1G02290.1); Has 499 Blast hits to 438 proteins in 100 species: Archae - 0; Bacteria - 7; Metazoa - 236; Fungi - 15; Plan…
Ha412HOChr01g0016011	23.1308	0.487339	0.0383143	0.0514497	0.179378	2.98155	-0.10994	0.474776	AT5G59980		Polymerase/histidinol phosphatase-like
Ha412HOChr01g0016041	0.826919	18.8829	7.91e-07	2.56e-06	0.57322	93.3289	4.05604	18.4422	AT1G07810	ECA1, ATECA1, ACA3	ER-type Ca2+-ATPase 1
Ha412HOChr01g0016071	20.2818	0.251726	0.179266	0.211336	0.0989324	1.96978	-0.208131	0.14159	AT5G02640		unknown protein; BEST Arabidopsis thaliana protein match is: unknown protein (TAIR:AT3G46300.1); Has 37 Blast hits to 37 proteins in 10 species: Archae - 0; Bacteria - 0; Metazoa - 0; Fungi - 0; Plants - 37; Viruses - 0; Other Eukaryotes - 0 (source: NCBI BLink).
Ha412HOChr01g0016111	0.983165	0.176573	0.622918	0.653856	0.0282797	1.54093	0.0449482	0.170756	AT2G28630	KCS12	3-ketoacyl-CoA synthase 12
Ha412HOChr01g0016121	6.11503	0.0533247	0.728152	0.752743	0.0190433	0.325699	0.0533005	-0.0016056	AT2G28630	KCS12	3-ketoacyl-CoA synthase 12
Ha412HOChr01g0016151	3.47706	7.35559	7.18e-11	6.43e-10	0.757213	29.0577	5.80859	4.51276	NA	NA	NA
Ha412HOChr01g0016161	22.0724	1.20345	0.000304989	0.000602811	0.387754	1.225	-0.58186	1.05344	AT5G59730	ATEXO70H7, EXO70H7	exocyst subunit exo70 family protein H7
Ha412HOChr01g0016231	4.74473	3.86173	4.16e-07	1.43e-06	0.589551	4.89158	3.65507	1.24635	AT2G28660		Chloroplast-targeted copper chaperone protein
Ha412HOChr01g0016251	11.3737	0.237784	7.69e-06	2.05e-05	0.510142	0.590451	0.0388131	-0.234595	AT1G29630		5'-3' exonuclease family protein
Ha412HOChr01g0016341	2.51024	5.23181	5.58e-09	2.99e-08	0.683906	26.1209	3.19604	4.14212	AT2G28680		RmlC-like cupins superfamily protein
Ha412HOChr01g0016351	21.8131	0.812393	0.000201481	0.000411616	0.402945	3.62046	-0.440122	0.682844	AT5G59740		UDP-N-acetylglucosamine (UAA) transporter family
Ha412HOChr01g0016361	19.6664	0.735425	0.1004	0.124491	0.130041	9.29565	-0.666539	0.310765	AT5G23535		KOW domain-containing protein
Ha412HOChr01g0016371	17.7844	3.84702	5.49e-12	6.75e-11	0.792251	3.43819	-3.8409	-0.217013	AT5G59750		DHBP synthase RibB-like alpha/beta domain;GTP cyclohydrolase II
Ha412HOChr01g0016391	15.3762	1.13916	0.00401152	0.00644511	0.284275	3.88501	-0.8808	-0.722407	AT5G59790		Domain of unknown function (DUF966)
Ha412HOChr01g0016421	9.13424	0.0907697	0.0111491	0.0165789	0.238533	0.273792	0.061889	-0.0663995	AT5G59800	MBD7, ATMBD7	methyl-CPG-binding domain 7
Ha412HOChr01g0016431	16.4907	0.115465	0.0578092	0.0749573	0.158664	0.353986	-0.106568	-0.0444452	AT5G59820	RHL41, ZAT12	C2H2-type zinc finger family protein
Ha412HOChr01g0016501	0.811539	0.0802967	0.402526	0.441039	0.053658	0.288841	0.0169318	0.0784912	AT2G28710		C2H2-type zinc finger family protein
Ha412HOChr01g0016511	20.8523	1.49148	0.00136102	0.00238595	0.32966	16.7803	-1.09462	1.01307	AT3G53610	ATRAB8, AtRab8B, AtRABE1a, RAB8	RAB GTPase homolog 8
Ha412HOChr01g0016511	20.8523	1.49148	0.00136102	0.00238595	0.32966	16.7803	-1.09462	1.01307	AT3G53610	ATRAB8, RAB8	RAB GTPase homolog 8
Ha412HOChr01g0016561	0.750432	10.3044	4.51e-05	0.000104118	0.454711	98.2769	2.01143	10.1062	AT5G59890	ADF4, ATADF4	actin depolymerizing factor 4
Ha412HOChr01g0016571	22.4517	0.293328	0.0028391	0.00469016	0.299114	0.436959	-0.115671	0.269558	AT1G24470	KCR2, ATKCR2	beta-ketoacyl reductase 2
Ha412HOChr01g0016581	2.80826	0.392913	1.67e-05	4.16e-05	0.486608	0.725978	0.263541	0.291422	NA	NA	NA
Ha412HOChr01g0016611	0.0532389	0.173559	0.063982	0.0823064	0.153475	0.885999	0.00241897	0.173542	NA	NA	NA
Ha412HOChr01g0016621	9.46094	4.16132	0.00163083	0.00281476	0.322273	27.7783	2.56688	-3.27532	AT2G27170	TTN7, SMC3	Structural maintenance of chromosomes (SMC) family protein
Ha412HOChr01g0016631	5.17337	6.98762	0.0338878	0.0459293	0.185461	68.8438	6.82462	1.50043	AT5G59613		unknown protein; BEST Arabidopsis thaliana protein match is: unknown protein (TAIR:AT3G46430.1); Has 30201 Blast hits to 17322 proteins in 780 species: Archae - 12; Bacteria - 1396; Metazoa - 17338; Fungi - 3422; Plants - 5037; Viruses - 0; Other Eukaryotes - 2996 (source: NCBI BLink).
Ha412HOChr01g0016631	5.17337	6.98762	0.0338878	0.0459293	0.185461	68.8438	6.82462	1.50043	AT5G59613		unknown protein; FUNCTIONS IN: molecular_function unknown; INVOLVED IN: biological_process unknown; LOCATED IN: mitochondrial respiratory chain complex III; BEST Arabidopsis thaliana protein match is: unknown protein (TAIR:AT3G46430.1).
Ha412HOChr01g0016651	23.9298	2.42139	0.468006	0.505577	0.0449739	55.4924	-0.0445049	2.42098	AT2G28800	ALB3	63 kDa inner membrane family protein
Ha412HOChr01g0016661	4.0465	0.104162	0.380905	0.419575	0.0568193	0.98806	0.0908343	0.050979	NA	NA	NA
Ha412HOChr01g0016701	10.8264	1.42073	6.68e-07	2.19e-06	0.577593	3.03476	0.429692	-1.3542	AT5G59350		unknown protein; FUNCTIONS IN: molecular_function unknown; INVOLVED IN: biological_process unknown; LOCATED IN: endomembrane system; EXPRESSED IN: 23 plant structures; EXPRESSED DURING: 13 growth stages; Has 1807 Blast hits to 1807 proteins in 277 species: Archae - 0; Bacteria - 0; Metazoa - 736; Fungi - 347; Plants - 385; Viruses - 0; Other Eukaryotes - 339 (source: NCBI BLink).
Ha412HOChr01g0016781	11.2528	2.04771	0.0015142	0.00262825	0.325314	11.1336	0.398019	-2.00865	AT3G55370	OBP3	OBF-binding protein 3
Ha412HOChr01g0016821	14.5886	295.772	1.91e-19	6.33e-17	0.926623	370.875	-185.447	-230.414	AT2G28840	XBAT31	XB3 ortholog 1 in Arabidopsis thaliana
Ha412HOChr01g0016841	5.81695	14.4766	1.32e-08	6.41e-08	0.667025	31.5235	14.46	0.693502	AT5G08450		FUNCTIONS IN: molecular_function unknown; INVOLVED IN: biological_process unknown; LOCATED IN: cellular_component unknown; EXPRESSED IN: 25 plant structures; EXPRESSED DURING: 15 growth stages; CONTAINS InterPro DOMAIN/s: Histone deacetylation protein Rxt3 (InterPro:IPR013951); Has 34444 Blast hits to 20801 proteins in 1175 species: Archae - 64; Bacteria - 2390; Metazoa - 15568; Fungi - 3729; Pla…
Ha412HOChr01g0016841	5.81695	14.4766	1.32e-08	6.41e-08	0.667025	31.5235	14.46	0.693502	AT5G08450		CONTAINS InterPro DOMAIN/s: Histone deacetylation protein Rxt3 (InterPro:IPR013951); Has 30201 Blast hits to 17322 proteins in 780 species: Archae - 12; Bacteria - 1396; Metazoa - 17338; Fungi - 3422; Plants - 5037; Viruses - 0; Other Eukaryotes - 2996 (source: NCBI BLink).
Ha412HOChr01g0016841	5.81695	14.4766	1.32e-08	6.41e-08	0.667025	31.5235	14.46	0.693502	AT5G08450		CONTAINS InterPro DOMAIN/s: Histone deacetylation protein Rxt3 (InterPro:IPR013951); Has 34444 Blast hits to 20801 proteins in 1175 species: Archae - 64; Bacteria - 2390; Metazoa - 15568; Fungi - 3729; Plants - 1886; Viruses - 208; Other Eukaryotes - 10599 (source: NCBI BLink).
Ha412HOChr01g0016931	17.4012	3.01572	0.183159	0.215486	0.0977583	59.1428	-2.97874	-0.470817	AT2G28910	CXIP4	CAX interacting protein 4
Ha412HOChr01g0016971	23.1454	10.935	2.23e-07	8.14e-07	0.604775	30.0897	-2.42628	10.6624	AT2G28930	APK1B, PK1B	protein kinase 1B
Ha412HOChr01g0016981	10.0133	4.05526	5.07e-10	3.57e-09	0.726694	12.3305	2.01543	-3.51898	AT2G28940		Protein kinase superfamily protein
Ha412HOChr01g0017001	3.84325	59.729	6.14e-13	1.04e-11	0.81808	171.854	50.4581	31.9615	AT2G37640	ATEXPA3, ATEXP3, ATHEXP ALPHA 1.9, EXP3	Barwin-like endoglucanases superfamily protein
Ha412HOChr01g0017011	23.1313	7.81499	2.05e-10	1.61e-09	0.741308	15.8418	-1.762	7.61376	NA	NA	NA
Ha412HOChr01g0017041	3.7649	0.775056	1.38e-05	3.51e-05	0.49241	2.53832	0.64611	0.428081	AT1G07540	TRFL2	TRF-like 2
Ha412HOChr01g0017051	11.2627	7.40544	6.7e-13	1.12e-11	0.817109	19.3548	1.42052	-7.26792	AT1G07530	SCL14, ATGRAS2, GRAS2	SCARECROW-like 14
Ha412HOChr01g0017061	17.738	1.75071	0.0670615	0.0859822	0.15106	30.6982	-1.7466	-0.119967	AT4G38930		Ubiquitin fusion degradation UFD1 family protein
Ha412HOChr01g0017081	9.86611	0.836464	2.86e-06	8.28e-06	0.538625	1.65971	0.443361	-0.709298	AT5G01240	LAX1	like AUXIN RESISTANT 1
Ha412HOChr01g0017091	9.41369	3.21113	5.15e-11	4.8e-10	0.762046	5.70223	2.01187	-2.50275	AT2G38120	AUX1, WAV5, PIR1, MAP1	Transmembrane amino acid transporter family protein
Ha412HOChr01g0017111	22.5873	1.00949	0.096447	0.120049	0.132156	6.16002	-0.3649	0.941235	AT5G59510	RTFL5, DVL18	ROTUNDIFOLIA like 5
Ha412HOChr01g0017151	7.32794	3.72324	2.01e-05	4.94e-05	0.480801	2.28381	3.50049	-1.26848	AT2G29500		HSP20-like chaperones superfamily protein
Ha412HOChr01g0017161	7.25939	0.315453	0.129326	0.156904	0.116589	0.315705	0.298462	-0.102133	AT2G29500		HSP20-like chaperones superfamily protein
Ha412HOChr01g0017181	18.2742	2.6502	6.94e-05	0.00015458	0.440271	21.4914	-2.64337	0.190087	AT2G29200	APUM1, PUM1	pumilio 1
Ha412HOChr01g0017201	8.15347	3.54657	0.0324978	0.0442194	0.187526	53.0882	2.99771	-1.89523	AT3G46740	TOC75-III, MAR1	translocon at the outer envelope membrane of chloroplasts 75-III
Ha412HOChr01g0017211	16.8095	0.135832	0.954342	0.959043	0.00282829	12.2447	-0.129288	-0.0416531	AT5G59250		Major facilitator superfamily protein
Ha412HOChr01g0017231	20.3492	7.57304	2.44e-06	7.15e-06	0.543118	42.6212	-6.18537	4.36946	AT1G07470		Transcription factor IIA, alpha/beta subunit
Ha412HOChr01g0017241	20.2621	8.62031	1.6e-12	2.36e-11	0.807212	26.9876	-7.15238	4.81178	AT1G07470		Transcription factor IIA, alpha/beta subunit
Ha412HOChr01g0017261	7.49054	13.2624	3.92e-09	2.18e-08	0.690627	25.1353	12.2654	-5.04492	AT3G46780	PTAC16	plastid transcriptionally active 16
Ha412HOChr01g0017271	1.15631	0.361202	1.1e-06	3.46e-06	0.564652	0.448166	0.107681	0.344778	AT5G12460		Protein of unknown function (DUF604)
Ha412HOChr01g0017281	2.90288	25.0664	2.74e-11	2.74e-10	0.770992	50.3662	17.2683	18.1695	AT2G29390	ATSMO2	sterol 4-alpha-methyl-oxidase 2-2
Ha412HOChr01g0017281	2.90288	25.0664	2.74e-11	2.74e-10	0.770992	50.3662	17.2683	18.1695	AT2G29390	SMO2-2, ATSMO2	sterol 4-alpha-methyl-oxidase 2-2
Ha412HOChr01g0017291	16.2942	0.429839	0.0891047	0.111611	0.136311	2.34575	-0.387686	-0.185637	NA	NA	NA
Ha412HOChr01g0017331	21.3793	11.6445	5.38e-08	2.27e-07	0.637374	61.2256	-7.37693	9.00968	AT3G46790	CRR2	Tetratricopeptide repeat (TPR)-like superfamily protein
Ha412HOChr01g0017361	0.342446	0.675348	0.0180507	0.0257882	0.215969	6.33344	0.0604653	0.672636	AT5G59160	TOPP2, PPO	type one serine/threonine protein phosphatase 2
Ha412HOChr01g0017371	9.98844	1.45144	4.22e-12	5.4e-11	0.795519	1.68909	0.729522	-1.25478	AT1G07410	ATRABA2B, RAB-A2B, ATRAB-A2B, RABA2b	RAB GTPase homolog A2B
Ha412HOChr01g0017391	9.03141	0.701615	3.98e-08	1.73e-07	0.643929	0.8935	0.49202	-0.50018	NA	NA	NA
Ha412HOChr01g0017421	19.1833	0.726261	6.09e-07	2.02e-06	0.579947	1.7564	-0.691692	0.221398	NA	NA	NA
Ha412HOChr01g0017441	7.55917	2.11546	1.99e-05	4.91e-05	0.481035	10.8874	1.94166	-0.839729	AT2G22260		oxidoreductase, 2OG-Fe(II) oxygenase family protein
Ha412HOChr01g0017461	16.0899	38.5528	1.49e-17	1.68e-15	0.904473	57.635	-33.8319	-18.4856	AT3G46670	UGT76E11	UDP-glucosyl transferase 76E11
Ha412HOChr01g0017471	15.734	0.902281	0.042115	0.056076	0.174661	2.7944	-0.748112	-0.50442	AT3G46670	UGT76E11	UDP-glucosyl transferase 76E11
Ha412HOChr01g0017491	7.13268	24.0713	4.05e-07	1.4e-06	0.590186	16.1634	23.0207	-7.03383	AT2G29500		HSP20-like chaperones superfamily protein
Ha412HOChr01g0017501	7.5078	21.844	2.01e-06	5.98e-06	0.548463	14.3186	20.1642	-8.40054	AT2G29500		HSP20-like chaperones superfamily protein
Ha412HOChr01g0017541	20.5337	1.16154	1.65e-08	7.86e-08	0.662408	2.68586	-0.915233	0.715213	AT1G57870	SK42	shaggy-like kinase 42
Ha412HOChr01g0017541	20.5337	1.16154	1.65e-08	7.86e-08	0.662408	2.68586	-0.915233	0.715213	AT1G57870	ATSK42, SK42	shaggy-like kinase 42
Ha412HOChr01g0017591	7.65169	6.52177	3.53e-05	8.32e-05	0.462725	4.1587	5.92149	-2.73302	AT2G29500		HSP20-like chaperones superfamily protein
Ha412HOChr01g0017601	7.60944	3.69756	8.59e-05	0.000188165	0.433001	2.73446	3.37416	-1.51228	AT2G29500		HSP20-like chaperones superfamily protein
Ha412HOChr01g0017651	7.88704	7.81975	5.51e-05	0.000124978	0.448057	5.67966	6.88475	-3.70792	AT2G29500		HSP20-like chaperones superfamily protein
Ha412HOChr01g0017661	14.1739	0.460986	0.122102	0.148892	0.119661	4.12794	-0.248427	-0.388319	AT2G29510		Protein of unknown function (DUF3527)
Ha412HOChr01g0017671	5.88298	0.191367	0.202782	0.236417	0.0921759	1.23915	0.191277	0.00586198	AT4G31980		unknown protein; CONTAINS InterPro DOMAIN/s: Protein of unknown function DUF247, plant (InterPro:IPR004158), Protein of unknown function DUF862, eukaryotic (InterPro:IPR008580); BEST Arabidopsis thaliana protein match is: Plant protein of unknown function (DUF247) (TAIR:AT5G11290.1); Has 1967 Blast hits to 1844 proteins in 183 species: Archae - 0; Bacteria - 6; Metazoa - 223; Fungi - 83; Plants -…
Ha412HOChr01g0017681	20.741	0.920142	1.06e-05	2.74e-05	0.500666	4.60256	-0.693227	0.60506	AT5G59000		RING/FYVE/PHD zinc finger superfamily protein
Ha412HOChr01g0017691	6.95692	1.26288	0.0298074	0.0408606	0.19177	9.68426	1.22346	-0.313078	NA	NA	NA
Ha412HOChr01g0017731	1.7983	9.43552	1.44e-16	1.01e-14	0.890366	21.5202	4.2799	8.40901	AT5G58960	GIL1	Plant protein of unknown function (DUF641)
Ha412HOChr01g0017741	11.7265	3.7106	5.93e-10	4.1e-09	0.724082	13.2917	0.265429	-3.70109	AT1G79830	GC5	golgin candidate 5
Ha412HOChr01g0017751	10.1685	1.93129	6.24e-07	2.06e-06	0.579327	7.09494	0.890928	-1.71351	AT2G38070		Protein of unknown function (DUF740)
Ha412HOChr01g0017801	3.88689	0.187084	0.382874	0.4215	0.0565244	1.97338	0.159179	0.0982979	NA	NA	NA
Ha412HOChr01g0017811	18.4002	0.809445	9.58e-05	0.00020792	0.42925	3.43758	-0.805007	0.084647	AT5G04110	GYRB3	DNA GYRASE B3
Ha412HOChr01g0017891	18.2939	10.0938	0.000101216	0.000218581	0.427344	44.9233	-10.064	0.775804	AT3G54140	ATPTR1, PTR1	peptide transporter 1
Ha412HOChr01g0017911	3.15973	11.5134	2.59e-10	1.98e-09	0.737615	39.633	8.47446	7.79378	AT5G58900		Homeodomain-like transcriptional regulator
Ha412HOChr01g0017921	23.323	0.779995	4.15e-08	1.8e-07	0.643067	1.50016	-0.137528	0.767774	AT3G47000		Glycosyl hydrolase family protein
Ha412HOChr01g0017931	18.1022	1.39658	0.410388	0.448844	0.052548	33.0232	-1.39608	0.0373452	AT3G47000		Glycosyl hydrolase family protein
Ha412HOChr01g0017941	16.5068	0.529858	0.046023	0.0608113	0.17021	1.48967	-0.489886	-0.201893	AT3G47000		Glycosyl hydrolase family protein
Ha412HOChr01g0018011	5.13126	1.51363	0.645932	0.675702	0.0261408	50.4732	1.47465	0.341292	AT1G07320	RPL4	ribosomal protein L4
Ha412HOChr01g0018061	9.85009	9.275	8.52e-10	5.66e-09	0.717942	44.4183	4.9491	-7.84424	AT1G73020		unknown protein; FUNCTIONS IN: molecular_function unknown; INVOLVED IN: biological_process unknown; LOCATED IN: cellular_component unknown; EXPRESSED IN: 22 plant structures; EXPRESSED DURING: 13 growth stages; CONTAINS InterPro DOMAIN/s: Protein of unknown function DUF590 (InterPro:IPR007632).
Ha412HOChr01g0018061	9.85009	9.275	8.52e-10	5.66e-09	0.717942	44.4183	4.9491	-7.84424	AT1G73020		unknown protein; CONTAINS InterPro DOMAIN/s: Protein of unknown function DUF590 (InterPro:IPR007632); Has 1198 Blast hits to 1128 proteins in 154 species: Archae - 0; Bacteria - 0; Metazoa - 809; Fungi - 158; Plants - 25; Viruses - 0; Other Eukaryotes - 206 (source: NCBI BLink).
Ha412HOChr01g0018071	16.9981	0.529379	0.0626895	0.0807933	0.154521	9.29153	-0.511272	-0.13727	AT3G17750		Protein kinase superfamily protein
Ha412HOChr01g0018081	8.76769	5.88597	1.05e-10	8.94e-10	0.75149	13.0424	4.40728	-3.90134	AT4G19160		unknown protein; Has 35333 Blast hits to 34131 proteins in 2444 species: Archae - 798; Bacteria - 22429; Metazoa - 974; Fungi - 991; Plants - 531; Viruses - 0; Other Eukaryotes - 9610 (source: NCBI BLink).
Ha412HOChr01g0018081	8.76769	5.88597	1.05e-10	8.94e-10	0.75149	13.0424	4.40728	-3.90134	AT4G19160		unknown protein; Has 30201 Blast hits to 17322 proteins in 780 species: Archae - 12; Bacteria - 1396; Metazoa - 17338; Fungi - 3422; Plants - 5037; Viruses - 0; Other Eukaryotes - 2996 (source: NCBI BLink).
Ha412HOChr01g0018081	8.76769	5.88597	1.05e-10	8.94e-10	0.75149	13.0424	4.40728	-3.90134	AT4G19160		unknown protein; Has 315 Blast hits to 315 proteins in 152 species: Archae - 0; Bacteria - 250; Metazoa - 2; Fungi - 0; Plants - 46; Viruses - 0; Other Eukaryotes - 17 (source: NCBI BLink).
Ha412HOChr01g0018091	2.4061	16.0044	1.6e-07	6.04e-07	0.612567	23.4533	9.42782	12.9328	AT2G29670		Tetratricopeptide repeat (TPR)-like superfamily protein
Ha412HOChr01g0018101	12.5002	0.876305	2.81e-07	1e-06	0.599184	1.94123	-0.114422	-0.868803	AT2G29760	OTP81	Tetratricopeptide repeat (TPR)-like superfamily protein
Ha412HOChr01g0018131	4.95662	8.22785	8.46e-07	2.72e-06	0.571491	17.3843	7.9228	2.21964	AT5G58760	DDB2	damaged DNA binding 2
Ha412HOChr01g0018141	11.2756	1.7383	0.000345762	0.000676066	0.38308	19.1032	0.327678	-1.70713	AT3G24315	AtSec20	Sec20 family protein
Ha412HOChr01g0018151	13.1653	10.3156	2.31e-08	1.06e-07	0.655488	11.9525	-3.09845	-9.83932	AT5G58700	ATPLC4, PLC4	phosphatidylinositol-speciwc phospholipase C4
Ha412HOChr01g0018211	19.657	52.3669	1.89e-12	2.7e-11	0.805252	170.431	-47.5161	22.0115	AT2G29970		Double Clp-N motif-containing P-loop nucleoside triphosphate hydrolases superfamily protein
Ha412HOChr01g0018231	3.10846	23.4532	2.22e-07	8.12e-07	0.604822	59.2991	17.0481	16.1064	AT5G05580	FAD8	fatty acid desaturase 8
Ha412HOChr01g0018241	20.8791	13.6998	1.49e-14	4.56e-13	0.854772	20.6605	-9.98898	9.37573	AT2G29990	NDA2	alternative NAD(P)H dehydrogenase 2
Ha412HOChr01g0018341	22.6373	49.9408	1.18e-10	9.83e-10	0.749853	80.613	-17.441	46.7963	AT5G58600	PMR5, TBL44	Plant protein of unknown function (DUF828)
Ha412HOChr01g0018341	22.6373	49.9408	1.18e-10	9.83e-10	0.749853	80.613	-17.441	46.7963	AT5G58600	PMR5	Plant protein of unknown function (DUF828)
Ha412HOChr01g0018381	20.0106	1.42212	6.35e-05	0.000142542	0.443298	4.49624	-1.22962	0.714481	AT2G30020		Protein phosphatase 2C family protein
Ha412HOChr01g0018401	23.4223	1.12279	2.19e-07	8.01e-07	0.60519	1.17469	-0.169157	1.10997	AT2G30040	MAPKKK14	mitogen-activated protein kinase kinase kinase 14
Ha412HOChr01g0018411	6.14742	52.3102	3.77e-07	1.31e-06	0.591982	482.137	52.2712	-2.01834	AT5G58590	RANBP1	RAN binding protein 1
Ha412HOChr01g0018461	13.0386	1.76442	0.0308914	0.04224	0.190019	15.3273	-0.473844	-1.6996	AT3G05820	INVH, At-A/N-InvH	invertase H
Ha412HOChr01g0018491	20.8855	25.739	1.28e-20	8.08e-18	0.937712	46.0744	-18.7375	17.6466	AT1G07110	F2KP, ATF2KP, FKFBP	fructose-2,6-bisphosphatase
Ha412HOChr01g0018501	1.00373	20.4026	1.16e-15	5.5e-14	0.875595	52.801	5.29982	19.7022	AT2G30080	ZIP6, ATZIP6	ZIP metal ion transporter family
Ha412HOChr01g0018531	21.264	1.82907	2.65e-05	6.37e-05	0.471979	4.22087	-1.20095	1.37957	AT2G38300		myb-like HTH transcriptional regulator family protein
Ha412HOChr01g0018581	21.1057	3.19521	2.24e-09	1.33e-08	0.700895	13.3405	-2.19597	2.32101	AT2G30100		pentatricopeptide (PPR) repeat-containing protein
Ha412HOChr01g0018591	23.9846	27.0326	2.9e-10	2.18e-09	0.735784	57.4674	-0.108819	27.0324	AT3G51770	ETO1, ATEOL1	tetratricopeptide repeat (TPR)-containing protein
Ha412HOChr01g0018591	23.9846	27.0326	2.9e-10	2.18e-09	0.735784	57.4674	-0.108819	27.0324	AT3G51770	ETO1	tetratricopeptide repeat (TPR)-containing protein
Ha412HOChr01g0018601	15.695	33.0578	1.46e-12	2.19e-11	0.808265	37.6286	-27.2192	-18.7599	AT2G40270		Protein kinase family protein
Ha412HOChr01g0018621	5.63291	1.8564	3.26e-06	9.32e-06	0.535005	5.49017	1.84784	0.178135	AT5G58530		Glutaredoxin family protein
Ha412HOChr01g0018641	8.96514	3.36413	1.54e-06	4.71e-06	0.555638	16.9032	2.40041	-2.35699	AT1G49380		cytochrome c biogenesis protein family
Ha412HOChr01g0018661	23.8588	4.82007	7.66e-07	2.48e-06	0.574061	9.20992	-0.17809	4.81678	AT4G36750		Quinone reductase family protein
Ha412HOChr01g0018701	22.4776	5.4086	2.88e-05	6.88e-05	0.469364	51.2767	-2.09905	4.98466	AT1G65650	UCH2	Peptidase C12, ubiquitin carboxyl-terminal hydrolase 1
Ha412HOChr01g0018761	21.1038	6.09129	1.81e-16	1.21e-14	0.888863	12.4213	-4.18853	4.42267	AT1G07090	LSH6	Protein of unknown function (DUF640)
Ha412HOChr01g0018781	9.58849	0.173586	0.000223144	0.000452409	0.399239	0.292961	0.102454	-0.140126	AT1G53310	ATPPC1, PEPC1, ATPEPC1, PPC1	phosphoenolpyruvate carboxylase 1
Ha412HOChr01g0018821	11.6904	3.62315	6.34e-06	1.72e-05	0.515863	24.9279	0.293342	-3.61126	AT1G07080		Thioredoxin superfamily protein
Ha412HOChr01g0018831	8.23437	45.1373	9.09e-05	0.000198354	0.431047	109.027	37.6326	-24.9231	AT1G07080		Thioredoxin superfamily protein
Ha412HOChr01g0018841	5.74152	1.52667	0.167088	0.19836	0.102766	33.8906	1.52317	0.103229	AT5G58470	TAF15b	TBP-associated factor 15B
Ha412HOChr01g0018861	0.0261832	2.40986	1.38e-09	8.67e-09	0.709557	4.29962	0.0165188	2.4098	AT2G30140		UDP-Glycosyltransferase superfamily protein
Ha412HOChr01g0018871	3.60405	4.68169	1.86e-06	5.6e-06	0.550493	17.9529	3.79049	2.74781	AT4G30080	ARF16	auxin response factor 16
Ha412HOChr01g0018881	1.67614	1.48895	1.9e-05	4.7e-05	0.48252	10.551	0.632605	1.34788	AT2G30160		Mitochondrial substrate carrier family protein
Ha412HOChr01g0019011	22.6104	17.6539	1.03e-08	5.13e-08	0.672041	37.4567	-6.28176	16.4985	ATCG00750	RPS11	ribosomal protein S11
Ha412HOChr01g0019081	17.8314	0.855428	0.00545177	0.00856718	0.270844	2.64831	-0.854595	-0.0377443	ATCG00680	PSBB	photosystem II reaction center protein B
Ha412HOChr01g0019091	7.11282	1.40727	0.543896	0.57869	0.036236	16.8634	1.34797	-0.404215	ATCG00710	PSBH	photosystem II reaction center protein H
Ha412HOChr01g0019101	8.01253	0.33263	0.766633	0.788148	0.0159769	8.82148	0.287519	-0.167259	ATCG00720	PETB	photosynthetic electron transfer B
Ha412HOChr01g0019121	17.3499	0.508376	0.214074	0.248409	0.0891892	4.37668	-0.501031	-0.0861038	ATCG00720	PETB	photosynthetic electron transfer B
Ha412HOChr01g0019251	16.6361	0.114343	0.235009	0.270427	0.0840243	0.365876	-0.107131	-0.0399662	NA	NA	NA
Ha412HOChr01g0019341	11.0765	0.701395	0.102145	0.126457	0.129132	4.11759	0.167926	-0.680997	ATCG00680	PSBB	photosystem II reaction center protein B
Ha412HOChr01g0019351	10.4491	3.87229	0.0240487	0.0335194	0.202218	19.759	1.5294	-3.55747	ATCG00680	PSBB	photosystem II reaction center protein B
Ha412HOChr01g0019371	16.892	0.738155	0.0435711	0.057852	0.172959	5.2976	-0.707316	-0.211131	ATCG00720	PETB	photosynthetic electron transfer B
Ha412HOChr01g0019381	15.1636	0.046336	0.753165	0.775846	0.0170333	0.132302	-0.0341376	-0.0313313	ATCG00730	PETD	photosynthetic electron transfer D
Ha412HOChr01g0019401	19.1339	0.877319	1.79e-05	4.45e-05	0.484379	1.40301	-0.838943	0.256637	ATCG00730	PETD	photosynthetic electron transfer D
Ha412HOChr01g0019821	10.6674	7.90431	3.08e-07	1.09e-06	0.596931	42.401	2.70208	-7.42812	AT2G30200		catalytics;transferases;[acyl-carrier-protein] S-malonyltransferases;binding
Ha412HOChr01g0019881	9.79791	2.38985	1.81e-05	4.49e-05	0.484061	12.8552	1.3027	-2.00358	AT1G07010		Calcineurin-like metallo-phosphoesterase superfamily protein
Ha412HOChr01g0019911	14.0713	0.491154	0.0329867	0.0448166	0.186791	4.2446	-0.25347	-0.420696	AT4G38180	FRS5	FAR1-related sequence 5
Ha412HOChr01g0019941	15.8429	0.209582	0.000177268	0.000366042	0.40756	0.38934	-0.177041	-0.112166	AT3G24520	AT-HSFC1, HSFC1	heat shock transcription factor C1
Ha412HOChr01g0019971	10.2914	0.180297	0.441689	0.479538	0.0483179	3.16065	0.0779855	-0.162558	AT3G20050	ATTCP-1, TCP-1	T-complex protein 1 alpha subunit
Ha412HOChr01g0019981	15.1726	8.09716	0.000119186	0.000254372	0.421644	28.0337	-5.97836	-5.46107	AT5G58430	ATEXO70B1, EXO70B1	exocyst subunit exo70 family protein B1
Ha412HOChr01g0020031	19.1692	0.12071	0.119064	0.145552	0.121005	0.256336	-0.115099	0.0363755	AT2G38470	WRKY33, ATWRKY33	WRKY DNA-binding protein 33
Ha412HOChr01g0020051	10.1653	0.513329	0.000462281	0.000883113	0.372125	1.85619	0.237189	-0.455245	AT5G11680		FUNCTIONS IN: molecular_function unknown; INVOLVED IN: biological_process unknown; LOCATED IN: cytosol, plasma membrane; EXPRESSED IN: 26 plant structures; EXPRESSED DURING: 15 growth stages; CONTAINS InterPro DOMAIN/s: WW-domain-binding protein (InterPro:IPR018826); Has 1807 Blast hits to 1807 proteins in 277 species: Archae - 0; Bacteria - 0; Metazoa - 736; Fungi - 347; Plants - 385; Viruses - …
Ha412HOChr01g0020221	0.553642	8.06358	1.16e-11	1.28e-10	0.782655	11.1641	1.16467	7.97902	AT2G30300		Major facilitator superfamily protein
Ha412HOChr01g0020341	9.21644	0.52685	0.220498	0.255185	0.0875558	7.54172	0.350843	-0.39304	AT1G80660	HA9	H(+)-ATPase 9
Ha412HOChr01g0020341	9.21644	0.52685	0.220498	0.255185	0.0875558	7.54172	0.350843	-0.39304	AT1G80660	AHA9, HA9	H(+)-ATPase 9
Ha412HOChr01g0020351	2.2253	0.241683	0.0032245	0.00527568	0.293686	0.819751	0.132969	0.201816	AT2G44640		FUNCTIONS IN: molecular_function unknown; INVOLVED IN: biological_process unknown; LOCATED IN: mitochondrion, chloroplast, plasma membrane, plastid, chloroplast envelope; EXPRESSED IN: 23 plant structures; EXPRESSED DURING: 13 growth stages; CONTAINS InterPro DOMAIN/s: Protein of unknown function DUF3769 (InterPro:IPR022244); BEST Arabidopsis thaliana protein match is: pigment defective 320 (TAIR…
Ha412HOChr01g0020421	10.9417	0.125221	0.00342696	0.00558012	0.291075	0.296407	0.0342517	-0.120446	NA	NA	NA
Ha412HOChr01g0020461	10.3743	0.0301086	0.824664	0.841509	0.0116156	0.285085	0.0124312	-0.0274225	NA	NA	NA
Ha412HOChr01g0020481	5.17914	0.217137	0.767195	0.788702	0.0159332	2.52671	0.212142	0.0463047	AT3G17950		unknown protein; FUNCTIONS IN: molecular_function unknown; INVOLVED IN: biological_process unknown; LOCATED IN: chloroplast; EXPRESSED IN: 17 plant structures; EXPRESSED DURING: 10 growth stages; Has 35333 Blast hits to 34131 proteins in 2444 species: Archae - 798; Bacteria - 22429; Metazoa - 974; Fungi - 991; Plants - 531; Viruses - 0; Other Eukaryotes - 9610 (source: NCBI BLink).
Ha412HOChr01g0020481	5.17914	0.217137	0.767195	0.788702	0.0159332	2.52671	0.212142	0.0463047	AT3G17950		unknown protein; FUNCTIONS IN: molecular_function unknown; INVOLVED IN: biological_process unknown; LOCATED IN: chloroplast; EXPRESSED IN: 17 plant structures; EXPRESSED DURING: 10 growth stages; Has 63 Blast hits to 63 proteins in 12 species: Archae - 0; Bacteria - 0; Metazoa - 0; Fungi - 0; Plants - 63; Viruses - 0; Other Eukaryotes - 0 (source: NCBI BLink).
Ha412HOChr01g0020491	5.44115	3.34494	9.12e-08	3.65e-07	0.625592	8.77002	3.3092	0.487642	AT3G17950		unknown protein; FUNCTIONS IN: molecular_function unknown; INVOLVED IN: biological_process unknown; LOCATED IN: chloroplast; EXPRESSED IN: 17 plant structures; EXPRESSED DURING: 10 growth stages; Has 63 Blast hits to 63 proteins in 12 species: Archae - 0; Bacteria - 0; Metazoa - 0; Fungi - 0; Plants - 63; Viruses - 0; Other Eukaryotes - 0 (source: NCBI BLink).
Ha412HOChr01g0020491	5.44115	3.34494	9.12e-08	3.65e-07	0.625592	8.77002	3.3092	0.487642	AT3G17950		unknown protein; FUNCTIONS IN: molecular_function unknown; INVOLVED IN: biological_process unknown; LOCATED IN: chloroplast; EXPRESSED IN: 17 plant structures; EXPRESSED DURING: 10 growth stages; Has 35333 Blast hits to 34131 proteins in 2444 species: Archae - 798; Bacteria - 22429; Metazoa - 974; Fungi - 991; Plants - 531; Viruses - 0; Other Eukaryotes - 9610 (source: NCBI BLink).
Ha412HOChr01g0020501	4.06229	0.195106	0.806058	0.824351	0.0129816	9.02786	0.170535	0.0947847	AT2G30330	BLOS1	GCN5L1 family protein
Ha412HOChr01g0020511	13.997	3.25742	0.00185186	0.00316483	0.317032	29.1619	-1.62648	-2.82229	NA	NA	NA
Ha412HOChr01g0020551	2.67826	2.26225	0.121699	0.148443	0.119837	10.9912	1.4594	1.72857	AT5G05340		Peroxidase superfamily protein
Ha412HOChr01g0020561	3.5091	0.152964	0.104565	0.129204	0.127895	0.526871	0.121576	0.092829	AT2G40470	LBD15, ASL11	LOB domain-containing protein 15
Ha412HOChr01g0020631	11.5154	0.0626792	0.64321	0.673082	0.02639	0.483561	0.00792997	-0.0621756	ATMG01320	NAD2B, NAD2.2, NAD2	NADH dehydrogenase 2B
Ha412HOChr01g0020741	11.4441	104.189	0.122456	0.149276	0.119507	836.487	15.1098	-103.087	ATMG01190	ATP1	ATP synthase subunit 1
Ha412HOChr01g0020781	15.6263	0.103924	0.367696	0.406629	0.0588346	0.662937	-0.0844958	-0.0605038	ATMG00665	NAD5B, NAD5.2, NAD5	NADH dehydrogenase 5B
Ha412HOChr01g0020791	17.3234	0.148404	0.55197	0.586467	0.035375	1.33129	-0.146082	-0.0261497	ATMG00080	RPL16	ribosomal protein L16
Ha412HOChr01g0020801	22.7252	15.2307	3.3e-09	1.87e-08	0.693817	24.2274	-4.98941	14.3903	AT2G30360	CIPK11, PKS5, SIP4, SNRK3.22	SOS3-interacting protein 4
Ha412HOChr01g0020811	20.3903	2.22783	7.67e-09	3.97e-08	0.677758	7.49638	-1.80568	1.30489	AT5G58370		P-loop containing nucleoside triphosphate hydrolases superfamily protein
Ha412HOChr01g0020821	3.91228	8.03879	3.67e-06	1.04e-05	0.531608	53.9114	6.86766	4.17821	AT5G58375		Methyltransferase-related protein
Ha412HOChr01g0020831	17.6266	0.496689	0.212962	0.247245	0.0894767	8.13062	-0.494318	-0.0484736	NA	NA	NA
Ha412HOChr01g0020841	23.5254	0.0540033	0.382139	0.420772	0.0566343	0.301258	-0.00669256	0.053587	AT5G58380	CIPK10, PKS2, SIP1, SNRK3.8	SOS3-interacting protein 1
Ha412HOChr01g0020891	20.0073	5.57502	1.89e-10	1.5e-09	0.742568	12.2314	-4.8228	2.79669	AT2G30370	CHAL, EPFL6	allergen-related
Ha412HOChr01g0020901	0.572631	2.55304	0.0204322	0.0289038	0.210059	15.7477	0.381305	2.5244	AT5G58350	WNK4, ZIK2	with no lysine (K) kinase 4
Ha412HOChr01g0020931	20.8079	5.81716	1.86e-11	1.94e-10	0.776293	19.0803	-4.31497	3.90133	AT3G51620		PAP/OAS1 substrate-binding domain superfamily
Ha412HOChr01g0020951	6.11038	10.7609	0.000623059	0.00116045	0.360664	74.7182	10.7564	-0.310929	AT3G56340		Ribosomal protein S26e family protein
Ha412HOChr01g0020971	21.6731	2.42301	2.58e-06	7.52e-06	0.541584	13.1267	-1.38643	1.98716	AT4G32010	HSL1, HSI2-L1, VAL2	HSI2-like 1
Ha412HOChr01g0021121	23.1229	0.959927	0.00377097	0.00609166	0.286953	9.70918	-0.21848	0.934733	AT1G55150		DEA(D/H)-box RNA helicase family protein
Ha412HOChr01g0021131	9.45927	15.4196	2.49e-14	7e-13	0.850181	54.6238	9.51675	-12.1324	AT5G58320		Kinase interacting (KIP1-like) family protein
Ha412HOChr01g0021191	8.07992	0.701334	2.59e-05	6.23e-05	0.472792	1.67004	0.599904	-0.363298	AT2G03690		coenzyme Q biosynthesis Coq4 family protein / ubiquinone biosynthesis Coq4 family protein
Ha412HOChr01g0021221	6.15712	0.263084	0.0153163	0.0222066	0.223736	1.4684	0.262861	-0.0108184	AT3G20440	EMB2729, BE1	Alpha amylase family protein
Ha412HOChr01g0021221	6.15712	0.263084	0.0153163	0.0222066	0.223736	1.4684	0.262861	-0.0108184	AT3G20440	EMB2729	Alpha amylase family protein
Ha412HOChr01g0021311	14.8473	0.132595	0.000763183	0.00139917	0.352755	0.169764	-0.0899378	-0.0974296	NA	NA	NA
Ha412HOChr01g0021351	15.5788	2.91058	0.000385381	0.000746761	0.37901	8.05015	-2.34517	-1.72385	AT4G27950	CRF4	cytokinin response factor 4
Ha412HOChr01g0021371	6.07874	40.4772	1.22e-07	4.74e-07	0.618929	238.584	40.4686	-0.834298	AT4G27960	UBC9	ubiquitin conjugating enzyme 9
Ha412HOChr01g0021401	8.74367	41.4192	6.82e-10	4.64e-09	0.721715	154.607	31.1858	-27.2579	AT1G26910	RPL10B	Ribosomal protein L16p/L10e family protein
Ha412HOChr01g0021471	16.573	0.915995	0.417268	0.455828	0.0515927	10.0965	-0.852816	-0.334293	ATMG00520	MATR	Intron maturase, type II family protein
Ha412HOChr01g0021531	7.19906	0.346423	0.00821493	0.0125067	0.252498	1.0819	0.329494	-0.10697	AT5G25120	CYP71B11	ytochrome p450, family 71, subfamily B, polypeptide 11
Ha412HOChr01g0021541	6.41067	0.361556	0.0912253	0.114066	0.135079	3.77698	0.359469	-0.0387968	AT4G17620		glycine-rich protein
Ha412HOChr01g0021551	13.8066	18.6047	8.18e-05	0.000180035	0.434669	113.162	-8.47508	-16.5622	NA	NA	NA
Ha412HOChr01g0021611	17.2573	1.17368	5.14e-05	0.000117286	0.450364	3.71488	-1.15157	-0.226771	AT4G23130	CRK5, RLK6	cysteine-rich RLK (RECEPTOR-like protein kinase) 5
Ha412HOChr01g0021781	8.21635	6.29108	0.00289955	0.00478492	0.298219	43.1609	5.26143	-3.44893	AT5G58250		unknown protein; FUNCTIONS IN: molecular_function unknown; INVOLVED IN: biological_process unknown; LOCATED IN: thylakoid, chloroplast; EXPRESSED IN: 22 plant structures; EXPRESSED DURING: 14 growth stages; CONTAINS InterPro DOMAIN/s: Protein of unknown function DUF2488 (InterPro:IPR019616); Has 1807 Blast hits to 1807 proteins in 277 species: Archae - 0; Bacteria - 0; Metazoa - 736; Fungi - 347;…
Ha412HOChr01g0021831	10.0199	0.555618	1.23e-06	3.83e-06	0.56168	1.1752	0.275296	-0.482622	AT5G23860	TUB8	tubulin beta 8
Ha412HOChr01g0021881	11.1569	0.370744	0.030941	0.0422988	0.18994	1.2389	0.0811722	-0.361749	NA	NA	NA
Ha412HOChr01g0021951	0.794641	0.0504353	0.75389	0.776452	0.016976	0.0821668	0.0104169	0.0493478	NA	NA	NA
Ha412HOChr01g0022081	5.57748	0.117014	0.0889081	0.111377	0.136426	1.21363	0.116299	0.0129172	NA	NA	NA
Ha412HOChr01g0022091	7.76326	1.25462	0.0171508	0.0246171	0.218396	10.2719	1.1233	-0.558809	AT1G31360	RECQL2, MED34	RECQ helicase L2
Ha412HOChr01g0022091	7.76326	1.25462	0.0171508	0.0246171	0.218396	10.2719	1.1233	-0.558809	AT1G31360	RECQL2, ATRECQ2, MED34	RECQ helicase L2
Ha412HOChr01g0022101	1.5521	4.73965	1.03e-12	1.62e-11	0.812241	12.0356	1.87334	4.35372	AT1G09575		Protein of unknown function (DUF607)
Ha412HOChr01g0022151	18.1774	0.0233587	0.953301	0.958138	0.00289425	0.593646	-0.0233336	0.00108433	AT2G29880		unknown protein; BEST Arabidopsis thaliana protein match is: unknown protein (TAIR:AT5G27260.1); Has 260 Blast hits to 212 proteins in 20 species: Archae - 0; Bacteria - 0; Metazoa - 1; Fungi - 10; Plants - 240; Viruses - 0; Other Eukaryotes - 9 (source: NCBI BLink).
Ha412HOChr01g0022161	1.09021	0.440933	0.0370052	0.0497978	0.181105	2.2437	0.124148	0.423095	AT4G31980		unknown protein; CONTAINS InterPro DOMAIN/s: Protein of unknown function DUF247, plant (InterPro:IPR004158), Protein of unknown function DUF862, eukaryotic (InterPro:IPR008580); BEST Arabidopsis thaliana protein match is: Plant protein of unknown function (DUF247) (TAIR:AT5G11290.1); Has 1967 Blast hits to 1844 proteins in 183 species: Archae - 0; Bacteria - 6; Metazoa - 223; Fungi - 83; Plants -…
Ha412HOChr01g0022181	1.44574	0.41635	0.0240927	0.0335766	0.202129	2.07981	0.15385	0.386881	AT4G31980		unknown protein; CONTAINS InterPro DOMAIN/s: Protein of unknown function DUF247, plant (InterPro:IPR004158), Protein of unknown function DUF862, eukaryotic (InterPro:IPR008580); BEST Arabidopsis thaliana protein match is: Plant protein of unknown function (DUF247) (TAIR:AT5G11290.1); Has 1967 Blast hits to 1844 proteins in 183 species: Archae - 0; Bacteria - 6; Metazoa - 223; Fungi - 83; Plants -…
Ha412HOChr01g0022191	10.1996	0.440894	0.000911757	0.00164754	0.34574	1.39809	0.200206	-0.392817	AT3G18524	MSH2, ATMSH2	MUTS homolog 2
Ha412HOChr01g0022231	20.5315	2.67869	5.46e-08	2.3e-07	0.637047	12.8599	-2.1116	1.64818	AT4G10360		TRAM, LAG1 and CLN8 (TLC) lipid-sensing domain containing protein
Ha412HOChr01g0022241	19.4353	80.0119	5.38e-14	1.31e-12	0.84304	143.005	-74.4297	29.3619	AT5G10860		Cystathionine beta-synthase (CBS) family protein
Ha412HOChr01g0022261	15.5066	5.09547	1.49e-08	7.15e-08	0.664565	36.1691	-4.04787	-3.09492	AT2G26970		Polynucleotidyl transferase, ribonuclease H-like superfamily protein
Ha412HOChr01g0022271	2.75502	11.3196	1.61e-09	9.88e-09	0.706899	75.7231	7.47472	8.50073	AT3G25530	GHBDH, ATGHBDH, GLYR1, GR1	glyoxylate reductase 1
Ha412HOChr01g0022321	13.1151	20.2522	3.91e-11	3.75e-10	0.76599	34.3792	-5.82873	-19.3953	AT4G02600	MLO1, ATMLO1	Seven transmembrane MLO family protein
Ha412HOChr01g0022361	1.0216	21.1396	5.29e-10	3.7e-09	0.72599	71.6242	5.58673	20.388	AT4G02600	MLO1, ATMLO1	Seven transmembrane MLO family protein
Ha412HOChr01g0022381	12.7841	1.24012	0.0428372	0.0569775	0.17381	18.8417	-0.252794	-1.21408	AT4G12770		Chaperone DnaJ-domain superfamily protein
Ha412HOChr01g0022431	8.82992	1.54407	1.8e-09	1.09e-08	0.704885	5.79945	1.13934	-1.04214	AT3G07565		Protein of unknown function (DUF3755)
Ha412HOChr01g0022491	8.67259	1.03503	2.41e-08	1.1e-07	0.654628	2.28967	0.791849	-0.666534	AT5G61990		Pentatricopeptide repeat (PPR) superfamily protein
Ha412HOChr01g0022501	8.64503	6.54551	1.92e-12	2.74e-11	0.805075	19.1754	5.0379	-4.1789	AT3G16710		Pentatricopeptide repeat (PPR) superfamily protein
Ha412HOChr01g0022521	7.72376	1.08028	0.193846	0.226845	0.094652	16.5867	0.972129	-0.471127	AT3G25520	ATL5	ribosomal protein L5
Ha412HOChr01g0022521	7.72376	1.08028	0.193846	0.226845	0.094652	16.5867	0.972129	-0.471127	AT3G25520	ATL5, PGY3, OLI5, RPL5A	ribosomal protein L5
Ha412HOChr01g0022561	5.49755	0.100044	0.464273	0.501866	0.0454373	0.801593	0.0991795	0.0131218	NA	NA	NA
Ha412HOChr01g0022581	8.65786	0.42556	9.54e-05	0.000207052	0.42941	1.12065	0.326627	-0.272792	AT1G12700		ATP binding;nucleic acid binding;helicases
Ha412HOChr01g0022591	12.1458	0.12778	0.0928619	0.115929	0.134146	0.359576	-0.00487674	-0.127687	NA	NA	NA
Ha412HOChr01g0022611	7.72439	13.7863	0.000638996	0.00118799	0.359685	138.775	12.4052	-6.01449	AT3G25520	ATL5, PGY3, OLI5, RPL5A	ribosomal protein L5
Ha412HOChr01g0022611	7.72439	13.7863	0.000638996	0.00118799	0.359685	138.775	12.4052	-6.01449	AT3G25520	ATL5	ribosomal protein L5
Ha412HOChr01g0022631	9.1397	1.8888	0.00555325	0.00871218	0.270029	21.8337	1.28585	-1.38353	AT5G48340		unknown protein; Has 1807 Blast hits to 1807 proteins in 277 species: Archae - 0; Bacteria - 0; Metazoa - 736; Fungi - 347; Plants - 385; Viruses - 0; Other Eukaryotes - 339 (source: NCBI BLink).
Ha412HOChr01g0022631	9.1397	1.8888	0.00555325	0.00871218	0.270029	21.8337	1.28585	-1.38353	AT5G48340		unknown protein; FUNCTIONS IN: molecular_function unknown; INVOLVED IN: biological_process unknown; LOCATED IN: cellular_component unknown; EXPRESSED IN: 24 plant structures; EXPRESSED DURING: 14 growth stages.
Ha412HOChr01g0022641	8.98678	0.0699793	0.821465	0.838522	0.0118484	1.61776	0.0496538	-0.0493113	NA	NA	NA
Ha412HOChr01g0022651	18.7757	0.313764	0.143312	0.172326	0.111074	1.9753	-0.307316	0.0632831	AT4G31980		unknown protein; CONTAINS InterPro DOMAIN/s: Protein of unknown function DUF247, plant (InterPro:IPR004158), Protein of unknown function DUF862, eukaryotic (InterPro:IPR008580); BEST Arabidopsis thaliana protein match is: Plant protein of unknown function (DUF247) (TAIR:AT5G11290.1); Has 1967 Blast hits to 1844 proteins in 183 species: Archae - 0; Bacteria - 6; Metazoa - 223; Fungi - 83; Plants -…
Ha412HOChr01g0022681	7.37526	0.279538	0.0340353	0.0461108	0.185247	1.22188	0.261615	-0.0984852	NA	NA	NA
Ha412HOChr01g0022731	7.60207	0.0517805	0.67601	0.703931	0.0234508	0.411281	0.0472925	-0.0210866	NA	NA	NA
Ha412HOChr01g0022791	20.5519	35.7116	3.37e-14	8.97e-13	0.847427	161.707	-28.0341	22.1225	AT5G48385		FRIGIDA-like protein
Ha412HOChr01g0022801	20.2443	26.3638	2.09e-10	1.64e-09	0.740994	86.5046	-21.9427	14.6139	AT5G48380	BIR1	BAK1-interacting receptor-like kinase 1
Ha412HOChr01g0022821	12.2831	3.0602	4.73e-06	1.31e-05	0.524361	23.9011	-0.226636	-3.0518	AT5G48370		Thioesterase/thiol ester dehydrase-isomerase superfamily protein
Ha412HOChr01g0022831	8.23823	14.9233	0.000215961	0.000438918	0.400429	121.774	12.4337	-8.25265	AT3G25500	AFH1, FH1, AHF1, ATFH1	formin homology 1
Ha412HOChr01g0022841	18.5436	1.27877	4.42e-06	1.23e-05	0.526352	3.00396	-1.26584	0.181374	AT4G31980		unknown protein; CONTAINS InterPro DOMAIN/s: Protein of unknown function DUF247, plant (InterPro:IPR004158), Protein of unknown function DUF862, eukaryotic (InterPro:IPR008580); BEST Arabidopsis thaliana protein match is: Plant protein of unknown function (DUF247) (TAIR:AT5G11290.1); Has 1967 Blast hits to 1844 proteins in 183 species: Archae - 0; Bacteria - 6; Metazoa - 223; Fungi - 83; Plants -…
Ha412HOChr01g0022961	17.0514	0.0948264	0.0724121	0.0922694	0.147101	0.236813	-0.0919172	-0.0233082	AT3G07520	ATGLR1.4, GLR1.4	glutamate receptor 1.4
Ha412HOChr01g0023161	6.17202	0.213715	0.112134	0.137723	0.124193	1.51039	0.213499	-0.00962144	AT5G56630	PFK7	phosphofructokinase 7
Ha412HOChr01g0023171	13.392	0.365276	0.0344944	0.0466882	0.184585	1.94277	-0.130186	-0.341289	AT3G22220		hAT transposon superfamily
Ha412HOChr01g0023211	16.7572	0.576067	1.28e-05	3.27e-05	0.49478	1.97168	-0.545845	-0.184137	AT5G56370		F-box/RNI-like/FBD-like domains-containing protein
Ha412HOChr01g0023231	21.8051	0.633606	0.000774123	0.00141755	0.352197	1.51355	-0.344375	0.531848	AT4G12910	scpl20	serine carboxypeptidase-like 20
Ha412HOChr01g0023251	17.6627	30.464	6.87e-20	2.84e-17	0.931039	39.3378	-30.3453	-2.68657	AT1G11440		BEST Arabidopsis thaliana protein match is: glycine-rich protein (TAIR:AT3G29075.1); Has 19337 Blast hits to 8589 proteins in 488 species: Archae - 26; Bacteria - 641; Metazoa - 7852; Fungi - 2167; Plants - 955; Viruses - 616; Other Eukaryotes - 7080 (source: NCBI BLink).
Ha412HOChr01g0023271	12.4839	1.15271	4.66e-05	0.000107294	0.453632	6.93535	-0.145647	-1.14347	AT4G27290		S-locus lectin protein kinase family protein
Ha412HOChr01g0023301	5.87273	2.0552	0.699662	0.726023	0.0214133	67.1084	2.05406	0.0684624	AT4G12910	scpl20	serine carboxypeptidase-like 20
Ha412HOChr01g0023311	8.44988	0.175233	0.00559823	0.00877628	0.269672	0.303715	0.14041	-0.104842	AT4G12910	scpl20	serine carboxypeptidase-like 20
Ha412HOChr01g0023321	19.6555	9.27271	1.44e-09	9e-09	0.708773	25.1148	-8.41531	3.89433	AT5G48450	sks3	SKU5 similar 3
Ha412HOChr01g0023361	17.8185	3.30894	3.33e-10	2.47e-09	0.733544	6.5936	-3.30521	-0.157182	AT3G07470		Protein of unknown function, DUF538
Ha412HOChr01g0023371	18.4303	2.12091	6.5e-09	3.42e-08	0.680975	3.36637	-2.10746	0.238421	AT3G07470		Protein of unknown function, DUF538
Ha412HOChr01g0023421	7.84827	0.638985	5.36e-06	1.47e-05	0.520737	1.25089	0.565629	-0.297265	NA	NA	NA
Ha412HOChr01g0023431	5.19182	1.06048	1.98e-05	4.88e-05	0.48125	1.93021	1.03683	0.222707	AT2G38870		Serine protease inhibitor, potato inhibitor I-type family protein
Ha412HOChr01g0023441	2.467	1.98616	0.0303756	0.0415843	0.190845	6.90724	1.19544	1.58611	AT2G38870		Serine protease inhibitor, potato inhibitor I-type family protein
Ha412HOChr01g0023501	10.9526	0.403332	0.550975	0.585519	0.0354805	4.51238	0.109214	-0.388264	AT5G63450	CYP94B1	cytochrome P450, family 94, subfamily B, polypeptide 1
Ha412HOChr01g0023591	5.95788	15.6107	0.735341	0.759207	0.0184591	131.769	15.6098	0.172148	NA	NA	NA
Ha412HOChr01g0023691	15.9077	0.352933	0.010734	0.0160015	0.240282	1.35753	-0.301296	-0.183801	AT1G54560	XIE, ATXIE	Myosin family protein with Dil domain
Ha412HOChr01g0023751	8.9861	2.69256	0.00302912	0.00497896	0.296357	27.9137	1.91084	-1.89699	AT3G58170	ATBS14A, ATBET11, BET11, BS14A	BET1P/SFT1P-like protein 14A
Ha412HOChr01g0023791	9.34052	0.818228	0.00198189	0.00336814	0.314217	4.07119	0.524767	-0.627787	AT2G42450		alpha/beta-Hydrolases superfamily protein
Ha412HOChr01g0023881	22.0277	39.9167	4.01e-16	2.32e-14	0.883361	86.9184	-19.7067	34.713	AT1G06150	EMB1444	basic helix-loop-helix (bHLH) DNA-binding superfamily protein
Ha412HOChr01g0023881	22.0277	39.9167	4.01e-16	2.32e-14	0.883361	86.9184	-19.7067	34.713	AT1G06150		basic helix-loop-helix (bHLH) DNA-binding superfamily protein
Ha412HOChr01g0023951	7.67965	0.174631	0.00473673	0.00751612	0.277031	0.430818	0.158018	-0.07434	NA	NA	NA
Ha412HOChr01g0023961	19.4264	0.24227	0.00061048	0.00113942	0.361454	0.276332	-0.225573	0.0883819	AT3G23240	ERF1, ATERF1	ethylene response factor 1
Ha412HOChr01g0023981	15.7506	0.184336	0.000462514	0.000883509	0.372106	0.184707	-0.153286	-0.102388	AT3G23240	ERF1, ATERF1	ethylene response factor 1
Ha412HOChr01g0024011	13.5184	2.09359	9.68e-09	4.88e-08	0.673196	7.6993	-0.810472	-1.93035	AT2G31190	RUS2	Protein of unknown function, DUF647
Ha412HOChr01g0024011	13.5184	2.09359	9.68e-09	4.88e-08	0.673196	7.6993	-0.810472	-1.93035	AT2G31190	RUS2, WXR1	Protein of unknown function, DUF647
Ha412HOChr01g0024031	8.96572	1.00533	0.000151024	0.000316241	0.413285	0.966892	0.717228	-0.704468	AT5G44120	CRA1, ATCRA1, CRU1	RmlC-like cupins superfamily protein
Ha412HOChr01g0024051	12.104	0.065615	0.502511	0.538875	0.0408476	0.279705	-0.00178638	-0.0655907	NA	NA	NA
Ha412HOChr01g0024071	23.4421	3.84199	1.09e-06	3.42e-06	0.564925	12.4293	-0.559167	3.80108	AT2G31160	LSH3	Protein of unknown function (DUF640)
Ha412HOChr01g0024081	21.0221	0.329565	0.00272798	0.00452172	0.300808	0.771322	-0.231685	0.234383	NA	NA	NA
Ha412HOChr01g0024151	5.81707	0.64868	0.0168602	0.0242469	0.219205	3.3266	0.647936	0.0310546	AT4G10850	SWEET7, AtSWEET7	Nodulin MtN3 family protein
Ha412HOChr01g0024171	20.1555	0.445337	8.8e-11	7.63e-10	0.754197	0.495599	-0.37629	0.238182	NA	NA	NA
Ha412HOChr01g0024181	18.8681	0.387264	0.0765473	0.0970848	0.144225	2.59476	-0.377307	0.0872543	AT4G28530	anac074, NAC074	NAC domain containing protein 74
Ha412HOChr01g0024201	11.2092	0.830976	0.0110879	0.0164951	0.238787	6.78517	0.170821	-0.813228	AT2G20495		FUNCTIONS IN: molecular_function unknown; INVOLVED IN: biological_process unknown; LOCATED IN: cellular_component unknown; CONTAINS InterPro DOMAIN/s: Serine-threonine protein kinase 19 (InterPro:IPR018865); Has 30201 Blast hits to 17322 proteins in 780 species: Archae - 12; Bacteria - 1396; Metazoa - 17338; Fungi - 3422; Plants - 5037; Viruses - 0; Other Eukaryotes - 2996 (source: NCBI BLink).
Ha412HOChr01g0024201	11.2092	0.830976	0.0110879	0.0164951	0.238787	6.78517	0.170821	-0.813228	AT2G20495		CONTAINS InterPro DOMAIN/s: Serine-threonine protein kinase 19 (InterPro:IPR018865); Has 155 Blast hits to 154 proteins in 53 species: Archae - 0; Bacteria - 0; Metazoa - 95; Fungi - 5; Plants - 34; Viruses - 0; Other Eukaryotes - 21 (source: NCBI BLink).
Ha412HOChr01g0024211	9.09541	3.70709	1.03e-08	5.15e-08	0.671967	7.19751	2.55502	-2.68596	AT2G20490	NOP10, EDA27	nucleolar RNA-binding Nop10p family protein
Ha412HOChr01g0024221	8.63727	0.352217	0.000529782	0.000999953	0.366917	0.248742	0.271549	-0.224318	AT4G19170	NCED4, CCD4	nine-cis-epoxycarotenoid dioxygenase 4
Ha412HOChr01g0024251	14.574	6.86245	1.72e-08	8.14e-08	0.66157	42.5543	-4.28228	-5.36239	AT4G28540	CKL6, PAPK1	casein kinase I-like 6
Ha412HOChr01g0024261	8.06646	15.3484	0.000633166	0.00117786	0.36004	129.309	13.1566	-7.90431	AT4G27090		Ribosomal protein L14
Ha412HOChr01g0024271	8.73553	3.27342	7.58e-12	8.92e-11	0.788144	9.79053	2.46925	-2.14897	AT2G20440		Ypt/Rab-GAP domain of gyp1p superfamily protein
Ha412HOChr01g0024281	11.0686	36.8714	4.69e-13	8.22e-12	0.821021	100.303	8.90159	-35.7808	AT2G33470	GLTP1, ATGLTP1	glycolipid transfer protein 1
Ha412HOChr01g0024281	11.0686	36.8714	4.69e-13	8.22e-12	0.821021	100.303	8.90159	-35.7808	AT2G33470	GLTP1	glycolipid transfer protein 1
Ha412HOChr01g0024291	11.2195	1.245	1.31e-06	4.07e-06	0.559959	1.74128	0.252639	-1.2191	AT2G33460	RIC1	ROP-interactive CRIB motif-containing protein 1
Ha412HOChr01g0024301	15.4849	22.9776	4.36e-11	4.14e-10	0.764446	23.7905	-18.1739	-14.0599	AT4G28570		Long-chain fatty alcohol dehydrogenase family protein
Ha412HOChr01g0024311	10.316	5.69719	2.67e-13	5.11e-12	0.827039	11.1985	2.43117	-5.15242	AT3G23410	ATFAO3, FAO3	fatty alcohol oxidase 3
Ha412HOChr01g0024341	11.0133	7.36477	1.75e-10	1.4e-09	0.743708	16.1089	1.88128	-7.12043	AT5G44060		unknown protein; BEST Arabidopsis thaliana protein match is: unknown protein (TAIR:AT1G04000.1); Has 1807 Blast hits to 1807 proteins in 277 species: Archae - 0; Bacteria - 0; Metazoa - 736; Fungi - 347; Plants - 385; Viruses - 0; Other Eukaryotes - 339 (source: NCBI BLink).
Ha412HOChr01g0024351	22.4812	1.40711	0.0372836	0.0501526	0.180733	27.9945	-0.544853	1.29734	AT4G28600	NPGR2	no pollen germination related 2
Ha412HOChr01g0024361	16.4517	4.57404	3.24e-11	3.18e-10	0.768634	9.56413	-4.2034	-1.80369	AT5G44040		unknown protein; BEST Arabidopsis thaliana protein match is: unknown protein (TAIR:AT1G04030.1); Has 1807 Blast hits to 1807 proteins in 277 species: Archae - 0; Bacteria - 0; Metazoa - 736; Fungi - 347; Plants - 385; Viruses - 0; Other Eukaryotes - 339 (source: NCBI BLink).
Ha412HOChr01g0024371	15.5423	0.57782	0.000491038	0.000933028	0.369824	1.35156	-0.462282	-0.346657	AT1G35710		Protein kinase family protein with leucine-rich repeat domain
Ha412HOChr01g0024391	15.7285	1.34909	3.46e-09	1.95e-08	0.692967	2.23175	-1.11748	-0.755821	AT1G35710		Protein kinase family protein with leucine-rich repeat domain
Ha412HOChr01g0024401	21.1974	6.54367	7.09e-14	1.65e-12	0.840389	21.3024	-4.38186	4.85994	AT4G28610	PHR1, AtPHR1	phosphate starvation response 1
Ha412HOChr01g0024411	8.9963	56.0352	8.31e-13	1.34e-11	0.814713	130.508	39.6612	-39.5845	AT3G04400	emb2171	Ribosomal protein L14p/L23e family protein
Ha412HOChr01g0024431	0.788217	5.63405	3.83e-05	8.97e-05	0.460056	69.9964	1.15438	5.51452	AT1G04080	PRP39	Tetratricopeptide repeat (TPR)-like superfamily protein
Ha412HOChr01g0024441	4.09429	7.80926	7.74e-05	0.000170897	0.436588	73.5042	6.85733	3.73651	AT5G43960		Nuclear transport factor 2 (NTF2) family protein with RNA binding (RRM-RBD-RNP motifs) domain
Ha412HOChr01g0024451	19.7119	3.25857	3.75e-08	1.64e-07	0.645252	6.94845	-2.93676	1.41199	AT4G28650		Leucine-rich repeat transmembrane protein kinase family protein
Ha412HOChr01g0024461	2.22251	17.908	5.22e-07	1.76e-06	0.583851	51.2896	9.84174	14.9612	AT4G28660	PSB28	photosystem II reaction center PSB28 protein
Ha412HOChr01g0024471	18.7422	0.0779047	0.669587	0.697843	0.0240157	0.712811	-0.0764388	0.0150414	AT1G04110	SDD1	Subtilase family protein
Ha412HOChr01g0024481	4.83125	2.55053	0.0699715	0.0894338	0.148871	6.25369	2.43206	0.768285	AT2G20370	KAM1, MUR3	Exostosin family protein
Ha412HOChr01g0024491	2.76406	10.9684	1.44e-05	3.63e-05	0.491226	33.4346	7.2623	8.21982	AT2G20370	KAM1, MUR3	Exostosin family protein
Ha412HOChr01g0024501	7.73344	11.7256	0.0107847	0.0160714	0.240065	195.519	10.5387	-5.14047	AT2G20360		NAD(P)-binding Rossmann-fold superfamily protein
Ha412HOChr01g0024531	11.6201	24.4645	1.08e-08	5.39e-08	0.670936	104.358	2.42904	-24.3436	AT1G04120	MRP5	multidrug resistance-associated protein 5
Ha412HOChr01g0024531	11.6201	24.4645	1.08e-08	5.39e-08	0.670936	104.358	2.42904	-24.3436	AT1G04120	ATMRP5, MRP5, ATABCC5, ABCC5	multidrug resistance-associated protein 5
Ha412HOChr01g0024581	19.6786	0.119194	0.15607	0.186409	0.106468	0.399436	-0.107869	0.0507101	AT2G20320		DENN (AEX-3) domain-containing protein
Ha412HOChr01g0024621	20.0331	1.6868	1.03e-06	3.26e-06	0.566339	7.28233	-1.45346	0.856014	AT4G28690		BEST Arabidopsis thaliana protein match is: RPM1 interacting protein 13 (TAIR:AT2G20310.1); Has 455 Blast hits to 438 proteins in 127 species: Archae - 0; Bacteria - 18; Metazoa - 148; Fungi - 91; Plants - 136; Viruses - 3; Other Eukaryotes - 59 (source: NCBI BLink).
Ha412HOChr01g0024631	19.6226	4.83897	0.00270218	0.00448179	0.301211	67.9264	-4.40888	1.99434	AT1G04140		Transducin family protein / WD-40 repeat family protein
Ha412HOChr01g0024641	10.3575	1.1101	0.00012535	0.000266393	0.419874	5.77559	0.462788	-1.00904	AT2G20300	ALE2	Protein kinase superfamily protein
Ha412HOChr01g0024651	16.9811	0.913634	0.0106712	0.0159141	0.240552	7.7511	-0.881325	-0.24082	AT4G28706		pfkB-like carbohydrate kinase family protein
Ha412HOChr01g0024681	1.78406	2.24448	0.854123	0.868267	0.00951086	114.486	1.01062	2.00408	AT5G43900	MYA2, ATMYA2, XI-2, XI-6	myosin 2
Ha412HOChr01g0024681	1.78406	2.24448	0.854123	0.868267	0.00951086	114.486	1.01062	2.00408	AT5G43900	MYA2	myosin 2
Ha412HOChr01g0024701	6.70383	0.897487	1.09e-06	3.43e-06	0.56487	1.08322	0.882294	-0.164438	AT2G20260	PSAE-2	photosystem I subunit E-2
Ha412HOChr01g0024711	8.92675	0.0624414	0.713815	0.739381	0.0202249	0.692506	0.0449913	-0.043298	AT2G20180	PIL5, PIF1	phytochrome interacting factor 3-like 5
Ha412HOChr01g0024711	8.92675	0.0624414	0.713815	0.739381	0.0202249	0.692506	0.0449913	-0.043298	AT2G20180	PIL5	phytochrome interacting factor 3-like 5
Ha412HOChr01g0024721	20.8973	26.0476	1.56e-11	1.67e-10	0.778648	128.867	-18.907	17.9166	AT4G29040	RPT2a	regulatory particle AAA-ATPase 2A
Ha412HOChr01g0024761	19.1878	0.268277	0.569977	0.603548	0.0334964	11.4456	-0.25541	0.082087	AT5G28040		DNA-binding storekeeper protein-related transcriptional regulator
Ha412HOChr01g0024781	19.5646	12.7906	1.51e-08	7.25e-08	0.664235	61.9189	-11.7325	5.09394	AT3G07020		UDP-Glycosyltransferase superfamily protein
Ha412HOChr01g0024811	19.4074	20.1105	6.47e-05	0.000145133	0.442644	78.8228	-18.7607	7.24341	AT2G33150	PKT3, PED1, KAT2	peroxisomal 3-ketoacyl-CoA thiolase 3
Ha412HOChr01g0024821	11.7625	1.36819	0.0779126	0.0986914	0.143308	34.2874	0.0849981	-1.36555	AT3G24730		mRNA splicing factor, thioredoxin-like U5 snRNP
Ha412HOChr01g0024831	20.5983	11.1577	2.22e-13	4.36e-12	0.828973	48.4399	-8.67428	7.01795	AT3G24740		Protein of unknown function (DUF1644)
Ha412HOChr01g0024851	18.6333	0.102079	0.000515364	0.00097517	0.367975	0.0749387	-0.100679	0.0168473	AT3G24750		unknown protein; Has 25 Blast hits to 25 proteins in 12 species: Archae - 0; Bacteria - 8; Metazoa - 2; Fungi - 0; Plants - 15; Viruses - 0; Other Eukaryotes - 0 (source: NCBI BLink).
Ha412HOChr01g0024861	21.5128	0.259165	0.204416	0.238151	0.0917341	2.0232	-0.157078	0.206139	AT3G24760		Galactose oxidase/kelch repeat superfamily protein
Ha412HOChr01g0024871	23.3025	4.37128	0.0368733	0.0496339	0.181283	91.546	-0.79383	4.2986	AT2G33120	SAR1	synaptobrevin-related protein 1
Ha412HOChr01g0024871	23.3025	4.37128	0.0368733	0.0496339	0.181283	91.546	-0.79383	4.2986	AT2G33120	SAR1, VAMP722, ATVAMP722	synaptobrevin-related protein 1
Ha412HOChr01g0024891	5.87927	0.0276172	0.729998	0.754377	0.0188928	0.209021	0.0276034	0.000872757	NA	NA	NA
Ha412HOChr01g0024901	6.22704	3.63659	3.49e-07	1.22e-06	0.593863	13.3046	3.63017	-0.216023	AT4G13200		unknown protein; FUNCTIONS IN: molecular_function unknown; INVOLVED IN: biological_process unknown; LOCATED IN: thylakoid, chloroplast thylakoid membrane, chloroplast, plastoglobule; EXPRESSED IN: 22 plant structures; EXPRESSED DURING: 13 growth stages; Has 97 Blast hits to 97 proteins in 46 species: Archae - 0; Bacteria - 65; Metazoa - 2; Fungi - 0; Plants - 28; Viruses - 0; Other Eukaryotes - 2…
Ha412HOChr01g0024911	8.32414	7.37797	5.08e-05	0.000115919	0.450788	45.1571	6.05385	-4.21728	AT3G07050		GTP-binding family protein
Ha412HOChr01g0024941	2.50314	4.26994	0.000459756	0.000878537	0.372333	24.8598	2.60216	3.38543	NA	NA	NA
Ha412HOChr01g0024951	5.95043	1.31643	1.81e-05	4.49e-05	0.484019	2.60715	1.31632	0.0170823	NA	NA	NA
Ha412HOChr01g0024981	8.53836	20.0633	6.62e-12	7.91e-11	0.789877	83.1601	15.7938	-12.373	AT2G32700	LUH	LEUNIG_homolog
Ha412HOChr01g0025001	4.53099	1.22301	0.000416621	0.000802139	0.37607	6.81146	1.13367	0.458843	AT5G48820	KRP3, ICK6	inhibitor/interactor with cyclin-dependent kinase
Ha412HOChr01g0025001	4.53099	1.22301	0.000416621	0.000802139	0.37607	6.81146	1.13367	0.458843	AT5G48820	ICK6	inhibitor/interactor with cyclin-dependent kinase
Ha412HOChr01g0025011	12.0547	1.227	0.000535988	0.00101094	0.36647	6.57168	-0.0175569	-1.22687	AT3G24820		BSD domain-containing protein
Ha412HOChr01g0025021	18.3447	1.01407	0.0350894	0.0474201	0.183739	23.3475	-1.00995	0.0913924	AT1G08750		Peptidase C13 family
Ha412HOChr01g0025041	7.90266	19.7233	4.75e-06	1.32e-05	0.524232	100.603	17.3266	-9.42323	AT5G48760		Ribosomal protein L13 family protein
Ha412HOChr01g0025061	10.3068	2.86103	0.00113465	0.00201682	0.33701	20.9693	1.22712	-2.5845	AT3G24870		Helicase/SANT-associated, DNA binding protein
Ha412HOChr01g0025091	10.0692	2.06748	3.44e-06	9.8e-06	0.533454	8.27212	1.00115	-1.80892	AT5G48720	XRI, XRI1	x-ray induced transcript 1
Ha412HOChr01g0025101	6.63101	1.15353	5.34e-06	1.47e-05	0.520888	1.206	1.13783	-0.189695	AT3G07150		unknown protein; Has 19 Blast hits to 19 proteins in 8 species: Archae - 0; Bacteria - 0; Metazoa - 0; Fungi - 0; Plants - 19; Viruses - 0; Other Eukaryotes - 0 (source: NCBI BLink).
Ha412HOChr01g0025111	6.27812	1.22456	0.00884756	0.0134021	0.249129	20.6794	1.22132	-0.0890844	AT3G07170		Sterile alpha motif (SAM) domain-containing protein
Ha412HOChr01g0025131	18.8089	17.1225	2.43e-07	8.8e-07	0.602664	117.159	-16.74	3.59916	AT3G25110	AtFaTA, FaTA	fatA acyl-ACP thioesterase
Ha412HOChr01g0025151	13.6341	0.281256	0.67795	0.705729	0.0232812	1.91488	-0.116684	-0.25591	AT4G27870		Vacuolar iron transporter (VIT) family protein
Ha412HOChr01g0025161	7.93376	2.67059	1.22e-09	7.74e-09	0.711776	6.42364	2.3356	-1.29499	AT1G48140		dolichol-phosphate mannosyltransferase-related
Ha412HOChr01g0025171	7.91695	1.57739	3.07e-07	1.09e-06	0.597031	10.5609	1.38288	-0.75881	AT3G07260		SMAD/FHA domain-containing protein
Ha412HOChr01g0025181	6.6592	11.7101	1.05e-16	7.93e-15	0.892443	20.5615	11.5361	-2.01088	AT4G13040		Integrase-type DNA-binding superfamily protein
Ha412HOChr01g0025201	8.94865	2.35275	1.84e-09	1.11e-08	0.704522	2.80813	1.68586	-1.64113	AT3G25130		unknown protein; FUNCTIONS IN: molecular_function unknown; INVOLVED IN: biological_process unknown; LOCATED IN: plasma membrane; EXPRESSED IN: 17 plant structures; EXPRESSED DURING: 9 growth stages; Has 3885 Blast hits to 2658 proteins in 280 species: Archae - 12; Bacteria - 208; Metazoa - 970; Fungi - 222; Plants - 148; Viruses - 11; Other Eukaryotes - 2314 (source: NCBI BLink).
Ha412HOChr01g0025271	14.3489	0.0588573	0.673421	0.701486	0.0236778	0.416939	-0.0339551	-0.0480752	NA	NA	NA
Ha412HOChr01g0025301	6.76247	6.52915	1.78e-09	1.08e-08	0.705041	31.9436	6.3995	-1.29468	AT3G25150		Nuclear transport factor 2 (NTF2) family protein with RNA binding (RRM-RBD-RNP motifs) domain
Ha412HOChr01g0025321	18.9857	0.303159	0.050803	0.0665721	0.165226	0.9097	-0.293121	0.0773631	AT4G13830	J20	DNAJ-like 20
Ha412HOChr01g0025331	17.5198	1.14578	0.00409941	0.00657701	0.283335	3.06625	-1.13673	-0.143674	AT2G18960	AHA1, PMA, OST2, HA1	H(+)-ATPase 1
Ha412HOChr01g0025341	0.0980205	0.413703	0.198456	0.231841	0.0933615	6.37766	0.0106152	0.413567	AT5G48630		Cyclin family protein
Ha412HOChr01g0025361	0.0520904	9.99108	5.42e-10	3.78e-09	0.72557	32.1183	0.136246	9.99015	AT3G07270		GTP cyclohydrolase I
Ha412HOChr01g0025381	20.0525	0.0821343	0.335862	0.374476	0.0639856	0.352533	-0.0705592	0.0420409	NA	NA	NA
Ha412HOChr01g0025401	23.3866	1.57596	8.86e-10	5.86e-09	0.71727	1.67252	-0.251993	1.55568	AT1G24130		Transducin/WD40 repeat-like superfamily protein
Ha412HOChr01g0025441	7.73574	2.15735	4.81e-09	2.61e-08	0.686762	2.90286	1.93842	-0.946943	AT4G13010		Oxidoreductase, zinc-binding dehydrogenase family protein
Ha412HOChr01g0025451	1.88452	4.29062	3.62e-06	1.03e-05	0.532	12.9355	2.03201	3.77894	AT4G13010		Oxidoreductase, zinc-binding dehydrogenase family protein
Ha412HOChr01g0025461	6.46083	0.792039	0.00197997	0.00336555	0.314257	2.92693	0.786282	-0.0953245	AT4G13010		Oxidoreductase, zinc-binding dehydrogenase family protein
Ha412HOChr01g0025481	7.45184	89.9022	6.66e-09	3.5e-08	0.680505	93.9842	83.486	-33.3541	AT4G13010		Oxidoreductase, zinc-binding dehydrogenase family protein
Ha412HOChr01g0025531	22.182	0.670284	0.0713851	0.0910732	0.147839	8.14018	-0.307117	0.595786	AT4G13010		Oxidoreductase, zinc-binding dehydrogenase family protein
Ha412HOChr01g0025541	7.75279	4.12162	1.71e-07	6.4e-07	0.611069	19.569	3.69523	-1.82565	AT4G13010		Oxidoreductase, zinc-binding dehydrogenase family protein
Ha412HOChr01g0025551	17.3851	5.26646	8.08e-12	9.44e-11	0.787326	10.4595	-5.19838	-0.844085	AT4G13010		Oxidoreductase, zinc-binding dehydrogenase family protein
Ha412HOChr01g0025561	17.482	12.1798	4.46e-07	1.53e-06	0.587805	27.9343	-12.068	-1.64653	AT3G07310		Protein of unknown function (DUF760)
Ha412HOChr01g0025601	19.5692	0.110429	0.176186	0.20816	0.099878	0.575131	-0.101241	0.0440993	AT1G04870	PRMT10, ATPRMT10	protein arginine methyltransferase 10
Ha412HOChr01g0025611	4.14612	5.09532	0.00124178	0.00219146	0.333375	35.1296	4.50689	2.37703	AT3G07320		O-Glycosyl hydrolases family 17 protein
Ha412HOChr01g0025631	8.10143	6.57735	3.33e-06	9.51e-06	0.53439	25.5626	5.60683	-3.43876	AT5G48580	FKBP15-2	FK506- and rapamycin-binding protein 15 kD-2
Ha412HOChr01g0025651	17.5787	3.58355	0.0190612	0.0271181	0.213377	31.5225	-3.56177	-0.394492	AT3G07340		basic helix-loop-helix (bHLH) DNA-binding superfamily protein
Ha412HOChr01g0025691	20.2208	7.3455	8.19e-06	2.17e-05	0.508282	8.3926	-6.13859	4.0341	AT3G07350		Protein of unknown function (DUF506)
Ha412HOChr01g0025701	20.6924	3.84557	9.48e-11	8.16e-10	0.753095	7.09877	-2.92915	2.49168	AT3G07360	PUB9, ATPUB9	plant U-box 9
Ha412HOChr01g0025711	17.3732	1.35217	7.07e-05	0.000157203	0.439669	7.59332	-1.33401	-0.220888	AT3G07370	ATCHIP, CHIP	carboxyl terminus of HSC70-interacting protein
Ha412HOChr01g0025751	7.2099	2.48304	0.0399687	0.0534857	0.177273	33.8946	2.35952	-0.773423	AT3G07410	AtRABA5b, RABA5b	RAB GTPase homolog A5B
Ha412HOChr01g0025791	22.6992	1.61317	0.0672129	0.0861633	0.150944	16.1302	-0.538824	1.52052	ATCG00650	RPS18	ribosomal protein S18
Ha412HOChr01g0025801	11.9653	0.379918	0.783069	0.80313	0.014711	8.01981	0.00344846	-0.379903	ATCG00670	CLPP1, PCLPP	plastid-encoded CLP P
Ha412HOChr01g0025821	18.933	2.23928	0.0180975	0.0258496	0.215846	15.5344	-2.17281	0.541522	ATCG00670	CLPP1, PCLPP	plastid-encoded CLP P
Ha412HOChr01g0025841	1.37055	0.163246	0.552438	0.58691	0.0353254	1.80927	0.0573252	0.15285	NA	NA	NA
Ha412HOChr01g0025851	20.9781	4.74141	1.02e-08	5.1e-08	0.672188	27.1907	-3.37186	3.33339	AT5G46150		LEM3 (ligand-effect modulator 3) family protein / CDC50 family protein
Ha412HOChr01g0025861	20.6521	1.38433	0.00136857	0.00239784	0.329436	11.0871	-1.06383	0.885784	AT1G29990	PFD6	prefoldin 6
Ha412HOChr01g0025871	10.2592	0.328008	0.000217679	0.000442145	0.400141	0.552032	0.144363	-0.294531	AT1G30660		nucleic acid binding;nucleic acid binding
Ha412HOChr01g0025901	10.9343	0.478657	0.107624	0.132642	0.12637	5.24845	0.131819	-0.460148	AT1G30680		toprim domain-containing protein
Ha412HOChr01g0025941	5.79788	1.63952	1.36e-05	3.45e-05	0.493019	10.8856	1.63722	0.0867151	AT4G18160	KCO6, ATTPK3, ATKCO6, TPK3	Ca2+ activated outward rectifying K+ channel 6
Ha412HOChr01g0025951	6.29666	10.0152	1.11e-07	4.36e-07	0.621112	51.4051	9.98497	-0.777062	AT2G34410		O-acetyltransferase family protein
Ha412HOChr01g0025971	8.93039	0.459001	0.15672	0.1871	0.106243	5.22077	0.330423	-0.318595	NA	NA	NA
Ha412HOChr01g0025981	15.4231	0.406151	6.61e-08	2.72e-07	0.63285	0.31692	-0.317179	-0.253686	AT4G18210	ATPUP10, PUP10	purine permease 10
Ha412HOChr01g0025991	0.547442	0.0877492	0.81609	0.833509	0.0122415	1.23304	0.0125332	0.0868495	AT5G19740		Peptidase M28 family protein
Ha412HOChr01g0026011	3.99217	1.6645	0.0194934	0.0276706	0.212307	22.7954	1.43979	0.835204	AT3G59500		Integral membrane HRF1 family protein
Ha412HOChr01g0026031	7.49249	3.51853	0.000646971	0.00120131	0.359203	33.5559	3.25334	-1.34009	AT3G59500		Integral membrane HRF1 family protein
Ha412HOChr01g0026051	15.8298	3.56979	8.38e-07	2.7e-06	0.57172	2.19408	-3.00894	-1.92087	AT4G18210	ATPUP10, PUP10	purine permease 10
Ha412HOChr01g0026061	10.3458	5.07148	0.000963803	0.00173432	0.343535	26.1997	2.12826	-4.60331	AT4G18210	ATPUP10, PUP10	purine permease 10
Ha412HOChr01g0026081	5.22538	1.77878	0.000520816	0.000984557	0.367572	23.8296	1.74233	0.358261	AT5G16790	THO7, AtTHO7	Tho complex subunit 7/Mft1p
Ha412HOChr01g0026141	5.60141	93.822	3.37e-10	2.49e-09	0.733384	65.0308	93.3117	9.77259	AT2G34430	LHB1B1, LHCB1.4	light-harvesting chlorophyll-protein complex II subunit B1
Ha412HOChr01g0026171	6.90426	0.197147	0.120661	0.147367	0.120294	2.21282	0.191649	-0.0462369	NA	NA	NA
Ha412HOChr01g0026181	9.67931	0.88389	0.016672	0.0240057	0.219736	10.9257	0.50458	-0.725714	AT1G17220	FUG1	Translation initiation factor 2, small GTP-binding protein
Ha412HOChr01g0026191	7.29283	0.504583	0.0474049	0.0624531	0.168721	5.36468	0.475956	-0.16754	NA	NA	NA
Ha412HOChr01g0026201	1.94285	0.116574	0.773276	0.794402	0.0154622	1.79138	0.05677	0.101817	NA	NA	NA
Ha412HOChr01g0026231	13.1097	0.858343	0.00236708	0.00396773	0.306795	5.22925	-0.245871	-0.822374	NA	NA	NA
Ha412HOChr01g0026261	22.2172	4.96678	2.02e-11	2.09e-10	0.775162	12.2876	-2.23489	4.43555	AT3G49260	iqd21	IQ-domain 21
Ha412HOChr01g0026301	0.778552	5.43587	0.0104528	0.015613	0.241504	19.6353	1.10031	5.32335	AT1G79620		Leucine-rich repeat protein kinase family protein
Ha412HOChr01g0026331	3.84251	0.26559	0.133929	0.161957	0.114715	1.81161	0.224338	0.142163	AT1G75850	VPS35B	VPS35 homolog B
Ha412HOChr01g0026351	0.519922	2.86698	0.000253889	0.000509227	0.39452	20.2358	0.389036	2.84046	AT2G34460		NAD(P)-binding Rossmann-fold superfamily protein
Ha412HOChr01g0026361	5.43771	0.190886	0.777849	0.798425	0.0151103	6.25681	0.188821	0.0279983	AT4G18260		Cytochrome b561/ferric reductase transmembrane protein family
Ha412HOChr01g0026391	13.656	7.1371	1.42e-09	8.87e-09	0.709085	48.9362	-2.99824	-6.47678	AT2G34470	UREG, PSKF109	urease accessory protein G
Ha412HOChr01g0026401	22.4728	5.31103	0.000247619	0.000497766	0.395437	56.9363	-2.06735	4.89214	AT3G04830		Protein prenylyltransferase superfamily protein
Ha412HOChr01g0026461	21.7546	5.04703	4.55e-08	1.95e-07	0.641073	12.3368	-2.79889	4.19986	AT4G18260		Cytochrome b561/ferric reductase transmembrane protein family
Ha412HOChr01g0026491	5.78893	0.516516	0.0969129	0.120571	0.131902	6.96795	0.515728	0.0285274	AT4G18270	ATTRANS11, TRANS11	translocase 11
Ha412HOChr01g0026551	23.8723	0.374283	0.0716305	0.0913487	0.147662	1.49232	-0.0125065	0.374074	AT3G18670		Ankyrin repeat family protein
Ha412HOChr01g0026581	21.2093	0.11947	0.281555	0.319041	0.0739378	0.404621	-0.0797245	0.0889776	AT2G16405		Transducin/WD40 repeat-like superfamily protein
Ha412HOChr01g0026641	10.6177	0.368009	0.0693768	0.0887509	0.149311	3.69207	0.130293	-0.344172	AT3G04830		Protein prenylyltransferase superfamily protein
Ha412HOChr01g0026661	0.271792	0.110166	0.653759	0.68303	0.0254297	0.988008	0.00783223	0.109887	AT5G04730		Ankyrin-repeat containing protein
Ha412HOChr01g0026671	21.8033	0.163415	0.175777	0.207719	0.100005	1.72334	-0.0888854	0.137127	NA	NA	NA
Ha412HOChr01g0026681	13.9489	0.164786	0.526952	0.562658	0.0380829	2.42659	-0.0804764	-0.143798	NA	NA	NA
Ha412HOChr01g0026721	21.1469	43.3242	1.2e-08	5.92e-08	0.668836	201.938	-29.4346	31.7899	AT2G38800		Plant calmodulin-binding protein-related
Ha412HOChr01g0026731	20.7291	1.8875	3.72e-09	2.08e-08	0.691599	6.46874	-1.42589	1.23672	AT3G15750		Essential protein Yae1, N-terminal
Ha412HOChr01g0026771	11.197	0.634224	2.79e-06	8.1e-06	0.539313	1.51341	0.132356	-0.62026	AT5G50920	CLPC, ATHSP93-V, HSP93-V, DCA1, CLPC1	CLPC homologue 1
Ha412HOChr01g0026781	4.14026	1.05964	0.00609752	0.00949435	0.26588	4.77074	0.93651	0.495774	AT1G58170		Disease resistance-responsive (dirigent-like protein) family protein
Ha412HOChr01g0026811	23.756	1.21264	0.000626366	0.00116604	0.360459	5.03003	-0.0774077	1.21017	AT5G50400	ATPAP27, PAP27	purple acid phosphatase 27
Ha412HOChr01g0026851	13.6974	0.220256	3.47e-06	9.88e-06	0.533213	0.291903	-0.094687	-0.198864	AT5G17680		disease resistance protein (TIR-NBS-LRR class), putative
Ha412HOChr01g0026911	23.0139	0.229956	0.0521523	0.0681672	0.163899	1.0926	-0.0587066	0.222336	NA	NA	NA
Ha412HOChr01g0026941	20.3491	2.19916	0.131795	0.159627	0.115576	12.705	-1.79623	1.2688	AT2G05642		Nucleic acid-binding, OB-fold-like protein
Ha412HOChr01g0026961	13.8875	0.0129927	0.933448	0.940098	0.00416523	0.284189	-0.00616222	-0.0114384	NA	NA	NA
Ha412HOChr01g0027011	15.5648	1.39447	0.000917189	0.00165674	0.345505	5.17361	-1.12056	-0.829999	AT3G51930		Transducin/WD40 repeat-like superfamily protein
Ha412HOChr01g0027031	11.5025	2.71668	8.6e-05	0.000188404	0.432951	23.384	0.352816	-2.69367	AT4G30890	UBP24	ubiquitin-specific protease 24
Ha412HOChr01g0027041	6.33255	6.21867	4.07e-08	1.76e-07	0.643484	32.4509	6.19512	-0.54072	AT3G08550	ELD1, ABI8, KOB1	elongation defective 1 protein / ELD1 protein
Ha412HOChr01g0027051	12.0938	0.790516	0.0098512	0.014789	0.244224	7.14907	-0.0194027	-0.790278	AT4G31560	HCF153	high chlorophyll fluorescence 153
Ha412HOChr01g0027081	8.27214	2.64194	0.0174483	0.025004	0.217581	9.61269	2.18815	-1.48049	NA	NA	NA
Ha412HOChr01g0027121	1.4894	0.14835	0.170118	0.201696	0.101788	0.630716	0.0563905	0.137215	AT5G42040	RPN12b	regulatory particle non-ATPase 12B
Ha412HOChr01g0027171	3.85447	4.5636	5.15e-14	1.27e-12	0.843456	5.76249	3.86241	2.43068	AT3G63440	ATCKX6, CKX6, ATCKX7	cytokinin oxidase/dehydrogenase 6
Ha412HOChr01g0027181	5.41086	0.904396	0.00132455	0.00232708	0.330763	7.30891	0.89366	0.138938	AT5G13470		unknown protein; Has 1807 Blast hits to 1807 proteins in 277 species: Archae - 0; Bacteria - 0; Metazoa - 736; Fungi - 347; Plants - 385; Viruses - 0; Other Eukaryotes - 339 (source: NCBI BLink).
Ha412HOChr01g0027191	21.1654	0.877708	0.0459893	0.0607762	0.170247	5.62587	-0.59319	0.646914	AT3G57330	ACA11	autoinhibited Ca2+-ATPase 11
Ha412HOChr01g0027201	6.28241	0.661588	0.0062514	0.00971708	0.264771	2.02197	0.65978	-0.0488703	NA	NA	NA
Ha412HOChr01g0027211	13.989	14.7647	1.54e-05	3.86e-05	0.489118	114.483	-7.34562	-12.8078	AT3G51950		Zinc finger (CCCH-type) family protein / RNA recognition motif (RRM)-containing protein
Ha412HOChr01g0027251	21.4774	3.98819	2.27e-07	8.28e-07	0.604331	18.7628	-2.44651	3.14964	AT3G51990		Protein kinase superfamily protein
Ha412HOChr01g0027261	21.9701	2.91665	0.0341587	0.0462651	0.185068	45.9739	-1.47803	2.51442	AT3G63460		transducin family protein / WD-40 repeat family protein
Ha412HOChr01g0027351	11.2713	0.354444	0.000213258	0.000433734	0.400886	1.09088	0.0672085	-0.348014	AT4G37940	AGL21	AGAMOUS-like 21
Ha412HOChr01g0027381	20.3782	0.0501786	0.395547	0.434048	0.0546606	0.285856	-0.0407633	0.0292617	NA	NA	NA
Ha412HOChr01g0027441	22.2088	6.10573	0.000583429	0.00109297	0.363206	19.6736	-2.75942	5.44661	AT3G63470	scpl40	serine carboxypeptidase-like 40
Ha412HOChr01g0027471	9.46909	13.9101	5.76e-13	9.79e-12	0.818781	24.8269	8.55694	-10.9667	AT3G63470	scpl40	serine carboxypeptidase-like 40
Ha412HOChr01g0027501	14.7233	7.49434	2.85e-19	8.6e-17	0.924824	15.4357	-4.9019	-5.6689	AT5G13760		Plasma-membrane choline transporter family protein
Ha412HOChr01g0027511	14.9949	2.41122	1.35e-13	2.86e-12	0.834066	3.71508	-1.7027	-1.70729	AT5G13760		Plasma-membrane choline transporter family protein
Ha412HOChr01g0027531	6.48116	23.0475	1.4e-10	1.14e-09	0.747232	89.4859	22.8649	-2.89558	AT5G12470		Protein of unknown function (DUF3411)
Ha412HOChr01g0027551	10.3763	3.54799	1.42e-11	1.54e-10	0.779888	4.07054	1.46318	-3.23223	NA	NA	NA
Ha412HOChr01g0027581	19.4731	3.45418	1.85e-05	4.58e-05	0.483358	34.0654	-3.20046	1.29938	AT5G15920	SMC5	structural maintenance of chromosomes 5
Ha412HOChr01g0027591	15.2495	17.3685	1.87e-14	5.49e-13	0.852763	18.0577	-13.0567	-11.4537	AT5G13720		Uncharacterised protein family (UPF0114)
Ha412HOChr01g0027601	9.6922	7.89808	0.00027121	0.000541071	0.392094	45.6354	4.48679	-6.49987	AT5G08280	HEMC	hydroxymethylbilane synthase
Ha412HOChr01g0027611	7.53459	0.481518	0.0180519	0.0257887	0.215966	2.09067	0.443178	-0.18829	AT1G54560	XIE, ATXIE	Myosin family protein with Dil domain
Ha412HOChr01g0027621	5.38149	0.140551	0.151256	0.18111	0.108163	0.686668	0.138712	0.0226593	AT1G54560	XIE, ATXIE	Myosin family protein with Dil domain
Ha412HOChr01g0027661	7.43005	5.91192	7.09e-08	2.9e-07	0.631285	26.7968	5.50241	-2.16199	AT4G04940		transducin family protein / WD-40 repeat family protein
Ha412HOChr01g0027681	4.81335	2.59186	6.74e-08	2.77e-07	0.632407	3.77659	2.46779	0.792309	AT3G12220	scpl16	serine carboxypeptidase-like 16
Ha412HOChr01g0027691	15.2168	0.43437	0.192908	0.225857	0.0949179	3.60436	-0.324071	-0.289231	AT3G12203	scpl17	serine carboxypeptidase-like 17
Ha412HOChr01g0027731	11.4865	3.11119	7.78e-06	2.07e-05	0.509798	3.23789	0.416995	-3.08312	AT1G32450	NRT1.5	nitrate transporter 1.5
Ha412HOChr01g0027821	14.4241	28.6316	4.72e-07	1.61e-06	0.586353	91.128	-16.9753	-23.0566	AT3G08030		Protein of unknown function, DUF642
Ha412HOChr01g0027861	21.5594	5.7457	6.96e-08	2.85e-07	0.6317	30.6784	-3.42645	4.61221	AT3G08650		ZIP metal ion transporter family
Ha412HOChr01g0027871	14.2107	11.3795	2.44e-05	5.91e-05	0.474644	40.5366	-6.22442	-9.52624	AT3G23890	TOPII, ATTOPII	topoisomerase II
Ha412HOChr01g0027881	13.6148	2.88576	2.11e-06	6.26e-06	0.547083	9.93974	-1.18398	-2.63169	AT3G23890	TOPII, ATTOPII	topoisomerase II
Ha412HOChr01g0027891	14.0881	4.89428	4.11e-18	5.94e-16	0.911629	5.30886	-2.54423	-4.18101	AT3G52070		unknown protein; FUNCTIONS IN: molecular_function unknown; INVOLVED IN: biological_process unknown; LOCATED IN: chloroplast; EXPRESSED IN: 22 plant structures; EXPRESSED DURING: 13 growth stages; Has 23 Blast hits to 23 proteins in 10 species: Archae - 0; Bacteria - 0; Metazoa - 0; Fungi - 0; Plants - 23; Viruses - 0; Other Eukaryotes - 0 (source: NCBI BLink).
Ha412HOChr01g0027901	10.4245	6.00255	1.96e-09	1.18e-08	0.703319	28.4945	2.40623	-5.49915	AT3G52090	ATRPB13.6, NRPB11, NRPD11, NRPE11	DNA-directed RNA polymerase, RBP11-like
Ha412HOChr01g0027901	10.4245	6.00255	1.96e-09	1.18e-08	0.703319	28.4945	2.40623	-5.49915	AT3G52090	NRPB11	DNA-directed RNA polymerase, RBP11-like
Ha412HOChr01g0027911	7.78861	10.3593	3.67e-05	8.61e-05	0.461509	82.1022	9.24415	-4.67547	AT3G63510		FMN-linked oxidoreductases superfamily protein
Ha412HOChr01g0028031	8.60978	1.69634	0.000699633	0.00129044	0.356157	1.15642	1.31557	-1.07091	AT5G07010	ATST2A, ST2A	sulfotransferase 2A
Ha412HOChr01g0028041	8.93236	166.627	1.69e-10	1.35e-09	0.744314	204.793	119.891	-115.718	AT5G07010	ATST2A, ST2A	sulfotransferase 2A
Ha412HOChr01g0028071	23.2617	1.57784	4.32e-11	4.1e-10	0.764589	3.99051	-0.303079	1.54845	AT1G12570		Glucose-methanol-choline (GMC) oxidoreductase family protein
Ha412HOChr01g0028091	13.5419	0.77725	0.0446429	0.0591828	0.17174	6.42307	-0.305301	-0.714779	AT5G59970		Histone superfamily protein
Ha412HOChr01g0028111	12.7075	0.0414778	0.903881	0.913453	0.00610599	0.433527	-0.0076383	-0.0407684	AT5G58690	ATPLC5, PLC5	phosphatidylinositol-speciwc phospholipase C5
Ha412HOChr01g0028181	9.97111	0.200266	0.000973429	0.00175053	0.34314	0.332831	0.101442	-0.172673	AT2G22910	NAGS1	N-acetyl-l-glutamate synthase 1
Ha412HOChr01g0028241	12.7567	0.287828	3.14e-05	7.45e-05	0.466604	0.363131	-0.056649	-0.282198	AT3G07970	QRT2	Pectin lyase-like superfamily protein
Ha412HOChr01g0028271	9.39188	5.42894	6.27e-13	1.06e-11	0.817847	12.0246	3.4255	-4.21181	AT4G15030		CONTAINS InterPro DOMAIN/s: Folate-sensitive fragile site protein Fra10Ac1 (InterPro:IPR019129); Has 8455 Blast hits to 5700 proteins in 376 species: Archae - 6; Bacteria - 264; Metazoa - 3820; Fungi - 744; Plants - 645; Viruses - 76; Other Eukaryotes - 2900 (source: NCBI BLink).
Ha412HOChr01g0028271	9.39188	5.42894	6.27e-13	1.06e-11	0.817847	12.0246	3.4255	-4.21181	AT4G15030		FUNCTIONS IN: molecular_function unknown; INVOLVED IN: biological_process unknown; LOCATED IN: cellular_component unknown; EXPRESSED IN: 23 plant structures; EXPRESSED DURING: 13 growth stages; CONTAINS InterPro DOMAIN/s: Folate-sensitive fragile site protein Fra10Ac1 (InterPro:IPR019129); Has 8498 Blast hits to 5699 proteins in 376 species: Archae - 6; Bacteria - 264; Metazoa - 3838; Fungi - 743…
Ha412HOChr01g0028281	20.7712	15.6735	4.42e-06	1.24e-05	0.526315	73.0581	-11.7263	10.3995	AT2G41900		CCCH-type zinc finger protein with ARM repeat domain
Ha412HOChr01g0028291	22.6296	5.12164	0.00617314	0.00960288	0.265332	30.9419	-1.79826	4.79556	AT2G41900		CCCH-type zinc finger protein with ARM repeat domain
Ha412HOChr01g0028351	2.57377	0.197324	0.0171587	0.0246255	0.218374	0.604417	0.123124	0.154199	AT1G51340		MATE efflux family protein
Ha412HOChr01g0028411	14.3273	0.0900811	0.565839	0.599576	0.0339231	0.265605	-0.0515523	-0.0738713	AT2G14050	MCM9	minichromosome maintenance 9
Ha412HOChr01g0028421	0.61173	18.5649	9.03e-11	7.81e-10	0.753823	41.076	2.96048	18.3273	AT3G08040	FRD3, MAN1, ATFRD3	MATE efflux family protein
Ha412HOChr01g0028451	20.2004	2.73325	0.00936586	0.0141207	0.246534	14.7753	-2.29216	1.48885	AT3G08490		BEST Arabidopsis thaliana protein match is: Late embryogenesis abundant protein, group 2 (TAIR:AT3G24600.1); Has 161 Blast hits to 158 proteins in 15 species: Archae - 0; Bacteria - 0; Metazoa - 0; Fungi - 0; Plants - 161; Viruses - 0; Other Eukaryotes - 0 (source: NCBI BLink).
Ha412HOChr01g0028531	5.97329	23.7887	2.53e-06	7.39e-06	0.542094	192.013	23.7881	0.166365	AT5G13450	ATP5	delta subunit of Mt ATP synthase
Ha412HOChr01g0028561	22.3965	0.0527163	0.540885	0.575821	0.0365603	0.532964	-0.0214862	0.0481388	NA	NA	NA
Ha412HOChr01g0028571	20.719	4.40923	5.74e-12	7.02e-11	0.791688	11.9456	-3.33853	2.8802	AT3G63530	BB, BB2	RING/U-box superfamily protein
Ha412HOChr01g0028591	16.293	1.74621	3.6e-07	1.26e-06	0.593084	4.19453	-1.57473	-0.754642	NA	NA	NA
Ha412HOChr01g0028611	0.954707	0.461371	0.300816	0.338648	0.0702164	1.30342	0.114119	0.447035	AT5G19620	EMB213, OEP80, ATOEP80, TOC75	outer envelope protein of 80 kDa
Ha412HOChr01g0028621	14.8002	0.367595	0.0487564	0.0640998	0.167303	2.93602	-0.245982	-0.273165	NA	NA	NA
Ha412HOChr01g0028631	5.62307	4.64569	1.08e-06	3.4e-06	0.56515	17.1172	4.62308	0.457693	AT3G63540		Mog1/PsbP/DUF1795-like photosystem II reaction center PsbP family protein
Ha412HOChr01g0028641	22.2388	5.33373	2.36e-07	8.57e-07	0.603381	32.5426	-2.37303	4.77676	AT3G08505		zinc finger (CCCH-type/C3HC4-type RING finger) family protein
Ha412HOChr01g0028691	4.4827	0.287254	0.0530935	0.069299	0.162992	1.78887	0.264887	0.111128	NA	NA	NA
Ha412HOChr01g0028751	21.2425	0.106817	0.188509	0.221159	0.0961826	0.536371	-0.070587	0.080171	AT1G50360	VIIIA, ATVIIIA	P-loop containing nucleoside triphosphate hydrolases superfamily protein
Ha412HOChr01g0028781	18.5419	4.18357	0.00011514	0.000246354	0.422853	36.5248	-4.14154	0.59152	AT5G28740		Tetratricopeptide repeat (TPR)-like superfamily protein
Ha412HOChr01g0028791	23.3306	2.29339	0.000187156	0.000384782	0.405608	18.736	-0.399865	2.25826	AT3G12640		RNA binding (RRM/RBD/RNP motifs) family protein
Ha412HOChr01g0028851	15.1414	313.085	2.28e-10	1.77e-09	0.739598	746.744	-229.426	-213.04	AT3G20820		Leucine-rich repeat (LRR) family protein
Ha412HOChr01g0028861	22.7669	36.6152	0.0242124	0.0337338	0.20189	24.4349	-11.616	34.7238	AT3G20820		Leucine-rich repeat (LRR) family protein
Ha412HOChr01g0028871	13.7406	0.713122	0.185092	0.217587	0.097184	11.2344	-0.313838	-0.64035	AT5G26880	AGL26	AGAMOUS-like 26
Ha412HOChr01g0028871	13.7406	0.713122	0.185092	0.217587	0.097184	11.2344	-0.313838	-0.64035	AT5G26880		AGAMOUS-like 26
Ha412HOChr01g0028931	12.8088	3.47401	0.110422	0.135777	0.125009	25.7132	-0.730142	-3.39642	AT2G42280		basic helix-loop-helix (bHLH) DNA-binding superfamily protein
Ha412HOChr01g0028941	17.8353	0.742276	0.0520109	0.0680063	0.164036	9.76029	-0.741586	-0.0320006	AT3G12160	ATRABA4D, RABA4D	RAB GTPase homolog A4D
Ha412HOChr01g0028971	12.5359	3.7363	7.85e-05	0.00017326	0.436081	42.4965	-0.522505	-3.69958	AT5G48020		2-oxoglutarate (2OG) and Fe(II)-dependent oxygenase superfamily protein
Ha412HOChr01g0028981	22.8291	12.2949	0.000494155	0.000938375	0.369583	122.861	-3.71003	11.7218	AT3G52140		tetratricopeptide repeat (TPR)-containing protein
Ha412HOChr01g0028991	7.57737	0.616747	0.0253867	0.0352459	0.199596	1.82502	0.564902	-0.247511	AT5G06860	PGIP1, ATPGIP1	polygalacturonase inhibiting protein 1
Ha412HOChr01g0029001	8.51623	13.7255	6.07e-09	3.22e-08	0.682303	47.7189	10.8535	-8.40173	AT1G74050		Ribosomal protein L6 family protein
Ha412HOChr01g0029011	11.8781	1.7069	6.15e-14	1.47e-12	0.841759	2.29081	0.0544495	-1.70603	AT4G25300		2-oxoglutarate (2OG) and Fe(II)-dependent oxygenase superfamily protein
Ha412HOChr01g0029021	12.2164	0.363332	6.39e-08	2.64e-07	0.63358	0.751273	-0.0205766	-0.362749	AT4G25300		2-oxoglutarate (2OG) and Fe(II)-dependent oxygenase superfamily protein
Ha412HOChr01g0029031	11.1664	0.483947	4.67e-05	0.000107518	0.453545	0.922634	0.10478	-0.472468	AT3G57880		Calcium-dependent lipid-binding (CaLB domain) plant phosphoribosyltransferase family protein
Ha412HOChr01g0029081	8.24091	1.1011	0.000116768	0.000249618	0.422362	2.9101	0.916985	-0.609559	AT3G59550	SYN3, ATRAD21.2, ATSYN3	Rad21/Rec8-like family protein
Ha412HOChr01g0029091	23.6439	6.22547	0.000151479	0.000317095	0.413178	42.8085	-0.579591	6.19843	AT5G42850		Thioredoxin superfamily protein
Ha412HOChr01g0029111	22.2177	3.0009	5.82e-12	7.1e-11	0.7915	7.39819	-1.34995	2.68012	AT2G44500		O-fucosyltransferase family protein
Ha412HOChr01g0029141	8.80019	0.73703	0.000107452	0.000231212	0.425265	3.15523	0.547696	-0.493197	AT2G32850		Protein kinase superfamily protein
Ha412HOChr01g0029171	0.837825	1.3027	0.00563227	0.00882761	0.269403	12.9692	0.283451	1.27149	AT3G12130		KH domain-containing protein / zinc finger (CCCH type) family protein
Ha412HOChr01g0029181	18.612	4.52636	6.4e-08	2.65e-07	0.633564	16.2435	-4.46839	0.722099	AT2G44420		protein N-terminal asparagine amidohydrolase family protein
Ha412HOChr01g0029191	17.0753	0.343658	0.0597684	0.0773182	0.156963	1.8265	-0.333638	-0.0823812	NA	NA	NA
Ha412HOChr01g0029201	4.82275	0.0307664	0.898627	0.908898	0.00645711	0.234482	0.0293167	0.00933287	NA	NA	NA
Ha412HOChr01g0029211	2.73147	0.657856	0.0103048	0.0154087	0.242159	5.7624	0.431351	0.4967	AT2G32840		proline-rich family protein
Ha412HOChr01g0029231	18.4336	0.521151	0.000119805	0.000255597	0.421462	1.27226	-0.517796	0.0590387	AT5G06710	HAT14	homeobox from Arabidopsis thaliana
Ha412HOChr01g0029241	8.27494	0.28872	0.00141015	0.00246536	0.328218	0.426157	0.239009	-0.161968	NA	NA	NA
Ha412HOChr01g0029321	12.2902	0.179965	0.00183604	0.00314016	0.317387	0.39267	-0.0136595	-0.179446	AT2G27310		F-box family protein
Ha412HOChr01g0029331	4.3442	0.206361	0.0194671	0.0276378	0.212372	0.80372	0.187274	0.0866796	AT2G27310		F-box family protein
Ha412HOChr01g0029341	6.69198	0.272941	0.107011	0.131964	0.126672	1.59105	0.268475	-0.0491759	AT1G79340	AtMC4, MC4	metacaspase 4
Ha412HOChr01g0029351	20.1417	61.0729	4.5e-15	1.69e-13	0.864957	171.939	-51.7218	32.477	AT5G13000	ATGSL12, gsl12	glucan synthase-like 12
Ha412HOChr01g0029391	5.22053	8.6588	5.29e-07	1.78e-06	0.583507	71.9927	8.47914	1.75473	AT2G44350	ATCS, CSY4	Citrate synthase family protein
Ha412HOChr01g0029411	1.88701	3.82883	2.35e-06	6.92e-06	0.544109	23.5416	1.81551	3.37103	AT3G60080		RING/U-box superfamily protein
Ha412HOChr01g0029461	21.6121	4.57176	2.73e-10	2.07e-09	0.736732	15.7784	-2.67543	3.70716	AT3G58500	PP2A-4	protein phosphatase 2A-4
Ha412HOChr01g0029471	5.05967	0.363888	0.0436228	0.0579138	0.172899	2.15968	0.352917	0.0886787	AT2G42500	PP2A-3	protein phosphatase 2A-3
Ha412HOChr01g0029491	21.8474	0.551935	0.00113911	0.00202412	0.336853	2.37401	-0.294832	0.466589	AT2G31920		Plant protein of unknown function (DUF936)
Ha412HOChr01g0029561	23.5715	1.40535	1.18e-07	4.58e-07	0.6198	4.8162	-0.157306	1.39652	AT2G44260		Plant protein of unknown function (DUF946)
Ha412HOChr01g0029591	10.719	0.23096	0.373755	0.41266	0.0579018	0.603039	0.0760132	-0.218093	AT2G18370		Bifunctional inhibitor/lipid-transfer protein/seed storage 2S albumin superfamily protein
Ha412HOChr01g0029621	6.80918	1.88083	5.02e-08	2.13e-07	0.638916	8.707	1.83878	-0.395469	AT3G03590		SWIB/MDM2 domain superfamily protein
Ha412HOChr01g0029641	9.0589	1.04281	0.0617322	0.0796657	0.155309	12.3979	0.72592	-0.748659	AT5G17670		alpha/beta-Hydrolases superfamily protein
Ha412HOChr01g0029651	23.3856	24.7963	1.92e-09	1.16e-08	0.703716	95.2112	-3.97131	24.4762	NA	NA	NA
Ha412HOChr01g0029701	19.5485	0.198718	0.0293169	0.0402465	0.192583	0.951672	-0.182611	0.0783702	NA	NA	NA
Ha412HOChr01g0029711	5.16219	1.69876	0.0549904	0.0715911	0.161209	27.2592	1.65806	0.369625	NA	NA	NA
Ha412HOChr01g0029741	19.4015	0.88751	0.189705	0.222404	0.095836	6.25943	-0.828438	0.318379	AT2G01950	VH1, BRL2	BRI1-like 2
Ha412HOChr01g0029751	7.08994	1.03883	0.0273358	0.037726	0.195999	15.0783	0.99682	-0.292417	AT5G17620		CONTAINS InterPro DOMAIN/s: Plant nuclear matrix 1 (InterPro:IPR010604); Has 30201 Blast hits to 17322 proteins in 780 species: Archae - 12; Bacteria - 1396; Metazoa - 17338; Fungi - 3422; Plants - 5037; Viruses - 0; Other Eukaryotes - 2996 (source: NCBI BLink).
Ha412HOChr01g0029771	13.1913	0.617761	3.1e-06	8.91e-06	0.536398	1.46265	-0.189563	-0.587958	AT3G03580		Tetratricopeptide repeat (TPR)-like superfamily protein
Ha412HOChr01g0029791	22.2492	0.141417	0.240468	0.276223	0.0827487	0.37221	-0.0625745	0.126819	AT5G46290	KASI, KAS1	3-ketoacyl-acyl carrier protein synthase I
Ha412HOChr01g0029791	22.2492	0.141417	0.240468	0.276223	0.0827487	0.37221	-0.0625745	0.126819	AT5G46290	KASI	3-ketoacyl-acyl carrier protein synthase I
Ha412HOChr01g0029801	19.9084	0.11591	0.0739392	0.0940922	0.146021	0.304784	-0.101742	0.0555313	AT3G09270	ATGSTU8, GSTU8	glutathione S-transferase TAU 8
Ha412HOChr01g0029851	12.6671	1.40467	2.51e-10	1.93e-09	0.738079	2.56532	-0.244058	-1.38331	AT4G02750		Tetratricopeptide repeat (TPR)-like superfamily protein
Ha412HOChr01g0029861	22.3671	0.207105	0.0143236	0.0208695	0.226882	0.612121	-0.0858648	0.188467	AT1G31350	KUF1	KAR-UP F-box 1
Ha412HOChr01g0029901	16.3098	0.916889	0.0758027	0.0962155	0.144732	8.41202	-0.828578	-0.392612	AT1G54250	ATRPABC16.5, NRPB8A, NRPE8A	RNA polymerase Rpb8
Ha412HOChr01g0029921	21.0693	0.103754	0.0611713	0.0789963	0.155777	0.210166	-0.0720226	0.0746841	NA	NA	NA
Ha412HOChr01g0029931	14.5044	0.51643	0.00115796	0.00205546	0.336193	2.63297	-0.314855	-0.409349	AT3G23880		F-box and associated interaction domains-containing protein
Ha412HOChr01g0029941	15.0164	0.964048	0.000880184	0.00159505	0.347136	6.54084	-0.684605	-0.678753	AT5G35930		AMP-dependent synthetase and ligase family protein
Ha412HOChr01g0030011	22.2523	3.61073	6.51e-10	4.45e-09	0.722502	19.0898	-1.59505	3.23932	AT3G03570		Protein of unknown function (DUF3550/UPF0682)
Ha412HOChr01g0030121	22.6069	1.9499	0.301755	0.339615	0.0700408	21.2036	-0.695515	1.82164	AT4G27190		NB-ARC domain-containing disease resistance protein
Ha412HOChr01g0030161	2.84798	70.7145	4.99e-08	2.12e-07	0.639018	172.767	47.9736	51.9526	AT3G03620		MATE efflux family protein
Ha412HOChr01g0030191	2.90259	9.26591	2.99e-07	1.06e-06	0.597697	33.6114	6.38279	6.71693	AT3G60190	ADL4, ADLP2, EDR3, DRP1E, ADL1E, DL1E	DYNAMIN-like 1E
Ha412HOChr01g0030231	9.25661	56.8225	1.1e-20	7.21e-18	0.938284	150.89	37.3917	-42.7862	AT2G13560	NAD-ME1	NAD-dependent malic enzyme 1
Ha412HOChr01g0030251	4.09526	10.3502	9.91e-14	2.22e-12	0.837115	45.6416	9.08983	4.94997	AT2G44610	RAB6, ATRABH1B, ATRAB6A, RAB6A	Ras-related small GTP-binding family protein
Ha412HOChr01g0030261	9.00186	0.479058	0.00080948	0.00147777	0.350441	1.89234	0.33858	-0.33891	AT3G60220	ATL4, TL4	TOXICOS EN LEVADURA 4
Ha412HOChr01g0030291	10.6688	0.120969	0.198192	0.231573	0.0934346	0.513476	0.0413109	-0.113696	AT3G21190		O-fucosyltransferase family protein
Ha412HOChr01g0030341	2.12614	0.105777	0.827884	0.844416	0.0113822	2.74466	0.0558843	0.0898096	NA	NA	NA
Ha412HOChr01g0030351	15.12	0.572121	0.516097	0.552001	0.0392956	8.15452	-0.41706	-0.391642	AT2G44670		Protein of unknown function (DUF581)
Ha412HOChr01g0030371	3.75822	1.75813	0.0904705	0.113205	0.135514	26.1819	1.46393	0.973614	AT1G02170	LOL3, ATMCPB1, MCP1B, ATMC1, MC1	metacaspase 1
Ha412HOChr01g0030391	8.97675	2.20371	1.29e-07	4.97e-07	0.617679	17.3135	1.56771	-1.54875	AT4G17080		Histone H3 K4-specific methyltransferase SET7/9 family protein
Ha412HOChr01g0030411	8.76376	1.00917	0.00482167	0.00763972	0.276251	12.531	0.756329	-0.668119	AT2G44680	CKB4	casein kinase II beta subunit 4
Ha412HOChr01g0030421	17.1134	0.143107	0.415689	0.454234	0.0518107	1.52565	-0.139269	-0.0329179	NA	NA	NA
Ha412HOChr01g0030431	18.5375	1.669	2.68e-05	6.44e-05	0.471639	2.79558	-1.6525	0.234073	AT4G18910	NIP1;2, NLM2, ATNLM2	NOD26-like intrinsic protein 1;2
Ha412HOChr01g0030441	10.016	1.63335	6.02e-06	1.64e-05	0.517374	7.43844	0.810737	-1.41793	AT1G02160		Cox19 family protein (CHCH motif)
Ha412HOChr01g0030451	21.8543	0.149218	0.0204197	0.0288891	0.210088	0.449261	-0.0794844	0.126287	AT3G43300	ATMIN7, BEN1	HOPM interactor 7
Ha412HOChr01g0030451	21.8543	0.149218	0.0204197	0.0288891	0.210088	0.449261	-0.0794844	0.126287	AT3G43300	ATMIN7	HOPM interactor 7
Ha412HOChr01g0030471	22.014	4.57618	0.000114523	0.000245126	0.423041	36.8045	-2.27356	3.97144	AT2G44710		RNA-binding (RRM/RBD/RNP motifs) family protein
Ha412HOChr01g0030491	18.8985	2.54381	3.74e-11	3.61e-10	0.766627	7.02584	-2.47376	0.592887	AT2G44730		Alcohol dehydrogenase transcription factor Myb/SANT-like family protein
Ha412HOChr01g0030511	11.9822	0.0772043	0.422762	0.461091	0.0508406	0.624109	0.00036041	-0.0772035	AT2G43330	ATINT1, INT1	inositol transporter 1
Ha412HOChr01g0030561	16.9792	1.57445	4.6e-05	0.000105932	0.454088	10.6098	-1.51856	-0.415754	AT2G44730		Alcohol dehydrogenase transcription factor Myb/SANT-like family protein
Ha412HOChr01g0030621	14.5386	0.0569452	0.390156	0.428713	0.0554464	0.0726819	-0.0351205	-0.0448253	NA	NA	NA
Ha412HOChr01g0030641	12.3665	16.6942	4.28e-09	2.36e-08	0.688942	35.1594	-1.59946	-16.6174	AT2G44740	CYCP4;1	cyclin p4;1
Ha412HOChr01g0030661	11.6609	0.236357	0.160843	0.19158	0.104835	0.862544	0.020954	-0.235426	NA	NA	NA
Ha412HOChr01g0030671	17.1243	0.104943	0.247436	0.283586	0.0811595	0.540456	-0.102197	-0.0238482	AT4G37740	AtGRF2, GRF2	growth-regulating factor 2
Ha412HOChr01g0030691	15.6881	0.642097	0.0190704	0.0271277	0.213354	5.26362	-0.528035	-0.365332	NA	NA	NA
Ha412HOChr01g0030721	22.5085	7.63315	1.06e-07	4.2e-07	0.622077	16.3928	-2.9053	7.05862	AT2G44745		WRKY family transcription factor
Ha412HOChr01g0030741	11.2095	77.6407	2.5e-08	1.14e-07	0.653838	302.345	15.9535	-75.984	AT4G09320	NDPK1	Nucleoside diphosphate kinase family protein
Ha412HOChr01g0030781	3.86563	1.35747	0.00160454	0.00277333	0.32294	9.9213	1.15101	0.719665	AT3G60260		ELMO/CED-12 family protein
Ha412HOChr01g0030791	5.37061	32.6683	1.14e-11	1.27e-10	0.782809	162.156	32.2259	5.3586	AT2G44060		Late embryogenesis abundant protein, group 2
Ha412HOChr01g0030851	1.47001	8.58024	1.7e-07	6.36e-07	0.611237	8.13964	3.22119	7.95264	AT2G13610		ABC-2 type transporter family protein
Ha412HOChr01g0030861	19.001	3.90996	0.000179522	0.000370338	0.407106	22.7042	-3.77647	1.01293	AT4G24290		MAC/Perforin domain-containing protein
Ha412HOChr01g0030871	22.0932	3.01996	1.16e-09	7.42e-09	0.712594	14.2139	-1.44573	2.65142	AT1G11510		DNA-binding storekeeper protein-related transcriptional regulator
Ha412HOChr01g0030881	9.70531	3.07149	1.82e-06	5.49e-06	0.551095	19.4777	1.73619	-2.53371	AT5G09300		Thiamin diphosphate-binding fold (THDP-binding) superfamily protein
Ha412HOChr01g0030931	23.5824	8.89345	1.54e-13	3.2e-12	0.832691	9.73737	-0.970416	8.84035	AT5G09300		Thiamin diphosphate-binding fold (THDP-binding) superfamily protein
Ha412HOChr01g0030941	3.13498	3.06896	1.05e-08	5.25e-08	0.671524	13.5148	2.24539	2.09206	AT5G23300	PYRD	pyrimidine d
Ha412HOChr01g0030951	20.4013	2.5031	1.67e-09	1.02e-08	0.706182	6.03111	-2.02457	1.47195	NA	NA	NA
Ha412HOChr01g0030961	23.3493	6.48108	1.68e-10	1.35e-09	0.744364	21.2235	-1.09876	6.38727	AT5G23300	PYRD	pyrimidine d
Ha412HOChr01g0031021	22.1945	0.466813	0.0833741	0.104942	0.139783	3.78391	-0.212529	0.415628	AT5G64440	AtFAAH, FAAH	fatty acid amide hydrolase
Ha412HOChr01g0031031	16.6627	1.53759	0.000149103	0.000312584	0.41374	4.29426	-1.44431	-0.527404	AT5G36930		Disease resistance protein (TIR-NBS-LRR class) family
Ha412HOChr01g0031041	5.05274	0.631503	3.37e-07	1.19e-06	0.594715	1.73808	0.612183	0.155008	AT1G13570		F-box/RNI-like superfamily protein
Ha412HOChr01g0031071	14.9797	1.24636	0.000145419	0.000305574	0.414629	3.6172	-0.876609	-0.885985	AT5G36930		Disease resistance protein (TIR-NBS-LRR class) family
Ha412HOChr01g0031081	1.17143	8.0339	6.27e-08	2.6e-07	0.634021	29.4194	2.4254	7.65905	AT5G08710		Regulator of chromosome condensation (RCC1) family protein
Ha412HOChr01g0031091	7.50424	11.1009	3.71e-10	2.72e-09	0.73182	26.6548	10.2511	-4.25949	AT5G09230	SRT2	sirtuin 2
Ha412HOChr01g0031091	7.50424	11.1009	3.71e-10	2.72e-09	0.73182	26.6548	10.2511	-4.25949	AT5G09230	SRT2, AtSRT2	sirtuin 2
Ha412HOChr01g0031101	1.72334	0.569785	3.53e-06	1e-05	0.532726	1.73842	0.248436	0.512771	AT5G05960		Bifunctional inhibitor/lipid-transfer protein/seed storage 2S albumin superfamily protein
Ha412HOChr01g0031111	11.8425	0.649366	0.00010652	0.000229352	0.425568	1.21097	0.026762	-0.648814	AT1G13570		F-box/RNI-like superfamily protein
Ha412HOChr01g0031151	14.4167	0.211856	0.315736	0.353901	0.0674846	2.33005	-0.125276	-0.170848	AT1G13570		F-box/RNI-like superfamily protein
Ha412HOChr01g0031211	17.3361	2.15622	2.36e-09	1.39e-08	0.69998	9.85133	-2.12373	-0.372868	AT1G13570		F-box/RNI-like superfamily protein
Ha412HOChr01g0031271	8.28094	0.22992	0.0193731	0.0275227	0.212603	0.798575	0.190131	-0.129281	AT4G24970		Histidine kinase-, DNA gyrase B-, and HSP90-like ATPase family protein
Ha412HOChr01g0031291	18.2236	3.44669	1.63e-07	6.12e-07	0.612214	8.59042	-3.44079	0.201619	AT3G05270		Plant protein of unknown function (DUF869)
Ha412HOChr01g0031301	9.28003	1.5991	0.00114773	0.00203848	0.336549	11.0382	1.04488	-1.21052	AT5G13340		unknown protein; FUNCTIONS IN: molecular_function unknown; INVOLVED IN: biological_process unknown; LOCATED IN: chloroplast; BEST Arabidopsis thaliana protein match is: unknown protein (TAIR:AT1G10890.1); Has 1807 Blast hits to 1807 proteins in 277 species: Archae - 0; Bacteria - 0; Metazoa - 736; Fungi - 347; Plants - 385; Viruses - 0; Other Eukaryotes - 339 (source: NCBI BLink).
Ha412HOChr01g0031321	15.8993	0.157932	0.0589085	0.0762752	0.157703	0.42791	-0.134644	-0.0825427	AT5G36930		Disease resistance protein (TIR-NBS-LRR class) family
Ha412HOChr01g0031391	10.4441	0.0784296	0.147738	0.177253	0.109434	0.287858	0.0310707	-0.0720126	AT2G23350	PAB4, PABP4	poly(A) binding protein 4
Ha412HOChr01g0031431	15.3692	0.395343	0.00103268	0.00184878	0.340783	1.28339	-0.305221	-0.251269	AT5G36930		Disease resistance protein (TIR-NBS-LRR class) family
Ha412HOChr01g0031441	17.3037	0.941025	0.000735584	0.00135207	0.354199	5.45591	-0.925433	-0.170595	AT5G36930		Disease resistance protein (TIR-NBS-LRR class) family
Ha412HOChr01g0031451	11.9895	0.453753	0.00375822	0.00607193	0.287099	2.6866	0.00125254	-0.453751	AT5G63920	TOP3A, AtTOP3alpha	topoisomerase 3alpha
Ha412HOChr01g0031471	7.54478	7.28147	2.57e-12	3.51e-11	0.80158	31.2889	6.69408	-2.86517	AT5G63910	FCLY	farnesylcysteine lyase
Ha412HOChr01g0031481	0.287433	8.15697	1.37e-09	8.61e-09	0.709689	29.6964	0.613231	8.13389	AT5G63640		ENTH/VHS/GAT family protein
Ha412HOChr01g0031501	21.0796	0.385203	0.0965475	0.120147	0.132101	2.30007	-0.266646	0.277996	ATMG00980	RPSL2	Ribosomal protein S12/S23 family protein
Ha412HOChr01g0031511	22.9249	1.27081	0.000420416	0.000808943	0.375727	8.07144	-0.352978	1.22081	AT4G38620	ATMYB4, MYB4	myb domain protein 4
Ha412HOChr01g0031521	14.1883	0.085153	0.43589	0.473922	0.0490798	0.181599	-0.0461593	-0.0715567	AT4G38620	ATMYB4, MYB4	myb domain protein 4
Ha412HOChr01g0031531	7.15256	21.2634	2.59e-09	1.5e-08	0.698298	38.7239	20.3027	-6.31909	AT5G20720	CPN20, CPN10, CHCPN10, ATCPN21, CPN21	chaperonin 20
Ha412HOChr01g0031531	7.15256	21.2634	2.59e-09	1.5e-08	0.698298	38.7239	20.3027	-6.31909	AT5G20720	CPN20	chaperonin 20
Ha412HOChr01g0031541	20.8672	0.524789	0.0121404	0.01792	0.234592	1.08791	-0.38376	0.357955	AT1G47570		RING/U-box superfamily protein
Ha412HOChr01g0031551	19.9283	1.75007	7.74e-07	2.51e-06	0.573799	8.83964	-1.53177	0.846418	AT1G47570		RING/U-box superfamily protein
Ha412HOChr01g0031561	1.87254	8.12404	1.4e-11	1.51e-10	0.780135	23.2613	3.82503	7.16722	AT5G08740	NDC1	NAD(P)H dehydrogenase C1
Ha412HOChr01g0031581	23.2339	0.19205	0.00249417	0.00416432	0.304595	0.283185	-0.0382627	0.1882	AT3G28960		Transmembrane amino acid transporter family protein
Ha412HOChr01g0031591	23.0955	2.71254	0.000942792	0.00169938	0.344412	23.0879	-0.636335	2.63684	AT3G16270		ENTH/VHS family protein
Ha412HOChr01g0031601	16.7982	0.100183	0.500768	0.537225	0.0410496	0.784018	-0.0952649	-0.0310024	AT1G13570		F-box/RNI-like superfamily protein
Ha412HOChr01g0031611	11.3712	0.740226	0.00820451	0.0124925	0.252556	6.44099	0.121302	-0.73022	AT1G13570		F-box/RNI-like superfamily protein
Ha412HOChr01g0031621	11.3911	0.0718519	0.0874873	0.109738	0.137269	0.250867	0.0114059	-0.0709408	AT1G13570		F-box/RNI-like superfamily protein
Ha412HOChr01g0031631	10.7182	2.3736	1.29e-07	4.98e-07	0.61763	10.6643	0.781657	-2.2412	AT2G44065		Ribosomal protein L2 family
Ha412HOChr01g0031641	8.2727	1.37624	0.000285135	0.000566793	0.390246	9.70983	1.13974	-0.771388	AT1G02330		CONTAINS InterPro DOMAIN/s: Hepatocellular carcinoma-associated antigen 59 (InterPro:IPR010756); Has 1239 Blast hits to 998 proteins in 204 species: Archae - 4; Bacteria - 71; Metazoa - 421; Fungi - 109; Plants - 87; Viruses - 5; Other Eukaryotes - 542 (source: NCBI BLink).
Ha412HOChr01g0031661	23.1159	3.34821	0.016991	0.0244144	0.218839	69.0818	-0.768086	3.25892	AT4G09570	CPK4, ATCPK4	calcium-dependent protein kinase 4
Ha412HOChr01g0031671	11.8337	0.136769	0.00457926	0.00728512	0.27851	0.253457	0.00595346	-0.136639	AT1G56570		Tetratricopeptide repeat (TPR)-like superfamily protein
Ha412HOChr01g0031691	2.23583	4.66548	8.55e-06	2.26e-05	0.506986	10.338	2.57759	3.88879	AT1G22430		GroES-like zinc-binding dehydrogenase family protein
Ha412HOChr01g0031701	2.30306	7.55444	6.58e-07	2.17e-06	0.577965	20.9193	4.28388	6.22238	AT1G22430		GroES-like zinc-binding dehydrogenase family protein
Ha412HOChr01g0031721	20.9275	1.1272	0.000144621	0.000304048	0.414824	3.21281	-0.812025	0.781786	AT1G22430		GroES-like zinc-binding dehydrogenase family protein
Ha412HOChr01g0031731	9.34971	2.54428	0.000206225	0.00042061	0.402103	16.3881	1.62706	-1.95602	AT3G44620		protein tyrosine phosphatases;protein tyrosine phosphatases
Ha412HOChr01g0031741	12.156	1.36459	0.000723314	0.00133117	0.354857	9.35327	-0.0557295	-1.36345	AT3G44680	HDA9, HDA09	histone deacetylase 9
Ha412HOChr01g0031761	4.59014	3.62552	0.000607054	0.00113352	0.361672	26.8056	3.38135	1.308	AT3G44680	HDA9, HDA09	histone deacetylase 9
Ha412HOChr01g0031771	20.6197	0.0707034	0.831476	0.847572	0.0111227	1.85969	-0.0547162	0.0447785	AT1G09700	HYL1, DRB1	dsRNA-binding domain-like superfamily protein
Ha412HOChr01g0031781	22.8039	0.066801	0.822092	0.839061	0.0118027	1.48416	-0.020578	0.0635525	NA	NA	NA
Ha412HOChr01g0031811	1.60411	52.926	6.7e-08	2.76e-07	0.632531	168.636	21.5789	48.3271	AT5G22580		Stress responsive A/B Barrel Domain
Ha412HOChr01g0031891	3.41595	0.474248	0.811125	0.828954	0.0126067	18.3912	0.369804	0.296912	AT5G22620		phosphoglycerate/bisphosphoglycerate mutase family protein
Ha412HOChr01g0031901	8.16875	1.81994	8.67e-08	3.49e-07	0.626737	5.79509	1.53439	-0.978688	AT5G47750	D6PKL2, PK5	D6 protein kinase like 2
Ha412HOChr01g0032041	23.2894	0.155366	0.172212	0.203959	0.101122	0.357944	-0.0287373	0.152685	NA	NA	NA
Ha412HOChr01g0032231	9.19124	0.0978495	0.308525	0.346604	0.0687895	0.825562	0.0656408	-0.0725659	NA	NA	NA
Ha412HOChr01g0032381	18.5771	3.18421	0.0779339	0.098711	0.143294	41.3097	-3.14794	0.479231	AT5G22760		PHD finger family protein
Ha412HOChr01g0032401	23.4117	3.19417	1.92e-08	9e-08	0.659296	11.9428	-0.489994	3.15636	AT3G44820		Phototropic-responsive NPH3 family protein
Ha412HOChr01g0032411	13.8931	0.977094	0.0100526	0.0150648	0.243296	13.3971	-0.464679	-0.859527	AT5G22760		PHD finger family protein
Ha412HOChr01g0032421	9.22609	0.815281	4e-05	9.32e-05	0.458665	3.15825	0.541379	-0.609584	AT4G14368		Regulator of chromosome condensation (RCC1) family protein
Ha412HOChr01g0032441	17.196	11.7728	0.00531036	0.00836386	0.272004	126.275	-11.513	-2.45989	AT1G48410	AGO1	Stabilizer of iron transporter SufD / Polynucleotidyl transferase
Ha412HOChr01g0032491	13.5632	2.49093	8.67e-06	2.28e-05	0.506601	13.2651	-0.991212	-2.28522	AT2G47300		ribonuclease Ps
Ha412HOChr01g0032541	4.11496	93.0101	1.33e-08	6.48e-08	0.666805	317.778	81.9121	44.0601	AT1G08200	AXS2	UDP-D-apiose/UDP-D-xylose synthase 2
Ha412HOChr01g0032551	16.5027	14.0469	2.78e-09	1.6e-08	0.697023	51.2682	-12.9814	-5.36625	AT5G22850		Eukaryotic aspartyl protease family protein
Ha412HOChr01g0032561	14.8624	3.40183	2.31e-06	6.8e-06	0.544606	10.7049	-2.31724	-2.49055	AT5G22860		Serine carboxypeptidase S28 family protein
Ha412HOChr01g0032571	18.1459	0.609905	0.00567652	0.00889329	0.269057	0.524881	-0.60946	0.0232896	AT5G22860		Serine carboxypeptidase S28 family protein
Ha412HOChr01g0032591	15.3104	1.83516	2.6e-05	6.26e-05	0.472603	8.04979	-1.3987	-1.18804	AT5G04460		RING/U-box superfamily protein
Ha412HOChr01g0032601	21.5628	0.8781	0.0118906	0.0175794	0.235556	4.94507	-0.523033	0.705335	AT5G22870		Late embryogenesis abundant (LEA) hydroxyproline-rich glycoprotein family
Ha412HOChr01g0032611	18.8664	0.594949	0.00255948	0.0042655	0.303504	2.08316	-0.57971	0.133793	AT1G15910		XH/XS domain-containing protein
Ha412HOChr01g0032621	14.0129	10.5838	1.24e-06	3.86e-06	0.561482	45.2314	-5.3227	-9.14795	AT2G27970	CKS2	CDK-subunit 2
Ha412HOChr01g0032651	0.905966	34.0346	2.31e-07	8.4e-07	0.603917	119.859	7.9969	33.0818	AT2G36830	GAMMA-TIP, TIP1;1, GAMMA-TIP1	gamma tonoplast intrinsic protein
Ha412HOChr01g0032671	13.7324	6.78845	0.00030737	0.000606896	0.387465	35.3719	-2.97431	-6.10218	AT5G59910	HTB4	Histone superfamily protein
Ha412HOChr01g0032731	16.4402	4.25019	9.38e-17	7.2e-15	0.893188	6.59198	-3.90072	-1.68775	AT5G22920		CHY-type/CTCHY-type/RING-type Zinc finger protein
Ha412HOChr01g0032741	20.7317	1.99016	3.41e-05	8.04e-05	0.463911	8.792	-1.50256	1.30501	AT5G59790		Domain of unknown function (DUF966)
Ha412HOChr01g0032751	13.1072	1.02824	7.02e-09	3.66e-08	0.679503	2.20141	-0.293907	-0.985344	AT1G08130	ATLIG1, LIG1	DNA ligase 1
Ha412HOChr01g0032761	15.7088	7.93925	1.52e-10	1.23e-09	0.745959	13.4801	-6.55329	-4.48176	NA	NA	NA
Ha412HOChr01g0032771	9.62063	0.487348	0.023962	0.0334067	0.202392	3.18252	0.284322	-0.395814	AT4G17980	anac071, NAC071	NAC domain containing protein 71
Ha412HOChr01g0032791	0.362731	1.92348	0.000267307	0.000534002	0.392627	4.21215	0.182384	1.91481	AT5G22940	F8H	FRA8 homolog
Ha412HOChr01g0032811	20.3456	4.91707	2.35e-05	5.71e-05	0.475819	4.67016	-4.01872	2.83328	AT2G36870	XTH32	xyloglucan endotransglucosylase/hydrolase 32
Ha412HOChr01g0032821	11.2327	0.33119	0.0652784	0.0838506	0.152445	3.27269	0.0660827	-0.324531	AT5G22950	VPS24.1	SNF7 family protein
Ha412HOChr01g0032861	13.6616	0.2856	0.0169611	0.0243818	0.218922	0.859476	-0.120355	-0.259002	AT1G08110		lactoylglutathione lyase family protein / glyoxalase I family protein
Ha412HOChr01g0032891	6.50851	2.12354	1.54e-07	5.82e-07	0.613564	5.54731	2.10475	-0.281868	AT5G60800		Heavy metal transport/detoxification superfamily protein
Ha412HOChr01g0032951	3.19755	2.45193	0.000313156	0.000617236	0.386772	13.1225	1.82109	1.64183	AT2G28070		ABC-2 type transporter family protein
Ha412HOChr01g0033021	20.2629	0.188445	0.0184789	0.0263491	0.214855	0.188024	-0.156331	0.105225	AT5G60770	ATNRT2.4, NRT2.4	nitrate transporter 2.4
Ha412HOChr01g0033031	20.1807	0.298507	0.0667278	0.0855833	0.151316	0.488184	-0.251167	0.161312	AT1G08090	ATNRT2:1, NRT2, NRT2;1AT, ACH1, LIN1, ATNRT2.1, NRT2.1, NRT2:1	nitrate transporter 2:1
Ha412HOChr01g0033071	19.3105	0.233911	0.0128283	0.0188561	0.232031	0.774655	-0.220278	0.0786894	AT5G66540		FUNCTIONS IN: molecular_function unknown; INVOLVED IN: rRNA processing; LOCATED IN: cytosol, nucleolus, nucleus; EXPRESSED IN: 22 plant structures; EXPRESSED DURING: 12 growth stages; CONTAINS InterPro DOMAIN/s: U3 small nucleolar ribonucleoprotein complex, subunit Mpp10p (InterPro:IPR012173), Mpp10 protein (InterPro:IPR007151); Has 30201 Blast hits to 17322 proteins in 780 species: Archae - 12; …
Ha412HOChr01g0033091	19.4134	0.294915	0.00103572	0.00185393	0.340666	0.421195	-0.274955	0.106654	AT1G08090	ATNRT2:1, NRT2, NRT2;1AT, ACH1, LIN1, ATNRT2.1, NRT2.1, NRT2:1	nitrate transporter 2:1
Ha412HOChr01g0033121	6.32369	1.3441	1.51e-05	3.79e-05	0.489762	5.16701	1.33928	-0.113765	AT5G60760		P-loop containing nucleoside triphosphate hydrolases superfamily protein
Ha412HOChr01g0033171	14.1219	0.410324	0.000113006	0.000242215	0.423507	1.41771	-0.216393	-0.348626	AT5G60335		Thioesterase superfamily protein
Ha412HOChr01g0033181	6.15746	57.0968	5.27e-08	2.22e-07	0.637843	150.961	57.0483	-2.35305	AT2G28000	CPN60A, CH-CPN60A, SLP	chaperonin-60alpha
Ha412HOChr01g0033251	0.184235	0.128072	0.0624199	0.0804731	0.154742	0.459732	0.00617488	0.127923	AT1G08080	ATACA7, ACA7	alpha carbonic anhydrase 7
Ha412HOChr01g0033271	22.1861	0.355885	0.00614196	0.00955743	0.265557	1.25578	-0.162722	0.316505	AT1G08080	ATACA7, ACA7	alpha carbonic anhydrase 7
Ha412HOChr01g0033301	14.2689	0.521845	0.0218212	0.0306884	0.206904	3.07769	-0.292062	-0.43246	AT1G08080	ATACA7, ACA7	alpha carbonic anhydrase 7
Ha412HOChr01g0033321	1.85519	2.3266	0.00763778	0.0116952	0.255791	11.1813	1.08609	2.05754	AT1G08080	ATACA7, ACA7	alpha carbonic anhydrase 7
Ha412HOChr01g0033361	23.8786	0.173388	0.00804211	0.0122649	0.253461	0.807778	-0.00550978	0.1733	AT2G33580		Protein kinase superfamily protein
Ha412HOChr01g0033401	16.6426	0.719756	2.41e-05	5.85e-05	0.475002	4.03393	-0.674784	-0.250431	AT1G08060	MOM, MOM1	ATP-dependent helicase family protein
Ha412HOChr01g0033431	15.3771	1.14172	0.218068	0.252631	0.0881683	18.4949	-0.88295	-0.72382	AT1G08060	MOM, MOM1	ATP-dependent helicase family protein
Ha412HOChr01g0033441	2.45074	0.0296942	0.858037	0.872012	0.00923635	0.180931	0.0177714	0.0237891	NA	NA	NA
Ha412HOChr01g0033461	20.7357	2.95426	0.000488818	0.000929017	0.369997	32.4182	-2.22841	1.93954	AT3G53120	VPS37-1	Modifier of rudimentary (Mod(r)) protein
Ha412HOChr01g0033471	6.94453	0.557816	0.179021	0.211062	0.099007	16.3732	0.540848	-0.136534	AT1G08030	TPST	tyrosylprotein sulfotransferase
Ha412HOChr01g0033531	18.7476	0.927004	0.0229254	0.0320995	0.204527	7.54324	-0.909308	0.180268	AT4G32890	GATA9	GATA transcription factor 9
Ha412HOChr01g0033541	19.6743	5.67534	0.00140492	0.00245735	0.32837	71.5381	-5.13879	2.40879	AT1G07990		SIT4 phosphatase-associated family protein
Ha412HOChr01g0033581	5.32597	3.08852	1.46e-05	3.68e-05	0.490768	28.887	3.04056	0.542182	AT2G28370		Uncharacterised protein family (UPF0497)
Ha412HOChr01g0033591	23.4811	2.7518	5.58e-05	0.000126498	0.447625	32.5862	-0.372674	2.72644	AT2G28390		SAND family protein
Ha412HOChr01g0033631	8.09864	35.0035	5.93e-09	3.15e-08	0.682762	148.686	29.8519	-18.2786	AT2G37190		Ribosomal protein L11 family protein
Ha412HOChr01g0033641	22.4517	48.093	5.2e-06	1.43e-05	0.52166	242.771	-18.9644	44.196	AT5G60660	PIP2F, PIP2;4	plasma membrane intrinsic protein 2;4
Ha412HOChr01g0033671	8.72587	1.98417	2.09e-05	5.12e-05	0.479575	5.02107	1.50001	-1.2988	AT2G28410		unknown protein; Has 18 Blast hits to 18 proteins in 5 species: Archae - 0; Bacteria - 0; Metazoa - 0; Fungi - 0; Plants - 18; Viruses - 0; Other Eukaryotes - 0 (source: NCBI BLink).
Ha412HOChr01g0033681	14.51	6.83433	3.36e-14	8.95e-13	0.847453	8.94167	-4.17465	-5.41114	AT1G28480	GRX480, roxy19	Thioredoxin superfamily protein
Ha412HOChr01g0033701	9.67156	0.0937166	0.287712	0.325272	0.0727228	0.401983	0.0536552	-0.076837	NA	NA	NA
Ha412HOChr01g0033721	15.1419	1.10369	0.0135209	0.0197785	0.22958	6.97804	-0.808878	-0.750901	AT5G60590		DHBP synthase RibB-like alpha/beta domain
Ha412HOChr01g0033751	19.8662	16.5285	1.79e-12	2.58e-11	0.805915	35.6264	-14.5948	7.75792	AT5G60580		RING/U-box superfamily protein
Ha412HOChr01g0033761	8.78008	0.770693	0.00185558	0.00317055	0.316949	3.78611	0.575417	-0.512701	NA	NA	NA
Ha412HOChr01g0033791	21.1876	1.59231	1.4e-06	4.31e-06	0.558285	3.89429	-1.0693	1.17985	AT5G60570		Galactose oxidase/kelch repeat superfamily protein
Ha412HOChr01g0033801	14.2637	6.0696	8.97e-10	5.92e-09	0.717068	25.7076	-3.39018	-5.03455	AT5G60550	GRIK2, ATSNAK1	geminivirus rep interacting kinase 2
Ha412HOChr01g0033831	2.29271	10.201	4.41e-08	1.9e-07	0.641755	18.252	5.76184	8.41789	AT5G60540	EMB2407, ATPDX2, PDX2	pyridoxine biosynthesis 2
Ha412HOChr01g0033861	6.88058	2.55882	1.15e-08	5.68e-08	0.669806	10.8036	2.49113	-0.584687	AT1G07980	NF-YC10	nuclear factor Y, subunit C10
Ha412HOChr01g0033931	17.1659	1.10845	0.064591	0.0830334	0.152989	18.3909	-1.08213	-0.240129	AT3G53390		Transducin/WD40 repeat-like superfamily protein
Ha412HOChr01g0033951	15.59	0.959053	0.116237	0.142382	0.122284	12.1228	-0.774419	-0.565738	AT5G03150	JKD	C2H2-like zinc finger protein
Ha412HOChr01g0033971	11.403	0.342372	0.107609	0.132629	0.126377	1.32804	0.0532928	-0.338199	AT1G17720	ATB BETA	Protein phosphatase 2A, regulatory subunit PR55
Ha412HOChr01g0033981	9.61082	1.93458	0.0182225	0.0260096	0.215519	8.82113	1.13268	-1.56832	AT1G61560	MLO6	Seven transmembrane MLO family protein
Ha412HOChr01g0033981	9.61082	1.93458	0.0182225	0.0260096	0.215519	8.82113	1.13268	-1.56832	AT1G61560	MLO6, ATMLO6	Seven transmembrane MLO family protein
Ha412HOChr01g0033991	7.50758	16.9208	2.43e-08	1.11e-07	0.654482	131.741	15.6199	-6.50629	AT3G58730		vacuolar ATP synthase subunit D (VATD) / V-ATPase D subunit / vacuolar proton pump D subunit (VATPD)
Ha412HOChr01g0034001	20.8604	11.6465	2.03e-13	4.03e-12	0.829856	39.9844	-8.53068	7.92894	AT5G60410	ATSIZ1, SIZ1	DNA-binding protein with MIZ/SP-RING zinc finger, PHD-finger and SAP domain
Ha412HOChr01g0034031	4.41882	14.1788	2.46e-15	1.03e-13	0.869813	18.057	12.9812	5.70313	AT5G19855		Chaperonin-like RbcX protein
Ha412HOChr01g0034041	0.975656	26.6144	5.97e-11	5.45e-10	0.759905	25.379	6.72433	25.7509	AT1G51340		MATE efflux family protein
Ha412HOChr01g0034051	3.10256	50.5135	2.92e-16	1.78e-14	0.88558	71.4112	36.6645	34.7466	AT5G12860	DiT1	dicarboxylate transporter 1
Ha412HOChr01g0034071	20.3176	0.277092	0.425588	0.463846	0.0504572	1.60639	-0.227633	0.157998	NA	NA	NA
Ha412HOChr01g0034081	15.2952	2.02302	9.23e-09	4.68e-08	0.674136	4.53449	-1.53668	-1.31576	AT1G20630	CAT1	catalase 1
Ha412HOChr01g0034091	14.2456	0.224577	0.000893622	0.00161777	0.346536	0.383669	-0.124554	-0.186872	AT4G38010		Pentatricopeptide repeat (PPR-like) superfamily protein
Ha412HOChr01g0034111	22.4893	2.88161	0.000367676	0.000715056	0.380778	21.8471	-1.11022	2.65915	AT1G63440	HMA5	heavy metal atpase 5
Ha412HOChr01g0034131	12.0898	0.901874	0.000585514	0.00109652	0.363068	6.33736	-0.0212125	-0.901625	AT3G10040		sequence-specific DNA binding transcription factors
Ha412HOChr01g0034141	23.4212	0.0592096	0.603186	0.635116	0.0301736	0.216558	-0.0089377	0.0585311	AT1G21200		sequence-specific DNA binding transcription factors
Ha412HOChr01g0034151	14.0494	1.24164	0.00135362	0.00237383	0.329882	13.644	-0.634668	-1.06718	AT5G19350		RNA-binding (RRM/RBD/RNP motifs) family protein
Ha412HOChr01g0034171	17.01	8.5979	1.89e-08	8.84e-08	0.659715	47.9873	-8.31071	-2.20364	AT5G12950		Putative glycosyl hydrolase of unknown function (DUF1680)
Ha412HOChr01g0034201	15.3677	0.164501	0.050721	0.0664774	0.165307	0.594691	-0.126962	-0.104599	AT5G12950		Putative glycosyl hydrolase of unknown function (DUF1680)
Ha412HOChr01g0034211	16.2133	2.54332	0.000677758	0.00125342	0.357395	16.7702	-2.2701	-1.14677	AT5G12950		Putative glycosyl hydrolase of unknown function (DUF1680)
Ha412HOChr01g0034241	16.5563	2.56277	9.51e-05	0.000206521	0.429506	13.3446	-2.38189	-0.945736	AT5G12950		Putative glycosyl hydrolase of unknown function (DUF1680)
Ha412HOChr01g0034261	11.8422	156.189	2.14e-14	6.16e-13	0.851546	151.244	6.44911	-156.055	AT3G20820		Leucine-rich repeat (LRR) family protein
Ha412HOChr01g0034301	11.6687	0.0889559	0.909693	0.918781	0.00571982	2.96627	0.00770498	-0.0886216	AT1G05970		RNA-binding (RRM/RBD/RNP motifs) family protein
Ha412HOChr01g0034311	9.22211	0.257809	0.177585	0.209657	0.0994466	0.886153	0.171396	-0.192585	AT1G05970		RNA-binding (RRM/RBD/RNP motifs) family protein
Ha412HOChr01g0034341	14.5017	0.268724	0.419882	0.458345	0.0512338	4.70387	-0.163684	-0.21312	AT1G76320	FRS4	FAR1-related sequence 4
Ha412HOChr01g0034351	8.12795	0.125823	0.22332	0.258081	0.0868523	0.245082	0.106798	-0.0665256	NA	NA	NA
Ha412HOChr01g0034441	16.2	0.255704	0.800075	0.818773	0.0134272	3.43623	-0.227835	-0.116086	AT3G45140	LOX2, ATLOX2	lipoxygenase 2
Ha412HOChr01g0034461	21.6998	2.64252	0.000269204	0.000537256	0.392367	15.4402	-1.49686	2.17768	AT2G42190		unknown protein; BEST Arabidopsis thaliana protein match is: unknown protein (TAIR:AT3G57930.2); Has 1381 Blast hits to 1230 proteins in 175 species: Archae - 3; Bacteria - 25; Metazoa - 672; Fungi - 135; Plants - 127; Viruses - 30; Other Eukaryotes - 389 (source: NCBI BLink).
Ha412HOChr01g0034481	21.2718	1.06563	0.00377411	0.00609608	0.286917	3.15228	-0.698032	0.805177	AT5G60900	RLK1	receptor-like protein kinase 1
Ha412HOChr01g0034491	3.99433	0.0141222	0.977784	0.980258	0.0013607	0.406586	0.0122197	0.00707925	AT5G60900	RLK1	receptor-like protein kinase 1
Ha412HOChr01g0034521	22.167	4.85778	0.00914767	0.0138223	0.24761	16.8435	-2.2427	4.3091	AT5G60900	RLK1	receptor-like protein kinase 1
Ha412HOChr01g0034531	12.0124	2.33397	3.73e-06	1.06e-05	0.53117	3.29744	-0.00755677	-2.33395	AT5G60900	RLK1	receptor-like protein kinase 1
Ha412HOChr01g0034561	12.0948	1.22279	1.36e-06	4.21e-06	0.558923	1.72849	-0.0303469	-1.22242	AT5G60900	RLK1	receptor-like protein kinase 1
Ha412HOChr01g0034621	17.258	6.18083	0.0771047	0.0977443	0.143849	103.915	-6.06458	-1.19313	AT3G07160	ATGSL10, gsl10, CALS9	glucan synthase-like 10
Ha412HOChr01g0034641	11.1688	0.762629	3.93e-07	1.37e-06	0.590921	3.25329	0.164655	-0.744642	AT5G21140	emb1379	embryo defective 1379
Ha412HOChr01g0034651	19.3014	2.02195	1.42e-09	8.88e-09	0.709056	6.80645	-1.90574	0.675622	AT3G58040	SINAT2	seven in absentia of Arabidopsis 2
Ha412HOChr01g0034661	14.4633	2.1594	2.39e-09	1.4e-08	0.69977	7.59857	-1.29802	-1.72573	AT4G10620		P-loop containing nucleoside triphosphate hydrolases superfamily protein
Ha412HOChr01g0034671	17.0951	2.0516	0.00256711	0.00427672	0.303379	27.7959	-1.9943	-0.481521	AT3G13670		Protein kinase family protein
Ha412HOChr01g0034721	20.4026	0.136924	0.0798935	0.100998	0.142003	0.548125	-0.110719	0.0805577	AT1G69040	ACR4	ACT domain repeat 4
Ha412HOChr01g0034741	23.4859	0.893976	0.0017349	0.0029811	0.319727	2.64216	-0.119959	0.885891	AT1G58170		Disease resistance-responsive (dirigent-like protein) family protein
Ha412HOChr01g0034751	16.3368	0.113622	0.36133	0.400213	0.0598301	0.820527	-0.10302	-0.0479256	ATMG00860	ORF158	DNA/RNA polymerases superfamily protein
Ha412HOChr01g0034771	3.35745	4.15772	2.12e-07	7.77e-07	0.605999	9.71351	3.20181	2.65237	AT1G58170		Disease resistance-responsive (dirigent-like protein) family protein
Ha412HOChr01g0034781	21.3403	1.74248	0.0447575	0.0593186	0.171611	34.8548	-1.11762	1.33685	AT4G20330		Transcription initiation factor TFIIE, beta subunit
Ha412HOChr01g0034811	7.86637	3.71185	0.000161009	0.000335271	0.411004	10.8027	3.27751	-1.74235	AT2G16430	PAP10, ATPAP10	purple acid phosphatase 10
Ha412HOChr01g0034841	18.9485	3.75985	6.45e-14	1.53e-12	0.8413	7.69545	-3.64452	0.9241	AT3G13560		O-Glycosyl hydrolases family 17 protein
Ha412HOChr01g0034861	17.5608	0.395496	0.0825155	0.103973	0.140323	4.66352	-0.392884	-0.0453747	AT1G55300	TAF7	TBP-associated factor 7
Ha412HOChr01g0034881	15.8993	0.501373	0.00387993	0.0062502	0.285721	1.64009	-0.427445	-0.262042	AT3G13600		calmodulin-binding family protein
Ha412HOChr01g0034921	13.8711	0.367501	0.000666058	0.00123346	0.358073	0.597637	-0.172912	-0.324282	AT2G02800	APK2B	protein kinase 2B
Ha412HOChr01g0034931	23.6656	5.24594	0.000238342	0.000480735	0.396835	57.8568	-0.458689	5.22585	AT5G19820	emb2734	ARM repeat superfamily protein
Ha412HOChr01g0034961	15.5485	256.52	8.47e-16	4.23e-14	0.877948	548.911	-205.477	-153.563	AT5G19780	TUA5	tubulin alpha-5
Ha412HOChr01g0034971	8.74814	0.637109	0.000263491	0.000526813	0.393156	2.7292	0.479208	-0.419842	AT4G26310		elongation factor P (EF-P) family protein
Ha412HOChr01g0035001	18.9172	0.39827	0.295826	0.333614	0.0711586	5.98923	-0.386843	0.0947178	NA	NA	NA
Ha412HOChr01g0035021	23.4627	1.7903	0.001119	0.00199035	0.337568	16.1374	-0.250994	1.77262	AT5G18120	ATAPRL7, APRL7	APR-like 7
Ha412HOChr01g0035031	4.25889	1.59243	0.0496688	0.0652011	0.166367	10.7371	1.42984	0.700987	NA	NA	NA
Ha412HOChr01g0035041	10.004	0.163962	0.00614113	0.00955657	0.265563	0.472626	0.0818342	-0.14208	NA	NA	NA
Ha412HOChr01g0035061	15.0676	2.83705	0.00164471	0.00283658	0.321924	18.2915	-2.04129	-1.97028	AT1G55340		Protein of unknown function (DUF1639)
Ha412HOChr01g0035121	18.2561	0.115837	0.00754015	0.0115553	0.256371	0.250961	-0.115576	0.00775918	AT4G09830		Uncharacterised conserved protein UCP009193
Ha412HOChr01g0035131	23.0054	0.378152	0.0173891	0.0249265	0.217742	1.74421	-0.0973551	0.365405	AT5G56510	APUM12, PUM12	pumilio 12
Ha412HOChr01g0035151	6.60837	0.212151	0.0579172	0.0750802	0.158569	0.463581	0.209466	-0.0336471	NA	NA	NA
Ha412HOChr01g0035171	19.6603	0.559055	0.0273795	0.0377848	0.195921	4.15308	-0.507071	0.235416	AT3G01170		Ribosomal protein L34e superfamily protein
Ha412HOChr01g0035181	23.4953	53.0938	1.56e-12	2.31e-11	0.807482	237.231	-6.9946	52.631	AT5G56350		Pyruvate kinase family protein
Ha412HOChr01g0035191	22.2735	0.0467699	0.442801	0.480638	0.0481728	0.0600789	-0.0204275	0.042073	AT5G56340	ATCRT1	RING/U-box superfamily protein
Ha412HOChr01g0035231	9.62531	2.55548	8.61e-08	3.46e-07	0.626916	10.139	1.48834	-2.07733	AT1G55535		unknown protein; FUNCTIONS IN: molecular_function unknown; INVOLVED IN: biological_process unknown; LOCATED IN: cellular_component unknown; EXPRESSED IN: cultured cell; BEST Arabidopsis thaliana protein match is: unknown protein (TAIR:AT3G13420.1); Has 35333 Blast hits to 34131 proteins in 2444 species: Archae - 798; Bacteria - 22429; Metazoa - 974; Fungi - 991; Plants - 531; Viruses - 0; Other E…
Ha412HOChr01g0035241	16.4339	2.02402	0.0273001	0.0376812	0.196063	19.5577	-1.85627	-0.806809	AT1G55540		Nuclear pore complex protein
Ha412HOChr01g0035261	6.88744	1.6908	9.54e-09	4.82e-08	0.673469	3.17229	1.64537	-0.3893	AT4G20350		oxidoreductases
Ha412HOChr01g0035271	23.6072	3.74675	0.00928097	0.0140045	0.24695	48.6425	-0.384654	3.72695	AT2G43160		ENTH/VHS family protein
Ha412HOChr01g0035281	16.4387	1.29337	6.35e-06	1.72e-05	0.515795	4.4106	-1.18683	-0.514054	AT5G22130	PNT1	mannosyltransferase family protein
Ha412HOChr01g0035291	19.8977	3.27386	0.00686416	0.0105989	0.260592	36.666	-2.87805	1.56045	AT3G59300		Pentatricopeptide repeat (PPR) superfamily protein
Ha412HOChr01g0035301	20.0097	0.100613	0.0747313	0.0949901	0.14547	0.396019	-0.0870047	0.0505281	NA	NA	NA
Ha412HOChr01g0035311	10.3892	8.11933	1.84e-06	5.54e-06	0.550808	42.9296	3.3234	-7.408	AT1G74040	IMS1, MAML-3, IPMS2	2-isopropylmalate synthase 1
Ha412HOChr01g0035331	11.4518	11.0643	1.25e-14	3.96e-13	0.856325	18.5737	1.58235	-10.9505	AT1G52800		2-oxoglutarate (2OG) and Fe(II)-dependent oxygenase superfamily protein
Ha412HOChr01g0035361	11.5535	32.3185	4.79e-14	1.2e-12	0.844131	55.9797	3.7694	-32.0979	AT1G52800		2-oxoglutarate (2OG) and Fe(II)-dependent oxygenase superfamily protein
Ha412HOChr01g0035371	15.867	0.454339	0.0726399	0.0925405	0.146939	4.83328	-0.385323	-0.240728	AT1G06710		Tetratricopeptide repeat (TPR)-like superfamily protein
Ha412HOChr01g0035391	23.5178	1.56519	3.17e-07	1.12e-06	0.596266	5.09803	-0.197066	1.55273	AT2G43370		RNA-binding (RRM/RBD/RNP motifs) family protein
Ha412HOChr01g0035401	2.41878	16.5761	2.89e-09	1.66e-08	0.696257	18.198	9.80902	13.3623	AT1G05870		Protein of unknown function (DUF1685)
Ha412HOChr01g0035411	22.8523	11.2863	4.38e-09	2.41e-08	0.68853	59.9396	-3.34045	10.7806	AT1G65430	ARI8, ATARI8	IBR domain-containing protein
Ha412HOChr01g0035431	0.772921	1.4659	0.00294209	0.00484737	0.297599	7.71195	0.294605	1.43599	AT3G28040		Leucine-rich receptor-like protein kinase family protein
Ha412HOChr01g0035451	19.0778	6.81599	3.72e-06	1.05e-05	0.531286	52.7916	-6.54645	1.89784	AT3G13340		Transducin/WD40 repeat-like superfamily protein
Ha412HOChr01g0035481	0.236261	25.5636	1.21e-15	5.7e-14	0.875285	27.8348	1.58017	25.5147	AT1G23080	PIN7, ATPIN7	Auxin efflux carrier family protein
Ha412HOChr01g0035481	0.236261	25.5636	1.21e-15	5.7e-14	0.875285	27.8348	1.58017	25.5147	AT1G23080	PIN7	Auxin efflux carrier family protein
Ha412HOChr01g0035501	11.9091	33.4872	6.73e-14	1.58e-12	0.840897	73.2423	0.79707	-33.4777	AT5G26570	PWD, OK1, ATGWD3	catalytics;carbohydrate kinases;phosphoglucan, water dikinases
Ha412HOChr01g0035511	14.6122	4.94744	8.85e-09	4.5e-08	0.674969	16.2124	-3.12575	-3.83495	AT1G14780		MAC/Perforin domain-containing protein
Ha412HOChr01g0035531	21.5055	6.40945	0.00244626	0.00409139	0.305412	45.28	-3.8945	5.09058	AT2G43130	ARA4, ATRAB11F, ATRABA5C, ARA-4, RABA5C	P-loop containing nucleoside triphosphate hydrolases superfamily protein
Ha412HOChr01g0035541	3.73164	0.124654	0.616373	0.647684	0.0289016	1.20214	0.103312	0.0697512	NA	NA	NA
Ha412HOChr01g0035581	13.2928	7.11842	0.000134981	0.000285084	0.417265	43.1594	-2.36347	-6.7146	AT3G07340		basic helix-loop-helix (bHLH) DNA-binding superfamily protein
Ha412HOChr01g0035591	3.67378	0.216183	0.0981603	0.121981	0.131229	1.41841	0.177317	0.123667	NA	NA	NA
Ha412HOChr01g0035621	15.1136	4.60564	1.85e-08	8.68e-08	0.660119	11.6347	-3.35209	-3.15838	AT3G23670	PAKRP1L, KINESIN-12B	phragmoplast-associated kinesin-related protein, putative
Ha412HOChr01g0035641	1.17163	37.8526	2.29e-14	6.55e-13	0.850941	170.544	11.4294	36.0859	AT3G04240	SEC	Tetratricopeptide repeat (TPR)-like superfamily protein
Ha412HOChr01g0035651	11.8353	0.0452049	0.704802	0.730867	0.0209791	0.32255	0.00194877	-0.0451629	AT3G04240	SEC	Tetratricopeptide repeat (TPR)-like superfamily protein
Ha412HOChr01g0035661	21.7537	0.0372299	0.846241	0.860974	0.0100672	0.406639	-0.0206541	0.0309754	AT5G14950	GMII, ATGMII	golgi alpha-mannosidase II
Ha412HOChr01g0035681	2.6007	4.13519	0.181379	0.213621	0.098292	95.6417	2.60295	3.21317	AT1G05520		Sec23/Sec24 protein transport family protein
Ha412HOChr01g0035701	17.8297	0.175706	0.0619975	0.0799679	0.15509	1.49291	-0.175531	-0.00783158	AT4G14190		Pentatricopeptide repeat (PPR) superfamily protein
Ha412HOChr01g0035721	20.3179	14.7076	3.25e-10	2.42e-09	0.733938	21.6142	-12.0816	8.38732	AT2G01820		Leucine-rich repeat protein kinase family protein
Ha412HOChr01g0035791	3.61396	0.105665	0.169994	0.201577	0.101828	0.524656	0.0857115	0.0617958	AT2G15560		Putative endonuclease or glycosyl hydrolase
Ha412HOChr01g0035901	14.6079	4.45337	4.2e-08	1.82e-07	0.642804	19.5288	-2.80974	-3.45513	AT3G23790	AAE16	AMP-dependent synthetase and ligase family protein
Ha412HOChr01g0035911	10.6852	0.694154	1.39e-07	5.31e-07	0.615995	1.24441	0.234242	-0.653437	AT4G14050		Pentatricopeptide repeat (PPR) superfamily protein
Ha412HOChr01g0035921	21.5672	2.87944	4.54e-08	1.95e-07	0.641101	12.6922	-1.71245	2.31488	AT4G13980	AT-HSFA5, HSFA5	winged-helix DNA-binding transcription factor family protein
Ha412HOChr01g0035931	11.6824	3.23354	3.53e-05	8.31e-05	0.462755	14.0717	0.268564	-3.22237	AT3G23805	RALFL24	ralf-like 24
Ha412HOChr01g0035941	8.53117	920.091	7.25e-13	1.19e-11	0.816229	1760.29	725.362	-566.054	AT4G13940	HOG1, SAHH1	S-adenosyl-L-homocysteine hydrolase
Ha412HOChr01g0035941	8.53117	920.091	7.25e-13	1.19e-11	0.816229	1760.29	725.362	-566.054	AT4G13940	HOG1, EMB1395, SAHH1, MEE58, ATSAHH1	S-adenosyl-L-homocysteine hydrolase
Ha412HOChr01g0035951	7.8136	0.117317	0.287129	0.324769	0.0728367	0.232717	0.10434	-0.0536328	AT4G13940	HOG1, EMB1395, SAHH1, MEE58, ATSAHH1	S-adenosyl-L-homocysteine hydrolase
Ha412HOChr01g0035951	7.8136	0.117317	0.287129	0.324769	0.0728367	0.232717	0.10434	-0.0536328	AT4G13940	HOG1, SAHH1	S-adenosyl-L-homocysteine hydrolase
Ha412HOChr01g0035961	11.5438	1.00394	1.77e-06	5.34e-06	0.551932	2.48516	0.119614	-0.996794	AT4G13870	WRNEXO	Werner syndrome-like exonuclease
Ha412HOChr01g0035961	11.5438	1.00394	1.77e-06	5.34e-06	0.551932	2.48516	0.119614	-0.996794	AT4G13870	WRNEXO, ATWRNEXO, WEX, ATWEX	Werner syndrome-like exonuclease
Ha412HOChr01g0035971	17.8727	1.88037	0.000960095	0.0017281	0.343689	18.3456	-1.87933	-0.0626786	AT5G43490		unknown protein; Has 1807 Blast hits to 1807 proteins in 277 species: Archae - 0; Bacteria - 0; Metazoa - 736; Fungi - 347; Plants - 385; Viruses - 0; Other Eukaryotes - 339 (source: NCBI BLink).
Ha412HOChr01g0035991	1.81915	0.419606	0.24999	0.286167	0.0805873	1.20953	0.192369	0.372912	AT5G43490		unknown protein; Has 1807 Blast hits to 1807 proteins in 277 species: Archae - 0; Bacteria - 0; Metazoa - 736; Fungi - 347; Plants - 385; Viruses - 0; Other Eukaryotes - 339 (source: NCBI BLink).
Ha412HOChr01g0036001	18.9087	0.312884	0.00187682	0.00320362	0.316477	1.22142	-0.304072	0.0737324	AT4G13840		HXXXD-type acyl-transferase family protein
Ha412HOChr01g0036011	18.0994	11.6592	6.96e-13	1.15e-11	0.816687	33.3198	-11.6553	0.30349	AT3G23900		RNA recognition motif (RRM)-containing protein
Ha412HOChr01g0036021	19.4184	2.56381	7.43e-08	3.03e-07	0.630234	8.61618	-2.38908	0.930293	NA	NA	NA
Ha412HOChr01g0036031	0.175341	5.2239	1.73e-05	4.31e-05	0.485448	42.3745	0.239715	5.2184	AT3G24170	ATGR1, GR1	glutathione-disulfide reductase
Ha412HOChr01g0036041	19.8351	37.6012	1.2e-06	3.75e-06	0.562276	68.9151	-33.3448	17.3773	NA	NA	NA
Ha412HOChr01g0036071	6.75923	3.48625	7.65e-06	2.04e-05	0.510325	7.69611	3.41761	-0.688395	AT3G24800	PRT1	proteolysis 1
Ha412HOChr01g0036101	8.36462	0.806976	0.186855	0.21947	0.0966651	7.49307	0.657222	-0.468262	AT3G24800	PRT1	proteolysis 1
Ha412HOChr01g0036111	2.92901	0.499679	0.313629	0.35169	0.0678629	8.92595	0.346699	0.359832	AT2G32800	AP4.3A	protein kinase family protein
Ha412HOChr01g0036171	3.95596	0.345377	0.196766	0.230057	0.0938312	1.01216	0.297094	0.176126	AT3G22600		Bifunctional inhibitor/lipid-transfer protein/seed storage 2S albumin superfamily protein
Ha412HOChr01g0036181	7.56808	0.755659	0.305461	0.343445	0.0693526	2.63299	0.692873	-0.301576	AT3G22600		Bifunctional inhibitor/lipid-transfer protein/seed storage 2S albumin superfamily protein
Ha412HOChr01g0036201	8.98743	2.5442	2.69e-14	7.42e-13	0.849495	8.03219	1.80494	-1.79309	AT1G47970		unknown protein; FUNCTIONS IN: molecular_function unknown; INVOLVED IN: biological_process unknown; LOCATED IN: cytosol; EXPRESSED IN: 21 plant structures; EXPRESSED DURING: 11 growth stages; Has 93717 Blast hits to 40765 proteins in 1891 species: Archae - 1046; Bacteria - 16276; Metazoa - 26677; Fungi - 16127; Plants - 6028; Viruses - 1519; Other Eukaryotes - 26044 (source: NCBI BLink).
Ha412HOChr01g0036211	22.7234	1.15925	1.08e-05	2.79e-05	0.500062	7.28261	-0.380254	1.09511	AT5G49540		Rab5-interacting family protein
Ha412HOChr01g0036221	15.7195	0.409113	0.212385	0.246642	0.0896265	4.31665	-0.338337	-0.230004	AT4G13600		Carbohydrate-binding X8 domain superfamily protein
Ha412HOChr01g0036251	3.69733	0.75689	0.746022	0.769164	0.0176008	44.136	0.623473	0.429143	AT3G25040	ERD2B	endoplasmic reticulum retention defective 2B
Ha412HOChr01g0036261	2.79458	0.0528385	0.375223	0.414146	0.057678	0.0393168	0.0353001	0.0393168	AT3G25040	ERD2B	endoplasmic reticulum retention defective 2B
Ha412HOChr01g0036271	17.4234	4.74139	5.41e-05	0.000122772	0.448692	28.1948	-4.68747	-0.713059	AT4G13730		Ypt/Rab-GAP domain of gyp1p superfamily protein
Ha412HOChr01g0036281	19.1451	0.444752	0.386739	0.425259	0.0559499	12.7631	-0.424918	0.131338	AT1G04910		O-fucosyltransferase family protein
Ha412HOChr01g0036311	10.8603	0.988968	0.00366554	0.00593567	0.288177	8.11751	0.290733	-0.945268	AT4G14147	ARPC4	protein binding
Ha412HOChr01g0036331	19.272	4.07781	2.47e-06	7.23e-06	0.542781	27.3097	-3.8538	1.33295	AT1G04860	UBP2, ATUBP2	ubiquitin-specific protease 2
Ha412HOChr01g0036341	5.0776	2.27184	0.00168654	0.00290415	0.320892	22.8577	2.20592	0.543295	AT5G52210	ATARLB1, ATGB1, GB1	GTP-binding protein 1
Ha412HOChr01g0036391	23.4465	0.134233	0.0952501	0.118706	0.132812	0.435297	-0.0193838	0.132826	NA	NA	NA
Ha412HOChr01g0036401	7.20498	0.0688409	0.538771	0.573857	0.0367889	0.446745	0.0654438	-0.0213583	AT4G38470		ACT-like protein tyrosine kinase family protein
Ha412HOChr01g0036421	13.4644	0.436578	0.0175975	0.0251956	0.217177	1.69597	-0.163301	-0.404887	AT2G20340		Pyridoxal phosphate (PLP)-dependent transferases superfamily protein
Ha412HOChr01g0036481	18.3003	1.06682	0.000130696	0.000276771	0.418403	4.80636	-1.06352	0.0837902	NA	NA	NA
Ha412HOChr01g0036491	13.5669	0.0898952	0.710054	0.735903	0.0205385	0.921042	-0.0358503	-0.0824373	AT2G44730		Alcohol dehydrogenase transcription factor Myb/SANT-like family protein
Ha412HOChr01g0036511	9.21265	2.77534	1.71e-06	5.2e-06	0.552744	10.3113	1.85023	-2.06862	AT2G33380	RD20, CLO-3	Caleosin-related family protein
Ha412HOChr01g0036571	1.43702	1.81381	1.1e-09	7.07e-09	0.713553	2.44954	0.666394	1.68696	AT2G02250	AtPP2-B2, PP2-B2	phloem protein 2-B2
Ha412HOChr01g0036581	8.1577	18.5496	3.9e-17	3.59e-15	0.898715	24.6087	15.6679	-9.92995	AT1G04770		Tetratricopeptide repeat (TPR)-like superfamily protein
Ha412HOChr01g0036591	19.4146	0.121651	0.0355829	0.0480395	0.183048	0.371363	-0.113404	0.0440301	AT5G60230	SEN2, ATSEN2	splicing endonuclease 2
Ha412HOChr01g0036601	7.36596	19.7897	0.545712	0.580379	0.0360413	187.496	18.5377	-6.92705	AT4G13710		Pectin lyase-like superfamily protein
Ha412HOChr01g0036611	10.3971	2.69645	7.48e-05	0.00016565	0.437754	19.7894	1.09862	-2.46249	AT4G13720		Inosine triphosphate pyrophosphatase family protein
Ha412HOChr01g0036631	1.71359	0.0574954	0.537752	0.572897	0.0368994	0.258883	0.0249369	0.0518061	AT3G24240		Leucine-rich repeat receptor-like protein kinase family protein
Ha412HOChr01g0036641	10.2143	0.0837134	0.0174612	0.0250204	0.217546	0.0629999	0.0377253	-0.0747311	AT3G24240		Leucine-rich repeat receptor-like protein kinase family protein
Ha412HOChr01g0036661	12.9842	0.547186	0.387865	0.426346	0.0557836	4.58678	-0.139429	-0.529124	AT3G24030		hydroxyethylthiazole kinase family protein
Ha412HOChr01g0036721	20.318	0.250043	0.00792256	0.0120983	0.254138	0.763208	-0.205399	0.142594	AT1G09040		unknown protein; FUNCTIONS IN: molecular_function unknown; INVOLVED IN: biological_process unknown; LOCATED IN: membrane; EXPRESSED IN: leaf; BEST Arabidopsis thaliana protein match is: unknown protein (TAIR:AT1G09050.1); Has 614 Blast hits to 567 proteins in 104 species: Archae - 2; Bacteria - 12; Metazoa - 344; Fungi - 31; Plants - 81; Viruses - 0; Other Eukaryotes - 144 (source: NCBI BLink).
Ha412HOChr01g0036781	19.5281	0.756521	0.00839683	0.0127697	0.251505	7.45059	-0.696782	0.29465	AT1G07090	LSH6	Protein of unknown function (DUF640)
Ha412HOChr01g0036801	16.3063	5.43595	5.17e-11	4.82e-10	0.761991	23.2093	-4.91028	-2.33211	AT4G17740		Peptidase S41 family protein
Ha412HOChr01g0036811	22.4504	0.0862926	0.278067	0.315393	0.0746371	0.12539	-0.0340558	0.0792881	NA	NA	NA
Ha412HOChr01g0036831	20.1996	0.801365	0.0073011	0.0112147	0.257821	5.6071	-0.672129	0.436381	AT2G40030	NRPD1B, DRD3, ATNRPD1B, DMS5, NRPE1	nuclear RNA polymerase D1B
Ha412HOChr01g0036861	23.6694	1.23676	0.000209295	0.000426336	0.401567	12.7462	-0.106924	1.23213	AT2G33255		Haloacid dehalogenase-like hydrolase (HAD) superfamily protein
Ha412HOChr01g0036871	2.8641	0.600576	8.16e-05	0.000179592	0.434758	2.21853	0.409297	0.439508	AT1G04570		Major facilitator superfamily protein
Ha412HOChr01g0036941	23.2456	0.967365	3.25e-06	9.29e-06	0.535098	1.80502	-0.189807	0.948562	AT1G04560		AWPM-19-like family protein
Ha412HOChr01g0036951	9.49178	1.65449	1.52e-07	5.78e-07	0.613781	7.11362	1.01001	-1.31043	AT1G04555		unknown protein; FUNCTIONS IN: molecular_function unknown; INVOLVED IN: biological_process unknown; LOCATED IN: cellular_component unknown; BEST Arabidopsis thaliana protein match is: unknown protein (TAIR:AT4G33380.1); Has 84 Blast hits to 83 proteins in 15 species: Archae - 0; Bacteria - 0; Metazoa - 9; Fungi - 0; Plants - 75; Viruses - 0; Other Eukaryotes - 0 (source: NCBI BLink).
Ha412HOChr01g0036971	8.54974	1.65909	0.120573	0.147275	0.120333	34.3587	1.30298	-1.02704	AT1G48520	GATB	GLU-ADT subunit B
Ha412HOChr01g0036981	7.08557	0.126622	0.544771	0.579451	0.0361422	2.0067	0.121543	-0.0355035	AT3G24320	MSH1, CHM1, ATMSH1, CHM	MUTL protein homolog 1
Ha412HOChr01g0036991	3.75549	37.2633	4.26e-20	1.96e-17	0.933011	61.611	31.013	20.6578	AT4G13430	IIL1, ATLEUC1	isopropyl malate isomerase large subunit 1
Ha412HOChr01g0037001	3.01792	2.25721	0.000606335	0.00113246	0.361718	10.3384	1.60356	1.58859	AT2G33310	IAA13	auxin-induced protein 13
Ha412HOChr01g0037011	1.68112	8.68163	1.28e-16	9.28e-15	0.891145	14.503	3.69876	7.85429	AT1G04530	TPR4	Tetratricopeptide repeat (TPR)-like superfamily protein
Ha412HOChr01g0037021	6.04048	2.01306	0.00340551	0.00554706	0.291344	24.2273	2.01295	-0.0213335	AT5G43960		Nuclear transport factor 2 (NTF2) family protein with RNA binding (RRM-RBD-RNP motifs) domain
Ha412HOChr01g0037051	3.23453	2.57047	0.00010701	0.000230364	0.425409	14.8128	1.9257	1.70264	AT2G05590		TLD-domain containing nucleolar protein
Ha412HOChr01g0037061	16.314	0.259919	0.891363	0.902328	0.00694567	28.7385	-0.235008	-0.111036	AT1G04510	MAC3A	MOS4-associated complex 3A
Ha412HOChr01g0037071	1.39179	0.054576	0.412748	0.451194	0.0522187	0.234601	0.0194488	0.050993	AT1G04500		CCT motif family protein
Ha412HOChr01g0037081	15.4551	0.561828	0.00345668	0.00562423	0.290703	3.93807	-0.441676	-0.347235	AT1G08370	DCP1, ATDCP1	decapping 1
Ha412HOChr01g0037101	8.20924	0.0564287	0.865429	0.878948	0.00872115	0.838043	0.0472506	-0.0308477	AT3G28730	ATHMG, SSRP1, NFD, HMG	high mobility group
Ha412HOChr01g0037121	2.66395	18.8907	2.68e-14	7.42e-13	0.849514	15.6594	12.1324	14.4797	AT2G05620	PGR5	proton gradient regulation 5
Ha412HOChr01g0037131	1.90844	0.588103	0.0209453	0.0295566	0.20887	2.6306	0.281759	0.516214	AT2G33385	arpc2b	actin-related protein C2B
Ha412HOChr01g0037141	22.6777	1.9967	0.00671102	0.0103775	0.261603	20.4547	-0.677511	1.87825	AT2G33420		Protein of unknown function (DUF810)
Ha412HOChr01g0037161	0.130462	0.536267	0.191424	0.224288	0.0953416	5.61894	0.0183125	0.535955	AT3G23490	CYN	cyanase
Ha412HOChr01g0037171	10.7789	0.217471	0.182484	0.214804	0.09796	1.73094	0.0683427	-0.206453	AT3G23440	EDA6, MEE37	embryo sac development arrest 6
Ha412HOChr01g0037181	22.2631	5.78802	2e-10	1.57e-09	0.741704	18.464	-2.54214	5.19987	AT2G34900	IMB1	Transcription factor GTE6
Ha412HOChr01g0037181	22.2631	5.78802	2e-10	1.57e-09	0.741704	18.464	-2.54214	5.19987	AT2G34900	GTE01, IMB1, GTE1	Transcription factor GTE6
Ha412HOChr01g0037191	21.0379	1.5598	7.48e-06	2e-05	0.510995	6.75455	-1.09196	1.11383	AT3G52280	GTE6	general transcription factor group E6
Ha412HOChr01g0037211	14.0329	1.20486	7.27e-06	1.95e-05	0.511821	3.18166	-0.611408	-1.03821	AT4G14310		Transducin/WD40 repeat-like superfamily protein
Ha412HOChr01g0037251	21.4144	0.885061	0.0382463	0.0513624	0.179467	3.39192	-0.554389	0.689917	AT1G05710		basic helix-loop-helix (bHLH) DNA-binding superfamily protein
Ha412HOChr01g0037281	3.45233	1.60167	1.86e-06	5.59e-06	0.550508	4.36257	1.25842	0.990818	AT3G59670		unknown protein; BEST Arabidopsis thaliana protein match is: unknown protein (TAIR:AT4G37440.2); Has 77 Blast hits to 77 proteins in 14 species: Archae - 0; Bacteria - 0; Metazoa - 0; Fungi - 0; Plants - 73; Viruses - 0; Other Eukaryotes - 4 (source: NCBI BLink).
Ha412HOChr01g0037291	0.768584	5.10882	2.51e-05	6.07e-05	0.473714	26.1155	1.02105	5.00575	AT3G59690	IQD13	IQ-domain 13
Ha412HOChr01g0037301	12.2323	0.0893155	0.239542	0.275234	0.0829631	0.53915	-0.00542743	-0.0891504	NA	NA	NA
Ha412HOChr01g0037331	6.75599	37.3751	3.49e-15	1.37e-13	0.867013	87.8888	36.6454	-7.34895	AT2G43710	SSI2, FAB2	Plant stearoyl-acyl-carrier-protein desaturase family protein
Ha412HOChr01g0037381	20.2001	2.61535	1.46e-05	3.69e-05	0.49067	17.4158	-2.19337	1.42449	AT5G49960		unknown protein; CONTAINS InterPro DOMAIN/s: Protein of unknown function DUF1012 (InterPro:IPR010420); BEST Arabidopsis thaliana protein match is: Protein of unknown function (DUF1012) (TAIR:AT5G02940.1); Has 1807 Blast hits to 1807 proteins in 277 species: Archae - 0; Bacteria - 0; Metazoa - 736; Fungi - 347; Plants - 385; Viruses - 0; Other Eukaryotes - 339 (source: NCBI BLink).
Ha412HOChr01g0037401	10.1525	1.85073	0.000138779	0.000292578	0.416284	9.33317	0.860654	-1.63844	NA	NA	NA
Ha412HOChr01g0037421	12.8513	1.307	0.279862	0.317313	0.0742761	4.18847	-0.288899	-1.27467	NA	NA	NA
Ha412HOChr01g0037441	14.993	2.83889	0.177312	0.209381	0.0995304	9.65526	-2.00369	-2.0111	NA	NA	NA
Ha412HOChr01g0037451	17.8687	2.30159	0.00458786	0.00729574	0.278428	25.1967	-2.30023	-0.0791096	AT3G59770	SAC9	sacI homology domain-containing protein / WW domain-containing protein
Ha412HOChr01g0037471	13.3443	0.434622	1.88e-06	5.65e-06	0.55019	0.95035	-0.14982	-0.407983	AT4G10650		P-loop containing nucleoside triphosphate hydrolases superfamily protein
Ha412HOChr01g0037491	20.7018	2.42261	0.00316094	0.0051804	0.294538	28.6874	-1.84142	1.57423	AT5G23450	ATLCBK1, LCBK1	long-chain base (LCB) kinase 1
Ha412HOChr01g0037501	22.8372	4.6545	2.73e-06	7.92e-06	0.539989	53.8354	-1.39514	4.44049	AT2G43790	ATMPK6, MPK6, MAPK6, ATMAPK6	MAP kinase 6
Ha412HOChr01g0037511	1.07303	5.03095	0.00314112	0.00515038	0.294807	26.1195	1.39477	4.83374	AT3G25500	AFH1, FH1, AHF1, ATFH1	formin homology 1
Ha412HOChr01g0037521	0.450196	4.85868	2.56e-06	7.47e-06	0.541795	38.7454	0.571324	4.82498	AT1G65540		LETM1-like protein
Ha412HOChr01g0037531	20.3683	0.271146	0.00141984	0.00248001	0.327939	0.913312	-0.220675	0.157552	NA	NA	NA
Ha412HOChr01g0037541	19.482	10.9527	5.32e-10	3.72e-09	0.725871	39.9963	-10.1387	4.14356	AT2G43850		Integrin-linked protein kinase family
Ha412HOChr01g0037571	5.37798	16.3763	4.23e-13	7.53e-12	0.822145	36.7102	16.1596	2.65501	AT5G16970	AT-AER, AER	alkenal reductase
Ha412HOChr01g0037581	4	0.137553	0.378754	0.417476	0.0571429	0.0687767	0.119125	0.0687767	AT5G16990		Zinc-binding dehydrogenase family protein
Ha412HOChr01g0037591	9.08183	9.54902	3.39e-19	9.39e-17	0.924028	22.0886	6.60599	-6.89527	AT5G16970	AT-AER, AER	alkenal reductase
Ha412HOChr01g0037601	5.90127	0.36356	0.124744	0.151885	0.118518	0.460292	0.363439	0.0093959	AT5G16970	AT-AER, AER	alkenal reductase
Ha412HOChr01g0037621	5.36523	1.96909	0.044381	0.0588654	0.172035	6.81351	1.94196	0.325721	AT5G16970	AT-AER, AER	alkenal reductase
Ha412HOChr01g0037651	6.5537	33.2899	4.91e-15	1.81e-13	0.864242	38.079	32.9408	-4.80876	AT5G16970	AT-AER, AER	alkenal reductase
Ha412HOChr01g0037701	18.8729	14.4341	7.88e-20	3.16e-17	0.930463	21.1772	-14.0589	3.26974	AT2G31820		Ankyrin repeat family protein
Ha412HOChr01g0037711	15.653	0.171291	0.0128015	0.0188209	0.232128	0.541909	-0.139962	-0.0987483	AT2G43900		Endonuclease/exonuclease/phosphatase family protein
Ha412HOChr01g0037721	0.592206	3.15375	2.39e-06	7.03e-06	0.543598	11.4523	0.486999	3.11593	AT2G43945		unknown protein; LOCATED IN: chloroplast; BEST Arabidopsis thaliana protein match is: unknown protein (TAIR:AT3G59870.1); Has 292 Blast hits to 292 proteins in 84 species: Archae - 0; Bacteria - 122; Metazoa - 0; Fungi - 0; Plants - 46; Viruses - 0; Other Eukaryotes - 124 (source: NCBI BLink).
Ha412HOChr01g0037741	20.8617	26.4123	2.31e-09	1.36e-08	0.700374	101.319	-19.3402	17.988	AT2G43970		RNA-binding protein
Ha412HOChr01g0037751	13.4028	4.54063	0.000615671	0.00114801	0.361126	42.4163	-1.63034	-4.23784	AT5G10200		ARM-repeat/Tetratricopeptide repeat (TPR)-like protein
Ha412HOChr01g0037761	20.3049	0.824513	0.0565598	0.073477	0.159777	5.92148	-0.678906	0.467876	NA	NA	NA
Ha412HOChr01g0037771	4.51026	0.678711	0.410335	0.448801	0.0525553	4.66425	0.627743	0.258046	AT2G44090		Ankyrin repeat family protein
Ha412HOChr01g0037781	20.4454	7.67561	6.69e-06	1.8e-05	0.514271	55.9605	-6.15564	4.5851	AT2G44090		Ankyrin repeat family protein
Ha412HOChr01g0037791	14.7703	10.0404	0.000521501	0.000985743	0.367521	185.52	-6.66012	-7.51346	AT2G44100	ATGDI1, AT-GDI1, GDI1	guanosine nucleotide diphosphate dissociation inhibitor 1
Ha412HOChr01g0037811	10.7936	3.98647	1.32e-06	4.11e-06	0.559679	23.4692	1.23822	-3.78929	AT4G00930	CIP4.1	COP1-interacting protein 4.1
Ha412HOChr01g0037821	5.05543	0.204575	0.952944	0.957836	0.00291691	2.66684	0.198351	0.0500748	AT1G51450	TRO	TRAUCO
Ha412HOChr01g0037831	10.9262	0.738504	0.190939	0.223758	0.0954808	1.18825	0.204891	-0.709512	AT1G51450	TRO	TRAUCO
Ha412HOChr01g0037841	21.7282	0.80745	0.475855	0.513165	0.0440108	2.96615	-0.452424	0.668796	AT1G51450	TRO	TRAUCO
Ha412HOChr01g0037921	20.8419	0.492774	0.0555942	0.072322	0.160654	4.49095	-0.362563	0.333728	AT2G43400	ETFQO	electron-transfer flavoprotein:ubiquinone oxidoreductase
Ha412HOChr01g0037991	1.06095	0.105419	0.814232	0.831749	0.0123779	0.446906	0.0289057	0.101379	AT2G31380	STH	salt tolerance homologue
Ha412HOChr01g0038001	1.6147	101.647	3.91e-10	2.85e-09	0.730959	83.2119	41.7004	92.6992	AT2G31380	STH	salt tolerance homologue
Ha412HOChr01g0038011	2.07813	10.6619	0.252203	0.288517	0.0800961	180.639	5.51869	9.12252	AT3G59480		pfkB-like carbohydrate kinase family protein
Ha412HOChr01g0038031	10.5519	1.00849	0.00245714	0.00410758	0.305225	6.79789	0.373249	-0.936881	AT2G28480		RNA-binding CRS1 / YhbY (CRM) domain protein
Ha412HOChr01g0038051	21.4336	1.50757	1.76e-05	4.38e-05	0.484866	8.86051	-0.9384	1.1799	AT3G59470		Far-red impaired responsive (FAR1) family protein
Ha412HOChr01g0038061	11.5744	0.264701	0.061027	0.0788385	0.155897	2.29548	0.0294308	-0.26306	AT2G43280		Far-red impaired responsive (FAR1) family protein
Ha412HOChr01g0038071	0.590441	6.41616	1.43e-09	8.91e-09	0.708985	36.837	0.987847	6.33966	AT3G44330		INVOLVED IN: protein processing; LOCATED IN: mitochondrion, endoplasmic reticulum, plasma membrane, vacuole; EXPRESSED IN: 25 plant structures; EXPRESSED DURING: 13 growth stages; CONTAINS InterPro DOMAIN/s: Nicalin (InterPro:IPR016574), EF-Hand 1, calcium-binding site (InterPro:IPR018247), Nicastrin (InterPro:IPR008710); Has 245 Blast hits to 243 proteins in 99 species: Archae - 6; Bacteria - 10…
Ha412HOChr01g0038121	8.86683	0.876781	0.0309084	0.0422593	0.189992	8.76302	0.641212	-0.59799	AT4G14145		unknown protein; FUNCTIONS IN: molecular_function unknown; INVOLVED IN: biological_process unknown; LOCATED IN: chloroplast; Has 30201 Blast hits to 17322 proteins in 780 species: Archae - 12; Bacteria - 1396; Metazoa - 17338; Fungi - 3422; Plants - 5037; Viruses - 0; Other Eukaryotes - 2996 (source: NCBI BLink).
Ha412HOChr01g0038131	14.502	0.0846278	0.174467	0.206314	0.100413	0.259164	-0.0515527	-0.0671132	AT3G49400		Transducin/WD40 repeat-like superfamily protein
Ha412HOChr01g0038141	9.30475	2.84022	5.98e-09	3.18e-08	0.682595	11.7429	1.84189	-2.16201	AT4G31530		NAD(P)-binding Rossmann-fold superfamily protein
Ha412HOChr01g0038161	19.5938	1.53069	0.00229599	0.00385786	0.308075	16.9101	-1.39936	0.620328	AT3G45100	SETH2	UDP-Glycosyltransferase superfamily protein
Ha412HOChr01g0038171	19.248	1.72046	0.00459442	0.00730548	0.278366	7.28569	-1.62945	0.552168	AT3G21070	NADK1, ATNADK-1	NAD kinase 1
Ha412HOChr01g0038171	19.248	1.72046	0.00459442	0.00730548	0.278366	7.28569	-1.62945	0.552168	AT3G21070	NADK1	NAD kinase 1
Ha412HOChr01g0038181	21.3281	0.579868	0.07629	0.0967728	0.1444	1.84103	-0.373339	0.443694	AT3G21070	NADK1, ATNADK-1	NAD kinase 1
Ha412HOChr01g0038181	21.3281	0.579868	0.07629	0.0967728	0.1444	1.84103	-0.373339	0.443694	AT3G21070	NADK1	NAD kinase 1
Ha412HOChr01g0038191	23.3907	4.2771	0.00625083	0.00971664	0.264775	44.2995	-0.679341	4.2228	AT1G30540		Actin-like ATPase superfamily protein
Ha412HOChr01g0038201	10.7173	7.96034	2.69e-08	1.22e-07	0.652281	43.6504	2.62321	-7.5157	AT1G04170	EIF2 GAMMA	eukaryotic translation initiation factor 2 gamma subunit
Ha412HOChr01g0038221	9.86683	0.198411	0.000291008	0.000577491	0.389492	0.392719	0.105135	-0.168267	AT5G41770		crooked neck protein, putative / cell cycle protein, putative
Ha412HOChr01g0038251	18.5812	1.23234	0.234901	0.270321	0.0840498	16.3788	-1.2181	0.186792	AT1G22430		GroES-like zinc-binding dehydrogenase family protein
Ha412HOChr01g0038271	8.97711	0.607424	3.99e-06	1.12e-05	0.529265	1.42809	0.43208	-0.426932	AT2G04160	AIR3	Subtilisin-like serine endopeptidase family protein
Ha412HOChr01g0038331	23.6464	6.52141	3.87e-09	2.15e-08	0.690866	46.6179	-0.602838	6.49348	AT2G27600	SKD1, VPS4, ATSKD1	AAA-type ATPase family protein
Ha412HOChr01g0038341	1.22299	0.511025	0.000185265	0.000381238	0.405974	2.91089	0.160838	0.485055	AT2G27600	SKD1, VPS4, ATSKD1	AAA-type ATPase family protein
Ha412HOChr01g0038541	16.6108	0.333971	0.109317	0.134539	0.125543	2.26229	-0.312125	-0.118805	AT2G25760		Protein kinase family protein
Ha412HOChr01g0038551	8.85559	0.461026	0.0437795	0.0581151	0.172719	1.62942	0.338083	-0.31344	AT3G13670		Protein kinase family protein
Ha412HOChr01g0038571	11.1104	0.930404	0.000135462	0.000286062	0.41714	4.66433	0.214741	-0.905283	AT1G57790		F-box family protein
Ha412HOChr01g0038601	18.8571	0.0984783	0.10678	0.131688	0.126786	0.298487	-0.0960092	0.0219135	AT5G50850	MAB1	Transketolase family protein
Ha412HOChr01g0038611	10.41	0.0778447	0.888348	0.899819	0.00714955	3.30371	0.0314769	-0.0711969	AT1G08280		Glycosyltransferase family 29 (sialyltransferase) family protein
Ha412HOChr01g0038631	5.98525	2.7363	0.00232912	0.00390918	0.307474	23.3263	2.73628	0.0105674	AT1G72160		Sec14p-like phosphatidylinositol transfer family protein
Ha412HOChr01g0038661	10.7316	0.322022	0.215833	0.250271	0.0887375	3.25503	0.104977	-0.304431	AT1G08350		Endomembrane protein 70 protein family
Ha412HOChr01g0038671	7.80907	1.22167	0.105605	0.130385	0.127372	12.8202	1.08719	-0.557209	AT1G08350		Endomembrane protein 70 protein family
Ha412HOChr01g0038681	10.7934	3.50005	0.00069436	0.00128155	0.356452	25.5959	1.08735	-3.32686	AT3G52730		ubiquinol-cytochrome C reductase UQCRX/QCR9-like family protein
Ha412HOChr01g0038691	8.58252	10.4537	1.1e-07	4.33e-07	0.621277	56.2272	8.15407	-6.54148	AT1G08360		Ribosomal protein L1p/L10e family
Ha412HOChr01g0038711	4.23779	14.7412	0.000113524	0.000243157	0.423347	31.7834	13.2001	6.56209	AT2G27510	ATFD3, FD3	ferredoxin 3
Ha412HOChr01g0038721	15.5261	29.541	2.99e-16	1.81e-14	0.885405	72.1957	-23.5587	-17.8231	AT2G27500		Glycosyl hydrolase superfamily protein
Ha412HOChr01g0038741	20.9805	9.64963	1.04e-09	6.77e-09	0.714443	40.0843	-6.85815	6.78831	AT2G27450	NLP1, ATNLP1, CPA	nitrilase-like protein 1
Ha412HOChr01g0038751	11.1871	0.934879	1.83e-07	6.82e-07	0.609415	1.49622	0.197458	-0.913789	AT5G22390		Protein of unknown function (DUF3049)
Ha412HOChr01g0038761	18.4357	1.45052	2.38e-06	6.98e-06	0.543818	4.78604	-1.44109	0.165101	AT3G44380		Late embryogenesis abundant (LEA) hydroxyproline-rich glycoprotein family
Ha412HOChr01g0038821	9.93434	0.417761	0.0063163	0.00981035	0.26431	0.385276	0.215068	-0.358148	AT2G36100		Uncharacterised protein family (UPF0497)
Ha412HOChr01g0038831	21.1504	5.93866	1.8e-06	5.42e-06	0.551469	34.4151	-4.03076	4.36127	AT3G04090	SIP1;1, SIP1A	small and basic intrinsic protein 1A
Ha412HOChr01g0038841	10.4905	0.152351	0.0146477	0.021297	0.225833	0.157712	0.0586514	-0.140609	AT5G18280	ATAPY2, APY2	apyrase 2
Ha412HOChr01g0038861	18.8025	0.030275	0.831165	0.847382	0.0111451	0.317454	-0.0296093	0.00631369	AT5G18270	ANAC087	Arabidopsis NAC domain containing protein 87
Ha412HOChr01g0038871	21.3767	1.95915	0.000455442	0.000871074	0.372692	3.45132	-1.24221	1.51499	AT2G03090	ATEXPA15, EXP15, ATEXP15, ATHEXP ALPHA 1.3, EXPA15	expansin A15
Ha412HOChr01g0038881	23.0795	1.82785	6.38e-07	2.11e-06	0.578762	13.4678	-0.436229	1.77503	AT5G18250		unknown protein; FUNCTIONS IN: molecular_function unknown; INVOLVED IN: biological_process unknown; LOCATED IN: mitochondrion; EXPRESSED IN: 23 plant structures; EXPRESSED DURING: 13 growth stages; BEST Arabidopsis thaliana protein match is: unknown protein (TAIR:AT3G04040.1); Has 1807 Blast hits to 1807 proteins in 277 species: Archae - 0; Bacteria - 0; Metazoa - 736; Fungi - 347; Plants - 385; …
Ha412HOChr01g0038891	18.984	2.00063	0.16135	0.19215	0.104664	37.8746	-1.93462	0.509679	AT5G16300		Vps51/Vps67 family (components of vesicular transport) protein
Ha412HOChr01g0038901	20.9222	7.19329	4.06e-05	9.45e-05	0.45817	27.0389	-5.18898	4.98175	AT3G11980	MS2, FAR2	Jojoba acyl CoA reductase-related male sterility protein
Ha412HOChr01g0038911	8.05369	0.152782	0.126159	0.153444	0.117915	0.984392	0.131226	-0.078243	NA	NA	NA
Ha412HOChr01g0038951	14.6211	0.365721	0.144544	0.173684	0.110613	3.40025	-0.231725	-0.28294	NA	NA	NA
Ha412HOChr01g0038961	23.89	0.236658	0.620173	0.651335	0.0285398	3.49431	-0.00681338	0.23656	AT3G06810	IBR3	acyl-CoA dehydrogenase-related
Ha412HOChr01g0038971	3.37388	2.98449	0.0320893	0.0437142	0.188149	35.6798	2.30648	1.89402	AT4G30600		signal recognition particle receptor alpha subunit family protein
Ha412HOChr01g0038981	15.7709	59.3888	1.32e-14	4.14e-13	0.855841	58.6944	-49.5597	-32.7241	AT2G44130		Galactose oxidase/kelch repeat superfamily protein
Ha412HOChr01g0038991	15.9176	0.357278	4.39e-06	1.23e-05	0.526517	0.325225	-0.305487	-0.185271	NA	NA	NA
Ha412HOChr01g0039001	9.36719	1.36854	1.36e-08	6.62e-08	0.666311	5.58681	0.870351	-1.05612	AT5G03500		Mediator complex, subunit Med7
Ha412HOChr01g0039011	16.1317	4.54572	1.26e-09	7.97e-09	0.711191	9.83778	-4.01273	-2.13578	AT5G19780	TUA5	tubulin alpha-5
Ha412HOChr01g0039031	15.1275	9.38656	6.67e-16	3.51e-14	0.879705	22.5224	-6.85517	-6.41202	AT3G03880		Protein of unknown function (DUF1639)
Ha412HOChr01g0039051	11.2609	0.242119	0.00250278	0.00417751	0.30445	0.988118	0.0465543	-0.237601	AT5G20920	EIF2 BETA	eukaryotic translation initiation factor 2 beta subunit
Ha412HOChr01g0039051	11.2609	0.242119	0.00250278	0.00417751	0.30445	0.988118	0.0465543	-0.237601	AT5G20920	EIF2 BETA, EMB1401	eukaryotic translation initiation factor 2 beta subunit
Ha412HOChr01g0039061	11.7648	0.549298	0.0106703	0.0159134	0.240557	3.84348	0.0338046	-0.548256	AT1G55365		unknown protein; FUNCTIONS IN: molecular_function unknown; INVOLVED IN: biological_process unknown; LOCATED IN: endomembrane system; BEST Arabidopsis thaliana protein match is: unknown protein (TAIR:AT3G13500.1); Has 29 Blast hits to 29 proteins in 6 species: Archae - 0; Bacteria - 0; Metazoa - 0; Fungi - 0; Plants - 29; Viruses - 0; Other Eukaryotes - 0 (source: NCBI BLink).
Ha412HOChr01g0039071	23.142	11.8231	4.6e-06	1.28e-05	0.525165	101.241	-2.63346	11.5261	AT3G03940		Protein kinase family protein
Ha412HOChr01g0039081	1.9558	6.8755	1.74e-12	2.53e-11	0.806189	22.5515	3.36862	5.99374	AT5G18200		UTP:galactose-1-phosphate uridylyltransferases;ribose-5-phosphate adenylyltransferases
Ha412HOChr01g0039091	12.1084	2.37758	1.59e-08	7.58e-08	0.663232	8.1636	-0.0674691	-2.37662	AT1G54385		ARM repeat superfamily protein
Ha412HOChr01g0039111	12.263	0.646078	0.0160969	0.0232552	0.221394	5.61946	-0.0444519	-0.644547	AT1G54390	ING2	PHD finger protein-related
Ha412HOChr01g0039121	11.1851	2.48755	0.285767	0.323363	0.0731039	19.7132	0.526667	-2.43116	AT4G00900	ECA2, ATECA2	ER-type Ca2+-ATPase 2
Ha412HOChr01g0039131	10.0795	0.890704	0.811992	0.829622	0.0125428	13.9682	0.429209	-0.78047	AT4G32410	CESA1, RSW1, AtCESA1	cellulose synthase 1
Ha412HOChr01g0039151	9.82402	2.26205	5.66e-05	0.000128224	0.447142	14.4465	1.22005	-1.90483	AT5G46210	CUL4, ATCUL4	cullin4
Ha412HOChr01g0039161	8.5489	3.05638	6.16e-07	2.04e-06	0.579651	9.98683	2.40077	-1.8915	AT5G46210	CUL4, ATCUL4	cullin4
Ha412HOChr01g0039221	22.2576	1.25024	0.0133192	0.0195095	0.230281	2.25001	-0.550724	1.1224	NA	NA	NA
Ha412HOChr01g0039241	9.35554	1.61198	4.65e-07	1.59e-06	0.586741	5.45659	1.02896	-1.24085	AT5G23420	HMGB6	high-mobility group box 6
Ha412HOChr01g0039261	10.602	0.33084	0.000411161	0.000792748	0.376569	0.701273	0.118403	-0.308927	NA	NA	NA
Ha412HOChr01g0039281	0.189556	0.884705	0.00187716	0.00320389	0.31647	4.39111	0.0438861	0.883616	AT1G64760		O-Glycosyl hydrolases family 17 protein
Ha412HOChr01g0039291	23.64	5.0784	0.00312177	0.00512098	0.295071	31.4821	-0.477874	5.05586	AT3G04030		Homeodomain-like superfamily protein
Ha412HOChr01g0039321	20.8037	0.958967	0.000207988	0.000423862	0.401794	7.1579	-0.712027	0.642367	AT3G58490		Phosphatidic acid phosphatase (PAP2) family protein
Ha412HOChr01g0039331	3.67185	11.315	2.68e-09	1.55e-08	0.697664	65	9.27747	6.4774	AT2G42520		P-loop containing nucleoside triphosphate hydrolases superfamily protein
Ha412HOChr01g0039351	21.8955	1.38552	0.128375	0.155889	0.116984	21.4346	-0.725328	1.1805	AT2G41950		unknown protein; FUNCTIONS IN: molecular_function unknown; INVOLVED IN: biological_process unknown; LOCATED IN: chloroplast, plant-type cell wall; EXPRESSED IN: 22 plant structures; EXPRESSED DURING: 13 growth stages; Has 53 Blast hits to 53 proteins in 24 species: Archae - 0; Bacteria - 27; Metazoa - 0; Fungi - 0; Plants - 26; Viruses - 0; Other Eukaryotes - 0 (source: NCBI BLink).
Ha412HOChr01g0039381	8.60121	1.46606	0.000579616	0.00108649	0.363459	11.0469	1.13905	-0.922982	AT3G58050		unknown protein; BEST Arabidopsis thaliana protein match is: unknown protein (TAIR:AT2G41960.1); Has 13384 Blast hits to 8116 proteins in 546 species: Archae - 41; Bacteria - 766; Metazoa - 5596; Fungi - 1431; Plants - 589; Viruses - 46; Other Eukaryotes - 4915 (source: NCBI BLink).
Ha412HOChr01g0039391	21.5079	9.15838	2.77e-13	5.26e-12	0.826645	28.8708	-5.5602	7.27737	AT3G12020		P-loop containing nucleoside triphosphate hydrolases superfamily protein
Ha412HOChr01g0039421	19.9759	0.138284	0.0817663	0.103124	0.140798	0.519624	-0.120192	0.0683836	AT5G16190	ATCSLA11, CSLA11	cellulose synthase like A11
Ha412HOChr01g0039511	20.9708	1.66688	0.0120013	0.01773	0.235127	3.43579	-1.18764	1.16961	AT1G65870		Disease resistance-responsive (dirigent-like protein) family protein
Ha412HOChr01g0039521	19.9637	0.0278006	0.919024	0.927161	0.00510466	0.136539	-0.0242072	0.0136706	AT4G38440		LOCATED IN: chloroplast; EXPRESSED IN: 21 plant structures; EXPRESSED DURING: 12 growth stages; CONTAINS InterPro DOMAIN/s: RNA polymerase II-associated protein 1, C-terminal (InterPro:IPR013929), RNA polymerase II-associated protein 1, N-terminal (InterPro:IPR013930); Has 276 Blast hits to 220 proteins in 102 species: Archae - 0; Bacteria - 2; Metazoa - 151; Fungi - 65; Plants - 41; Viruses - 0;…
Ha412HOChr01g0039531	11.9171	0.0666693	0.480834	0.518026	0.0434075	0.356879	0.00144628	-0.0666536	AT1G57790		F-box family protein
Ha412HOChr01g0039581	22.6155	0.201364	0.267078	0.304043	0.0768956	1.383	-0.0714001	0.18828	AT5G40320		Cysteine/Histidine-rich C1 domain family protein
Ha412HOChr01g0039611	5.20289	2.71702	9.69e-06	2.53e-05	0.50324	5.78322	2.65807	0.562889	AT2G48140	EDA4	Bifunctional inhibitor/lipid-transfer protein/seed storage 2S albumin superfamily protein
Ha412HOChr01g0039621	5.41852	0.750162	0.000560267	0.00105312	0.364767	1.97065	0.741486	0.113756	AT2G41740	VLN2, ATVLN2	villin 2
Ha412HOChr01g0039641	15.733	0.567868	7.61e-05	0.0001684	0.437146	4.26963	-0.470754	-0.317592	AT1G57790		F-box family protein
Ha412HOChr01g0039681	4.87667	0.0946449	0.254601	0.291035	0.0795683	0.452592	0.0905816	0.0274343	AT4G35290	GLUR2, GLR3.2, ATGLR3.2, ATGLUR2	glutamate receptor 2
Ha412HOChr01g0039781	1.62896	0.0680704	0.323737	0.362165	0.0660693	0.319568	0.0281573	0.0619737	AT4G35290	GLUR2, GLR3.2, ATGLR3.2, ATGLUR2	glutamate receptor 2
Ha412HOChr01g0039831	6.26666	5.09617	5.41e-08	2.27e-07	0.637279	12.4631	5.08376	-0.355477	AT2G28000	CPN60A, CH-CPN60A, SLP	chaperonin-60alpha
Ha412HOChr01g0039841	5.6797	3.06195	0.000146912	0.000308408	0.414266	7.56158	3.05119	0.256454	NA	NA	NA
Ha412HOChr01g0039871	5.46013	0.200925	0.0118683	0.0175526	0.235643	0.578954	0.198921	0.0283035	AT4G35290	GLUR2, GLR3.2, ATGLR3.2, ATGLUR2	glutamate receptor 2
Ha412HOChr01g0039911	17.0491	0.330299	0.128224	0.155711	0.117047	2.68952	-0.320117	-0.0813812	AT1G57790		F-box family protein
Ha412HOChr01g0039941	10.6638	0.646799	0.0106577	0.0158981	0.240611	0.797916	0.221667	-0.607629	AT2G27370		Uncharacterised protein family (UPF0497)
Ha412HOChr01g0039951	2.96285	0.455212	0.00327499	0.00535186	0.293021	3.36424	0.318738	0.324999	AT3G19330		Protein of unknown function (DUF677)
Ha412HOChr01g0039981	19.2471	0.852806	0.252481	0.288786	0.0800347	4.5772	-0.807754	0.273519	AT1G52340	ABA2, SIS4, GIN1, SDR1, ISI4, SRE1, ATABA2, ATSDR1	NAD(P)-binding Rossmann-fold superfamily protein
Ha412HOChr01g0039991	22.7872	3.90149	5.75e-08	2.4e-07	0.635941	5.80047	-1.21808	3.70647	AT1G52340	ABA2, SIS4, GIN1, SDR1, ISI4, SRE1, ATABA2, ATSDR1	NAD(P)-binding Rossmann-fold superfamily protein
Ha412HOChr01g0040001	22.759	0.984134	1.66e-07	6.23e-07	0.611768	1.35497	-0.314131	0.932653	AT1G52340	ABA2, SIS4, GIN1, SDR1, ISI4, SRE1, ATABA2, ATSDR1	NAD(P)-binding Rossmann-fold superfamily protein
Ha412HOChr01g0040021	4.57409	0.49001	4.29e-05	9.94e-05	0.456364	0.925731	0.456262	0.178703	AT1G52340	ABA2, SIS4, GIN1, SDR1, ISI4, SRE1, ATABA2, ATSDR1	NAD(P)-binding Rossmann-fold superfamily protein
Ha412HOChr01g0040031	7.8643	8.20878	0.000740859	0.0013611	0.353919	53.7603	7.25031	-3.84929	AT3G10610		Ribosomal S17 family protein
Ha412HOChr01g0040051	15.5342	9.68097	6.48e-07	2.13e-06	0.578369	25.9402	-7.73283	-5.82447	AT4G33270	CDC20.1	Transducin family protein / WD-40 repeat family protein
Ha412HOChr01g0040061	21.7084	80.0378	7.82e-12	9.17e-11	0.787742	116.38	-45.188	66.0612	AT5G06260		TLD-domain containing nucleolar protein
Ha412HOChr01g0040071	5.40474	1.63123	2.56e-05	6.16e-05	0.473167	10.8848	1.61146	0.253183	AT5G22280		unknown protein; FUNCTIONS IN: molecular_function unknown; INVOLVED IN: biological_process unknown; LOCATED IN: endomembrane system; EXPRESSED IN: 22 plant structures; EXPRESSED DURING: 13 growth stages; BEST Arabidopsis thaliana protein match is: unknown protein (TAIR:AT3G44280.1); Has 82 Blast hits to 82 proteins in 13 species: Archae - 0; Bacteria - 0; Metazoa - 0; Fungi - 0; Plants - 82; Viru…
Ha412HOChr01g0040071	5.40474	1.63123	2.56e-05	6.16e-05	0.473167	10.8848	1.61146	0.253183	AT5G22280		unknown protein; FUNCTIONS IN: molecular_function unknown; INVOLVED IN: biological_process unknown; EXPRESSED IN: 22 plant structures; EXPRESSED DURING: 13 growth stages; BEST Arabidopsis thaliana protein match is: unknown protein (TAIR:AT3G44280.1); Has 30201 Blast hits to 17322 proteins in 780 species: Archae - 12; Bacteria - 1396; Metazoa - 17338; Fungi - 3422; Plants - 5037; Viruses - 0; Othe…
Ha412HOChr01g0040071	5.40474	1.63123	2.56e-05	6.16e-05	0.473167	10.8848	1.61146	0.253183	AT5G22280		unknown protein; FUNCTIONS IN: molecular_function unknown; INVOLVED IN: biological_process unknown; LOCATED IN: endomembrane system; EXPRESSED IN: 22 plant structures; EXPRESSED DURING: 13 growth stages.
Ha412HOChr01g0040101	12.4456	1.64632	0.0417763	0.0556772	0.175065	26.9384	-0.191641	-1.63513	AT3G52560	UEV1D-4, MMZ4, UEV1D	ubiquitin E2 variant 1D-4
Ha412HOChr01g0040101	12.4456	1.64632	0.0417763	0.0556772	0.175065	26.9384	-0.191641	-1.63513	AT3G52560	UEV1D-4	ubiquitin E2 variant 1D-4
Ha412HOChr01g0040111	5.3438	0.07046	0.793779	0.81294	0.0138995	0.688777	0.0694228	0.0120451	AT2G36060	MMZ3, UEV1C	MMS ZWEI homologue 3
Ha412HOChr01g0040121	15.7385	1.99372	1.93e-05	4.77e-05	0.481991	11.5402	-1.65437	-1.11264	AT5G42560		Abscisic acid-responsive (TB2/DP1, HVA22) family protein
Ha412HOChr01g0040151	9.19266	50.4808	1.82e-13	3.66e-12	0.831013	122.445	33.8503	-37.4496	AT5G06290	2-Cys Prx B, 2CPB	2-cysteine peroxiredoxin B
Ha412HOChr01g0040191	8.10043	0.44122	2.71e-06	7.88e-06	0.540135	0.962386	0.376175	-0.230579	AT3G56860	UBA2A	UBP1-associated protein 2A
Ha412HOChr01g0040201	22.5949	1.83066	0.0070705	0.0108914	0.259264	11.2781	-0.658321	1.7082	AT3G11650	NHL2	NDR1/HIN1-like 2
Ha412HOChr01g0040211	5.93838	0.603632	6.06e-08	2.52e-07	0.634759	0.591092	0.603553	0.00973777	NA	NA	NA
Ha412HOChr01g0040221	9.45893	1.25158	0.0508284	0.0666002	0.1652	8.27263	0.772546	-0.984695	AT3G62260		Protein phosphatase 2C family protein
Ha412HOChr01g0040241	9.80827	0.792666	0.00019214	0.000394243	0.40466	3.66698	0.430277	-0.665718	AT5G50920	CLPC, ATHSP93-V, HSP93-V, DCA1, CLPC1	CLPC homologue 1
Ha412HOChr01g0040271	9.04943	0.172429	0.184255	0.216663	0.097432	0.807777	0.120337	-0.123493	AT1G48040		Protein phosphatase 2C family protein
Ha412HOChr01g0040291	9.122	0.25601	0.0254768	0.0353638	0.199424	1.52277	0.175153	-0.186715	AT1G48040		Protein phosphatase 2C family protein
Ha412HOChr01g0040301	9.1139	0.265496	0.000244936	0.000492867	0.395836	0.895311	0.182053	-0.193247	AT4G31400	CTF7	damaged DNA binding;DNA-directed DNA polymerases
Ha412HOChr01g0040311	0.341606	2.26943	0.00107703	0.00192121	0.339101	15.1489	0.202689	2.26036	AT3G44370		Membrane insertion protein, OxaA/YidC with tetratricopeptide repeat domain
Ha412HOChr01g0040321	13.9799	0.306027	0.215362	0.249768	0.0888581	0.797436	-0.151614	-0.26583	AT2G35930	PUB23	plant U-box 23
Ha412HOChr01g0040351	3.85039	0.198773	0.0153999	0.0223202	0.22348	0.412162	0.168118	0.106051	AT2G35930	PUB23	plant U-box 23
Ha412HOChr01g0040371	11.0898	5.15508	4.35e-14	1.11e-12	0.845042	15.6172	1.21675	-5.00943	AT4G15110	CYP97B3	cytochrome P450, family 97, subfamily B, polypeptide 3
Ha412HOChr01g0040411	1.99023	0.0874202	0.276653	0.31402	0.0749229	0.765936	0.0435162	0.0758197	AT2G35910		RING/U-box superfamily protein
Ha412HOChr01g0040421	11.7001	0.0665369	0.196516	0.229788	0.093901	0.251451	0.00521878	-0.0663319	AT3G10660	CPK2, ATCPK2	calmodulin-domain protein kinase cdpk isoform 2
Ha412HOChr01g0040581	22.5991	0.181803	0.0818545	0.103224	0.140742	1.18196	-0.0651921	0.169713	NA	NA	NA
Ha412HOChr01g0040631	1.87355	0.0630806	0.566626	0.600372	0.0338418	0.536743	0.0297148	0.0556434	AT5G20620	UBQ4	ubiquitin 4
Ha412HOChr01g0040721	4.04645	24.1916	0.879815	0.891963	0.00773016	372.986	21.0961	11.8401	NA	NA	NA
Ha412HOChr01g0040801	21.3305	0.0564311	0.512597	0.548551	0.0396917	0.30235	-0.0363048	0.0432021	AT4G05320	UBQ10	polyubiquitin 10
Ha412HOChr01g0040811	12.355	0.160491	0.00880363	0.0133415	0.249356	0.459542	-0.0148956	-0.159798	AT5G20620	UBQ4	ubiquitin 4
Ha412HOChr01g0040941	12.2312	0.0828058	0.356644	0.395485	0.0605737	0.580331	-0.00500896	-0.0826542	NA	NA	NA
Ha412HOChr01g0040971	8.68564	0.41025	0.0285577	0.0392898	0.193866	2.52782	0.312956	-0.265262	AT4G30190	AHA2, PMA2, HA2	H(+)-ATPase 2
Ha412HOChr01g0040971	8.68564	0.41025	0.0285577	0.0392898	0.193866	2.52782	0.312956	-0.265262	AT4G30190	HA2	H(+)-ATPase 2
Ha412HOChr01g0041011	0.35316	0.345563	0.00850044	0.0129177	0.250949	1.56859	0.0319042	0.344087	AT4G05050	UBQ11	ubiquitin 11
Ha412HOChr01g0041021	23.4174	0.108369	0.0491208	0.0645365	0.166928	0.31063	-0.0164636	0.107111	AT4G05320	UBQ10	polyubiquitin 10
Ha412HOChr01g0041051	20.7207	7.8664	1.95e-11	2.02e-10	0.775684	23.7347	-5.95392	5.14112	AT2G35880		TPX2 (targeting protein for Xklp2) protein family
Ha412HOChr01g0041091	19.5173	0.434711	0.020484	0.0289644	0.209937	1.42156	-0.400863	0.168174	AT5G06380		unknown protein; BEST Arabidopsis thaliana protein match is: unknown protein (TAIR:AT3G11690.1); Has 1807 Blast hits to 1807 proteins in 277 species: Archae - 0; Bacteria - 0; Metazoa - 736; Fungi - 347; Plants - 385; Viruses - 0; Other Eukaryotes - 339 (source: NCBI BLink).
Ha412HOChr01g0041101	12.6125	3.25837	0.0102107	0.0152782	0.24258	39.672	-0.520276	-3.21657	AT2G35840		Sucrose-6F-phosphate phosphohydrolase family protein
Ha412HOChr01g0041131	4.51388	23.5094	3.38e-10	2.5e-09	0.733327	36.7876	21.7524	8.91772	AT5G06530		ABC-2 type transporter family protein
Ha412HOChr01g0041141	4.27972	4.8325	6.24e-08	2.59e-07	0.634121	8.608	4.35064	2.10357	AT5G06530		ABC-2 type transporter family protein
Ha412HOChr01g0041151	6.72849	1.35656	7.43e-05	0.000164744	0.437963	5.29597	1.33196	-0.257156	AT2G38910	CPK20	calcium-dependent protein kinase 20
Ha412HOChr01g0041161	4.97976	0.0646873	0.337338	0.375974	0.063737	0.104084	0.0623935	0.0170732	AT2G38910	CPK20	calcium-dependent protein kinase 20
Ha412HOChr01g0041171	20.732	0.898241	7.77e-09	4.01e-08	0.677506	2.1854	-0.678114	0.589065	AT5G06560		Protein of unknown function, DUF593
Ha412HOChr01g0041261	1.71339	1.89973	1.21e-06	3.78e-06	0.562106	2.3143	0.823862	1.71179	AT3G11930		Adenine nucleotide alpha hydrolases-like superfamily protein
Ha412HOChr01g0041271	6.59997	4.95839	1.7e-11	1.8e-10	0.777504	20.6104	4.89735	-0.775626	AT3G58460	ATRBL15, RBL15	RHOMBOID-like protein 15
Ha412HOChr01g0041271	6.59997	4.95839	1.7e-11	1.8e-10	0.777504	20.6104	4.89735	-0.775626	AT3G58460	RBL15	RHOMBOID-like protein 15
Ha412HOChr01g0041291	5.72789	1.54293	0.00281978	0.00466096	0.299404	14.0892	1.53901	0.109821	AT3G58470		nucleic acid binding;methyltransferases
Ha412HOChr01g0041301	23.4698	1.02893	0.0231498	0.0323831	0.204058	14.9994	-0.142365	1.01903	AT4G10100	CNX7, SIR5	co-factor for nitrate, reductase and xanthine dehydrogenase 7
Ha412HOChr01g0041321	15.6563	2.81227	0.126301	0.153606	0.117855	44.6124	-2.29928	-1.61931	AT3G03800	SYP131, ATSYP131	syntaxin of plants 131
Ha412HOChr01g0041331	6.14623	3.46816	0.000349189	0.000682217	0.382711	16.2539	3.46562	-0.132736	NA	NA	NA
Ha412HOChr01g0041361	6.53262	8.78851	8.44e-05	0.000185229	0.43361	36.253	8.70321	-1.22149	NA	NA	NA
Ha412HOChr01g0041371	20.2125	0.782929	3.91e-05	9.14e-05	0.45939	4.09197	-0.655221	0.428559	AT5G20950		Glycosyl hydrolase family protein
Ha412HOChr01g0041421	20.7063	24.9152	1.05e-14	3.4e-13	0.857864	56.144	-18.9189	16.2124	AT5G20950		Glycosyl hydrolase family protein
Ha412HOChr01g0041441	20.732	2.95651	0.000136893	0.000288887	0.416768	5.89803	-2.232	1.93884	AT5G20950		Glycosyl hydrolase family protein
Ha412HOChr01g0041461	2.32052	4.40032	0.000276112	0.000550306	0.391433	29.0953	2.51181	3.61298	AT5G32450		RNA binding (RRM/RBD/RNP motifs) family protein
Ha412HOChr01g0041471	3.11172	0.242366	0.62783	0.658545	0.0278171	3.41125	0.176317	0.166293	AT1G54400		HSP20-like chaperones superfamily protein
Ha412HOChr01g0041481	17.6099	66.3875	0.00014897	0.000312362	0.413772	299.467	-66.0415	-6.76853	NA	NA	NA
Ha412HOChr01g0041501	4.23576	2.29851	0.000176979	0.000365579	0.407619	30.6102	2.05766	1.02428	AT5G55000	FIP2	potassium channel tetramerisation domain-containing protein / pentapeptide repeat-containing protein
Ha412HOChr01g0041511	8.50558	1.62478	0.000360875	0.000703034	0.381478	12.3404	1.28758	-0.990983	AT3G03773		HSP20-like chaperones superfamily protein
Ha412HOChr01g0041561	15.7455	0.768552	0.0263629	0.0364883	0.197763	2.62011	-0.638526	-0.427735	AT5G39890		Protein of unknown function (DUF1637)
Ha412HOChr01g0041581	19.9648	2.8837	0.767664	0.789136	0.0158967	59.7121	-2.51053	1.41879	AT5G17540		HXXXD-type acyl-transferase family protein
Ha412HOChr01g0041591	11.584	0.25872	0.825106	0.841911	0.0115835	4.92044	0.0281233	-0.257187	AT5G17540		HXXXD-type acyl-transferase family protein
Ha412HOChr01g0041601	19.3218	1.48661	0.000550752	0.00103655	0.365426	11.7281	-1.39848	0.504239	AT5G37480		unknown protein; Has 30201 Blast hits to 17322 proteins in 780 species: Archae - 12; Bacteria - 1396; Metazoa - 17338; Fungi - 3422; Plants - 5037; Viruses - 0; Other Eukaryotes - 2996 (source: NCBI BLink).
Ha412HOChr01g0041611	19.1623	2.09609	0.017822	0.025488	0.216575	29.7746	-1.99979	0.628042	AT4G08580		microfibrillar-associated protein-related
Ha412HOChr01g0041621	13.9224	1.25112	0.262171	0.298964	0.0779325	25.6521	-0.603425	-1.09599	AT3G12810	PIE1, SRCAP, chr13	SNF2 domain-containing protein / helicase domain-containing protein
Ha412HOChr01g0041671	7.60037	0.559732	3.56e-05	8.37e-05	0.462512	0.321155	0.511319	-0.227712	AT5G63670	SPT42	SPT4 homolog 2
Ha412HOChr01g0041691	6.82673	0.219577	2.98e-05	7.12e-05	0.468197	0.139955	0.214454	-0.0471544	AT5G63670	SPT42	SPT4 homolog 2
Ha412HOChr01g0041701	16.196	1.31596	0.00144512	0.00251951	0.32722	8.86335	-1.1719	-0.598669	AT3G53700	MEE40	Pentatricopeptide repeat (PPR) superfamily protein
Ha412HOChr01g0041811	6.75798	8.38686	5.82e-12	7.1e-11	0.791501	34.9717	8.22228	-1.65337	NA	NA	NA
Ha412HOChr01g0041821	5.03201	0.0671268	0.825249	0.842009	0.0115731	1.65172	0.0649828	0.0168297	AT4G22280		F-box/RNI-like superfamily protein
Ha412HOChr01g0041831	10.3787	0.127787	0.526834	0.562567	0.0380959	1.47088	0.0526248	-0.116448	NA	NA	NA
Ha412HOChr01g0041841	18.7135	1.15461	0.00853528	0.0129683	0.250763	13.0883	-1.13452	0.214432	AT5G59830		unknown protein; BEST Arabidopsis thaliana protein match is: unknown protein (TAIR:AT5G13660.2); Has 35333 Blast hits to 34131 proteins in 2444 species: Archae - 798; Bacteria - 22429; Metazoa - 974; Fungi - 991; Plants - 531; Viruses - 0; Other Eukaryotes - 9610 (source: NCBI BLink).
Ha412HOChr01g0041841	18.7135	1.15461	0.00853528	0.0129683	0.250763	13.0883	-1.13452	0.214432	AT5G59830		unknown protein; BEST Arabidopsis thaliana protein match is: unknown protein (TAIR:AT5G13660.2); Has 174 Blast hits to 139 proteins in 16 species: Archae - 0; Bacteria - 0; Metazoa - 0; Fungi - 0; Plants - 172; Viruses - 0; Other Eukaryotes - 2 (source: NCBI BLink).
Ha412HOChr01g0041851	18.3718	0.920551	0.000875604	0.00158734	0.347343	2.01583	-0.916195	0.0894516	AT2G37460		nodulin MtN21 /EamA-like transporter family protein
Ha412HOChr01g0041871	22.6791	0.0556064	0.372069	0.41093	0.05816	0.208257	-0.0188481	0.0523146	AT1G55500	ECT4	evolutionarily conserved C-terminal region 4
Ha412HOChr01g0041901	14.6132	15.006	4.35e-13	7.71e-12	0.821844	34.584	-9.48372	-11.6293	AT2G37420		ATP binding microtubule motor family protein
Ha412HOChr01g0041911	11.1634	15.0815	2.91e-16	1.78e-14	0.885595	77.7886	3.27675	-14.7213	AT3G53570	AFC1, AME2, FC1	FUS3-complementing gene 1
Ha412HOChr01g0041941	9.80377	1.84479	0.0621315	0.0801225	0.154979	22.0158	1.00322	-1.54816	AT2G37400		Tetratricopeptide repeat (TPR)-like superfamily protein
Ha412HOChr01g0041951	7.81012	0.419963	0.356483	0.395333	0.0605993	0.22847	0.373683	-0.19165	AT2G37400		Tetratricopeptide repeat (TPR)-like superfamily protein
Ha412HOChr01g0041961	19.8674	0.256718	2.93e-05	6.99e-05	0.468812	0.332613	-0.226644	0.120568	NA	NA	NA
Ha412HOChr01g0041971	0.85086	1.26267	0.0533862	0.0696514	0.162713	10.3024	0.278945	1.23147	AT2G37390	NAKR2	Chloroplast-targeted copper chaperone protein
Ha412HOChr01g0041991	13.1977	2.54169	2.96e-06	8.53e-06	0.537724	18.1783	-0.783952	-2.41777	AT3G09560	ATPAH1, PAH1	Lipin family protein
Ha412HOChr01g0041991	13.1977	2.54169	2.96e-06	8.53e-06	0.537724	18.1783	-0.783952	-2.41777	AT3G09560		Lipin family protein
Ha412HOChr01g0042001	6.44216	104.294	2.27e-11	2.32e-10	0.773561	306.772	103.596	-12.0458	AT4G32410	CESA1, RSW1, AtCESA1	cellulose synthase 1
Ha412HOChr01g0042031	14.6536	0.662001	0.0264244	0.0365674	0.19765	4.99763	-0.423791	-0.508573	AT3G53490		unknown protein; FUNCTIONS IN: molecular_function unknown; INVOLVED IN: biological_process unknown; LOCATED IN: endomembrane system; BEST Arabidopsis thaliana protein match is: unknown protein (TAIR:AT5G02720.1); Has 70 Blast hits to 70 proteins in 13 species: Archae - 0; Bacteria - 0; Metazoa - 0; Fungi - 0; Plants - 70; Viruses - 0; Other Eukaryotes - 0 (source: NCBI BLink).
Ha412HOChr01g0042041	14.1829	1.21242	0.000228745	0.0004628	0.398335	7.21439	-0.655783	-1.01976	AT5G58800		Quinone reductase family protein
Ha412HOChr01g0042051	17.5942	1.91027	0.000137281	0.000289652	0.416668	9.2219	-1.8995	-0.202572	AT5G14220	HEMG2, MEE61, PPO2	Flavin containing amine oxidoreductase family
Ha412HOChr01g0042071	7.14503	6.82035	2.54e-10	1.94e-09	0.737922	26.2348	6.51619	-2.01403	AT1G34350		unknown protein; Has 192 Blast hits to 192 proteins in 79 species: Archae - 0; Bacteria - 0; Metazoa - 104; Fungi - 0; Plants - 60; Viruses - 0; Other Eukaryotes - 28 (source: NCBI BLink).
Ha412HOChr01g0042071	7.14503	6.82035	2.54e-10	1.94e-09	0.737922	26.2348	6.51619	-2.01403	AT1G34350		unknown protein; FUNCTIONS IN: molecular_function unknown; INVOLVED IN: biological_process unknown; LOCATED IN: cellular_component unknown; EXPRESSED IN: 23 plant structures; EXPRESSED DURING: 13 growth stages.
Ha412HOChr01g0042091	8.63211	0.702909	1.94e-05	4.78e-05	0.481898	2.13648	0.542525	-0.446931	AT3G55020		Ypt/Rab-GAP domain of gyp1p superfamily protein
Ha412HOChr01g0042161	7.71765	1.6927	3.07e-07	1.09e-06	0.597055	1.45814	1.52442	-0.735778	AT5G02810	PRR7, APRR7	pseudo-response regulator 7
Ha412HOChr01g0042171	7.80736	39.0064	2.81e-18	4.36e-16	0.913637	39.7341	34.7207	-17.7755	AT5G02810	PRR7, APRR7	pseudo-response regulator 7
Ha412HOChr01g0042211	10.0788	1.34065	7.6e-11	6.72e-10	0.756379	2.87794	0.64623	-1.17462	AT5G23580	CDPK9, ATCDPK9, CPK12, ATCPK12	calmodulin-like domain protein kinase 9
Ha412HOChr01g0042221	22.3592	1.64359	0.20852	0.242518	0.0906392	22.6743	-0.684513	1.49427	AT2G37050		Leucine-rich repeat protein kinase family protein
Ha412HOChr01g0042241	18.8537	0.044803	0.415231	0.453763	0.051874	0.257336	-0.0436888	0.00992996	NA	NA	NA
Ha412HOChr01g0042271	9.19604	6.99852	1.34e-09	8.42e-09	0.710103	13.0409	4.68831	-5.19606	AT3G53340	NF-YB10	nuclear factor Y, subunit B10
Ha412HOChr01g0042311	14.8016	5.26881	1.6e-06	4.86e-06	0.554679	19.9584	-3.52721	-3.91397	AT3G53320		unknown protein; BEST Arabidopsis thaliana protein match is: unknown protein (TAIR:AT2G37070.1); Has 11044 Blast hits to 5993 proteins in 551 species: Archae - 8; Bacteria - 1486; Metazoa - 4078; Fungi - 1814; Plants - 348; Viruses - 112; Other Eukaryotes - 3198 (source: NCBI BLink).
Ha412HOChr01g0042331	0.223606	1.68906	0.0293574	0.0402924	0.192515	8.42378	0.0988209	1.68616	AT2G37090	IRX9	Nucleotide-diphospho-sugar transferases superfamily protein
Ha412HOChr01g0042341	6.38772	1.31849	0.00120063	0.00212568	0.334735	13.7087	1.3117	-0.133604	AT3G09720		P-loop containing nucleoside triphosphate hydrolases superfamily protein
Ha412HOChr01g0042351	15.9283	0.361459	0.00516883	0.00815527	0.273195	1.00753	-0.309587	-0.186569	NA	NA	NA
Ha412HOChr01g0042371	11.4094	1.97468	3.56e-09	2e-08	0.692432	5.50782	0.304111	-1.95113	AT1G57790		F-box family protein
Ha412HOChr01g0042391	14.1188	6.7094	1.06e-08	5.28e-08	0.671396	4.76973	-3.5338	-5.70336	AT5G60390		GTP binding Elongation factor Tu family protein
Ha412HOChr01g0042411	17.3715	1.00514	0.0135987	0.0198847	0.229312	14.797	-0.991565	-0.164638	AT2G37160		Transducin/WD40 repeat-like superfamily protein
Ha412HOChr01g0042421	1.55246	2.64058	4.2e-11	4e-10	0.764976	5.5681	1.04392	2.42547	AT2G37210		lysine decarboxylase family protein
Ha412HOChr01g0042461	21.3678	11.2082	0.0187123	0.0266596	0.214257	143.133	-7.12663	8.65067	AT5G03280	EIN2, PIR2, CKR1, ERA3, ORE3, ORE2, ATEIN2	NRAMP metal ion transporter family protein
Ha412HOChr01g0042471	7.80983	5.30632	1.73e-06	5.25e-06	0.552444	20.3572	4.72175	-2.42118	NA	NA	NA
Ha412HOChr01g0042481	6.62525	1.88782	8.08e-06	2.15e-05	0.508673	9.53489	1.86259	-0.307641	NA	NA	NA
Ha412HOChr01g0042491	3.37562	4.85133	0.162096	0.192991	0.104414	103.363	3.75063	3.07704	AT5G03290	IDH-V	isocitrate dehydrogenase V
Ha412HOChr01g0042501	16.3801	0.467819	0.382971	0.421592	0.05651	9.56631	-0.426377	-0.192504	AT2G03510		SPFH/Band 7/PHB domain-containing membrane-associated protein family
Ha412HOChr01g0042511	11.0031	0.129169	0.464577	0.502179	0.0453995	1.34728	0.0333296	-0.124795	AT1G08060	MOM, MOM1	ATP-dependent helicase family protein
Ha412HOChr01g0042521	19.9171	1.54529	0.0202618	0.0286824	0.210459	17.4659	-1.35471	0.743422	AT5G27270	EMB976	Tetratricopeptide repeat (TPR)-like superfamily protein
Ha412HOChr01g0042531	18.991	0.683507	0.0010971	0.00195467	0.338361	4.15011	-0.660631	0.175353	NA	NA	NA
Ha412HOChr01g0042541	18.3804	1.57249	1.01e-05	2.63e-05	0.501957	7.94511	-1.56469	0.156351	AT1G08060	MOM, MOM1	ATP-dependent helicase family protein
Ha412HOChr01g0042551	16.1119	0.508385	0.196206	0.229433	0.0939878	5.83039	-0.44753	-0.241189	AT5G19310		Homeotic gene regulator
[truncated: 33,956 more rows]

## Sheet: West
Ha412	acrophase	amplitude	pvalue	qvalue	Rsq	mesor	sincoef	coscoef	Arabidopsis	common.name	At.annotation
Ha412HOChr00c00001g0858401	8.27537	0.446588	0.00407321	0.00709951	0.283613	2.35552	0.369668	-0.250572	ATMG00860	ORF158	DNA/RNA polymerases superfamily protein
Ha412HOChr00c00001g0858431	6.94255	0.0347306	0.688468	0.719182	0.0223694	0.242763	0.0336785	-0.00848339	NA	NA	NA
Ha412HOChr00c00001g0858511	20.7763	0.242881	0.00764265	0.0125948	0.255762	0.743144	-0.1815	0.161396	NA	NA	NA
Ha412HOChr00c00005g0858651	9.9526	3.97066	1.3e-11	1.8e-10	0.781135	8.40149	2.02785	-3.41379	AT4G14455	ATBET12, BET12, ATBS14B, BS14B	Target SNARE coiled-coil domain protein
Ha412HOChr00c00005g0858661	13.069	3.40658	3.78e-06	1.24e-05	0.530807	7.36126	-0.941014	-3.27403	AT3G23150	ETR2	Signal transduction histidine kinase, hybrid-type, ethylene sensor
Ha412HOChr00c00005g0858671	7.89322	0.00885698	0.995222	0.99566	0.000290222	0.865277	0.00779116	-0.00421236	AT4G14480		Protein kinase superfamily protein
Ha412HOChr00c00005g0858681	10.1613	0.244103	0.894972	0.907437	0.00670246	17.5506	0.113015	-0.216365	AT5G52070		Agenet domain-containing protein
Ha412HOChr00c00007g0858711	6.58878	1.67179	0.0381076	0.0539508	0.179647	16.3206	1.65197	-0.256674	AT5G16850	ATTERT, TERT	telomerase reverse transcriptase
Ha412HOChr00c00008g0858731	1.66733	1.66493	0.000149073	0.000350803	0.413747	4.53978	0.703893	1.50882	AT2G01630		O-Glycosyl hydrolases family 17 protein
Ha412HOChr00c00008g0858811	9.09005	23.9919	0.0768025	0.10139	0.144053	68.5977	16.5602	-17.3601	NA	NA	NA
Ha412HOChr00c00009g0858831	21.7692	6.30603	2.44e-08	1.34e-07	0.654381	10.3548	-3.47702	5.26083	AT4G22850		SNARE associated Golgi protein family
Ha412HOChr00c00010g0858841	9.84989	0.276904	0.376945	0.421301	0.0574164	0.231737	0.147767	-0.234181	AT1G10500	ATCPISCA, CPISCA	chloroplast-localized ISCA-like protein
Ha412HOChr00c00010g0858851	15.0256	0.0902289	0.955875	0.961393	0.00273133	1.09213	-0.0642275	-0.0633725	AT1G50120		FUNCTIONS IN: molecular_function unknown; INVOLVED IN: biological_process unknown; LOCATED IN: cellular_component unknown; EXPRESSED IN: 23 plant structures; EXPRESSED DURING: 13 growth stages; CONTAINS InterPro DOMAIN/s: Rgp1 (InterPro:IPR014848), Immunoglobulin E-set (InterPro:IPR014756); Has 144 Blast hits to 140 proteins in 61 species: Archae - 0; Bacteria - 0; Metazoa - 86; Fungi - 10; Plant…
Ha412HOChr00c00010g0858871	10.5375	2.03327	4.16e-11	4.86e-10	0.76512	4.99402	0.759597	-1.88605	NA	NA	NA
Ha412HOChr00c00014g0858941	20.7631	4.14455	0.000286612	0.000634207	0.390055	32.8244	-3.10664	2.74338	AT1G50120		FUNCTIONS IN: molecular_function unknown; INVOLVED IN: biological_process unknown; LOCATED IN: cellular_component unknown; EXPRESSED IN: 23 plant structures; EXPRESSED DURING: 13 growth stages; CONTAINS InterPro DOMAIN/s: Rgp1 (InterPro:IPR014848), Immunoglobulin E-set (InterPro:IPR014756); Has 144 Blast hits to 140 proteins in 61 species: Archae - 0; Bacteria - 0; Metazoa - 86; Fungi - 10; Plant…
Ha412HOChr00c00014g0858951	6.41912	22.9479	1.72e-06	6.07e-06	0.552594	81.9455	22.8099	-2.51292	AT1G10500	ATCPISCA, CPISCA	chloroplast-localized ISCA-like protein
Ha412HOChr00c00017g0858971	8.20786	0.191238	0.13182	0.164714	0.115566	1.13983	0.160171	-0.104486	NA	NA	NA
Ha412HOChr00c00017g0859021	10.7254	0.457926	0.450299	0.492922	0.0472037	4.03846	0.149981	-0.432669	AT3G03360		F-box/RNI-like superfamily protein
Ha412HOChr00c00017g0859031	7.28503	0.170355	0.0318365	0.0459644	0.188538	0.517957	0.160805	-0.0562356	NA	NA	NA
Ha412HOChr00c00017g0859061	21.6372	1.94081	2.64e-08	1.44e-07	0.65267	3.60799	-1.12542	1.58119	NA	NA	NA
Ha412HOChr00c00017g0859081	21.882	11.6086	2.18e-10	2.06e-09	0.7403	15.6763	-6.11202	9.86927	AT4G23160	CRK8	cysteine-rich RLK (RECEPTOR-like protein kinase) 8
Ha412HOChr00c00017g0859091	21.1581	1.12486	0.000529561	0.00110919	0.366933	1.70037	-0.761796	0.827637	NA	NA	NA
Ha412HOChr00c00017g0859151	14.2915	0.144742	0.324299	0.368739	0.065971	0.538055	-0.081717	-0.119468	AT5G22670		F-box/RNI-like/FBD-like domains-containing protein
Ha412HOChr00c00017g0859161	18.8433	0.198892	0.576241	0.613996	0.032856	1.28753	-0.194064	0.043557	NA	NA	NA
Ha412HOChr00c00017g0859181	8.94911	19.4841	2.23e-08	1.24e-07	0.656203	30.0253	13.9596	-13.5926	NA	NA	NA
Ha412HOChr00c00017g0859191	5.10161	0.0986438	0.080539	0.105883	0.141585	0.403894	0.095928	0.0229876	AT5G56420		F-box/RNI-like/FBD-like domains-containing protein
Ha412HOChr00c00020g0859261	18.535	0.169792	0.486882	0.528501	0.0426825	2.00958	-0.16813	0.0237031	AT1G35220		unknown protein; FUNCTIONS IN: molecular_function unknown; INVOLVED IN: biological_process unknown; LOCATED IN: cellular_component unknown; EXPRESSED IN: 22 plant structures; EXPRESSED DURING: 13 growth stages; Has 313 Blast hits to 185 proteins in 75 species: Archae - 0; Bacteria - 0; Metazoa - 200; Fungi - 0; Plants - 67; Viruses - 0; Other Eukaryotes - 46 (source: NCBI BLink).
Ha412HOChr00c00021g0859361	19.7524	0.150056	0.062035	0.083691	0.155059	0.37433	-0.13454	0.0664522	NA	NA	NA
Ha412HOChr00c00021g0859371	17.5864	0.225574	0.00515754	0.00881761	0.273292	0.641876	-0.224253	-0.0243768	NA	NA	NA
Ha412HOChr00c00022g0859401	2.40069	0.10201	0.663883	0.696682	0.0245216	0.116566	0.0599749	0.0825172	AT5G04930	ALA1	aminophospholipid ATPase 1
Ha412HOChr00c00023g0859461	10.8563	0.562709	0.037646	0.0533661	0.180253	4.46667	0.165986	-0.537671	NA	NA	NA
Ha412HOChr00c00023g0859471	20.3323	0.225874	0.344321	0.388986	0.0625735	2.54371	-0.185061	0.129505	NA	NA	NA
Ha412HOChr00c00023g0859481	18.5653	0.167393	0.0677388	0.0905718	0.150543	0.376012	-0.165563	0.0246836	NA	NA	NA
Ha412HOChr00c00023g0859491	13.137	0.607821	0.0563463	0.0767182	0.15997	4.51128	-0.178269	-0.581091	AT1G07650		Leucine-rich repeat transmembrane protein kinase
Ha412HOChr00c00023g0859511	14.8181	0.252573	0.0966814	0.124723	0.132028	2.08579	-0.169893	-0.186894	NA	NA	NA
Ha412HOChr00c00023g0859521	15.8786	4.46157	0.58217	0.619693	0.0322558	14.7729	-3.79098	-2.35246	NA	NA	NA
Ha412HOChr00c00023g0859531	23.8883	0.0419532	0.445695	0.488447	0.0477969	0.185247	-0.00122684	0.0419353	AT1G07650		Leucine-rich repeat transmembrane protein kinase
Ha412HOChr00c00028g0859601	12.0245	0.445932	0.0192158	0.0291165	0.212992	2.10359	-0.00286355	-0.445923	AT5G65850		F-box and associated interaction domains-containing protein
Ha412HOChr00c00036g0859711	23.2994	0.308457	1.88e-07	8.27e-07	0.608786	0.430943	-0.0562623	0.303283	NA	NA	NA
Ha412HOChr00c00039g0859721	22.368	3.8727	7.3e-06	2.25e-05	0.511696	12.2885	-1.60471	3.52459	AT2G16920	UBC23, PFU2	ubiquitin-conjugating enzyme 23
Ha412HOChr00c00039g0859731	10.4486	0.580148	0.0223366	0.0333614	0.205781	2.53742	0.229208	-0.53295	NA	NA	NA
Ha412HOChr00c00041g0859791	23.8783	0.204741	0.812621	0.832812	0.0124964	1.60777	-0.00652202	0.204637	AT1G71110		unknown protein; FUNCTIONS IN: molecular_function unknown; INVOLVED IN: biological_process unknown; LOCATED IN: endomembrane system; BEST Arabidopsis thaliana protein match is: unknown protein (TAIR:AT2G12400.1); Has 173 Blast hits to 169 proteins in 21 species: Archae - 0; Bacteria - 0; Metazoa - 3; Fungi - 0; Plants - 165; Viruses - 0; Other Eukaryotes - 5 (source: NCBI BLink).
Ha412HOChr00c00048g0859811	10.2123	0.692096	9.23e-06	2.78e-05	0.504704	1.87563	0.312221	-0.617669	NA	NA	NA
Ha412HOChr00c00052g0859841	1.90748	0.315541	0.331487	0.376007	0.0647292	3.34015	0.151106	0.277007	AT1G34070		CONTAINS InterPro DOMAIN/s: Retrotransposon gag protein (InterPro:IPR005162); BEST Arabidopsis thaliana protein match is: unknown protein (TAIR:AT5G48050.1); Has 648 Blast hits to 647 proteins in 29 species: Archae - 0; Bacteria - 0; Metazoa - 16; Fungi - 25; Plants - 607; Viruses - 0; Other Eukaryotes - 0 (source: NCBI BLink).
Ha412HOChr00c00055g0860031	6.32245	0.131856	0.0700967	0.0934422	0.148779	0.118326	0.131387	-0.0111178	NA	NA	NA
Ha412HOChr00c00055g0860081	8.93978	2.20888	0.191448	0.230449	0.0953348	1.48789	1.58634	-1.5371	NA	NA	NA
Ha412HOChr00c00065g0860281	20.8156	0.781175	4.38e-07	1.76e-06	0.588271	1.5865	-0.578385	0.525076	AT5G57625		CAP (Cysteine-rich secretory proteins, Antigen 5, and Pathogenesis-related 1 protein) superfamily protein
Ha412HOChr00c00082g0861831	18.8053	0.186404	0.100222	0.128869	0.130134	0.64127	-0.182276	0.0390104	AT3G16210		F-box family protein
Ha412HOChr00c00083g0861851	9.93088	0.939371	2.13e-05	5.97e-05	0.478909	3.00073	0.484329	-0.804887	AT5G48250		B-box type zinc finger protein with CCT domain
Ha412HOChr00c00083g0861861	7.95085	0.171678	0.121154	0.152816	0.120077	1.8749	0.149769	-0.0839188	NA	NA	NA
Ha412HOChr00c00090g0861901	12.3306	0.0822897	0.885951	0.899414	0.00731216	3.69257	-0.00711327	-0.0819816	AT5G50400	ATPAP27, PAP27	purple acid phosphatase 27
Ha412HOChr00c00093g0861921	21.1735	7.60869	0.000232055	0.000523445	0.397811	29.2156	-5.13036	5.61885	AT2G26250	FDH, KCS10	3-ketoacyl-CoA synthase 10
Ha412HOChr00c00094g0861931	18.9889	4.63542	8.8e-08	4.21e-07	0.626418	24.025	-4.48094	1.18673	AT3G49725		GTP-binding protein, HflX
Ha412HOChr00c00094g0861941	19.0663	0.526853	0.65214	0.685881	0.0255761	7.0637	-0.506458	0.145168	AT3G49720		unknown protein; FUNCTIONS IN: molecular_function unknown; INVOLVED IN: biological_process unknown; LOCATED IN: chloroplast thylakoid membrane, Golgi apparatus, plasma membrane, membrane; EXPRESSED IN: 25 plant structures; EXPRESSED DURING: 15 growth stages; BEST Arabidopsis thaliana protein match is: unknown protein (TAIR:AT5G65810.1); Has 64 Blast hits to 64 proteins in 11 species: Archae - 0; …
Ha412HOChr00c00097g0861961	9.14304	0.0615029	0.646441	0.680517	0.0260943	0.308974	0.0418304	-0.0450868	NA	NA	NA
Ha412HOChr00c00097g0861981	16.3344	0.293495	0.0672449	0.0899998	0.150919	1.21334	-0.266032	-0.12396	NA	NA	NA
Ha412HOChr00c00097g0861991	14.4012	0.191699	0.113694	0.144331	0.123459	0.460397	-0.112726	-0.155053	NA	NA	NA
Ha412HOChr00c00101g0862021	10.9961	0.0405127	0.819722	0.839408	0.0119756	0.567038	0.0105249	-0.0391217	NA	NA	NA
Ha412HOChr00c00110g0862141	17.7707	0.114398	0.0470662	0.0652989	0.169082	0.316136	-0.114192	-0.00686469	NA	NA	NA
Ha412HOChr00c00110g0862151	0.676267	0.0743368	0.515451	0.556392	0.0393685	0.550602	0.0130924	0.0731748	NA	NA	NA
Ha412HOChr00c00111g0862431	17.2108	2.15784	1.38e-09	1.04e-08	0.709571	4.27333	-2.11195	-0.442648	AT1G45207		Remorin family protein
Ha412HOChr00c00124g0862441	19.6354	1.08249	0.00921754	0.0149146	0.247263	1.29537	-0.984774	0.449446	AT5G49710		unknown protein; BEST Arabidopsis thaliana protein match is: unknown protein (TAIR:AT4G24590.1); Has 35333 Blast hits to 34131 proteins in 2444 species: Archae - 798; Bacteria - 22429; Metazoa - 974; Fungi - 991; Plants - 531; Viruses - 0; Other Eukaryotes - 9610 (source: NCBI BLink).
Ha412HOChr00c00144g0862601	6.9504	0.0146281	0.95838	0.963555	0.00257313	0.304567	0.0141776	-0.00360225	NA	NA	NA
Ha412HOChr00c00150g0862681	19.7019	0.226467	0.00108934	0.00213704	0.338646	0.378496	-0.204358	0.0975968	AT3G14470		NB-ARC domain-containing disease resistance protein
Ha412HOChr00c00150g0862711	0.649474	0.294267	0.00039845	0.000855946	0.377754	1.11485	0.0497941	0.290024	NA	NA	NA
Ha412HOChr00c00169g0863011	8.50065	0.787506	0.000147438	0.000347397	0.414139	4.2956	0.624689	-0.47951	AT4G34340	TAF8	TBP-associated factor 8
Ha412HOChr00c00169g0863021	9.57613	1.60325	2.49e-06	8.49e-06	0.542479	6.12576	0.950455	-1.29114	NA	NA	NA
Ha412HOChr00c00177g0863081	21.9186	0.0349631	0.744865	0.771425	0.0176932	0.192699	-0.0181225	0.0298996	AT5G51110		Transcriptional coactivator/pterin dehydratase
Ha412HOChr00c00179g0863101	9.14302	0.909446	0.0655333	0.0879474	0.152245	5.49104	0.618552	-0.666698	ATMG00860	ORF158	DNA/RNA polymerases superfamily protein
Ha412HOChr00c00180g0863181	10.6353	0.230346	0.760423	0.785412	0.0164618	6.42003	0.0805548	-0.215801	AT5G03530	ATRAB ALPHA, ATRAB, ATRAB18B, ATRABC2A, RABC2A	RAB GTPase homolog C2A
Ha412HOChr00c00180g0863191	13.3795	13.9555	3.27e-15	1.64e-13	0.867532	15.8896	-4.93134	-13.0552	AT3G09920	PIP5K9	phosphatidyl inositol monophosphate 5 kinase
Ha412HOChr00c00192g0863321	11.2544	2.69654	3.71e-07	1.52e-06	0.592356	5.61453	0.523	-2.64534	AT3G53920	SIGC, SIG3	RNApolymerase sigma-subunit C
Ha412HOChr00c00198g0863371	16.8295	0.192381	0.434913	0.478045	0.0492091	1.47761	-0.183419	-0.058034	AT2G40140	CZF1, ZFAR1, SZF2, ATSZF2	zinc finger (CCCH-type) family protein
Ha412HOChr00c00198g0863391	8.77233	0.183834	0.0460989	0.0641031	0.170127	0.367284	0.137502	-0.122016	NA	NA	NA
Ha412HOChr00c00198g0863411	9.81904	1.62648	5.75e-07	2.25e-06	0.581422	3.46017	0.879034	-1.36848	AT2G40140	CZF1, ZFAR1, SZF2, ATSZF2	zinc finger (CCCH-type) family protein
Ha412HOChr00c00198g0863421	10.0582	0.867806	1.87e-06	6.53e-06	0.550408	1.778	0.422396	-0.758069	AT2G40140	CZF1, ZFAR1, SZF2, ATSZF2	zinc finger (CCCH-type) family protein
Ha412HOChr00c00203g0863481	12.304	0.696816	4.28e-05	0.000112392	0.456477	2.64231	-0.055396	-0.694611	AT2G27150	AAO3, At-AO3, AOdelta, AtAAO3	abscisic aldehyde oxidase 3
Ha412HOChr00c00207g0863491	10.3781	0.330928	0.0755992	0.0999598	0.144872	1.59597	0.136331	-0.301541	AT1G21370		unknown protein; CONTAINS InterPro DOMAIN/s: Protein of unknown function DUF218 (InterPro:IPR003848); Has 160 Blast hits to 160 proteins in 86 species: Archae - 0; Bacteria - 0; Metazoa - 0; Fungi - 102; Plants - 44; Viruses - 0; Other Eukaryotes - 14 (source: NCBI BLink).
Ha412HOChr00c00207g0863491	10.3781	0.330928	0.0755992	0.0999598	0.144872	1.59597	0.136331	-0.301541	AT1G21370		unknown protein; CONTAINS InterPro DOMAIN/s: Protein of unknown function DUF218 (InterPro:IPR003848); Has 35333 Blast hits to 34131 proteins in 2444 species: Archae - 798; Bacteria - 22429; Metazoa - 974; Fungi - 991; Plants - 531; Viruses - 0; Other Eukaryotes - 9610 (source: NCBI BLink).
Ha412HOChr00c00212g0863511	7.10682	3.21495	0.000296356	0.000653984	0.388818	21.2228	3.08092	-0.918594	AT5G26910		unknown protein; BEST Arabidopsis thaliana protein match is: unknown protein (TAIR:AT3G58650.1); Has 1322 Blast hits to 684 proteins in 162 species: Archae - 4; Bacteria - 497; Metazoa - 157; Fungi - 101; Plants - 155; Viruses - 0; Other Eukaryotes - 408 (source: NCBI BLink).
Ha412HOChr00c00212g0863511	7.10682	3.21495	0.000296356	0.000653984	0.388818	21.2228	3.08092	-0.918594	AT5G26910		unknown protein; FUNCTIONS IN: molecular_function unknown; INVOLVED IN: biological_process unknown; LOCATED IN: mitochondrion; EXPRESSED IN: 22 plant structures; EXPRESSED DURING: 13 growth stages; BEST Arabidopsis thaliana protein match is: unknown protein (TAIR:AT3G58650.1).
Ha412HOChr00c00212g0863511	7.10682	3.21495	0.000296356	0.000653984	0.388818	21.2228	3.08092	-0.918594	AT5G26910		unknown protein; BEST Arabidopsis thaliana protein match is: unknown protein (TAIR:AT3G58650.1); Has 990 Blast hits to 447 proteins in 125 species: Archae - 0; Bacteria - 525; Metazoa - 80; Fungi - 59; Plants - 91; Viruses - 0; Other Eukaryotes - 235 (source: NCBI BLink).
Ha412HOChr00c00220g0863541	11.3708	0.395647	0.000679923	0.00139355	0.357271	0.711912	0.0648791	-0.390292	NA	NA	NA
Ha412HOChr00c00221g0863551	17.9248	0.00685109	0.977364	0.98027	0.00138668	0.101606	-0.00684976	-0.000134784	AT5G51890		Peroxidase superfamily protein
Ha412HOChr00c00231g0863591	8.57784	0.377763	0.00452655	0.00782562	0.279017	0.959773	0.294951	-0.236027	NA	NA	NA
Ha412HOChr00c00238g0863651	1.18648	1.5009	0.225352	0.266514	0.0863509	14.9715	0.458748	1.42907	AT2G16940		Splicing factor, CC1-like
Ha412HOChr00c00238g0863661	13.7286	0.411184	0.883237	0.89698	0.00749668	3.50817	-0.179794	-0.369793	NA	NA	NA
Ha412HOChr00c00239g0863671	18.2206	0.0979258	0.148715	0.18377	0.109078	0.182636	-0.0977626	0.00565154	AT5G59920	ULI3	Cysteine/Histidine-rich C1 domain family protein
Ha412HOChr00c00239g0863681	15.0012	0.35572	0.148564	0.18361	0.109133	2.50001	-0.251614	-0.25145	AT3G28650		Cysteine/Histidine-rich C1 domain family protein
Ha412HOChr00c00251g0863751	8.4842	118.953	0.196101	0.235501	0.0940171	510.3	94.6703	-72.0227	NA	NA	NA
Ha412HOChr00c00251g0863781	8.3035	169.253	0.212479	0.252976	0.0896021	694.257	139.398	-95.9941	NA	NA	NA
Ha412HOChr00c00251g0863791	7.28518	1787.15	0.125654	0.157891	0.11813	9755.19	1686.94	-590.024	NA	NA	NA
Ha412HOChr00c00251g0863801	7.53956	1.36691	0.927018	0.935835	0.00458232	32.3578	1.25738	-0.536144	NA	NA	NA
Ha412HOChr00c00251g0863811	18.1025	1.30268	0.00400384	0.00698933	0.284358	5.68464	-1.30221	0.0349496	NA	NA	NA
Ha412HOChr00c00252g0863851	1.63142	0.617232	0.0153184	0.0236913	0.22373	2.11978	0.25568	0.561785	NA	NA	NA
Ha412HOChr00c00262g0863871	11.7417	0.52485	1.48e-06	5.28e-06	0.556764	1.35355	0.0354685	-0.52365	NA	NA	NA
Ha412HOChr00c00279g0863941	12.3832	0.485113	8.63e-05	0.000213275	0.432858	1.48683	-0.0485866	-0.482674	NA	NA	NA
Ha412HOChr00c00295g0863971	20.2839	0.415871	0.307355	0.351561	0.0690038	4.34795	-0.343721	0.234104	NA	NA	NA
Ha412HOChr00c00295g0863981	23.0116	0.0585937	0.6042	0.640581	0.0300749	0.651138	-0.0149927	0.0566431	NA	NA	NA
Ha412HOChr00c00298g0863991	11.7095	0.356002	0.0646342	0.0868537	0.152954	2.51581	0.0270501	-0.354973	AT1G10940	ASK1, SNRK2-4, SNRK2.4, SRK2A	Protein kinase superfamily protein
Ha412HOChr00c00298g0863991	11.7095	0.356002	0.0646342	0.0868537	0.152954	2.51581	0.0270501	-0.354973	AT1G10940		Protein kinase superfamily protein
Ha412HOChr00c00316g0864031	15.3833	0.885617	0.0251311	0.0371186	0.200086	4.83775	-0.685812	-0.560338	NA	NA	NA
Ha412HOChr00c00318g0864041	10.1546	0.286011	0.00324254	0.00578122	0.293447	0.784998	0.132867	-0.253276	NA	NA	NA
Ha412HOChr00c00327g0864081	19.9898	0.654125	0.0196356	0.0297062	0.21196	2.22057	-0.567361	0.325548	AT3G14570	GSL04	glucan synthase-like 4
Ha412HOChr00c00327g0864081	19.9898	0.654125	0.0196356	0.0297062	0.21196	2.22057	-0.567361	0.325548	AT3G14570	ATGSL04, gsl04, atgsl4	glucan synthase-like 4
Ha412HOChr00c00327g0864091	18.4095	0.132235	0.635499	0.67013	0.0271014	1.18872	-0.131476	0.0141484	AT3G14570	GSL04	glucan synthase-like 4
Ha412HOChr00c00327g0864091	18.4095	0.132235	0.635499	0.67013	0.0271014	1.18872	-0.131476	0.0141484	AT3G14570	ATGSL04, gsl04, atgsl4	glucan synthase-like 4
Ha412HOChr00c00336g0864131	21.0172	2.99624	8.38e-11	8.94e-10	0.754933	7.03394	-2.10909	2.12818	AT3G55700		UDP-Glycosyltransferase superfamily protein
Ha412HOChr00c00336g0864141	20.1203	0.118828	0.159622	0.195658	0.105248	0.205127	-0.100986	0.0626239	AT3G11340		UDP-Glycosyltransferase superfamily protein
Ha412HOChr00c00336g0864151	20.0367	5.84506	8.43e-12	1.24e-10	0.786772	9.71995	-5.03364	2.97105	AT3G11340		UDP-Glycosyltransferase superfamily protein
Ha412HOChr00c00362g0864281	6.34651	0.0689145	0.677397	0.709096	0.0233294	0.633319	0.0686311	-0.00624303	AT3G13080	ATMRP3, MRP3, ABCC3	multidrug resistance-associated protein 3
Ha412HOChr00c00399g0864351	4.27928	0.121313	0.0767784	0.101362	0.144069	0.370056	0.10921	0.0528196	NA	NA	NA
Ha412HOChr00c00399g0864361	9.52807	0.31408	0.00285127	0.00514391	0.298932	0.920879	0.189363	-0.250575	NA	NA	NA
Ha412HOChr00c00401g0864381	22.2268	2.19031	0.000100008	0.000243986	0.427761	5.25782	-0.980664	1.95851	NA	NA	NA
Ha412HOChr00c00401g0864391	19.4529	0.584053	0.00220661	0.00406573	0.309738	1.98418	-0.542307	0.216844	AT5G38190		INVOLVED IN: biological_process unknown; LOCATED IN: chloroplast; BEST Arabidopsis thaliana protein match is: myosin heavy chain-related (TAIR:AT1G32010.1); Has 1807 Blast hits to 1807 proteins in 277 species: Archae - 0; Bacteria - 0; Metazoa - 736; Fungi - 347; Plants - 385; Viruses - 0; Other Eukaryotes - 339 (source: NCBI BLink).
Ha412HOChr00c00445g0864451	1.45454	0.258323	0.0127015	0.0199594	0.232493	0.944091	0.0960084	0.239819	NA	NA	NA
Ha412HOChr00c00447g0864461	12.7836	0.551526	0.219999	0.26089	0.087681	0.433622	-0.112352	-0.539961	AT1G19610	LCR78, PDF1.4	Arabidopsis defensin-like protein
Ha412HOChr00c00447g0864481	20	0.140797	0.0765861	0.101127	0.144199	0.0703987	-0.121934	0.0703987	AT5G47580		unknown protein; BEST Arabidopsis thaliana protein match is: unknown protein (TAIR:AT4G17250.1); Has 1807 Blast hits to 1807 proteins in 277 species: Archae - 0; Bacteria - 0; Metazoa - 736; Fungi - 347; Plants - 385; Viruses - 0; Other Eukaryotes - 339 (source: NCBI BLink).
Ha412HOChr00c00452g0864491	10.5872	13.3312	9.74e-07	3.62e-06	0.567818	36.1365	4.81899	-12.4297	AT1G74920	ALDH10A8	aldehyde dehydrogenase 10A8
Ha412HOChr00c00461g0864561	14.8242	21.5099	1.03e-07	4.84e-07	0.622843	77.6435	-14.4939	-15.8935	AT1G26355	SP1L1	SPIRAL1-like1
Ha412HOChr00c00461g0864571	11.1197	0.531874	0.000249573	0.000559184	0.395149	0.844861	0.12149	-0.517813	AT1G69210		Uncharacterised protein family UPF0090
Ha412HOChr00c00461g0864581	13.5679	1.03153	0.00478779	0.00823879	0.276561	6.72217	-0.411632	-0.945838	AT1G54350		ABC transporter family protein
Ha412HOChr00c00465g0864621	19.6066	2.62313	1.64e-06	5.79e-06	0.554028	9.74098	-2.3945	1.07106	AT5G48600	SMC3	structural maintenance of chromosome 3
Ha412HOChr00c00465g0864621	19.6066	2.62313	1.64e-06	5.79e-06	0.554028	9.74098	-2.3945	1.07106	AT5G48600	ATSMC3, ATCAP-C, ATSMC4, SMC3	structural maintenance of chromosome 3
Ha412HOChr00c00485g0864661	6.99546	1.92594	0.000465128	0.000984463	0.371891	11.2991	1.8609	-0.496256	AT3G16110	ATPDIL1-6, ATPDI4, PDI4, PDIL1-6	PDI-like 1-6
Ha412HOChr00c00485g0864671	11.0108	0.425267	0.349688	0.394331	0.0616945	7.03385	0.108908	-0.411085	AT1G15240		Phox-associated domain;Phox-like;Sorting nexin, C-terminal
Ha412HOChr00c00486g0864681	0.982792	0.0426916	0.668953	0.701268	0.0240717	0.214277	0.0108635	0.0412863	AT5G57520	ZFP2, ATZFP2	zinc finger protein 2
Ha412HOChr00c00494g0864691	23.046	1.08431	0.14949	0.184614	0.108797	11.34	-0.268008	1.05067	AT1G66250		O-Glycosyl hydrolases family 17 protein
Ha412HOChr00c00494g0864721	4.28815	22.6945	0.000683028	0.00139899	0.357094	116.518	20.4533	9.83374	AT5G17190		FUNCTIONS IN: molecular_function unknown; INVOLVED IN: intracellular protein transport; LOCATED IN: endomembrane system, integral to membrane, endoplasmic reticulum; EXPRESSED IN: 23 plant structures; EXPRESSED DURING: 13 growth stages; CONTAINS InterPro DOMAIN/s: B-cell receptor-associated 31-like (InterPro:IPR008417); BEST Arabidopsis thaliana protein match is: unknown protein (TAIR:AT3G03160.1…
Ha412HOChr00c00500g0864731	10.5833	1.4549	3.84e-09	2.58e-08	0.690978	3.79284	0.527308	-1.35598	NA	NA	NA
Ha412HOChr00c00506g0864741	23.8	0.373798	0.951351	0.957421	0.00301798	18.3093	-0.01956	0.373286	AT4G21820		binding;calmodulin binding
Ha412HOChr00c00511g0864751	15.6828	0.0621994	0.566216	0.604657	0.0338841	0.576843	-0.0511008	-0.0354608	NA	NA	NA
Ha412HOChr00c00520g0864781	18.5574	0.193416	0.0408354	0.0574071	0.176203	0.80439	-0.19136	0.0281269	NA	NA	NA
Ha412HOChr00c00534g0864831	12.0629	6.37459	5.23e-09	3.39e-08	0.685166	9.95654	-0.104902	-6.37372	NA	NA	NA
Ha412HOChr00c00545g0864841	23.2963	0.0592235	0.48629	0.527875	0.0427531	0.29753	-0.0108484	0.0582214	NA	NA	NA
Ha412HOChr00c00557g0864861	21.3764	0.117761	0.363672	0.408099	0.059462	0.845538	-0.0746727	0.0910591	AT2G39940	COI1	RNI-like superfamily protein
Ha412HOChr00c00564g0864891	19.5751	0.985267	0.00110299	0.00216157	0.338146	1.59356	-0.902682	0.394861	NA	NA	NA
Ha412HOChr00c00589g0864931	4.8512	0.117737	0.247406	0.289551	0.0811661	0.466837	0.112452	0.0348787	AT2G44380		Cysteine/Histidine-rich C1 domain family protein
Ha412HOChr00c00589g0864961	8.7786	0.705226	0.000954822	0.00189397	0.343908	0.935708	0.526721	-0.468944	AT2G44380		Cysteine/Histidine-rich C1 domain family protein
Ha412HOChr00c00615g0864971	14.5694	2.52265	0.000222136	0.000503404	0.399403	4.11232	-1.57179	-1.97313	AT3G23150	ETR2	Signal transduction histidine kinase, hybrid-type, ethylene sensor
Ha412HOChr00c00631g0864981	13.1038	7.63275	1.81e-15	1.02e-13	0.872185	12.759	-2.17515	-7.31626	AT2G38670	PECT1	phosphorylethanolamine cytidylyltransferase 1
Ha412HOChr00c00658g0864991	8.66501	0.0949062	0.329721	0.374216	0.0650319	0.456278	0.0727288	-0.0609731	AT1G13570		F-box/RNI-like superfamily protein
Ha412HOChr00c00658g0865001	8.24525	1.92831	4.03e-07	1.64e-06	0.590317	8.19126	1.60466	-1.06932	AT1G13570		F-box/RNI-like superfamily protein
Ha412HOChr00c00661g0865011	20.489	0.604618	0.216003	0.256697	0.0886939	2.472	-0.480732	0.366687	AT1G31870		unknown protein; FUNCTIONS IN: molecular_function unknown; INVOLVED IN: biological_process unknown; LOCATED IN: cytosol, nucleus; EXPRESSED IN: 25 plant structures; EXPRESSED DURING: 15 growth stages; CONTAINS InterPro DOMAIN/s: Protein of unknown function DUF2050, pre-mRNA-splicing factor (InterPro:IPR018609); Has 35333 Blast hits to 34131 proteins in 2444 species: Archae - 798; Bacteria - 22429…
Ha412HOChr00c00661g0865011	20.489	0.604618	0.216003	0.256697	0.0886939	2.472	-0.480732	0.366687	AT1G31870		unknown protein; FUNCTIONS IN: molecular_function unknown; INVOLVED IN: biological_process unknown; LOCATED IN: cytosol, nucleus; EXPRESSED IN: 25 plant structures; EXPRESSED DURING: 15 growth stages; CONTAINS InterPro DOMAIN/s: Protein of unknown function DUF2050, pre-mRNA-splicing factor (InterPro:IPR018609); Has 13303 Blast hits to 9618 proteins in 489 species: Archae - 8; Bacteria - 444; Meta…
Ha412HOChr00c00691g0865031	21.4844	0.211787	0.0485589	0.0671321	0.167508	0.891521	-0.129614	0.167493	NA	NA	NA
Ha412HOChr00c00698g0865061	20.9936	0.197357	0.00991947	0.0159489	0.243907	0.315814	-0.139786	0.139319	ATMG00860	ORF158	DNA/RNA polymerases superfamily protein
Ha412HOChr00c00706g0865071	14.5851	17.9283	1.17e-08	6.92e-08	0.669356	69.4609	-11.2284	-13.9767	AT1G80780		Polynucleotidyl transferase, ribonuclease H-like superfamily protein
Ha412HOChr00c00712g0865081	8.40236	25.1874	7.64e-15	3.32e-13	0.860546	33.3727	20.3679	-14.8174	AT1G51360	ATDABB1, DABB1	dimeric A/B barrel domainS-protein 1
Ha412HOChr00c00717g0865101	19.6446	0.0423071	0.916249	0.926199	0.00528699	0.828428	-0.0384457	0.0176584	AT5G51790		basic helix-loop-helix (bHLH) DNA-binding superfamily protein
Ha412HOChr00c00736g0865111	7.69323	7.92314	2.36e-05	6.53e-05	0.475773	58.2013	7.15735	-3.39832	NA	NA	NA
Ha412HOChr00c00739g0865131	19.9251	2.33178	0.0159985	0.0246387	0.221683	14.2167	-2.04187	1.12605	AT1G06700		Protein kinase superfamily protein
Ha412HOChr00c00813g0865151	10.447	0.110432	0.266987	0.310103	0.0769148	0.446758	0.0436729	-0.101429	NA	NA	NA
Ha412HOChr00c00816g0865161	15.333	0.807495	0.136042	0.169524	0.113874	4.80697	-0.618526	-0.519109	AT5G03610		GDSL-like Lipase/Acylhydrolase superfamily protein
Ha412HOChr00c00846g0865211	15.5806	0.306956	0.104325	0.133642	0.128016	0.423569	-0.247415	-0.18168	AT3G28345		ABC transporter family protein
Ha412HOChr00c00846g0865221	17.3716	0.171671	0.0178822	0.0272727	0.216415	0.119457	-0.169353	-0.0281156	AT3G28415		ABC transporter family protein
Ha412HOChr00c00846g0865231	15.7772	0.196307	0.219842	0.26074	0.0877206	0.184851	-0.163995	-0.107899	AT3G28345		ABC transporter family protein
Ha412HOChr00c00880g0865281	23.0253	0.632476	0.748395	0.774727	0.0174117	8.81321	-0.159645	0.611997	ATMG00860	ORF158	DNA/RNA polymerases superfamily protein
Ha412HOChr00c00934g0865321	15.8039	0.585467	8.06e-09	4.96e-08	0.676806	0.670947	-0.491339	-0.318367	AT1G05490	chr31	chromatin remodeling 31
Ha412HOChr00c00944g0865351	13.5753	42.4489	0.406644	0.450492	0.053074	379.593	-17.0145	-38.8898	AT2G07674		Unknown conserved protein
Ha412HOChr00c00962g0865371	2.44947	13.8765	0.00191208	0.00356409	0.315706	77.8535	8.30113	11.1198	AT4G27220		NB-ARC domain-containing disease resistance protein
Ha412HOChr00c00996g0865401	11.8229	0.233491	0.377636	0.421976	0.0573118	2.2631	0.0108202	-0.23324	ATMG00290	RPS4	mitochondrial ribosomal protein S4
Ha412HOChr00c01032g0865501	13.8817	0.0959696	0.352753	0.397325	0.0611981	0.754137	-0.0453875	-0.0845585	AT1G13570		F-box/RNI-like superfamily protein
Ha412HOChr00c01035g0865521	18.6747	0.450926	0.000120834	0.000289858	0.421162	0.742605	-0.44391	0.0792304	AT2G33040	ATP3	gamma subunit of Mt ATP synthase
Ha412HOChr00c01061g0865591	13.3154	0.100347	0.148631	0.183673	0.109108	0.327103	-0.0338777	-0.0944559	AT5G35830		Ankyrin repeat family protein
Ha412HOChr00c01067g0865621	8.92735	3.82117	0.00102596	0.00202248	0.341044	16.1771	2.75287	-2.6501	AT5G15120		Protein of unknown function (DUF1637)
Ha412HOChr00c01072g0865631	15.645	0.360215	0.0588805	0.0798847	0.157727	1.23131	-0.293895	-0.208279	AT5G47580		unknown protein; BEST Arabidopsis thaliana protein match is: unknown protein (TAIR:AT4G17250.1); Has 1807 Blast hits to 1807 proteins in 277 species: Archae - 0; Bacteria - 0; Metazoa - 736; Fungi - 347; Plants - 385; Viruses - 0; Other Eukaryotes - 339 (source: NCBI BLink).
Ha412HOChr00c01077g0865651	15.376	20.6901	0.00174642	0.00328242	0.319454	86.7997	-15.9971	-13.1214	AT5G63140	ATPAP29, PAP29	purple acid phosphatase 29
Ha412HOChr00c01080g0865661	22.3655	0.0735488	0.57385	0.611754	0.0330997	0.0669176	-0.0305199	0.0669176	AT1G21740		Protein of unknown function (DUF630 and DUF632)
Ha412HOChr00c01149g0865751	12.6379	0.465791	0.0539618	0.073796	0.162168	0.793029	-0.0774283	-0.459311	AT3G12120	FAD2	fatty acid desaturase 2
Ha412HOChr00c01155g0865771	14.7939	5.53858	0.0353481	0.050438	0.183376	10.4845	-3.69944	-4.1219	AT5G43580		Serine protease inhibitor, potato inhibitor I-type family protein
Ha412HOChr00c01226g0865821	16.3199	15.4148	0.413131	0.456889	0.0521653	77.1821	-13.9475	-6.56384	ATMG00480	ORFB, ATP8	Plant mitochondrial ATPase, F0 complex, subunit 8 protein
Ha412HOChr00c01226g0865841	14.1187	0.184246	0.932198	0.940618	0.00424613	6.83539	-0.0970371	-0.156621	ATMG00730	COX3	cytochrome c oxidase subunit 3
Ha412HOChr00c01232g0865861	19.6278	0.227937	0.000707335	0.00144504	0.35573	0.320369	-0.20755	0.0942242	AT3G11340		UDP-Glycosyltransferase superfamily protein
Ha412HOChr00c01235g0865871	4.16546	1.96032	3.47e-08	1.83e-07	0.646911	2.47028	1.73854	0.905728	AT5G20140		SOUL heme-binding family protein
Ha412HOChr00c01236g0865881	8.83867	0.652976	0.00141891	0.00271968	0.327966	1.43218	0.480808	-0.441816	NA	NA	NA
Ha412HOChr00c01237g0865891	4.14081	0.622128	1.91e-06	6.68e-06	0.549744	0.849191	0.549877	0.290995	AT5G20140		SOUL heme-binding family protein
Ha412HOChr00c01237g0865901	4.85083	7.0902	1.56e-09	1.16e-08	0.707435	6.97591	6.77174	2.10107	AT5G20140		SOUL heme-binding family protein
Ha412HOChr00c01240g0865911	8.6623	3.5566	3.38e-07	1.4e-06	0.594653	10.9662	2.72713	-2.28302	AT2G31610		Ribosomal protein S3 family protein
Ha412HOChr00c01265g0865961	23.2795	1.00721	0.00317493	0.00567375	0.294349	7.30464	-0.188856	0.989345	AT5G04895		DEA(D/H)-box RNA helicase family protein
Ha412HOChr00c01312g0866001	11.6248	0.421304	0.0306043	0.0443432	0.190477	2.32423	0.0413195	-0.419273	AT1G13570		F-box/RNI-like superfamily protein
Ha412HOChr00c01322g0866021	6.586	1.7996	0.0125607	0.0197701	0.233012	5.37614	1.77846	-0.275004	AT1G61890		MATE efflux family protein
Ha412HOChr00c01382g0866061	7.88789	0.122424	0.28385	0.327667	0.0734819	0.7948	0.107773	-0.0580745	NA	NA	NA
Ha412HOChr00c01457g0866121	22.2274	5.15562	0.0413579	0.0580603	0.175568	9.80572	-2.30759	4.61037	AT5G17210		Protein of unknown function (DUF1218)
Ha412HOChr00c01482g0866161	20.6924	0.0246726	0.95298	0.958916	0.00291464	0.0953427	-0.0187932	0.015986	AT5G40320		Cysteine/Histidine-rich C1 domain family protein
Ha412HOChr00c01501g0866181	0.112873	0.507446	0.527695	0.568097	0.0380008	4.20124	0.0149929	0.507224	AT3G46290	HERK1	hercules receptor kinase 1
Ha412HOChr00c01503g0866191	20.0673	0.986469	0.00013973	0.000330988	0.416043	2.93624	-0.845489	0.508201	AT1G22620	ATSAC1	Phosphoinositide phosphatase family protein
Ha412HOChr00c01513g0866211	3.01448	0.0217144	0.992124	0.992881	0.000479136	0.884597	0.0154125	0.0152961	AT4G31550	WRKY11, ATWRKY11	WRKY DNA-binding protein 11
Ha412HOChr00c01534g0866261	12.0323	0.160298	0.383415	0.427761	0.0564437	1.4227	-0.00135757	-0.160293	AT4G05475		RNI-like superfamily protein
Ha412HOChr00c01540g0866271	3.34444	0.532588	0.00186236	0.00347979	0.316798	2.79816	0.408979	0.341153	AT3G06440		Galactosyltransferase family protein
Ha412HOChr00c01591g0866311	10.7281	0.17577	0.196822	0.236283	0.0938157	0.365349	0.0574548	-0.166115	AT5G53390		O-acyltransferase (WSD1-like) family protein
Ha412HOChr00c01610g0866351	19.1395	0.0736824	0.384449	0.428731	0.0562897	0.332451	-0.0704279	0.0216565	AT4G16180		unknown protein; FUNCTIONS IN: molecular_function unknown; INVOLVED IN: biological_process unknown; LOCATED IN: plasma membrane; Has 25 Blast hits to 25 proteins in 9 species: Archae - 0; Bacteria - 0; Metazoa - 0; Fungi - 0; Plants - 19; Viruses - 0; Other Eukaryotes - 6 (source: NCBI BLink).
Ha412HOChr00c01610g0866351	19.1395	0.0736824	0.384449	0.428731	0.0562897	0.332451	-0.0704279	0.0216565	AT4G16180		unknown protein; FUNCTIONS IN: molecular_function unknown; INVOLVED IN: biological_process unknown; LOCATED IN: plasma membrane; BEST Arabidopsis thaliana protein match is: unknown protein (TAIR:AT3G28720.1); Has 5 Blast hits to 5 proteins in 3 species: Archae - 0; Bacteria - 0; Metazoa - 0; Fungi - 0; Plants - 4; Viruses - 0; Other Eukaryotes - 1 (source: NCBI BLink).
Ha412HOChr00c01614g0866361	14.6367	5.26417	0.000447287	0.000950363	0.373379	15.9842	-3.35196	-4.05904	AT5G63140	ATPAP29, PAP29	purple acid phosphatase 29
Ha412HOChr00c01712g0866411	5.78996	0.382881	1.56e-05	4.48e-05	0.488746	0.910683	0.382302	0.0210433	AT5G51690	ACS12	1-amino-cyclopropane-1-carboxylate synthase 12
Ha412HOChr00c01812g0866491	6.17841	0.0688396	0.759819	0.784883	0.0165092	0.53852	0.0687645	-0.00321423	NA	NA	NA
Ha412HOChr00c01845g0866521	20.2683	0.516268	0.085002	0.111146	0.138774	1.88413	-0.427883	0.288875	NA	NA	NA
Ha412HOChr00c01888g0866551	18.2518	0.764784	1.06e-07	4.96e-07	0.622255	1.38717	-0.763123	0.0503853	AT5G41800		Transmembrane amino acid transporter family protein
Ha412HOChr00c02126g0866701	11.5842	2.55928	4.21e-09	2.8e-08	0.689255	5.18567	0.278011	-2.54414	AT5G25380	CYCA2;1	cyclin a2;1
Ha412HOChr00c02156g0866731	2.08576	17.4447	1.51e-11	2.05e-10	0.779065	23.4184	9.05935	14.908	AT3G55800	SBPASE	sedoheptulose-bisphosphatase
Ha412HOChr00c02173g0866771	11.2128	0.962253	2.9e-06	9.73e-06	0.538314	2.07515	0.196906	-0.941891	NA	NA	NA
Ha412HOChr00c02201g0866811	9.92152	3.97926	1.86e-10	1.78e-09	0.742823	13.445	2.06001	-3.40454	AT2G22370		unknown protein; Has 127 Blast hits to 127 proteins in 48 species: Archae - 0; Bacteria - 0; Metazoa - 87; Fungi - 0; Plants - 39; Viruses - 0; Other Eukaryotes - 1 (source: NCBI BLink).
Ha412HOChr00c02463g0866971	6.56866	1.83377	2.86e-07	1.21e-06	0.598755	1.9491	1.81349	-0.271997	AT2G25140	HSP98.7, CLPB-M, CLPB4	casein lytic proteinase B4
Ha412HOChr00c02652g0867121	14.0379	0.620386	0.017629	0.0269251	0.217092	3.59493	-0.315509	-0.534166	AT1G10040		alpha/beta-Hydrolases superfamily protein
Ha412HOChr00c02709g0867161	5.32961	4.63314	2.32e-09	1.65e-08	0.70027	4.78245	4.56197	0.80898	AT5G11260	HY5, TED 5	Basic-leucine zipper (bZIP) transcription factor family protein
Ha412HOChr00c02727g0867171	22.9693	1.41671	0.00477499	0.00822026	0.276678	7.01006	-0.377675	1.36544	AT5G04895		DEA(D/H)-box RNA helicase family protein
Ha412HOChr00c02946g0867301	23.263	0.208057	0.0562909	0.0766519	0.16002	0.734689	-0.0398976	0.204195	NA	NA	NA
Ha412HOChr00c03121g0867471	8.56779	0.11207	0.291293	0.335146	0.0720275	0.546486	0.0876864	-0.0697909	NA	NA	NA
Ha412HOChr00c03128g0867491	15.6646	1.398	1.3e-07	5.96e-07	0.61748	3.90413	-1.14473	-0.802492	AT1G53300	TTL1	tetratricopetide-repeat thioredoxin-like 1
Ha412HOChr00c03175g0867511	21.4961	0.121363	0.00758746	0.0125136	0.256089	0.252504	-0.0739793	0.0962089	AT4G33440		Pectin lyase-like superfamily protein
Ha412HOChr00c03267g0867621	20.9344	0.188252	0.805831	0.826674	0.0129985	2.03603	-0.135379	0.13081	AT3G15880	WSIP2, TPR4	WUS-interacting protein 2
Ha412HOChr00c03267g0867621	20.9344	0.188252	0.805831	0.826674	0.0129985	2.03603	-0.135379	0.13081	AT3G15880	WSIP2	WUS-interacting protein 2
Ha412HOChr00c03374g0867651	11.2416	0.526687	0.858261	0.874143	0.0092207	5.62067	0.103888	-0.51634	AT5G24090	ATCHIA, CHIA	chitinase A
Ha412HOChr00c03573g0867751	14.2497	0.36402	0.0794773	0.104617	0.142275	1.07952	-0.202216	-0.302686	NA	NA	NA
Ha412HOChr00c03843g0867881	11.2841	0.127148	0.29418	0.33824	0.0714726	0.257192	0.0236906	-0.124921	AT3G01830		Calcium-binding EF-hand family protein
Ha412HOChr00c03968g0867921	6.16498	0.285251	0.298308	0.342327	0.0706881	0.601478	0.284985	-0.0123169	NA	NA	NA
Ha412HOChr00c03989g0867951	20.5772	0.0743078	0.400908	0.444902	0.0538889	0.259297	-0.0580256	0.0464186	AT5G23940	EMB3009, PEL3, DCR	HXXXD-type acyl-transferase family protein
Ha412HOChr00c04119g0868071	20.4714	0.265453	0.00306729	0.00550158	0.295823	0.775496	-0.211802	0.160017	NA	NA	NA
Ha412HOChr00c04482g0868251	14.3478	0.113309	0.429038	0.472426	0.0499925	1.11479	-0.0653422	-0.0925708	AT4G25170		Uncharacterised conserved protein (UCP012943)
Ha412HOChr00c04499g0868261	1.62262	1.29533	0.000321368	0.000704434	0.385809	5.00352	0.533857	1.1802	NA	NA	NA
Ha412HOChr00c04575g0868301	8.56141	0.792877	0.0205192	0.0309017	0.209855	5.76502	0.62119	-0.492724	NA	NA	NA
Ha412HOChr00c05505g0868701	14.4632	2.24161	4.11e-05	0.00010842	0.45778	3.36385	-1.34741	-1.79145	AT5G11090		serine-rich protein-related
Ha412HOChr00c05550g0868721	19.3112	0.384941	0.0207662	0.0312378	0.209282	2.20896	-0.362483	0.129559	AT4G00490	BAM2, BMY9	beta-amylase 2
Ha412HOChr00c05556g0868731	5.05482	0.899302	1.02e-09	7.93e-09	0.714911	1.81132	0.87191	0.220266	AT1G62960	ACS10	ACC synthase 10
Ha412HOChr00c05634g0868761	2.18307	0.119649	0.0919899	0.119305	0.134641	0.332856	0.0647202	0.100634	AT3G59140	ATMRP14, MRP14, ABCC10	multidrug resistance-associated protein 14
Ha412HOChr00c05736g0868791	21.799	0.0523213	0.603766	0.640182	0.030117	0.271731	-0.0285075	0.0438731	AT1G29400	AML5, ML5	MEI2-like protein 5
Ha412HOChr00c05884g0868851	21.576	1.61847	0.00211332	0.00390713	0.311543	6.91193	-0.959525	1.30337	AT4G02180		DC1 domain-containing protein
Ha412HOChr00c05987g0868901	3.99048	0.130975	0.00817924	0.0133981	0.252695	0.297419	0.113264	0.0657699	NA	NA	NA
Ha412HOChr00c06302g0869011	4.48183	0.191365	0.175051	0.212696	0.100231	1.00503	0.176448	0.0740725	NA	NA	NA
Ha412HOChr00c06420g0869071	21.7248	0.839468	0.00125961	0.00243974	0.332799	1.69091	-0.470978	0.6949	AT5G57480		P-loop containing nucleoside triphosphate hydrolases superfamily protein
Ha412HOChr00c06542g0869141	9.05262	0.652128	0.838597	0.856445	0.0106115	33.2673	0.454727	-0.467433	AT5G20920	EIF2 BETA, EMB1401	eukaryotic translation initiation factor 2 beta subunit
Ha412HOChr00c06542g0869141	9.05262	0.652128	0.838597	0.856445	0.0106115	33.2673	0.454727	-0.467433	AT5G20920	EIF2 BETA	eukaryotic translation initiation factor 2 beta subunit
Ha412HOChr00c07027g0869331	4.65552	0.161182	0.762316	0.787105	0.0163136	3.11713	0.1513	0.0555693	AT5G54860		Major facilitator superfamily protein
Ha412HOChr00c07312g0869451	7.17425	2.26099	6.36e-06	1.99e-05	0.515777	2.89052	2.15499	-0.684171	AT1G64390	AtGH9C2, GH9C2	glycosyl hydrolase 9C2
Ha412HOChr00c07378g0869471	22.3696	0.101758	0.0832041	0.109084	0.13989	0.255222	-0.0421271	0.0926287	AT1G53210		sodium/calcium exchanger family protein / calcium-binding EF hand family protein
Ha412HOChr00c08128g0869771	17.8513	1.63406	0.000237278	0.000534412	0.396998	11.0053	-1.63282	-0.063609	AT5G49650	XK-2, XK2	xylulose kinase-2
Ha412HOChr00c08541g0869941	14.7537	0.246494	0.032058	0.0462568	0.188197	0.736774	-0.162705	-0.185167	AT2G27150	AAO3, At-AO3, AOdelta, AtAAO3	abscisic aldehyde oxidase 3
Ha412HOChr00c08685g0869981	21.4069	0.16567	0.0373782	0.0530393	0.180607	0.431697	-0.104027	0.128938	NA	NA	NA
Ha412HOChr00c09215g0870141	19.0262	0.0309408	0.857099	0.87309	0.00930201	0.355936	-0.0298309	0.00821286	AT1G50450		Saccharopine dehydrogenase
Ha412HOChr00c09275g0870161	13.3128	0.2531	0.0399278	0.0562589	0.177324	1.22569	-0.0852847	-0.238298	NA	NA	NA
Ha412HOChr00c09623g0870241	13.0498	0.36247	0.113304	0.143874	0.123642	2.96441	-0.0983747	-0.348865	AT1G67580		Protein kinase superfamily protein
Ha412HOChr00c09785g0870301	19.9963	0.333572	0.000161026	0.00037543	0.411001	0.713024	-0.289043	0.166507	AT2G18790	PHYB, HY3, OOP1	phytochrome B
Ha412HOChr00c09849g0870311	19.2632	0.0570391	0.663709	0.696586	0.024537	0.326053	-0.0539485	0.0185209	AT1G15860		Domain of unknown function (DUF298)
Ha412HOChr00c10778g0870541	10.9729	0.91278	9.15e-05	0.000224901	0.430841	2.70854	0.242494	-0.87998	AT5G20960	AAO1, AO1, ATAO, AT-AO1, AOalpha, AtAO1	aldehyde oxidase 1
Ha412HOChr00c10815g0870551	23.5218	1.30818	0.131566	0.164476	0.115669	7.31892	-0.163354	1.29794	AT2G40890	CYP98A3	cytochrome P450, family 98, subfamily A, polypeptide 3
Ha412HOChr00c11714g0870791	13.6991	0.470893	0.00178955	0.00335681	0.318447	1.43445	-0.202623	-0.42507	AT1G53300	TTL1	tetratricopetide-repeat thioredoxin-like 1
Ha412HOChr00c12145g0870881	0.0550146	0.179637	0.0956094	0.123485	0.132615	0.668207	0.00258718	0.179618	AT5G51560		Leucine-rich repeat protein kinase family protein
Ha412HOChr00c12214g0870911	8.40353	10.1623	1.41e-09	1.06e-08	0.709212	55.9502	8.21593	-5.98084	AT3G04120	GAPC, GAPC-1, GAPC1	glyceraldehyde-3-phosphate dehydrogenase C subunit 1
Ha412HOChr00c12666g0871031	9.08969	24.0071	0.0765936	0.101133	0.144194	68.6073	16.5723	-17.3695	NA	NA	NA
Ha412HOChr00c13498g0871261	20.3187	1.20071	0.0168949	0.0258956	0.219107	6.76694	-0.986186	0.684938	AT5G20920	EIF2 BETA, EMB1401	eukaryotic translation initiation factor 2 beta subunit
Ha412HOChr00c13498g0871261	20.3187	1.20071	0.0168949	0.0258956	0.219107	6.76694	-0.986186	0.684938	AT5G20920	EIF2 BETA	eukaryotic translation initiation factor 2 beta subunit
Ha412HOChr00c13606g0871301	12.1742	0.461352	2.02e-05	5.67e-05	0.480699	0.943712	-0.0210326	-0.460872	AT3G51280		Tetratricopeptide repeat (TPR)-like superfamily protein
Ha412HOChr00c13790g0871341	9.47659	1.24371	1.1e-10	1.13e-09	0.75088	1.48669	0.763156	-0.982042	AT5G06050		Putative methyltransferase family protein
Ha412HOChr00c14453g0871541	11.0525	0.264636	0.0804577	0.105789	0.141637	0.866796	0.064972	-0.256536	AT2G27150	AAO3, At-AO3, AOdelta, AtAAO3	abscisic aldehyde oxidase 3
Ha412HOChr00c14475g0871561	18.9556	0.773449	5.46e-05	0.000140395	0.448387	1.3184	-0.749373	0.191478	NA	NA	NA
Ha412HOChr00c14875g0871731	21.6071	0.204157	0.0110419	0.0175858	0.238979	0.452643	-0.119693	0.16539	AT2G27660		Cysteine/Histidine-rich C1 domain family protein
Ha412HOChr00c15105g0871771	2.06248	0.0772684	0.313539	0.357925	0.0678792	0.0893059	0.0397236	0.0662755	AT2G25490	EBF1, FBL6	EIN3-binding F box protein 1
Ha412HOChr00c15259g0871791	15.5141	3.26902	0.0562009	0.0765478	0.160101	16.2429	-2.60083	-1.98044	AT5G62190	PRH75	DEAD box RNA helicase (PRH75)
Ha412HOChr00c15594g0871861	17.2696	0.0605768	0.352632	0.397215	0.0612176	0.162088	-0.0594727	-0.0115132	AT5G52630	MEF1	mitochondrial RNAediting factor 1
Ha412HOChr00c15827g0871921	6.21194	0.549124	0.00188008	0.00350968	0.316406	2.04002	0.548278	-0.0304534	NA	NA	NA
Ha412HOChr00c16209g0872011	21.5423	0.268182	0.566377	0.604811	0.0338674	2.6567	-0.160893	0.214557	AT1G52150	ATHB-15, ATHB15, CNA, ICU4	Homeobox-leucine zipper family protein / lipid-binding START domain-containing protein
Ha412HOChr00c16290g0872041	19.3341	0.127043	0.0484074	0.0669334	0.167666	0.4215	-0.119373	0.0434745	AT5G04895		DEA(D/H)-box RNA helicase family protein
Ha412HOChr00c16631g0872121	0.732162	0.80363	0.00148748	0.00284024	0.326041	2.87859	0.153098	0.788912	AT3G17900		unknown protein; FUNCTIONS IN: molecular_function unknown; INVOLVED IN: biological_process unknown; LOCATED IN: cellular_component unknown; EXPRESSED IN: 23 plant structures; EXPRESSED DURING: 13 growth stages; Has 45 Blast hits to 44 proteins in 14 species: Archae - 0; Bacteria - 0; Metazoa - 2; Fungi - 2; Plants - 39; Viruses - 0; Other Eukaryotes - 2 (source: NCBI BLink).
Ha412HOChr00c16919g0872231	12.3312	0.0744493	0.545071	0.58455	0.03611	0.484846	-0.00644817	-0.0741695	AT2G19120		P-loop containing nucleoside triphosphate hydrolases superfamily protein
Ha412HOChr00c17860g0872431	2.32375	0.316711	0.028574	0.0416466	0.193838	1.34017	0.181006	0.25989	AT1G76810		eukaryotic translation initiation factor 2 (eIF-2) family protein
Ha412HOChr00c18673g0872901	7.89961	0.0510898	0.536461	0.576474	0.0370397	0.271284	0.044901	-0.0243734	NA	NA	NA
Ha412HOChr00c19351g0873311	13.245	0.110901	0.384972	0.42923	0.0562119	1.0715	-0.0355102	-0.105062	AT1G53250		unknown protein; BEST Arabidopsis thaliana protein match is: unknown protein (TAIR:AT1G53800.1); Has 11909 Blast hits to 7704 proteins in 757 species: Archae - 51; Bacteria - 1338; Metazoa - 4550; Fungi - 987; Plants - 464; Viruses - 24; Other Eukaryotes - 4495 (source: NCBI BLink).
Ha412HOChr00c19891g0873581	20.4715	0.521889	0.0825264	0.108291	0.140316	3.29379	-0.416399	0.314611	NA	NA	NA
Ha412HOChr00c20314g0873921	5.60364	0.444747	0.15801	0.19392	0.105798	0.939937	0.442355	0.046067	AT1G16210		unknown protein; CONTAINS InterPro DOMAIN/s: Protein of unknown function DUF1014 (InterPro:IPR010422); Has 16107 Blast hits to 8386 proteins in 1107 species: Archae - 26; Bacteria - 3370; Metazoa - 4013; Fungi - 1516; Plants - 526; Viruses - 120; Other Eukaryotes - 6536 (source: NCBI BLink).
Ha412HOChr00c21416g0874541	23.537	0.0492705	0.659315	0.69255	0.0249297	0.318705	-0.00595702	0.048909	NA	NA	NA
Ha412HOChr00c21604g0874661	0.910932	0.170924	0.518152	0.55906	0.0390642	1.11495	0.0403768	0.166086	NA	NA	NA
Ha412HOChr00c21749g0874781	21.8038	1.30591	0.000545369	0.00113886	0.365804	5.77243	-0.71016	1.09594	NA	NA	NA
Ha412HOChr00c22033g0874981	23.7577	0.0141668	0.950074	0.956249	0.00309915	0.339264	-0.00089799	0.0141383	NA	NA	NA
Ha412HOChr00c23738g0876331	6.27143	0.222557	0.000157028	0.000367113	0.411897	0.466123	0.221995	-0.0158017	NA	NA	NA
Ha412HOChr00c24434g0876881	23.5846	0.0333333	0.977232	0.980195	0.00139487	2.38754	-0.003618	0.0331364	AT2G22780	PMDH1	peroxisomal NAD-malate dehydrogenase 1
Ha412HOChr01g0000001	0.217588	0.735112	0.0376978	0.0534327	0.180185	8.65228	0.0418526	0.73392	AT2G38370		Plant protein of unknown function (DUF827)
Ha412HOChr01g0000011	5.37041	8.93611	7.49e-10	6.04e-09	0.720147	18.4894	8.815	1.46624	AT2G30360	CIPK11, PKS5, SIP4, SNRK3.22	SOS3-interacting protein 4
Ha412HOChr01g0000021	6.63695	1.32545	2.85e-05	7.76e-05	0.469704	1.76421	1.30707	-0.220001	AT2G30360	CIPK11, PKS5, SIP4, SNRK3.22	SOS3-interacting protein 4
Ha412HOChr01g0000081	14.6548	0.775062	0.0233776	0.0347608	0.203585	6.97411	-0.49636	-0.595271	AT5G23250		Succinyl-CoA ligase, alpha subunit
Ha412HOChr01g0000091	6.92304	0.388441	0.353407	0.397983	0.0610927	5.84244	0.377154	-0.0929565	AT2G30400	ATOFP2, OFP2	ovate family protein 2
Ha412HOChr01g0000121	17.3055	2.87621	0.426932	0.470365	0.0502758	49.581	-2.8288	-0.520083	AT3G51630	WNK5, ZIK1, ATWNK5	with no lysine (K) kinase 5
Ha412HOChr01g0000121	17.3055	2.87621	0.426932	0.470365	0.0502758	49.581	-2.8288	-0.520083	AT3G51630	WNK5	with no lysine (K) kinase 5
Ha412HOChr01g0000181	9.55796	2.10357	0.00064393	0.00132448	0.359386	22.794	1.2551	-1.68811	AT3G51610		unknown protein; FUNCTIONS IN: molecular_function unknown; INVOLVED IN: response to oxidative stress; LOCATED IN: endomembrane system; EXPRESSED IN: 25 plant structures; EXPRESSED DURING: 15 growth stages; Has 53 Blast hits to 53 proteins in 21 species: Archae - 0; Bacteria - 0; Metazoa - 0; Fungi - 0; Plants - 48; Viruses - 0; Other Eukaryotes - 5 (source: NCBI BLink).
Ha412HOChr01g0000211	13.1805	113.378	0.115355	0.146189	0.122689	1328.35	-34.4847	-108.006	AT5G59310	LTP4	lipid transfer protein 4
Ha412HOChr01g0000221	10.6036	6.9504	0.00652273	0.0109086	0.262875	30.5134	2.48461	-6.49113	AT3G51590	LTP12	lipid transfer protein 12
Ha412HOChr01g0000241	11.236	194.267	0.00551757	0.00937294	0.270314	868.541	38.5961	-190.395	AT5G59320	LTP3	lipid transfer protein 3
Ha412HOChr01g0000271	12.5306	0.300236	0.000654165	0.00134415	0.358774	0.338879	-0.0415707	-0.297344	AT5G01880		RING/U-box superfamily protein
Ha412HOChr01g0000281	15.4835	0.583348	0.184192	0.22269	0.0974508	10.7712	-0.461265	-0.357113	AT3G08740		elongation factor P (EF-P) family protein
Ha412HOChr01g0000291	11.4656	0.494476	0.000130871	0.000311694	0.418356	1.39265	0.0689491	-0.489646	AT1G62680		Pentatricopeptide repeat (PPR) superfamily protein
Ha412HOChr01g0000311	22.3179	1.68999	0.16099	0.197123	0.104785	17.4381	-0.720401	1.52876	AT3G56370		Leucine-rich repeat protein kinase family protein
Ha412HOChr01g0000381	18.1581	5.20666	8.33e-08	4e-07	0.627666	30.1641	-5.2022	0.215437	AT5G04930	ALA1	aminophospholipid ATPase 1
Ha412HOChr01g0000391	11.4118	4.93401	6.86e-09	4.3e-08	0.679932	12.0891	0.756807	-4.87563	AT5G01910		unknown protein; Has 66 Blast hits to 66 proteins in 27 species: Archae - 0; Bacteria - 2; Metazoa - 18; Fungi - 7; Plants - 29; Viruses - 0; Other Eukaryotes - 10 (source: NCBI BLink).
Ha412HOChr01g0000391	11.4118	4.93401	6.86e-09	4.3e-08	0.679932	12.0891	0.756807	-4.87563	AT5G01910		unknown protein; FUNCTIONS IN: molecular_function unknown; INVOLVED IN: biological_process unknown; EXPRESSED IN: 16 plant structures; EXPRESSED DURING: 11 growth stages; Has 30201 Blast hits to 17322 proteins in 780 species: Archae - 12; Bacteria - 1396; Metazoa - 17338; Fungi - 3422; Plants - 5037; Viruses - 0; Other Eukaryotes - 2996 (source: NCBI BLink).
Ha412HOChr01g0000411	0.778844	4.46867	1.8e-07	7.95e-07	0.609857	20.9816	0.904865	4.3761	AT3G08720	ATPK19, ATS6K2, S6K2, ATPK2	serine/threonine protein kinase 2
Ha412HOChr01g0000411	0.778844	4.46867	1.8e-07	7.95e-07	0.609857	20.9816	0.904865	4.3761	AT3G08720	ATPK19, ATPK2	serine/threonine protein kinase 2
Ha412HOChr01g0000421	20.2928	7.00017	0.0519725	0.071382	0.164074	31.9373	-5.77651	3.95402	AT5G01930	MAN6, AtMAN6	Glycosyl hydrolase superfamily protein
Ha412HOChr01g0000431	15.865	5.69037	0.0064194	0.0107521	0.263588	29.0554	-4.82439	-3.01754	AT3G08710	ATH9, TRX H9, TH9	thioredoxin H-type 9
Ha412HOChr01g0000441	7.73535	4.18568	2.02e-10	1.92e-09	0.741532	22.7488	3.76109	-1.83687	AT2G38580		Mitochondrial ATP synthase D chain-related protein
Ha412HOChr01g0000451	3.67646	0.721225	0.0215478	0.0322952	0.207509	4.20288	0.591851	0.412162	AT3G08670		unknown protein; BEST Arabidopsis thaliana protein match is: unknown protein (TAIR:AT3G51540.1); Has 48380 Blast hits to 29827 proteins in 1356 species: Archae - 46; Bacteria - 5589; Metazoa - 17361; Fungi - 13192; Plants - 2237; Viruses - 905; Other Eukaryotes - 9050 (source: NCBI BLink).
Ha412HOChr01g0000471	13.9574	0.395589	0.442587	0.485415	0.0482008	14.3843	-0.193959	-0.344776	AT1G32070	ATNSI, NSI	nuclear shuttle interacting
Ha412HOChr01g0000491	12.7701	0.258717	0.625491	0.660836	0.0280369	6.13857	-0.0518047	-0.253477	AT2G45490	AtAUR3, AUR3	ataurora3
Ha412HOChr01g0000531	5.22631	0.368474	0.0229587	0.0341977	0.204457	1.70108	0.360941	0.0741256	NA	NA	NA
Ha412HOChr01g0000541	9.95921	2.80562	3.03e-08	1.62e-07	0.649801	12.0616	1.42868	-2.41462	NA	NA	NA
Ha412HOChr01g0000561	6.59915	4.85472	1.19e-05	3.52e-05	0.496899	24.2937	4.79512	-0.758378	AT3G08640		Protein of unknown function (DUF3411)
Ha412HOChr01g0000581	2.47494	0.0684484	0.452325	0.494916	0.0469445	0.169092	0.0413117	0.054576	AT5G46910		Transcription factor jumonji (jmj) family protein / zinc finger (C5HC2 type) family protein
Ha412HOChr01g0000611	20.0236	0.0990712	0.0348474	0.0497843	0.184082	0.166336	-0.085491	0.0500638	NA	NA	NA
Ha412HOChr01g0000631	18.2826	1.19835	3.41e-07	1.41e-06	0.594464	4.48012	-1.19507	0.0885843	AT5G01980		RING/U-box superfamily protein
Ha412HOChr01g0000681	20.4773	0.380669	0.0107047	0.0170952	0.240408	1.03595	-0.30338	0.229934	AT3G54200		Late embryogenesis abundant (LEA) hydroxyproline-rich glycoprotein family
Ha412HOChr01g0000701	11.0661	13.3022	6.94e-13	1.46e-11	0.816718	28.0168	3.22012	-12.9066	AT2G38620	CDKB1;2	cyclin-dependent kinase B1;2
Ha412HOChr01g0000711	7.82063	4.58115	0.000153154	0.000359215	0.412787	30.3454	4.07054	-2.10181	AT3G08590		Phosphoglycerate mutase, 2,3-bisphosphoglycerate-independent
Ha412HOChr01g0000731	17.8981	0.0376836	0.907471	0.918307	0.00586717	0.24694	-0.0376702	-0.00100541	AT2G38640		Protein of unknown function (DUF567)
Ha412HOChr01g0000741	7.89419	6.36559	2.14e-11	2.76e-10	0.774417	14.2807	5.59881	-3.02888	AT2G38640		Protein of unknown function (DUF567)
Ha412HOChr01g0000811	20.1294	7.35683	7.93e-09	4.89e-08	0.67712	46.8891	-6.24296	3.89208	AT5G01020		Protein kinase superfamily protein
Ha412HOChr01g0000821	23.9074	15.0002	6.3e-09	3.99e-08	0.681591	26.3071	-0.363622	14.9958	AT5G01015		unknown protein; FUNCTIONS IN: molecular_function unknown; INVOLVED IN: biological_process unknown; LOCATED IN: endomembrane system; EXPRESSED IN: 23 plant structures; EXPRESSED DURING: 13 growth stages.
Ha412HOChr01g0000821	23.9074	15.0002	6.3e-09	3.99e-08	0.681591	26.3071	-0.363622	14.9958	AT5G01015		unknown protein; FUNCTIONS IN: molecular_function unknown; INVOLVED IN: biological_process unknown; LOCATED IN: endomembrane system; EXPRESSED IN: 23 plant structures; EXPRESSED DURING: 13 growth stages; BEST Arabidopsis thaliana protein match is: unknown protein (TAIR:AT1G65295.1); Has 30201 Blast hits to 17322 proteins in 780 species: Archae - 12; Bacteria - 1396; Metazoa - 17338; Fungi - 3422;…
Ha412HOChr01g0000831	19.0479	0.646187	0.000908918	0.00181305	0.345864	6.14341	-0.622024	0.175057	AT2G38660		Amino acid dehydrogenase family protein
Ha412HOChr01g0000851	19.9297	7.00781	3.83e-07	1.57e-06	0.591603	23.7079	-6.13243	3.39158	AT3G54220	SCR, SGR1	GRAS family transcription factor
Ha412HOChr01g0000871	19.9631	9.58262	8.99e-12	1.31e-10	0.785946	32.3661	-8.34468	4.71094	AT2G39970		Mitochondrial substrate carrier family protein
Ha412HOChr01g0000881	19.3095	0.0794702	0.684626	0.715805	0.0227009	0.229369	-0.074846	0.0267131	AT2G39970		Mitochondrial substrate carrier family protein
Ha412HOChr01g0000931	16.3624	0.0247285	0.893565	0.906242	0.0067972	0.349726	-0.0224904	-0.0102801	AT1G21070		Nucleotide-sugar transporter family protein
Ha412HOChr01g0000941	19.8345	3.32038	0.436193	0.479195	0.0490397	103.689	-2.94473	1.5341	AT3G62360		Carbohydrate-binding-like fold
Ha412HOChr01g0000991	10.9793	0.529788	0.335177	0.379801	0.0641016	4.52178	0.13989	-0.510985	AT1G47820		unknown protein; BEST Arabidopsis thaliana protein match is: unknown protein (TAIR:AT1G47813.1); Has 29 Blast hits to 29 proteins in 9 species: Archae - 0; Bacteria - 0; Metazoa - 0; Fungi - 0; Plants - 29; Viruses - 0; Other Eukaryotes - 0 (source: NCBI BLink).
Ha412HOChr01g0001001	15.6433	0.977779	0.000267976	0.000596766	0.392535	2.355	-0.797502	-0.565724	AT4G02075	PIT1	RING/FYVE/PHD zinc finger superfamily protein
Ha412HOChr01g0001031	7.70511	0.975213	0.18517	0.223738	0.097161	11.9776	0.87965	-0.421016	AT1G02680	TAF13	TBP-associated factor 13
Ha412HOChr01g0001041	7.82223	12.6583	0.00010612	0.000257497	0.425699	11.5159	11.245	-5.81229	AT3G62600	ATERDJ3B, ERDJ3B	DNAJ heat shock family protein
Ha412HOChr01g0001051	4.02135	3.12715	7.32e-09	4.55e-08	0.678672	4.03984	2.71688	1.54841	AT2G47460	MYB12, ATMYB12, PFG1	myb domain protein 12
Ha412HOChr01g0001061	19.1409	0.604547	0.728728	0.756436	0.0189963	30.4034	-0.577782	0.17789	AT4G02120		CTP synthase family protein
Ha412HOChr01g0001091	11.599	0.317846	0.118982	0.15036	0.121041	1.78269	0.0333084	-0.316096	AT5G38700		unknown protein; FUNCTIONS IN: molecular_function unknown; INVOLVED IN: biological_process unknown; LOCATED IN: mitochondrion; EXPRESSED IN: 10 plant structures; EXPRESSED DURING: LP.04 four leaves visible, LP.10 ten leaves visible, petal differentiation and expansion stage, LP.08 eight leaves visible, LP.12 twelve leaves visible; BEST Arabidopsis thaliana protein match is: unknown protein (TAIR:…
Ha412HOChr01g0001111	19.0217	0.854517	0.135586	0.169011	0.114055	8.06707	-0.824129	0.225854	AT2G47480		Protein of unknown function (DUF3511)
Ha412HOChr01g0001121	2.03207	0.317345	1.22e-05	3.58e-05	0.496342	0.287903	0.160974	0.273487	AT1G02700		unknown protein; FUNCTIONS IN: molecular_function unknown; INVOLVED IN: biological_process unknown; LOCATED IN: mitochondrion; BEST Arabidopsis thaliana protein match is: unknown protein (TAIR:AT4G02140.1); Has 49 Blast hits to 49 proteins in 21 species: Archae - 0; Bacteria - 0; Metazoa - 10; Fungi - 6; Plants - 29; Viruses - 0; Other Eukaryotes - 4 (source: NCBI BLink).
Ha412HOChr01g0001131	21.5985	0.160286	0.0141458	0.0220239	0.227467	0.333607	-0.0942649	0.129637	AT3G62650		unknown protein; BEST Arabidopsis thaliana protein match is: unknown protein (TAIR:AT2G47485.1); Has 35333 Blast hits to 34131 proteins in 2444 species: Archae - 798; Bacteria - 22429; Metazoa - 974; Fungi - 991; Plants - 531; Viruses - 0; Other Eukaryotes - 9610 (source: NCBI BLink).
Ha412HOChr01g0001131	21.5985	0.160286	0.0141458	0.0220239	0.227467	0.333607	-0.0942649	0.129637	AT3G62650		unknown protein; BEST Arabidopsis thaliana protein match is: unknown protein (TAIR:AT2G47485.1); Has 57 Blast hits to 57 proteins in 13 species: Archae - 0; Bacteria - 0; Metazoa - 0; Fungi - 0; Plants - 57; Viruses - 0; Other Eukaryotes - 0 (source: NCBI BLink).
Ha412HOChr01g0001171	22.0381	5.93746	1.3e-07	5.97e-07	0.617463	12.2939	-2.91723	5.17139	AT2G47500		P-loop nucleoside triphosphate hydrolases superfamily protein with CH (Calponin Homology) domain
Ha412HOChr01g0001181	22.5599	9.23279	1.33e-08	7.73e-08	0.666886	23.6473	-3.39911	8.58431	AT2G47500		P-loop nucleoside triphosphate hydrolases superfamily protein with CH (Calponin Homology) domain
Ha412HOChr01g0001191	11.8922	0.366194	0.000284382	0.000629762	0.390344	0.978058	0.0103357	-0.366048	AT2G40940	ERS1, ERS	ethylene response sensor 1
Ha412HOChr01g0001251	3.37649	5.70384	6.26e-06	1.96e-05	0.516247	38.0152	4.41054	3.61676	AT4G02260	RSH1, AT-RSH1	RELA/SPOT homolog 1
Ha412HOChr01g0001251	3.37649	5.70384	6.26e-06	1.96e-05	0.516247	38.0152	4.41054	3.61676	AT4G02260	RSH1, AT-RSH1, ATRSH1	RELA/SPOT homolog 1
Ha412HOChr01g0001271	4.28732	0.134401	0.0239476	0.0355278	0.202421	0.294926	0.121116	0.0582637	AT1G08080	ATACA7, ACA7	alpha carbonic anhydrase 7
Ha412HOChr01g0001301	23.5364	0.395535	0.00510046	0.00872965	0.273782	0.639916	-0.0478918	0.392625	AT1G71695		Peroxidase superfamily protein
Ha412HOChr01g0001311	21.3333	0.267887	0.936911	0.944703	0.0039417	15.0498	-0.172195	0.205213	AT4G09650	ATPD	ATP synthase delta-subunit gene
Ha412HOChr01g0001371	23.8627	22.9568	3.23e-05	8.72e-05	0.465609	139.414	-0.825029	22.9419	AT1G12350	ATCOAB, COAB	4-phospho-panto-thenoylcysteine synthetase
Ha412HOChr01g0001381	7.41752	0.0280255	0.903307	0.914745	0.00614425	0.351963	0.0261177	-0.0101633	AT1G12350	ATCOAB, COAB	4-phospho-panto-thenoylcysteine synthetase
Ha412HOChr01g0001391	12.3712	0.284198	0.321349	0.365779	0.0664881	3.22089	-0.0275734	-0.282857	NA	NA	NA
Ha412HOChr01g0001411	5.68991	1.02089	0.304725	0.349021	0.0694885	11.7958	1.01753	0.0827873	AT4G02280	SUS3, ATSUS3	sucrose synthase 3
Ha412HOChr01g0001441	18.363	2.11603	0.00419455	0.00729274	0.282337	2.84011	-2.10648	0.200778	AT4G02330	ATPMEPCRB	Plant invertase/pectin methylesterase inhibitor superfamily
Ha412HOChr01g0001491	6.48036	17.7907	0.00229666	0.00421596	0.308063	124.34	17.6502	-2.23142	AT5G27850		Ribosomal protein L18e/L15 superfamily protein
Ha412HOChr01g0001501	2.02839	14.7326	6.68e-09	4.2e-08	0.680466	22.0995	7.4609	12.7037	AT4G02360		Protein of unknown function, DUF538
Ha412HOChr01g0001511	8.68534	2.48247	3.44e-06	1.14e-05	0.533469	12.8954	1.89386	-1.60498	AT4G02390	APP, PARP1, ATPARP1, PP	poly(ADP-ribose) polymerase
Ha412HOChr01g0001521	21.7365	7.98125	0.000587773	0.00121795	0.362919	39.3221	-4.45753	6.62048	AT5G08600		U3 ribonucleoprotein (Utp) family protein
Ha412HOChr01g0001531	6.20212	13.5668	6e-07	2.34e-06	0.580335	79.3749	13.5478	-0.717551	AT2G47600	ATMHX, MHX1, ATMHX1, MHX	magnesium/proton exchanger
Ha412HOChr01g0001591	6.61797	1.79248	0.00010987	0.000265726	0.424489	7.00853	1.76907	-0.288731	AT3G62880	ATOEP16-4	Mitochondrial import inner membrane translocase subunit Tim17/Tim22/Tim23 family protein
Ha412HOChr01g0001611	13.8536	0.311616	0.150847	0.186114	0.108309	2.02522	-0.14535	-0.275641	AT3G62880	ATOEP16-4	Mitochondrial import inner membrane translocase subunit Tim17/Tim22/Tim23 family protein
Ha412HOChr01g0001621	9.85028	0.91121	4.29e-05	0.000112619	0.4564	2.78898	0.486179	-0.770671	AT5G04420		Galactose oxidase/kelch repeat superfamily protein
Ha412HOChr01g0001631	4.4193	9.6223	1.43e-10	1.41e-09	0.746916	17.9567	8.81008	3.86927	AT3G62860		alpha/beta-Hydrolases superfamily protein
Ha412HOChr01g0001671	15.5302	1.50808	0.027558	0.0402961	0.195605	13.0723	-1.20366	-0.908577	AT3G62700	ATMRP10, MRP10, ABCC14	multidrug resistance-associated protein 10
Ha412HOChr01g0001691	4.08119	126.929	2.23e-15	1.19e-13	0.870585	166.145	111.248	61.1136	AT3G62700	ATMRP10, MRP10, ABCC14	multidrug resistance-associated protein 10
Ha412HOChr01g0001721	18.3346	10.9821	2.62e-06	8.88e-06	0.541105	15.8292	-10.94	0.960638	AT2G47800	ATMRP4, EST3, MRP4, ABCC4	multidrug resistance-associated protein 4
Ha412HOChr01g0001741	3.64434	0.367237	0.446756	0.489515	0.0476598	6.08984	0.299587	0.212393	AT4G02460	PMS1	DNA mismatch repair protein, putative
Ha412HOChr01g0001781	23.7927	0.481966	0.363906	0.408322	0.0594253	6.50986	-0.026149	0.481256	AT4G15802	HSBP, AtHSBP	heat shock factor binding protein
Ha412HOChr01g0001831	21.6634	0.093764	0.76358	0.788338	0.0162148	1.50627	-0.0538473	0.0767604	ATMG00990	NAD3	NADH dehydrogenase 3
Ha412HOChr01g0001841	7.14885	79.4385	3.5e-08	1.85e-07	0.646733	175.103	75.8724	-23.5339	AT1G02930	GSTF6	glutathione S-transferase 6
Ha412HOChr01g0001841	7.14885	79.4385	3.5e-08	1.85e-07	0.646733	175.103	75.8724	-23.5339	AT1G02930	ATGSTF6, GST1, ERD11, ATGSTF3, GSTF6, ATGST1	glutathione S-transferase 6
Ha412HOChr01g0001871	7.53742	27.7593	3.54e-06	1.17e-05	0.532683	18.9706	25.541	-10.8738	AT1G02930	GSTF6	glutathione S-transferase 6
Ha412HOChr01g0001871	7.53742	27.7593	3.54e-06	1.17e-05	0.532683	18.9706	25.541	-10.8738	AT1G02930	ATGSTF6, GST1, ERD11, ATGSTF3, GSTF6, ATGST1	glutathione S-transferase 6
Ha412HOChr01g0001901	7.50072	186.561	9.04e-07	3.39e-06	0.569752	119.32	172.347	-71.4263	AT1G02930	ATGSTF6, GST1, ERD11, ATGSTF3, GSTF6, ATGST1	glutathione S-transferase 6
Ha412HOChr01g0001901	7.50072	186.561	9.04e-07	3.39e-06	0.569752	119.32	172.347	-71.4263	AT1G02930	GSTF6	glutathione S-transferase 6
Ha412HOChr01g0001921	13.1098	0.0777486	0.323866	0.368283	0.0660466	0.463353	-0.0222733	-0.0744899	AT1G55050		unknown protein; FUNCTIONS IN: molecular_function unknown; INVOLVED IN: biological_process unknown; LOCATED IN: cellular_component unknown; EXPRESSED IN: cultured cell; BEST Arabidopsis thaliana protein match is: unknown protein (TAIR:AT1G09040.1); Has 2440 Blast hits to 1999 proteins in 271 species: Archae - 0; Bacteria - 138; Metazoa - 960; Fungi - 166; Plants - 162; Viruses - 14; Other Eukaryo…
Ha412HOChr01g0001921	13.1098	0.0777486	0.323866	0.368283	0.0660466	0.463353	-0.0222733	-0.0744899	AT1G55050		unknown protein; FUNCTIONS IN: molecular_function unknown; INVOLVED IN: biological_process unknown; LOCATED IN: cellular_component unknown; EXPRESSED IN: cultured cell; BEST Arabidopsis thaliana protein match is: unknown protein (TAIR:AT1G09040.1); Has 30201 Blast hits to 17322 proteins in 780 species: Archae - 12; Bacteria - 1396; Metazoa - 17338; Fungi - 3422; Plants - 5037; Viruses - 0; Other …
Ha412HOChr01g0001931	18.6036	1.30037	1.62e-05	4.65e-05	0.487467	6.74864	-1.28417	0.20464	AT2G47820		unknown protein; BEST Arabidopsis thaliana protein match is: unknown protein (TAIR:AT1G09040.1); Has 628 Blast hits to 543 proteins in 149 species: Archae - 0; Bacteria - 106; Metazoa - 145; Fungi - 69; Plants - 97; Viruses - 10; Other Eukaryotes - 201 (source: NCBI BLink).
Ha412HOChr01g0001931	18.6036	1.30037	1.62e-05	4.65e-05	0.487467	6.74864	-1.28417	0.20464	AT2G47820		unknown protein; FUNCTIONS IN: molecular_function unknown; INVOLVED IN: biological_process unknown; LOCATED IN: cellular_component unknown; EXPRESSED IN: 17 plant structures; EXPRESSED DURING: 13 growth stages; BEST Arabidopsis thaliana protein match is: unknown protein (TAIR:AT1G09040.1).
Ha412HOChr01g0001951	4.68931	0.573659	0.1989	0.238467	0.0932386	1.5838	0.540217	0.193003	AT5G35700	FIM2, FIM5	fimbrin-like protein 2
Ha412HOChr01g0001971	14.0922	3.66637	0.00809144	0.0132638	0.253184	58.5119	-1.90932	-3.12998	AT4G29510	ATPRMT11, PRMT11, ATPRMT1B, PRMT1B	arginine methyltransferase 11
Ha412HOChr01g0002011	7.33036	0.74558	0.275267	0.318764	0.0752044	20.3305	0.700814	-0.254458	AT2G47830		Cation efflux family protein
Ha412HOChr01g0002051	22.9735	0.794963	0.447223	0.4899	0.0475995	17.9156	-0.211068	0.766431	AT3G62910	APG3	Peptide chain release factor 1
Ha412HOChr01g0002061	9.13767	0.469335	0.00735645	0.012172	0.257482	1.38879	0.319696	-0.343613	AT3G21670		Major facilitator superfamily protein
Ha412HOChr01g0002071	3.3508	30.3034	1.8e-15	1.02e-13	0.872241	60.0942	23.3026	19.3723	AT2G47850		Zinc finger C-x8-C-x5-C-x3-H type family protein
Ha412HOChr01g0002101	0.263815	14.2202	1.35e-11	1.87e-10	0.780573	26.7349	0.981362	14.1863	AT1G03010		Phototropic-responsive NPH3 family protein
Ha412HOChr01g0002191	19.1687	0.995189	0.0105698	0.0168956	0.240992	2.09118	-0.948969	0.299766	AT3G62930		Thioredoxin superfamily protein
Ha412HOChr01g0002291	11.8053	3.29813	0.639131	0.673633	0.0267653	30.5601	0.168031	-3.29385	ATMG00030	ORF107A	hypothetical protein
Ha412HOChr01g0002361	22.406	23.3506	2.14e-12	3.86e-11	0.803752	50.4351	-9.46412	21.3467	AT3G62980	TIR1	F-box/RNI-like superfamily protein
Ha412HOChr01g0002371	23.1093	2.69169	0.0524005	0.0719119	0.163658	55.9273	-0.621961	2.61885	AT2G47900	TLP3	tubby like protein 3
Ha412HOChr01g0002371	23.1093	2.69169	0.0524005	0.0719119	0.163658	55.9273	-0.621961	2.61885	AT2G47900	AtTLP3, TLP3	tubby like protein 3
Ha412HOChr01g0002401	18.2317	0.755908	0.000963977	0.00191068	0.343528	1.46884	-0.754518	0.0458229	AT3G05030	NHX2, ATNHX2	sodium hydrogen exchanger 2
Ha412HOChr01g0002411	9.23115	1.90298	2.38e-06	8.13e-06	0.543784	8.55692	1.26177	-1.42453	NA	NA	NA
Ha412HOChr01g0002421	13.9208	11.325	6.29e-06	1.97e-05	0.516085	37.3468	-5.45804	-9.92301	AT1G03470		Kinase interacting (KIP1-like) family protein
Ha412HOChr01g0002431	20.1045	11.802	1.17e-05	3.46e-05	0.497431	40.0318	-10.0555	6.17845	NA	NA	NA
Ha412HOChr01g0002441	14.2106	0.00435487	0.991315	0.992247	0.000528532	0.218332	-0.00238199	-0.00364568	NA	NA	NA
Ha412HOChr01g0002451	17.8447	5.44383	2.97e-07	1.25e-06	0.597867	30.716	-5.43933	-0.22127	AT2G47940	DEGP2	DEGP protease 2
Ha412HOChr01g0002461	14.5957	0.843412	0.151972	0.187387	0.107907	8.22627	-0.530044	-0.656046	AT4G03120		C2H2 and C2HC zinc fingers superfamily protein
Ha412HOChr01g0002471	21.6803	7.21208	2.28e-10	2.13e-09	0.739615	15.5405	-4.11558	5.92251	AT4G03110	AtRBP-DR1, RBP-DR1	RNA-binding protein-defense related 1
Ha412HOChr01g0002621	11.0876	0.167342	0.162944	0.199329	0.10413	0.521574	0.0395935	-0.16259	AT2G03430		Ankyrin repeat family protein
Ha412HOChr01g0002631	7.629	1.27569	7.79e-06	2.38e-05	0.509763	1.88212	1.16143	-0.527705	AT3G63010	ATGID1B, GID1B	alpha/beta-Hydrolases superfamily protein
Ha412HOChr01g0002691	19.8628	1.51408	0.0727343	0.0965501	0.146871	14.461	-1.33758	0.709449	AT4G03010		RNI-like superfamily protein
Ha412HOChr01g0002711	11.049	0.192553	0.0200081	0.0302175	0.211062	0.438973	0.0474447	-0.186617	AT3G18210		2-oxoglutarate (2OG) and Fe(II)-dependent oxygenase superfamily protein
Ha412HOChr01g0002741	11.0034	0.795324	0.000573244	0.00119088	0.363885	2.86679	0.205165	-0.768405	AT4G02860		Phenazine biosynthesis PhzC/PhzF protein
Ha412HOChr01g0002751	10.374	12.7224	4.45e-08	2.29e-07	0.641546	21.5654	5.25375	-11.5869	AT4G02860		Phenazine biosynthesis PhzC/PhzF protein
Ha412HOChr01g0002771	8.68912	7.48547	2.51e-10	2.32e-09	0.738114	27.7396	5.70582	-4.84518	AT1G03250		unknown protein; Has 89 Blast hits to 89 proteins in 31 species: Archae - 0; Bacteria - 0; Metazoa - 31; Fungi - 0; Plants - 48; Viruses - 0; Other Eukaryotes - 10 (source: NCBI BLink).
Ha412HOChr01g0002771	8.68912	7.48547	2.51e-10	2.32e-09	0.738114	27.7396	5.70582	-4.84518	AT1G03250		unknown protein; FUNCTIONS IN: molecular_function unknown; INVOLVED IN: biological_process unknown; LOCATED IN: cellular_component unknown; EXPRESSED IN: 24 plant structures; EXPRESSED DURING: 15 growth stages.
Ha412HOChr01g0002821	17.8709	0.0748081	0.663907	0.696686	0.0245194	1.01743	-0.0747653	-0.00252821	NA	NA	NA
Ha412HOChr01g0002831	16.2984	0.314763	0.84674	0.863571	0.0100319	17.5579	-0.284044	-0.135627	AT1G03260		SNARE associated Golgi protein family
Ha412HOChr01g0002871	22.0286	5.11474	2e-06	6.95e-06	0.548561	52.1993	-2.52416	4.4485	AT1G03290		unknown protein; BEST Arabidopsis thaliana protein match is: unknown protein (TAIR:AT4G02880.2); Has 13587 Blast hits to 10183 proteins in 1114 species: Archae - 257; Bacteria - 2402; Metazoa - 5637; Fungi - 960; Plants - 675; Viruses - 54; Other Eukaryotes - 3602 (source: NCBI BLink).
Ha412HOChr01g0002871	22.0286	5.11474	2e-06	6.95e-06	0.548561	52.1993	-2.52416	4.4485	AT1G03290		unknown protein; FUNCTIONS IN: molecular_function unknown; INVOLVED IN: biological_process unknown; LOCATED IN: cellular_component unknown; EXPRESSED IN: 22 plant structures; EXPRESSED DURING: 13 growth stages; BEST Arabidopsis thaliana protein match is: unknown protein (TAIR:AT4G02880.2).
Ha412HOChr01g0002881	19.4926	16.8473	5.54e-10	4.64e-09	0.725195	59.8319	-15.5773	6.41716	AT2G48150	ATGPX4, GPX4	glutathione peroxidase 4
Ha412HOChr01g0002951	11.158	2.63928	1.59e-08	9.08e-08	0.663255	11.3948	0.577079	-2.57542	AT2G48120	PAC	pale cress protein (PAC)
Ha412HOChr01g0002961	23.0151	2.49946	2e-05	5.64e-05	0.48093	16.8686	-0.637363	2.41683	AT1G03330		Small nuclear ribonucleoprotein family protein
Ha412HOChr01g0002981	6.52418	7.84104	1.06e-09	8.24e-09	0.714134	27.7882	7.76733	-1.07264	AT3G06190	ATBPM2, BPM2	BTB-POZ and MATH domain 2
Ha412HOChr01g0002991	4.87042	4.04149	6.33e-15	2.83e-13	0.862131	3.69974	3.86605	1.17782	AT4G02920		unknown protein; BEST Arabidopsis thaliana protein match is: unknown protein (TAIR:AT1G03340.1); Has 41 Blast hits to 41 proteins in 12 species: Archae - 0; Bacteria - 0; Metazoa - 0; Fungi - 0; Plants - 41; Viruses - 0; Other Eukaryotes - 0 (source: NCBI BLink).
Ha412HOChr01g0003001	6.15453	8.95706	2.02e-07	8.84e-07	0.607062	48.5721	8.94973	-0.362263	AT4G02930		GTP binding Elongation factor Tu family protein
Ha412HOChr01g0003121	3.64776	7.61518	0.0024994	0.00456054	0.304507	28.3636	6.21629	4.39871	AT4G02940		oxidoreductase, 2OG-Fe(II) oxygenase family protein
Ha412HOChr01g0003141	21.1795	2.74101	0.311192	0.355532	0.0683035	63.998	-1.84498	2.02712	AT1G03350		BSD domain-containing protein
Ha412HOChr01g0003151	10.3135	1.65564	0.428274	0.471691	0.0500951	21.3618	0.707504	-1.49686	NA	NA	NA
Ha412HOChr01g0003171	20.7641	7.34751	1.43e-11	1.96e-10	0.779858	11.2602	-5.50624	4.86489	AT2G48030		DNAse I-like superfamily protein
Ha412HOChr01g0003181	21.8696	2.23503	0.000388547	0.000836472	0.378702	7.13604	-1.18295	1.89631	AT2G48020		Major facilitator superfamily protein
Ha412HOChr01g0003191	21.8511	0.538518	0.170884	0.208122	0.101544	6.03957	-0.28723	0.455523	AT5G35960		Protein kinase family protein
Ha412HOChr01g0003201	8.00819	0.0969561	0.119117	0.150508	0.120981	0.284381	0.0838624	-0.048658	AT4G02830		unknown protein; FUNCTIONS IN: molecular_function unknown; INVOLVED IN: biological_process unknown; LOCATED IN: cellular_component unknown.
Ha412HOChr01g0003201	8.00819	0.0969561	0.119117	0.150508	0.120981	0.284381	0.0838624	-0.048658	AT4G02830		unknown protein; Has 74 Blast hits to 74 proteins in 13 species: Archae - 0; Bacteria - 0; Metazoa - 0; Fungi - 0; Plants - 74; Viruses - 0; Other Eukaryotes - 0 (source: NCBI BLink).
Ha412HOChr01g0003211	7.68307	3.82368	0.000182922	0.000421776	0.406432	38.1019	3.45846	-1.63082	AT3G63150	MIRO2, ATCBG	MIRO-related GTP-ase 2
[truncated: 35,538 more rows]
