# Supplementary material for: Multiple light signaling pathways control solar tracking in sunflowers
Source: PLoS Biol. 2023 Oct 31;21(10):e3002344. doi: 10.1371/journal.pbio.3002344 (PMC10617704; doi:10.1371/journal.pbio.3002344)
Supplement: S5 Data — All statistically significantly enriched GO terms for genes with diel rhythms. Each gene was assigned to one of six 4-hour bins. (XLSX) [file pbio.3002344.s017.xlsx]

## Sheet: SupData.05_ReadMe
S5 Data. Gene ontology enrichment analysis of genes with different peak phases during heliotropism.
All statistically significantly enriched GO terms for genes with diel rhythms. Each gene was assigned to one of six four-hour bins.

## Sheet: ZT0_4
	ID	Description	GeneRatio	BgRatio	pvalue	p.adjust	qvalue	geneID	Count	desc
5229	GO:0071483	GO:0071483	11/2980	12/26174	4.40731e-10	4.7026e-07	4.29596e-07	Ha412HOChr03g0133601/Ha412HOChr03g0133631/Ha412HOChr03g0133691/Ha412HOChr03g0133701/Ha412HOChr03g0133751/Ha412HOChr03g0133761/Ha412HOChr03g0133781/Ha412HOChr03g0133811/Ha412HOChr07g0326191/Ha412HOChr11g0496911/Ha412HOChr16g0760571	11	cellular response to blue light
5311	GO:0071492	GO:0071492	10/2980	11/26174	3.56233e-09	1.9005e-06	1.73617e-06	Ha412HOChr03g0133601/Ha412HOChr03g0133631/Ha412HOChr03g0133691/Ha412HOChr03g0133701/Ha412HOChr03g0133751/Ha412HOChr03g0133761/Ha412HOChr03g0133781/Ha412HOChr03g0133811/Ha412HOChr11g0496911/Ha412HOChr14g0669311	10	cellular response to UV-A
5257	GO:0071486	GO:0071486	12/2980	18/26174	4.45201e-08	1.58343e-05	1.44651e-05	Ha412HOChr03g0133601/Ha412HOChr03g0133631/Ha412HOChr03g0133691/Ha412HOChr03g0133701/Ha412HOChr03g0133751/Ha412HOChr03g0133761/Ha412HOChr03g0133781/Ha412HOChr03g0133811/Ha412HOChr10g0434191/Ha412HOChr11g0496911/Ha412HOChr14g0669311/Ha412HOChr15g0698721	12	cellular response to high light intensity
2489	GO:0009664	GO:0009664	22/2980	56/26174	7.18397e-08	1.91632e-05	1.75062e-05	Ha412HOChr01g0017001/Ha412HOChr01g0039281/Ha412HOChr03g0131551/Ha412HOChr04g0188501/Ha412HOChr07g0319591/Ha412HOChr07g0320511/Ha412HOChr09g0412091/Ha412HOChr10g0440761/Ha412HOChr10g0475061/Ha412HOChr10g0475071/Ha412HOChr11g0481831/Ha412HOChr11g0505231/Ha412HOChr11g0524421/Ha412HOChr12g0552061/Ha412HOChr13g0615871/Ha412HOChr14g0660281/Ha412HOChr14g0666131/Ha412HOChr15g0734961/Ha412HOChr15g0734971/…	22	plant-type cell wall organization
3376	GO:0010117	GO:0010117	15/2980	30/26174	1.96293e-07	4.18889e-05	3.82668e-05	Ha412HOChr01g0037121/Ha412HOChr02g0086591/Ha412HOChr02g0091461/Ha412HOChr03g0133601/Ha412HOChr03g0133631/Ha412HOChr03g0133691/Ha412HOChr03g0133701/Ha412HOChr03g0133751/Ha412HOChr03g0133761/Ha412HOChr03g0133781/Ha412HOChr03g0133811/Ha412HOChr04g0165151/Ha412HOChr11g0496911/Ha412HOChr11g0517001/Ha412HOChr14g0677261	15	photoprotection
4930	GO:0042254	GO:0042254	43/2980	172/26174	4.55621e-07	8.10246e-05	7.40184e-05	Ha412HOChr01g0020951/Ha412HOChr01g0022611/Ha412HOChr01g0024261/Ha412HOChr03g0124851/Ha412HOChr04g0155221/Ha412HOChr04g0183951/Ha412HOChr04g0186151/Ha412HOChr05g0213001/Ha412HOChr05g0241371/Ha412HOChr06g0256161/Ha412HOChr06g0257101/Ha412HOChr06g0261791/Ha412HOChr07g0293081/Ha412HOChr07g0294861/Ha412HOChr07g0314961/Ha412HOChr07g0316071/Ha412HOChr07g0320131/Ha412HOChr08g0335761/Ha412HOChr08g0335871/…	43	ribosome biogenesis
2010	GO:0007623	GO:0007623	38/2980	151/26174	1.73915e-06	0.000265097	0.000242174	Ha412HOChr01g0011861/Ha412HOChr01g0013041/Ha412HOChr02g0062431/Ha412HOChr02g0080451/Ha412HOChr03g0109981/Ha412HOChr04g0165151/Ha412HOChr04g0192721/Ha412HOChr07g0298471/Ha412HOChr07g0298481/Ha412HOChr07g0307491/Ha412HOChr08g0340311/Ha412HOChr08g0366201/Ha412HOChr09g0372991/Ha412HOChr09g0390831/Ha412HOChr09g0410931/Ha412HOChr09g0410941/Ha412HOChr09g0425921/Ha412HOChr09g0430261/Ha412HOChr10g0430441/…	38	circadian rhythm
4574	GO:0030244	GO:0030244	24/2980	83/26174	1.1283e-05	0.00150487	0.00137474	Ha412HOChr02g0089841/Ha412HOChr03g0131551/Ha412HOChr03g0135891/Ha412HOChr03g0135901/Ha412HOChr04g0180981/Ha412HOChr04g0197691/Ha412HOChr04g0197701/Ha412HOChr04g0197711/Ha412HOChr04g0197721/Ha412HOChr04g0197771/Ha412HOChr05g0243281/Ha412HOChr05g0243311/Ha412HOChr06g0270051/Ha412HOChr07g0321051/Ha412HOChr07g0321071/Ha412HOChr09g0397271/Ha412HOChr10g0432131/Ha412HOChr10g0444991/Ha412HOChr13g0607821/…	24	cellulose biosynthetic process
1	GO:0000027	GO:0000027	22/2980	74/26174	1.59392e-05	0.0018483	0.00168848	Ha412HOChr01g0022611/Ha412HOChr01g0029001/Ha412HOChr02g0082631/Ha412HOChr05g0213001/Ha412HOChr06g0253171/Ha412HOChr07g0296931/Ha412HOChr07g0314961/Ha412HOChr07g0320131/Ha412HOChr08g0328781/Ha412HOChr08g0335761/Ha412HOChr08g0335871/Ha412HOChr08g0342531/Ha412HOChr08g0357501/Ha412HOChr09g0396571/Ha412HOChr11g0481701/Ha412HOChr11g0511931/Ha412HOChr12g0555901/Ha412HOChr13g0592221/Ha412HOChr13g0629851/…	22	ribosomal large subunit assembly
941	GO:0006096	GO:0006096	31/2980	124/26174	1.73224e-05	0.0018483	0.00168848	Ha412HOChr01g0043801/Ha412HOChr02g0063391/Ha412HOChr03g0138081/Ha412HOChr04g0147141/Ha412HOChr04g0173691/Ha412HOChr05g0224881/Ha412HOChr05g0224901/Ha412HOChr05g0233431/Ha412HOChr06g0280591/Ha412HOChr07g0303071/Ha412HOChr08g0328121/Ha412HOChr08g0330091/Ha412HOChr08g0339211/Ha412HOChr09g0389441/Ha412HOChr09g0408981/Ha412HOChr10g0471571/Ha412HOChr11g0529031/Ha412HOChr12g0569681/Ha412HOChr14g0633521/…	31	glycolytic process
2231	GO:0008152	GO:0008152	46/2980	227/26174	7.12383e-05	0.00633427	0.00578655	Ha412HOChr01g0018861/Ha412HOChr02g0064071/Ha412HOChr03g0092861/Ha412HOChr03g0142151/Ha412HOChr03g0142161/Ha412HOChr03g0142371/Ha412HOChr05g0224901/Ha412HOChr05g0238801/Ha412HOChr05g0242641/Ha412HOChr07g0291451/Ha412HOChr07g0291461/Ha412HOChr07g0291481/Ha412HOChr07g0305011/Ha412HOChr07g0317331/Ha412HOChr07g0317341/Ha412HOChr08g0371801/Ha412HOChr08g0371811/Ha412HOChr09g0374171/Ha412HOChr09g0402141/…	46	metabolic process
5125	GO:0045492	GO:0045492	13/2980	35/26174	6.85144e-05	0.00633427	0.00578655	Ha412HOChr01g0042331/Ha412HOChr03g0110531/Ha412HOChr04g0155471/Ha412HOChr04g0187921/Ha412HOChr05g0229431/Ha412HOChr07g0299131/Ha412HOChr10g0430551/Ha412HOChr10g0441631/Ha412HOChr11g0491801/Ha412HOChr11g0533441/Ha412HOChr12g0559761/Ha412HOChr13g0607821/Ha412HOChr14g0687881	13	xylan biosynthetic process
3586	GO:0010380	GO:0010380	14/2980	41/26174	0.000105343	0.00864624	0.0078986	Ha412HOChr03g0133601/Ha412HOChr03g0133631/Ha412HOChr03g0133691/Ha412HOChr03g0133701/Ha412HOChr03g0133751/Ha412HOChr03g0133761/Ha412HOChr03g0133781/Ha412HOChr03g0133811/Ha412HOChr05g0217081/Ha412HOChr08g0357571/Ha412HOChr09g0372991/Ha412HOChr11g0496911/Ha412HOChr13g0588651/Ha412HOChr13g0595901	14	regulation of chlorophyll biosynthetic process
83	GO:0000028	GO:0000028	15/2980	47/26174	0.000144223	0.0102591	0.00937199	Ha412HOChr03g0123461/Ha412HOChr03g0143051/Ha412HOChr03g0143291/Ha412HOChr04g0145501/Ha412HOChr06g0245281/Ha412HOChr06g0261791/Ha412HOChr06g0280271/Ha412HOChr07g0316071/Ha412HOChr10g0470891/Ha412HOChr11g0497141/Ha412HOChr13g0597791/Ha412HOChr13g0630791/Ha412HOChr15g0743351/Ha412HOChr16g0753161/Ha412HOChr17g0814431	15	ribosomal small subunit assembly
885	GO:0006094	GO:0006094	14/2980	42/26174	0.000141563	0.0102591	0.00937199	Ha412HOChr00c02156g0866731/Ha412HOChr01g0043801/Ha412HOChr04g0195391/Ha412HOChr07g0303071/Ha412HOChr07g0322171/Ha412HOChr08g0328121/Ha412HOChr09g0388161/Ha412HOChr09g0389441/Ha412HOChr14g0663761/Ha412HOChr14g0670971/Ha412HOChr14g0688321/Ha412HOChr16g0801871/Ha412HOChr17g0825541/Ha412HOChr17g0853491	14	gluconeogenesis
3115	GO:0009834	GO:0009834	22/2980	86/26174	0.000192142	0.0128135	0.0117055	Ha412HOChr01g0042331/Ha412HOChr02g0087491/Ha412HOChr03g0110531/Ha412HOChr03g0119201/Ha412HOChr04g0155471/Ha412HOChr04g0180981/Ha412HOChr04g0187921/Ha412HOChr05g0206241/Ha412HOChr05g0229431/Ha412HOChr05g0243941/Ha412HOChr06g0255641/Ha412HOChr06g0270051/Ha412HOChr07g0299131/Ha412HOChr09g0409361/Ha412HOChr09g0412091/Ha412HOChr10g0430551/Ha412HOChr10g0444991/Ha412HOChr11g0501721/Ha412HOChr11g0533441/…	22	plant-type secondary cell wall biogenesis
1878	GO:0006535	GO:0006535	7/2980	13/26174	0.000226279	0.0142023	0.0129743	Ha412HOChr04g0190051/Ha412HOChr08g0361161/Ha412HOChr09g0428931/Ha412HOChr10g0453051/Ha412HOChr11g0492861/Ha412HOChr12g0538561/Ha412HOChr14g0664691	7	cysteine biosynthetic process from serine
4244	GO:0016051	GO:0016051	20/2980	76/26174	0.000245555	0.0145559	0.0132973	Ha412HOChr00c02156g0866731/Ha412HOChr04g0145151/Ha412HOChr04g0174561/Ha412HOChr04g0185011/Ha412HOChr04g0195831/Ha412HOChr07g0322171/Ha412HOChr08g0339131/Ha412HOChr09g0412741/Ha412HOChr11g0491801/Ha412HOChr12g0553971/Ha412HOChr12g0553981/Ha412HOChr14g0673851/Ha412HOChr14g0688321/Ha412HOChr15g0695291/Ha412HOChr16g0778321/Ha412HOChr17g0817421/Ha412HOChr17g0820691/Ha412HOChr17g0823721/Ha412HOChr17g08…	20	carbohydrate biosynthetic process
133	GO:0002181	GO:0002181	20/2980	77/26174	0.000296636	0.0158761	0.0145033	Ha412HOChr01g0029001/Ha412HOChr03g0123421/Ha412HOChr05g0240251/Ha412HOChr06g0273161/Ha412HOChr07g0305471/Ha412HOChr08g0335761/Ha412HOChr08g0335871/Ha412HOChr08g0341891/Ha412HOChr08g0344061/Ha412HOChr09g0406511/Ha412HOChr09g0423931/Ha412HOChr11g0511931/Ha412HOChr13g0599711/Ha412HOChr13g0609551/Ha412HOChr14g0662161/Ha412HOChr15g0730001/Ha412HOChr16g0747091/Ha412HOChr16g0774041/Ha412HOChr16g0784831/…	20	cytoplasmic translation
5333	GO:0071555	GO:0071555	58/2980	323/26174	0.000297584	0.0158761	0.0145033	Ha412HOChr01g0032541/Ha412HOChr01g0032791/Ha412HOChr01g0042331/Ha412HOChr02g0081761/Ha412HOChr02g0086551/Ha412HOChr03g0114481/Ha412HOChr03g0120741/Ha412HOChr03g0137911/Ha412HOChr04g0152211/Ha412HOChr04g0185011/Ha412HOChr04g0197561/Ha412HOChr05g0209501/Ha412HOChr05g0211011/Ha412HOChr05g0222061/Ha412HOChr05g0222101/Ha412HOChr05g0229431/Ha412HOChr05g0238891/Ha412HOChr05g0238911/Ha412HOChr07g0291671/…	58	cell wall organization
1984	GO:0006879	GO:0006879	8/2980	18/26174	0.000425738	0.0216315	0.0197611	Ha412HOChr01g0007671/Ha412HOChr01g0028421/Ha412HOChr05g0219981/Ha412HOChr07g0322911/Ha412HOChr08g0357571/Ha412HOChr09g0402151/Ha412HOChr14g0687521/Ha412HOChr16g0766941	8	cellular iron ion homeostasis
1640	GO:0006268	GO:0006268	10/2980	27/26174	0.000485837	0.0235631	0.0215256	Ha412HOChr03g0092021/Ha412HOChr04g0186581/Ha412HOChr05g0212581/Ha412HOChr06g0250371/Ha412HOChr06g0261881/Ha412HOChr07g0299441/Ha412HOChr10g0449571/Ha412HOChr10g0474861/Ha412HOChr13g0593881/Ha412HOChr17g0824301	10	DNA unwinding involved in DNA replication
2465	GO:0009298	GO:0009298	6/2980	11/26174	0.000601563	0.0248338	0.0226864	Ha412HOChr04g0190771/Ha412HOChr07g0321051/Ha412HOChr07g0321071/Ha412HOChr09g0406161/Ha412HOChr14g0686391/Ha412HOChr15g0703951	6	GDP-mannose biosynthetic process
3241	GO:0010030	GO:0010030	12/2980	37/26174	0.000556795	0.0248338	0.0226864	Ha412HOChr03g0133601/Ha412HOChr03g0133631/Ha412HOChr03g0133691/Ha412HOChr03g0133701/Ha412HOChr03g0133751/Ha412HOChr03g0133761/Ha412HOChr03g0133781/Ha412HOChr03g0133811/Ha412HOChr04g0160501/Ha412HOChr09g0374251/Ha412HOChr09g0396101/Ha412HOChr11g0496911	12	positive regulation of seed germination
3281	GO:0010114	GO:0010114	20/2980	81/26174	0.000605134	0.0248338	0.0226864	Ha412HOChr01g0017001/Ha412HOChr03g0131621/Ha412HOChr03g0133631/Ha412HOChr03g0133691/Ha412HOChr03g0133701/Ha412HOChr03g0133751/Ha412HOChr03g0133761/Ha412HOChr04g0165151/Ha412HOChr07g0307491/Ha412HOChr07g0326191/Ha412HOChr08g0337981/Ha412HOChr08g0337991/Ha412HOChr08g0366201/Ha412HOChr09g0372991/Ha412HOChr09g0419461/Ha412HOChr11g0496911/Ha412HOChr13g0595321/Ha412HOChr16g0754691/Ha412HOChr16g0791571/…	20	response to red light
3406	GO:0010224	GO:0010224	27/2980	123/26174	0.000577015	0.0248338	0.0226864	Ha412HOChr01g0001051/Ha412HOChr01g0009251/Ha412HOChr01g0031511/Ha412HOChr01g0037501/Ha412HOChr02g0067001/Ha412HOChr03g0133631/Ha412HOChr03g0133691/Ha412HOChr03g0133701/Ha412HOChr03g0133751/Ha412HOChr03g0133761/Ha412HOChr03g0135671/Ha412HOChr04g0177061/Ha412HOChr06g0250651/Ha412HOChr07g0296931/Ha412HOChr07g0311091/Ha412HOChr08g0357501/Ha412HOChr09g0429021/Ha412HOChr10g0459431/Ha412HOChr10g0464321/…	27	response to UV-B
1752	GO:0006270	GO:0006270	10/2980	28/26174	0.00067916	0.0258808	0.0236429	Ha412HOChr03g0092021/Ha412HOChr03g0107791/Ha412HOChr04g0186581/Ha412HOChr05g0212581/Ha412HOChr06g0250371/Ha412HOChr06g0261881/Ha412HOChr07g0299441/Ha412HOChr10g0451591/Ha412HOChr10g0474861/Ha412HOChr13g0593881	10	DNA replication initiation
4436	GO:0019253	GO:0019253	10/2980	28/26174	0.00067916	0.0258808	0.0236429	Ha412HOChr00c02156g0866731/Ha412HOChr03g0132381/Ha412HOChr04g0195391/Ha412HOChr07g0322171/Ha412HOChr08g0348561/Ha412HOChr08g0353661/Ha412HOChr13g0616881/Ha412HOChr14g0688321/Ha412HOChr15g0738261/Ha412HOChr17g0839151	10	reductive pentose-phosphate cycle
376	GO:0005975	GO:0005975	67/2980	399/26174	0.000738642	0.0271769	0.024827	Ha412HOChr00c00008g0858731/Ha412HOChr00c02156g0866731/Ha412HOChr01g0010511/Ha412HOChr01g0010991/Ha412HOChr01g0025611/Ha412HOChr01g0039081/Ha412HOChr01g0039281/Ha412HOChr02g0061981/Ha412HOChr02g0062811/Ha412HOChr02g0063391/Ha412HOChr02g0065751/Ha412HOChr02g0065811/Ha412HOChr02g0069741/Ha412HOChr02g0077611/Ha412HOChr02g0081761/Ha412HOChr02g0088581/Ha412HOChr03g0122711/Ha412HOChr03g0144231/Ha412HOCh…	67	carbohydrate metabolic process
3678	GO:0015979	GO:0015979	41/2980	217/26174	0.00077072	0.0274119	0.0250416	Ha412HOChr01g0024461/Ha412HOChr02g0080451/Ha412HOChr03g0107991/Ha412HOChr03g0129961/Ha412HOChr03g0129971/Ha412HOChr03g0133601/Ha412HOChr03g0133631/Ha412HOChr03g0133691/Ha412HOChr03g0133701/Ha412HOChr03g0133751/Ha412HOChr03g0133761/Ha412HOChr03g0133781/Ha412HOChr03g0133811/Ha412HOChr03g0139701/Ha412HOChr04g0195391/Ha412HOChr05g0219981/Ha412HOChr05g0242381/Ha412HOChr05g0243771/Ha412HOChr06g0255451/…	41	photosynthesis
4510	GO:0019853	GO:0019853	10/2980	29/26174	0.000931695	0.0320683	0.0292954	Ha412HOChr03g0143441/Ha412HOChr04g0173741/Ha412HOChr04g0190771/Ha412HOChr05g0241091/Ha412HOChr07g0321051/Ha412HOChr07g0321071/Ha412HOChr08g0361621/Ha412HOChr10g0432981/Ha412HOChr11g0493571/Ha412HOChr14g0686391	10	L-ascorbic acid biosynthetic process
1912	GO:0006833	GO:0006833	14/2980	50/26174	0.00104554	0.0348622	0.0318477	Ha412HOChr01g0032651/Ha412HOChr02g0077421/Ha412HOChr03g0137131/Ha412HOChr06g0247681/Ha412HOChr07g0308181/Ha412HOChr07g0314941/Ha412HOChr10g0472071/Ha412HOChr12g0555101/Ha412HOChr13g0592871/Ha412HOChr13g0596221/Ha412HOChr13g0597601/Ha412HOChr14g0678041/Ha412HOChr14g0683831/Ha412HOChr14g0688441	14	water transport
2621	GO:0009809	GO:0009809	34/2980	177/26174	0.00154712	0.0497586	0.045456	Ha412HOChr01g0012211/Ha412HOChr01g0012221/Ha412HOChr02g0081771/Ha412HOChr02g0089841/Ha412HOChr03g0122711/Ha412HOChr05g0206241/Ha412HOChr05g0211011/Ha412HOChr05g0238891/Ha412HOChr05g0238911/Ha412HOChr07g0300651/Ha412HOChr07g0304511/Ha412HOChr07g0306771/Ha412HOChr07g0310751/Ha412HOChr09g0373291/Ha412HOChr09g0373431/Ha412HOChr09g0425921/Ha412HOChr10g0460271/Ha412HOChr10g0473021/Ha412HOChr11g0524921/…	34	lignin biosynthetic process
4325	GO:0016126	GO:0016126	14/2980	52/26174	0.00158556	0.0497586	0.045456	Ha412HOChr01g0017281/Ha412HOChr06g0246151/Ha412HOChr06g0246841/Ha412HOChr06g0261731/Ha412HOChr06g0262691/Ha412HOChr07g0290911/Ha412HOChr07g0305131/Ha412HOChr08g0337701/Ha412HOChr09g0403121/Ha412HOChr10g0449501/Ha412HOChr16g0773151/Ha412HOChr16g0792731/Ha412HOChr16g0803221/Ha412HOChr17g0838331	14	sterol biosynthetic process

## Sheet: ZT4_8
	ID	Description	GeneRatio	BgRatio	pvalue	p.adjust	qvalue	geneID	Count	desc
5220	GO:0009408	GO:0009408	104/3323	297/26174	2.58765e-23	2.81277e-20	2.52772e-20	Ha412HOChr00c02463g0866971/Ha412HOChr00c12214g0870911/Ha412HOChr01g0017151/Ha412HOChr01g0017491/Ha412HOChr01g0017501/Ha412HOChr01g0017591/Ha412HOChr01g0017601/Ha412HOChr01g0017651/Ha412HOChr01g0040021/Ha412HOChr02g0084071/Ha412HOChr02g0089841/Ha412HOChr03g0094591/Ha412HOChr03g0104631/Ha412HOChr03g0104651/Ha412HOChr03g0104721/Ha412HOChr03g0124681/Ha412HOChr03g0125561/Ha412HOChr03g0139171/Ha412HOCh…	104	response to heat
3198	GO:0006457	GO:0006457	110/3323	354/26174	6.19292e-20	3.36585e-17	3.02475e-17	Ha412HOChr00c00485g0864661/Ha412HOChr01g0001041/Ha412HOChr01g0014961/Ha412HOChr01g0017151/Ha412HOChr01g0017491/Ha412HOChr01g0017501/Ha412HOChr01g0017591/Ha412HOChr01g0017601/Ha412HOChr01g0017651/Ha412HOChr01g0033181/Ha412HOChr01g0039831/Ha412HOChr01g0047761/Ha412HOChr03g0098061/Ha412HOChr03g0104631/Ha412HOChr03g0104651/Ha412HOChr03g0104721/Ha412HOChr03g0107161/Ha412HOChr03g0110361/Ha412HOChr03g01…	110	protein folding
10388	GO:0042026	GO:0042026	35/3323	68/26174	1.36311e-14	4.93899e-12	4.43847e-12	Ha412HOChr00c02463g0866971/Ha412HOChr01g0033181/Ha412HOChr01g0039831/Ha412HOChr03g0110361/Ha412HOChr04g0167651/Ha412HOChr05g0204931/Ha412HOChr05g0204981/Ha412HOChr05g0205121/Ha412HOChr05g0205131/Ha412HOChr05g0213971/Ha412HOChr05g0235051/Ha412HOChr06g0263151/Ha412HOChr06g0263161/Ha412HOChr06g0273211/Ha412HOChr07g0315131/Ha412HOChr07g0318621/Ha412HOChr08g0370781/Ha412HOChr09g0386741/Ha412HOChr10g04…	35	protein refolding
11014	GO:0051085	GO:0051085	33/3323	73/26174	7.97227e-12	2.16646e-09	1.94691e-09	Ha412HOChr01g0031531/Ha412HOChr03g0110361/Ha412HOChr04g0167651/Ha412HOChr05g0204931/Ha412HOChr05g0204981/Ha412HOChr05g0205121/Ha412HOChr05g0205131/Ha412HOChr06g0263151/Ha412HOChr06g0263161/Ha412HOChr08g0333051/Ha412HOChr08g0370781/Ha412HOChr09g0386741/Ha412HOChr09g0421441/Ha412HOChr10g0437941/Ha412HOChr10g0454581/Ha412HOChr10g0457771/Ha412HOChr10g0472031/Ha412HOChr11g0517901/Ha412HOChr12g0547471/…	33	chaperone cofactor-dependent protein refolding
11108	GO:0051259	GO:0051259	16/3323	20/26174	1.28891e-11	2.8021e-09	2.51813e-09	Ha412HOChr01g0017151/Ha412HOChr01g0017491/Ha412HOChr01g0017501/Ha412HOChr01g0017591/Ha412HOChr01g0017601/Ha412HOChr01g0017651/Ha412HOChr03g0104631/Ha412HOChr03g0104651/Ha412HOChr03g0104721/Ha412HOChr08g0350531/Ha412HOChr12g0537421/Ha412HOChr12g0541941/Ha412HOChr12g0571661/Ha412HOChr14g0654781/Ha412HOChr14g0687041/Ha412HOChr14g0687071	16	protein complex oligomerization
10461	GO:0042254	GO:0042254	55/3323	172/26174	3.18098e-11	5.76288e-09	5.17887e-09	Ha412HOChr01g0020951/Ha412HOChr01g0022611/Ha412HOChr01g0024211/Ha412HOChr01g0033631/Ha412HOChr02g0055321/Ha412HOChr03g0093531/Ha412HOChr04g0155221/Ha412HOChr04g0155451/Ha412HOChr04g0155461/Ha412HOChr04g0173641/Ha412HOChr04g0174041/Ha412HOChr04g0183951/Ha412HOChr04g0197581/Ha412HOChr05g0241371/Ha412HOChr06g0261791/Ha412HOChr06g0282261/Ha412HOChr07g0293081/Ha412HOChr07g0320131/Ha412HOChr07g0322851/…	55	ribosome biogenesis
8357	GO:0015979	GO:0015979	64/3323	217/26174	4.20898e-11	6.53595e-09	5.87359e-09	Ha412HOChr01g0004361/Ha412HOChr01g0004371/Ha412HOChr01g0006991/Ha412HOChr01g0024701/Ha412HOChr01g0026141/Ha412HOChr01g0028631/Ha412HOChr02g0083821/Ha412HOChr03g0092311/Ha412HOChr03g0107991/Ha412HOChr03g0108001/Ha412HOChr03g0114621/Ha412HOChr03g0119481/Ha412HOChr03g0133601/Ha412HOChr03g0133751/Ha412HOChr03g0135941/Ha412HOChr04g0145861/Ha412HOChr04g0175931/Ha412HOChr04g0178911/Ha412HOChr04g0187831/…	64	photosynthesis
6595	GO:0009644	GO:0009644	40/3323	108/26174	1.04747e-10	1.42325e-08	1.27901e-08	Ha412HOChr01g0014961/Ha412HOChr01g0017151/Ha412HOChr01g0017491/Ha412HOChr01g0017501/Ha412HOChr01g0017591/Ha412HOChr01g0017601/Ha412HOChr01g0017651/Ha412HOChr03g0119481/Ha412HOChr05g0204931/Ha412HOChr05g0204981/Ha412HOChr05g0211981/Ha412HOChr05g0212201/Ha412HOChr05g0234991/Ha412HOChr06g0263151/Ha412HOChr06g0263161/Ha412HOChr06g0272761/Ha412HOChr07g0320131/Ha412HOChr08g0342531/Ha412HOChr08g0350171/…	40	response to high light intensity
7155	GO:0009768	GO:0009768	20/3323	33/26174	1.22347e-10	1.47768e-08	1.32793e-08	Ha412HOChr01g0026141/Ha412HOChr03g0107991/Ha412HOChr03g0108001/Ha412HOChr03g0119481/Ha412HOChr04g0187831/Ha412HOChr04g0187851/Ha412HOChr05g0234991/Ha412HOChr08g0362641/Ha412HOChr10g0456211/Ha412HOChr11g0484921/Ha412HOChr12g0555321/Ha412HOChr15g0693481/Ha412HOChr15g0716531/Ha412HOChr15g0739221/Ha412HOChr15g0740921/Ha412HOChr16g0775831/Ha412HOChr16g0793881/Ha412HOChr17g0813731/Ha412HOChr17g0848591/…	20	photosynthesis, light harvesting in photosystem I
1	GO:0000027	GO:0000027	27/3323	74/26174	1.56331e-07	1.54483e-05	1.38828e-05	Ha412HOChr01g0021401/Ha412HOChr01g0022611/Ha412HOChr01g0033631/Ha412HOChr06g0282261/Ha412HOChr07g0296931/Ha412HOChr07g0320131/Ha412HOChr07g0322851/Ha412HOChr08g0335761/Ha412HOChr08g0342531/Ha412HOChr08g0347151/Ha412HOChr08g0357501/Ha412HOChr09g0392891/Ha412HOChr09g0396571/Ha412HOChr10g0449821/Ha412HOChr11g0481691/Ha412HOChr11g0481701/Ha412HOChr11g0481731/Ha412HOChr11g0523291/Ha412HOChr12g0555901/…	27	ribosomal large subunit assembly
5002	GO:0007005	GO:0007005	22/3323	53/26174	1.56302e-07	1.54483e-05	1.38828e-05	Ha412HOChr01g0003211/Ha412HOChr01g0033181/Ha412HOChr01g0039831/Ha412HOChr06g0273211/Ha412HOChr07g0312301/Ha412HOChr07g0315131/Ha412HOChr09g0398611/Ha412HOChr09g0405481/Ha412HOChr10g0433651/Ha412HOChr10g0465951/Ha412HOChr10g0472031/Ha412HOChr11g0505171/Ha412HOChr11g0522401/Ha412HOChr14g0658331/Ha412HOChr14g0669341/Ha412HOChr15g0698981/Ha412HOChr15g0709841/Ha412HOChr15g0709861/Ha412HOChr15g0732231/…	22	mitochondrion organization
3703	GO:0006458	GO:0006458	11/3323	16/26174	3.21317e-07	2.9106e-05	2.61563e-05	Ha412HOChr01g0033181/Ha412HOChr01g0039831/Ha412HOChr06g0273211/Ha412HOChr07g0315131/Ha412HOChr10g0433651/Ha412HOChr10g0465951/Ha412HOChr10g0472031/Ha412HOChr11g0522401/Ha412HOChr14g0658331/Ha412HOChr15g0698981/Ha412HOChr15g0741831	11	'de novo' protein folding
10188	GO:0034620	GO:0034620	21/3323	51/26174	3.51185e-07	2.93644e-05	2.63886e-05	Ha412HOChr03g0110361/Ha412HOChr04g0167651/Ha412HOChr05g0204931/Ha412HOChr05g0204981/Ha412HOChr05g0205121/Ha412HOChr05g0205131/Ha412HOChr05g0227111/Ha412HOChr06g0263151/Ha412HOChr06g0263161/Ha412HOChr08g0370781/Ha412HOChr09g0386741/Ha412HOChr10g0454581/Ha412HOChr10g0457771/Ha412HOChr13g0620331/Ha412HOChr13g0620381/Ha412HOChr13g0620691/Ha412HOChr14g0690491/Ha412HOChr16g0776701/Ha412HOChr16g0776721/…	21	cellular response to unfolded protein
10656	GO:0042542	GO:0042542	35/3323	115/26174	4.39896e-07	3.41548e-05	3.06935e-05	Ha412HOChr00c12214g0870911/Ha412HOChr01g0017151/Ha412HOChr01g0017491/Ha412HOChr01g0017501/Ha412HOChr01g0017591/Ha412HOChr01g0017601/Ha412HOChr01g0017651/Ha412HOChr02g0090741/Ha412HOChr03g0104631/Ha412HOChr03g0104651/Ha412HOChr03g0104721/Ha412HOChr04g0148061/Ha412HOChr05g0204931/Ha412HOChr05g0204981/Ha412HOChr06g0263151/Ha412HOChr06g0263161/Ha412HOChr08g0337621/Ha412HOChr08g0350171/Ha412HOChr08g03…	35	response to hydrogen peroxide
4952	GO:0006986	GO:0006986	19/3323	46/26174	1.19273e-06	8.64328e-05	7.76736e-05	Ha412HOChr03g0110361/Ha412HOChr04g0167651/Ha412HOChr05g0204931/Ha412HOChr05g0204981/Ha412HOChr05g0205121/Ha412HOChr05g0205131/Ha412HOChr06g0263151/Ha412HOChr06g0263161/Ha412HOChr08g0370781/Ha412HOChr09g0386741/Ha412HOChr10g0454581/Ha412HOChr10g0457771/Ha412HOChr13g0620331/Ha412HOChr13g0620381/Ha412HOChr13g0620691/Ha412HOChr16g0776701/Ha412HOChr16g0776721/Ha412HOChr16g0792321/Ha412HOChr17g0805551	19	response to unfolded protein
1887	GO:0006270	GO:0006270	14/3323	28/26174	1.92086e-06	0.000130499	0.000117274	Ha412HOChr03g0092021/Ha412HOChr04g0186581/Ha412HOChr05g0212581/Ha412HOChr06g0250371/Ha412HOChr06g0260881/Ha412HOChr06g0261881/Ha412HOChr07g0299441/Ha412HOChr07g0314671/Ha412HOChr08g0330371/Ha412HOChr10g0474861/Ha412HOChr13g0593881/Ha412HOChr15g0737881/Ha412HOChr17g0806231/Ha412HOChr17g0837011	14	DNA replication initiation
133	GO:0000302	GO:0000302	23/3323	66/26174	3.18764e-06	0.000203822	0.000183166	Ha412HOChr01g0000561/Ha412HOChr01g0017151/Ha412HOChr01g0017491/Ha412HOChr01g0017501/Ha412HOChr01g0017591/Ha412HOChr01g0017601/Ha412HOChr01g0017651/Ha412HOChr03g0104631/Ha412HOChr03g0104651/Ha412HOChr03g0104721/Ha412HOChr03g0139621/Ha412HOChr05g0204041/Ha412HOChr06g0263201/Ha412HOChr06g0274261/Ha412HOChr08g0350531/Ha412HOChr09g0421971/Ha412HOChr12g0537421/Ha412HOChr12g0541941/Ha412HOChr12g0571661/…	23	response to reactive oxygen species
9804	GO:0034605	GO:0034605	32/3323	112/26174	6.04128e-06	0.000364826	0.000327854	Ha412HOChr01g0003921/Ha412HOChr02g0058661/Ha412HOChr03g0110361/Ha412HOChr03g0133601/Ha412HOChr03g0133751/Ha412HOChr04g0147871/Ha412HOChr04g0167651/Ha412HOChr04g0184921/Ha412HOChr05g0204931/Ha412HOChr05g0204981/Ha412HOChr05g0205121/Ha412HOChr05g0205131/Ha412HOChr06g0263151/Ha412HOChr06g0263161/Ha412HOChr08g0370781/Ha412HOChr09g0386741/Ha412HOChr09g0409971/Ha412HOChr09g0425451/Ha412HOChr09g0428871/…	32	cellular response to heat
1775	GO:0006268	GO:0006268	13/3323	27/26174	7.66831e-06	0.000416773	0.000374537	Ha412HOChr02g0065171/Ha412HOChr03g0092021/Ha412HOChr03g0130921/Ha412HOChr04g0162051/Ha412HOChr04g0186581/Ha412HOChr05g0212581/Ha412HOChr06g0250371/Ha412HOChr06g0261881/Ha412HOChr07g0299441/Ha412HOChr10g0474861/Ha412HOChr12g0549101/Ha412HOChr13g0593881/Ha412HOChr16g0788041	13	DNA unwinding involved in DNA replication
4120	GO:0006636	GO:0006636	23/3323	69/26174	7.51031e-06	0.000416773	0.000374537	Ha412HOChr01g0037331/Ha412HOChr02g0050141/Ha412HOChr03g0116921/Ha412HOChr04g0198951/Ha412HOChr04g0198991/Ha412HOChr04g0199001/Ha412HOChr04g0199011/Ha412HOChr05g0203491/Ha412HOChr05g0204621/Ha412HOChr06g0263441/Ha412HOChr06g0263471/Ha412HOChr06g0263501/Ha412HOChr06g0263531/Ha412HOChr06g0263601/Ha412HOChr06g0263611/Ha412HOChr06g0263621/Ha412HOChr09g0372451/Ha412HOChr09g0415321/Ha412HOChr10g0467381/…	23	unsaturated fatty acid biosynthetic process
1253	GO:0006260	GO:0006260	26/3323	84/26174	9.12086e-06	0.000472113	0.000424269	Ha412HOChr02g0065171/Ha412HOChr03g0117941/Ha412HOChr04g0157481/Ha412HOChr04g0162051/Ha412HOChr05g0214091/Ha412HOChr05g0219721/Ha412HOChr06g0277741/Ha412HOChr06g0282901/Ha412HOChr07g0314671/Ha412HOChr07g0317791/Ha412HOChr08g0330371/Ha412HOChr08g0333811/Ha412HOChr08g0345281/Ha412HOChr08g0353011/Ha412HOChr09g0396861/Ha412HOChr12g0549101/Ha412HOChr13g0587351/Ha412HOChr14g0675771/Ha412HOChr15g0697661/…	26	DNA replication
9238	GO:0015995	GO:0015995	21/3323	62/26174	1.39842e-05	0.000690949	0.000620927	Ha412HOChr01g0027601/Ha412HOChr02g0051911/Ha412HOChr02g0059641/Ha412HOChr03g0114621/Ha412HOChr03g0129151/Ha412HOChr03g0136821/Ha412HOChr05g0235071/Ha412HOChr06g0260261/Ha412HOChr08g0327871/Ha412HOChr08g0367071/Ha412HOChr09g0398861/Ha412HOChr09g0417141/Ha412HOChr09g0425071/Ha412HOChr09g0430251/Ha412HOChr10g0439611/Ha412HOChr10g0446421/Ha412HOChr10g0446461/Ha412HOChr10g0447931/Ha412HOChr14g0640331/…	21	chlorophyll biosynthetic process
7968	GO:0010196	GO:0010196	10/3323	18/26174	1.7756e-05	0.000839163	0.000754122	Ha412HOChr01g0025941/Ha412HOChr02g0083821/Ha412HOChr03g0107991/Ha412HOChr03g0108001/Ha412HOChr03g0123131/Ha412HOChr08g0367941/Ha412HOChr10g0456211/Ha412HOChr11g0484921/Ha412HOChr16g0775831/Ha412HOChr16g0793871	10	nonphotochemical quenching
9500	GO:0018119	GO:0018119	14/3323	33/26174	2.10622e-05	0.000953943	0.00085727	Ha412HOChr01g0006991/Ha412HOChr03g0098061/Ha412HOChr06g0285601/Ha412HOChr08g0354631/Ha412HOChr08g0354641/Ha412HOChr09g0423081/Ha412HOChr10g0463111/Ha412HOChr11g0512521/Ha412HOChr11g0512531/Ha412HOChr12g0570811/Ha412HOChr13g0584311/Ha412HOChr13g0601401/Ha412HOChr13g0616881/Ha412HOChr16g0755591	14	peptidyl-cysteine S-nitrosylation
6719	GO:0009735	GO:0009735	75/3323	369/26174	2.22773e-05	0.000968617	0.000870456	Ha412HOChr01g0022611/Ha412HOChr01g0024701/Ha412HOChr01g0030791/Ha412HOChr02g0065811/Ha412HOChr02g0066241/Ha412HOChr02g0073271/Ha412HOChr02g0078411/Ha412HOChr02g0089841/Ha412HOChr03g0114891/Ha412HOChr03g0118021/Ha412HOChr04g0151221/Ha412HOChr04g0157511/Ha412HOChr04g0174271/Ha412HOChr04g0175931/Ha412HOChr04g0179551/Ha412HOChr04g0186591/Ha412HOChr05g0201351/Ha412HOChr05g0204041/Ha412HOChr05g0211981/…	75	response to cytokinin
1100	GO:0006120	GO:0006120	11/3323	22/26174	2.48946e-05	0.00104079	0.000935311	Ha412HOChr01g0004321/Ha412HOChr03g0116231/Ha412HOChr03g0129081/Ha412HOChr03g0129541/Ha412HOChr04g0171091/Ha412HOChr09g0397891/Ha412HOChr13g0605981/Ha412HOChr13g0613501/Ha412HOChr15g0697371/Ha412HOChr15g0732591/Ha412HOChr16g0757251	11	mitochondrial electron transport, NADH to ubiquinone
530	GO:0006099	GO:0006099	23/3323	74/26174	2.72826e-05	0.00109838	0.000987065	Ha412HOChr01g0029391/Ha412HOChr02g0051621/Ha412HOChr02g0065811/Ha412HOChr03g0142041/Ha412HOChr04g0157511/Ha412HOChr04g0176481/Ha412HOChr04g0183941/Ha412HOChr06g0250131/Ha412HOChr06g0250141/Ha412HOChr08g0339501/Ha412HOChr09g0377621/Ha412HOChr09g0396691/Ha412HOChr09g0420881/Ha412HOChr10g0434441/Ha412HOChr10g0463111/Ha412HOChr12g0562371/Ha412HOChr13g0610061/Ha412HOChr13g0628111/Ha412HOChr15g0732421/…	23	tricarboxylic acid cycle
1184	GO:0006122	GO:0006122	11/3323	23/26174	4.22366e-05	0.00163969	0.00147352	Ha412HOChr03g0095001/Ha412HOChr05g0215121/Ha412HOChr06g0261691/Ha412HOChr08g0332091/Ha412HOChr09g0398711/Ha412HOChr10g0454691/Ha412HOChr11g0498781/Ha412HOChr12g0546231/Ha412HOChr14g0676051/Ha412HOChr15g0732161/Ha412HOChr17g0828111	11	mitochondrial electron transport, ubiquinol to cytochrome c
5120	GO:0009407	GO:0009407	17/3323	48/26174	4.73391e-05	0.0017744	0.00159458	Ha412HOChr01g0001841/Ha412HOChr01g0001871/Ha412HOChr01g0001901/Ha412HOChr04g0161611/Ha412HOChr04g0199041/Ha412HOChr04g0199051/Ha412HOChr05g0221651/Ha412HOChr06g0245181/Ha412HOChr06g0264991/Ha412HOChr06g0265101/Ha412HOChr07g0289101/Ha412HOChr10g0465161/Ha412HOChr12g0540491/Ha412HOChr13g0592431/Ha412HOChr13g0592461/Ha412HOChr13g0592541/Ha412HOChr13g0592641	17	toxin catabolic process
1613	GO:0006261	GO:0006261	16/3323	44/26174	5.43421e-05	0.00196899	0.00176945	Ha412HOChr02g0065171/Ha412HOChr03g0130921/Ha412HOChr04g0162051/Ha412HOChr05g0219721/Ha412HOChr06g0247011/Ha412HOChr06g0274961/Ha412HOChr06g0282021/Ha412HOChr07g0312841/Ha412HOChr08g0345281/Ha412HOChr11g0514531/Ha412HOChr11g0514541/Ha412HOChr12g0549101/Ha412HOChr16g0752211/Ha412HOChr16g0782061/Ha412HOChr17g0815491/Ha412HOChr17g0837011	16	DNA-dependent DNA replication
7991	GO:0010206	GO:0010206	10/3323	21/26174	9.95638e-05	0.00349116	0.00313736	Ha412HOChr05g0203081/Ha412HOChr06g0285561/Ha412HOChr07g0301991/Ha412HOChr07g0317241/Ha412HOChr09g0402201/Ha412HOChr14g0635421/Ha412HOChr15g0728351/Ha412HOChr17g0817531/Ha412HOChr17g0837401/Ha412HOChr17g0840271	10	photosystem II repair
7700	GO:0010017	GO:0010017	13/3323	33/26174	0.000104529	0.00355071	0.00319087	Ha412HOChr00c02709g0867161/Ha412HOChr01g0042161/Ha412HOChr01g0042171/Ha412HOChr02g0080481/Ha412HOChr06g0254841/Ha412HOChr08g0341501/Ha412HOChr08g0341571/Ha412HOChr08g0341591/Ha412HOChr12g0555551/Ha412HOChr13g0604031/Ha412HOChr13g0623611/Ha412HOChr16g0774391/Ha412HOChr17g0816041	13	red or far-red light signaling pathway
4422	GO:0006979	GO:0006979	80/3323	420/26174	0.000124292	0.00409412	0.00367922	Ha412HOChr00c01235g0865871/Ha412HOChr00c01237g0865891/Ha412HOChr00c01237g0865901/Ha412HOChr00c12214g0870911/Ha412HOChr01g0000451/Ha412HOChr01g0001841/Ha412HOChr01g0001871/Ha412HOChr01g0001901/Ha412HOChr01g0004321/Ha412HOChr01g0017151/Ha412HOChr01g0017491/Ha412HOChr01g0017501/Ha412HOChr01g0017591/Ha412HOChr01g0017601/Ha412HOChr01g0017651/Ha412HOChr01g0037571/Ha412HOChr01g0037651/Ha412HOChr02g00504…	80	response to oxidative stress
287	GO:0002181	GO:0002181	22/3323	77/26174	0.000163388	0.0052035	0.00467617	Ha412HOChr03g0093531/Ha412HOChr04g0173641/Ha412HOChr05g0240251/Ha412HOChr06g0282261/Ha412HOChr07g0305471/Ha412HOChr08g0328571/Ha412HOChr08g0335761/Ha412HOChr08g0344061/Ha412HOChr08g0346571/Ha412HOChr09g0392891/Ha412HOChr09g0406511/Ha412HOChr09g0423931/Ha412HOChr11g0523291/Ha412HOChr12g0555581/Ha412HOChr12g0556971/Ha412HOChr13g0600691/Ha412HOChr13g0609551/Ha412HOChr15g0730001/Ha412HOChr16g0774041/…	22	cytoplasmic translation
9608	GO:0019288	GO:0019288	11/3323	26/26174	0.000167546	0.0052035	0.00467617	Ha412HOChr03g0105661/Ha412HOChr03g0116461/Ha412HOChr03g0129151/Ha412HOChr03g0136821/Ha412HOChr05g0232631/Ha412HOChr05g0236091/Ha412HOChr07g0314891/Ha412HOChr08g0365821/Ha412HOChr09g0388521/Ha412HOChr09g0422471/Ha412HOChr14g0649711	11	isopentenyl diphosphate biosynthetic process, methylerythritol 4-phosphate pathway
11093	GO:0051131	GO:0051131	8/3323	15/26174	0.00018762	0.00566507	0.00509097	Ha412HOChr03g0125561/Ha412HOChr06g0273211/Ha412HOChr10g0433651/Ha412HOChr10g0437941/Ha412HOChr11g0515091/Ha412HOChr13g0611131/Ha412HOChr15g0698981/Ha412HOChr16g0774851	8	chaperone-mediated protein complex assembly
11225	GO:0098656	GO:0098656	7/3323	12/26174	0.000233248	0.00685245	0.00615801	Ha412HOChr02g0051591/Ha412HOChr05g0224441/Ha412HOChr07g0295891/Ha412HOChr09g0413821/Ha412HOChr14g0674351/Ha412HOChr15g0712631/Ha412HOChr17g0821121	7	anion transmembrane transport
8099	GO:0010224	GO:0010224	30/3323	123/26174	0.000280412	0.00802125	0.00720836	Ha412HOChr00c02709g0867161/Ha412HOChr01g0001051/Ha412HOChr01g0018131/Ha412HOChr01g0021401/Ha412HOChr02g0065171/Ha412HOChr02g0080481/Ha412HOChr03g0133751/Ha412HOChr04g0162051/Ha412HOChr07g0296931/Ha412HOChr07g0311081/Ha412HOChr08g0351821/Ha412HOChr08g0357501/Ha412HOChr09g0415751/Ha412HOChr09g0417101/Ha412HOChr10g0439071/Ha412HOChr10g0453161/Ha412HOChr13g0595631/Ha412HOChr13g0601051/Ha412HOChr13g06…	30	response to UV-B
938	GO:0006108	GO:0006108	13/3323	36/26174	0.00029152	0.00812518	0.00730176	Ha412HOChr02g0065811/Ha412HOChr03g0142041/Ha412HOChr03g0144801/Ha412HOChr04g0183941/Ha412HOChr06g0250131/Ha412HOChr06g0250141/Ha412HOChr08g0339501/Ha412HOChr09g0420881/Ha412HOChr10g0463111/Ha412HOChr10g0468581/Ha412HOChr13g0603631/Ha412HOChr13g0628111/Ha412HOChr17g0844301	13	malate metabolic process
7320	GO:0009772	GO:0009772	11/3323	28/26174	0.000365367	0.00992885	0.00892265	Ha412HOChr02g0065041/Ha412HOChr02g0065061/Ha412HOChr03g0109281/Ha412HOChr05g0200861/Ha412HOChr06g0274981/Ha412HOChr10g0431791/Ha412HOChr10g0457001/Ha412HOChr13g0633121/Ha412HOChr15g0702251/Ha412HOChr15g0735571/Ha412HOChr17g0827261	11	photosynthetic electron transport in photosystem II
83	GO:0000028	GO:0000028	15/3323	47/26174	0.000480676	0.012151	0.0109196	Ha412HOChr03g0123461/Ha412HOChr03g0143051/Ha412HOChr03g0143291/Ha412HOChr04g0145501/Ha412HOChr05g0227311/Ha412HOChr06g0245281/Ha412HOChr06g0261791/Ha412HOChr09g0395721/Ha412HOChr10g0470891/Ha412HOChr11g0497141/Ha412HOChr12g0541921/Ha412HOChr13g0630791/Ha412HOChr15g0734431/Ha412HOChr16g0753161/Ha412HOChr17g0814431	15	ribosomal small subunit assembly
2013	GO:0006413	GO:0006413	32/3323	138/26174	0.000472122	0.012151	0.0109196	Ha412HOChr01g0006261/Ha412HOChr01g0007461/Ha412HOChr01g0039051/Ha412HOChr02g0084901/Ha412HOChr03g0140211/Ha412HOChr05g0240781/Ha412HOChr07g0291151/Ha412HOChr07g0321961/Ha412HOChr08g0353201/Ha412HOChr08g0355851/Ha412HOChr08g0357371/Ha412HOChr09g0402461/Ha412HOChr10g0451931/Ha412HOChr10g0457061/Ha412HOChr10g0478101/Ha412HOChr11g0515671/Ha412HOChr12g0539061/Ha412HOChr12g0539901/Ha412HOChr12g0558541/…	32	translational initiation
8923	GO:0015986	GO:0015986	20/3323	72/26174	0.000477511	0.012151	0.0109196	Ha412HOChr01g0028531/Ha412HOChr01g0044841/Ha412HOChr03g0093061/Ha412HOChr05g0200861/Ha412HOChr08g0333571/Ha412HOChr09g0389751/Ha412HOChr10g0431791/Ha412HOChr11g0529981/Ha412HOChr12g0538451/Ha412HOChr12g0575801/Ha412HOChr13g0604531/Ha412HOChr13g0604541/Ha412HOChr15g0702251/Ha412HOChr16g0756431/Ha412HOChr16g0788361/Ha412HOChr16g0792571/Ha412HOChr17g0827211/Ha412HOChr17g0845081/Ha412HOChr17g0848171/…	20	ATP synthesis coupled proton transport
2736	GO:0006414	GO:0006414	27/3323	110/26174	0.000495546	0.0122422	0.0110016	Ha412HOChr01g0003001/Ha412HOChr01g0044861/Ha412HOChr04g0151491/Ha412HOChr04g0200141/Ha412HOChr06g0282261/Ha412HOChr07g0314741/Ha412HOChr08g0335761/Ha412HOChr09g0392891/Ha412HOChr09g0423081/Ha412HOChr09g0423921/Ha412HOChr10g0438011/Ha412HOChr10g0474311/Ha412HOChr11g0503171/Ha412HOChr11g0503311/Ha412HOChr11g0511301/Ha412HOChr11g0523291/Ha412HOChr11g0523811/Ha412HOChr13g0584921/Ha412HOChr13g0600691/…	27	translational elongation
11164	GO:0061077	GO:0061077	12/3323	34/26174	0.000630541	0.0152311	0.0136875	Ha412HOChr01g0034031/Ha412HOChr03g0125561/Ha412HOChr04g0174271/Ha412HOChr08g0359141/Ha412HOChr13g0611131/Ha412HOChr14g0655721/Ha412HOChr14g0655731/Ha412HOChr14g0692121/Ha412HOChr14g0692131/Ha412HOChr14g0692161/Ha412HOChr14g0692251/Ha412HOChr14g0692281	12	chaperone-mediated protein folding
217	GO:0000463	GO:0000463	8/3323	18/26174	0.000896048	0.0207235	0.0186233	Ha412HOChr03g0118361/Ha412HOChr08g0347151/Ha412HOChr11g0500351/Ha412HOChr12g0560591/Ha412HOChr12g0561311/Ha412HOChr15g0745281/Ha412HOChr16g0748941/Ha412HOChr17g0821961	8	maturation of LSU-rRNA from tricistronic rRNA transcript (SSU-rRNA, 5.8S rRNA, LSU-rRNA)
11207	GO:0080170	GO:0080170	8/3323	18/26174	0.000896048	0.0207235	0.0186233	Ha412HOChr07g0311411/Ha412HOChr07g0311431/Ha412HOChr07g0311451/Ha412HOChr07g0311621/Ha412HOChr13g0596221/Ha412HOChr14g0679901/Ha412HOChr15g0706891/Ha412HOChr17g0823181	8	hydrogen peroxide transmembrane transport
7546	GO:0009853	GO:0009853	18/3323	65/26174	0.000934094	0.0211533	0.0190096	Ha412HOChr01g0012421/Ha412HOChr02g0049921/Ha412HOChr03g0098111/Ha412HOChr04g0190731/Ha412HOChr07g0300101/Ha412HOChr08g0327891/Ha412HOChr08g0354171/Ha412HOChr09g0380511/Ha412HOChr10g0437741/Ha412HOChr14g0668101/Ha412HOChr15g0722311/Ha412HOChr15g0725231/Ha412HOChr15g0743431/Ha412HOChr16g0747391/Ha412HOChr16g0751341/Ha412HOChr16g0792741/Ha412HOChr16g0801221/Ha412HOChr17g0804551	18	photorespiration
7878	GO:0010043	GO:0010043	17/3323	60/26174	0.000967918	0.021472	0.019296	Ha412HOChr04g0148061/Ha412HOChr06g0245181/Ha412HOChr06g0282261/Ha412HOChr06g0285601/Ha412HOChr07g0313011/Ha412HOChr08g0345331/Ha412HOChr09g0392891/Ha412HOChr09g0406041/Ha412HOChr11g0483051/Ha412HOChr11g0523291/Ha412HOChr12g0556261/Ha412HOChr13g0599501/Ha412HOChr13g0599511/Ha412HOChr13g0600691/Ha412HOChr14g0679091/Ha412HOChr16g0775121/Ha412HOChr17g0819811	17	response to zinc ion
10312	GO:0034976	GO:0034976	11/3323	31/26174	0.00100236	0.0217912	0.0195829	Ha412HOChr00c00485g0864661/Ha412HOChr01g0012361/Ha412HOChr01g0025631/Ha412HOChr03g0119031/Ha412HOChr08g0359221/Ha412HOChr12g0576311/Ha412HOChr13g0582211/Ha412HOChr13g0584001/Ha412HOChr13g0584021/Ha412HOChr13g0620691/Ha412HOChr17g0805551	11	response to endoplasmic reticulum stress
7944	GO:0010069	GO:0010069	6/3323	11/26174	0.00108765	0.0231819	0.0208326	Ha412HOChr02g0084501/Ha412HOChr06g0276891/Ha412HOChr11g0489061/Ha412HOChr12g0560181/Ha412HOChr13g0602891/Ha412HOChr15g0715151	6	zygote asymmetric cytokinesis in embryo sac
10843	GO:0045454	GO:0045454	33/3323	152/26174	0.00130999	0.0273839	0.0246088	Ha412HOChr01g0015591/Ha412HOChr01g0018621/Ha412HOChr03g0112381/Ha412HOChr03g0119031/Ha412HOChr05g0200781/Ha412HOChr05g0208931/Ha412HOChr06g0260781/Ha412HOChr06g0284471/Ha412HOChr07g0314731/Ha412HOChr08g0337621/Ha412HOChr08g0354631/Ha412HOChr08g0354641/Ha412HOChr08g0355681/Ha412HOChr10g0431351/Ha412HOChr10g0433791/Ha412HOChr10g0461451/Ha412HOChr10g0462131/Ha412HOChr11g0515311/Ha412HOChr11g0516091/…	33	cell redox homeostasis
8279	GO:0010304	GO:0010304	7/3323	15/26174	0.0013382	0.0274456	0.0246643	Ha412HOChr05g0203081/Ha412HOChr06g0285561/Ha412HOChr07g0301991/Ha412HOChr14g0635421/Ha412HOChr16g0795531/Ha412HOChr17g0837401/Ha412HOChr17g0840271	7	PSII associated light-harvesting complex II catabolic process
7422	GO:0009828	GO:0009828	11/3323	33/26174	0.00180042	0.0362418	0.032569	Ha412HOChr01g0017001/Ha412HOChr07g0320511/Ha412HOChr08g0346521/Ha412HOChr09g0378741/Ha412HOChr09g0420801/Ha412HOChr11g0480791/Ha412HOChr11g0505231/Ha412HOChr12g0552061/Ha412HOChr14g0663071/Ha412HOChr17g0819551/Ha412HOChr17g0835161	11	plant-type cell wall loosening
3720	GO:0006464	GO:0006464	13/3323	43/26174	0.00196153	0.0367619	0.0330364	Ha412HOChr01g0007441/Ha412HOChr03g0126841/Ha412HOChr04g0182661/Ha412HOChr05g0219341/Ha412HOChr06g0266601/Ha412HOChr08g0346171/Ha412HOChr09g0423331/Ha412HOChr13g0585391/Ha412HOChr13g0585401/Ha412HOChr15g0702971/Ha412HOChr15g0702991/Ha412HOChr15g0703041/Ha412HOChr15g0726551	13	cellular protein modification process
4288	GO:0006730	GO:0006730	14/3323	48/26174	0.00195431	0.0367619	0.0330364	Ha412HOChr02g0081771/Ha412HOChr03g0115741/Ha412HOChr04g0189711/Ha412HOChr05g0226681/Ha412HOChr05g0226691/Ha412HOChr06g0277601/Ha412HOChr07g0310751/Ha412HOChr08g0354171/Ha412HOChr10g0455051/Ha412HOChr13g0602401/Ha412HOChr13g0632691/Ha412HOChr14g0655841/Ha412HOChr14g0692641/Ha412HOChr15g0727091	14	one-carbon metabolic process
6210	GO:0009411	GO:0009411	13/3323	43/26174	0.00196153	0.0367619	0.0330364	Ha412HOChr01g0018131/Ha412HOChr05g0232141/Ha412HOChr07g0304381/Ha412HOChr07g0320291/Ha412HOChr09g0375161/Ha412HOChr09g0391171/Ha412HOChr09g0426881/Ha412HOChr10g0453161/Ha412HOChr11g0480761/Ha412HOChr11g0480771/Ha412HOChr12g0575961/Ha412HOChr14g0683491/Ha412HOChr15g0745321	13	response to UV
9710	GO:0030150	GO:0030150	12/3323	38/26174	0.00191585	0.0367619	0.0330364	Ha412HOChr03g0124681/Ha412HOChr06g0267131/Ha412HOChr06g0278741/Ha412HOChr06g0285671/Ha412HOChr07g0319641/Ha412HOChr08g0357721/Ha412HOChr12g0542391/Ha412HOChr13g0596621/Ha412HOChr13g0629701/Ha412HOChr14g0688561/Ha412HOChr15g0713821/Ha412HOChr16g0764051	12	protein import into mitochondrial matrix
255	GO:0000470	GO:0000470	7/3323	16/26174	0.00211965	0.038401	0.0345094	Ha412HOChr01g0038691/Ha412HOChr02g0063441/Ha412HOChr05g0233191/Ha412HOChr07g0315781/Ha412HOChr09g0404161/Ha412HOChr09g0419471/Ha412HOChr14g0661371	7	maturation of LSU-rRNA
5068	GO:0009086	GO:0009086	7/3323	16/26174	0.00211965	0.038401	0.0345094	Ha412HOChr04g0189711/Ha412HOChr07g0313011/Ha412HOChr09g0406501/Ha412HOChr11g0482551/Ha412HOChr13g0599501/Ha412HOChr13g0599511/Ha412HOChr14g0679091	7	methionine biosynthetic process
6262	GO:0009416	GO:0009416	54/3323	289/26174	0.0022217	0.03959	0.0355779	Ha412HOChr01g0001051/Ha412HOChr01g0011151/Ha412HOChr01g0012421/Ha412HOChr01g0026141/Ha412HOChr01g0027041/Ha412HOChr02g0084581/Ha412HOChr03g0107991/Ha412HOChr03g0108001/Ha412HOChr03g0116131/Ha412HOChr03g0119481/Ha412HOChr04g0173591/Ha412HOChr04g0187831/Ha412HOChr04g0187851/Ha412HOChr04g0198471/Ha412HOChr05g0211981/Ha412HOChr05g0212201/Ha412HOChr05g0221371/Ha412HOChr05g0234991/Ha412HOChr05g0238781/…	54	response to light stimulus
7820	GO:0010020	GO:0010020	11/3323	34/26174	0.00235993	0.0413748	0.0371818	Ha412HOChr02g0066241/Ha412HOChr04g0186591/Ha412HOChr06g0247661/Ha412HOChr09g0396951/Ha412HOChr10g0430791/Ha412HOChr11g0493841/Ha412HOChr12g0545911/Ha412HOChr14g0633651/Ha412HOChr15g0702751/Ha412HOChr17g0832411/Ha412HOChr17g0832551	11	chloroplast fission
11129	GO:0051555	GO:0051555	10/3323	30/26174	0.00288146	0.0497167	0.0446783	Ha412HOChr01g0001051/Ha412HOChr03g0120741/Ha412HOChr07g0306771/Ha412HOChr10g0433151/Ha412HOChr10g0433201/Ha412HOChr10g0439071/Ha412HOChr13g0595631/Ha412HOChr13g0620301/Ha412HOChr15g0695341/Ha412HOChr15g0739921	10	flavonol biosynthetic process
4008	GO:0006526	GO:0006526	8/3323	21/26174	0.00293281	0.0498119	0.0447639	Ha412HOChr01g0028181/Ha412HOChr03g0109761/Ha412HOChr05g0203251/Ha412HOChr09g0394071/Ha412HOChr13g0622231/Ha412HOChr15g0696851/Ha412HOChr15g0699631/Ha412HOChr15g0744061	8	arginine biosynthetic process

## Sheet: ZT8_12
	ID	Description	GeneRatio	BgRatio	pvalue	p.adjust	qvalue	geneID	Count	desc
3232	GO:0009451	GO:0009451	82/4372	267/26174	9.92798e-09	1.17249e-05	1.12656e-05	Ha412HOChr01g0035911/Ha412HOChr01g0047391/Ha412HOChr02g0065741/Ha412HOChr02g0087861/Ha412HOChr03g0102961/Ha412HOChr03g0130431/Ha412HOChr03g0131481/Ha412HOChr03g0140641/Ha412HOChr04g0175061/Ha412HOChr04g0188071/Ha412HOChr04g0194921/Ha412HOChr04g0197071/Ha412HOChr05g0203271/Ha412HOChr05g0203781/Ha412HOChr05g0209121/Ha412HOChr05g0224451/Ha412HOChr05g0234461/Ha412HOChr05g0235891/Ha412HOChr06g0258361/…	82	RNA modification
189	GO:0000278	GO:0000278	41/4372	125/26174	7.76713e-06	0.00277236	0.00266376	Ha412HOChr00c02126g0866701/Ha412HOChr01g0021831/Ha412HOChr01g0029081/Ha412HOChr02g0074281/Ha412HOChr02g0077241/Ha412HOChr03g0114291/Ha412HOChr03g0135441/Ha412HOChr04g0156861/Ha412HOChr04g0168071/Ha412HOChr04g0174601/Ha412HOChr05g0200701/Ha412HOChr05g0227451/Ha412HOChr06g0254221/Ha412HOChr06g0258911/Ha412HOChr06g0279771/Ha412HOChr07g0289181/Ha412HOChr07g0289331/Ha412HOChr07g0311391/Ha412HOChr07g03…	41	mitotic cell cycle
687	GO:0006260	GO:0006260	31/4372	84/26174	6.7368e-06	0.00277236	0.00266376	Ha412HOChr01g0007691/Ha412HOChr02g0065171/Ha412HOChr04g0157481/Ha412HOChr04g0181891/Ha412HOChr05g0219721/Ha412HOChr05g0222321/Ha412HOChr05g0240571/Ha412HOChr06g0258781/Ha412HOChr06g0268741/Ha412HOChr07g0296391/Ha412HOChr07g0314671/Ha412HOChr08g0330371/Ha412HOChr08g0333811/Ha412HOChr08g0353011/Ha412HOChr08g0356141/Ha412HOChr09g0396861/Ha412HOChr10g0469801/Ha412HOChr11g0522911/Ha412HOChr12g0569481/…	31	DNA replication
2178	GO:0006302	GO:0006302	19/4372	41/26174	9.38987e-06	0.00277236	0.00266376	Ha412HOChr01g0001511/Ha412HOChr01g0029081/Ha412HOChr01g0034641/Ha412HOChr02g0050911/Ha412HOChr02g0050931/Ha412HOChr04g0150491/Ha412HOChr04g0195941/Ha412HOChr05g0208351/Ha412HOChr05g0209101/Ha412HOChr09g0398821/Ha412HOChr09g0403361/Ha412HOChr10g0469801/Ha412HOChr10g0477511/Ha412HOChr11g0485711/Ha412HOChr11g0513461/Ha412HOChr11g0522911/Ha412HOChr15g0705901/Ha412HOChr15g0718521/Ha412HOChr16g0782061	19	double-strand break repair
4216	GO:0051301	GO:0051301	73/4372	272/26174	1.56815e-05	0.00370398	0.00355888	Ha412HOChr01g0003261/Ha412HOChr01g0016621/Ha412HOChr01g0032621/Ha412HOChr02g0081811/Ha412HOChr02g0087291/Ha412HOChr03g0108641/Ha412HOChr03g0113471/Ha412HOChr03g0117211/Ha412HOChr03g0133981/Ha412HOChr04g0167301/Ha412HOChr04g0169391/Ha412HOChr04g0170481/Ha412HOChr04g0176871/Ha412HOChr04g0179401/Ha412HOChr04g0187251/Ha412HOChr04g0197641/Ha412HOChr05g0203301/Ha412HOChr05g0210801/Ha412HOChr05g0219271/…	73	cell division
2987	GO:0006526	GO:0006526	12/4372	21/26174	3.06716e-05	0.00603718	0.00580069	Ha412HOChr01g0028181/Ha412HOChr02g0057291/Ha412HOChr03g0109761/Ha412HOChr05g0237771/Ha412HOChr11g0511801/Ha412HOChr14g0671391/Ha412HOChr14g0679281/Ha412HOChr15g0696851/Ha412HOChr15g0699631/Ha412HOChr15g0744061/Ha412HOChr16g0760391/Ha412HOChr16g0798301	12	arginine biosynthetic process
324	GO:0000381	GO:0000381	21/4372	53/26174	5.9966e-05	0.0101171	0.00972081	Ha412HOChr02g0053861/Ha412HOChr03g0092301/Ha412HOChr03g0105231/Ha412HOChr03g0141721/Ha412HOChr04g0171831/Ha412HOChr04g0186181/Ha412HOChr04g0198571/Ha412HOChr05g0217641/Ha412HOChr05g0221191/Ha412HOChr06g0254021/Ha412HOChr07g0320411/Ha412HOChr08g0341321/Ha412HOChr09g0402981/Ha412HOChr10g0453231/Ha412HOChr11g0510471/Ha412HOChr11g0521271/Ha412HOChr13g0603661/Ha412HOChr13g0613001/Ha412HOChr14g0651781/…	21	regulation of alternative mRNA splicing, via spliceosome
1047	GO:0006281	GO:0006281	65/4372	246/26174	7.3743e-05	0.0108863	0.0104599	Ha412HOChr00c01240g0865911/Ha412HOChr01g0008811/Ha412HOChr01g0016621/Ha412HOChr01g0025091/Ha412HOChr01g0039151/Ha412HOChr01g0039161/Ha412HOChr02g0050511/Ha412HOChr02g0065171/Ha412HOChr02g0086161/Ha412HOChr03g0106001/Ha412HOChr03g0130921/Ha412HOChr03g0144741/Ha412HOChr04g0178891/Ha412HOChr04g0179051/Ha412HOChr04g0181891/Ha412HOChr04g0182411/Ha412HOChr04g0187251/Ha412HOChr04g0195941/Ha412HOChr04g01…	65	DNA repair
4122	GO:0045292	GO:0045292	18/4372	43/26174	8.55799e-05	0.01123	0.0107901	Ha412HOChr03g0092301/Ha412HOChr04g0171831/Ha412HOChr04g0186181/Ha412HOChr05g0217641/Ha412HOChr05g0221191/Ha412HOChr06g0254021/Ha412HOChr07g0311671/Ha412HOChr07g0320411/Ha412HOChr08g0341321/Ha412HOChr08g0360901/Ha412HOChr09g0402981/Ha412HOChr10g0453231/Ha412HOChr11g0510471/Ha412HOChr11g0521271/Ha412HOChr13g0603661/Ha412HOChr14g0651781/Ha412HOChr14g0661101/Ha412HOChr17g0856671	18	mRNA cis splicing, via spliceosome
4020	GO:0042023	GO:0042023	13/4372	27/26174	0.000150491	0.017773	0.0170768	Ha412HOChr00c02126g0866701/Ha412HOChr02g0074281/Ha412HOChr03g0133981/Ha412HOChr05g0203301/Ha412HOChr05g0235801/Ha412HOChr06g0254221/Ha412HOChr06g0263741/Ha412HOChr06g0263801/Ha412HOChr06g0284301/Ha412HOChr11g0523361/Ha412HOChr16g0767421/Ha412HOChr17g0811831/Ha412HOChr17g0854391	13	DNA endoreduplication
444	GO:0002181	GO:0002181	26/4372	77/26174	0.000199343	0.0196187	0.0188502	Ha412HOChr01g0029001/Ha412HOChr01g0031631/Ha412HOChr03g0093531/Ha412HOChr03g0095371/Ha412HOChr03g0123421/Ha412HOChr04g0173641/Ha412HOChr05g0220801/Ha412HOChr06g0250781/Ha412HOChr06g0282261/Ha412HOChr08g0346571/Ha412HOChr10g0435691/Ha412HOChr10g0451781/Ha412HOChr11g0496951/Ha412HOChr11g0511931/Ha412HOChr11g0523291/Ha412HOChr12g0542731/Ha412HOChr12g0542931/Ha412HOChr12g0556971/Ha412HOChr13g0594341/…	26	cytoplasmic translation
3154	GO:0009089	GO:0009089	10/4372	18/26174	0.000198479	0.0196187	0.0188502	Ha412HOChr02g0049741/Ha412HOChr05g0239741/Ha412HOChr06g0263591/Ha412HOChr07g0311541/Ha412HOChr09g0388821/Ha412HOChr10g0454051/Ha412HOChr13g0607041/Ha412HOChr14g0679321/Ha412HOChr16g0781431/Ha412HOChr17g0828231	10	lysine biosynthetic process via diaminopimelate
1	GO:0000226	GO:0000226	24/4372	71/26174	0.000338805	0.0307791	0.0295734	Ha412HOChr01g0021831/Ha412HOChr02g0077241/Ha412HOChr03g0114291/Ha412HOChr04g0168071/Ha412HOChr04g0174601/Ha412HOChr04g0192261/Ha412HOChr05g0200701/Ha412HOChr07g0289181/Ha412HOChr07g0289331/Ha412HOChr08g0347291/Ha412HOChr09g0396141/Ha412HOChr10g0443331/Ha412HOChr10g0443341/Ha412HOChr10g0468221/Ha412HOChr11g0505751/Ha412HOChr11g0531191/Ha412HOChr12g0542291/Ha412HOChr13g0582341/Ha412HOChr13g0589921/…	24	microtubule cytoskeleton organization
2355	GO:0006397	GO:0006397	62/4372	246/26174	0.000428856	0.0337652	0.0324425	Ha412HOChr01g0007661/Ha412HOChr01g0034151/Ha412HOChr01g0035911/Ha412HOChr02g0082341/Ha412HOChr02g0088711/Ha412HOChr03g0102961/Ha412HOChr03g0124651/Ha412HOChr03g0124661/Ha412HOChr03g0141721/Ha412HOChr04g0145741/Ha412HOChr04g0149651/Ha412HOChr04g0168021/Ha412HOChr04g0196111/Ha412HOChr04g0198571/Ha412HOChr05g0203751/Ha412HOChr05g0233891/Ha412HOChr06g0247401/Ha412HOChr06g0248021/Ha412HOChr06g0256901/…	62	mRNA processing
3099	GO:0007059	GO:0007059	17/4372	44/26174	0.000421846	0.0337652	0.0324425	Ha412HOChr01g0007691/Ha412HOChr01g0016621/Ha412HOChr01g0027871/Ha412HOChr03g0113471/Ha412HOChr04g0173111/Ha412HOChr04g0174601/Ha412HOChr04g0187251/Ha412HOChr05g0200701/Ha412HOChr09g0393081/Ha412HOChr09g0418631/Ha412HOChr11g0481611/Ha412HOChr12g0571741/Ha412HOChr15g0707021/Ha412HOChr15g0714001/Ha412HOChr16g0773591/Ha412HOChr16g0785411/Ha412HOChr17g0808111	17	chromosome segregation

## Sheet: ZT12_16
	ID	Description	GeneRatio	BgRatio	pvalue	p.adjust	qvalue	geneID	Count	desc
936	GO:0009451	GO:0009451	145/3023	267/26174	1.51309e-65	1.61749e-62	1.56724e-62	Ha412HOChr00c00706g0865071/Ha412HOChr01g0018101/Ha412HOChr01g0029771/Ha412HOChr01g0029851/Ha412HOChr01g0034091/Ha412HOChr01g0047721/Ha412HOChr02g0054591/Ha412HOChr02g0065991/Ha412HOChr02g0079881/Ha412HOChr02g0083501/Ha412HOChr02g0089451/Ha412HOChr03g0092461/Ha412HOChr03g0095571/Ha412HOChr03g0099671/Ha412HOChr03g0101591/Ha412HOChr03g0102961/Ha412HOChr03g0104111/Ha412HOChr03g0108841/Ha412HOChr03g01…	145	RNA modification
594	GO:0007018	GO:0007018	35/3023	94/26174	9.59721e-11	5.12971e-08	4.97034e-08	Ha412HOChr01g0035621/Ha412HOChr01g0041901/Ha412HOChr02g0063901/Ha412HOChr02g0067051/Ha412HOChr02g0077311/Ha412HOChr02g0091651/Ha412HOChr03g0092361/Ha412HOChr03g0116891/Ha412HOChr04g0170291/Ha412HOChr04g0183891/Ha412HOChr04g0183901/Ha412HOChr05g0203791/Ha412HOChr05g0241401/Ha412HOChr05g0244611/Ha412HOChr06g0263301/Ha412HOChr06g0264011/Ha412HOChr07g0300691/Ha412HOChr08g0339761/Ha412HOChr08g0339771/…	35	microtubule-based movement
354	GO:0000278	GO:0000278	39/3023	125/26174	3.38685e-09	1.20685e-06	1.16936e-06	Ha412HOChr00c02126g0866701/Ha412HOChr01g0011571/Ha412HOChr01g0034961/Ha412HOChr02g0074281/Ha412HOChr02g0077241/Ha412HOChr03g0114291/Ha412HOChr03g0141861/Ha412HOChr04g0168071/Ha412HOChr04g0171161/Ha412HOChr05g0200701/Ha412HOChr05g0227451/Ha412HOChr06g0267631/Ha412HOChr07g0311391/Ha412HOChr08g0347291/Ha412HOChr08g0371971/Ha412HOChr09g0398821/Ha412HOChr09g0407511/Ha412HOChr09g0427281/Ha412HOChr10g04…	39	mitotic cell cycle
3562	GO:0080156	GO:0080156	20/3023	44/26174	1.86113e-08	4.97387e-06	4.81935e-06	Ha412HOChr02g0065991/Ha412HOChr02g0090811/Ha412HOChr03g0095571/Ha412HOChr03g0099671/Ha412HOChr04g0167541/Ha412HOChr05g0203781/Ha412HOChr06g0253101/Ha412HOChr07g0323021/Ha412HOChr07g0323391/Ha412HOChr10g0443051/Ha412HOChr13g0624831/Ha412HOChr13g0628281/Ha412HOChr14g0635371/Ha412HOChr15g0706291/Ha412HOChr15g0708051/Ha412HOChr15g0715201/Ha412HOChr15g0715531/Ha412HOChr16g0752981/Ha412HOChr16g0770391/…	20	mitochondrial mRNA modification
166	GO:0000226	GO:0000226	23/3023	71/26174	2.60119e-06	0.000463446	0.000449048	Ha412HOChr01g0034961/Ha412HOChr02g0077241/Ha412HOChr03g0106031/Ha412HOChr03g0114291/Ha412HOChr04g0168071/Ha412HOChr04g0171161/Ha412HOChr05g0200701/Ha412HOChr06g0267631/Ha412HOChr08g0347291/Ha412HOChr08g0371971/Ha412HOChr09g0407511/Ha412HOChr10g0443331/Ha412HOChr11g0481901/Ha412HOChr11g0506221/Ha412HOChr11g0521221/Ha412HOChr12g0567031/Ha412HOChr13g0589911/Ha412HOChr13g0597801/Ha412HOChr14g0660481/…	23	microtubule cytoskeleton organization
3131	GO:0030308	GO:0030308	17/3023	43/26174	2.39883e-06	0.000463446	0.000449048	Ha412HOChr01g0045931/Ha412HOChr03g0096571/Ha412HOChr09g0412191/Ha412HOChr09g0412221/Ha412HOChr09g0412231/Ha412HOChr09g0412301/Ha412HOChr09g0412361/Ha412HOChr09g0412401/Ha412HOChr11g0490151/Ha412HOChr12g0540791/Ha412HOChr12g0541411/Ha412HOChr14g0635361/Ha412HOChr14g0651451/Ha412HOChr15g0735061/Ha412HOChr15g0735181/Ha412HOChr15g0735221/Ha412HOChr17g0841811	17	negative regulation of cell growth
710	GO:0007088	GO:0007088	16/3023	41/26174	5.78772e-06	0.000773384	0.000749357	Ha412HOChr00c02126g0866701/Ha412HOChr01g0011571/Ha412HOChr02g0074281/Ha412HOChr03g0141861/Ha412HOChr05g0227451/Ha412HOChr09g0427281/Ha412HOChr10g0430821/Ha412HOChr11g0496601/Ha412HOChr13g0608841/Ha412HOChr13g0627281/Ha412HOChr14g0634451/Ha412HOChr15g0705071/Ha412HOChr15g0720681/Ha412HOChr15g0723641/Ha412HOChr16g0802841/Ha412HOChr17g0811831	16	regulation of mitotic nuclear division
2936	GO:0010483	GO:0010483	16/3023	41/26174	5.78772e-06	0.000773384	0.000749357	Ha412HOChr01g0045931/Ha412HOChr03g0096571/Ha412HOChr09g0412191/Ha412HOChr09g0412221/Ha412HOChr09g0412231/Ha412HOChr09g0412301/Ha412HOChr09g0412361/Ha412HOChr09g0412401/Ha412HOChr11g0487071/Ha412HOChr12g0540791/Ha412HOChr12g0541411/Ha412HOChr14g0635361/Ha412HOChr14g0651451/Ha412HOChr15g0735061/Ha412HOChr15g0735181/Ha412HOChr15g0735221	16	pollen tube reception
3031	GO:0016045	GO:0016045	9/3023	15/26174	9.41046e-06	0.00106719	0.00103403	Ha412HOChr01g0012821/Ha412HOChr04g0186781/Ha412HOChr04g0186791/Ha412HOChr04g0186871/Ha412HOChr04g0186891/Ha412HOChr05g0240661/Ha412HOChr07g0324831/Ha412HOChr13g0583861/Ha412HOChr14g0674411	9	detection of bacterium
3776	GO:1900865	GO:1900865	11/3023	22/26174	9.98303e-06	0.00106719	0.00103403	Ha412HOChr03g0144281/Ha412HOChr05g0234611/Ha412HOChr05g0235891/Ha412HOChr09g0386651/Ha412HOChr09g0422281/Ha412HOChr10g0467351/Ha412HOChr12g0544201/Ha412HOChr12g0546081/Ha412HOChr12g0547111/Ha412HOChr12g0550281/Ha412HOChr13g0628281	11	chloroplast RNA modification
489	GO:0007017	GO:0007017	18/3023	54/26174	2.01056e-05	0.0019539	0.0018932	Ha412HOChr01g0034961/Ha412HOChr02g0077241/Ha412HOChr03g0114291/Ha412HOChr04g0168071/Ha412HOChr06g0267631/Ha412HOChr08g0371971/Ha412HOChr09g0377301/Ha412HOChr09g0407511/Ha412HOChr10g0443331/Ha412HOChr11g0481901/Ha412HOChr11g0521221/Ha412HOChr12g0540551/Ha412HOChr12g0567031/Ha412HOChr13g0597801/Ha412HOChr14g0660481/Ha412HOChr17g0804491/Ha412HOChr17g0823471/Ha412HOChr17g0846941	18	microtubule-based process
1	GO:0000079	GO:0000079	18/3023	55/26174	2.66786e-05	0.0021938	0.00212564	Ha412HOChr00c02126g0866701/Ha412HOChr01g0011571/Ha412HOChr01g0030641/Ha412HOChr02g0074281/Ha412HOChr03g0099771/Ha412HOChr03g0141861/Ha412HOChr05g0227451/Ha412HOChr09g0427281/Ha412HOChr10g0430821/Ha412HOChr11g0496601/Ha412HOChr13g0608841/Ha412HOChr13g0627281/Ha412HOChr14g0634451/Ha412HOChr15g0705071/Ha412HOChr15g0720681/Ha412HOChr15g0723641/Ha412HOChr16g0802841/Ha412HOChr17g0811831	18	regulation of cyclin-dependent protein serine/threonine kinase activity
3249	GO:0031425	GO:0031425	10/3023	20/26174	2.56176e-05	0.0021938	0.00212564	Ha412HOChr01g0018101/Ha412HOChr03g0141881/Ha412HOChr04g0165941/Ha412HOChr07g0312871/Ha412HOChr08g0364641/Ha412HOChr08g0371271/Ha412HOChr14g0674311/Ha412HOChr15g0720371/Ha412HOChr15g0729831/Ha412HOChr16g0755581	10	chloroplast RNA processing
3321	GO:0045787	GO:0045787	16/3023	47/26174	4.28567e-05	0.00327241	0.00317075	Ha412HOChr00c02126g0866701/Ha412HOChr01g0011571/Ha412HOChr02g0074281/Ha412HOChr03g0141861/Ha412HOChr05g0227451/Ha412HOChr09g0427281/Ha412HOChr10g0430821/Ha412HOChr11g0496601/Ha412HOChr13g0608841/Ha412HOChr13g0627281/Ha412HOChr14g0634451/Ha412HOChr15g0705071/Ha412HOChr15g0720681/Ha412HOChr15g0723641/Ha412HOChr16g0802841/Ha412HOChr17g0811831	16	positive regulation of cell cycle
2794	GO:0010118	GO:0010118	27/3023	107/26174	6.33316e-05	0.00451344	0.00437322	Ha412HOChr01g0045931/Ha412HOChr03g0096571/Ha412HOChr04g0179631/Ha412HOChr04g0186101/Ha412HOChr06g0249391/Ha412HOChr09g0412191/Ha412HOChr09g0412221/Ha412HOChr09g0412231/Ha412HOChr09g0412301/Ha412HOChr09g0412361/Ha412HOChr09g0412401/Ha412HOChr11g0496011/Ha412HOChr11g0523301/Ha412HOChr11g0523321/Ha412HOChr11g0533111/Ha412HOChr12g0540791/Ha412HOChr12g0541411/Ha412HOChr14g0635361/Ha412HOChr14g0651451/…	27	stomatal movement
871	GO:0007346	GO:0007346	9/3023	19/26174	0.000112578	0.00752162	0.00728795	Ha412HOChr01g0032621/Ha412HOChr04g0179401/Ha412HOChr06g0260851/Ha412HOChr08g0337721/Ha412HOChr10g0443091/Ha412HOChr12g0553001/Ha412HOChr12g0553011/Ha412HOChr13g0586141/Ha412HOChr17g0813541	9	regulation of mitotic cell cycle
1724	GO:0009741	GO:0009741	31/3023	138/26174	0.000197115	0.0123951	0.01201	Ha412HOChr01g0045931/Ha412HOChr01g0046761/Ha412HOChr03g0096571/Ha412HOChr04g0172981/Ha412HOChr04g0172991/Ha412HOChr05g0225711/Ha412HOChr05g0225771/Ha412HOChr08g0334811/Ha412HOChr08g0335301/Ha412HOChr09g0412191/Ha412HOChr09g0412221/Ha412HOChr09g0412231/Ha412HOChr09g0412301/Ha412HOChr09g0412361/Ha412HOChr09g0412401/Ha412HOChr11g0525621/Ha412HOChr11g0531471/Ha412HOChr11g0531481/Ha412HOChr11g0532141/…	31	response to brassinosteroid
792	GO:0007338	GO:0007338	18/3023	64/26174	0.000240662	0.0126147	0.0122228	Ha412HOChr01g0045931/Ha412HOChr03g0096571/Ha412HOChr05g0213371/Ha412HOChr09g0412191/Ha412HOChr09g0412221/Ha412HOChr09g0412231/Ha412HOChr09g0412301/Ha412HOChr09g0412361/Ha412HOChr09g0412401/Ha412HOChr10g0469991/Ha412HOChr12g0540791/Ha412HOChr12g0541411/Ha412HOChr14g0635361/Ha412HOChr14g0651451/Ha412HOChr15g0735061/Ha412HOChr15g0735091/Ha412HOChr15g0735181/Ha412HOChr15g0735221	18	single fertilization
3233	GO:0031000	GO:0031000	7/3023	13/26174	0.00024781	0.0126147	0.0122228	Ha412HOChr05g0242431/Ha412HOChr05g0242441/Ha412HOChr05g0242451/Ha412HOChr05g0242461/Ha412HOChr05g0242471/Ha412HOChr05g0242491/Ha412HOChr11g0510791	7	response to caffeine
3305	GO:0032355	GO:0032355	7/3023	13/26174	0.00024781	0.0126147	0.0122228	Ha412HOChr05g0242431/Ha412HOChr05g0242441/Ha412HOChr05g0242451/Ha412HOChr05g0242461/Ha412HOChr05g0242471/Ha412HOChr05g0242491/Ha412HOChr11g0510791	7	response to estradiol
3728	GO:1900039	GO:1900039	7/3023	13/26174	0.00024781	0.0126147	0.0122228	Ha412HOChr05g0242431/Ha412HOChr05g0242441/Ha412HOChr05g0242451/Ha412HOChr05g0242461/Ha412HOChr05g0242471/Ha412HOChr05g0242491/Ha412HOChr11g0510791	7	positive regulation of cellular response to hypoxia
3458	GO:0051726	GO:0051726	24/3023	99/26174	0.000303471	0.0147459	0.0142878	Ha412HOChr00c02126g0866701/Ha412HOChr01g0000701/Ha412HOChr01g0011571/Ha412HOChr01g0030641/Ha412HOChr02g0074281/Ha412HOChr03g0141861/Ha412HOChr04g0174441/Ha412HOChr05g0227451/Ha412HOChr05g0232261/Ha412HOChr09g0385841/Ha412HOChr09g0427281/Ha412HOChr10g0430821/Ha412HOChr11g0496601/Ha412HOChr12g0540301/Ha412HOChr13g0608841/Ha412HOChr13g0627281/Ha412HOChr14g0634451/Ha412HOChr14g0650231/Ha412HOChr14g06…	24	regulation of cell cycle
2921	GO:0010359	GO:0010359	6/3023	10/26174	0.000327803	0.0152357	0.0147624	Ha412HOChr04g0186781/Ha412HOChr04g0186791/Ha412HOChr04g0186871/Ha412HOChr04g0186891/Ha412HOChr07g0324831/Ha412HOChr15g0713641	6	regulation of anion channel activity
2587	GO:0009791	GO:0009791	31/3023	145/26174	0.000493222	0.0219689	0.0212864	Ha412HOChr01g0045931/Ha412HOChr01g0046761/Ha412HOChr02g0077541/Ha412HOChr03g0096571/Ha412HOChr04g0162231/Ha412HOChr05g0225711/Ha412HOChr05g0225771/Ha412HOChr07g0290271/Ha412HOChr07g0290991/Ha412HOChr08g0355191/Ha412HOChr09g0412191/Ha412HOChr09g0412221/Ha412HOChr09g0412231/Ha412HOChr09g0412301/Ha412HOChr09g0412361/Ha412HOChr09g0412401/Ha412HOChr11g0525621/Ha412HOChr11g0531471/Ha412HOChr11g0531481/…	31	post-embryonic development
1927	GO:0009742	GO:0009742	39/3023	197/26174	0.00052727	0.0225461	0.0218456	Ha412HOChr01g0045931/Ha412HOChr01g0046761/Ha412HOChr02g0064141/Ha412HOChr03g0096571/Ha412HOChr04g0172981/Ha412HOChr04g0172991/Ha412HOChr05g0225711/Ha412HOChr05g0225771/Ha412HOChr06g0285571/Ha412HOChr09g0412191/Ha412HOChr09g0412221/Ha412HOChr09g0412231/Ha412HOChr09g0412301/Ha412HOChr09g0412361/Ha412HOChr09g0412401/Ha412HOChr10g0435171/Ha412HOChr10g0440411/Ha412HOChr10g0466791/Ha412HOChr11g0506131/…	39	brassinosteroid mediated signaling pathway
3051	GO:0016554	GO:0016554	11/3023	32/26174	0.000608457	0.0250169	0.0242397	Ha412HOChr03g0099671/Ha412HOChr05g0234611/Ha412HOChr05g0235891/Ha412HOChr07g0310341/Ha412HOChr09g0386651/Ha412HOChr09g0422281/Ha412HOChr10g0467351/Ha412HOChr12g0546081/Ha412HOChr12g0550281/Ha412HOChr15g0706291/Ha412HOChr16g0752981	11	cytidine to uridine editing
3369	GO:0051321	GO:0051321	17/3023	66/26174	0.00106759	0.0422685	0.0409554	Ha412HOChr01g0012411/Ha412HOChr03g0095261/Ha412HOChr03g0113471/Ha412HOChr05g0219271/Ha412HOChr06g0254091/Ha412HOChr08g0346201/Ha412HOChr08g0348201/Ha412HOChr09g0416231/Ha412HOChr10g0462201/Ha412HOChr15g0707021/Ha412HOChr15g0732481/Ha412HOChr15g0739301/Ha412HOChr16g0748001/Ha412HOChr16g0752081/Ha412HOChr17g0812181/Ha412HOChr17g0835011/Ha412HOChr17g0837441	17	meiotic cell cycle
898	GO:0009413	GO:0009413	7/3023	16/26174	0.00120619	0.0460506	0.04462	Ha412HOChr05g0242431/Ha412HOChr05g0242441/Ha412HOChr05g0242451/Ha412HOChr05g0242461/Ha412HOChr05g0242471/Ha412HOChr05g0242491/Ha412HOChr11g0510791	7	response to flooding

## Sheet: ZT16_20
	ID	Description	GeneRatio	BgRatio	pvalue	p.adjust	qvalue	geneID	Count	desc
1	GO:0006914	GO:0006914	19/3604	44/26174	1.83298e-06	0.00198723	0.00190148	Ha412HOChr01g0009841/Ha412HOChr04g0190101/Ha412HOChr05g0239561/Ha412HOChr05g0240811/Ha412HOChr06g0275961/Ha412HOChr07g0298751/Ha412HOChr08g0362171/Ha412HOChr10g0436961/Ha412HOChr10g0437721/Ha412HOChr10g0466401/Ha412HOChr11g0497011/Ha412HOChr11g0497041/Ha412HOChr12g0535171/Ha412HOChr13g0594271/Ha412HOChr13g0633181/Ha412HOChr14g0633671/Ha412HOChr15g0695071/Ha412HOChr15g0697671/Ha412HOChr16g0803621	19	autophagy
236	GO:0009626	GO:0009626	42/3604	150/26174	3.61643e-06	0.00198723	0.00190148	Ha412HOChr01g0030861/Ha412HOChr01g0043971/Ha412HOChr02g0059341/Ha412HOChr02g0059361/Ha412HOChr02g0066711/Ha412HOChr02g0066721/Ha412HOChr02g0091801/Ha412HOChr03g0103641/Ha412HOChr03g0107701/Ha412HOChr03g0110191/Ha412HOChr04g0145211/Ha412HOChr05g0235651/Ha412HOChr05g0240601/Ha412HOChr05g0240661/Ha412HOChr06g0283841/Ha412HOChr06g0283851/Ha412HOChr06g0284001/Ha412HOChr06g0285971/Ha412HOChr07g0297801/…	42	plant-type hypersensitive response
165	GO:0007166	GO:0007166	21/3604	58/26174	1.51883e-05	0.00556399	0.00532391	Ha412HOChr03g0136681/Ha412HOChr05g0205181/Ha412HOChr08g0370831/Ha412HOChr09g0376691/Ha412HOChr10g0442621/Ha412HOChr10g0442771/Ha412HOChr10g0443031/Ha412HOChr12g0574341/Ha412HOChr12g0574351/Ha412HOChr14g0653151/Ha412HOChr14g0670451/Ha412HOChr14g0670591/Ha412HOChr14g0670641/Ha412HOChr14g0670651/Ha412HOChr14g0670681/Ha412HOChr14g0686341/Ha412HOChr14g0686381/Ha412HOChr15g0705711/Ha412HOChr15g0726231/…	21	cell surface receptor signaling pathway
1254	GO:0009826	GO:0009826	56/3604	239/26174	3.66591e-05	0.0100721	0.00963748	Ha412HOChr01g0012231/Ha412HOChr01g0046241/Ha412HOChr01g0046761/Ha412HOChr02g0074131/Ha412HOChr03g0105801/Ha412HOChr03g0106421/Ha412HOChr03g0122981/Ha412HOChr03g0127781/Ha412HOChr03g0131871/Ha412HOChr03g0136681/Ha412HOChr04g0165901/Ha412HOChr05g0205341/Ha412HOChr05g0232531/Ha412HOChr05g0234121/Ha412HOChr05g0236701/Ha412HOChr06g0255641/Ha412HOChr06g0256801/Ha412HOChr07g0293611/Ha412HOChr07g0308301/…	56	unidimensional cell growth
594	GO:0009742	GO:0009742	46/3604	197/26174	0.000188272	0.0344851	0.0329971	Ha412HOChr01g0005011/Ha412HOChr01g0046241/Ha412HOChr01g0046761/Ha412HOChr02g0064141/Ha412HOChr03g0100111/Ha412HOChr03g0122981/Ha412HOChr03g0127781/Ha412HOChr03g0131871/Ha412HOChr04g0148321/Ha412HOChr04g0159991/Ha412HOChr04g0168121/Ha412HOChr04g0172981/Ha412HOChr04g0172991/Ha412HOChr04g0180711/Ha412HOChr04g0181031/Ha412HOChr05g0210041/Ha412HOChr05g0210051/Ha412HOChr06g0285571/Ha412HOChr08g0371901/…	46	brassinosteroid mediated signaling pathway
3320	GO:0051513	GO:0051513	8/3604	14/26174	0.000177029	0.0344851	0.0329971	Ha412HOChr01g0004261/Ha412HOChr05g0234121/Ha412HOChr08g0367971/Ha412HOChr09g0412521/Ha412HOChr14g0674801/Ha412HOChr15g0706161/Ha412HOChr15g0734811/Ha412HOChr17g0822481	8	regulation of monopolar cell growth
1952	GO:0050832	GO:0050832	83/3604	415/26174	0.00026062	0.0409174	0.0391518	Ha412HOChr00c00336g0864151/Ha412HOChr00c01232g0865861/Ha412HOChr01g0018381/Ha412HOChr02g0083621/Ha412HOChr02g0088491/Ha412HOChr02g0089101/Ha412HOChr02g0091681/Ha412HOChr02g0091691/Ha412HOChr03g0102371/Ha412HOChr03g0102391/Ha412HOChr04g0148321/Ha412HOChr04g0158071/Ha412HOChr04g0170101/Ha412HOChr04g0176341/Ha412HOChr04g0194891/Ha412HOChr05g0215881/Ha412HOChr05g0226421/Ha412HOChr05g0239561/Ha412HOCh…	83	defense response to fungus

## Sheet: ZT20_24
	ID	Description	GeneRatio	BgRatio	pvalue	p.adjust	qvalue	geneID	Count	desc
940	GO:0009734	GO:0009734	65/4139	237/26174	3.49772e-06	0.00156053	0.00147655	Ha412HOChr01g0002361/Ha412HOChr01g0004341/Ha412HOChr01g0045541/Ha412HOChr02g0052741/Ha412HOChr02g0082371/Ha412HOChr03g0092151/Ha412HOChr03g0103791/Ha412HOChr03g0105261/Ha412HOChr03g0126681/Ha412HOChr04g0147921/Ha412HOChr04g0178131/Ha412HOChr04g0178961/Ha412HOChr04g0179831/Ha412HOChr05g0232321/Ha412HOChr05g0238471/Ha412HOChr06g0255191/Ha412HOChr06g0256981/Ha412HOChr06g0276861/Ha412HOChr07g0294971/…	65	auxin-activated signaling pathway
1814	GO:0010311	GO:0010311	37/4139	107/26174	1.43777e-06	0.00156053	0.00147655	Ha412HOChr01g0002361/Ha412HOChr01g0024721/Ha412HOChr03g0092151/Ha412HOChr03g0101971/Ha412HOChr03g0103791/Ha412HOChr04g0163351/Ha412HOChr08g0344121/Ha412HOChr08g0344831/Ha412HOChr08g0356091/Ha412HOChr08g0365441/Ha412HOChr09g0384131/Ha412HOChr09g0396721/Ha412HOChr09g0411781/Ha412HOChr10g0437381/Ha412HOChr10g0448461/Ha412HOChr10g0448481/Ha412HOChr10g0452591/Ha412HOChr10g0452601/Ha412HOChr10g0452611/…	37	lateral root formation
1944	GO:0048364	GO:0048364	89/4139	355/26174	4.04632e-06	0.00156053	0.00147655	Ha412HOChr01g0000851/Ha412HOChr01g0011941/Ha412HOChr01g0015261/Ha412HOChr01g0024721/Ha412HOChr01g0037501/Ha412HOChr01g0045541/Ha412HOChr01g0046631/Ha412HOChr02g0081311/Ha412HOChr02g0086401/Ha412HOChr02g0087521/Ha412HOChr02g0087531/Ha412HOChr03g0092341/Ha412HOChr03g0101971/Ha412HOChr03g0111081/Ha412HOChr03g0121481/Ha412HOChr03g0135571/Ha412HOChr05g0207491/Ha412HOChr05g0212311/Ha412HOChr05g0218231/…	89	root development
2740	GO:0048527	GO:0048527	25/4139	70/26174	3.76025e-05	0.0108765	0.0102912	Ha412HOChr01g0025701/Ha412HOChr01g0033091/Ha412HOChr03g0092151/Ha412HOChr03g0103791/Ha412HOChr03g0138231/Ha412HOChr03g0139411/Ha412HOChr06g0259051/Ha412HOChr06g0268301/Ha412HOChr07g0294971/Ha412HOChr08g0359071/Ha412HOChr09g0384131/Ha412HOChr09g0413691/Ha412HOChr09g0422771/Ha412HOChr09g0428431/Ha412HOChr10g0468561/Ha412HOChr11g0500091/Ha412HOChr11g0522581/Ha412HOChr12g0533811/Ha412HOChr12g0561701/…	25	lateral root development
1	GO:0000122	GO:0000122	21/4139	58/26174	0.000122568	0.0202588	0.0191686	Ha412HOChr03g0139411/Ha412HOChr04g0163051/Ha412HOChr04g0170841/Ha412HOChr04g0170871/Ha412HOChr07g0294761/Ha412HOChr07g0317641/Ha412HOChr08g0351891/Ha412HOChr09g0428431/Ha412HOChr10g0437481/Ha412HOChr10g0437491/Ha412HOChr10g0437531/Ha412HOChr10g0437541/Ha412HOChr10g0437551/Ha412HOChr10g0437561/Ha412HOChr11g0515191/Ha412HOChr13g0598731/Ha412HOChr14g0659621/Ha412HOChr15g0696111/Ha412HOChr15g0712921/…	21	negative regulation of transcription by RNA polymerase II
266	GO:0009294	GO:0009294	21/4139	58/26174	0.000122568	0.0202588	0.0191686	Ha412HOChr02g0052741/Ha412HOChr02g0086401/Ha412HOChr02g0086451/Ha412HOChr03g0121481/Ha412HOChr03g0128841/Ha412HOChr08g0348371/Ha412HOChr08g0369111/Ha412HOChr09g0409611/Ha412HOChr09g0415341/Ha412HOChr10g0471641/Ha412HOChr10g0471661/Ha412HOChr11g0489251/Ha412HOChr11g0516891/Ha412HOChr12g0542521/Ha412HOChr14g0673021/Ha412HOChr14g0677381/Ha412HOChr14g0677391/Ha412HOChr14g0677411/Ha412HOChr14g0677421/…	21	DNA mediated transformation
1554	GO:0009958	GO:0009958	21/4139	58/26174	0.000122568	0.0202588	0.0191686	Ha412HOChr01g0015261/Ha412HOChr04g0178961/Ha412HOChr06g0255191/Ha412HOChr06g0261181/Ha412HOChr09g0408311/Ha412HOChr09g0413691/Ha412HOChr09g0422771/Ha412HOChr10g0459121/Ha412HOChr12g0575561/Ha412HOChr12g0579841/Ha412HOChr13g0608151/Ha412HOChr14g0674611/Ha412HOChr14g0688551/Ha412HOChr15g0734111/Ha412HOChr15g0734121/Ha412HOChr16g0755501/Ha412HOChr16g0799661/Ha412HOChr17g0829601/Ha412HOChr17g0836851/…	21	positive gravitropism
393	GO:0009733	GO:0009733	92/4139	407/26174	0.000189934	0.0244171	0.0231031	Ha412HOChr01g0002361/Ha412HOChr01g0004341/Ha412HOChr02g0063751/Ha412HOChr02g0080981/Ha412HOChr02g0082371/Ha412HOChr03g0092151/Ha412HOChr03g0103791/Ha412HOChr03g0105781/Ha412HOChr03g0126541/Ha412HOChr03g0126681/Ha412HOChr03g0129001/Ha412HOChr03g0132131/Ha412HOChr03g0137781/Ha412HOChr03g0139411/Ha412HOChr04g0147921/Ha412HOChr04g0162271/Ha412HOChr04g0163051/Ha412HOChr04g0178131/Ha412HOChr04g0178961/…	92	response to auxin
1745	GO:0010075	GO:0010075	15/4139	36/26174	0.000188245	0.0244171	0.0231031	Ha412HOChr01g0003221/Ha412HOChr02g0087521/Ha412HOChr02g0087531/Ha412HOChr05g0221241/Ha412HOChr07g0311171/Ha412HOChr07g0314871/Ha412HOChr09g0377541/Ha412HOChr11g0500701/Ha412HOChr11g0522101/Ha412HOChr12g0542821/Ha412HOChr12g0542971/Ha412HOChr12g0542981/Ha412HOChr14g0671101/Ha412HOChr14g0678181/Ha412HOChr14g0679791	15	regulation of meristem growth
1790	GO:0010078	GO:0010078	9/4139	16/26174	0.000241684	0.0279628	0.026458	Ha412HOChr01g0008631/Ha412HOChr01g0024721/Ha412HOChr03g0135571/Ha412HOChr06g0268301/Ha412HOChr09g0422771/Ha412HOChr12g0579841/Ha412HOChr14g0650551/Ha412HOChr15g0699021/Ha412HOChr16g0755501	9	maintenance of root meristem identity
220	GO:0008356	GO:0008356	12/4139	27/26174	0.000403458	0.0389001	0.0368067	Ha412HOChr01g0000851/Ha412HOChr02g0087521/Ha412HOChr02g0087531/Ha412HOChr03g0140581/Ha412HOChr07g0311171/Ha412HOChr07g0314871/Ha412HOChr09g0405921/Ha412HOChr11g0522101/Ha412HOChr14g0671411/Ha412HOChr14g0678181/Ha412HOChr14g0679791/Ha412HOChr15g0704861	12	asymmetric cell division
2822	GO:0060918	GO:0060918	10/4139	20/26174	0.00038465	0.0389001	0.0368067	Ha412HOChr05g0221241/Ha412HOChr06g0259651/Ha412HOChr09g0413691/Ha412HOChr10g0477641/Ha412HOChr10g0478151/Ha412HOChr12g0539191/Ha412HOChr12g0553611/Ha412HOChr14g0674611/Ha412HOChr15g0734111/Ha412HOChr15g0734121	10	auxin transport
2404	GO:0048366	GO:0048366	55/4139	224/26174	0.000447317	0.0398112	0.0376688	Ha412HOChr01g0000851/Ha412HOChr01g0003891/Ha412HOChr01g0018701/Ha412HOChr02g0075961/Ha412HOChr02g0075971/Ha412HOChr02g0084711/Ha412HOChr03g0092151/Ha412HOChr03g0103791/Ha412HOChr03g0129001/Ha412HOChr03g0139411/Ha412HOChr03g0140581/Ha412HOChr04g0184301/Ha412HOChr04g0189301/Ha412HOChr05g0205261/Ha412HOChr05g0207491/Ha412HOChr06g0253431/Ha412HOChr06g0269071/Ha412HOChr06g0274831/Ha412HOChr07g0322911/…	55	leaf development
339	GO:0009638	GO:0009638	16/4139	43/26174	0.000539707	0.0446029	0.0422026	Ha412HOChr00c09785g0870301/Ha412HOChr02g0079361/Ha412HOChr03g0143771/Ha412HOChr05g0221241/Ha412HOChr05g0241571/Ha412HOChr06g0250711/Ha412HOChr07g0298471/Ha412HOChr08g0357441/Ha412HOChr08g0360911/Ha412HOChr10g0472751/Ha412HOChr11g0492421/Ha412HOChr11g0494321/Ha412HOChr12g0543321/Ha412HOChr13g0630141/Ha412HOChr15g0708191/Ha412HOChr16g0778621	16	phototropism
1618	GO:0009965	GO:0009965	31/4139	109/26174	0.000591677	0.045638	0.0431821	Ha412HOChr01g0024721/Ha412HOChr05g0206821/Ha412HOChr06g0247851/Ha412HOChr08g0352511/Ha412HOChr09g0405921/Ha412HOChr09g0407721/Ha412HOChr09g0409611/Ha412HOChr09g0413731/Ha412HOChr09g0414801/Ha412HOChr09g0421321/Ha412HOChr09g0429021/Ha412HOChr11g0481831/Ha412HOChr11g0494891/Ha412HOChr11g0515621/Ha412HOChr12g0542821/Ha412HOChr12g0542971/Ha412HOChr12g0542981/Ha412HOChr12g0550131/Ha412HOChr12g0574061/…	31	leaf morphogenesis
