# Supplementary material for: Multiple light signaling pathways control solar tracking in sunflowers
Source: PLoS Biol. 2023 Oct 31;21(10):e3002344. doi: 10.1371/journal.pbio.3002344 (PMC10617704; doi:10.1371/journal.pbio.3002344)
Supplement: S6 Data — All sunflower genes with a greater than 3-hour acrophase difference between the east and west sides of stems during heliotropism. (XLSX) [file pbio.3002344.s018.xlsx]

## Sheet: SupData.06_ReadMe
S6 Data. List of genes with a phase difference during heliotropism
All sunflower genes with a greater than 3-hour acrophase difference between the east and west sides of stems during heliotropism.

## Sheet: S6_Data
	Ha412	acrophase.east	acrophase.west	phase_diff	Arabidopsis	common.name	At.annotation
1	Ha412HOChr00c00262g0863871	8.73313	11.7417	-3.00855	NA	NA	NA
2	Ha412HOChr00c00739g0865131	0.542417	19.9251	-19.3826	AT1G06700		Protein kinase superfamily protein
3	Ha412HOChr00c02652g0867121	10.7262	14.0379	-3.3117	AT1G10040		alpha/beta-Hydrolases superfamily protein
4	Ha412HOChr00c13606g0871301	16.2483	12.1742	4.07414	AT3G51280		Tetratricopeptide repeat (TPR)-like superfamily protein
5	Ha412HOChr01g0000431	10.7095	15.865	-5.15554	AT3G08710	ATH9, TRX H9, TH9	thioredoxin H-type 9
6	Ha412HOChr01g0001971	7.70438	14.0922	-6.38787	AT4G29510	ATPRMT11, PRMT11, ATPRMT1B, PRMT1B	arginine methyltransferase 11
7	Ha412HOChr01g0002431	10.9832	20.1045	-9.12137	NA	NA	NA
8	Ha412HOChr01g0003181	17.3945	21.8696	-4.47507	AT2G48020		Major facilitator superfamily protein
9	Ha412HOChr01g0003611	22.8981	17.699	5.19902	AT3G63250	HMT-2, ATHMT-2, HMT2	homocysteine methyltransferase 2
10	Ha412HOChr01g0003711	15.3411	12.3246	3.01653	AT1G03090	MCCA	methylcrotonyl-CoA carboxylase alpha chain, mitochondrial / 3-methylcrotonyl-CoA carboxylase 1 (MCCA)
11	Ha412HOChr01g0003771	22.4887	1.82038	20.6683	AT3G04810	ATNEK2, NEK2	NIMA-related kinase 2
12	Ha412HOChr01g0005281	13.6033	10.2376	3.3657	AT3G12480	NF-YC11	nuclear factor Y, subunit C11
13	Ha412HOChr01g0005291	0.932523	4.17019	-3.23767	AT1G30410	ATMRP13, MRP13, ABCC12	multidrug resistance-associated protein 13
14	Ha412HOChr01g0005841	4.64742	8.3129	-3.66548	NA	NA	NA
15	Ha412HOChr01g0006141	4.7232	23.4967	-18.7735	AT2G33820	ATMBAC1, MBAC1	Mitochondrial substrate carrier family protein
16	Ha412HOChr01g0006161	15.9119	12.8185	3.09336	AT1G28320	DEG15	protease-related
17	Ha412HOChr01g0006261	4.60164	1.06599	3.53564	AT4G20980		Eukaryotic translation initiation factor 3 subunit 7 (eIF-3)
18	Ha412HOChr01g0009631	11.7803	16.5143	-4.73406	NA	NA	NA
19	Ha412HOChr01g0011031	3.77911	22.2081	-18.429	AT3G54120		Reticulon family protein
20	Ha412HOChr01g0011771	10.3583	5.3404	5.01786	NA	NA	NA
21	Ha412HOChr01g0013721	16.4765	11.9818	4.49473	NA	NA	NA
22	Ha412HOChr01g0014111	2.76471	6.31767	-3.55296	NA	NA	NA
23	Ha412HOChr01g0014171	16.4369	10.5162	5.92075	AT1G60080		3'-5'-exoribonuclease family protein
24	Ha412HOChr01g0014381	6.63049	1.32983	5.30066	AT3G47370		Ribosomal protein S10p/S20e family protein
25	Ha412HOChr01g0014391	4.90696	8.42006	-3.5131	AT2G41900		CCCH-type zinc finger protein with ARM repeat domain
26	Ha412HOChr01g0015011	16.3456	13.1303	3.21532	AT3G58030		RING/U-box superfamily protein
27	Ha412HOChr01g0015111	15.4499	11.6479	3.802	AT3G58040	SINAT2	seven in absentia of Arabidopsis 2
28	Ha412HOChr01g0018411	6.14742	2.00813	4.13929	AT5G58590	RANBP1	RAN binding protein 1
29	Ha412HOChr01g0020351	2.2253	22.3816	-20.1563	AT2G44640		FUNCTIONS IN: molecular_function unknown; INVOLVED IN: biological_process unknown; LOCATED IN: mitochondrion, chloroplast, plasma membrane, plastid, chloroplast envelope; EXPRESSED IN: 23 plant structures; EXPRESSED DURING: 13 growth stages; CONTAINS InterPro DOMAIN/s: Protein of unknown function DUF3769 (InterPro:IPR022244); BEST Arabidopsis thaliana protein match is: pigment defective 320 (TAIR…
32	Ha412HOChr01g0020951	6.11038	1.90261	4.20777	AT3G56340		Ribosomal protein S26e family protein
33	Ha412HOChr01g0022091	7.76326	1.16021	6.60305	AT1G31360	RECQL2, MED34	RECQ helicase L2
34	Ha412HOChr01g0022091	7.76326	1.16021	6.60305	AT1G31360	RECQL2, ATRECQ2, MED34	RECQ helicase L2
35	Ha412HOChr01g0022611	7.72439	0.324765	7.39962	AT3G25520	ATL5	ribosomal protein L5
36	Ha412HOChr01g0022611	7.72439	0.324765	7.39962	AT3G25520	ATL5, PGY3, OLI5, RPL5A	ribosomal protein L5
37	Ha412HOChr01g0024261	8.06646	1.12762	6.93884	AT4G27090		Ribosomal protein L14
38	Ha412HOChr01g0025301	6.76247	2.98154	3.78093	AT3G25150		Nuclear transport factor 2 (NTF2) family protein with RNA binding (RRM-RBD-RNP motifs) domain
39	Ha412HOChr01g0027871	14.2107	10.977	3.23372	AT3G23890	TOPII, ATTOPII	topoisomerase II
41	Ha412HOChr01g0028181	9.97111	6.91386	3.05725	AT2G22910	NAGS1	N-acetyl-l-glutamate synthase 1
43	Ha412HOChr01g0029001	8.51623	3.72249	4.79374	AT1G74050		Ribosomal protein L6 family protein
44	Ha412HOChr01g0029081	8.24091	4.70115	3.53976	AT3G59550	SYN3, ATRAD21.2, ATSYN3	Rad21/Rec8-like family protein
46	Ha412HOChr01g0029701	19.5485	22.7529	-3.20437	NA	NA	NA
47	Ha412HOChr01g0029931	14.5044	10.6478	3.8566	AT3G23880		F-box and associated interaction domains-containing protein
48	Ha412HOChr01g0029941	15.0164	11.3932	3.62321	AT5G35930		AMP-dependent synthetase and ligase family protein
49	Ha412HOChr01g0033631	8.09864	4.13546	3.96318	AT2G37190		Ribosomal protein L11 family protein
50	Ha412HOChr01g0034151	14.0494	9.69183	4.35755	AT5G19350		RNA-binding (RRM/RBD/RNP motifs) family protein
51	Ha412HOChr01g0035481	0.236261	19.6158	-19.3795	AT1G23080	PIN7, ATPIN7	Auxin efflux carrier family protein
52	Ha412HOChr01g0035481	0.236261	19.6158	-19.3795	AT1G23080	PIN7	Auxin efflux carrier family protein
55	Ha412HOChr01g0036831	20.1996	23.2275	-3.0279	AT2G40030	NRPD1B, DRD3, ATNRPD1B, DMS5, NRPE1	nuclear RNA polymerase D1B
57	Ha412HOChr01g0037021	6.04048	2.5827	3.45778	AT5G43960		Nuclear transport factor 2 (NTF2) family protein with RNA binding (RRM-RBD-RNP motifs) domain
58	Ha412HOChr01g0037051	3.23453	23.0125	-19.7779	AT2G05590		TLD-domain containing nucleolar protein
59	Ha412HOChr01g0037141	22.6777	16.7747	5.903	AT2G33420		Protein of unknown function (DUF810)
60	Ha412HOChr01g0037281	3.45233	23.28	-19.8277	AT3G59670		unknown protein; BEST Arabidopsis thaliana protein match is: unknown protein (TAIR:AT4G37440.2); Has 77 Blast hits to 77 proteins in 14 species: Archae - 0; Bacteria - 0; Metazoa - 0; Fungi - 0; Plants - 73; Viruses - 0; Other Eukaryotes - 4 (source: NCBI BLink).
61	Ha412HOChr01g0038031	10.5519	13.885	-3.33315	AT2G28480		RNA-binding CRS1 / YhbY (CRM) domain protein
62	Ha412HOChr01g0038691	8.58252	4.60826	3.97426	AT1G08360		Ribosomal protein L1p/L10e family
63	Ha412HOChr01g0039051	11.2609	6.28605	4.9749	AT5G20920	EIF2 BETA, EMB1401	eukaryotic translation initiation factor 2 beta subunit
64	Ha412HOChr01g0039051	11.2609	6.28605	4.9749	AT5G20920	EIF2 BETA	eukaryotic translation initiation factor 2 beta subunit
65	Ha412HOChr01g0039111	12.263	8.98174	3.28128	AT1G54390	ING2	PHD finger protein-related
66	Ha412HOChr01g0040031	7.8643	23.7602	-15.8959	AT3G10610		Ribosomal S17 family protein
67	Ha412HOChr01g0041091	19.5173	22.8176	-3.30028	AT5G06380		unknown protein; BEST Arabidopsis thaliana protein match is: unknown protein (TAIR:AT3G11690.1); Has 1807 Blast hits to 1807 proteins in 277 species: Archae - 0; Bacteria - 0; Metazoa - 736; Fungi - 347; Plants - 385; Viruses - 0; Other Eukaryotes - 339 (source: NCBI BLink).
68	Ha412HOChr01g0041461	2.32052	22.2774	-19.9569	AT5G32450		RNA binding (RRM/RBD/RNP motifs) family protein
69	Ha412HOChr01g0042411	17.3715	13.531	3.84053	AT2G37160		Transducin/WD40 repeat-like superfamily protein
70	Ha412HOChr01g0042521	19.9171	23.2494	-3.33233	AT5G27270	EMB976	Tetratricopeptide repeat (TPR)-like superfamily protein
73	Ha412HOChr01g0043801	1.63031	21.8849	-20.2546	AT2G36460		Aldolase superfamily protein
74	Ha412HOChr01g0044861	7.55534	3.24742	4.30793	AT5G19510		Translation elongation factor EF1B/ribosomal protein S6 family protein
75	Ha412HOChr01g0044991	16.6181	9.02862	7.58946	NA	NA	NA
76	Ha412HOChr01g0045601	4.99078	9.26709	-4.27631	AT5G11590	TINY2	Integrase-type DNA-binding superfamily protein
77	Ha412HOChr01g0046191	20.2932	16.8228	3.47039	AT5G28680	ANX2	Malectin/receptor-like protein kinase family protein
78	Ha412HOChr01g0046341	15.9958	9.63134	6.36449	AT3G16940		calmodulin binding;transcription regulators
79	Ha412HOChr01g0047011	8.49095	3.0063	5.48464	AT1G33140	PGY2	Ribosomal protein L6 family
80	Ha412HOChr02g0048441	11.4436	8.20224	3.24134	AT3G21295		Tudor/PWWP/MBT superfamily protein
81	Ha412HOChr02g0049611	10.8952	7.63058	3.26461	AT1G66590	ATCOX19-1, COX19-1	cytochrome c oxidase 19-1
82	Ha412HOChr02g0049631	0.520064	20.2173	-19.6973	AT3G16200		unknown protein; Has 97 Blast hits to 97 proteins in 15 species: Archae - 0; Bacteria - 8; Metazoa - 0; Fungi - 0; Plants - 36; Viruses - 0; Other Eukaryotes - 53 (source: NCBI BLink).
83	Ha412HOChr02g0049771	17.5796	14.5647	3.01495	AT1G79915		Putative methyltransferase family protein
84	Ha412HOChr02g0050431	15.9865	12.6242	3.36227	AT1G80010	FRS8	FAR1-related sequence 8
85	Ha412HOChr02g0052031	18.9157	22.1082	-3.19249	AT4G05410	YAO	Transducin/WD40 repeat-like superfamily protein
86	Ha412HOChr02g0055451	14.1521	10.4803	3.67178	AT3G48270	CYP71A26	cytochrome P450, family 71, subfamily A, polypeptide 26
87	Ha412HOChr02g0056231	8.30596	11.5643	-3.25831	NA	NA	NA
88	Ha412HOChr02g0056761	3.4216	22.7192	-19.2976	AT4G39220	ATRER1A	Rer1 family protein
89	Ha412HOChr02g0056941	21.7223	5.21707	16.5053	AT5G67250	SKIP2, VFB4	SKP1/ASK1-interacting protein 2
90	Ha412HOChr02g0058661	5.75384	9.03318	-3.27934	AT1G46264	AT-HSFB4, HSFB4, SCZ	heat shock transcription factor B4
91	Ha412HOChr02g0059571	16.5921	12.414	4.17814	AT4G34310		alpha/beta-Hydrolases superfamily protein
93	Ha412HOChr02g0062101	19.8521	16.0648	3.78731	NA	NA	NA
94	Ha412HOChr02g0062721	19.4398	16.1903	3.24957	NA	NA	NA
95	Ha412HOChr02g0063201	15.1596	11.7927	3.36694	AT4G34660		SH3 domain-containing protein
96	Ha412HOChr02g0063441	8.30959	4.53723	3.77236	AT3G62870		Ribosomal protein L7Ae/L30e/S12e/Gadd45 family protein
97	Ha412HOChr02g0063861	9.33374	12.7507	-3.41694	AT4G18260		Cytochrome b561/ferric reductase transmembrane protein family
99	Ha412HOChr02g0065171	9.22284	5.80055	3.42229	AT5G08020	ATRPA70B, RPA70B	RPA70-kDa subunit B
100	Ha412HOChr02g0065411	14.951	10.7501	4.2009	AT5G07830	AtGUS2, GUS2	glucuronidase 2
101	Ha412HOChr02g0066611	0.141529	18.5054	-18.3639	AT5G13050	5-FCL	5-formyltetrahydrofolate cycloligase
102	Ha412HOChr02g0068111	13.6467	9.04841	4.5983	AT1G77320	MEI1	transcription coactivators
103	Ha412HOChr02g0069741	0.571934	20.5081	-19.9362	AT1G78060		Glycosyl hydrolase family protein
104	Ha412HOChr02g0069771	3.21836	23.1765	-19.9581	AT4G08685	SAH7	Pollen Ole e 1 allergen and extensin family protein
105	Ha412HOChr02g0069891	2.57793	6.01295	-3.43502	AT1G03430	AHP5	histidine-containing phosphotransfer factor 5
106	Ha412HOChr02g0070651	0.228308	20.476	-20.2477	NA	NA	NA
107	Ha412HOChr02g0073081	21.6744	1.62066	20.0537	NA	NA	NA
108	Ha412HOChr02g0073651	18.1467	21.5165	-3.36986	AT1G27595		CONTAINS InterPro DOMAIN/s: Symplekin tight junction protein C-terminal (InterPro:IPR022075); BEST Arabidopsis thaliana protein match is: HEAT repeat-containing protein (TAIR:AT5G01400.1); Has 593 Blast hits to 297 proteins in 111 species: Archae - 0; Bacteria - 3; Metazoa - 139; Fungi - 49; Plants - 57; Viruses - 0; Other Eukaryotes - 345 (source: NCBI BLink).
110	Ha412HOChr02g0074181	3.00023	23.935	-20.9348	AT2G25870		haloacid dehalogenase-like hydrolase family protein
111	Ha412HOChr02g0074611	7.76695	2.23228	5.53467	AT5G11480		P-loop containing nucleoside triphosphate hydrolases superfamily protein
112	Ha412HOChr02g0074971	16.2748	11.3304	4.94439	NA	NA	NA
113	Ha412HOChr02g0075081	5.51701	0.996172	4.52084	AT1G64650		Major facilitator superfamily protein
114	Ha412HOChr02g0076231	21.8829	18.3474	3.5355	AT1G64080		unknown protein; FUNCTIONS IN: molecular_function unknown; INVOLVED IN: biological_process unknown; LOCATED IN: plasma membrane; BEST Arabidopsis thaliana protein match is: unknown protein (TAIR:AT5G52870.1); Has 1546 Blast hits to 738 proteins in 176 species: Archae - 0; Bacteria - 143; Metazoa - 278; Fungi - 131; Plants - 95; Viruses - 4; Other Eukaryotes - 895 (source: NCBI BLink).
115	Ha412HOChr02g0076391	8.20131	13.1812	-4.9799	AT1G12390		Cornichon family protein
116	Ha412HOChr02g0076481	10.8658	14.6973	-3.83155	AT1G12420	ACR8	ACT domain repeat 8
117	Ha412HOChr02g0077971	0.0761292	3.74502	-3.66889	AT4G22570	APT3	adenine phosphoribosyl transferase 3
118	Ha412HOChr02g0078001	4.69313	22.6892	-17.996	AT1G62640	KAS III	3-ketoacyl-acyl carrier protein synthase III
119	Ha412HOChr02g0078011	4.67105	23.0747	-18.4036	AT4G22580		Exostosin family protein
120	Ha412HOChr02g0078121	1.90239	20.5771	-18.6747	AT1G62790		Bifunctional inhibitor/lipid-transfer protein/seed storage 2S albumin superfamily protein
121	Ha412HOChr02g0080371	4.9538	1.75562	3.19818	AT4G32330		TPX2 (targeting protein for Xklp2) protein family
122	Ha412HOChr02g0082051	20.2607	0.928335	19.3324	AT3G10050	OMR1	L-O-methylthreonine resistant 1
123	Ha412HOChr02g0082401	3.50044	21.5711	-18.0706	AT3G09740	SYP71, ATSYP71	syntaxin of plants 71
124	Ha412HOChr02g0082691	14.7544	17.9554	-3.20102	AT5G03040	iqd2	IQ-domain 2
125	Ha412HOChr02g0083141	5.6329	1.02859	4.60431	AT5G04800		Ribosomal S17 family protein
126	Ha412HOChr02g0083831	1.82361	20.6328	-18.8092	AT5G52340	ATEXO70A2, EXO70A2	exocyst subunit exo70 family protein A2
127	Ha412HOChr02g0084271	9.32974	6.13708	3.19265	NA	NA	NA
128	Ha412HOChr02g0084501	11.1267	6.52327	4.60344	AT1G69770	CMT3	chromomethylase 3
129	Ha412HOChr02g0086381	6.06826	0.314762	5.75349	AT3G44750	HD2A, ATHD2A, HDA3, HDT1	histone deacetylase 3
130	Ha412HOChr02g0086381	6.06826	0.314762	5.75349	AT3G44750	HDA3	histone deacetylase 3
131	Ha412HOChr02g0087001	18.7004	10.0167	8.68369	AT3G44990	XTR8, ATXTR8, XTH31	xyloglucan endo-transglycosylase-related 8
132	Ha412HOChr02g0087131	16.0354	12.7084	3.32701	AT1G08125		S-adenosyl-L-methionine-dependent methyltransferases superfamily protein
133	Ha412HOChr02g0088611	17.1488	21.1861	-4.03724	AT3G13600		calmodulin-binding family protein
134	Ha412HOChr02g0089721	9.22341	12.6623	-3.43886	AT3G59310		Eukaryotic protein of unknown function (DUF914)
135	Ha412HOChr02g0090641	12.6191	8.35697	4.26209	AT4G12560	CPR30	F-box and associated interaction domains-containing protein
136	Ha412HOChr02g0090731	5.85729	2.32883	3.52846	AT3G23740		unknown protein; FUNCTIONS IN: molecular_function unknown; INVOLVED IN: biological_process unknown; LOCATED IN: chloroplast; EXPRESSED IN: 9 plant structures; EXPRESSED DURING: C globular stage, F mature embryo stage, petal differentiation and expansion stage, E expanded cotyledon stage, D bilateral stage; BEST Arabidopsis thaliana protein match is: unknown protein (TAIR:AT4G14120.1); Has 155 Bla…
137	Ha412HOChr02g0090791	10.9379	7.68785	3.25008	AT3G23820	GAE6	UDP-D-glucuronate 4-epimerase 6
138	Ha412HOChr02g0091761	22.4898	2.7135	19.7763	AT3G59780		Rhodanese/Cell cycle control phosphatase superfamily protein
139	Ha412HOChr03g0092021	5.40615	2.35501	3.05114	AT2G16440	MCM4	Minichromosome maintenance (MCM2/3/5) family protein
140	Ha412HOChr03g0092141	7.65249	1.44463	6.20786	AT2G40700		P-loop containing nucleoside triphosphate hydrolases superfamily protein
141	Ha412HOChr03g0092571	9.77956	12.7897	-3.01012	AT1G70600		Ribosomal protein L18e/L15 superfamily protein
142	Ha412HOChr03g0093531	8.03016	4.28478	3.74538	AT4G26230		Ribosomal protein L31e family protein
143	Ha412HOChr03g0094651	10.3068	15.1959	-4.8891	AT4G13350	NIG	NSP (nuclear shuttle protein)-interacting GTPase
144	Ha412HOChr03g0095081	9.83581	12.8887	-3.05287	NA	NA	NA
145	Ha412HOChr03g0096761	12.6787	8.39018	4.28852	AT5G52580		RabGAP/TBC domain-containing protein
146	Ha412HOChr03g0099311	0.437123	20.7611	-20.3239	AT5G57970		DNA glycosylase superfamily protein
147	Ha412HOChr03g0100161	5.45002	1.4276	4.02242	AT4G30400		RING/U-box superfamily protein
148	Ha412HOChr03g0101561	10.9157	7.75873	3.15695	AT5G59970		Histone superfamily protein
149	Ha412HOChr03g0102301	17.2086	20.6637	-3.45502	NA	NA	NA
150	Ha412HOChr03g0102581	7.6507	11.6002	-3.94946	NA	NA	NA
151	Ha412HOChr03g0103101	15.6023	12.5856	3.01673	AT5G57250		Pentatricopeptide repeat (PPR) superfamily protein
152	Ha412HOChr03g0103431	0.8636	21.6754	-20.8118	AT4G31040		CemA-like proton extrusion protein-related
153	Ha412HOChr03g0103891	1.97702	6.20302	-4.226	AT1G01950	ARK2	armadillo repeat kinesin 2
155	Ha412HOChr03g0104021	7.85871	11.2669	-3.40824	AT2G38670	PECT1	phosphorylethanolamine cytidylyltransferase 1
157	Ha412HOChr03g0104231	4.43635	0.887154	3.5492	AT1G02180		ferredoxin-related
158	Ha412HOChr03g0105691	3.95651	23.2439	-19.2874	NA	NA	NA
159	Ha412HOChr03g0106001	8.78826	5.19591	3.59234	AT3G05480	ATRAD9, RAD9	cell cycle checkpoint control protein family
160	Ha412HOChr03g0106001	8.78826	5.19591	3.59234	AT3G05480	RAD9	cell cycle checkpoint control protein family
161	Ha412HOChr03g0106401	15.5886	12.3511	3.23746	AT3G22450		Ribosomal L18p/L5e family protein
162	Ha412HOChr03g0106621	10.6636	16.9902	-6.32664	AT5G08690		ATP synthase alpha/beta family protein
163	Ha412HOChr03g0107791	12.0314	3.98517	8.04624	AT2G14050	MCM9	minichromosome maintenance 9
164	Ha412HOChr03g0107991	6.51144	3.10013	3.41131	AT1G15820	LHCB6, CP24	light harvesting complex photosystem II subunit 6
166	Ha412HOChr03g0108641	11.1407	7.69698	3.44375	AT3G54630		CONTAINS InterPro DOMAIN/s: Kinetochore protein Ndc80 (InterPro:IPR005550); Has 24780 Blast hits to 15608 proteins in 1321 species: Archae - 545; Bacteria - 2969; Metazoa - 12597; Fungi - 2181; Plants - 1581; Viruses - 39; Other Eukaryotes - 4868 (source: NCBI BLink).
167	Ha412HOChr03g0108721	2.01222	21.7206	-19.7083	AT1G35160	GRF4, 14-3-3PHI, GF14 PHI	GF14 protein phi chain
168	Ha412HOChr03g0108721	2.01222	21.7206	-19.7083	AT1G35160	GF14 PHI	GF14 protein phi chain
169	Ha412HOChr03g0110131	23.4227	4.35804	19.0647	AT1G79270	ECT8	evolutionarily conserved C-terminal region 8
170	Ha412HOChr03g0110371	2.92256	22.2784	-19.3558	AT1G09840	ATSK41, SK41	shaggy-like protein kinase 41
171	Ha412HOChr03g0111441	20.9658	1.29859	19.6672	AT2G22570	ATNIC1, NIC1	nicotinamidase 1
172	Ha412HOChr03g0111491	7.37644	4.08122	3.29522	AT4G33650	ADL2, DRP3A	dynamin-related protein 3A
173	Ha412HOChr03g0111491	7.37644	4.08122	3.29522	AT4G33650	DRP3A	dynamin-related protein 3A
174	Ha412HOChr03g0114491	0.850984	21.8027	-20.9517	AT2G14530	TBL13	TRICHOME BIREFRINGENCE-LIKE 13
175	Ha412HOChr03g0115501	6.05244	2.57431	3.47813	AT4G39050		Kinesin motor family protein
176	Ha412HOChr03g0115741	9.43996	5.03122	4.40874	AT2G16370	THY-1	thymidylate synthase 1
177	Ha412HOChr03g0117941	5.2797	1.54639	3.73331	AT5G64420		DNA polymerase V family
178	Ha412HOChr03g0118361	8.41601	4.00977	4.40625	AT3G13580		Ribosomal protein L30/L7 family protein
179	Ha412HOChr03g0119201	0.657941	21.654	-20.996	AT2G04780	FLA7	FASCICLIN-like arabinoogalactan 7
180	Ha412HOChr03g0119241	6.85399	1.26982	5.58416	AT3G07880	SCN1	Immunoglobulin E-set superfamily protein
181	Ha412HOChr03g0119471	8.89855	4.84887	4.04968	AT2G05120		Nucleoporin, Nup133/Nup155-like
182	Ha412HOChr03g0119851	5.74051	1.87453	3.86598	AT2G04410		RPM1-interacting protein 4 (RIN4) family protein
183	Ha412HOChr03g0120781	8.82292	12.123	-3.30007	AT1G78620		Protein of unknown function DUF92, transmembrane
184	Ha412HOChr03g0122501	21.6769	0.846025	20.8309	AT1G23220		Dynein light chain type 1 family protein
185	Ha412HOChr03g0123041	16.4905	13.324	3.16647	NA	NA	NA
186	Ha412HOChr03g0123421	8.32099	2.16008	6.1609	AT4G36130		Ribosomal protein L2 family
187	Ha412HOChr03g0123461	5.92771	2.58258	3.34512	AT5G09500		Ribosomal protein S19 family protein
188	Ha412HOChr03g0124791	5.57062	21.8602	-16.2896	AT4G26700	ATFIM1, FIM1	fimbrin 1
189	Ha412HOChr03g0124851	8.66859	2.86827	5.80032	AT5G59240		Ribosomal protein S8e family protein
190	Ha412HOChr03g0124941	15.4618	10.4264	5.03542	AT5G17680		disease resistance protein (TIR-NBS-LRR class), putative
191	Ha412HOChr03g0124961	13.6289	10.0242	3.60466	NA	NA	NA
192	Ha412HOChr03g0125011	5.51092	2.50733	3.00359	AT1G72900		Toll-Interleukin-Resistance (TIR) domain-containing protein
193	Ha412HOChr03g0126681	21.0433	0.931174	20.1121	AT3G12830		SAUR-like auxin-responsive protein family
194	Ha412HOChr03g0126801	4.43989	7.47472	-3.03483	AT1G07220		Arabidopsis thaliana protein of unknown function (DUF821)
195	Ha412HOChr03g0127361	8.05399	0.402792	7.6512	AT1G72550		tRNA synthetase beta subunit family protein
196	Ha412HOChr03g0129251	20.7099	17.5839	3.12606	AT4G15610		Uncharacterised protein family (UPF0497)
197	Ha412HOChr03g0129331	18.2378	12.8675	5.37031	AT4G15563		unknown protein; Has 36 Blast hits to 36 proteins in 12 species: Archae - 0; Bacteria - 0; Metazoa - 0; Fungi - 0; Plants - 36; Viruses - 0; Other Eukaryotes - 0 (source: NCBI BLink).
198	Ha412HOChr03g0129391	9.3516	5.5157	3.83591	AT3G21480		BRCT domain-containing DNA repair protein
200	Ha412HOChr03g0130041	17.7698	21.1877	-3.41787	AT3G06400	CHR11	chromatin-remodeling protein 11
201	Ha412HOChr03g0130291	10.1321	17.399	-7.26687	AT4G15800	RALFL33	ralf-like 33
202	Ha412HOChr03g0131531	13.3999	16.7389	-3.33903	AT3G14470		NB-ARC domain-containing disease resistance protein
203	Ha412HOChr03g0131911	14.809	11.568	3.24099	AT5G10810	ATER, ER	enhancer of rudimentary protein, putative
204	Ha412HOChr03g0132531	22.8206	2.00386	20.8167	AT1G32100	ATPRR1, PRR1	pinoresinol reductase 1
205	Ha412HOChr03g0133541	4.99942	23.2497	-18.2502	AT3G16810	APUM24, PUM24	pumilio 24
206	Ha412HOChr03g0133891	16.6988	12.4776	4.22128	AT3G06780		glycine-rich protein
207	Ha412HOChr03g0134531	4.3094	7.65554	-3.34614	AT1G78950		Terpenoid cyclases family protein
208	Ha412HOChr03g0135171	7.27961	18.234	-10.9544	AT1G64640	ENODL8, AtENODL8	early nodulin-like protein 8
209	Ha412HOChr03g0135861	15.0913	18.9371	-3.84572	AT4G23990	ATCSLG3, CSLG3	cellulose synthase like G3
210	Ha412HOChr03g0135931	14.8898	11.5869	3.30285	AT2G46500	PI4K GAMMA 4	phosphoinositide 4-kinase gamma 4
211	Ha412HOChr03g0135931	14.8898	11.5869	3.30285	AT2G46500	ATPI4K GAMMA 4, UBDK GAMMA 4, PI4K GAMMA 4	phosphoinositide 4-kinase gamma 4
212	Ha412HOChr03g0136911	14.6238	10.8394	3.78443	AT1G63770		Peptidase M1 family protein
213	Ha412HOChr03g0137471	6.59709	1.2056	5.39149	AT1G63220		Calcium-dependent lipid-binding (CaLB domain) family protein
214	Ha412HOChr03g0137591	9.50113	13.1602	-3.65909	AT4G11720	HAP2, GCS1	hapless 2
215	Ha412HOChr03g0137911	6.6871	3.27941	3.40769	AT1G63000	NRS/ER, UER1	nucleotide-rhamnose synthase/epimerase-reductase
216	Ha412HOChr03g0138001	9.34121	12.947	-3.60577	AT1G32400	TOM2A	tobamovirus multiplication 2A
217	Ha412HOChr03g0139421	7.97063	3.10354	4.86708	AT2G39810	HOS1	ubiquitin-protein ligases
218	Ha412HOChr03g0139741	6.7194	1.88111	4.83828	AT4G34670		Ribosomal protein S3Ae
219	Ha412HOChr03g0140111	11.85	8.6427	3.20729	AT5G49110		unknown protein; INVOLVED IN: biological_process unknown; LOCATED IN: cellular_component unknown; EXPRESSED IN: cultured cell; Has 30201 Blast hits to 17322 proteins in 780 species: Archae - 12; Bacteria - 1396; Metazoa - 17338; Fungi - 3422; Plants - 5037; Viruses - 0; Other Eukaryotes - 2996 (source: NCBI BLink).
220	Ha412HOChr03g0140211	5.93756	0.545093	5.39246	AT2G40290		Eukaryotic translation initiation factor 2 subunit 1
221	Ha412HOChr03g0140251	9.11592	4.95337	4.16256	AT1G36240		Ribosomal protein L7Ae/L30e/S12e/Gadd45 family protein
222	Ha412HOChr03g0141281	6.8961	0.110177	6.78592	AT4G30800		Nucleic acid-binding, OB-fold-like protein
223	Ha412HOChr03g0141941	4.2139	0.0961844	4.11772	AT1G04430		S-adenosyl-L-methionine-dependent methyltransferases superfamily protein
224	Ha412HOChr03g0143051	4.71441	0.722873	3.99154	AT5G09500		Ribosomal protein S19 family protein
225	Ha412HOChr03g0143141	0.20192	19.1609	-18.959	AT4G14550	IAA14, SLR	indole-3-acetic acid inducible 14
226	Ha412HOChr03g0143291	5.2746	0.408643	4.86596	AT5G09500		Ribosomal protein S19 family protein
227	Ha412HOChr03g0144231	0.920085	21.535	-20.6149	AT4G00110	GAE3	UDP-D-glucuronate 4-epimerase 3
228	Ha412HOChr03g0144651	18.2789	14.6106	3.66827	AT4G31010		RNA-binding CRS1 / YhbY (CRM) domain-containing protein
229	Ha412HOChr03g0144971	15.379	11.041	4.33802	AT3G61770		Acid phosphatase/vanadium-dependent haloperoxidase-related protein
230	Ha412HOChr03g0145031	4.75763	8.02817	-3.27053	AT1G53920	GLIP5	GDSL-motif lipase 5
231	Ha412HOChr04g0145221	4.70468	0.267182	4.4375	AT3G13320	CAX2, atcax2	cation exchanger 2
232	Ha412HOChr04g0145401	18.2358	14.8955	3.3403	AT3G14250		RING/U-box superfamily protein
233	Ha412HOChr04g0145501	7.47841	3.22893	4.24948	AT1G72370	P40, AP40, RP40, RPSAA	40s ribosomal protein SA
234	Ha412HOChr04g0145621	0.665664	21.3442	-20.6785	AT1G11890	SEC22, ATSEC22	Synaptobrevin family protein
235	Ha412HOChr04g0145851	14.1816	19.3487	-5.16713	AT1G17430		alpha/beta-Hydrolases superfamily protein
236	Ha412HOChr04g0146401	6.0516	1.83915	4.21245	AT5G17680		disease resistance protein (TIR-NBS-LRR class), putative
237	Ha412HOChr04g0147801	6.31432	23.5989	-17.2845	AT1G79990		structural molecules
238	Ha412HOChr04g0148201	6.39883	0.248513	6.15032	AT1G15440	PWP2, ATPWP2	periodic tryptophan protein 2
239	Ha412HOChr04g0148201	6.39883	0.248513	6.15032	AT1G15440	PWP2	periodic tryptophan protein 2
240	Ha412HOChr04g0148971	13.5491	10.0877	3.46141	AT3G13550	FUS9, EMB144, COP10, CIN4	Ubiquitin-conjugating enzyme family protein
241	Ha412HOChr04g0149301	20.349	0.20403	20.1449	AT1G74190	AtRLP15, RLP15	receptor like protein 15
245	Ha412HOChr04g0150361	0.343445	20.9567	-20.6133	AT1G80780		Polynucleotidyl transferase, ribonuclease H-like superfamily protein
246	Ha412HOChr04g0152911	7.2798	10.7256	-3.44583	AT5G20090		Uncharacterised protein family (UPF0041)
247	Ha412HOChr04g0153721	2.16143	21.913	-19.7516	AT3G48270	CYP71A26	cytochrome P450, family 71, subfamily A, polypeptide 26
248	Ha412HOChr04g0153781	17.5703	13.6513	3.91894	AT3G54380		SAC3/GANP/Nin1/mts3/eIF-3 p25 family
249	Ha412HOChr04g0154211	17.403	13.1003	4.30266	AT3G47990	SIS3	SUGAR-INSENSITIVE 3
250	Ha412HOChr04g0154651	23.2343	2.44754	20.7868	AT3G48270	CYP71A26	cytochrome P450, family 71, subfamily A, polypeptide 26
251	Ha412HOChr04g0154681	19.5537	1.38769	18.166	AT1G13080	CYP71B2	cytochrome P450, family 71, subfamily B, polypeptide 2
252	Ha412HOChr04g0155221	5.67625	1.29823	4.37802	AT5G27700		Ribosomal protein S21e
253	Ha412HOChr04g0155451	8.942	5.34555	3.59645	AT3G56340		Ribosomal protein S26e family protein
254	Ha412HOChr04g0156131	14.1569	10.9565	3.20041	AT1G33500		unknown protein; Has 30201 Blast hits to 17322 proteins in 780 species: Archae - 12; Bacteria - 1396; Metazoa - 17338; Fungi - 3422; Plants - 5037; Viruses - 0; Other Eukaryotes - 2996 (source: NCBI BLink).
255	Ha412HOChr04g0157011	18.926	15.8385	3.08742	AT5G43060		Granulin repeat cysteine protease family protein
256	Ha412HOChr04g0159031	2.33117	20.3216	-17.9904	AT5G52060	ATBAG1, BAG1	BCL-2-associated athanogene 1
257	Ha412HOChr04g0160171	8.38189	3.74263	4.63927	AT3G56870		unknown protein; Has 204 Blast hits to 201 proteins in 58 species: Archae - 0; Bacteria - 10; Metazoa - 72; Fungi - 8; Plants - 41; Viruses - 0; Other Eukaryotes - 73 (source: NCBI BLink).
258	Ha412HOChr04g0160181	6.22596	1.96192	4.26404	AT1G75150		unknown protein; Has 38228 Blast hits to 24529 proteins in 1168 species: Archae - 169; Bacteria - 4103; Metazoa - 14594; Fungi - 5866; Plants - 1861; Viruses - 317; Other Eukaryotes - 11318 (source: NCBI BLink).
259	Ha412HOChr04g0161291	2.13889	20.3162	-18.1773	AT1G79150		binding
260	Ha412HOChr04g0162051	7.74506	4.19945	3.54562	AT5G08020	ATRPA70B, RPA70B	RPA70-kDa subunit B
261	Ha412HOChr04g0162231	12.8124	8.57515	4.23726	AT1G50030	TOR	target of rapamycin
262	Ha412HOChr04g0162591	4.77632	23.6807	-18.9043	AT1G34430	EMB3003	2-oxoacid dehydrogenases acyltransferase family protein
263	Ha412HOChr04g0163491	6.70818	2.16979	4.53839	AT5G64030		S-adenosyl-L-methionine-dependent methyltransferases superfamily protein
264	Ha412HOChr04g0163651	19.5977	16.164	3.43368	AT1G22710	SUC2, SUT1, ATSUC2	sucrose-proton symporter 2
265	Ha412HOChr04g0163871	15.671	12.3772	3.29382	AT1G34320		Protein of unknown function (DUF668)
266	Ha412HOChr04g0164501	1.31537	5.90578	-4.5904	AT4G09830		Uncharacterised conserved protein UCP009193
267	Ha412HOChr04g0166791	14.9731	18.5712	-3.59803	NA	NA	NA
268	Ha412HOChr04g0170451	21.737	2.51019	19.2268	NA	NA	NA
269	Ha412HOChr04g0171131	11.6365	18.6563	-7.01981	AT3G03050	CSLD3, KJK, ATCSLD3	cellulose synthase-like D3
270	Ha412HOChr04g0171331	7.74431	3.259	4.48532	AT1G25480		Aluminium activated malate transporter family protein
271	Ha412HOChr04g0171411	6.46053	1.11446	5.34607	AT1G36240		Ribosomal protein L7Ae/L30e/S12e/Gadd45 family protein
272	Ha412HOChr04g0172171	1.40512	20.9332	-19.5281	AT5G53530	VPS26A	vacuolar protein sorting 26A
273	Ha412HOChr04g0172671	14.5048	11.0895	3.41538	AT1G05370		Sec14p-like phosphatidylinositol transfer family protein
274	Ha412HOChr04g0173621	7.93542	3.81541	4.12001	AT2G19710		Regulator of Vps4 activity in the MVB pathway protein
275	Ha412HOChr04g0174041	5.62163	23.4809	-17.8593	AT4G18100		Ribosomal protein L32e
276	Ha412HOChr04g0174561	1.73656	22.6688	-20.9322	AT3G25140	GAUT8, QUA1	Nucleotide-diphospho-sugar transferases superfamily protein
277	Ha412HOChr04g0174641	2.66647	22.9312	-20.2648	AT3G07210		unknown protein; Has 97 Blast hits to 85 proteins in 31 species: Archae - 0; Bacteria - 14; Metazoa - 7; Fungi - 19; Plants - 37; Viruses - 0; Other Eukaryotes - 20 (source: NCBI BLink).
278	Ha412HOChr04g0176481	6.07319	3.01409	3.05911	AT2G20420		ATP citrate lyase (ACL) family protein
279	Ha412HOChr04g0176691	3.53735	0.109592	3.42776	AT4G21150	HAP6	ribophorin II (RPN2) family protein
280	Ha412HOChr04g0178171	8.39116	4.85973	3.53144	AT1G04220	KCS2	3-ketoacyl-CoA synthase 2
281	Ha412HOChr04g0178211	5.76435	9.14762	-3.38328	AT2G15090	KCS8	3-ketoacyl-CoA synthase 8
283	Ha412HOChr04g0179051	9.23633	5.59145	3.64489	AT4G21070	ATBRCA1, BRCA1	breast cancer susceptibility1
284	Ha412HOChr04g0180191	6.17766	1.55166	4.62599	AT5G16750	TOZ	Transducin family protein / WD-40 repeat family protein
285	Ha412HOChr04g0180981	5.80635	2.53354	3.27281	AT4G18780	CESA8, IRX1, ATCESA8, LEW2	cellulose synthase family protein
286	Ha412HOChr04g0181571	9.04579	13.545	-4.49919	AT3G05640		Protein phosphatase 2C family protein
287	Ha412HOChr04g0181891	10.9604	2.92866	8.03178	AT5G26680		5'-3' exonuclease family protein
288	Ha412HOChr04g0182671	6.40638	23.6008	-17.1944	AT3G18610	PARLL1, ATNUC-L2, NUC-L2	nucleolin like 2
289	Ha412HOChr04g0183381	13.0382	9.97447	3.06374	AT4G02020	EZA1, SWN, SDG10	SET domain-containing protein
290	Ha412HOChr04g0183911	7.44354	2.63754	4.806	AT4G02220		zinc finger (MYND type) family protein / programmed cell death 2 C-terminal domain-containing protein
291	Ha412HOChr04g0183951	7.15777	1.6673	5.49047	AT1G02780	emb2386	Ribosomal protein L19e family protein
292	Ha412HOChr04g0184721	7.12554	4.12479	3.00075	AT4G03150		unknown protein; FUNCTIONS IN: molecular_function unknown; INVOLVED IN: biological_process unknown; LOCATED IN: chloroplast; EXPRESSED IN: 20 plant structures; EXPRESSED DURING: 13 growth stages; Has 30201 Blast hits to 17322 proteins in 780 species: Archae - 12; Bacteria - 1396; Metazoa - 17338; Fungi - 3422; Plants - 5037; Viruses - 0; Other Eukaryotes - 2996 (source: NCBI BLink).
293	Ha412HOChr04g0185441	13.1234	9.60058	3.52286	AT4G02790		GTP-binding family protein
294	Ha412HOChr04g0185541	8.63209	4.04433	4.58776	AT4G14920		Acyl-CoA N-acyltransferase with RING/FYVE/PHD-type zinc finger protein
295	Ha412HOChr04g0185651	18.2581	21.333	-3.07486	AT1G03110	TRM82, AtTRM82	Transducin/WD40 repeat-like superfamily protein
296	Ha412HOChr04g0185681	4.54266	22.6227	-18.0801	AT1G29940	NRPA2	nuclear RNA polymerase A2
297	Ha412HOChr04g0186481	8.78857	23.6304	-14.8418	AT2G34480		Ribosomal protein L18ae/LX family protein
298	Ha412HOChr04g0186581	5.03422	1.9101	3.12412	AT5G46280	MCM3	Minichromosome maintenance (MCM2/3/5) family protein
299	Ha412HOChr04g0188151	11.2828	14.4103	-3.12755	NA	NA	NA
300	Ha412HOChr04g0188291	3.74665	23.6703	-19.9237	AT4G19490	ATVPS54, VPS54	VPS54
301	Ha412HOChr04g0188621	0.727271	4.4801	-3.75283	AT2G46660	CYP78A6	cytochrome P450, family 78, subfamily A, polypeptide 6
302	Ha412HOChr04g0189441	1.05914	19.9958	-18.9367	AT4G27250		NAD(P)-binding Rossmann-fold superfamily protein
303	Ha412HOChr04g0189531	4.45221	1.20385	3.24836	AT4G01220		Nucleotide-diphospho-sugar transferase family protein
304	Ha412HOChr04g0189731	8.3617	4.35651	4.00519	AT4G01270		RING/U-box superfamily protein
305	Ha412HOChr04g0190021	23.7613	4.02376	19.7376	AT4G00340	RLK4	receptor-like protein kinase 4
306	Ha412HOChr04g0190241	7.82643	11.0287	-3.20231	AT5G25150	TAF5	TBP-associated factor 5
308	Ha412HOChr04g0190771	6.68117	3.51341	3.16776	AT2G45790	ATPMM, PMM	phosphomannomutase
309	Ha412HOChr04g0191001	5.18054	0.580311	4.60023	NA	NA	NA
310	Ha412HOChr04g0191011	20.232	3.35927	16.8727	AT2G45720		ARM repeat superfamily protein
311	Ha412HOChr04g0191171	15.7168	12.0666	3.65019	AT1G01920		SET domain-containing protein
312	Ha412HOChr04g0193081	12.0963	15.4938	-3.39747	AT1G34770		CONTAINS InterPro DOMAIN/s: MAGE protein (InterPro:IPR002190); Has 1274 Blast hits to 1260 proteins in 85 species: Archae - 0; Bacteria - 0; Metazoa - 1104; Fungi - 45; Plants - 49; Viruses - 0; Other Eukaryotes - 76 (source: NCBI BLink).
313	Ha412HOChr04g0193631	19.6154	15.339	4.27642	AT5G65940	CHY1	beta-hydroxyisobutyryl-CoA hydrolase 1
314	Ha412HOChr04g0193751	18.4523	15.2765	3.17585	AT5G44280	ATRING1A, RING1A	RING 1A
315	Ha412HOChr04g0194191	4.83067	1.08102	3.74965	AT2G20760		Clathrin light chain protein
316	Ha412HOChr04g0195111	13.6186	17.532	-3.91334	AT5G04020		calmodulin binding
320	Ha412HOChr04g0195141	4.62832	22.4952	-17.8669	AT3G10200		S-adenosyl-L-methionine-dependent methyltransferases superfamily protein
321	Ha412HOChr04g0195851	7.73855	4.63794	3.10061	AT5G17710	EMB1241	Co-chaperone GrpE family protein
322	Ha412HOChr04g0195941	11.71	5.52726	6.18273	AT5G20850	ATRAD51, RAD51	RAS associated with diabetes protein 51
323	Ha412HOChr04g0196011	12.6929	9.61808	3.07479	NA	NA	NA
324	Ha412HOChr04g0196561	5.21207	0.17535	5.03672	AT3G10530		Transducin/WD40 repeat-like superfamily protein
325	Ha412HOChr04g0199611	7.69002	2.81171	4.87832	AT2G09990		Ribosomal protein S5 domain 2-like superfamily protein
326	Ha412HOChr04g0199831	13.6927	9.40439	4.28828	AT4G34280		transducin family protein / WD-40 repeat family protein
328	Ha412HOChr04g0199901	22.4937	19.0263	3.46744	AT2G14835		RING/U-box superfamily protein
329	Ha412HOChr04g0200011	21.15	0.200659	20.9493	NA	NA	NA
330	Ha412HOChr04g0200081	11.876	15.8358	-3.95988	AT5G65810		unknown protein; BEST Arabidopsis thaliana protein match is: unknown protein (TAIR:AT3G49720.2); Has 30201 Blast hits to 17322 proteins in 780 species: Archae - 12; Bacteria - 1396; Metazoa - 17338; Fungi - 3422; Plants - 5037; Viruses - 0; Other Eukaryotes - 2996 (source: NCBI BLink).
331	Ha412HOChr04g0200171	0.426406	19.9141	-19.4877	AT2G14255		Ankyrin repeat family protein with DHHC zinc finger domain
332	Ha412HOChr05g0200401	20.1681	23.1987	-3.03064	AT5G47560	ATTDT, ATSDAT, TDT	tonoplast dicarboxylate transporter
333	Ha412HOChr05g0200611	2.1535	23.1026	-20.9491	AT1G62330		O-fucosyltransferase family protein
334	Ha412HOChr05g0200711	11.2949	8.11305	3.1819	AT1G11860		Glycine cleavage T-protein family
335	Ha412HOChr05g0200721	8.40838	18.7749	-10.3665	AT4G22010	sks4	SKU5 similar 4
336	Ha412HOChr05g0200771	6.54384	2.48222	4.06161	AT1G11820		O-Glycosyl hydrolases family 17 protein
337	Ha412HOChr05g0203251	7.56827	2.69358	4.87469	AT3G27740	CARA	carbamoyl phosphate synthetase A
338	Ha412HOChr05g0203661	19.6648	15.3894	4.27539	AT5G53460	GLT1	NADH-dependent glutamate synthase 1
341	Ha412HOChr05g0203791	12.5401	8.87392	3.66621	AT2G36200		P-loop containing nucleoside triphosphate hydrolases superfamily protein
342	Ha412HOChr05g0204731	8.42221	4.15833	4.26388	AT5G59850		Ribosomal protein S8 family protein
343	Ha412HOChr05g0205281	3.3104	0.25116	3.05924	AT3G46550	SOS5	Fasciclin-like arabinogalactan family protein
344	Ha412HOChr05g0205721	18.9158	15.0699	3.84589	AT5G59160	TOPP2, PPO	type one serine/threonine protein phosphatase 2
345	Ha412HOChr05g0205731	20.2742	17.2146	3.0596	AT2G29410	MTPB1, ATMTPB1	metal tolerance protein B1
346	Ha412HOChr05g0206141	6.50078	2.1195	4.38128	AT2G29570	PCNA2, ATPCNA2	proliferating cell nuclear antigen 2
347	Ha412HOChr05g0208021	18.0364	14.8264	3.20998	AT5G52450		MATE efflux family protein
348	Ha412HOChr05g0208181	10.4252	19.1129	-8.68772	AT4G25810	XTR6, XTH23	xyloglucan endotransglycosylase 6
349	Ha412HOChr05g0208351	10.7884	5.93486	4.85358	AT5G57450	XRCC3, ATXRCC3	homolog of X-ray repair cross complementing 3 (XRCC3)
350	Ha412HOChr05g0210151	12.6356	9.61705	3.0185	AT5G09900	EMB2107, RPN5A, MSA	26S proteasome regulatory subunit, putative (RPN5)
351	Ha412HOChr05g0210391	8.27403	11.3371	-3.06305	NA	NA	NA
352	Ha412HOChr05g0210631	23.8203	20.0884	3.73195	AT5G23530	AtCXE18, CXE18	carboxyesterase 18
353	Ha412HOChr05g0212571	6.60687	2.70245	3.90441	AT1G80710	DRS1	DROUGHT SENSITIVE 1
355	Ha412HOChr05g0213001	10.5213	1.28622	9.23506	AT3G25520	ATL5, PGY3, OLI5, RPL5A	ribosomal protein L5
356	Ha412HOChr05g0213001	10.5213	1.28622	9.23506	AT3G25520	ATL5	ribosomal protein L5
357	Ha412HOChr05g0214991	14.6939	18.7065	-4.01257	AT3G24740		Protein of unknown function (DUF1644)
358	Ha412HOChr05g0215071	0.901864	20.7934	-19.8916	AT2G26710	BAS1, CYP734A1, CYP72B1	Cytochrome P450 superfamily protein
359	Ha412HOChr05g0215991	12.1528	7.80283	4.34999	NA	NA	NA
360	Ha412HOChr05g0216091	7.55881	0.142535	7.41627	NA	NA	NA
361	Ha412HOChr05g0217761	14.3495	11.3423	3.00716	AT3G19910		RING/U-box superfamily protein
362	Ha412HOChr05g0217921	7.66148	3.43975	4.22172	AT1G48480	RKL1	receptor-like kinase 1
363	Ha412HOChr05g0218481	6.02937	21.505	-15.4757	AT3G22660		rRNA processing protein-related
364	Ha412HOChr05g0219131	7.25414	0.7966	6.45754	AT3G06530		ARM repeat superfamily protein
365	Ha412HOChr05g0219711	19.8405	15.7223	4.11818	AT2G40540	KT2, ATKT2, SHY3, KUP2, ATKUP2, TRK2	potassium transporter 2
366	Ha412HOChr05g0220651	6.94383	17.4073	-10.4634	AT5G53370	ATPMEPCRF, PMEPCRF	pectin methylesterase PCR fragment F
367	Ha412HOChr05g0221281	9.41588	15.2467	-5.83082	AT1G78240	TSD2, QUA2, OSU1	S-adenosyl-L-methionine-dependent methyltransferases superfamily protein
368	Ha412HOChr05g0221281	9.41588	15.2467	-5.83082	AT1G78240	TSD2, QUA2	S-adenosyl-L-methionine-dependent methyltransferases superfamily protein
369	Ha412HOChr05g0221631	13.3661	2.66547	10.7006	AT4G35190		Putative lysine decarboxylase family protein
370	Ha412HOChr05g0222321	13.3442	9.92867	3.41548	AT1G09815	POLD4	polymerase delta 4
371	Ha412HOChr05g0222361	7.30832	2.32867	4.97964	AT1G08260	EMB142, EMB2284, POL2A, TIL1, EMB529, ABO4, ESD7	DNA polymerase epsilon catalytic subunit
372	Ha412HOChr05g0224861	6.7384	9.7948	-3.0564	NA	NA	NA
373	Ha412HOChr05g0224881	1.83205	22.6955	-20.8635	AT3G52990		Pyruvate kinase family protein
374	Ha412HOChr05g0226421	17.2957	13.5487	3.74704	AT2G34930		disease resistance family protein / LRR family protein
375	Ha412HOChr05g0226881	6.65938	3.53898	3.1204	AT3G17465	RPL3P	ribosomal protein L3 plastid
376	Ha412HOChr05g0228321	19.7228	10.8858	8.837	AT1G77270		unknown protein; BEST Arabidopsis thaliana protein match is: unknown protein (TAIR:AT3G07730.1); Has 428 Blast hits to 388 proteins in 92 species: Archae - 0; Bacteria - 31; Metazoa - 189; Fungi - 10; Plants - 97; Viruses - 0; Other Eukaryotes - 101 (source: NCBI BLink).
377	Ha412HOChr05g0228751	9.67032	13.5104	-3.84007	AT1G80490	TPR1	TOPLESS-related 1
378	Ha412HOChr05g0229091	0.395679	19.0718	-18.6761	AT1G21980	ATPIP5K1, ATPIPK1, PIP5K1	phosphatidylinositol-4-phosphate 5-kinase 1
379	Ha412HOChr05g0229121	17.7478	12.1015	5.64628	AT1G22130	AGL104	AGAMOUS-like 104
380	Ha412HOChr05g0229601	22.0421	5.25332	16.7888	AT1G45976	SBP1	S-ribonuclease binding protein 1
381	Ha412HOChr05g0230731	13.1197	8.66248	4.45718	NA	NA	NA
382	Ha412HOChr05g0231441	16.0369	12.1175	3.91938	AT4G31940	CYP82C4	cytochrome P450, family 82, subfamily C, polypeptide 4
383	Ha412HOChr05g0231701	8.88619	5.30942	3.57678	AT3G46940	DUT1	DUTP-PYROPHOSPHATASE-LIKE 1
384	Ha412HOChr05g0233131	6.64395	16.2295	-9.58559	NA	NA	NA
385	Ha412HOChr05g0233191	7.70229	2.77648	4.92581	AT3G62870		Ribosomal protein L7Ae/L30e/S12e/Gadd45 family protein
386	Ha412HOChr05g0233231	16.9055	11.9779	4.92754	AT1G73950		Transmembrane Fragile-X-F-associated protein
387	Ha412HOChr05g0233241	6.7814	2.32163	4.45977	AT3G18524	MSH2, ATMSH2	MUTS homolog 2
388	Ha412HOChr05g0235221	8.91957	12.5059	-3.5863	AT3G47690	ATEB1A, EB1A, ATEB1H2	microtubule end binding protein EB1A
389	Ha412HOChr05g0235381	5.45816	2.39583	3.06233	AT5G62740	HIR1, ATHIR1	SPFH/Band 7/PHB domain-containing membrane-associated protein family
390	Ha412HOChr05g0235921	20.3532	16.4371	3.9161	AT5G63180		Pectin lyase-like superfamily protein
392	Ha412HOChr05g0236421	7.54441	2.87487	4.66954	AT1G70600		Ribosomal protein L18e/L15 superfamily protein
393	Ha412HOChr05g0237631	4.41552	23.3307	-18.9152	AT1G29320		Transducin/WD40 repeat-like superfamily protein
394	Ha412HOChr05g0237751	9.23043	3.77329	5.45714	AT1G56110	NOP56	homolog of nucleolar protein NOP56
395	Ha412HOChr05g0237911	1.32359	4.65385	-3.33027	AT5G63470	NF-YC4	nuclear factor Y, subunit C4
396	Ha412HOChr05g0238111	3.84068	19.9452	-16.1045	AT1G31660		CONTAINS InterPro DOMAIN/s: Bystin (InterPro:IPR007955); Has 475 Blast hits to 467 proteins in 210 species: Archae - 0; Bacteria - 9; Metazoa - 155; Fungi - 139; Plants - 55; Viruses - 0; Other Eukaryotes - 117 (source: NCBI BLink).
397	Ha412HOChr05g0239231	22.6586	18.4049	4.25374	AT3G07810		RNA-binding (RRM/RBD/RNP motifs) family protein
398	Ha412HOChr05g0239331	23.988	20.4255	3.56249	AT1G15760		Sterile alpha motif (SAM) domain-containing protein
399	Ha412HOChr05g0239991	4.60867	1.05901	3.54966	AT4G10265		Wound-responsive family protein
400	Ha412HOChr05g0240251	7.15017	2.05148	5.09869	AT4G36130		Ribosomal protein L2 family
401	Ha412HOChr05g0240811	16.5792	11.0084	5.57084	AT1G62040	ATG8C	Ubiquitin-like superfamily protein
402	Ha412HOChr05g0240931	16.5832	20.3366	-3.75337	AT5G55060		unknown protein; FUNCTIONS IN: molecular_function unknown; INVOLVED IN: biological_process unknown; LOCATED IN: cellular_component unknown; EXPRESSED IN: 24 plant structures; EXPRESSED DURING: 15 growth stages; BEST Arabidopsis thaliana protein match is: unknown protein (TAIR:AT5G58510.1).
403	Ha412HOChr05g0240931	16.5832	20.3366	-3.75337	AT5G55060		unknown protein; FUNCTIONS IN: molecular_function unknown; INVOLVED IN: biological_process unknown; LOCATED IN: cellular_component unknown; EXPRESSED IN: 25 plant structures; EXPRESSED DURING: 15 growth stages; BEST Arabidopsis thaliana protein match is: unknown protein (TAIR:AT5G58510.1); Has 223 Blast hits to 218 proteins in 80 species: Archae - 0; Bacteria - 2; Metazoa - 117; Fungi - 6; Plants…
404	Ha412HOChr05g0241191	14.1661	10.8853	3.28079	AT5G55260	PPX2, PPX-2	protein phosphatase X 2
405	Ha412HOChr05g0241251	13.1424	8.82334	4.31902	AT5G55340		MBOAT (membrane bound O-acyl transferase) family protein
406	Ha412HOChr05g0241371	5.734	1.21235	4.52165	AT5G59240		Ribosomal protein S8e family protein
407	Ha412HOChr05g0241551	11.7387	8.70614	3.03258	AT5G55760	SRT1	sirtuin 1
408	Ha412HOChr05g0243281	3.69708	23.2379	-19.5408	AT5G64740	CESA6, IXR2, E112, PRC1	cellulose synthase 6
409	Ha412HOChr05g0243301	8.84835	4.61304	4.23531	AT1G43170	RP1	ribosomal protein 1
410	Ha412HOChr05g0243301	8.84835	4.61304	4.23531	AT1G43170	ARP1, RPL3A, RP1	ribosomal protein 1
411	Ha412HOChr05g0243301	8.84835	4.61304	4.23531	AT1G43170	ARP1, emb2207, RPL3A, RP1	ribosomal protein 1
412	Ha412HOChr05g0243311	2.54162	23.5118	-20.9702	AT5G64740	CESA6, IXR2, E112, PRC1	cellulose synthase 6
413	Ha412HOChr05g0243941	2.36181	22.4795	-20.1177	AT2G03820		nonsense-mediated mRNA decay NMD3 family protein
414	Ha412HOChr05g0244551	18.538	15.5144	3.02364	AT5G50010		sequence-specific DNA binding transcription factors;transcription regulators
415	Ha412HOChr05g0244561	18.1685	14.4862	3.68226	AT5G50011	CPuORF37	conserved peptide upstream open reading frame 37
416	Ha412HOChr06g0245151	9.91999	5.40306	4.51693	AT1G02970	WEE1, ATWEE1	WEE1 kinase homolog
417	Ha412HOChr06g0245281	7.90092	2.23699	5.66394	AT3G52580		Ribosomal protein S11 family protein
418	Ha412HOChr06g0245451	9.42114	4.50742	4.91372	AT3G05560		Ribosomal L22e protein family
419	Ha412HOChr06g0245481	8.11169	2.85228	5.25941	AT5G27850		Ribosomal protein L18e/L15 superfamily protein
420	Ha412HOChr06g0246801	13.7369	17.1785	-3.44157	AT2G42010	PLDBETA1, PLDBETA	phospholipase D beta 1
421	Ha412HOChr06g0247011	9.43809	4.88512	4.55297	AT1G63160	RFC2	replication factor C 2
422	Ha412HOChr06g0247441	21.9983	5.05786	16.9404	AT4G11640	ATSR, SR	serine racemase
423	Ha412HOChr06g0248841	10.0204	6.54939	3.47106	AT1G07710		Ankyrin repeat family protein
425	Ha412HOChr06g0249031	21.159	5.05185	16.1072	AT5G41940		Ypt/Rab-GAP domain of gyp1p superfamily protein
426	Ha412HOChr06g0249391	16.745	12.9175	3.82757	AT4G33950	OST1, SNRK2-6, SRK2E, SNRK2.6, P44, ATOST1	Protein kinase superfamily protein
427	Ha412HOChr06g0249391	16.745	12.9175	3.82757	AT4G33950	OST1, SNRK2-6, SRK2E, SNRK2.6, P44	Protein kinase superfamily protein
428	Ha412HOChr06g0249491	22.981	17.872	5.10906	AT1G32740		SBP (S-ribonuclease binding protein) family protein
429	Ha412HOChr06g0249841	7.54077	3.94552	3.59525	AT4G17895	UBP20	ubiquitin-specific protease 20
430	Ha412HOChr06g0251061	7.98586	11.4565	-3.47068	AT4G26500	EMB1374, CPSUFE, ATSUFE, SUFE1	chloroplast sulfur E
431	Ha412HOChr06g0251301	16.0654	12.5865	3.47882	AT2G44980		SNF2 domain-containing protein / helicase domain-containing protein
432	Ha412HOChr06g0251311	9.30094	4.75946	4.54148	AT2G45000	EMB2766	structural constituent of nuclear pore
433	Ha412HOChr06g0252471	15.4675	12.3512	3.11622	AT3G61180		RING/U-box superfamily protein
434	Ha412HOChr06g0253411	20.5867	17.0608	3.52588	AT2G46370	JAR1, FIN219	Auxin-responsive GH3 family protein
435	Ha412HOChr06g0253411	20.5867	17.0608	3.52588	AT2G46370	JAR1	Auxin-responsive GH3 family protein
436	Ha412HOChr06g0253651	8.26364	4.83124	3.4324	AT1G69200	FLN2	fructokinase-like 2
437	Ha412HOChr06g0253921	22.4362	3.02238	19.4139	AT3G61790		Protein with RING/U-box and TRAF-like domains
438	Ha412HOChr06g0254241	9.55332	5.64725	3.90607	AT3G52590	UBQ1, EMB2167, ERD16, HAP4	ubiquitin extension protein 1
439	Ha412HOChr06g0254491	10.5064	13.8562	-3.34978	AT4G10265		Wound-responsive family protein
440	Ha412HOChr06g0254841	4.21982	7.30752	-3.0877	AT2G42810	PP5, PP5.2	protein phosphatase 5.2
441	Ha412HOChr06g0254841	4.21982	7.30752	-3.0877	AT2G42810	PAPP5, PP5	protein phosphatase 5.2
442	Ha412HOChr06g0255491	6.05531	2.70891	3.3464	AT3G19740		P-loop containing nucleoside triphosphate hydrolases superfamily protein
443	Ha412HOChr06g0255641	2.82279	19.8794	-17.0566	AT3G19820	DWF1, DIM, EVE1, DIM1, CBB1	cell elongation protein / DWARF1 / DIMINUTO (DIM)
444	Ha412HOChr06g0255641	2.82279	19.8794	-17.0566	AT3G19820	DWF1	cell elongation protein / DWARF1 / DIMINUTO (DIM)
445	Ha412HOChr06g0256161	8.84414	2.54988	6.29425	AT4G18100		Ribosomal protein L32e
446	Ha412HOChr06g0256541	13.5217	10.0512	3.47047	AT3G24870		Helicase/SANT-associated, DNA binding protein
448	Ha412HOChr06g0257101	8.66858	3.82428	4.8443	AT4G27090		Ribosomal protein L14
449	Ha412HOChr06g0257961	23.063	4.35327	18.7097	AT5G45310		unknown protein; LOCATED IN: endomembrane system; EXPRESSED IN: stem, inflorescence meristem, root, leaf; EXPRESSED DURING: LP.04 four leaves visible; Has 30201 Blast hits to 17322 proteins in 780 species: Archae - 12; Bacteria - 1396; Metazoa - 17338; Fungi - 3422; Plants - 5037; Viruses - 0; Other Eukaryotes - 2996 (source: NCBI BLink).
450	Ha412HOChr06g0258911	17.821	8.55327	9.26772	AT1G17720	ATB BETA	Protein phosphatase 2A, regulatory subunit PR55
451	Ha412HOChr06g0259091	1.01065	21.973	-20.9623	AT3G47390	PHS1	cytidine/deoxycytidylate deaminase family protein
452	Ha412HOChr06g0259391	14.4726	10.4291	4.04349	AT5G04920		EAP30/Vps36 family protein
453	Ha412HOChr06g0260261	6.6052	3.18171	3.42349	AT1G10670	ACLA-1	ATP-citrate lyase A-1
454	Ha412HOChr06g0260841	19.1272	15.6194	3.50786	AT3G25990		Homeodomain-like superfamily protein
455	Ha412HOChr06g0261791	7.26814	2.92877	4.33937	AT3G61110	ARS27A, RS27A	ribosomal protein S27
456	Ha412HOChr06g0261871	19.7308	15.579	4.15184	AT1G44960		SNARE associated Golgi protein family
457	Ha412HOChr06g0261981	6.34383	3.15327	3.19057	AT3G02820		zinc knuckle (CCHC-type) family protein
458	Ha412HOChr06g0263011	7.65819	1.75626	5.90193	AT5G59850		Ribosomal protein S8 family protein
459	Ha412HOChr06g0263391	11.3673	14.6845	-3.31727	AT2G41970		Protein kinase superfamily protein
460	Ha412HOChr06g0263901	8.08433	3.13681	4.94752	AT1G58684		Ribosomal protein S5 family protein
461	Ha412HOChr06g0263991	5.15396	0.348272	4.80569	AT3G57410	VLN3, ATVLN3	villin 3
462	Ha412HOChr06g0264871	18.7564	14.7485	4.00788	AT2G29420	ATGSTU7, GST25, GSTU7	glutathione S-transferase tau 7
463	Ha412HOChr06g0265701	12.4889	8.37054	4.11839	AT3G56590		hydroxyproline-rich glycoprotein family protein
464	Ha412HOChr06g0265781	8.6047	5.18056	3.42415	AT3G12390		Nascent polypeptide-associated complex (NAC), alpha subunit family protein
465	Ha412HOChr06g0265821	16.5805	13.5117	3.06882	AT5G05070		DHHC-type zinc finger family protein
466	Ha412HOChr06g0266161	23.2983	18.8573	4.44099	NA	NA	NA
467	Ha412HOChr06g0266411	22.6414	17.8027	4.8387	AT1G19230		Riboflavin synthase-like superfamily protein
468	Ha412HOChr06g0266751	7.16089	3.16271	3.99818	AT1G54270	EIF4A-2	eif4a-2
469	Ha412HOChr06g0267051	16.2767	8.0691	8.20763	AT2G45910		U-box domain-containing protein kinase family protein
471	Ha412HOChr06g0268101	13.9122	10.6328	3.27943	AT4G33200	XI-I, ATXI-I, XI-15	myosin, putative
472	Ha412HOChr06g0268101	13.9122	10.6328	3.27943	AT4G33200	XI-I	myosin, putative
473	Ha412HOChr06g0268301	4.66143	22.8594	-18.198	AT5G57280		S-adenosyl-L-methionine-dependent methyltransferases superfamily protein
474	Ha412HOChr06g0268371	20.1547	23.191	-3.03633	AT1G16860		Ubiquitin-specific protease family C19-related protein
475	Ha412HOChr06g0268521	5.63345	0.304019	5.32943	AT4G30160	VLN4, ATVLN4	villin 4
476	Ha412HOChr06g0268521	5.63345	0.304019	5.32943	AT4G30160	VLN4	villin 4
477	Ha412HOChr06g0269311	14.4449	18.3072	-3.86224	AT2G18650	MEE16	RING/U-box superfamily protein
478	Ha412HOChr06g0269351	2.31053	7.23223	-4.9217	AT1G12050		fumarylacetoacetase, putative
479	Ha412HOChr06g0269661	23.9613	4.26746	19.6938	AT3G56630	CYP94D2	cytochrome P450, family 94, subfamily D, polypeptide 2
480	Ha412HOChr06g0271291	3.78054	0.653899	3.12664	NA	NA	NA
481	Ha412HOChr06g0272101	13.9834	18.4702	-4.48683	AT2G10940		Bifunctional inhibitor/lipid-transfer protein/seed storage 2S albumin superfamily protein
482	Ha412HOChr06g0272111	13.9642	19.0585	-5.09431	AT2G10940		Bifunctional inhibitor/lipid-transfer protein/seed storage 2S albumin superfamily protein
483	Ha412HOChr06g0272651	19.7644	15.6961	4.0683	NA	NA	NA
484	Ha412HOChr06g0272681	19.9642	16.4608	3.50341	NA	NA	NA
485	Ha412HOChr06g0273161	3.50749	23.8341	-20.3266	AT5G01230		S-adenosyl-L-methionine-dependent methyltransferases superfamily protein
486	Ha412HOChr06g0273251	4.7218	1.31319	3.40861	AT3G51800	ATG2, EBP1, ATEBP1	metallopeptidase M24 family protein
487	Ha412HOChr06g0273251	4.7218	1.31319	3.40861	AT3G51800	ATG2	metallopeptidase M24 family protein
488	Ha412HOChr06g0273641	7.67377	1.77324	5.90053	AT5G58420		Ribosomal protein S4 (RPS4A) family protein
489	Ha412HOChr06g0274141	6.54108	2.85827	3.68281	AT4G34670		Ribosomal protein S3Ae
490	Ha412HOChr06g0274331	18.8999	22.0305	-3.13061	AT2G41010	ATCAMBP25, CAMBP25	calmodulin (CAM)-binding protein of 25 kDa
491	Ha412HOChr06g0276211	6.53988	9.75582	-3.21593	AT1G22930		T-complex protein 11
492	Ha412HOChr06g0276331	20.3684	10.2383	10.1301	AT5G27820		Ribosomal L18p/L5e family protein
493	Ha412HOChr06g0276411	3.83656	0.300416	3.53615	AT3G05600		alpha/beta-Hydrolases superfamily protein
494	Ha412HOChr06g0276651	14.2227	10.9841	3.23858	AT3G05670		RING/U-box protein
495	Ha412HOChr06g0276891	7.03507	3.23468	3.80039	AT5G49160	MET1, MET2, METI, DDM2, DMT01, DMT1	methyltransferase 1
496	Ha412HOChr06g0277171	16.5919	11.8128	4.77905	AT4G11070	WRKY41, AtWRKY41	WRKY family transcription factor
497	Ha412HOChr06g0277531	17.1489	13.3054	3.84347	AT4G33940		RING/U-box superfamily protein
498	Ha412HOChr06g0277861	10.0665	20.0821	-10.0155	AT5G56170	LLG1	LORELEI-LIKE-GPI-ANCHORED PROTEIN 1
499	Ha412HOChr06g0279241	11.8196	8.57474	3.24488	AT1G54385		ARM repeat superfamily protein
500	Ha412HOChr06g0279281	21.0307	0.951645	20.0791	AT5G18230		transcription regulator NOT2/NOT3/NOT5 family protein
502	Ha412HOChr06g0279591	1.86904	5.24473	-3.37569	AT1G08470	SSL3	strictosidine synthase-like 3
503	Ha412HOChr06g0279821	14.7357	11.4769	3.25877	AT5G20990	B73, SIR4, CNX, CHL6, CNX1	molybdopterin biosynthesis CNX1 protein / molybdenum cofactor biosynthesis enzyme CNX1 (CNX1)
504	Ha412HOChr06g0279961	6.75221	2.94641	3.8058	AT4G30520		Leucine-rich repeat protein kinase family protein
505	Ha412HOChr06g0280511	4.53629	0.388964	4.14732	AT5G05010		clathrin adaptor complexes medium subunit family protein
506	Ha412HOChr06g0282021	5.40771	1.94888	3.45882	AT5G22110	ATDPB2, CYL2, DPB2	DNA polymerase epsilon subunit B2
507	Ha412HOChr06g0282261	10.032	5.91606	4.11594	AT3G09200		Ribosomal protein L10 family protein
508	Ha412HOChr06g0282471	6.03034	3.00002	3.03032	AT1G34130	STT3B	staurosporin and temperature sensitive 3-like b
509	Ha412HOChr06g0282901	7.2367	2.36283	4.87387	AT5G41880	POLA3, POLA4	DNA primases;DNA primases
510	Ha412HOChr06g0285301	8.41616	18.3364	-9.92029	AT5G42320		Zn-dependent exopeptidases superfamily protein
511	Ha412HOChr06g0286021	9.38489	5.84186	3.54303	NA	NA	NA
512	Ha412HOChr07g0286711	18.9793	15.2108	3.76853	AT3G07130	ATPAP15, PAP15	purple acid phosphatase 15
513	Ha412HOChr07g0286901	3.89619	0.0659946	3.83019	AT3G23830	GR-RBP4, GRP4	glycine-rich RNA-binding protein 4
514	Ha412HOChr07g0287161	21.7148	18.1724	3.54238	AT3G07340		basic helix-loop-helix (bHLH) DNA-binding superfamily protein
515	Ha412HOChr07g0289181	11.5343	17.9333	-6.39901	AT5G12250	TUB6	beta-6 tubulin
516	Ha412HOChr07g0291101	11.6455	19.6844	-8.03895	AT4G23650	CDPK6, CPK3	calcium-dependent protein kinase 6
517	Ha412HOChr07g0292411	2.18186	5.58079	-3.39893	AT4G27745		Yippee family putative zinc-binding protein
518	Ha412HOChr07g0292511	11.9972	7.58569	4.41153	AT5G53550	YSL3, ATYSL3	YELLOW STRIPE like 3
519	Ha412HOChr07g0292511	11.9972	7.58569	4.41153	AT5G53550	YSL3	YELLOW STRIPE like 3
520	Ha412HOChr07g0292611	3.18604	23.7525	-20.5665	AT4G24140		alpha/beta-Hydrolases superfamily protein
521	Ha412HOChr07g0292941	0.942925	3.9881	-3.04518	AT1G29150	ATS9, RPN6	non-ATPase subunit 9
522	Ha412HOChr07g0293081	6.20315	1.19475	5.0084	AT1G15250		Zinc-binding ribosomal protein family protein
523	Ha412HOChr07g0293451	10.9705	17.8865	-6.91601	AT5G64060	anac103, NAC103	NAC domain containing protein 103
524	Ha412HOChr07g0294431	13.6368	10.3869	3.24983	AT2G26180	IQD6	IQ-domain 6
525	Ha412HOChr07g0294581	5.81266	11.2731	-5.46046	AT1G79830	GC5	golgin candidate 5
526	Ha412HOChr07g0294861	8.15801	3.49985	4.65816	AT3G49010	ATBBC1, BBC1, RSU2	breast basic conserved 1
527	Ha412HOChr07g0294971	22.5805	19.4049	3.17558	AT1G31880	NLM9, BRX	DZC (Disease resistance/zinc finger/chromosome condensation-like region) domain containing protein
528	Ha412HOChr07g0295631	7.23637	10.7993	-3.56293	AT4G19370		Protein of unknown function (DUF1218)
529	Ha412HOChr07g0295731	18.5926	14.8213	3.77126	AT5G45360		F-box family protein
530	Ha412HOChr07g0295831	1.34971	4.55619	-3.20647	AT3G06483	PDK, ATPDHK	pyruvate dehydrogenase kinase
531	Ha412HOChr07g0295891	6.74071	21.7141	-14.9734	AT5G25430		HCO3- transporter family
532	Ha412HOChr07g0296231	0.163416	5.8103	-5.64688	AT5G58440	SNX2a	sorting nexin 2A
533	Ha412HOChr07g0296931	4.58365	0.417978	4.16567	AT1G26910	RPL10B	Ribosomal protein L16p/L10e family protein
534	Ha412HOChr07g0297141	17.8355	14.788	3.04748	AT3G28450		Leucine-rich repeat protein kinase family protein
535	Ha412HOChr07g0297261	10.4061	13.7923	-3.38621	AT1G49730		Protein kinase superfamily protein
537	Ha412HOChr07g0297741	6.79489	20.5768	-13.7819	AT3G25140	GAUT8, QUA1	Nucleotide-diphospho-sugar transferases superfamily protein
538	Ha412HOChr07g0299441	5.50738	2.42644	3.08094	AT5G44635	MCM6	minichromosome maintenance (MCM2/3/5) family protein
539	Ha412HOChr07g0299581	16.9856	13.0196	3.96603	AT5G23490		unknown protein; BEST Arabidopsis thaliana protein match is: unknown protein (TAIR:AT5G08440.1); Has 202 Blast hits to 197 proteins in 48 species: Archae - 0; Bacteria - 13; Metazoa - 25; Fungi - 9; Plants - 109; Viruses - 0; Other Eukaryotes - 46 (source: NCBI BLink).
540	Ha412HOChr07g0299811	8.48189	3.38155	5.10034	AT4G31700	RPS6, RPS6A	ribosomal protein S6
541	Ha412HOChr07g0300771	15.4148	10.9676	4.44727	AT4G13780		methionine--tRNA ligase, putative / methionyl-tRNA synthetase, putative / MetRS, putative
542	Ha412HOChr07g0303351	12.2246	5.56239	6.66224	AT4G35930		F-box family protein
543	Ha412HOChr07g0303401	18.9551	22.8421	-3.88705	AT3G51370		Protein phosphatase 2C family protein
544	Ha412HOChr07g0305471	6.78705	1.1845	5.60255	AT3G49910		Translation protein SH3-like family protein
545	Ha412HOChr07g0305551	14.4151	19.0379	-4.62283	AT3G14470		NB-ARC domain-containing disease resistance protein
546	Ha412HOChr07g0305801	23.0135	18.7846	4.22897	AT5G63140	ATPAP29, PAP29	purple acid phosphatase 29
547	Ha412HOChr07g0306271	17.585	14.4797	3.10534	AT5G65910		BSD domain-containing protein
548	Ha412HOChr07g0306451	23.4686	20.0507	3.41794	NA	NA	NA
549	Ha412HOChr07g0308751	16.6092	12.747	3.86213	AT3G10480	ANAC050, NAC050	NAC domain containing protein 50
550	Ha412HOChr07g0308921	5.23747	1.11025	4.12721	AT4G15000		Ribosomal L27e protein family
551	Ha412HOChr07g0308951	3.23055	0.184158	3.0464	AT1G10490		Domain of unknown function (DUF1726) ;Putative ATPase (DUF699)
552	Ha412HOChr07g0309341	8.86178	5.48159	3.38018	NA	NA	NA
553	Ha412HOChr07g0309471	3.04573	22.3544	-19.3086	AT4G30220	RUXF	small nuclear ribonucleoprotein F
554	Ha412HOChr07g0311771	7.90448	0.534321	7.37016	AT5G02960		Ribosomal protein S12/S23 family protein
555	Ha412HOChr07g0312521	20.7437	1.8782	18.8655	AT1G22750		unknown protein; CONTAINS InterPro DOMAIN/s: Protein of unknown function DUF1475 (InterPro:IPR009943); Has 186 Blast hits to 155 proteins in 21 species: Archae - 0; Bacteria - 8; Metazoa - 3; Fungi - 0; Plants - 65; Viruses - 0; Other Eukaryotes - 110 (source: NCBI BLink).
556	Ha412HOChr07g0312521	20.7437	1.8782	18.8655	AT1G22750		unknown protein; FUNCTIONS IN: molecular_function unknown; INVOLVED IN: biological_process unknown; LOCATED IN: vacuole; EXPRESSED IN: 23 plant structures; EXPRESSED DURING: 15 growth stages; CONTAINS InterPro DOMAIN/s: Protein of unknown function DUF1475 (InterPro:IPR009943); Has 185 Blast hits to 155 proteins in 21 species: Archae - 0; Bacteria - 8; Metazoa - 3; Fungi - 0; Plants - 64; Viruses …
557	Ha412HOChr07g0312521	20.7437	1.8782	18.8655	AT1G22750		unknown protein; FUNCTIONS IN: molecular_function unknown; INVOLVED IN: biological_process unknown; LOCATED IN: vacuole; EXPRESSED IN: 23 plant structures; EXPRESSED DURING: 15 growth stages; CONTAINS InterPro DOMAIN/s: Protein of unknown function DUF1475 (InterPro:IPR009943); Has 35333 Blast hits to 34131 proteins in 2444 species: Archae - 798; Bacteria - 22429; Metazoa - 974; Fungi - 991; Plant…
558	Ha412HOChr07g0312821	22.6801	2.60565	20.0744	AT3G53720	ATCHX20, CHX20	cation/H+ exchanger 20
559	Ha412HOChr07g0313401	22.7048	2.46923	20.2356	AT2G38910	CPK20	calcium-dependent protein kinase 20
560	Ha412HOChr07g0313491	1.23438	8.07941	-6.84503	AT5G06380		unknown protein; BEST Arabidopsis thaliana protein match is: unknown protein (TAIR:AT3G11690.1); Has 1807 Blast hits to 1807 proteins in 277 species: Archae - 0; Bacteria - 0; Metazoa - 736; Fungi - 347; Plants - 385; Viruses - 0; Other Eukaryotes - 339 (source: NCBI BLink).
561	Ha412HOChr07g0314151	23.8557	20.7175	3.13828	AT2G26650	AKT1, ATAKT1, KT1	K+ transporter 1
562	Ha412HOChr07g0314671	10.6969	6.24063	4.45629	AT4G14700	ATORC1A, ORC1A	origin recognition complex 1
563	Ha412HOChr07g0314901	12.6416	16.1815	-3.5399	AT5G60640	PDIL1-4	PDI-like 1-4
564	Ha412HOChr07g0314901	12.6416	16.1815	-3.5399	AT5G60640	ATPDIL1-4, PDI2, ATPDI2, PDIL1-4	PDI-like 1-4
565	Ha412HOChr07g0314901	12.6416	16.1815	-3.5399	AT5G60640	ATPDIL1-4, PDIL1-4	PDI-like 1-4
569	Ha412HOChr07g0314961	8.09978	3.76861	4.33117	AT2G37190		Ribosomal protein L11 family protein
570	Ha412HOChr07g0315621	7.51229	4.42889	3.08339	AT3G05060		NOP56-like pre RNA processing ribonucleoprotein
571	Ha412HOChr07g0315781	7.53391	1.93605	5.59785	AT1G08360		Ribosomal protein L1p/L10e family
572	Ha412HOChr07g0316051	17.1261	13.8947	3.23142	AT3G27010	AT-TCP20, PCF1, TCP20, ATTCP20	TEOSINTE BRANCHED 1, cycloidea, PCF (TCP)-domain family protein 20
573	Ha412HOChr07g0316071	8.12913	3.59744	4.53169	AT5G64140	RPS28	ribosomal protein S28
574	Ha412HOChr07g0316201	3.64325	22.9934	-19.3501	AT3G27120		P-loop containing nucleoside triphosphate hydrolases superfamily protein
575	Ha412HOChr07g0316241	16.0826	12.391	3.69155	AT5G40870	ATUK/UPRT1, UKL1, UK/UPRT1	uridine kinase/uracil phosphoribosyltransferase 1
576	Ha412HOChr07g0316441	13.3354	18.1467	-4.8113	NA	NA	NA
577	Ha412HOChr07g0316771	9.76711	4.43825	5.32886	AT3G01600	anac044, NAC044	NAC domain containing protein 44
578	Ha412HOChr07g0316871	0.639566	19.2758	-18.6363	AT3G01550	ATPPT2, PPT2	phosphoenolpyruvate (pep)/phosphate translocator 2
579	Ha412HOChr07g0317531	8.09712	4.69977	3.39735	AT5G14910		Heavy metal transport/detoxification superfamily protein
580	Ha412HOChr07g0318081	21.5807	0.968222	20.6125	AT5G15280		Pentatricopeptide repeat (PPR) superfamily protein
581	Ha412HOChr07g0318681	5.36288	1.54592	3.81696	AT5G15490		UDP-glucose 6-dehydrogenase family protein
582	Ha412HOChr07g0320131	7.84296	1.70522	6.13774	AT2G39460	ATRPL23A, RPL23A, RPL23AA	ribosomal protein L23AA
583	Ha412HOChr07g0320511	0.0443854	4.47913	-4.43474	AT2G39700	ATEXPA4, ATEXP4, ATHEXP ALPHA 1.6, EXPA4	expansin A4
584	Ha412HOChr07g0321201	18.8617	22.1366	-3.27494	AT5G59080		unknown protein; FUNCTIONS IN: molecular_function unknown; INVOLVED IN: response to oxidative stress; LOCATED IN: chloroplast; EXPRESSED IN: 18 plant structures; EXPRESSED DURING: 9 growth stages; BEST Arabidopsis thaliana protein match is: unknown protein (TAIR:AT3G46880.1); Has 1807 Blast hits to 1807 proteins in 277 species: Archae - 0; Bacteria - 0; Metazoa - 736; Fungi - 347; Plants - 385; V…
585	Ha412HOChr07g0321691	9.53478	13.2003	-3.66553	AT1G79940	ATERDJ2A	DnaJ / Sec63 Brl domains-containing protein
586	Ha412HOChr07g0321961	6.88257	3.72603	3.15654	AT2G39990	EIF2, AteIF3f, eIF3F	eukaryotic translation initiation factor 2
587	Ha412HOChr07g0322891	4.93042	1.4906	3.43981	AT2G40280		S-adenosyl-L-methionine-dependent methyltransferases superfamily protein
588	Ha412HOChr07g0322911	20.8124	0.120097	20.6923	AT3G11050	ATFER2, FER2	ferritin 2
589	Ha412HOChr07g0323061	13.3875	17.103	-3.71555	AT2G40435		BEST Arabidopsis thaliana protein match is: transcription regulators (TAIR:AT3G56220.1); Has 289 Blast hits to 289 proteins in 30 species: Archae - 0; Bacteria - 0; Metazoa - 0; Fungi - 0; Plants - 289; Viruses - 0; Other Eukaryotes - 0 (source: NCBI BLink).
590	Ha412HOChr07g0324681	14.1672	17.5021	-3.33493	AT4G25160		U-box domain-containing protein kinase family protein
591	Ha412HOChr07g0325071	16.9079	11.8437	5.06421	AT4G25230	RIN2	RPM1 interacting protein 2
592	Ha412HOChr07g0325381	2.44275	23.3979	-20.9552	AT5G62190	PRH75	DEAD box RNA helicase (PRH75)
593	Ha412HOChr07g0325931	5.65352	2.56769	3.08583	AT5G52380		VASCULAR-RELATED NAC-DOMAIN 6
594	Ha412HOChr08g0326931	4.47563	9.19374	-4.71812	AT1G23740		Oxidoreductase, zinc-binding dehydrogenase family protein
595	Ha412HOChr08g0327121	20.888	17.4923	3.39577	AT1G23380	KNAT6, KNAT6L, KNAT6S	KNOTTED1-like homeobox gene 6
596	Ha412HOChr08g0327291	10.4859	14.6113	-4.12541	NA	NA	NA
597	Ha412HOChr08g0328591	23.4624	19.8512	3.61125	AT1G67410		Exostosin family protein
598	Ha412HOChr08g0328601	9.75485	6.51993	3.23492	AT5G11860	SSP5	SCP1-like small phosphatase 5
599	Ha412HOChr08g0328601	9.75485	6.51993	3.23492	AT5G11860		SCP1-like small phosphatase 5
600	Ha412HOChr08g0328671	4.66377	0.533824	4.12994	AT1G11780		oxidoreductase, 2OG-Fe(II) oxygenase family protein
601	Ha412HOChr08g0330431	15.3079	11.9596	3.34826	NA	NA	NA
602	Ha412HOChr08g0330471	9.52978	12.7325	-3.20271	AT2G42590	GRF9, GF14 MU	general regulatory factor 9
603	Ha412HOChr08g0330551	20.0127	16.8406	3.1721	AT1G26810	GALT1	galactosyltransferase1
604	Ha412HOChr08g0332451	23.7381	6.73558	17.0025	NA	NA	NA
605	Ha412HOChr08g0332571	15.8613	11.5206	4.34078	AT2G01680		Ankyrin repeat family protein
606	Ha412HOChr08g0333391	18.5258	15.5203	3.00551	NA	NA	NA
607	Ha412HOChr08g0333601	8.00329	11.6998	-3.69646	NA	NA	NA
608	Ha412HOChr08g0334291	3.72754	9.23251	-5.50497	AT3G18295		Protein of unknown function (DUF1639)
609	Ha412HOChr08g0334561	0.632183	20.8207	-20.1886	NA	NA	NA
610	Ha412HOChr08g0334811	15.596	19.3896	-3.79359	AT1G13260	RAV1, EDF4	related to ABI3/VP1 1
611	Ha412HOChr08g0335601	4.31631	0.500681	3.81563	AT1G26300		BSD domain-containing protein
612	Ha412HOChr08g0336271	13.0157	22.6639	-9.64826	AT1G78610	MSL6	mechanosensitive channel of small conductance-like 6
613	Ha412HOChr08g0336371	18.3428	14.3691	3.97369	AT3G14250		RING/U-box superfamily protein
614	Ha412HOChr08g0337421	6.73703	2.78842	3.94861	AT1G20696	HMGB3, NFD3, NFD03	high mobility group B3
615	Ha412HOChr08g0337821	5.41336	0.879405	4.53395	AT1G20970		FUNCTIONS IN: molecular_function unknown; INVOLVED IN: biological_process unknown; LOCATED IN: plasma membrane, vacuole; EXPRESSED IN: guard cell, cultured cell; BEST Arabidopsis thaliana protein match is: proton pump interactor 1 (TAIR:AT4G27500.1); Has 30201 Blast hits to 17322 proteins in 780 species: Archae - 12; Bacteria - 1396; Metazoa - 17338; Fungi - 3422; Plants - 5037; Viruses - 0; Othe…
616	Ha412HOChr08g0338081	5.26986	23.9562	-18.6863	AT3G03920		H/ACA ribonucleoprotein complex, subunit Gar1/Naf1 protein
617	Ha412HOChr08g0338591	18.4232	21.4485	-3.02534	AT1G73460		Protein kinase superfamily protein
618	Ha412HOChr08g0339051	12.6107	8.16888	4.44187	AT2G31810		ACT domain-containing small subunit of acetolactate synthase protein
619	Ha412HOChr08g0339131	0.402255	4.07528	-3.67303	AT1G56600	AtGolS2, GolS2	galactinol synthase 2
620	Ha412HOChr08g0339621	18.2472	9.69108	8.55616	AT5G37370	ATSRL1	PRP38 family protein
621	Ha412HOChr08g0339831	11.3445	17.9359	-6.59148	NA	NA	NA
622	Ha412HOChr08g0340311	7.25095	3.76671	3.48424	AT3G54810	BME3-ZF, BME3, GATA8	Plant-specific GATA-type zinc finger transcription factor family protein
624	Ha412HOChr08g0341191	8.96366	13.3001	-4.33646	AT1G79860	ATROPGEF12, ROPGEF12, MEE64	RHO guanyl-nucleotide exchange factor 12
625	Ha412HOChr08g0342211	2.74901	23.0724	-20.3234	AT2G39390		Ribosomal L29 family protein
626	Ha412HOChr08g0342501	12.8764	8.45308	4.42336	AT3G09140		Protein of unknown function (DUF674)
627	Ha412HOChr08g0342531	6.71021	3.29725	3.41296	AT3G55280	RPL23AB	ribosomal protein L23AB
628	Ha412HOChr08g0343491	15.5	7.35104	8.14897	AT2G29200	APUM1, PUM1	pumilio 1
630	Ha412HOChr08g0343681	17.2579	14.1254	3.13248	AT3G55610	P5CS2	delta 1-pyrroline-5-carboxylate synthase 2
631	Ha412HOChr08g0344061	6.65556	0.785239	5.87032	AT1G74270		Ribosomal protein L35Ae family protein
632	Ha412HOChr08g0344601	8.08202	11.3116	-3.22963	NA	NA	NA
633	Ha412HOChr08g0345241	11.3403	7.91522	3.4251	NA	NA	NA
634	Ha412HOChr08g0345351	8.05183	15.1906	-7.13879	AT2G40620		Basic-leucine zipper (bZIP) transcription factor family protein
635	Ha412HOChr08g0345911	19.322	16.2319	3.09007	AT3G56460		GroES-like zinc-binding alcohol dehydrogenase family protein
636	Ha412HOChr08g0346181	3.62503	6.64397	-3.01893	AT1G64860	SIGA, SIG1, SIG2, SIGB, RPOD1	sigma factor A
637	Ha412HOChr08g0346181	3.62503	6.64397	-3.01893	AT1G64860	SIGA	sigma factor A
638	Ha412HOChr08g0346201	13.8232	9.77381	4.0494	AT5G62410	SMC2, TTN3, ATCAP-E1, ATSMC4	structural maintenance of chromosomes 2
639	Ha412HOChr08g0346261	16.8599	13.1183	3.7416	AT5G51230	EMF2, VEF2, CYR1, AtEMF2	VEFS-Box of polycomb protein
640	Ha412HOChr08g0346771	15.308	11.8224	3.48566	AT5G07670		RNI-like superfamily protein
641	Ha412HOChr08g0347271	5.60015	23.3754	-17.7753	AT3G22660		rRNA processing protein-related
642	Ha412HOChr08g0348551	17.921	14.1039	3.81712	AT1G25220	ASB1	anthranilate synthase beta subunit 1
643	Ha412HOChr08g0348551	17.921	14.1039	3.81712	AT1G25220	ASB1, TRP4, WEI7	anthranilate synthase beta subunit 1
644	Ha412HOChr08g0348821	17.106	13.6609	3.44515	AT1G59960		NAD(P)-linked oxidoreductase superfamily protein
645	Ha412HOChr08g0349161	12.3995	8.14292	4.25662	AT3G06170		Serinc-domain containing serine and sphingolipid biosynthesis protein
646	Ha412HOChr08g0349721	5.7046	2.05958	3.64502	AT5G53480		ARM repeat superfamily protein
647	Ha412HOChr08g0350601	8.17536	4.77005	3.40531	AT5G17020	XPO1A	exportin 1A
648	Ha412HOChr08g0350601	8.17536	4.77005	3.40531	AT5G17020	XPO1A, ATCRM1, ATXPO1, XPO1, HIT2	exportin 1A
649	Ha412HOChr08g0351651	16.0233	11.1621	4.86121	NA	NA	NA
650	Ha412HOChr08g0351841	5.85856	1.95293	3.90563	AT3G03960		TCP-1/cpn60 chaperonin family protein
651	Ha412HOChr08g0352021	9.20611	6.17585	3.03026	AT2G46560		transducin family protein / WD-40 repeat family protein
654	Ha412HOChr08g0352541	4.63218	8.30592	-3.67374	AT1G73340		Cytochrome P450 superfamily protein
655	Ha412HOChr08g0352741	14.6154	9.6035	5.01186	AT3G12210		DNA binding
656	Ha412HOChr08g0353461	12.4507	17.1451	-4.69449	AT2G35600	ATBRXL1, BRXL1	BREVIS RADIX-like 1
657	Ha412HOChr08g0354601	9.02213	5.90896	3.11317	AT5G59850		Ribosomal protein S8 family protein
658	Ha412HOChr08g0354931	22.1035	18.8615	3.24198	AT3G46220		unknown protein; CONTAINS InterPro DOMAIN/s: Protein of unknown function DUF2042 (InterPro:IPR018611); Has 559 Blast hits to 533 proteins in 154 species: Archae - 3; Bacteria - 32; Metazoa - 305; Fungi - 42; Plants - 50; Viruses - 3; Other Eukaryotes - 124 (source: NCBI BLink).
659	Ha412HOChr08g0354931	22.1035	18.8615	3.24198	AT3G46220		unknown protein; INVOLVED IN: biological_process unknown; EXPRESSED IN: 24 plant structures; EXPRESSED DURING: 13 growth stages; CONTAINS InterPro DOMAIN/s: Protein of unknown function DUF2042 (InterPro:IPR018611).
660	Ha412HOChr08g0355081	13.6658	6.88693	6.77891	AT2G30360	CIPK11, PKS5, SIP4, SNRK3.22	SOS3-interacting protein 4
661	Ha412HOChr08g0356621	5.99708	9.44492	-3.44783	NA	NA	NA
662	Ha412HOChr08g0357281	23.1541	3.57253	19.5816	AT3G56380	ARR17, RR17	response regulator 17
665	Ha412HOChr08g0357501	7.71815	1.60606	6.1121	AT1G26910	RPL10B	Ribosomal protein L16p/L10e family protein
666	Ha412HOChr08g0357571	1.60176	4.99414	-3.39238	AT5G58270	STA1, ATATM3, ATM3	ABC transporter of the mitochondrion 3
667	Ha412HOChr08g0357721	7.2692	3.37042	3.89878	AT3G20000	TOM40	translocase of the outer mitochondrial membrane 40
668	Ha412HOChr08g0360551	15.6157	12.213	3.40274	AT1G16680		Chaperone DnaJ-domain superfamily protein
669	Ha412HOChr08g0360671	19.0651	14.7557	4.30933	AT5G56180	ATARP8, ARP8	actin-related protein 8
670	Ha412HOChr08g0361221	5.97412	10.3307	-4.35656	AT3G07810		RNA-binding (RRM/RBD/RNP motifs) family protein
671	Ha412HOChr08g0361281	8.84123	0.302438	8.53879	AT5G59240		Ribosomal protein S8e family protein
672	Ha412HOChr08g0362581	16.4524	11.3475	5.10492	AT2G20900	DGK5, ATDGK5	diacylglycerol kinase 5
673	Ha412HOChr08g0363351	1.05735	18.6384	-17.581	AT5G05980	ATDFB, DFB, FPGS1	DHFS-FPGS homolog B
674	Ha412HOChr08g0363581	6.17777	1.82129	4.35648	AT2G32060		Ribosomal protein L7Ae/L30e/S12e/Gadd45 family protein
675	Ha412HOChr08g0363621	9.4063	6.3298	3.07649	AT1G15980	NDF1, NDH48	NDH-dependent cyclic electron flow 1
676	Ha412HOChr08g0364111	9.62525	3.73073	5.89451	AT5G60620	GPAT9	glycerol-3-phosphate acyltransferase 9
677	Ha412HOChr08g0364571	16.7453	19.9476	-3.20235	AT4G29090		Ribonuclease H-like superfamily protein
678	Ha412HOChr08g0365401	8.45082	3.57285	4.87798	AT1G70600		Ribosomal protein L18e/L15 superfamily protein
679	Ha412HOChr08g0365971	10.445	13.78	-3.33494	AT4G12560	CPR30	F-box and associated interaction domains-containing protein
680	Ha412HOChr08g0366611	17.6279	13.6479	3.97998	AT5G62740	HIR1, ATHIR1	SPFH/Band 7/PHB domain-containing membrane-associated protein family
681	Ha412HOChr08g0367001	6.83182	1.05849	5.77333	AT1G26880		Ribosomal protein L34e superfamily protein
682	Ha412HOChr08g0367511	8.81192	19.7042	-10.8923	AT2G03350		Protein of unknown function, DUF538
683	Ha412HOChr08g0368481	3.42169	0.126668	3.29502	AT1G19520	NFD5	pentatricopeptide (PPR) repeat-containing protein
684	Ha412HOChr08g0370721	2.73941	5.96372	-3.22431	AT4G14830	HSP1	unknown protein; BEST Arabidopsis thaliana protein match is: unknown protein (TAIR:AT3G22530.1); Has 77 Blast hits to 77 proteins in 12 species: Archae - 0; Bacteria - 0; Metazoa - 0; Fungi - 0; Plants - 77; Viruses - 0; Other Eukaryotes - 0 (source: NCBI BLink).
685	Ha412HOChr08g0371261	17.9367	10.1566	7.78011	AT2G39700	ATEXPA4, ATEXP4, ATHEXP ALPHA 1.6, EXPA4	expansin A4
686	Ha412HOChr09g0372701	16.7389	11.5681	5.1708	AT4G01880		methyltransferases
687	Ha412HOChr09g0372871	6.42731	2.95212	3.47519	AT5G11970		Protein of unknown function (DUF3511)
688	Ha412HOChr09g0373941	12.8705	8.77075	4.09975	AT5G56580	ATMKK6, ANQ1, MKK6	MAP kinase kinase 6
689	Ha412HOChr09g0374111	18.0464	13.6656	4.3808	AT4G28910	NINJA	novel interactor of JAZ
690	Ha412HOChr09g0375161	9.22386	5.80561	3.41825	AT3G24495	MSH7, MSH6-2, ATMSH7	MUTS homolog 7
691	Ha412HOChr09g0376201	1.37652	22.0525	-20.676	AT1G08510	FATB	fatty acyl-ACP thioesterases B
692	Ha412HOChr09g0377381	5.98145	1.60892	4.37253	AT5G20160		Ribosomal protein L7Ae/L30e/S12e/Gadd45 family protein
693	Ha412HOChr09g0378781	15.9916	12.6197	3.37191	NA	NA	NA
694	Ha412HOChr09g0379851	0.283549	20.5749	-20.2913	NA	NA	NA
695	Ha412HOChr09g0382941	0.251969	4.54496	-4.29299	AT5G57610		Protein kinase superfamily protein with octicosapeptide/Phox/Bem1p domain
697	Ha412HOChr09g0383511	5.42641	0.0871086	5.3393	AT4G26000	PEP	RNA-binding KH domain-containing protein
698	Ha412HOChr09g0385231	8.45039	5.1498	3.30059	AT3G05910		Pectinacetylesterase family protein
699	Ha412HOChr09g0386171	14.0348	9.43694	4.59788	AT5G04990	SUN1, ATSUN1	SAD1/UNC-84 domain protein 1
700	Ha412HOChr09g0386701	19.8584	16.4714	3.38697	AT5G63850	AAP4	amino acid permease 4
701	Ha412HOChr09g0388311	8.83303	12.1953	-3.36228	AT2G41970		Protein kinase superfamily protein
702	Ha412HOChr09g0388511	13.6339	10.166	3.46793	AT4G34100		RING/U-box superfamily protein
703	Ha412HOChr09g0390891	1.35372	5.35803	-4.0043	AT2G28380	DRB2	dsRNA-binding protein 2
705	Ha412HOChr09g0393491	16.0154	20.1327	-4.11721	AT2G40200		basic helix-loop-helix (bHLH) DNA-binding superfamily protein
706	Ha412HOChr09g0393841	7.75032	23.5174	-15.7671	AT2G40316		FUNCTIONS IN: molecular_function unknown; EXPRESSED IN: 22 plant structures; EXPRESSED DURING: 13 growth stages; CONTAINS InterPro DOMAIN/s: Autophagy-related protein 27 (InterPro:IPR018939); Has 135 Blast hits to 135 proteins in 58 species: Archae - 0; Bacteria - 0; Metazoa - 32; Fungi - 63; Plants - 31; Viruses - 0; Other Eukaryotes - 9 (source: NCBI BLink).
707	Ha412HOChr09g0393841	7.75032	23.5174	-15.7671	AT2G40316		FUNCTIONS IN: molecular_function unknown; LOCATED IN: endomembrane system; EXPRESSED IN: 22 plant structures; EXPRESSED DURING: 13 growth stages; CONTAINS InterPro DOMAIN/s: Autophagy-related protein 27 (InterPro:IPR018939); Has 138 Blast hits to 138 proteins in 57 species: Archae - 0; Bacteria - 0; Metazoa - 32; Fungi - 62; Plants - 33; Viruses - 0; Other Eukaryotes - 11 (source: NCBI BLink).
708	Ha412HOChr09g0394071	7.04205	0.462749	6.5793	AT1G29900	CARB	carbamoyl phosphate synthetase B
709	Ha412HOChr09g0394511	8.61326	12.0295	-3.4162	AT2G40620		Basic-leucine zipper (bZIP) transcription factor family protein
710	Ha412HOChr09g0395401	17.0032	12.5447	4.45846	AT4G01150		unknown protein; FUNCTIONS IN: molecular_function unknown; INVOLVED IN: biological_process unknown; LOCATED IN: chloroplast thylakoid membrane, chloroplast, plastoglobule; EXPRESSED IN: 22 plant structures; EXPRESSED DURING: 14 growth stages; Has 30201 Blast hits to 17322 proteins in 780 species: Archae - 12; Bacteria - 1396; Metazoa - 17338; Fungi - 3422; Plants - 5037; Viruses - 0; Other Eukary…
711	Ha412HOChr09g0395401	17.0032	12.5447	4.45846	AT4G01150		unknown protein; FUNCTIONS IN: molecular_function unknown; INVOLVED IN: biological_process unknown; LOCATED IN: thylakoid, chloroplast thylakoid membrane, chloroplast, plastoglobule, chloroplast envelope; EXPRESSED IN: 23 plant structures; EXPRESSED DURING: 14 growth stages; BEST Arabidopsis thaliana protein match is: unknown protein (TAIR:AT4G38100.1); Has 323 Blast hits to 323 proteins in 59 sp…
712	Ha412HOChr09g0395721	9.08472	4.17974	4.90498	AT5G52650		RNA binding Plectin/S10 domain-containing protein
713	Ha412HOChr09g0395801	6.12572	0.626063	5.49966	AT5G52470	FIB1, FBR1, ATFIB1, ATFBR1, SKIP7	fibrillarin 1
714	Ha412HOChr09g0396571	5.08547	0.139498	4.94597	AT3G53020	STV1, RPL24B, RPL24	Ribosomal protein L24e family protein
715	Ha412HOChr09g0396861	9.1127	4.03689	5.07582	AT2G21790	R1, RNR1, CLS8, ATRNR1	ribonucleotide reductase 1
716	Ha412HOChr09g0396881	17.8601	21.1238	-3.26366	AT4G39380		BEST Arabidopsis thaliana protein match is: TSL-kinase interacting protein 1 (TAIR:AT2G36960.3); Has 80 Blast hits to 74 proteins in 15 species: Archae - 0; Bacteria - 0; Metazoa - 0; Fungi - 0; Plants - 78; Viruses - 0; Other Eukaryotes - 2 (source: NCBI BLink).
717	Ha412HOChr09g0396881	17.8601	21.1238	-3.26366	AT4G39380		FUNCTIONS IN: molecular_function unknown; INVOLVED IN: biological_process unknown; LOCATED IN: cellular_component unknown; EXPRESSED IN: 14 plant structures; EXPRESSED DURING: 7 growth stages; BEST Arabidopsis thaliana protein match is: TSL-kinase interacting protein 1 (TAIR:AT2G36960.2).
718	Ha412HOChr09g0397491	13.0831	16.6065	-3.52335	AT4G39900		unknown protein; Has 30201 Blast hits to 17322 proteins in 780 species: Archae - 12; Bacteria - 1396; Metazoa - 17338; Fungi - 3422; Plants - 5037; Viruses - 0; Other Eukaryotes - 2996 (source: NCBI BLink).
719	Ha412HOChr09g0398171	13.8226	18.9422	-5.11959	NA	NA	NA
720	Ha412HOChr09g0398581	13.9842	10.8751	3.10918	AT3G27330		zinc finger (C3HC4-type RING finger) family protein
721	Ha412HOChr09g0398591	3.59807	22.0567	-18.4586	AT5G14310	AtCXE16, CXE16	carboxyesterase 16
722	Ha412HOChr09g0400101	3.82799	23.5449	-19.717	AT4G35890		winged-helix DNA-binding transcription factor family protein
723	Ha412HOChr09g0400171	6.71459	1.1169	5.59768	AT3G01160		FUNCTIONS IN: molecular_function unknown; INVOLVED IN: biological_process unknown; LOCATED IN: cytosol, nucleus; EXPRESSED IN: 22 plant structures; EXPRESSED DURING: 13 growth stages; CONTAINS InterPro DOMAIN/s: NUC153 (InterPro:IPR012580); Has 36638 Blast hits to 21323 proteins in 1057 species: Archae - 109; Bacteria - 2369; Metazoa - 13796; Fungi - 4858; Plants - 1657; Viruses - 489; Other Euka…
726	Ha412HOChr09g0400611	15.8436	12.5359	3.30773	AT5G66055	EMB2036, AKRP	ankyrin repeat protein
727	Ha412HOChr09g0400611	15.8436	12.5359	3.30773	AT5G66055	EMB16, EMB2036, AKRP	ankyrin repeat protein
728	Ha412HOChr09g0401621	23.3098	6.1382	17.1716	AT4G19860		alpha/beta-Hydrolases superfamily protein
729	Ha412HOChr09g0403121	2.86897	22.9898	-20.1208	AT5G27450	MK	mevalonate kinase
730	Ha412HOChr09g0403121	2.86897	22.9898	-20.1208	AT5G27450	MVK, MK	mevalonate kinase
731	Ha412HOChr09g0403371	6.8149	2.91436	3.90054	AT1G35160	GRF4, 14-3-3PHI, GF14 PHI	GF14 protein phi chain
732	Ha412HOChr09g0403371	6.8149	2.91436	3.90054	AT1G35160	GF14 PHI	GF14 protein phi chain
733	Ha412HOChr09g0403411	12.1651	15.8023	-3.63722	AT4G39840		unknown protein; FUNCTIONS IN: molecular_function unknown; INVOLVED IN: biological_process unknown; LOCATED IN: endomembrane system; EXPRESSED IN: 23 plant structures; EXPRESSED DURING: 13 growth stages; Has 20719 Blast hits to 6096 proteins in 607 species: Archae - 22; Bacteria - 3243; Metazoa - 4364; Fungi - 2270; Plants - 237; Viruses - 128; Other Eukaryotes - 10455 (source: NCBI BLink).
734	Ha412HOChr09g0403521	6.40636	1.82764	4.57872	AT3G09630		Ribosomal protein L4/L1 family
735	Ha412HOChr09g0403531	6.81643	23.5212	-16.7048	AT3G09630		Ribosomal protein L4/L1 family
736	Ha412HOChr09g0404171	13.3017	10.1856	3.11606	AT4G37110		Zinc-finger domain of monoamine-oxidase A repressor R1
737	Ha412HOChr09g0404391	12.215	6.23062	5.98435	AT1G72040		P-loop containing nucleoside triphosphate hydrolases superfamily protein
738	Ha412HOChr09g0405481	6.07261	2.60985	3.46275	AT2G18330		AAA-type ATPase family protein
739	Ha412HOChr09g0405751	12.8695	6.94083	5.92866	AT5G49530		SIN-like family protein
740	Ha412HOChr09g0405891	18.5265	14.4632	4.06333	AT4G36790		Major facilitator superfamily protein
741	Ha412HOChr09g0406011	8.63223	4.79295	3.83928	AT5G38690		Zinc-finger domain of monoamine-oxidase A repressor R1 protein
743	Ha412HOChr09g0406041	7.27623	4.19123	3.085	AT3G02530		TCP-1/cpn60 chaperonin family protein
744	Ha412HOChr09g0406511	7.11514	1.41269	5.70246	AT3G49910		Translation protein SH3-like family protein
745	Ha412HOChr09g0406781	15.8472	12.6561	3.19109	AT2G01275		RING/FYVE/PHD zinc finger superfamily protein
746	Ha412HOChr09g0408561	13.486	17.3766	-3.8906	AT2G23150	NRAMP3, ATNRAMP3	natural resistance-associated macrophage protein 3
747	Ha412HOChr09g0410341	2.37731	6.89896	-4.52166	NA	NA	NA
748	Ha412HOChr09g0410691	17.1697	20.7339	-3.5642	AT4G37190		LOCATED IN: cytosol, plasma membrane; EXPRESSED IN: 20 plant structures; EXPRESSED DURING: 13 growth stages; CONTAINS InterPro DOMAIN/s: Beta tubulin, autoregulation binding site (InterPro:IPR013838), Misato Segment II, myosin-like (InterPro:IPR019605), Tubulin/FtsZ, N-terminal (InterPro:IPR019746); Has 345 Blast hits to 341 proteins in 161 species: Archae - 0; Bacteria - 0; Metazoa - 131; Fungi …
749	Ha412HOChr09g0410691	17.1697	20.7339	-3.5642	AT4G37190		LOCATED IN: cytosol, plasma membrane; EXPRESSED IN: 20 plant structures; EXPRESSED DURING: 13 growth stages; CONTAINS InterPro DOMAIN/s: Misato Segment II, myosin-like (InterPro:IPR019605), Tubulin/FtsZ, N-terminal (InterPro:IPR019746); Has 35333 Blast hits to 34131 proteins in 2444 species: Archae - 798; Bacteria - 22429; Metazoa - 974; Fungi - 991; Plants - 531; Viruses - 0; Other Eukaryotes - …
750	Ha412HOChr09g0410891	5.43354	9.58089	-4.14735	AT4G37100		Pyridoxal phosphate (PLP)-dependent transferases superfamily protein
751	Ha412HOChr09g0412121	2.7684	23.7318	-20.9634	AT3G02220		unknown protein; CONTAINS InterPro DOMAIN/s: Protein of unknown function DUF2039 (InterPro:IPR019351); Has 215 Blast hits to 215 proteins in 94 species: Archae - 2; Bacteria - 2; Metazoa - 125; Fungi - 4; Plants - 38; Viruses - 0; Other Eukaryotes - 44 (source: NCBI BLink).
752	Ha412HOChr09g0412611	16.7025	11.0359	5.6666	AT3G29400	ATEXO70E1, EXO70E1	exocyst subunit exo70 family protein E1
753	Ha412HOChr09g0412731	6.5464	18.6745	-12.1281	AT5G15490		UDP-glucose 6-dehydrogenase family protein
754	Ha412HOChr09g0412991	18.8514	15.708	3.14341	AT3G29180		Protein of unknown function (DUF1336)
755	Ha412HOChr09g0413821	6.16501	1.76149	4.40352	AT3G01280	VDAC1, ATVDAC1	voltage dependent anion channel 1
756	Ha412HOChr09g0414551	2.66591	23.3147	-20.6488	AT5G14790		ARM repeat superfamily protein
757	Ha412HOChr09g0414801	22.9855	19.6949	3.2906	AT3G01470	ATHB-1, ATHB1, HD-ZIP-1, HAT5, HB-1	homeobox 1
758	Ha412HOChr09g0415271	14.1906	10.8665	3.32411	AT2G21195		unknown protein; Has 28 Blast hits to 28 proteins in 11 species: Archae - 0; Bacteria - 0; Metazoa - 0; Fungi - 0; Plants - 28; Viruses - 0; Other Eukaryotes - 0 (source: NCBI BLink).
759	Ha412HOChr09g0415271	14.1906	10.8665	3.32411	AT2G21195		unknown protein; Has 35333 Blast hits to 34131 proteins in 2444 species: Archae - 798; Bacteria - 22429; Metazoa - 974; Fungi - 991; Plants - 531; Viruses - 0; Other Eukaryotes - 9610 (source: NCBI BLink).
760	Ha412HOChr09g0415271	14.1906	10.8665	3.32411	AT2G21195		unknown protein; FUNCTIONS IN: molecular_function unknown; INVOLVED IN: response to oxidative stress; LOCATED IN: cellular_component unknown; EXPRESSED IN: 23 plant structures; EXPRESSED DURING: 13 growth stages; Has 26 Blast hits to 26 proteins in 10 species: Archae - 0; Bacteria - 0; Metazoa - 0; Fungi - 0; Plants - 26; Viruses - 0; Other Eukaryotes - 0 (source: NCBI BLink).
761	Ha412HOChr09g0415441	5.09873	2.03187	3.06686	AT1G71310		cobalt ion binding
762	Ha412HOChr09g0415481	7.45713	4.28511	3.17202	AT2G46290		Transducin/WD40 repeat-like superfamily protein
763	Ha412HOChr09g0415591	16.8217	12.5211	4.30062	AT3G01400		ARM repeat superfamily protein
764	Ha412HOChr09g0416701	12.8981	8.39806	4.50003	AT4G33400		Vacuolar import/degradation, Vid27-related protein
765	Ha412HOChr09g0416831	10.4725	15.6141	-5.14161	AT5G49890	CLC-C, ATCLC-C	chloride channel C
766	Ha412HOChr09g0417431	20.1409	16.8928	3.24803	NA	NA	NA
767	Ha412HOChr09g0419471	5.35151	0.791871	4.55964	AT3G62870		Ribosomal protein L7Ae/L30e/S12e/Gadd45 family protein
768	Ha412HOChr09g0419921	4.38547	23.9412	-19.5557	AT1G18580	GAUT11	galacturonosyltransferase 11
769	Ha412HOChr09g0420251	18.3485	10.6942	7.65431	AT3G05010		Protein of unknown function, transmembrane-40
770	Ha412HOChr09g0420271	4.86598	23.5086	-18.6426	AT5G16390	CAC1, CAC1A, BCCP, BCCP1, CAC1-A, BCCP-1	chloroplastic acetylcoenzyme A carboxylase 1
771	Ha412HOChr09g0420271	4.86598	23.5086	-18.6426	AT5G16390	CAC1, CAC1A, BCCP, BCCP1	chloroplastic acetylcoenzyme A carboxylase 1
772	Ha412HOChr09g0420311	14.5015	11.1535	3.34799	AT5G53850		haloacid dehalogenase-like hydrolase family protein
773	Ha412HOChr09g0420491	0.554124	3.77666	-3.22254	AT3G29270		RING/U-box superfamily protein
774	Ha412HOChr09g0420611	21.9389	18.7743	3.16464	AT5G07720		Galactosyl transferase GMA12/MNN10 family protein
775	Ha412HOChr09g0420921	8.87099	12.0759	-3.20493	AT1G74680		Exostosin family protein
776	Ha412HOChr09g0421291	21.3644	0.874537	20.4899	AT1G74730		Protein of unknown function (DUF1118)
777	Ha412HOChr09g0421321	0.595081	21.0893	-20.4942	AT3G01470	ATHB-1, ATHB1, HD-ZIP-1, HAT5, HB-1	homeobox 1
778	Ha412HOChr09g0421621	9.4659	22.8813	-13.4154	AT3G02560		Ribosomal protein S7e family protein
779	Ha412HOChr09g0422151	9.63257	12.7838	-3.15122	AT1G07380		Neutral/alkaline non-lysosomal ceramidase
780	Ha412HOChr09g0422721	17.0917	12.848	4.24376	AT1G17100		SOUL heme-binding family protein
781	Ha412HOChr09g0422741	17.573	12.655	4.918	AT5G63080		2-oxoglutarate (2OG) and Fe(II)-dependent oxygenase superfamily protein
782	Ha412HOChr09g0422841	3.64491	0.104046	3.54086	AT1G70600		Ribosomal protein L18e/L15 superfamily protein
783	Ha412HOChr09g0423911	5.78346	22.6711	-16.8877	AT4G24840		FUNCTIONS IN: molecular_function unknown; INVOLVED IN: protein transport, Golgi organization; LOCATED IN: vacuole; EXPRESSED IN: 23 plant structures; EXPRESSED DURING: 13 growth stages; CONTAINS InterPro DOMAIN/s: COG complex component, COG2 (InterPro:IPR009316); Has 30201 Blast hits to 17322 proteins in 780 species: Archae - 12; Bacteria - 1396; Metazoa - 17338; Fungi - 3422; Plants - 5037; Viru…
784	Ha412HOChr09g0423921	7.30795	4.20169	3.10626	AT1G30230		Glutathione S-transferase, C-terminal-like;Translation elongation factor EF1B/ribosomal protein S6
785	Ha412HOChr09g0423931	7.78787	2.66167	5.1262	AT1G67430		Ribosomal protein L22p/L17e family protein
786	Ha412HOChr09g0424131	9.104	5.54872	3.55528	AT3G01930		Major facilitator superfamily protein
787	Ha412HOChr09g0425041	4.10277	0.363151	3.73961	AT5G61970		signal recognition particle-related / SRP-related
788	Ha412HOChr09g0425481	6.7318	3.40111	3.33069	AT2G20830		transferases;folic acid binding
789	Ha412HOChr09g0426681	10.6241	15.8969	-5.27286	AT1G15360	SHN1, WIN1	Integrase-type DNA-binding superfamily protein
790	Ha412HOChr09g0427291	8.07111	23.9727	-15.9016	AT1G64980		Nucleotide-diphospho-sugar transferases superfamily protein
791	Ha412HOChr09g0427531	10.5744	6.85549	3.71888	AT1G79950		RAD3-like DNA-binding helicase protein
792	Ha412HOChr09g0428021	15.7818	10.7064	5.07537	AT1G52140		unknown protein; BEST Arabidopsis thaliana protein match is: unknown protein (TAIR:AT3G16330.1); Has 114 Blast hits to 114 proteins in 15 species: Archae - 0; Bacteria - 0; Metazoa - 0; Fungi - 0; Plants - 114; Viruses - 0; Other Eukaryotes - 0 (source: NCBI BLink).
793	Ha412HOChr09g0428031	15.565	10.596	4.96898	AT1G52140		unknown protein; BEST Arabidopsis thaliana protein match is: unknown protein (TAIR:AT3G16330.1); Has 114 Blast hits to 114 proteins in 15 species: Archae - 0; Bacteria - 0; Metazoa - 0; Fungi - 0; Plants - 114; Viruses - 0; Other Eukaryotes - 0 (source: NCBI BLink).
794	Ha412HOChr09g0428391	15.6092	21.5306	-5.92133	AT5G48120		ARM repeat superfamily protein
795	Ha412HOChr09g0429431	9.87366	6.65473	3.21892	AT3G13990		Kinase-related protein of unknown function (DUF1296)
796	Ha412HOChr09g0430181	2.41578	22.4983	-20.0826	AT3G13065	SRF4	STRUBBELIG-receptor family 4
797	Ha412HOChr10g0430551	3.02188	23.4012	-20.3794	AT1G27600	IRX9-L, I9H	Nucleotide-diphospho-sugar transferases superfamily protein
798	Ha412HOChr10g0430791	23.2134	4.09117	19.1222	AT5G10490	MSL2	MSCS-like 2
799	Ha412HOChr10g0431011	15.4278	19.5653	-4.13754	NA	NA	NA
800	Ha412HOChr10g0431891	7.82136	10.8975	-3.07618	NA	NA	NA
801	Ha412HOChr10g0431921	0.571023	4.30452	-3.7335	AT4G09760		Protein kinase superfamily protein
803	Ha412HOChr10g0432121	6.65813	2.1544	4.50373	AT1G43170	ARP1, RPL3A, RP1	ribosomal protein 1
804	Ha412HOChr10g0432121	6.65813	2.1544	4.50373	AT1G43170	ARP1, emb2207, RPL3A, RP1	ribosomal protein 1
805	Ha412HOChr10g0432121	6.65813	2.1544	4.50373	AT1G43170	RP1	ribosomal protein 1
806	Ha412HOChr10g0434831	11.0025	16.3418	-5.33932	AT5G24530	DMR6	2-oxoglutarate (2OG) and Fe(II)-dependent oxygenase superfamily protein
807	Ha412HOChr10g0435371	1.43307	4.62809	-3.19502	AT5G64560	MGT9, MRS2-2, ATMGT9	magnesium transporter 9
808	Ha412HOChr10g0435721	9.60136	5.54563	4.05573	AT3G63400		Cyclophilin-like peptidyl-prolyl cis-trans isomerase family protein
809	Ha412HOChr10g0436261	7.7675	1.90323	5.86427	AT4G09800	RPS18C	S18 ribosomal protein
810	Ha412HOChr10g0436791	15.4506	18.9436	-3.49297	AT2G48160		Tudor/PWWP/MBT domain-containing protein
813	Ha412HOChr10g0436961	17.4085	14.2258	3.18273	AT1G03380	ATATG18G, ATG18G	homolog of yeast autophagy 18 (ATG18) G
814	Ha412HOChr10g0438511	12.1027	7.77989	4.32281	AT3G62300	DUF7	DOMAIN OF UNKNOWN FUNCTION 724 7
815	Ha412HOChr10g0438511	12.1027	7.77989	4.32281	AT3G62300	DUF7, ATDUF7	DOMAIN OF UNKNOWN FUNCTION 724 7
816	Ha412HOChr10g0438691	18.8151	21.8493	-3.03414	AT2G31400	GUN1	genomes uncoupled 1
817	Ha412HOChr10g0439781	13.137	17.4605	-4.32348	AT4G20780	CML42	calmodulin like 42
818	Ha412HOChr10g0440691	3.74569	22.5981	-18.8524	AT3G51580		unknown protein; FUNCTIONS IN: molecular_function unknown; INVOLVED IN: biological_process unknown; LOCATED IN: endomembrane system; EXPRESSED IN: 24 plant structures; EXPRESSED DURING: 15 growth stages.
819	Ha412HOChr10g0440691	3.74569	22.5981	-18.8524	AT3G51580		unknown protein; FUNCTIONS IN: molecular_function unknown; INVOLVED IN: biological_process unknown; LOCATED IN: endomembrane system; EXPRESSED IN: 25 plant structures; EXPRESSED DURING: 15 growth stages; Has 1768 Blast hits to 1607 proteins in 294 species: Archae - 2; Bacteria - 552; Metazoa - 381; Fungi - 236; Plants - 306; Viruses - 38; Other Eukaryotes - 253 (source: NCBI BLink).
820	Ha412HOChr10g0440761	20.9055	1.19173	19.7138	AT2G40610	ATEXPA8, EXP8, ATEXP8, ATHEXP ALPHA 1.11, EXPA8	expansin A8
821	Ha412HOChr10g0441131	14.1069	10.6464	3.46057	AT1G31810	AFH14	Formin Homology 14
823	Ha412HOChr10g0441711	8.88878	2.3826	6.50618	AT5G58420		Ribosomal protein S4 (RPS4A) family protein
824	Ha412HOChr10g0443191	23.2429	20.2174	3.02548	AT3G11200	AL2	alfin-like 2
825	Ha412HOChr10g0443201	4.7678	23.2846	-18.5168	AT3G08930		LMBR1-like membrane protein
826	Ha412HOChr10g0444991	6.73395	2.43197	4.30198	AT5G06700	TBR	Plant protein of unknown function (DUF828)
827	Ha412HOChr10g0445611	22.82	19.423	3.39701	AT2G42280		basic helix-loop-helix (bHLH) DNA-binding superfamily protein
828	Ha412HOChr10g0446191	5.48896	0.0325534	5.45641	AT1G58684		Ribosomal protein S5 family protein
829	Ha412HOChr10g0448441	15.6994	11.4651	4.23438	NA	NA	NA
830	Ha412HOChr10g0448481	1.73453	21.7295	-19.9949	AT4G07410		Transducin family protein / WD-40 repeat family protein
831	Ha412HOChr10g0449041	6.64013	1.96463	4.67551	AT1G48630	RACK1B_AT	receptor for activated C kinase 1B
832	Ha412HOChr10g0451591	8.31995	3.97369	4.34626	AT2G20980	MCM10	minichromosome maintenance 10
833	Ha412HOChr10g0452581	4.83872	1.20417	3.63455	AT1G55020	LOX1, ATLOX1	lipoxygenase 1
834	Ha412HOChr10g0453371	16.1783	13.1623	3.01597	AT3G05580		Calcineurin-like metallo-phosphoesterase superfamily protein
835	Ha412HOChr10g0453701	8.20954	4.66637	3.54317	AT3G06720	AT-IMP, ATKAP ALPHA, AIMP ALPHA	importin alpha isoform 1
836	Ha412HOChr10g0453701	8.20954	4.66637	3.54317	AT3G06720	AT-IMP, ATKAP ALPHA, AIMP ALPHA, IMPA-1, IMPA1	importin alpha isoform 1
837	Ha412HOChr10g0454251	16.3131	13.0073	3.30581	AT1G05440		C-8 sterol isomerases
838	Ha412HOChr10g0454581	9.79563	6.52891	3.26673	AT5G49910	CPHSC70-2EAT SHOCK PROTEIN 70-2, HSC70-7, cpHsc70-2	chloroplast heat shock protein 70-2
839	Ha412HOChr10g0454641	1.52706	22.4898	-20.9627	AT1G09630	ATRAB11C, ATRABA2A, ATRAB-A2A, RAB-A2A, RAB11c	RAB GTPase 11C
840	Ha412HOChr10g0455161	11.5541	8.53705	3.017	AT1G61000		FUNCTIONS IN: molecular_function unknown; INVOLVED IN: mitosis; LOCATED IN: plasma membrane; EXPRESSED IN: cultured cell; CONTAINS InterPro DOMAIN/s: Kinetochore protein Nuf2 (InterPro:IPR005549); Has 50972 Blast hits to 29793 proteins in 2070 species: Archae - 902; Bacteria - 7404; Metazoa - 23628; Fungi - 4156; Plants - 2312; Viruses - 158; Other Eukaryotes - 12412 (source: NCBI BLink).
841	Ha412HOChr10g0455191	19.0305	4.92784	14.1027	AT4G21390	B120	S-locus lectin protein kinase family protein
842	Ha412HOChr10g0456671	15.6704	12.2867	3.38375	AT5G64250		Aldolase-type TIM barrel family protein
843	Ha412HOChr10g0457001	3.01463	6.49541	-3.48077	AT1G60600	ABC4	UbiA prenyltransferase family protein
844	Ha412HOChr10g0457301	11.3965	21.9661	-10.5696	AT4G30800		Nucleic acid-binding, OB-fold-like protein
845	Ha412HOChr10g0459401	2.92286	6.1792	-3.25634	AT1G49820	ATMTK, MTK	S-methyl-5-thioribose kinase
846	Ha412HOChr10g0459481	12.8643	9.77707	3.08727	AT2G23260	UGT84B1	UDP-glucosyl transferase 84B1
847	Ha412HOChr10g0461851	7.28729	11.8753	-4.58805	NA	NA	NA
848	Ha412HOChr10g0462361	6.48878	19.2592	-12.7704	AT3G15220		Protein kinase superfamily protein
849	Ha412HOChr10g0462671	13.4131	10.0636	3.34953	AT3G15070		RING/U-box superfamily protein
850	Ha412HOChr10g0463201	5.10275	8.29569	-3.19294	AT1G78870	UBC35, UBC13A	ubiquitin-conjugating enzyme 35
851	Ha412HOChr10g0463601	18.2046	23.6724	-5.46771	AT1G30040	ATGA2OX2, GA2OX2	gibberellin 2-oxidase
852	Ha412HOChr10g0464221	6.70706	0.198824	6.50824	AT1G62370		RING/U-box superfamily protein
853	Ha412HOChr10g0464951	19.6575	16.2301	3.42734	AT2G04240	XERICO	RING/U-box superfamily protein
854	Ha412HOChr10g0465831	3.51251	22.1209	-18.6084	AT4G34490	ATCAP1, CAP 1, CAP1	cyclase associated protein 1
855	Ha412HOChr10g0466741	8.86928	0.848427	8.02085	AT4G14320		Zinc-binding ribosomal protein family protein
856	Ha412HOChr10g0467031	0.780416	20.5548	-19.7744	AT5G57500		Galactosyltransferase family protein
857	Ha412HOChr10g0467761	4.22863	23.2754	-19.0468	AT5G57120		FUNCTIONS IN: molecular_function unknown; INVOLVED IN: biological_process unknown; LOCATED IN: nucleolus; EXPRESSED IN: 21 plant structures; EXPRESSED DURING: 13 growth stages; CONTAINS InterPro DOMAIN/s: LisH dimerisation motif (InterPro:IPR006594), SRP40, C-terminal (InterPro:IPR007718); Has 101969 Blast hits to 55488 proteins in 2506 species: Archae - 424; Bacteria - 13843; Metazoa - 37674; Fu…
858	Ha412HOChr10g0468451	15.3591	11.032	4.32712	AT2G07050	CAS1	cycloartenol synthase 1
859	Ha412HOChr10g0469491	19.455	14.5981	4.85687	AT3G23600		alpha/beta-Hydrolases superfamily protein
860	Ha412HOChr10g0469841	0.77723	20.7275	-19.9503	NA	NA	NA
861	Ha412HOChr10g0470891	6.28725	1.82419	4.46306	AT1G72370	P40, AP40, RP40, RPSAA	40s ribosomal protein SA
862	Ha412HOChr10g0471341	23.7452	13.8445	9.90064	AT3G13980		unknown protein; BEST Arabidopsis thaliana protein match is: unknown protein (TAIR:AT1G54200.1); Has 1485 Blast hits to 418 proteins in 98 species: Archae - 0; Bacteria - 6; Metazoa - 246; Fungi - 61; Plants - 107; Viruses - 6; Other Eukaryotes - 1059 (source: NCBI BLink).
863	Ha412HOChr10g0471541	1.92345	21.898	-19.9746	AT3G13940		DNA binding;DNA-directed RNA polymerases
864	Ha412HOChr10g0471661	3.94354	23.4698	-19.5263	AT2G19480	NFA02, NFA2, NAP1;2	nucleosome assembly protein 1;2
865	Ha412HOChr10g0471661	3.94354	23.4698	-19.5263	AT2G19480	NAP1;2	nucleosome assembly protein 1;2
866	Ha412HOChr10g0471881	9.7946	5.58146	4.21314	AT4G29410		Ribosomal L28e protein family
867	Ha412HOChr10g0472971	23.9119	18.7996	5.11229	NA	NA	NA
868	Ha412HOChr10g0472981	17.9584	22.3629	-4.40449	AT4G30720		FAD/NAD(P)-binding oxidoreductase family protein
869	Ha412HOChr10g0473741	8.21608	4.5649	3.65117	AT1G15690	AVP1, ATAVP3, AVP-3, AtVHP1;1	Inorganic H pyrophosphatase family protein
870	Ha412HOChr10g0475151	5.25876	22.6136	-17.3549	AT5G20160		Ribosomal protein L7Ae/L30e/S12e/Gadd45 family protein
871	Ha412HOChr10g0475321	17.1013	21.015	-3.91374	AT2G26695		Ran BP2/NZF zinc finger-like superfamily protein
872	Ha412HOChr10g0475601	3.18145	23.6779	-20.4964	AT2G26730		Leucine-rich repeat protein kinase family protein
874	Ha412HOChr11g0478731	1.67106	5.0533	-3.38223	AT4G10390		Protein kinase superfamily protein
875	Ha412HOChr11g0478841	4.46454	23.1494	-18.6848	AT1G43170	RP1	ribosomal protein 1
876	Ha412HOChr11g0478841	4.46454	23.1494	-18.6848	AT1G43170	ARP1, emb2207, RPL3A, RP1	ribosomal protein 1
877	Ha412HOChr11g0478841	4.46454	23.1494	-18.6848	AT1G43170	ARP1, RPL3A, RP1	ribosomal protein 1
878	Ha412HOChr11g0479371	10.0613	0.663635	9.39766	AT1G71830	SERK1, ATSERK1	somatic embryogenesis receptor-like kinase 1
879	Ha412HOChr11g0479601	6.92007	1.59998	5.32009	AT4G08685	SAH7	Pollen Ole e 1 allergen and extensin family protein
880	Ha412HOChr11g0479881	6.98595	3.25179	3.73416	AT4G39200		Ribosomal protein S25 family protein
881	Ha412HOChr11g0479901	4.90753	0.448815	4.45872	AT5G43970	TOM22-V, TOM9-2, ATTOM22-V	translocase of outer membrane 22-V
882	Ha412HOChr11g0479951	14.7816	18.0874	-3.30589	AT3G01610	CDC48C, emb1354	cell division cycle 48C
885	Ha412HOChr11g0479971	15.8113	18.907	-3.09567	AT3G01610	CDC48C, emb1354	cell division cycle 48C
886	Ha412HOChr11g0480211	10.4703	23.2757	-12.8054	AT2G19540		Transducin family protein / WD-40 repeat family protein
887	Ha412HOChr11g0481701	6.79807	3.15967	3.6384	AT2G39460	ATRPL23A, RPL23A, RPL23AA	ribosomal protein L23AA
888	Ha412HOChr11g0481811	3.66761	0.073273	3.59434	AT4G34910		P-loop containing nucleoside triphosphate hydrolases superfamily protein
889	Ha412HOChr11g0481831	1.828	22.7567	-20.9287	AT3G49720		unknown protein; FUNCTIONS IN: molecular_function unknown; INVOLVED IN: biological_process unknown; LOCATED IN: chloroplast thylakoid membrane, Golgi apparatus, plasma membrane, membrane; EXPRESSED IN: 25 plant structures; EXPRESSED DURING: 15 growth stages; BEST Arabidopsis thaliana protein match is: unknown protein (TAIR:AT5G65810.1); Has 64 Blast hits to 64 proteins in 11 species: Archae - 0; …
890	Ha412HOChr11g0483071	7.15024	3.89631	3.25392	AT3G02520	GRF7, GF14 NU	general regulatory factor 7
891	Ha412HOChr11g0483081	10.3425	6.38699	3.95553	AT5G38690		Zinc-finger domain of monoamine-oxidase A repressor R1 protein
892	Ha412HOChr11g0483751	13.9928	10.7289	3.2639	NA	NA	NA
893	Ha412HOChr11g0483971	4.97634	1.49801	3.47833	AT3G51160	MUR1, MUR_1, GMD2	NAD(P)-binding Rossmann-fold superfamily protein
894	Ha412HOChr11g0484271	12.7279	9.01111	3.71683	AT1G21730		P-loop containing nucleoside triphosphate hydrolases superfamily protein
895	Ha412HOChr11g0484401	13.6291	9.90486	3.72428	AT1G22710	SUC2, SUT1, ATSUC2	sucrose-proton symporter 2
896	Ha412HOChr11g0485831	1.67864	6.13829	-4.45965	AT5G48150	PAT1	GRAS family transcription factor
897	Ha412HOChr11g0486561	10.7453	5.8696	4.87569	NA	NA	NA
898	Ha412HOChr11g0486951	17.5881	10.79	6.79809	AT1G17210	ATILP1, ILP1	IAP-like protein 1
899	Ha412HOChr11g0487561	19.8953	15.8032	4.09205	NA	NA	NA
900	Ha412HOChr11g0487781	10.5177	13.7309	-3.21324	AT4G21670	CPL1, FRY2, ATCPL1	C-terminal domain phosphatase-like 1
901	Ha412HOChr11g0489681	3.97425	23.7493	-19.7751	AT3G15380		Plasma-membrane choline transporter family protein
902	Ha412HOChr11g0489851	1.68589	5.51978	-3.83388	AT5G50110		S-adenosyl-L-methionine-dependent methyltransferases superfamily protein
903	Ha412HOChr11g0489921	20.9689	0.588235	20.3806	AT4G27410	RD26, ANAC072	NAC (No Apical Meristem) domain transcriptional regulator superfamily protein
904	Ha412HOChr11g0489921	20.9689	0.588235	20.3806	AT4G27410	RD26	NAC (No Apical Meristem) domain transcriptional regulator superfamily protein
905	Ha412HOChr11g0490311	14.5684	10.2826	4.28587	NA	NA	NA
906	Ha412HOChr11g0491791	2.21735	6.70396	-4.48661	AT5G54680	ILR3, bHLH105	basic helix-loop-helix (bHLH) DNA-binding superfamily protein
907	Ha412HOChr11g0491881	16.0479	12.0176	4.03031	AT3G20740	FIE, FIS3, FIE1	Transducin/WD40 repeat-like superfamily protein
908	Ha412HOChr11g0493161	21.6503	18.2955	3.35484	AT1G50590		RmlC-like cupins superfamily protein
909	Ha412HOChr11g0494281	13.3967	10.3311	3.06561	AT2G36490	DML1, ROS1	demeter-like 1
910	Ha412HOChr11g0495061	1.16756	21.7161	-20.5485	AT5G56170	LLG1	LORELEI-LIKE-GPI-ANCHORED PROTEIN 1
911	Ha412HOChr11g0495091	23.3669	19.8183	3.5486	AT5G56180	ATARP8, ARP8	actin-related protein 8
912	Ha412HOChr11g0495181	3.0112	6.40735	-3.39615	AT5G56270	WRKY2, ATWRKY2	WRKY DNA-binding protein 2
913	Ha412HOChr11g0496011	15.2666	11.5261	3.7405	AT1G16540	SIR3, LOS5, ABA3, ATABA3, ACI2	molybdenum cofactor sulfurase (LOS5) (ABA3)
914	Ha412HOChr11g0496381	21.0164	7.10687	13.9095	AT3G12830		SAUR-like auxin-responsive protein family
915	Ha412HOChr11g0496681	22.6525	5.94516	16.7074	AT1G79260		CONTAINS InterPro DOMAIN/s: Domain of unknown function DUF1794 (InterPro:IPR014878); Has 30201 Blast hits to 17322 proteins in 780 species: Archae - 12; Bacteria - 1396; Metazoa - 17338; Fungi - 3422; Plants - 5037; Viruses - 0; Other Eukaryotes - 2996 (source: NCBI BLink).
916	Ha412HOChr11g0497391	23.9058	2.93911	20.9667	AT4G27020		unknown protein; FUNCTIONS IN: molecular_function unknown; LOCATED IN: vacuole; BEST Arabidopsis thaliana protein match is: unknown protein (TAIR:AT5G54870.1); Has 1807 Blast hits to 1807 proteins in 277 species: Archae - 0; Bacteria - 0; Metazoa - 736; Fungi - 347; Plants - 385; Viruses - 0; Other Eukaryotes - 339 (source: NCBI BLink).
917	Ha412HOChr11g0498761	16.0183	1.88048	14.1378	AT3G19720	ARC5, DRP5B	P-loop containing nucleoside triphosphate hydrolases superfamily protein
918	Ha412HOChr11g0498761	16.0183	1.88048	14.1378	AT3G19720	ARC5	P-loop containing nucleoside triphosphate hydrolases superfamily protein
919	Ha412HOChr11g0500731	10.7739	20.8924	-10.1184	AT1G61580	RPL3B, ARP2	R-protein L3 B
920	Ha412HOChr11g0500771	22.7499	2.79757	19.9524	AT1G09830		Glycinamide ribonucleotide (GAR) synthetase
921	Ha412HOChr11g0501991	10.6605	14.5677	-3.9072	NA	NA	NA
922	Ha412HOChr11g0502371	11.306	14.3318	-3.0258	NA	NA	NA
923	Ha412HOChr11g0503321	23.8093	20.2982	3.51108	NA	NA	NA
924	Ha412HOChr11g0503331	9.14146	12.5773	-3.43586	NA	NA	NA
925	Ha412HOChr11g0503741	13.3757	9.76022	3.61547	AT3G05380	ALY2	DIRP ;Myb-like DNA-binding domain
926	Ha412HOChr11g0503741	13.3757	9.76022	3.61547	AT3G05380	ALY2, ATALY2	DIRP ;Myb-like DNA-binding domain
929	Ha412HOChr11g0504071	17.311	13.2926	4.01844	AT4G27190		NB-ARC domain-containing disease resistance protein
930	Ha412HOChr11g0504831	7.78009	4.18386	3.59623	AT5G59850		Ribosomal protein S8 family protein
931	Ha412HOChr11g0505231	6.78995	3.38528	3.40467	AT2G39700	ATEXPA4, ATEXP4, ATHEXP ALPHA 1.6, EXPA4	expansin A4
932	Ha412HOChr11g0505401	14.0777	10.5261	3.5516	AT5G59140		BTB/POZ domain-containing protein
933	Ha412HOChr11g0506861	18.2015	12.9633	5.23821	AT5G15020	SNL2	SIN3-like 2
934	Ha412HOChr11g0506931	3.22248	6.53815	-3.31567	AT4G27960	UBC9	ubiquitin conjugating enzyme 9
935	Ha412HOChr11g0508541	8.863	5.04349	3.81951	AT3G04610	FLK	RNA-binding KH domain-containing protein
936	Ha412HOChr11g0509401	6.45395	10.9328	-4.47885	AT4G02810		Protein of unknown function (DUF3049)
937	Ha412HOChr11g0510361	7.74381	4.02015	3.72367	AT5G27850		Ribosomal protein L18e/L15 superfamily protein
938	Ha412HOChr11g0511931	8.41701	3.06754	5.34947	AT1G74050		Ribosomal protein L6 family protein
939	Ha412HOChr11g0512511	21.6547	0.939825	20.7149	AT4G21215		unknown protein; Has 35333 Blast hits to 34131 proteins in 2444 species: Archae - 798; Bacteria - 22429; Metazoa - 974; Fungi - 991; Plants - 531; Viruses - 0; Other Eukaryotes - 9610 (source: NCBI BLink).
940	Ha412HOChr11g0513641	4.73897	22.6796	-17.9406	AT3G26310	CYP71B35	cytochrome P450, family 71, subfamily B, polypeptide 35
941	Ha412HOChr11g0515101	15.2729	20.2849	-5.01203	AT1G30680		toprim domain-containing protein
942	Ha412HOChr11g0515671	6.38171	2.77644	3.60527	AT5G27640	TIF3B1, EIF3B, ATEIF3B-1, EIF3B-1, ATTIF3B1	translation initiation factor 3B1
943	Ha412HOChr11g0515991	12.4331	15.5947	-3.16168	AT4G18700	CIPK12, SnRK3.9, ATWL4, WL4	CBL-interacting protein kinase 12
945	Ha412HOChr11g0516001	2.00072	22.9813	-20.9805	AT3G13050		Major facilitator superfamily protein
946	Ha412HOChr11g0516071	4.83883	23.6081	-18.7693	AT4G26600		S-adenosyl-L-methionine-dependent methyltransferases superfamily protein
947	Ha412HOChr11g0516431	7.09868	4.00324	3.09545	AT1G04730	CTF18	P-loop containing nucleoside triphosphate hydrolases superfamily protein
948	Ha412HOChr11g0516891	0.102386	20.5136	-20.4112	AT4G13460	SDG22, SUVH9, SET22	SU(VAR)3-9 homolog 9
949	Ha412HOChr11g0517871	4.93077	1.61683	3.31394	AT1G71360		Galactose-binding protein
950	Ha412HOChr11g0517931	3.61213	22.7547	-19.1425	AT1G04170	EIF2 GAMMA	eukaryotic translation initiation factor 2 gamma subunit
951	Ha412HOChr11g0518681	2.41899	22.591	-20.172	AT4G00390		DNA-binding storekeeper protein-related transcriptional regulator
952	Ha412HOChr11g0519431	23.6914	19.3156	4.37573	NA	NA	NA
953	Ha412HOChr11g0520961	5.20276	0.393749	4.80901	AT1G71430		unknown protein; FUNCTIONS IN: molecular_function unknown; INVOLVED IN: biological_process unknown; LOCATED IN: cellular_component unknown; EXPRESSED IN: 23 plant structures; EXPRESSED DURING: 13 growth stages; Has 64 Blast hits to 64 proteins in 28 species: Archae - 0; Bacteria - 0; Metazoa - 14; Fungi - 6; Plants - 42; Viruses - 0; Other Eukaryotes - 2 (source: NCBI BLink).
954	Ha412HOChr11g0521481	9.47211	14.6281	-5.15597	NA	NA	NA
955	Ha412HOChr11g0521691	20.3316	23.9266	-3.59495	AT5G60900	RLK1	receptor-like protein kinase 1
956	Ha412HOChr11g0521971	16.5046	13.1932	3.31148	NA	NA	NA
957	Ha412HOChr11g0522401	10.2946	7.20019	3.09441	AT2G28000	CPN60A, CH-CPN60A, SLP	chaperonin-60alpha
958	Ha412HOChr11g0522911	8.86455	3.54598	5.31857	AT1G08130	ATLIG1, LIG1	DNA ligase 1
959	Ha412HOChr11g0523301	12.6362	16.3648	-3.72859	AT4G24020	NLP7	NIN like protein 7
960	Ha412HOChr11g0523801	18.6355	13.6056	5.02983	AT3G44680	HDA9, HDA09	histone deacetylase 9
961	Ha412HOChr11g0523881	9.30814	2.93667	6.37147	AT1G08360		Ribosomal protein L1p/L10e family
962	Ha412HOChr11g0524301	2.94958	22.9073	-19.9577	NA	NA	NA
963	Ha412HOChr11g0526731	1.09358	21.6999	-20.6063	NA	NA	NA
964	Ha412HOChr11g0528021	20.8407	16.7917	4.04897	AT2G37210		lysine decarboxylase family protein
965	Ha412HOChr11g0528071	8.17584	4.86029	3.31556	AT5G03280	EIN2, PIR2, CKR1, ERA3, ORE3, ORE2, ATEIN2	NRAMP metal ion transporter family protein
967	Ha412HOChr11g0528641	23.1713	19.7432	3.42814	AT1G08080	ATACA7, ACA7	alpha carbonic anhydrase 7
968	Ha412HOChr11g0531991	18.086	14.9301	3.15593	AT3G16910	AAE7, ACN1	acyl-activating enzyme 7
969	Ha412HOChr11g0533061	7.82338	4.46205	3.36132	AT1G33140	PGY2	Ribosomal protein L6 family
970	Ha412HOChr11g0533251	9.23148	5.16679	4.06469	AT5G52950		unknown protein; Has 30201 Blast hits to 17322 proteins in 780 species: Archae - 12; Bacteria - 1396; Metazoa - 17338; Fungi - 3422; Plants - 5037; Viruses - 0; Other Eukaryotes - 2996 (source: NCBI BLink).
971	Ha412HOChr12g0535361	5.20171	23.7695	-18.5678	AT5G10840		Endomembrane protein 70 protein family
972	Ha412HOChr12g0535641	3.1403	23.5154	-20.3751	AT1G15860		Domain of unknown function (DUF298)
973	Ha412HOChr12g0535941	1.30157	21.0415	-19.74	NA	NA	NA
974	Ha412HOChr12g0536721	4.90716	23.7411	-18.834	AT4G32400	EMB104, SHS1, EMB42, ATBT1	Mitochondrial substrate carrier family protein
975	Ha412HOChr12g0536761	19.423	16.0243	3.3987	NA	NA	NA
976	Ha412HOChr12g0537671	5.63149	22.8448	-17.2133	AT3G24480		Leucine-rich repeat (LRR) family protein
977	Ha412HOChr12g0538431	7.08611	3.4814	3.60471	AT5G56740	HAG2, HAC7, HAG02, HAC07	histone acetyltransferase of the GNAT family 2
978	Ha412HOChr12g0542521	8.77677	20.923	-12.1463	AT2G19480	NFA02, NFA2, NAP1;2	nucleosome assembly protein 1;2
979	Ha412HOChr12g0542521	8.77677	20.923	-12.1463	AT2G19480	NAP1;2	nucleosome assembly protein 1;2
980	Ha412HOChr12g0542811	15.9908	12.7177	3.27308	AT1G51730		Ubiquitin-conjugating enzyme family protein
981	Ha412HOChr12g0542941	6.28544	1.95659	4.32885	AT4G29410		Ribosomal L28e protein family
982	Ha412HOChr12g0543321	22.0718	17.7096	4.36218	AT3G15540	IAA19, MSG2	indole-3-acetic acid inducible 19
983	Ha412HOChr12g0543371	5.12087	1.63148	3.48939	AT1G52360		Coatomer, beta' subunit
984	Ha412HOChr12g0544971	14.6661	18.2217	-3.55567	AT1G26850		S-adenosyl-L-methionine-dependent methyltransferases superfamily protein
985	Ha412HOChr12g0546271	10.0859	14.4361	-4.35021	AT2G03480	QUL2	QUASIMODO2 LIKE 2
986	Ha412HOChr12g0549011	16.9532	12.1583	4.79489	AT5G17570		TatD related DNase
987	Ha412HOChr12g0549641	12.8994	16.8335	-3.93416	AT2G03800	GEK1	D-aminoacyl-tRNA deacylases
988	Ha412HOChr12g0550721	21.0417	17.8038	3.23791	AT4G15610		Uncharacterised protein family (UPF0497)
989	Ha412HOChr12g0550801	14.4833	11.4313	3.05199	AT3G22270		Topoisomerase II-associated protein PAT1
990	Ha412HOChr12g0551121	15.4918	10.0654	5.4264	AT5G35370		S-locus lectin protein kinase family protein
991	Ha412HOChr12g0551191	22.829	19.606	3.22306	AT2G42780		FUNCTIONS IN: molecular_function unknown; INVOLVED IN: regulation of transcription; LOCATED IN: integral to membrane, nucleus; EXPRESSED IN: 20 plant structures; EXPRESSED DURING: 11 growth stages; CONTAINS InterPro DOMAIN/s: RNA polymerase II transcription factor SIII, subunit A (InterPro:IPR010684); Has 187 Blast hits to 186 proteins in 77 species: Archae - 0; Bacteria - 0; Metazoa - 104; Fungi…
992	Ha412HOChr12g0551191	22.829	19.606	3.22306	AT2G42780		FUNCTIONS IN: molecular_function unknown; INVOLVED IN: regulation of transcription; LOCATED IN: integral to membrane, nucleus; EXPRESSED IN: 20 plant structures; EXPRESSED DURING: 11 growth stages; CONTAINS InterPro DOMAIN/s: RNA polymerase II transcription factor SIII, subunit A (InterPro:IPR010684).
993	Ha412HOChr12g0552331	21.4215	18.0994	3.32218	AT2G16990		Major facilitator superfamily protein
994	Ha412HOChr12g0553001	15.0133	11.9448	3.06844	AT1G20930	CDKB2;2	cyclin-dependent kinase B2;2
995	Ha412HOChr12g0553171	7.86721	14.783	-6.91579	AT1G21070		Nucleotide-sugar transporter family protein
996	Ha412HOChr12g0553311	4.77495	22.8224	-18.0475	AT3G03920		H/ACA ribonucleoprotein complex, subunit Gar1/Naf1 protein
997	Ha412HOChr12g0554561	11.7978	15.0242	-3.22636	AT4G27290		S-locus lectin protein kinase family protein
998	Ha412HOChr12g0555901	7.77001	3.25875	4.51127	AT3G55280	RPL23AB	ribosomal protein L23AB
999	Ha412HOChr12g0556771	23.2045	19.5967	3.60783	AT3G53850		Uncharacterised protein family (UPF0497)
1000	Ha412HOChr12g0556781	0.250783	20.9574	-20.7066	AT5G02060		Uncharacterised protein family (UPF0497)
1002	Ha412HOChr12g0556941	14.9666	18.3474	-3.38078	AT1G18590	SOT17, ATSOT17, ATST5C	sulfotransferase 17
1003	Ha412HOChr12g0556981	21.9211	18.8936	3.02753	AT5G05820		Nucleotide-sugar transporter family protein
1004	Ha412HOChr12g0557641	13.2194	22.0831	-8.86374	AT1G60010		unknown protein; FUNCTIONS IN: molecular_function unknown; INVOLVED IN: N-terminal protein myristoylation; LOCATED IN: cellular_component unknown; EXPRESSED IN: 22 plant structures; EXPRESSED DURING: 13 growth stages; BEST Arabidopsis thaliana protein match is: unknown protein (TAIR:AT1G10530.1); Has 185 Blast hits to 185 proteins in 18 species: Archae - 0; Bacteria - 0; Metazoa - 0; Fungi - 3; P…
1005	Ha412HOChr12g0558041	5.02401	1.89287	3.13113	AT1G10630	ATARFA1F, ARFA1F	ADP-ribosylation factor A1F
1006	Ha412HOChr12g0559151	19.916	2.35077	17.5652	AT5G11860		SCP1-like small phosphatase 5
1007	Ha412HOChr12g0559151	19.916	2.35077	17.5652	AT5G11860	SSP5	SCP1-like small phosphatase 5
1008	Ha412HOChr12g0559791	0.405086	20.8382	-20.4331	AT1G53290		Galactosyltransferase family protein
1009	Ha412HOChr12g0560591	8.00063	4.38989	3.61074	AT3G13580		Ribosomal protein L30/L7 family protein
1010	Ha412HOChr12g0560701	13.3335	18.082	-4.74852	AT3G50660	DWF4, CYP90B1, CLM, SNP2, SAV1, PSC1	Cytochrome P450 superfamily protein
1011	Ha412HOChr12g0560931	6.28828	23.4611	-17.1728	AT2G04780	FLA7	FASCICLIN-like arabinoogalactan 7
1012	Ha412HOChr12g0561161	4.29851	23.6879	-19.3893	AT1G52930		Ribosomal RNA processing Brix domain protein
1013	Ha412HOChr12g0561311	5.48378	22.7438	-17.26	AT4G25730		FtsJ-like methyltransferase family protein
1014	Ha412HOChr12g0561621	2.74357	23.5392	-20.7956	AT4G34450		coatomer gamma-2 subunit, putative / gamma-2 coat protein, putative / gamma-2 COP, putative
1015	Ha412HOChr12g0562361	2.77533	23.4642	-20.6889	AT2G17980	ATSLY1	Sec1/munc18-like (SM) proteins superfamily
1016	Ha412HOChr12g0562371	6.56062	3.19596	3.36466	AT4G35260	IDH1, IDH-I	isocitrate dehydrogenase 1
1017	Ha412HOChr12g0562411	1.96261	22.8773	-20.9147	AT2G17980	ATSLY1	Sec1/munc18-like (SM) proteins superfamily
1018	Ha412HOChr12g0564041	6.19652	3.07955	3.11697	NA	NA	NA
1019	Ha412HOChr12g0564601	11.6806	7.39326	4.2873	AT1G23230		FUNCTIONS IN: molecular_function unknown; INVOLVED IN: response to salt stress; EXPRESSED IN: 24 plant structures; EXPRESSED DURING: 15 growth stages; CONTAINS InterPro DOMAIN/s: Mediator complex subunit Med23 (InterPro:IPR021629).
1020	Ha412HOChr12g0564601	11.6806	7.39326	4.2873	AT1G23230		CONTAINS InterPro DOMAIN/s: Mediator complex subunit Med23 (InterPro:IPR021629); Has 187 Blast hits to 184 proteins in 67 species: Archae - 0; Bacteria - 0; Metazoa - 135; Fungi - 0; Plants - 43; Viruses - 0; Other Eukaryotes - 9 (source: NCBI BLink).
1021	Ha412HOChr12g0565171	2.86458	22.8822	-20.0176	AT2G03480	QUL2	QUASIMODO2 LIKE 2
1022	Ha412HOChr12g0565751	20.3165	16.8346	3.48195	AT5G38450	CYP735A1	cytochrome P450, family 735, subfamily A, polypeptide 1
1023	Ha412HOChr12g0565881	10.0906	6.92518	3.16541	AT3G02560		Ribosomal protein S7e family protein
1024	Ha412HOChr12g0565951	2.50102	21.2184	-18.7173	AT1G67050		unknown protein; BEST Arabidopsis thaliana protein match is: unknown protein (TAIR:AT5G38320.1); Has 617 Blast hits to 318 proteins in 80 species: Archae - 0; Bacteria - 16; Metazoa - 141; Fungi - 62; Plants - 128; Viruses - 2; Other Eukaryotes - 268 (source: NCBI BLink).
1025	Ha412HOChr12g0566571	1.74984	22.6396	-20.8897	AT5G37790		Protein kinase superfamily protein
1026	Ha412HOChr12g0567031	14.7138	18.2974	-3.5836	AT1G50010	TUA2	tubulin alpha-2 chain
1027	Ha412HOChr12g0568911	16.7211	13.0506	3.67053	AT1G06620		2-oxoglutarate (2OG) and Fe(II)-dependent oxygenase superfamily protein
1028	Ha412HOChr12g0569231	17.7027	12.7643	4.93844	AT5G21150	AGO9	Argonaute family protein
1029	Ha412HOChr12g0569491	4.4379	23.5757	-19.1378	AT5G63840	RSW3, PSL5	Glycosyl hydrolases family 31 protein
1030	Ha412HOChr12g0569701	4.54919	1.4101	3.13909	AT2G26640	KCS11	3-ketoacyl-CoA synthase 11
1031	Ha412HOChr12g0569781	9.45166	13.4997	-4.04803	AT3G23000	CIPK7, SnRK3.10, PKS7, ATSRPK1, ATSR2	CBL-interacting protein kinase 7
1032	Ha412HOChr12g0569901	17.5766	13.5785	3.99814	AT4G02750		Tetratricopeptide repeat (TPR)-like superfamily protein
1035	Ha412HOChr12g0570511	5.07912	0.664065	4.41506	AT3G11830		TCP-1/cpn60 chaperonin family protein
1036	Ha412HOChr12g0570731	12.8523	9.46047	3.39181	AT3G52870		IQ calmodulin-binding motif family protein
1037	Ha412HOChr12g0570981	12.6543	9.17765	3.47664	AT1G27600	IRX9-L, I9H	Nucleotide-diphospho-sugar transferases superfamily protein
1038	Ha412HOChr12g0572191	1.42189	14.1628	-12.7409	AT4G38060		unknown protein; BEST Arabidopsis thaliana protein match is: unknown protein (TAIR:AT5G65480.1); Has 63 Blast hits to 63 proteins in 13 species: Archae - 0; Bacteria - 0; Metazoa - 0; Fungi - 0; Plants - 63; Viruses - 0; Other Eukaryotes - 0 (source: NCBI BLink).
1039	Ha412HOChr12g0572191	1.42189	14.1628	-12.7409	AT4G38060		unknown protein; BEST Arabidopsis thaliana protein match is: unknown protein (TAIR:AT5G65480.1); Has 35333 Blast hits to 34131 proteins in 2444 species: Archae - 798; Bacteria - 22429; Metazoa - 974; Fungi - 991; Plants - 531; Viruses - 0; Other Eukaryotes - 9610 (source: NCBI BLink).
1040	Ha412HOChr12g0572681	8.12242	11.3341	-3.21171	AT1G25240		ENTH/VHS/GAT family protein
1042	Ha412HOChr12g0573831	7.80322	10.9549	-3.15172	AT5G50650		Transducin/WD40 repeat-like superfamily protein
1044	Ha412HOChr12g0575741	23.2017	3.79426	19.4074	AT1G71110		unknown protein; FUNCTIONS IN: molecular_function unknown; INVOLVED IN: biological_process unknown; LOCATED IN: endomembrane system; BEST Arabidopsis thaliana protein match is: unknown protein (TAIR:AT2G12400.1); Has 173 Blast hits to 169 proteins in 21 species: Archae - 0; Bacteria - 0; Metazoa - 3; Fungi - 0; Plants - 165; Viruses - 0; Other Eukaryotes - 5 (source: NCBI BLink).
1045	Ha412HOChr12g0575961	7.65214	3.90831	3.74384	AT5G63310	NDPK2, NDPK1A, NDPK IA IA, NDPK IA, ATNDPK2	nucleoside diphosphate kinase 2
1046	Ha412HOChr12g0576681	15.72	19.4196	-3.69952	AT1G32420		F-box and associated interaction domains-containing protein
1047	Ha412HOChr12g0576691	4.34117	23.4218	-19.0806	AT1G14060		GCK domain-containing protein
1048	Ha412HOChr12g0576961	6.32413	12.2193	-5.89518	AT1G69560	MYB105, LOF2, ATMYB105	myb domain protein 105
1049	Ha412HOChr12g0577271	7.71281	11.0427	-3.3299	AT3G51130		unknown protein; CONTAINS InterPro DOMAIN/s: Uncharacterised protein family UPF0183 (InterPro:IPR005373); Has 269 Blast hits to 265 proteins in 123 species: Archae - 0; Bacteria - 0; Metazoa - 131; Fungi - 82; Plants - 37; Viruses - 0; Other Eukaryotes - 19 (source: NCBI BLink).
1050	Ha412HOChr12g0577511	6.35346	1.35298	5.00049	AT1G27090		glycine-rich protein
1051	Ha412HOChr12g0577821	22.1515	4.80206	17.3495	AT1G59650	CW14	Protein of unknown function (DUF1336)
1052	Ha412HOChr12g0578051	20.6672	23.9671	-3.29988	NA	NA	NA
1053	Ha412HOChr12g0578421	5.30998	2.07989	3.2301	AT3G20050	ATTCP-1, TCP-1	T-complex protein 1 alpha subunit
1054	Ha412HOChr12g0578941	7.67229	23.5951	-15.9228	AT1G60070		Adaptor protein complex AP-1, gamma subunit
1055	Ha412HOChr13g0581851	1.46603	21.6642	-20.1982	AT1G20220		Alba DNA/RNA-binding protein
1056	Ha412HOChr13g0582411	14.4802	10.2361	4.24404	AT4G21750	ATML1	Homeobox-leucine zipper family protein / lipid-binding START domain-containing protein
1058	Ha412HOChr13g0582581	21.6473	2.01998	19.6274	AT1G48405		Kinase interacting (KIP1-like) family protein
1059	Ha412HOChr13g0583191	6.72636	2.18922	4.53714	AT3G18630	ATUNG, UNG	uracil dna glycosylase
1060	Ha412HOChr13g0583781	10.1691	14.8325	-4.66342	NA	NA	NA
1061	Ha412HOChr13g0583791	9.93547	13.1723	-3.23681	NA	NA	NA
1062	Ha412HOChr13g0584391	17.6778	12.443	5.23487	AT5G09225		unknown protein; FUNCTIONS IN: molecular_function unknown; INVOLVED IN: biological_process unknown; LOCATED IN: endomembrane system; Has 35333 Blast hits to 34131 proteins in 2444 species: Archae - 798; Bacteria - 22429; Metazoa - 974; Fungi - 991; Plants - 531; Viruses - 0; Other Eukaryotes - 9610 (source: NCBI BLink).
1063	Ha412HOChr13g0585541	3.58857	23.9388	-20.3503	AT1G78580	ATTPS1, TPS1	trehalose-6-phosphate synthase
1064	Ha412HOChr13g0586141	12.9801	16.1487	-3.16853	AT2G20000	HBT, CDC27b	CDC27 family protein
1066	Ha412HOChr13g0586991	15.1311	11.1102	4.02092	AT3G58040	SINAT2	seven in absentia of Arabidopsis 2
1067	Ha412HOChr13g0588651	5.73348	2.56743	3.16604	AT2G41680	NTRC	NADPH-dependent thioredoxin reductase C
1068	Ha412HOChr13g0589711	11.7762	17.231	-5.45472	AT3G46290	HERK1	hercules receptor kinase 1
1069	Ha412HOChr13g0590191	12.9256	8.03975	4.88589	AT5G12150		Rho GTPase activation protein (RhoGAP) with PH domain
1071	Ha412HOChr13g0590561	8.25621	5.10579	3.15042	AT1G61870	PPR336	pentatricopeptide repeat 336
1072	Ha412HOChr13g0591281	8.97259	12.2505	-3.27791	AT5G53310		myosin heavy chain-related
1073	Ha412HOChr13g0592051	10.4108	7.34051	3.07026	AT5G52220		CONTAINS InterPro DOMAIN/s: Chromosome transmission fidelity protein 8 (InterPro:IPR018607); Has 127 Blast hits to 127 proteins in 63 species: Archae - 0; Bacteria - 0; Metazoa - 70; Fungi - 17; Plants - 31; Viruses - 0; Other Eukaryotes - 9 (source: NCBI BLink).
1074	Ha412HOChr13g0592051	10.4108	7.34051	3.07026	AT5G52220		FUNCTIONS IN: molecular_function unknown; INVOLVED IN: biological_process unknown; LOCATED IN: cellular_component unknown; EXPRESSED IN: 18 plant structures; EXPRESSED DURING: 13 growth stages; CONTAINS InterPro DOMAIN/s: Chromosome transmission fidelity protein 8 (InterPro:IPR018607).
1075	Ha412HOChr13g0592221	7.76192	2.96789	4.79403	AT3G53020	STV1, RPL24B, RPL24	Ribosomal protein L24e family protein
1076	Ha412HOChr13g0592671	19.492	22.5887	-3.09673	AT4G11610		C2 calcium/lipid-binding plant phosphoribosyltransferase family protein
1077	Ha412HOChr13g0593861	1.16838	5.15302	-3.98464	AT2G45190	AFO, FIL, YAB1	Plant-specific transcription factor YABBY family protein
1078	Ha412HOChr13g0593871	5.75251	23.1972	-17.4447	AT4G12420	SKU5	Cupredoxin superfamily protein
1079	Ha412HOChr13g0593881	6.3276	2.88744	3.44016	AT2G16440	MCM4	Minichromosome maintenance (MCM2/3/5) family protein
1080	Ha412HOChr13g0594271	17.7378	12.0617	5.67612	AT4G16520	ATG8F	Ubiquitin-like superfamily protein
1081	Ha412HOChr13g0594701	22.9465	19.7258	3.22069	AT5G46840		RNA-binding (RRM/RBD/RNP motifs) family protein
1082	Ha412HOChr13g0595301	5.48192	1.50596	3.97597	AT5G49460	ACLB-2	ATP citrate lyase subunit B 2
1083	Ha412HOChr13g0596961	19.1111	10.8883	8.22277	NA	NA	NA
1084	Ha412HOChr13g0597111	8.11743	22.5488	-14.4314	AT3G44590		60S acidic ribosomal protein family
1085	Ha412HOChr13g0597791	8.28408	1.96765	6.31643	AT3G11940	ATRPS5A, AML1, RPS5A	ribosomal protein 5A
1086	Ha412HOChr13g0598651	13.7211	10.4668	3.25434	AT3G11620		alpha/beta-Hydrolases superfamily protein
1087	Ha412HOChr13g0599061	1.18911	21.1913	-20.0022	AT3G52380	CP33, PDE322	chloroplast RNA-binding protein 33
1088	Ha412HOChr13g0599561	2.13402	6.20077	-4.06675	AT3G43920	DCL3, ATDCL3	dicer-like 3
1090	Ha412HOChr13g0600561	7.03874	3.98079	3.05795	AT5G02960		Ribosomal protein S12/S23 family protein
1091	Ha412HOChr13g0600691	8.20934	4.33337	3.87597	AT3G09200		Ribosomal protein L10 family protein
1092	Ha412HOChr13g0602401	4.69038	1.38617	3.30421	AT2G36880	MAT3	methionine adenosyltransferase 3
1093	Ha412HOChr13g0602621	17.4612	14.2107	3.25052	NA	NA	NA
1094	Ha412HOChr13g0603101	9.10566	6.06026	3.04539	AT5G60250		zinc finger (C3HC4-type RING finger) family protein
1095	Ha412HOChr13g0604421	6.40455	23.7534	-17.3488	AT4G32330		TPX2 (targeting protein for Xklp2) protein family
1096	Ha412HOChr13g0604491	3.29841	23.6913	-20.3928	AT2G25430		epsin N-terminal homology (ENTH) domain-containing protein / clathrin assembly protein-related
1097	Ha412HOChr13g0605221	5.8797	1.31442	4.56527	AT2G28450		zinc finger (CCCH-type) family protein
1098	Ha412HOChr13g0605351	7.20555	11.6405	-4.43494	NA	NA	NA
1099	Ha412HOChr13g0605511	11.3861	8.2247	3.16137	AT5G65360		Histone superfamily protein
1100	Ha412HOChr13g0605841	7.87377	4.60368	3.27009	AT5G60390		GTP binding Elongation factor Tu family protein
1101	Ha412HOChr13g0606501	15.6097	11.5878	4.02196	AT1G55280		Lipase/lipooxygenase, PLAT/LH2 family protein
1102	Ha412HOChr13g0608051	16.0159	12.1635	3.85237	AT3G09070		Protein of unknown function (DUF740)
1103	Ha412HOChr13g0608391	23.8601	5.22779	18.6323	AT3G03610		ELMO/CED-12 family protein
1104	Ha412HOChr13g0609551	7.90949	3.70471	4.20477	AT4G36130		Ribosomal protein L2 family
1105	Ha412HOChr13g0610891	11.7796	7.55542	4.22418	NA	NA	NA
1106	Ha412HOChr13g0611431	12.0224	8.42799	3.59438	AT5G56170	LLG1	LORELEI-LIKE-GPI-ANCHORED PROTEIN 1
1107	Ha412HOChr13g0613221	14.0069	10.1851	3.82171	AT3G21480		BRCT domain-containing DNA repair protein
1109	Ha412HOChr13g0614301	1.91034	22.3647	-20.4543	AT4G02500	ATXT2, XXT2, XT2	UDP-xylosyltransferase 2
1110	Ha412HOChr13g0614991	10.8836	15.9951	-5.11148	AT1G31850		S-adenosyl-L-methionine-dependent methyltransferases superfamily protein
1111	Ha412HOChr13g0615601	4.36582	0.939921	3.4259	AT4G18905		Transducin/WD40 repeat-like superfamily protein
1112	Ha412HOChr13g0615941	11.2633	7.66763	3.5957	NA	NA	NA
1113	Ha412HOChr13g0616591	11.2032	19.2554	-8.05226	AT3G07070		Protein kinase superfamily protein
1115	Ha412HOChr13g0617701	13.1276	9.53714	3.59047	AT3G46290	HERK1	hercules receptor kinase 1
1116	Ha412HOChr13g0619461	6.37771	2.10307	4.27464	AT5G46750	AGD9	ARF-GAP domain 9
1117	Ha412HOChr13g0619511	17.4029	14.3566	3.04632	AT4G17900		PLATZ transcription factor family protein
1118	Ha412HOChr13g0620631	15.0806	10.7056	4.37502	AT2G46500	ATPI4K GAMMA 4, UBDK GAMMA 4, PI4K GAMMA 4	phosphoinositide 4-kinase gamma 4
1119	Ha412HOChr13g0620631	15.0806	10.7056	4.37502	AT2G46500	PI4K GAMMA 4	phosphoinositide 4-kinase gamma 4
1120	Ha412HOChr13g0621411	4.61888	0.2158	4.40308	AT4G23460		Adaptin family protein
1121	Ha412HOChr13g0621651	4.0851	23.3415	-19.2564	AT5G41190		CONTAINS InterPro DOMAIN/s: Nin one binding (NOB1) Zn-ribbon like (InterPro:IPR014881), D-site 20S pre-rRNA nuclease (InterPro:IPR017117); Has 1807 Blast hits to 1807 proteins in 277 species: Archae - 0; Bacteria - 0; Metazoa - 736; Fungi - 347; Plants - 385; Viruses - 0; Other Eukaryotes - 339 (source: NCBI BLink).
1122	Ha412HOChr13g0623801	3.41364	23.4841	-20.0705	AT4G17530	RAB1C, ATRAB1C, ATRABD2C	RAB GTPase homolog 1C
1123	Ha412HOChr13g0623841	14.5156	10.8215	3.69407	AT4G17570	GATA26	GATA transcription factor 26
1124	Ha412HOChr13g0623951	7.95604	0.629809	7.32623	AT4G34670		Ribosomal protein S3Ae
1125	Ha412HOChr13g0624721	15.8945	12.0426	3.8519	AT5G49060		Heat shock protein DnaJ, N-terminal with domain of unknown function (DUF1977)
1126	Ha412HOChr13g0624741	4.64276	23.6544	-19.0116	AT5G46860	VAM3, ATVAM3, SYP22, ATSYP22, SGR3	Syntaxin/t-SNARE family protein
1127	Ha412HOChr13g0627211	5.11557	0.0828308	5.03274	AT5G21070		unknown protein; Has 115 Blast hits to 115 proteins in 34 species: Archae - 1; Bacteria - 36; Metazoa - 0; Fungi - 0; Plants - 60; Viruses - 0; Other Eukaryotes - 18 (source: NCBI BLink).
1128	Ha412HOChr13g0627281	16.3561	12.9619	3.39424	AT2G26760	CYCB1;4	Cyclin B1;4
1129	Ha412HOChr13g0627551	13.1239	9.7627	3.36121	AT3G23330		Tetratricopeptide repeat (TPR)-like superfamily protein
1130	Ha412HOChr13g0630111	14.1503	10.2384	3.91194	AT2G44850		unknown protein; FUNCTIONS IN: molecular_function unknown; INVOLVED IN: biological_process unknown; LOCATED IN: cellular_component unknown; EXPRESSED IN: 13 plant structures; EXPRESSED DURING: M germinated pollen stage, LP.04 four leaves visible, 4 anthesis, petal differentiation and expansion stage, E expanded cotyledon stage; CONTAINS InterPro DOMAIN/s: Uncharacterised protein family UPF0565 (I…
1131	Ha412HOChr13g0630111	14.1503	10.2384	3.91194	AT2G44850		unknown protein; CONTAINS InterPro DOMAIN/s: Uncharacterised protein family UPF0565 (InterPro:IPR018881); BEST Arabidopsis thaliana protein match is: unknown protein (TAIR:AT2G45380.1); Has 138 Blast hits to 138 proteins in 53 species: Archae - 0; Bacteria - 0; Metazoa - 73; Fungi - 0; Plants - 62; Viruses - 0; Other Eukaryotes - 3 (source: NCBI BLink).
1132	Ha412HOChr13g0630791	6.98605	2.00387	4.98218	AT5G09500		Ribosomal protein S19 family protein
1133	Ha412HOChr13g0631041	9.28883	12.9833	-3.69449	AT1G79460	GA2, KS, ATKS, ATKS1, KS1	Terpenoid cyclases/Protein prenyltransferases superfamily protein
1134	Ha412HOChr13g0631551	15.8837	19.129	-3.24538	AT5G51560		Leucine-rich repeat protein kinase family protein
1135	Ha412HOChr13g0632001	11.6747	15.9197	-4.24499	AT3G14470		NB-ARC domain-containing disease resistance protein
1136	Ha412HOChr13g0632691	8.2813	5.24297	3.03834	AT2G16370	THY-1	thymidylate synthase 1
1137	Ha412HOChr13g0632781	20.1425	16.7739	3.36852	AT4G00335	RHB1A	RING-H2 finger B1A
1138	Ha412HOChr13g0632921	1.66518	22.5733	-20.9081	AT2G46090		Diacylglycerol kinase family protein
1139	Ha412HOChr14g0633341	15.504	10.372	5.13205	AT1G07380		Neutral/alkaline non-lysosomal ceramidase
1140	Ha412HOChr14g0633481	16.8823	13.2621	3.62024	AT1G76570		Chlorophyll A-B binding family protein
1141	Ha412HOChr14g0634461	2.42999	21.8516	-19.4217	AT5G46160		Ribosomal protein L14p/L23e family protein
1142	Ha412HOChr14g0634561	17.0592	12.1221	4.93711	AT1G53345		unknown protein; INVOLVED IN: biological_process unknown; LOCATED IN: endomembrane system; EXPRESSED IN: 8 plant structures; EXPRESSED DURING: 4 anthesis, F mature embryo stage, petal differentiation and expansion stage, E expanded cotyledon stage, D bilateral stage; BEST Arabidopsis thaliana protein match is: unknown protein (TAIR:AT5G09580.1); Has 201 Blast hits to 201 proteins in 75 species: A…
1143	Ha412HOChr14g0636611	10.4393	6.36562	4.07364	AT4G34760		SAUR-like auxin-responsive protein family
1144	Ha412HOChr14g0640331	3.85605	7.31275	-3.45671	AT5G16440	IPP1	isopentenyl diphosphate isomerase 1
1145	Ha412HOChr14g0640541	7.34835	3.24696	4.10139	AT1G18070		Translation elongation factor EF1A/initiation factor IF2gamma family protein
1146	Ha412HOChr14g0640621	7.80019	3.07361	4.72658	AT1G18080	ATARCA, RACK1A_AT, RACK1A	Transducin/WD40 repeat-like superfamily protein
1147	Ha412HOChr14g0640631	8.31074	3.74655	4.56419	AT1G18080	ATARCA, RACK1A_AT, RACK1A	Transducin/WD40 repeat-like superfamily protein
1149	Ha412HOChr14g0648151	16.849	13.624	3.22504	AT2G26080	AtGLDP2, GLDP2	glycine decarboxylase P-protein 2
1150	Ha412HOChr14g0649151	21.7949	18.2646	3.53027	AT3G17830		Molecular chaperone Hsp40/DnaJ family protein
1151	Ha412HOChr14g0649291	13.1711	8.4688	4.70231	AT5G19430		RING/U-box superfamily protein
1152	Ha412HOChr14g0649871	23.0574	2.4364	20.621	AT2G27040	AGO4	Argonaute family protein
1153	Ha412HOChr14g0649871	23.0574	2.4364	20.621	AT2G27040	AGO4, OCP11	Argonaute family protein
1154	Ha412HOChr14g0650231	14.6567	17.8676	-3.21086	AT2G36010	E2F3, ATE2FA	E2F transcription factor 3
1155	Ha412HOChr14g0651011	5.28342	1.07664	4.20678	AT3G20050	ATTCP-1, TCP-1	T-complex protein 1 alpha subunit
1156	Ha412HOChr14g0652871	4.74843	9.0853	-4.33687	AT3G46290	HERK1	hercules receptor kinase 1
1157	Ha412HOChr14g0653151	17.2914	14.27	3.02138	AT1G21270	WAK2	wall-associated kinase 2
1158	Ha412HOChr14g0653521	17.9179	13.9806	3.93724	AT5G10460		Haloacid dehalogenase-like hydrolase (HAD) superfamily protein
1159	Ha412HOChr14g0653761	4.3654	1.19669	3.16872	AT3G59650		mitochondrial ribosomal protein L51/S25/CI-B8 family protein
1160	Ha412HOChr14g0654421	13.7506	18.1371	-4.3865	AT1G04690	KAB1, KV-BETA1	potassium channel beta subunit 1
1161	Ha412HOChr14g0654971	2.57875	23.4191	-20.8403	AT4G13780		methionine--tRNA ligase, putative / methionyl-tRNA synthetase, putative / MetRS, putative
1162	Ha412HOChr14g0655111	11.5944	8.12974	3.46462	AT5G24530	DMR6	2-oxoglutarate (2OG) and Fe(II)-dependent oxygenase superfamily protein
1163	Ha412HOChr14g0655441	9.19451	12.2774	-3.08288	NA	NA	NA
1164	Ha412HOChr14g0656121	2.83594	6.21742	-3.38147	NA	NA	NA
1165	Ha412HOChr14g0656311	3.68589	19.4672	-15.7813	AT3G23730	XTH16	xyloglucan endotransglucosylase/hydrolase 16
1166	Ha412HOChr14g0658231	3.6456	23.9587	-20.3131	AT5G56360	PSL4	calmodulin-binding protein
1168	Ha412HOChr14g0659241	21.2267	17.9337	3.29305	AT3G13600		calmodulin-binding family protein
1169	Ha412HOChr14g0659271	2.29613	21.1665	-18.8704	AT3G56750		unknown protein; BEST Arabidopsis thaliana protein match is: unknown protein (TAIR:AT2G41150.2); Has 128 Blast hits to 128 proteins in 16 species: Archae - 0; Bacteria - 0; Metazoa - 0; Fungi - 0; Plants - 117; Viruses - 0; Other Eukaryotes - 11 (source: NCBI BLink).
1170	Ha412HOChr14g0659621	15.5944	21.7659	-6.17147	AT2G36010	E2F3, ATE2FA	E2F transcription factor 3
1171	Ha412HOChr14g0660081	8.54424	3.14476	5.39948	AT1G09690		Translation protein SH3-like family protein
1172	Ha412HOChr14g0660471	4.74203	0.691419	4.05061	AT5G19820	emb2734	ARM repeat superfamily protein
1173	Ha412HOChr14g0661391	5.10191	21.8124	-16.7105	AT2G43650	EMB2777	Sas10/U3 ribonucleoprotein (Utp) family protein
1174	Ha412HOChr14g0662161	8.01523	1.33622	6.67901	AT3G49910		Translation protein SH3-like family protein
1175	Ha412HOChr14g0662711	4.5544	23.8794	-19.325	AT4G36680		Tetratricopeptide repeat (TPR)-like superfamily protein
1176	Ha412HOChr14g0664901	2.17404	22.588	-20.414	AT3G05000		Transport protein particle (TRAPP) component
1177	Ha412HOChr14g0666751	3.94325	23.7932	-19.8499	AT5G65930	ZWI	kinesin-like calmodulin-binding protein (ZWICHEL)
1178	Ha412HOChr14g0666751	3.94325	23.7932	-19.8499	AT5G65930	ZWI, PKCBP, KCBP	kinesin-like calmodulin-binding protein (ZWICHEL)
1179	Ha412HOChr14g0666851	11.5997	7.9143	3.68537	AT2G04160	AIR3	Subtilisin-like serine endopeptidase family protein
1180	Ha412HOChr14g0667521	10.2786	18.0574	-7.77876	AT4G37990	ELI3-2, ELI3, ATCAD8, CAD-B2	elicitor-activated gene 3-2
1181	Ha412HOChr14g0668111	14.4115	11.0412	3.37025	AT5G13560		unknown protein; BEST Arabidopsis thaliana protein match is: unknown protein (TAIR:AT2G37370.1); Has 12055 Blast hits to 8846 proteins in 811 species: Archae - 217; Bacteria - 1046; Metazoa - 6104; Fungi - 1115; Plants - 528; Viruses - 14; Other Eukaryotes - 3031 (source: NCBI BLink).
1182	Ha412HOChr14g0668171	23.5644	20.3628	3.20158	AT3G02850	SKOR	STELAR K+ outward rectifier
1183	Ha412HOChr14g0668301	5.71759	1.49633	4.22127	AT4G31480		Coatomer, beta subunit
1184	Ha412HOChr14g0668711	8.65797	23.8564	-15.1985	AT5G10360	EMB3010	Ribosomal protein S6e
1185	Ha412HOChr14g0668711	8.65797	23.8564	-15.1985	AT5G10360	EMB3010, RPS6B	Ribosomal protein S6e
1186	Ha412HOChr14g0668841	7.73622	4.57383	3.16239	AT3G09630		Ribosomal protein L4/L1 family
1187	Ha412HOChr14g0669191	15.3689	19.1379	-3.76894	AT4G39400	BRI1, CBB2, DWF2, BIN1, ATBRI1	Leucine-rich receptor-like protein kinase family protein
1189	Ha412HOChr14g0669921	7.22637	1.01933	6.20703	AT5G09810	ACT7	actin 7
1190	Ha412HOChr14g0669991	11.305	6.32537	4.97967	AT3G10690	GYRA	DNA GYRASE A
1191	Ha412HOChr14g0670451	13.2732	17.922	-4.64884	AT1G16110	WAKL6	wall associated kinase-like 6
1192	Ha412HOChr14g0672011	14.9526	11.7884	3.16418	AT5G67270	ATEB1C, EB1C, ATEB1H1	end binding protein 1C
1193	Ha412HOChr14g0672211	6.20149	3.17936	3.02214	AT5G67100	ICU2	DNA-directed DNA polymerases
1195	Ha412HOChr14g0672491	19.4237	22.6673	-3.24362	AT3G50530	CRK	CDPK-related kinase
1196	Ha412HOChr14g0672591	18.5688	15.256	3.31281	AT1G49475		AP2/B3-like transcriptional factor family protein
1197	Ha412HOChr14g0673021	21.7563	1.69815	20.0582	AT1G79000	HAC1, PCAT2, ATHPCAT2, ATHAC1	histone acetyltransferase of the CBP family 1
1198	Ha412HOChr14g0673021	21.7563	1.69815	20.0582	AT1G79000	HAC1	histone acetyltransferase of the CBP family 1
1199	Ha412HOChr14g0673551	5.82563	23.7898	-17.9642	AT3G18600		P-loop containing nucleoside triphosphate hydrolases superfamily protein
1200	Ha412HOChr14g0673831	2.4603	5.7477	-3.2874	AT3G01050	MUB1	membrane-anchored ubiquitin-fold protein 1 precursor
1201	Ha412HOChr14g0673881	5.83382	1.33112	4.5027	AT5G15490		UDP-glucose 6-dehydrogenase family protein
1202	Ha412HOChr14g0674391	9.13855	5.20598	3.93257	NA	NA	NA
1203	Ha412HOChr14g0674611	18.8288	22.7639	-3.93505	AT3G28860	ATMDR1, ATMDR11, PGP19, MDR11, MDR1, ATPGP19, ABCB19, ATABCB19	ATP binding cassette subfamily B19
1204	Ha412HOChr14g0674911	4.5735	0.267282	4.30621	AT3G57150	NAP57, AtNAP57, CBF5, AtCBF5	homologue of NAP57
1205	Ha412HOChr14g0675321	20.0068	15.2537	4.75308	NA	NA	NA
1206	Ha412HOChr14g0676031	13.3201	10.1845	3.13563	AT5G14250	COP13, CSN3, FUS11	Proteasome component (PCI) domain protein
1207	Ha412HOChr14g0676231	17.351	12.4555	4.8955	AT5G40640		unknown protein; LOCATED IN: plasma membrane; EXPRESSED IN: 19 plant structures; EXPRESSED DURING: 7 growth stages; BEST Arabidopsis thaliana protein match is: unknown protein (TAIR:AT3G27390.1); Has 104 Blast hits to 102 proteins in 14 species: Archae - 0; Bacteria - 0; Metazoa - 2; Fungi - 0; Plants - 101; Viruses - 0; Other Eukaryotes - 1 (source: NCBI BLink).
1209	Ha412HOChr14g0676371	16.8357	12.5393	4.29644	AT5G14450		GDSL-like Lipase/Acylhydrolase superfamily protein
1210	Ha412HOChr14g0676391	16.3134	11.669	4.64438	AT3G27520		unknown protein; Has 28 Blast hits to 28 proteins in 10 species: Archae - 0; Bacteria - 0; Metazoa - 0; Fungi - 0; Plants - 28; Viruses - 0; Other Eukaryotes - 0 (source: NCBI BLink).
1211	Ha412HOChr14g0676991	6.76821	2.16805	4.60017	AT3G05060		NOP56-like pre RNA processing ribonucleoprotein
1212	Ha412HOChr14g0677371	9.06747	12.5495	-3.48205	AT2G28140		Protein of unknown function (DUF1635)
1213	Ha412HOChr14g0678221	8.67882	4.95174	3.72708	AT5G60390		GTP binding Elongation factor Tu family protein
1214	Ha412HOChr14g0678491	12.8221	8.35629	4.46585	AT5G12920		Transducin/WD40 repeat-like superfamily protein
1215	Ha412HOChr14g0678861	1.50541	21.6546	-20.1492	AT2G35880		TPX2 (targeting protein for Xklp2) protein family
1216	Ha412HOChr14g0678871	6.85648	3.19269	3.66379	AT5G06390	FLA17	FASCICLIN-like arabinogalactan protein 17 precursor
1217	Ha412HOChr14g0678991	21.0462	0.869894	20.1763	AT3G11890		Sterile alpha motif (SAM) domain-containing protein
1218	Ha412HOChr14g0679121	18.2491	14.6928	3.55624	AT1G58030	CAT2	cationic amino acid transporter 2
1219	Ha412HOChr14g0679381	7.1052	2.78935	4.31585	AT3G53520	UXS1	UDP-glucuronic acid decarboxylase 1
1221	Ha412HOChr14g0679381	7.1052	2.78935	4.31585	AT3G53520	UXS1, ATUXS1	UDP-glucuronic acid decarboxylase 1
1223	Ha412HOChr14g0679981	23.0444	19.8834	3.16098	AT2G28370		Uncharacterised protein family (UPF0497)
1224	Ha412HOChr14g0681631	19.5387	15.7592	3.77942	AT3G10640	VPS60.1	SNF7 family protein
1225	Ha412HOChr14g0682131	18.7888	15.0077	3.78109	NA	NA	NA
1226	Ha412HOChr14g0682921	16.822	12.6356	4.18642	AT4G30220	RUXF	small nuclear ribonucleoprotein F
1227	Ha412HOChr14g0682951	19.1629	16.0151	3.1478	NA	NA	NA
1228	Ha412HOChr14g0683571	17.0638	20.6823	-3.61845	AT4G27010		INVOLVED IN: biological_process unknown; LOCATED IN: cellular_component unknown; EXPRESSED IN: 20 plant structures; EXPRESSED DURING: 10 growth stages; CONTAINS InterPro DOMAIN/s: Ribosome 60S biogenesis N-terminal (InterPro:IPR021714); BEST Arabidopsis thaliana protein match is: unknown protein (TAIR:AT1G72270.1); Has 312 Blast hits to 226 proteins in 103 species: Archae - 0; Bacteria - 2; Metaz…
1229	Ha412HOChr14g0683571	17.0638	20.6823	-3.61845	AT4G27010		CONTAINS InterPro DOMAIN/s: Ribosome 60S biogenesis N-terminal (InterPro:IPR021714); BEST Arabidopsis thaliana protein match is: unknown protein (TAIR:AT1G72270.1); Has 30201 Blast hits to 17322 proteins in 780 species: Archae - 12; Bacteria - 1396; Metazoa - 17338; Fungi - 3422; Plants - 5037; Viruses - 0; Other Eukaryotes - 2996 (source: NCBI BLink).
1230	Ha412HOChr14g0685191	8.30071	4.14996	4.15075	AT3G55280	RPL23AB	ribosomal protein L23AB
1231	Ha412HOChr14g0685311	6.38208	0.68758	5.6945	AT3G11964		RNA binding;RNA binding
1232	Ha412HOChr14g0685961	23.6695	20.5762	3.09326	AT2G39660	BIK1	botrytis-induced kinase1
1233	Ha412HOChr14g0687601	8.71602	4.65709	4.05893	AT1G32990	PRPL11	plastid ribosomal protein l11
1234	Ha412HOChr14g0687721	23.3574	19.1028	4.25463	AT3G24840		Sec14p-like phosphatidylinositol transfer family protein
1236	Ha412HOChr14g0688431	3.69271	0.0182726	3.67444	AT2G39990	EIF2, AteIF3f, eIF3F	eukaryotic translation initiation factor 2
1237	Ha412HOChr14g0689281	19.4181	15.947	3.47111	AT3G10915		Reticulon family protein
1238	Ha412HOChr14g0689411	11.6767	15.2879	-3.6112	NA	NA	NA
1239	Ha412HOChr14g0689581	0.207075	3.31118	-3.10411	AT5G05200		Protein kinase superfamily protein
1240	Ha412HOChr14g0690271	8.61988	23.2841	-14.6642	AT4G16720		Ribosomal protein L23/L15e family protein
1241	Ha412HOChr14g0691611	9.04872	4.31507	4.73365	NA	NA	NA
1242	Ha412HOChr14g0691861	4.42994	7.93963	-3.50969	AT4G25570	ACYB-2	Cytochrome b561/ferric reductase transmembrane protein family
1243	Ha412HOChr14g0692641	11.0917	7.51432	3.57735	AT5G41480	EMB9, GLA1, ATDFA, DFA	Folylpolyglutamate synthetase family protein
1244	Ha412HOChr14g0692831	20.2103	16.9192	3.29116	AT5G24260		prolyl oligopeptidase family protein
1245	Ha412HOChr15g0693471	2.89506	23.7017	-20.8067	AT4G33070		Thiamine pyrophosphate dependent pyruvate decarboxylase family protein
1246	Ha412HOChr15g0693631	7.55414	0.294233	7.25991	AT5G58420		Ribosomal protein S4 (RPS4A) family protein
1247	Ha412HOChr15g0694791	2.24977	22.7501	-20.5003	AT1G73690	CDKD1;1, AT;CDKD;1, CAK3AT	cyclin-dependent kinase D1;1
1248	Ha412HOChr15g0697111	22.0213	1.45792	20.5633	AT4G14830	HSP1	unknown protein; BEST Arabidopsis thaliana protein match is: unknown protein (TAIR:AT3G22530.1); Has 77 Blast hits to 77 proteins in 12 species: Archae - 0; Bacteria - 0; Metazoa - 0; Fungi - 0; Plants - 77; Viruses - 0; Other Eukaryotes - 0 (source: NCBI BLink).
1249	Ha412HOChr15g0697661	6.49572	1.62865	4.86707	AT2G31270	ATCDT1A, CDT1A, CDT1	homolog of yeast CDT1 A
1250	Ha412HOChr15g0698031	1.26576	21.8841	-20.6183	AT1G03900	ATNAP4, NAP4	non-intrinsic ABC protein 4
1251	Ha412HOChr15g0698811	22.733	19.7034	3.02961	AT1G04550	IAA12, BDL	AUX/IAA transcriptional regulator family protein
1252	Ha412HOChr15g0698951	18.2819	14.9624	3.31957	AT4G28760		Protein of unknown function (DUF3741)
1253	Ha412HOChr15g0699311	6.35457	3.34445	3.01012	AT3G11830		TCP-1/cpn60 chaperonin family protein
1254	Ha412HOChr15g0699781	0.832908	21.0946	-20.2617	AT4G33420		Peroxidase superfamily protein
1255	Ha412HOChr15g0699801	6.33009	2.27623	4.05386	AT1G63780	IMP4	Ribosomal RNA processing Brix domain protein
1256	Ha412HOChr15g0701061	6.37587	3.11855	3.25732	AT4G39790		Protein of unknown function (DUF630 and DUF632)
1257	Ha412HOChr15g0702091	2.59153	23.5653	-20.9737	AT4G28200		FUNCTIONS IN: molecular_function unknown; INVOLVED IN: RNA processing; LOCATED IN: intracellular; EXPRESSED IN: 22 plant structures; EXPRESSED DURING: 13 growth stages; CONTAINS InterPro DOMAIN/s: RNA-processing protein, HAT helix (InterPro:IPR003107), U3 small nucleolar RNA-associated protein 6 (InterPro:IPR013949); Has 492 Blast hits to 480 proteins in 206 species: Archae - 0; Bacteria - 2; Met…
1258	Ha412HOChr15g0703941	8.82733	4.195	4.63232	AT3G02560		Ribosomal protein S7e family protein
1259	Ha412HOChr15g0704671	21.0867	17.1208	3.96583	AT4G37790	HAT22	Homeobox-leucine zipper protein family
1260	Ha412HOChr15g0706291	12.2838	9.04186	3.24198	AT5G61030	GR-RBP3	glycine-rich RNA-binding protein 3
1261	Ha412HOChr15g0707301	8.35733	19.6955	-11.3381	AT3G28715		ATPase, V0/A0 complex, subunit C/D
1262	Ha412HOChr15g0707651	9.68605	17.2819	-7.59583	AT5G40150		Peroxidase superfamily protein
1263	Ha412HOChr15g0708191	22.2568	18.6379	3.61884	AT3G27580	ATPK7	Protein kinase superfamily protein
1264	Ha412HOChr15g0708191	22.2568	18.6379	3.61884	AT3G27580	ATPK7, D6PKL3	Protein kinase superfamily protein
1265	Ha412HOChr15g0708271	5.46126	2.31337	3.14789	AT5G14370		CCT motif family protein
1266	Ha412HOChr15g0708681	9.06419	5.65517	3.40902	AT5G14230		CONTAINS InterPro DOMAIN/s: Ankyrin repeat-containing domain (InterPro:IPR020683), Ankyrin repeat (InterPro:IPR002110); BEST Arabidopsis thaliana protein match is: XB3 ortholog 2 in Arabidopsis thaliana (TAIR:AT5G57740.1); Has 66374 Blast hits to 25358 proteins in 1201 species: Archae - 121; Bacteria - 8133; Metazoa - 29530; Fungi - 5885; Plants - 3349; Viruses - 785; Other Eukaryotes - 18571 (so…
1267	Ha412HOChr15g0709031	3.86462	0.227718	3.6369	AT5G14030		translocon-associated protein beta (TRAPB) family protein
1268	Ha412HOChr15g0709951	1.4166	4.95493	-3.53833	AT2G22540	SVP, AGL22	K-box region and MADS-box transcription factor family protein
1269	Ha412HOChr15g0712171	9.58246	2.54118	7.04129	AT5G39850		Ribosomal protein S4
1270	Ha412HOChr15g0713621	0.590411	20.5739	-19.9835	AT4G35320		unknown protein; BEST Arabidopsis thaliana protein match is: unknown protein (TAIR:AT2G17300.1); Has 30201 Blast hits to 17322 proteins in 780 species: Archae - 12; Bacteria - 1396; Metazoa - 17338; Fungi - 3422; Plants - 5037; Viruses - 0; Other Eukaryotes - 2996 (source: NCBI BLink).
1271	Ha412HOChr15g0714471	14.097	17.3936	-3.29664	AT2G16640	ATTOC132, TOC132	multimeric translocon complex in the outer envelope membrane 132
1272	Ha412HOChr15g0714721	4.21089	0.0289526	4.18194	AT2G21160		Translocon-associated protein (TRAP), alpha subunit
1273	Ha412HOChr15g0714871	15.7227	10.0976	5.62513	AT5G08570		Pyruvate kinase family protein
1274	Ha412HOChr15g0715451	0.122104	20.6637	-20.5416	AT4G03210	XTH9	xyloglucan endotransglucosylase/hydrolase 9
1275	Ha412HOChr15g0715491	1.22864	20.5765	-19.3478	AT4G03210	XTH9	xyloglucan endotransglucosylase/hydrolase 9
1276	Ha412HOChr15g0716481	11.031	14.3611	-3.33017	AT3G57880		Calcium-dependent lipid-binding (CaLB domain) plant phosphoribosyltransferase family protein
1279	Ha412HOChr15g0717031	4.58637	1.08546	3.50091	AT1G60970		SNARE-like superfamily protein
1280	Ha412HOChr15g0717071	15.8598	12.4883	3.37144	AT5G46410	SSP4	SCP1-like small phosphatase 4
1281	Ha412HOChr15g0717091	17.6999	13.1387	4.56121	AT1G29400	AML5, ML5	MEI2-like protein 5
1282	Ha412HOChr15g0717941	11.465	5.97743	5.48758	AT5G37020	ARF8	auxin response factor 8
1283	Ha412HOChr15g0717941	11.465	5.97743	5.48758	AT5G37020	ARF8, ATARF8	auxin response factor 8
1284	Ha412HOChr15g0719571	4.93195	8.91617	-3.98422	AT5G05170	CESA3, IXR1, ATCESA3, ATH-B, CEV1	Cellulose synthase family protein
1287	Ha412HOChr15g0720651	18.8407	15.6439	3.19674	NA	NA	NA
1288	Ha412HOChr15g0721101	0.791529	5.55336	-4.76183	AT1G61150		LisH and RanBPM domains containing protein
1289	Ha412HOChr15g0721571	17.3519	11.8978	5.45412	AT1G11480		eukaryotic translation initiation factor-related
1290	Ha412HOChr15g0722901	21.7789	18.1018	3.67717	AT1G11000	MLO4, ATMLO4	Seven transmembrane MLO family protein
1291	Ha412HOChr15g0723541	8.7855	15.1563	-6.37082	AT4G35660		Arabidopsis protein of unknown function (DUF241)
1292	Ha412HOChr15g0725231	10.03	6.94726	3.08275	AT4G39660	AGT2	alanine:glyoxylate aminotransferase 2
1293	Ha412HOChr15g0725721	9.40697	14.0525	-4.64552	AT3G09740	SYP71, ATSYP71	syntaxin of plants 71
1294	Ha412HOChr15g0726001	1.50637	5.13044	-3.62407	AT5G28050		Cytidine/deoxycytidylate deaminase family protein
1295	Ha412HOChr15g0726761	1.67938	4.98302	-3.30364	AT3G25040	ERD2B	endoplasmic reticulum retention defective 2B
1296	Ha412HOChr15g0727351	16.801	13.7988	3.00224	AT5G50890		alpha/beta-Hydrolases superfamily protein
1297	Ha412HOChr15g0729521	7.67035	4.40211	3.26824	AT5G10010		unknown protein; FUNCTIONS IN: molecular_function unknown; INVOLVED IN: biological_process unknown; LOCATED IN: nucleolus; EXPRESSED IN: 25 plant structures; EXPRESSED DURING: 15 growth stages; BEST Arabidopsis thaliana protein match is: unknown protein (TAIR:AT5G64910.1); Has 33260 Blast hits to 16857 proteins in 1270 species: Archae - 88; Bacteria - 3040; Metazoa - 11915; Fungi - 3137; Plants -…
1298	Ha412HOChr15g0729561	19.7977	16.6505	3.14726	AT5G65000		Nucleotide-sugar transporter family protein
1299	Ha412HOChr15g0730001	6.62861	3.13129	3.49731	AT4G16720		Ribosomal protein L23/L15e family protein
1300	Ha412HOChr15g0730351	15.1886	10.2848	4.90376	AT1G52540		Protein kinase superfamily protein
1301	Ha412HOChr15g0731241	11.6753	7.62493	4.05038	AT5G10290		leucine-rich repeat transmembrane protein kinase family protein
1302	Ha412HOChr15g0732551	7.20153	2.20176	4.99976	AT4G35850		Pentatricopeptide repeat (PPR) superfamily protein
1303	Ha412HOChr15g0733351	5.87689	22.2809	-16.404	AT5G15050		Core-2/I-branching beta-1,6-N-acetylglucosaminyltransferase family protein
1304	Ha412HOChr15g0735571	6.06749	9.63766	-3.57018	ATCG00020	PSBA	photosystem II reaction center protein A
1305	Ha412HOChr15g0737771	16.8037	20.3321	-3.52844	AT1G29660		GDSL-like Lipase/Acylhydrolase superfamily protein
1306	Ha412HOChr15g0737881	10.2366	7.18596	3.0506	AT5G16690	ORC3, ATORC3	origin recognition complex subunit 3
1307	Ha412HOChr15g0738391	15.5582	10.0274	5.53088	AT1G34780	ATAPRL4, APRL4	APR-like 4
1308	Ha412HOChr15g0738911	7.2527	2.32104	4.93166	AT4G15000		Ribosomal L27e protein family
1309	Ha412HOChr15g0739211	7.39842	22.2028	-14.8044	AT4G12650		Endomembrane protein 70 protein family
1310	Ha412HOChr15g0739781	23.498	15.0582	8.43983	NA	NA	NA
1311	Ha412HOChr15g0739921	4.91398	22.2014	-17.2874	AT1G78570	RHM1, ROL1, ATRHM1	rhamnose biosynthesis 1
1312	Ha412HOChr15g0739971	1.90437	20.8669	-18.9626	AT3G14850	TBL41	TRICHOME BIREFRINGENCE-LIKE 41
1313	Ha412HOChr15g0740621	16.9807	13.1267	3.85401	AT3G15180		ARM repeat superfamily protein
1314	Ha412HOChr15g0740831	6.4255	1.28946	5.13603	AT4G04910	NSF	AAA-type ATPase family protein
1315	Ha412HOChr15g0742371	4.46476	23.691	-19.2263	AT1G58440	XF1, SQE1	FAD/NAD(P)-binding oxidoreductase family protein
1316	Ha412HOChr15g0742631	9.49933	6.20149	3.29784	AT2G21790	R1, RNR1, CLS8, ATRNR1	ribonucleotide reductase 1
1317	Ha412HOChr15g0742791	4.8766	23.0109	-18.1343	AT3G51460	RHD4	Phosphoinositide phosphatase family protein
1318	Ha412HOChr15g0743231	7.41519	2.41498	5.00021	AT4G25630	FIB2, ATFIB2	fibrillarin 2
1319	Ha412HOChr15g0743351	8.75316	2.79971	5.95345	AT5G52650		RNA binding Plectin/S10 domain-containing protein
1320	Ha412HOChr15g0744041	2.53759	21.9092	-19.3716	AT2G40435		BEST Arabidopsis thaliana protein match is: transcription regulators (TAIR:AT3G56220.1); Has 289 Blast hits to 289 proteins in 30 species: Archae - 0; Bacteria - 0; Metazoa - 0; Fungi - 0; Plants - 289; Viruses - 0; Other Eukaryotes - 0 (source: NCBI BLink).
1321	Ha412HOChr15g0744461	2.82326	23.1251	-20.3018	AT3G11130		Clathrin, heavy chain
1322	Ha412HOChr15g0744561	16.9158	4.32079	12.595	AT5G05690	CPD, CYP90A, CYP90, CBB3, DWF3, CYP90A1	Cytochrome P450 superfamily protein
1323	Ha412HOChr15g0744971	22.8508	2.94517	19.9057	AT2G37730		Protein of unknown function (DUF604)
1324	Ha412HOChr15g0745161	1.53873	22.2446	-20.7059	AT5G09810	ACT7	actin 7
1325	Ha412HOChr15g0745281	8.12145	4.61404	3.50742	AT2G39390		Ribosomal L29 family protein
1326	Ha412HOChr15g0745701	4.49046	0.303521	4.18694	AT3G49470	NACA2	nascent polypeptide-associated complex subunit alpha-like protein 2
1327	Ha412HOChr15g0745781	13.7584	10.4795	3.27891	AT5G20510	AL5	alfin-like 5
1328	Ha412HOChr15g0746091	18.5274	14.7885	3.73884	AT1G53820		RING/U-box superfamily protein
1329	Ha412HOChr16g0747091	9.05352	2.40776	6.64576	AT1G67430		Ribosomal protein L22p/L17e family protein
1330	Ha412HOChr16g0747421	2.83841	23.2762	-20.4378	AT5G50740		Heavy metal transport/detoxification superfamily protein
1331	Ha412HOChr16g0747451	8.3916	1.84273	6.54886	AT3G48710		DEK domain-containing chromatin associated protein
1333	Ha412HOChr16g0748461	4.91718	1.49579	3.42139	AT1G79650	RAD23B	Rad23 UV excision repair protein family
1334	Ha412HOChr16g0748461	4.91718	1.49579	3.42139	AT1G79650	RAD23, RAD23B	Rad23 UV excision repair protein family
1337	Ha412HOChr16g0748941	6.16654	2.23456	3.93199	AT1G80750		Ribosomal protein L30/L7 family protein
1338	Ha412HOChr16g0750051	21.9657	17.7905	4.17523	AT3G15610		Transducin/WD40 repeat-like superfamily protein
1339	Ha412HOChr16g0750181	13.7605	10.6821	3.07837	AT1G80360		Pyridoxal phosphate (PLP)-dependent transferases superfamily protein
1340	Ha412HOChr16g0750251	4.55916	9.79612	-5.23696	AT3G04730	IAA16	indoleacetic acid-induced protein 16
1341	Ha412HOChr16g0750451	4.42092	0.661927	3.759	AT3G06150		unknown protein; BEST Arabidopsis thaliana protein match is: unknown protein (TAIR:AT5G19060.1); Has 61 Blast hits to 59 proteins in 10 species: Archae - 0; Bacteria - 0; Metazoa - 3; Fungi - 0; Plants - 58; Viruses - 0; Other Eukaryotes - 0 (source: NCBI BLink).
1342	Ha412HOChr16g0750711	20.703	0.201647	20.5014	AT1G52190		Major facilitator superfamily protein
1343	Ha412HOChr16g0751511	9.7251	14.0274	-4.30226	AT1G75390	AtbZIP44, bZIP44	basic leucine-zipper 44
1344	Ha412HOChr16g0752081	13.4728	7.98328	5.48951	AT5G35520	MIS12, ATMIS12	minichromosome instability 12 (mis12)-like
1345	Ha412HOChr16g0752211	8.25655	4.74178	3.51477	AT3G42660		transducin family protein / WD-40 repeat family protein
1346	Ha412HOChr16g0752821	4.61244	0.545637	4.0668	AT5G15650	RGP2, ATRGP2	reversibly glycosylated polypeptide 2
1347	Ha412HOChr16g0753061	6.46859	1.3738	5.09479	AT1G13570		F-box/RNI-like superfamily protein
1348	Ha412HOChr16g0753161	6.95518	2.81256	4.14262	AT5G61170		Ribosomal protein S19e family protein
1349	Ha412HOChr16g0754181	17.0133	20.2172	-3.20388	AT5G62710		Leucine-rich repeat protein kinase family protein
1350	Ha412HOChr16g0754491	9.49424	2.64955	6.8447	AT3G02560		Ribosomal protein S7e family protein
1351	Ha412HOChr16g0755001	14.7284	10.2432	4.48528	NA	NA	NA
1352	Ha412HOChr16g0755461	3.38499	6.42644	-3.04145	AT1G13000		Protein of unknown function (DUF707)
1353	Ha412HOChr16g0755491	15.2367	12.0254	3.2113	AT5G14540		Protein of unknown function (DUF1421)
1355	Ha412HOChr16g0757301	18.1122	13.9977	4.11451	AT4G34500		Protein kinase superfamily protein
1356	Ha412HOChr16g0757541	19.6209	15.8799	3.74103	AT1G49350		pfkB-like carbohydrate kinase family protein
1357	Ha412HOChr16g0758621	19.1928	15.7148	3.47803	AT2G32970		unknown protein; Has 158 Blast hits to 154 proteins in 73 species: Archae - 0; Bacteria - 61; Metazoa - 0; Fungi - 0; Plants - 55; Viruses - 28; Other Eukaryotes - 14 (source: NCBI BLink).
1358	Ha412HOChr16g0758621	19.1928	15.7148	3.47803	AT2G32970		unknown protein; FUNCTIONS IN: molecular_function unknown; INVOLVED IN: biological_process unknown; LOCATED IN: cellular_component unknown; EXPRESSED IN: 24 plant structures; EXPRESSED DURING: 15 growth stages.
1359	Ha412HOChr16g0758691	9.85813	6.06689	3.79124	AT2G42990		GDSL-like Lipase/Acylhydrolase superfamily protein
1360	Ha412HOChr16g0758741	9.94839	18.1693	-8.22092	AT5G35670	iqd33	IQ-domain 33
1361	Ha412HOChr16g0758861	19.0886	14.637	4.45151	NA	NA	NA
1362	Ha412HOChr16g0760731	17.9424	21.4868	-3.54439	AT5G42950		GYF domain-containing protein
1364	Ha412HOChr16g0761011	22.6956	19.5863	3.10934	AT4G36550		ARM repeat superfamily protein
1366	Ha412HOChr16g0761471	4.70776	7.87315	-3.16538	AT4G21860	MSRB2	methionine sulfoxide reductase B 2
1367	Ha412HOChr16g0761561	14.3747	19.8537	-5.47899	AT5G09620		Octicosapeptide/Phox/Bem1p family protein
1368	Ha412HOChr16g0761961	14.2669	11.2548	3.01214	AT1G49850		RING/U-box superfamily protein
1369	Ha412HOChr16g0763101	19.3571	15.9138	3.44336	AT4G34030	MCCB	3-methylcrotonyl-CoA carboxylase
1371	Ha412HOChr16g0764111	14.8788	11.6389	3.23989	AT2G19930		RNA-dependent RNA polymerase family protein
1372	Ha412HOChr16g0764641	4.86728	0.335732	4.53155	AT3G51800	ATG2, EBP1, ATEBP1	metallopeptidase M24 family protein
1373	Ha412HOChr16g0764641	4.86728	0.335732	4.53155	AT3G51800	ATG2	metallopeptidase M24 family protein
1374	Ha412HOChr16g0764771	23.4722	3.91775	19.5545	AT3G22110	PAC1	20S proteasome alpha subunit C1
1375	Ha412HOChr16g0764791	18.4523	15.2839	3.16841	AT5G01520		RING/U-box superfamily protein
1376	Ha412HOChr16g0765651	0.51178	21.1836	-20.6718	AT2G38610		RNA-binding KH domain-containing protein
1377	Ha412HOChr16g0766571	15.4564	11.5905	3.86592	AT3G51840	ACX4, ATSCX, ATG6	acyl-CoA oxidase 4
1378	Ha412HOChr16g0766921	7.30267	1.29837	6.0043	AT5G58420		Ribosomal protein S4 (RPS4A) family protein
1379	Ha412HOChr16g0767281	16.1391	19.9049	-3.76588	AT5G25770		alpha/beta-Hydrolases superfamily protein
1380	Ha412HOChr16g0767451	14.7299	8.37199	6.35796	AT5G01720		RNI-like superfamily protein
1381	Ha412HOChr16g0768051	11.1478	14.203	-3.05528	AT5G06120		ARM repeat superfamily protein
1382	Ha412HOChr16g0769211	6.53788	0.546319	5.99156	AT4G16830		Hyaluronan / mRNA binding family
1383	Ha412HOChr16g0770081	7.57551	10.6187	-3.04322	AT4G16695		unknown protein; FUNCTIONS IN: molecular_function unknown; INVOLVED IN: biological_process unknown; LOCATED IN: endomembrane system; Has 21 Blast hits to 21 proteins in 11 species: Archae - 0; Bacteria - 0; Metazoa - 0; Fungi - 0; Plants - 21; Viruses - 0; Other Eukaryotes - 0 (source: NCBI BLink).
1384	Ha412HOChr16g0770081	7.57551	10.6187	-3.04322	AT4G16695		unknown protein; FUNCTIONS IN: molecular_function unknown; INVOLVED IN: biological_process unknown; LOCATED IN: endomembrane system; Has 35333 Blast hits to 34131 proteins in 2444 species: Archae - 798; Bacteria - 22429; Metazoa - 974; Fungi - 991; Plants - 531; Viruses - 0; Other Eukaryotes - 9610 (source: NCBI BLink).
1385	Ha412HOChr16g0770151	14.5505	10.9954	3.55505	AT4G16760	ACX1	acyl-CoA oxidase 1
1386	Ha412HOChr16g0770151	14.5505	10.9954	3.55505	AT4G16760	ACX1, ATACX1	acyl-CoA oxidase 1
1387	Ha412HOChr16g0771211	4.04164	23.0143	-18.9727	AT2G25290	Phox1	Octicosapeptide/Phox/Bem1p (PB1) domain-containing protein / tetratricopeptide repeat (TPR)-containing protein
1389	Ha412HOChr16g0771231	15.889	10.5042	5.38483	AT4G32060		calcium-binding EF hand family protein
1390	Ha412HOChr16g0771371	5.31595	1.06054	4.2554	AT1G33140	PGY2	Ribosomal protein L6 family
1391	Ha412HOChr16g0771441	0.252484	20.5076	-20.2551	NA	NA	NA
1392	Ha412HOChr16g0771661	4.52421	21.959	-17.4348	AT2G20760		Clathrin light chain protein
1393	Ha412HOChr16g0772351	23.4096	2.55754	20.8521	AT1G48420	D-CDES, ATACD1, ACD1	D-cysteine desulfhydrase
1394	Ha412HOChr16g0772501	10.1567	18.0282	-7.87155	AT4G35040	bZIP19	Basic-leucine zipper (bZIP) transcription factor family protein
1395	Ha412HOChr16g0772931	9.16554	12.8507	-3.6852	AT5G36890	BGLU42	beta glucosidase 42
1396	Ha412HOChr16g0773391	1.83247	22.5769	-20.7445	AT1G76550		Phosphofructokinase family protein
1397	Ha412HOChr16g0773581	10.3694	19.4794	-9.10998	AT3G02930		Plant protein of unknown function (DUF827)
1398	Ha412HOChr16g0773651	7.99491	0.683777	7.31114	AT4G25340	FKBP53, ATFKBP53	FK506 BINDING PROTEIN 53
1399	Ha412HOChr16g0773651	7.99491	0.683777	7.31114	AT4G25340	FKBP53	FK506 BINDING PROTEIN 53
1400	Ha412HOChr16g0774041	7.49047	3.08481	4.40566	AT4G16720		Ribosomal protein L23/L15e family protein
1401	Ha412HOChr16g0774641	18.4611	15.1434	3.31767	AT3G05580		Calcineurin-like metallo-phosphoesterase superfamily protein
1402	Ha412HOChr16g0774851	10.104	7.0854	3.01859	AT5G26860	LON_ARA_ARA, LON1	lon protease 1
1403	Ha412HOChr16g0775121	9.10371	5.7314	3.37231	AT1G57720		Translation elongation factor EF1B, gamma chain
1404	Ha412HOChr16g0776201	19.9744	23.6217	-3.64739	AT1G22310	MBD8, ATMBD8	methyl-CPG-binding domain 8
1405	Ha412HOChr16g0776631	8.74022	5.67439	3.06583	AT4G30800		Nucleic acid-binding, OB-fold-like protein
1406	Ha412HOChr16g0777211	11.8894	21.9354	-10.046	NA	NA	NA
1407	Ha412HOChr16g0778161	9.42869	5.45293	3.97576	AT3G58690		Protein kinase superfamily protein
1408	Ha412HOChr16g0779101	6.11886	2.92786	3.191	AT1G61870	PPR336	pentatricopeptide repeat 336
1409	Ha412HOChr16g0779111	2.60567	23.251	-20.6453	NA	NA	NA
1410	Ha412HOChr16g0779861	3.30391	21.6743	-18.3704	AT5G47520	AtRABA5a, RABA5a	RAB GTPase homolog A5A
1411	Ha412HOChr16g0780481	2.90848	5.95387	-3.04539	NA	NA	NA
1412	Ha412HOChr16g0782081	21.9708	1.13824	20.8326	AT5G58950		Protein kinase superfamily protein
1413	Ha412HOChr16g0782461	7.63353	4.40723	3.2263	AT2G20060		Ribosomal protein L4/L1 family
1414	Ha412HOChr16g0782881	2.09208	5.39391	-3.30183	NA	NA	NA
1415	Ha412HOChr16g0784711	6.31864	2.42305	3.8956	AT2G44580		zinc ion binding
1416	Ha412HOChr16g0784831	7.33166	0.0405592	7.29111	AT1G74050		Ribosomal protein L6 family protein
1417	Ha412HOChr16g0784871	5.33547	2.05614	3.27932	AT1G04945		HIT-type Zinc finger family protein
1418	Ha412HOChr16g0785181	23.7488	20.7188	3.03002	AT3G15351		unknown protein; FUNCTIONS IN: molecular_function unknown; INVOLVED IN: biological_process unknown; LOCATED IN: cellular_component unknown; EXPRESSED IN: 23 plant structures; EXPRESSED DURING: 13 growth stages; Has 43 Blast hits to 43 proteins in 12 species: Archae - 0; Bacteria - 0; Metazoa - 0; Fungi - 0; Plants - 43; Viruses - 0; Other Eukaryotes - 0 (source: NCBI BLink).
1419	Ha412HOChr16g0785181	23.7488	20.7188	3.03002	AT3G15351		unknown protein; Has 35333 Blast hits to 34131 proteins in 2444 species: Archae - 798; Bacteria - 22429; Metazoa - 974; Fungi - 991; Plants - 531; Viruses - 0; Other Eukaryotes - 9610 (source: NCBI BLink).
1420	Ha412HOChr16g0785181	23.7488	20.7188	3.03002	AT3G15351		unknown protein; Has 50 Blast hits to 50 proteins in 16 species: Archae - 0; Bacteria - 0; Metazoa - 7; Fungi - 0; Plants - 43; Viruses - 0; Other Eukaryotes - 0 (source: NCBI BLink).
1421	Ha412HOChr16g0785641	20.3065	16.8122	3.49429	AT2G45210		SAUR-like auxin-responsive protein family
1422	Ha412HOChr16g0786651	5.83983	1.70569	4.13413	AT5G46570	BSK2	BR-signaling kinase 2
1423	Ha412HOChr16g0788041	6.72576	23.5471	-16.8213	AT4G31210		DNA topoisomerase, type IA, core
1424	Ha412HOChr16g0789901	5.25877	20.5356	-15.2768	AT5G50920	CLPC, ATHSP93-V, HSP93-V, DCA1, CLPC1	CLPC homologue 1
1426	Ha412HOChr16g0790181	22.855	3.01522	19.8398	NA	NA	NA
1427	Ha412HOChr16g0791341	15.5481	12.5466	3.0015	NA	NA	NA
1428	Ha412HOChr16g0791761	11.8741	8.52029	3.3538	AT4G20960		Cytidine/deoxycytidylate deaminase family protein
1429	Ha412HOChr16g0792211	15.3555	11.6021	3.75342	AT3G60190	ADL4, ADLP2, EDR3, DRP1E, ADL1E, DL1E	DYNAMIN-like 1E
1430	Ha412HOChr16g0792731	2.44114	23.3062	-20.8651	AT5G13710	SMT1, CPH	sterol methyltransferase 1
1431	Ha412HOChr16g0793021	20.1855	12.6031	7.58244	AT5G19440		NAD(P)-binding Rossmann-fold superfamily protein
1432	Ha412HOChr16g0797651	17.1611	10.6726	6.48844	AT1G13570		F-box/RNI-like superfamily protein
1433	Ha412HOChr16g0799541	17.224	12.5807	4.6433	AT3G02600	LPP3, ATLPP3	lipid phosphate phosphatase 3
1434	Ha412HOChr16g0800011	17.8003	14.3439	3.45643	AT1G14130		2-oxoglutarate (2OG) and Fe(II)-dependent oxygenase superfamily protein
1436	Ha412HOChr16g0800201	5.21847	21.8324	-16.6139	AT3G24080		KRR1 family protein
1437	Ha412HOChr16g0801311	7.7007	14.6733	-6.97262	AT2G18190		P-loop containing nucleoside triphosphate hydrolases superfamily protein
1438	Ha412HOChr16g0801431	19.0081	15.0576	3.95054	AT3G51000		alpha/beta-Hydrolases superfamily protein
1439	Ha412HOChr16g0801501	6.81801	2.57401	4.244	AT4G36360	BGAL3	beta-galactosidase 3
1440	Ha412HOChr16g0802031	12.8888	16.1664	-3.27757	NA	NA	NA
1441	Ha412HOChr16g0802041	8.86959	13.5942	-4.72462	AT2G21220		SAUR-like auxin-responsive protein family
1442	Ha412HOChr16g0802641	18.8021	12.0519	6.75026	AT4G35750		SEC14 cytosolic factor family protein / phosphoglyceride transfer family protein
1443	Ha412HOChr16g0803111	15.5557	10.8575	4.6982	AT1G76410	ATL8	RING/U-box superfamily protein
1444	Ha412HOChr16g0803601	0.141283	20.5273	-20.386	AT1G65920		Regulator of chromosome condensation (RCC1) family with FYVE zinc finger domain
1445	Ha412HOChr17g0804331	9.68001	6.32815	3.35186	AT5G02320	ATMYB3R5, MYB3R-5	myb domain protein 3r-5
1446	Ha412HOChr17g0804331	9.68001	6.32815	3.35186	AT5G02320	MYB3R-5	myb domain protein 3r-5
1447	Ha412HOChr17g0806231	8.54398	4.0648	4.47917	AT2G01120	ORC4	origin recognition complex subunit 4
1448	Ha412HOChr17g0806231	8.54398	4.0648	4.47917	AT2G01120	ORC4, ATORC4	origin recognition complex subunit 4
1449	Ha412HOChr17g0806401	20.3133	0.778717	19.5346	AT1G64390	AtGH9C2, GH9C2	glycosyl hydrolase 9C2
1450	Ha412HOChr17g0806841	6.88326	2.03028	4.85299	AT4G34670		Ribosomal protein S3Ae
1451	Ha412HOChr17g0806881	6.44647	0.877613	5.56886	AT3G60245		Zinc-binding ribosomal protein family protein
1452	Ha412HOChr17g0806911	3.83578	21.9555	-18.1197	AT2G35190	NPSN11, ATNPSN11, NSPN11	novel plant snare 11
1453	Ha412HOChr17g0807151	19.1589	23.9236	-4.76475	NA	NA	NA
1454	Ha412HOChr17g0807941	2.21428	6.37395	-4.15967	AT3G16770	RAP2.3, ATEBP, ERF72, EBP	ethylene-responsive element binding protein
1455	Ha412HOChr17g0808151	7.83767	20.2018	-12.3642	AT5G06110		DnaJ domain ;Myb-like DNA-binding domain
1457	Ha412HOChr17g0810171	4.78535	1.56063	3.22471	AT1G31970	STRS1	DEA(D/H)-box RNA helicase family protein
1458	Ha412HOChr17g0810711	23.6253	19.1959	4.42941	NA	NA	NA
1459	Ha412HOChr17g0811101	23.4433	2.87399	20.5693	AT4G33010	AtGLDP1, GLDP1	glycine decarboxylase P-protein 1
1460	Ha412HOChr17g0812211	3.80822	0.256916	3.5513	AT4G19120	ERD3	S-adenosyl-L-methionine-dependent methyltransferases superfamily protein
1461	Ha412HOChr17g0812721	17.5049	13.4737	4.03113	AT2G37770		NAD(P)-linked oxidoreductase superfamily protein
1462	Ha412HOChr17g0812901	4.90059	1.21719	3.6834	AT1G10630	ATARFA1F, ARFA1F	ADP-ribosylation factor A1F
1463	Ha412HOChr17g0813301	15.8623	19.2726	-3.41026	AT1G24560		unknown protein; BEST Arabidopsis thaliana protein match is: unknown protein (TAIR:AT3G49055.1); Has 71940 Blast hits to 38124 proteins in 2481 species: Archae - 1358; Bacteria - 12126; Metazoa - 32861; Fungi - 6786; Plants - 4024; Viruses - 195; Other Eukaryotes - 14590 (source: NCBI BLink).
1464	Ha412HOChr17g0814431	7.20696	2.13046	5.0765	AT3G61110	ARS27A, RS27A	ribosomal protein S27
1465	Ha412HOChr17g0814461	22.9555	19.7578	3.1977	AT5G13870	EXGT-A4, XTH5	xyloglucan endotransglucosylase/hydrolase 5
1466	Ha412HOChr17g0814641	18.7302	22.3694	-3.63929	AT3G19840	ATPRP40C, PRP40C	pre-mRNA-processing protein 40C
1467	Ha412HOChr17g0814671	14.0932	9.48183	4.61132	AT3G13080	ATMRP3, MRP3, ABCC3	multidrug resistance-associated protein 3
1468	Ha412HOChr17g0814701	15.678	20.3783	-4.70026	AT5G47580		unknown protein; BEST Arabidopsis thaliana protein match is: unknown protein (TAIR:AT4G17250.1); Has 1807 Blast hits to 1807 proteins in 277 species: Archae - 0; Bacteria - 0; Metazoa - 736; Fungi - 347; Plants - 385; Viruses - 0; Other Eukaryotes - 339 (source: NCBI BLink).
1469	Ha412HOChr17g0815491	9.81197	6.79243	3.01955	AT1G77470	RFC3, RFC5	replication factor C subunit 3
1470	Ha412HOChr17g0818351	20.6308	16.8857	3.74503	AT4G00390		DNA-binding storekeeper protein-related transcriptional regulator
1471	Ha412HOChr17g0818651	13.3267	2.02816	11.2986	AT1G69770	CMT3	chromomethylase 3
1472	Ha412HOChr17g0818681	6.67984	23.9947	-17.3148	AT2G31610		Ribosomal protein S3 family protein
1473	Ha412HOChr17g0819021	2.59957	22.149	-19.5494	AT4G34770		SAUR-like auxin-responsive protein family
1474	Ha412HOChr17g0819131	3.19333	23.2887	-20.0953	AT2G21160		Translocon-associated protein (TRAP), alpha subunit
1475	Ha412HOChr17g0819411	9.58732	4.88056	4.70675	AT2G17220		Protein kinase superfamily protein
1476	Ha412HOChr17g0819451	14.3667	10.6452	3.72149	AT2G17190		ubiquitin family protein
1477	Ha412HOChr17g0819811	21.5042	4.33527	17.169	AT2G16770	bZIP23	Basic-leucine zipper (bZIP) transcription factor family protein
1478	Ha412HOChr17g0820121	2.59832	21.9867	-19.3884	AT5G05210		Surfeit locus protein 6
1479	Ha412HOChr17g0820271	13.4045	18.8015	-5.39704	AT1G60010		unknown protein; FUNCTIONS IN: molecular_function unknown; INVOLVED IN: N-terminal protein myristoylation; LOCATED IN: cellular_component unknown; EXPRESSED IN: 22 plant structures; EXPRESSED DURING: 13 growth stages; BEST Arabidopsis thaliana protein match is: unknown protein (TAIR:AT1G10530.1); Has 185 Blast hits to 185 proteins in 18 species: Archae - 0; Bacteria - 0; Metazoa - 0; Fungi - 3; P…
1480	Ha412HOChr17g0820281	2.79001	21.7112	-18.9212	AT1G50920		Nucleolar GTP-binding protein
1481	Ha412HOChr17g0820411	10.9791	7.32962	3.6495	AT1G13570		F-box/RNI-like superfamily protein
1482	Ha412HOChr17g0820691	3.02469	21.7484	-18.7237	AT1G70090	GATL9, LGT8	glucosyl transferase family 8
1483	Ha412HOChr17g0820741	11.7236	15.4783	-3.75471	AT1G10430	PP2A-2	protein phosphatase 2A-2
1484	Ha412HOChr17g0821591	7.48514	4.29305	3.19209	AT5G39850		Ribosomal protein S4
1485	Ha412HOChr17g0821961	6.32134	2.59546	3.72589	AT3G23620		Ribosomal RNA processing Brix domain protein
1486	Ha412HOChr17g0822451	5.54584	1.15901	4.38683	AT5G15610		Proteasome component (PCI) domain protein
1487	Ha412HOChr17g0822721	20.7878	4.01928	16.7685	AT5G39250		F-box family protein
1488	Ha412HOChr17g0822941	16.3801	11.296	5.08414	AT3G29170		Eukaryotic protein of unknown function (DUF872)
1489	Ha412HOChr17g0823471	13.0231	9.71406	3.30905	AT4G14960	TUA6	Tubulin/FtsZ family protein
1490	Ha412HOChr17g0825671	16.8103	13.7302	3.08006	AT5G14240		Thioredoxin superfamily protein
1491	Ha412HOChr17g0825691	16.7011	19.7687	-3.06753	AT5G14230		CONTAINS InterPro DOMAIN/s: Ankyrin repeat-containing domain (InterPro:IPR020683), Ankyrin repeat (InterPro:IPR002110); BEST Arabidopsis thaliana protein match is: XB3 ortholog 2 in Arabidopsis thaliana (TAIR:AT5G57740.1); Has 66374 Blast hits to 25358 proteins in 1201 species: Archae - 121; Bacteria - 8133; Metazoa - 29530; Fungi - 5885; Plants - 3349; Viruses - 785; Other Eukaryotes - 18571 (so…
1492	Ha412HOChr17g0825811	11.3636	15.9155	-4.55194	AT3G01930		Major facilitator superfamily protein
1493	Ha412HOChr17g0827471	4.53989	7.6531	-3.11321	AT4G22740		glycine-rich protein
1494	Ha412HOChr17g0828411	10.7409	14.3179	-3.57697	AT3G26980	MUB4	membrane-anchored ubiquitin-fold protein 4 precursor
1495	Ha412HOChr17g0832511	20.9813	16.7641	4.21729	NA	NA	NA
1496	Ha412HOChr17g0832771	19.0485	22.0814	-3.03294	AT2G16485		nucleic acid binding;zinc ion binding;DNA binding
1497	Ha412HOChr17g0834901	16.0888	11.3329	4.75593	AT3G49410		Transcription factor IIIC, subunit 5
1498	Ha412HOChr17g0835161	20.7536	6.55805	14.1956	AT4G28250	ATEXPB3, EXPB3, ATHEXP BETA 1.6	expansin B3
1499	Ha412HOChr17g0835601	8.41341	5.28425	3.12917	AT4G20940		Leucine-rich receptor-like protein kinase family protein
1500	Ha412HOChr17g0836001	4.97838	16.2493	-11.2709	AT3G49190		O-acyltransferase (WSD1-like) family protein
1501	Ha412HOChr17g0837371	20.1647	16.3216	3.8431	AT2G42670		Protein of unknown function (DUF1637)
1502	Ha412HOChr17g0839321	2.41018	23.1551	-20.7449	AT5G47780	GAUT4	galacturonosyltransferase 4
1503	Ha412HOChr17g0839731	14.3156	10.8516	3.46393	NA	NA	NA
1504	Ha412HOChr17g0841171	21.1577	17.8756	3.28203	AT4G23230	CRK15	cysteine-rich RLK (RECEPTOR-like protein kinase) 15
1505	Ha412HOChr17g0841761	5.46898	10.092	-4.62305	AT4G21580		oxidoreductase, zinc-binding dehydrogenase family protein
1506	Ha412HOChr17g0842481	6.66379	23.1223	-16.4585	AT2G20760		Clathrin light chain protein
1507	Ha412HOChr17g0842611	8.84512	16.752	-7.90688	AT1G28240		Protein of unknown function (DUF616)
1508	Ha412HOChr17g0842981	12.2184	15.7751	-3.55663	AT1G28510		Optic atrophy 3 protein (OPA3)
1509	Ha412HOChr17g0842991	5.00291	10.1077	-5.10483	AT1G28510		Optic atrophy 3 protein (OPA3)
1510	Ha412HOChr17g0843151	2.49904	22.7018	-20.2028	AT4G10430		TMPIT-like protein
1511	Ha412HOChr17g0843541	7.47651	1.26319	6.21331	AT5G45775		Ribosomal L5P family protein
1512	Ha412HOChr17g0843811	5.71372	23.4597	-17.7459	AT3G22330	PMH2, ATRH53	putative mitochondrial RNA helicase 2
1513	Ha412HOChr17g0843931	15.6378	19.403	-3.76516	AT5G45670		GDSL-like Lipase/Acylhydrolase superfamily protein
1514	Ha412HOChr17g0844061	6.74001	0.320027	6.41998	AT1G74050		Ribosomal protein L6 family protein
1515	Ha412HOChr17g0844131	6.8853	1.54201	5.3433	AT2G32850		Protein kinase superfamily protein
1516	Ha412HOChr17g0844441	10.9521	5.48042	5.4717	AT3G60550	CYCP3;2	cyclin p3;2
1517	Ha412HOChr17g0844491	9.42795	4.67297	4.75498	AT1G08840	emb2411	DNA replication helicase, putative
1518	Ha412HOChr17g0844581	6.69992	2.32071	4.37921	AT4G00100	ATRPS13A, RPS13, PFL2, RPS13A	ribosomal protein S13A
1519	Ha412HOChr17g0845021	16.8235	13.0634	3.76017	AT5G09260	VPS20.2	vacuolar protein sorting-associated protein 20.2
1520	Ha412HOChr17g0846041	15.5661	12.3976	3.16855	NA	NA	NA
1521	Ha412HOChr17g0846471	11.2968	14.5986	-3.30179	AT4G01210		glycosyl transferase family 1 protein
1522	Ha412HOChr17g0847681	11.3897	14.7061	-3.31639	AT5G52560	ATUSP, USP	UDP-sugar pyrophosphorylase
1523	Ha412HOChr17g0847961	12.2433	8.06892	4.17439	AT3G47950	AHA4, HA4	H(+)-ATPase 4
1525	Ha412HOChr17g0848841	3.75371	22.0293	-18.2756	AT5G13460	IQD11	IQ-domain 11
1526	Ha412HOChr17g0850431	13.1948	10.1333	3.06146	AT3G14940	ATPPC3, PPC3	phosphoenolpyruvate carboxylase 3
1527	Ha412HOChr17g0850461	2.0669	5.55848	-3.49158	AT1G06290	ACX3, ATACX3	acyl-CoA oxidase 3
1528	Ha412HOChr17g0850931	7.00101	10.0901	-3.08906	AT2G02180	TOM3	tobamovirus multiplication protein 3
1529	Ha412HOChr17g0850991	14.4703	17.5075	-3.03719	AT5G35360	CAC2	acetyl Co-enzyme a carboxylase biotin carboxylase subunit
1530	Ha412HOChr17g0851191	6.98325	10.6317	-3.64842	AT1G25580	SOG1, ANAC008	NAC (No Apical Meristem) domain transcriptional regulator superfamily protein
1531	Ha412HOChr17g0852151	0.890152	4.63446	-3.74431	NA	NA	NA
1532	Ha412HOChr17g0852811	14.7096	11.4568	3.25283	AT1G23210	AtGH9B6, GH9B6	glycosyl hydrolase 9B6
1533	Ha412HOChr17g0853981	7.83062	11.6562	-3.82555	NA	NA	NA
1534	Ha412HOChr17g0855641	6.62311	2.39912	4.224	AT3G27080	TOM20-3	translocase of outer membrane 20 kDa subunit 3
1535	Ha412HOChr17g0855941	8.10605	3.47524	4.63081	AT1G24510		TCP-1/cpn60 chaperonin family protein
1536	Ha412HOChr17g0856071	6.45782	23.0758	-16.618	AT4G05410	YAO	Transducin/WD40 repeat-like superfamily protein
1537	Ha412HOChr17g0856591	21.7936	18.4201	3.37353	AT1G10550	XTH33, XET	xyloglucan:xyloglucosyl transferase 33
1538	Ha412HOChr17g0856641	5.17185	1.42485	3.74699	AT1G60070		Adaptor protein complex AP-1, gamma subunit
1539	Ha412HOChr17g0856871	12.1311	8.83109	3.30005	AT1G70150		zinc ion binding
1540	Ha412HOChr17g0857551	16.8254	13.3866	3.43877	AT1G78955	CAMS1	camelliol C synthase 1
1541	Ha412HOChr17g0857711	22.1055	2.59351	19.512	AT1G69530	EXPA1	expansin A1
1542	Ha412HOChr17g0857711	22.1055	2.59351	19.512	AT1G69530	ATEXPA1, EXP1, AT-EXP1, ATEXP1, ATHEXP ALPHA 1.2, EXPA1	expansin A1
1543	Ha412HOChr17g0857821	9.47641	2.57275	6.90366	AT5G39850		Ribosomal protein S4
1544	Ha412HOChr17g0857851	8.84345	23.5584	-14.715	AT5G39850		Ribosomal protein S4
