# Supplementary material for: Multiple light signaling pathways control solar tracking in sunflowers
Source: PLoS Biol. 2023 Oct 31;21(10):e3002344. doi: 10.1371/journal.pbio.3002344 (PMC10617704; doi:10.1371/journal.pbio.3002344)
Supplement: S7 Data — All sunflower genes with an amplitude fold change greater than 2 between the east and west sides of stems during heliotropism. (XLSX) [file pbio.3002344.s019.xlsx]

## Sheet: S7_Data_readme
S7 Data. List of genes with an amplitude difference during heliotropism
All sunflower genes with an amplitude fold change greater than 2 between the east and west sides of stems during heliotropism.

## Sheet: S7_Data
	Ha412	amplitude.east	amplitude.west	FC_east	FC_west	Arabidopsis	common.name	At.annotation
1	Ha412HOChr00c00198g0863411	0.684557	1.62648	0.420883	2.37596	AT2G40140	CZF1, ZFAR1, SZF2, ATSZF2	zinc finger (CCCH-type) family protein
3	Ha412HOChr00c00534g0864831	3.14136	6.37459	0.492794	2.02925	NA	NA	NA
4	Ha412HOChr00c00739g0865131	0.960872	2.33178	0.412076	2.42674	AT1G06700		Protein kinase superfamily protein
5	Ha412HOChr01g0000831	1.36794	0.646187	2.11694	0.47238	AT2G38660		Amino acid dehydrogenase family protein
6	Ha412HOChr01g0002431	4.16429	11.802	0.352847	2.83409	NA	NA	NA
7	Ha412HOChr01g0005261	14.0659	6.0629	2.32	0.431035	AT1G30620	HSR8, MUR4, UXE1	NAD(P)-binding Rossmann-fold superfamily protein
8	Ha412HOChr01g0005411	1.23341	2.83747	0.434686	2.30051	NA	NA	NA
9	Ha412HOChr01g0011681	6.7716	3.22699	2.09843	0.476548	NA	NA	NA
10	Ha412HOChr01g0014801	1.35854	3.80087	0.357429	2.79776	NA	NA	NA
11	Ha412HOChr01g0018461	1.76442	4.08395	0.432037	2.31462	AT3G05820	INVH, At-A/N-InvH	invertase H
13	Ha412HOChr01g0018821	3.62315	7.30755	0.495809	2.0169	AT1G07080		Thioredoxin superfamily protein
14	Ha412HOChr01g0020971	2.42301	1.18365	2.04706	0.488506	AT4G32010	HSL1, HSI2-L1, VAL2	HSI2-like 1
15	Ha412HOChr01g0023981	0.184336	0.408822	0.450896	2.21781	AT3G23240	ERF1, ATERF1	ethylene response factor 1
16	Ha412HOChr01g0024451	3.25857	6.92365	0.470643	2.12475	AT4G28650		Leucine-rich repeat transmembrane protein kinase family protein
17	Ha412HOChr01g0024851	0.102079	0.70727	0.144328	6.92866	AT3G24750		unknown protein; Has 25 Blast hits to 25 proteins in 12 species: Archae - 0; Bacteria - 8; Metazoa - 2; Fungi - 0; Plants - 15; Viruses - 0; Other Eukaryotes - 0 (source: NCBI BLink).
18	Ha412HOChr01g0025001	1.22301	2.78665	0.438881	2.27852	AT5G48820	KRP3, ICK6	inhibitor/interactor with cyclin-dependent kinase
19	Ha412HOChr01g0025001	1.22301	2.78665	0.438881	2.27852	AT5G48820	ICK6	inhibitor/interactor with cyclin-dependent kinase
20	Ha412HOChr01g0025021	1.01407	2.47953	0.408979	2.44511	AT1G08750		Peptidase C13 family
21	Ha412HOChr01g0025301	6.52915	2.49376	2.6182	0.381942	AT3G25150		Nuclear transport factor 2 (NTF2) family protein with RNA binding (RRM-RBD-RNP motifs) domain
22	Ha412HOChr01g0027441	6.10573	13.7242	0.444889	2.24775	AT3G63470	scpl40	serine carboxypeptidase-like 40
23	Ha412HOChr01g0027871	11.3795	5.35615	2.12457	0.470685	AT3G23890	TOPII, ATTOPII	topoisomerase II
25	Ha412HOChr01g0028591	1.74621	0.853469	2.04601	0.488755	NA	NA	NA
26	Ha412HOChr01g0028641	5.33373	2.34968	2.26998	0.440532	AT3G08505		zinc finger (CCCH-type/C3HC4-type RING finger) family protein
27	Ha412HOChr01g0029001	13.7255	6.26354	2.19133	0.456345	AT1G74050		Ribosomal protein L6 family protein
28	Ha412HOChr01g0029211	0.657856	1.42166	0.462736	2.16106	AT2G32840		proline-rich family protein
29	Ha412HOChr01g0031611	0.740226	1.91826	0.385884	2.59145	AT1G13570		F-box/RNI-like superfamily protein
30	Ha412HOChr01g0032591	1.83516	3.78978	0.484239	2.06509	AT5G04460		RING/U-box superfamily protein
31	Ha412HOChr01g0032761	7.93925	3.5073	2.26364	0.441767	NA	NA	NA
32	Ha412HOChr01g0032771	0.487348	1.05329	0.462691	2.16127	AT4G17980	anac071, NAC071	NAC domain containing protein 71
33	Ha412HOChr01g0034461	2.64252	5.89716	0.4481	2.23165	AT2G42190		unknown protein; BEST Arabidopsis thaliana protein match is: unknown protein (TAIR:AT3G57930.2); Has 1381 Blast hits to 1230 proteins in 175 species: Archae - 3; Bacteria - 25; Metazoa - 672; Fungi - 135; Plants - 127; Viruses - 30; Other Eukaryotes - 389 (source: NCBI BLink).
34	Ha412HOChr01g0034661	2.1594	0.924967	2.33457	0.428345	AT4G10620		P-loop containing nucleoside triphosphate hydrolases superfamily protein
35	Ha412HOChr01g0035281	1.29337	0.610272	2.11934	0.471845	AT5G22130	PNT1	mannosyltransferase family protein
36	Ha412HOChr01g0035531	6.40945	20.9199	0.306381	3.26391	AT2G43130	ARA4, ATRAB11F, ATRABA5C, ARA-4, RABA5C	P-loop containing nucleoside triphosphate hydrolases superfamily protein
37	Ha412HOChr01g0035581	7.11842	17.0358	0.41785	2.3932	AT3G07340		basic helix-loop-helix (bHLH) DNA-binding superfamily protein
38	Ha412HOChr01g0035961	1.00394	0.413902	2.42556	0.412275	AT4G13870	WRNEXO	Werner syndrome-like exonuclease
39	Ha412HOChr01g0035961	1.00394	0.413902	2.42556	0.412275	AT4G13870	WRNEXO, ATWRNEXO, WEX, ATWEX	Werner syndrome-like exonuclease
40	Ha412HOChr01g0038741	9.64963	4.11871	2.34287	0.426826	AT2G27450	NLP1, ATNLP1, CPA	nitrilase-like protein 1
41	Ha412HOChr01g0041151	1.35656	0.676737	2.00456	0.498863	AT2G38910	CPK20	calcium-dependent protein kinase 20
42	Ha412HOChr01g0042071	6.82035	2.71337	2.51361	0.397834	AT1G34350		unknown protein; Has 192 Blast hits to 192 proteins in 79 species: Archae - 0; Bacteria - 0; Metazoa - 104; Fungi - 0; Plants - 60; Viruses - 0; Other Eukaryotes - 28 (source: NCBI BLink).
43	Ha412HOChr01g0042071	6.82035	2.71337	2.51361	0.397834	AT1G34350		unknown protein; FUNCTIONS IN: molecular_function unknown; INVOLVED IN: biological_process unknown; LOCATED IN: cellular_component unknown; EXPRESSED IN: 23 plant structures; EXPRESSED DURING: 13 growth stages.
44	Ha412HOChr01g0042411	1.00514	2.12636	0.472704	2.11549	AT2G37160		Transducin/WD40 repeat-like superfamily protein
45	Ha412HOChr01g0042791	1.66117	0.805673	2.06185	0.485002	NA	NA	NA
46	Ha412HOChr01g0043781	10.5626	5.18347	2.03775	0.490736	AT3G18670		Ankyrin repeat family protein
47	Ha412HOChr01g0043861	1.18493	0.516005	2.29635	0.435473	AT2G36430		Plant protein of unknown function (DUF247)
48	Ha412HOChr01g0044681	0.635084	1.28225	0.495288	2.01903	NA	NA	NA
49	Ha412HOChr01g0045321	5.65334	12.9306	0.437207	2.28725	AT4G32760		ENTH/VHS/GAT family protein
50	Ha412HOChr01g0045621	10.694	22.1942	0.481838	2.07538	AT2G25800		Protein of unknown function (DUF810)
51	Ha412HOChr01g0046611	3.64507	1.73899	2.09608	0.47708	AT3G06720	AT-IMP, ATKAP ALPHA, AIMP ALPHA, IMPA-1, IMPA1	importin alpha isoform 1
52	Ha412HOChr01g0046611	3.64507	1.73899	2.09608	0.47708	AT3G06720	AT-IMP, ATKAP ALPHA, AIMP ALPHA	importin alpha isoform 1
53	Ha412HOChr01g0047001	1.50839	0.49054	3.07495	0.325209	NA	NA	NA
54	Ha412HOChr02g0051791	2.89686	5.92664	0.488786	2.04588	AT3G48860		unknown protein; INVOLVED IN: biological_process unknown; LOCATED IN: plasma membrane; EXPRESSED IN: 22 plant structures; EXPRESSED DURING: 13 growth stages; BEST Arabidopsis thaliana protein match is: unknown protein (TAIR:AT5G23700.1); Has 12429 Blast hits to 9751 proteins in 897 species: Archae - 180; Bacteria - 1190; Metazoa - 6552; Fungi - 1361; Plants - 886; Viruses - 50; Other Eukaryotes -…
55	Ha412HOChr02g0051791	2.89686	5.92664	0.488786	2.04588	AT3G48860		unknown protein; INVOLVED IN: biological_process unknown; LOCATED IN: plasma membrane; EXPRESSED IN: 22 plant structures; EXPRESSED DURING: 13 growth stages; BEST Arabidopsis thaliana protein match is: unknown protein (TAIR:AT5G23700.1); Has 12232 Blast hits to 9546 proteins in 892 species: Archae - 172; Bacteria - 1174; Metazoa - 6487; Fungi - 1343; Plants - 856; Viruses - 50; Other Eukaryotes -…
56	Ha412HOChr02g0052211	0.695539	1.4037	0.495506	2.01814	AT1G22380	AtUGT85A3, UGT85A3	UDP-glucosyl transferase 85A3
57	Ha412HOChr02g0056521	31.7607	14.4318	2.20075	0.454391	AT1G49760	PAB8, PABP8	poly(A) binding protein 8
58	Ha412HOChr02g0056521	31.7607	14.4318	2.20075	0.454391	AT1G49760	PAB8	poly(A) binding protein 8
59	Ha412HOChr02g0057321	0.986979	2.05564	0.480133	2.08276	NA	NA	NA
60	Ha412HOChr02g0058871	5.32513	18.0967	0.29426	3.39836	AT1G47380		Protein phosphatase 2C family protein
61	Ha412HOChr02g0058951	4.70103	1.75525	2.67827	0.373375	AT5G44250		Protein of unknown function DUF829, transmembrane 53
62	Ha412HOChr02g0059071	5.26934	2.32815	2.26332	0.441829	AT4G21390	B120	S-locus lectin protein kinase family protein
63	Ha412HOChr02g0059171	36.5127	12.4938	2.92246	0.342178	AT2G26560	PLP2, PLA IIA, PLA2A	phospholipase A 2A
64	Ha412HOChr02g0063441	33.3125	15.5488	2.14245	0.466755	AT3G62870		Ribosomal protein L7Ae/L30e/S12e/Gadd45 family protein
65	Ha412HOChr02g0064291	5.13256	11.0331	0.465195	2.14963	AT5G07010	ATST2A, ST2A	sulfotransferase 2A
66	Ha412HOChr02g0064891	1.52266	3.28459	0.463578	2.15714	ATCG00440	NDHC	NADH:ubiquinone/plastoquinone oxidoreductase, chain 3 protein
67	Ha412HOChr02g0065411	13.5864	27.4181	0.495527	2.01806	AT5G07830	AtGUS2, GUS2	glucuronidase 2
68	Ha412HOChr02g0067481	29.0427	63.7153	0.45582	2.19385	AT1G29470		S-adenosyl-L-methionine-dependent methyltransferases superfamily protein
69	Ha412HOChr02g0068151	0.399426	1.0998	0.363181	2.75345	AT5G62000	ARF2, ARF1-BP, HSS, ORE14	auxin response factor 2
70	Ha412HOChr02g0068151	0.399426	1.0998	0.363181	2.75345	AT5G62000	ARF2	auxin response factor 2
71	Ha412HOChr02g0070341	14.4471	31.6041	0.457128	2.18757	AT4G08950	EXO	Phosphate-responsive 1 family protein
72	Ha412HOChr02g0070651	52.9495	116.2	0.455674	2.19455	NA	NA	NA
73	Ha412HOChr02g0070781	2.35103	4.80329	0.489463	2.04306	AT3G43520		Transmembrane proteins 14C
74	Ha412HOChr02g0070891	4.43797	2.21308	2.00533	0.49867	AT1G12680	PEPKR2	phosphoenolpyruvate carboxylase-related kinase 2
75	Ha412HOChr02g0075881	10.1101	33.408	0.302625	3.30442	AT5G41790	CIP1	COP1-interactive protein 1
77	Ha412HOChr02g0076611	2.89041	7.2817	0.396942	2.51926	AT4G22920	ATNYE1, NYE1	non-yellowing 1
78	Ha412HOChr02g0076901	2.04773	0.907664	2.25605	0.443253	AT4G11790		Pleckstrin homology (PH) domain superfamily protein
80	Ha412HOChr02g0076941	20.1518	44.4241	0.453624	2.20447	AT5G52060	ATBAG1, BAG1	BCL-2-associated athanogene 1
81	Ha412HOChr02g0078121	1.57401	3.6585	0.430234	2.32432	AT1G62790		Bifunctional inhibitor/lipid-transfer protein/seed storage 2S albumin superfamily protein
82	Ha412HOChr02g0078411	1.99213	4.28899	0.464475	2.15297	AT4G17720		RNA-binding (RRM/RBD/RNP motifs) family protein
83	Ha412HOChr02g0078771	2.3592	0.955987	2.46782	0.405216	AT4G17900		PLATZ transcription factor family protein
84	Ha412HOChr02g0079661	0.92117	0.460258	2.00142	0.499645	AT3G58650		unknown protein; FUNCTIONS IN: molecular_function unknown; INVOLVED IN: biological_process unknown; LOCATED IN: plasma membrane; EXPRESSED IN: 14 plant structures; EXPRESSED DURING: 8 growth stages; BEST Arabidopsis thaliana protein match is: unknown protein (TAIR:AT5G26910.1); Has 2350 Blast hits to 1412 proteins in 248 species: Archae - 0; Bacteria - 487; Metazoa - 577; Fungi - 236; Plants - 18…
85	Ha412HOChr02g0080171	2.49495	1.18771	2.10064	0.476044	AT5G25220	KNAT3	KNOTTED1-like homeobox gene 3
86	Ha412HOChr02g0080501	2.22072	4.47772	0.495949	2.01634	AT1G67880		beta-1,4-N-acetylglucosaminyltransferase family protein
88	Ha412HOChr02g0081271	4.06486	2.01197	2.02033	0.494968	AT2G28520	VHA-A1	vacuolar proton ATPase A1
89	Ha412HOChr02g0081811	2.00728	4.82026	0.416426	2.40138	AT5G03455	CDC25, ARATH;CDC25, ACR2	Rhodanese/Cell cycle control phosphatase superfamily protein
90	Ha412HOChr02g0082401	7.66447	20.3759	0.376155	2.65848	AT3G09740	SYP71, ATSYP71	syntaxin of plants 71
91	Ha412HOChr02g0083151	19.532	9.27409	2.10608	0.474815	AT5G26360		TCP-1/cpn60 chaperonin family protein
92	Ha412HOChr02g0084411	12.4315	4.89179	2.5413	0.393499	AT1G09690		Translation protein SH3-like family protein
93	Ha412HOChr02g0084551	3.49158	1.50342	2.32243	0.430584	AT3G27325		hydrolases, acting on ester bonds
94	Ha412HOChr02g0086531	0.393593	0.787971	0.499501	2.002	NA	NA	NA
95	Ha412HOChr02g0086901	15.1245	7.54664	2.00414	0.498968	AT5G52560	ATUSP, USP	UDP-sugar pyrophosphorylase
96	Ha412HOChr02g0087651	209.2	92.6357	2.25831	0.442808	AT5G60390		GTP binding Elongation factor Tu family protein
97	Ha412HOChr02g0088161	71.0506	24.442	2.90691	0.344008	AT3G20810	JMJD5	2-oxoglutarate (2OG) and Fe(II)-dependent oxygenase superfamily protein
98	Ha412HOChr02g0088191	10.3695	4.87375	2.12762	0.47001	AT3G20790		NAD(P)-binding Rossmann-fold superfamily protein
99	Ha412HOChr02g0088291	2.36299	0.937084	2.52164	0.396567	AT5G13030		unknown protein; FUNCTIONS IN: molecular_function unknown; INVOLVED IN: biological_process unknown; LOCATED IN: chloroplast; EXPRESSED IN: 23 plant structures; EXPRESSED DURING: 13 growth stages; CONTAINS InterPro DOMAIN/s: Uncharacterised protein family UPF0061 (InterPro:IPR003846); Has 5046 Blast hits to 4997 proteins in 1211 species: Archae - 8; Bacteria - 2327; Metazoa - 120; Fungi - 134; Pla…
100	Ha412HOChr02g0088761	0.32733	0.141803	2.30834	0.433212	AT5G19790	RAP2.11	related to AP2 11
102	Ha412HOChr02g0090121	0.316546	0.127846	2.476	0.403877	NA	NA	NA
103	Ha412HOChr02g0091111	1.68047	4.37408	0.384188	2.60289	AT1G04780		Ankyrin repeat family protein
104	Ha412HOChr02g0091171	54.796	111.798	0.490136	2.04025	AT4G13710		Pectin lyase-like superfamily protein
105	Ha412HOChr02g0091391	0.647261	1.46159	0.442847	2.25812	AT5G41980		CONTAINS InterPro DOMAIN/s: Putative harbinger transposase-derived nuclease (InterPro:IPR006912); BEST Arabidopsis thaliana protein match is: unknown protein (TAIR:AT1G43722.1); Has 1807 Blast hits to 1807 proteins in 277 species: Archae - 0; Bacteria - 0; Metazoa - 736; Fungi - 347; Plants - 385; Viruses - 0; Other Eukaryotes - 339 (source: NCBI BLink).
106	Ha412HOChr02g0091501	0.884113	1.89246	0.467176	2.14052	NA	NA	NA
107	Ha412HOChr03g0091991	0.16813	0.345174	0.487087	2.05302	NA	NA	NA
108	Ha412HOChr03g0092491	2.04394	4.17486	0.489582	2.04256	NA	NA	NA
109	Ha412HOChr03g0093691	7.13384	3.50667	2.03436	0.491554	AT4G29380		protein kinase family protein / WD-40 repeat family protein
110	Ha412HOChr03g0094021	0.547726	0.0892197	6.13907	0.162891	AT1G67290		glyoxal oxidase-related protein
111	Ha412HOChr03g0094161	0.249855	0.123058	2.03039	0.492516	AT5G17680		disease resistance protein (TIR-NBS-LRR class), putative
113	Ha412HOChr03g0099311	3.81749	1.88613	2.02398	0.494077	AT5G57970		DNA glycosylase superfamily protein
114	Ha412HOChr03g0101021	3.20399	7.34875	0.43599	2.29363	AT1G53510	ATMPK18, MPK18	mitogen-activated protein kinase 18
115	Ha412HOChr03g0102481	17.0291	6.24879	2.72518	0.366948	AT3G11340		UDP-Glycosyltransferase superfamily protein
116	Ha412HOChr03g0102581	0.104487	0.215028	0.485922	2.05794	NA	NA	NA
117	Ha412HOChr03g0102851	4.07015	1.84372	2.20758	0.452985	AT3G28670		oxidoreductase, zinc-binding dehydrogenase family protein
118	Ha412HOChr03g0103661	12.8838	4.81014	2.67846	0.373349	AT3G10700	GalAK	galacturonic acid kinase
119	Ha412HOChr03g0104021	5.85993	2.87432	2.03872	0.490504	AT2G38670	PECT1	phosphorylethanolamine cytidylyltransferase 1
121	Ha412HOChr03g0105421	0.464934	1.38522	0.335639	2.97939	NA	NA	NA
122	Ha412HOChr03g0106151	4.89319	2.22396	2.20022	0.4545	AT5G27680	RECQSIM	RECQ helicase SIM
123	Ha412HOChr03g0107471	7.89354	17.7917	0.443664	2.25396	AT5G49890	CLC-C, ATCLC-C	chloride channel C
124	Ha412HOChr03g0107541	4.58896	10.8842	0.421618	2.37182	AT5G64970		Mitochondrial substrate carrier family protein
125	Ha412HOChr03g0113481	6.54752	19.6295	0.333554	2.99801	AT2G14740	ATVSR3, VSR3, VSR2;2, BP80-2;2	vaculolar sorting receptor 3
126	Ha412HOChr03g0115381	54.5876	26.8199	2.03534	0.491318	AT2G05710	ACO3	aconitase 3
127	Ha412HOChr03g0116891	12.1555	5.88076	2.06699	0.483796	AT3G19050	POK2	phragmoplast orienting kinesin 2
130	Ha412HOChr03g0118361	25.7168	12.8513	2.00111	0.499722	AT3G13580		Ribosomal protein L30/L7 family protein
131	Ha412HOChr03g0121551	4.19264	2.06352	2.03179	0.492177	AT5G54080	HGO	homogentisate 1,2-dioxygenase
132	Ha412HOChr03g0122611	7.84533	3.40164	2.30634	0.433588	AT3G15410		Leucine-rich repeat (LRR) family protein
133	Ha412HOChr03g0122981	15.0086	39.4766	0.38019	2.63026	AT5G54380	THE1	protein kinase family protein
134	Ha412HOChr03g0123461	5.29911	11.2073	0.472828	2.11493	AT5G09500		Ribosomal protein S19 family protein
135	Ha412HOChr03g0123551	2.30113	5.46285	0.421232	2.37399	AT5G54650	Fh5, ATFH5	formin homology5
136	Ha412HOChr03g0124001	0.710212	0.245307	2.89519	0.3454	NA	NA	NA
137	Ha412HOChr03g0127231	10.5963	23.3123	0.454537	2.20004	AT4G26270	PFK3	phosphofructokinase 3
138	Ha412HOChr03g0128841	36.1196	80.2961	0.44983	2.22306	AT5G56950	NFA03, NFA3, NAP1;3	nucleosome assembly protein 1;3
139	Ha412HOChr03g0129001	1.86086	0.883982	2.10508	0.47504	AT4G02570	ATCUL1, CUL1, AXR6	cullin 1
140	Ha412HOChr03g0129001	1.86086	0.883982	2.10508	0.47504	AT4G02570	CUL1	cullin 1
141	Ha412HOChr03g0129341	0.306961	0.151656	2.02406	0.494057	AT5G18650		CHY-type/CTCHY-type/RING-type Zinc finger protein
142	Ha412HOChr03g0129811	6.73674	2.55572	2.63594	0.379371	AT1G15790		unknown protein; BEST Arabidopsis thaliana protein match is: unknown protein (TAIR:AT1G15780.1); Has 35333 Blast hits to 34131 proteins in 2444 species: Archae - 798; Bacteria - 22429; Metazoa - 974; Fungi - 991; Plants - 531; Viruses - 0; Other Eukaryotes - 9610 (source: NCBI BLink).
143	Ha412HOChr03g0129811	6.73674	2.55572	2.63594	0.379371	AT1G15790		unknown protein; BEST Arabidopsis thaliana protein match is: unknown protein (TAIR:AT1G15780.1); Has 170 Blast hits to 94 proteins in 14 species: Archae - 0; Bacteria - 0; Metazoa - 0; Fungi - 0; Plants - 170; Viruses - 0; Other Eukaryotes - 0 (source: NCBI BLink).
146	Ha412HOChr03g0129991	4.09378	12.4526	0.328749	3.04184	AT5G18900		2-oxoglutarate (2OG) and Fe(II)-dependent oxygenase superfamily protein
147	Ha412HOChr03g0130091	2.55145	0.805151	3.16891	0.315566	AT2G24610	ATCNGC14, CNGC14	cyclic nucleotide-gated channel 14
148	Ha412HOChr03g0130821	90.1037	241.547	0.373027	2.68077	AT4G19120	ERD3	S-adenosyl-L-methionine-dependent methyltransferases superfamily protein
149	Ha412HOChr03g0131421	4.66627	2.25915	2.0655	0.484144	AT4G31120	PRMT5	SHK1 binding protein 1
150	Ha412HOChr03g0131421	4.66627	2.25915	2.0655	0.484144	AT4G31120	SKB1, ATPRMT5	SHK1 binding protein 1
151	Ha412HOChr03g0132601	1.32041	0.658164	2.0062	0.498455	AT4G39810		Polynucleotidyl transferase, ribonuclease H-like superfamily protein
152	Ha412HOChr03g0133691	10.3396	4.02844	2.56666	0.389612	AT4G14690	ELIP2	Chlorophyll A-B binding family protein
153	Ha412HOChr03g0133781	51.4551	22.9472	2.24233	0.445965	AT3G22840	ELIP1, ELIP	Chlorophyll A-B binding family protein
154	Ha412HOChr03g0135171	18.4554	41.9968	0.439448	2.27558	AT1G64640	ENODL8, AtENODL8	early nodulin-like protein 8
155	Ha412HOChr03g0135861	3.82784	8.69719	0.440123	2.27209	AT4G23990	ATCSLG3, CSLG3	cellulose synthase like G3
156	Ha412HOChr03g0136191	16.8738	6.87448	2.45455	0.407407	NA	NA	NA
157	Ha412HOChr03g0136931	1.54922	0.571346	2.71152	0.368796	AT5G52430		hydroxyproline-rich glycoprotein family protein
158	Ha412HOChr03g0138091	12.1612	34.1034	0.356597	2.80428	NA	NA	NA
159	Ha412HOChr03g0139401	1.97103	4.61202	0.427368	2.3399	AT1G21770		Acyl-CoA N-acyltransferases (NAT) superfamily protein
160	Ha412HOChr03g0139841	0.560964	1.36939	0.409644	2.44114	AT5G47090		unknown protein; CONTAINS InterPro DOMAIN/s: Protein of unknown function DUF2052, coiled-coil (InterPro:IPR018613); Has 30201 Blast hits to 17322 proteins in 780 species: Archae - 12; Bacteria - 1396; Metazoa - 17338; Fungi - 3422; Plants - 5037; Viruses - 0; Other Eukaryotes - 2996 (source: NCBI BLink).
161	Ha412HOChr03g0143291	5.04191	10.9737	0.459453	2.1765	AT5G09500		Ribosomal protein S19 family protein
162	Ha412HOChr03g0143601	49.3751	132.644	0.372239	2.68644	AT5G63810	BGAL10	beta-galactosidase 10
163	Ha412HOChr03g0144081	0.668736	1.63727	0.408447	2.4483	AT3G60590		unknown protein; BEST Arabidopsis thaliana protein match is: unknown protein (TAIR:AT1G48460.1); Has 35333 Blast hits to 34131 proteins in 2444 species: Archae - 798; Bacteria - 22429; Metazoa - 974; Fungi - 991; Plants - 531; Viruses - 0; Other Eukaryotes - 9610 (source: NCBI BLink).
164	Ha412HOChr03g0144081	0.668736	1.63727	0.408447	2.4483	AT3G60590		unknown protein; LOCATED IN: chloroplast inner membrane; EXPRESSED IN: 23 plant structures; EXPRESSED DURING: 14 growth stages; BEST Arabidopsis thaliana protein match is: unknown protein (TAIR:AT1G48460.1); Has 30201 Blast hits to 17322 proteins in 780 species: Archae - 12; Bacteria - 1396; Metazoa - 17338; Fungi - 3422; Plants - 5037; Viruses - 0; Other Eukaryotes - 2996 (source: NCBI BLink).
165	Ha412HOChr03g0144081	0.668736	1.63727	0.408447	2.4483	AT3G60590		unknown protein; LOCATED IN: chloroplast, chloroplast inner membrane, chloroplast envelope; EXPRESSED IN: 23 plant structures; EXPRESSED DURING: 14 growth stages; BEST Arabidopsis thaliana protein match is: unknown protein (TAIR:AT1G48460.1); Has 81 Blast hits to 81 proteins in 19 species: Archae - 0; Bacteria - 10; Metazoa - 0; Fungi - 0; Plants - 70; Viruses - 0; Other Eukaryotes - 1 (source: N…
166	Ha412HOChr03g0144081	0.668736	1.63727	0.408447	2.4483	AT3G60590		unknown protein; LOCATED IN: chloroplast, chloroplast inner membrane, chloroplast envelope; EXPRESSED IN: 23 plant structures; EXPRESSED DURING: 14 growth stages; BEST Arabidopsis thaliana protein match is: unknown protein (TAIR:AT1G48460.1); Has 35333 Blast hits to 34131 proteins in 2444 species: Archae - 798; Bacteria - 22429; Metazoa - 974; Fungi - 991; Plants - 531; Viruses - 0; Other Eukaryo…
167	Ha412HOChr03g0144151	0.343316	0.162971	2.1066	0.474699	AT2G45220		Plant invertase/pectin methylesterase inhibitor superfamily
168	Ha412HOChr04g0151241	0.414843	0.165711	2.50341	0.399455	AT5G63520		CONTAINS InterPro DOMAIN/s: F-box domain, Skp2-like (InterPro:IPR022364), FIST C domain (InterPro:IPR019494), FIST domain, N-terminal (InterPro:IPR013702); Has 137 Blast hits to 137 proteins in 56 species: Archae - 0; Bacteria - 88; Metazoa - 6; Fungi - 0; Plants - 32; Viruses - 0; Other Eukaryotes - 11 (source: NCBI BLink).
169	Ha412HOChr04g0151431	2.19361	4.87343	0.450117	2.22164	AT1G80940		unknown protein; Has 35333 Blast hits to 34131 proteins in 2444 species: Archae - 798; Bacteria - 22429; Metazoa - 974; Fungi - 991; Plants - 531; Viruses - 0; Other Eukaryotes - 9610 (source: NCBI BLink).
170	Ha412HOChr04g0151431	2.19361	4.87343	0.450117	2.22164	AT1G80940		unknown protein; Has 30201 Blast hits to 17322 proteins in 780 species: Archae - 12; Bacteria - 1396; Metazoa - 17338; Fungi - 3422; Plants - 5037; Viruses - 0; Other Eukaryotes - 2996 (source: NCBI BLink).
171	Ha412HOChr04g0151441	4.86966	2.07035	2.3521	0.425152	AT1G79660		unknown protein; BEST Arabidopsis thaliana protein match is: unknown protein (TAIR:AT1G16170.1); Has 30201 Blast hits to 17322 proteins in 780 species: Archae - 12; Bacteria - 1396; Metazoa - 17338; Fungi - 3422; Plants - 5037; Viruses - 0; Other Eukaryotes - 2996 (source: NCBI BLink).
172	Ha412HOChr04g0154641	1.72995	3.86504	0.447591	2.23418	NA	NA	NA
173	Ha412HOChr04g0154741	0.234187	0.546715	0.428353	2.33453	AT3G48280	CYP71A25	cytochrome P450, family 71, subfamily A, polypeptide 25
174	Ha412HOChr04g0155011	1.30664	0.127561	10.2432	0.0976256	AT1G22380	AtUGT85A3, UGT85A3	UDP-glucosyl transferase 85A3
175	Ha412HOChr04g0155531	14.1852	6.62731	2.14041	0.4672	AT1G71500		Rieske (2Fe-2S) domain-containing protein
176	Ha412HOChr04g0156321	1.30467	3.18232	0.409973	2.43918	NA	NA	NA
177	Ha412HOChr04g0159031	1.12944	2.68309	0.420948	2.37559	AT5G52060	ATBAG1, BAG1	BCL-2-associated athanogene 1
178	Ha412HOChr04g0160441	3.07077	6.53092	0.47019	2.1268	AT1G75210		HAD-superfamily hydrolase, subfamily IG, 5'-nucleotidase
179	Ha412HOChr04g0160891	19.7571	8.67466	2.27756	0.439066	AT1G62020		Coatomer, alpha subunit
180	Ha412HOChr04g0163671	10.3984	24.6472	0.421892	2.37028	AT2G16950	TRN1, ATTRN1	transportin 1
181	Ha412HOChr04g0164221	1.08835	2.53515	0.429305	2.32935	NA	NA	NA
182	Ha412HOChr04g0165681	6.6466	13.5244	0.491452	2.03478	AT5G49980	AFB5	auxin F-box protein 5
183	Ha412HOChr04g0166331	1.04502	0.514686	2.03041	0.492511	AT5G23960	TPS21	terpene synthase 21
184	Ha412HOChr04g0166331	1.04502	0.514686	2.03041	0.492511	AT5G23960	ATTPS21, TPS21	terpene synthase 21
185	Ha412HOChr04g0167031	5.96681	12.0749	0.494148	2.02369	AT5G22400		Rho GTPase activating protein with PAK-box/P21-Rho-binding domain
186	Ha412HOChr04g0168111	7.64487	3.57467	2.13862	0.467591	AT2G29530	TIM10	Tim10/DDP family zinc finger protein
187	Ha412HOChr04g0168691	8.63189	3.82055	2.25933	0.442609	AT4G38070		basic helix-loop-helix (bHLH) DNA-binding superfamily protein
189	Ha412HOChr04g0171101	7.55408	3.26104	2.31646	0.431693	AT3G03060		P-loop containing nucleoside triphosphate hydrolases superfamily protein
190	Ha412HOChr04g0173491	4.04992	1.64951	2.45522	0.407295	AT5G64970		Mitochondrial substrate carrier family protein
191	Ha412HOChr04g0173641	31.0543	13.8469	2.24269	0.445893	AT4G26230		Ribosomal protein L31e family protein
192	Ha412HOChr04g0178401	66.3904	30.6042	2.16933	0.460973	AT3G22810		Plant protein of unknown function (DUF828) with plant pleckstrin homology-like region
193	Ha412HOChr04g0178641	1.03383	2.08207	0.496543	2.01393	AT2G26930	ATCDPMEK, PDE277, ISPE, CDPMEK	4-(cytidine 5'-phospho)-2-C-methyl-D-erithritol kinase
195	Ha412HOChr04g0178731	0.739946	1.61336	0.458638	2.18037	AT3G07960		Phosphatidylinositol-4-phosphate 5-kinase family protein
196	Ha412HOChr04g0178881	0.536284	0.267382	2.00568	0.498583	NA	NA	NA
197	Ha412HOChr04g0179461	10.8952	23.3312	0.46698	2.14142	AT1G30220	ATINT2, INT2	inositol transporter 2
198	Ha412HOChr04g0182621	8.77426	3.03468	2.89133	0.345862	AT5G11330		FAD/NAD(P)-binding oxidoreductase family protein
199	Ha412HOChr04g0183381	1.84021	4.7755	0.385343	2.59509	AT4G02020	EZA1, SWN, SDG10	SET domain-containing protein
200	Ha412HOChr04g0183501	9.39376	3.68956	2.54604	0.392767	AT4G02030		Vps51/Vps67 family (components of vesicular transport) protein
201	Ha412HOChr04g0183521	1.75005	3.95152	0.44288	2.25795	AT4G02070	MSH6, MSH6-1, ATMSH6	MUTS homolog 6
202	Ha412HOChr04g0183521	1.75005	3.95152	0.44288	2.25795	AT4G02070	MSH6	MUTS homolog 6
205	Ha412HOChr04g0185651	2.10741	5.87845	0.358498	2.78942	AT1G03110	TRM82, AtTRM82	Transducin/WD40 repeat-like superfamily protein
206	Ha412HOChr04g0185981	4.17265	10.5489	0.395553	2.5281	AT1G30470		SIT4 phosphatase-associated family protein
207	Ha412HOChr04g0186051	1.09917	2.28388	0.481273	2.07782	AT1G30620	HSR8, MUR4, UXE1	NAD(P)-binding Rossmann-fold superfamily protein
208	Ha412HOChr04g0186101	7.75013	3.79848	2.04033	0.490118	AT5G06970		Protein of unknown function (DUF810)
209	Ha412HOChr04g0186591	13.0083	5.96077	2.18231	0.45823	AT5G46290	KASI	3-ketoacyl-acyl carrier protein synthase I
210	Ha412HOChr04g0186591	13.0083	5.96077	2.18231	0.45823	AT5G46290	KASI, KAS1	3-ketoacyl-acyl carrier protein synthase I
211	Ha412HOChr04g0187911	4.51899	2.03905	2.21622	0.451218	AT4G20910	HEN1, CRM2	double-stranded RNA binding protein-related / DsRBD protein-related
212	Ha412HOChr04g0187911	4.51899	2.03905	2.21622	0.451218	AT4G20910	HEN1	double-stranded RNA binding protein-related / DsRBD protein-related
213	Ha412HOChr04g0188151	0.214712	0.438577	0.489566	2.04263	NA	NA	NA
214	Ha412HOChr04g0188471	7.70468	20.1279	0.382787	2.61242	AT1G01120	KCS1	3-ketoacyl-CoA synthase 1
215	Ha412HOChr04g0188951	24.5477	10.4603	2.34674	0.426123	AT3G61790		Protein with RING/U-box and TRAF-like domains
216	Ha412HOChr04g0189301	2.6223	5.83726	0.449236	2.226	AT3G61650	TUBG1	gamma-tubulin
217	Ha412HOChr04g0191001	1.14887	2.4903	0.461339	2.1676	NA	NA	NA
218	Ha412HOChr04g0191911	1.69253	0.669546	2.52788	0.395589	AT1G09070	SRC2, (AT)SRC2	soybean gene regulated by cold-2
219	Ha412HOChr04g0193081	2.12587	7.84261	0.271066	3.68914	AT1G34770		CONTAINS InterPro DOMAIN/s: MAGE protein (InterPro:IPR002190); Has 1274 Blast hits to 1260 proteins in 85 species: Archae - 0; Bacteria - 0; Metazoa - 1104; Fungi - 45; Plants - 49; Viruses - 0; Other Eukaryotes - 76 (source: NCBI BLink).
220	Ha412HOChr04g0194651	5.18515	2.48512	2.08648	0.479277	AT4G03390	SRF3	STRUBBELIG-receptor family 3
221	Ha412HOChr04g0195791	3.87396	7.88829	0.491103	2.03623	AT2G41050		PQ-loop repeat family protein / transmembrane family protein
222	Ha412HOChr04g0196201	1.23787	3.24083	0.381962	2.61806	AT3G51430	YLS2, SSL5	Calcium-dependent phosphotriesterase superfamily protein
223	Ha412HOChr04g0196201	1.23787	3.24083	0.381962	2.61806	AT3G51430	YLS2	Calcium-dependent phosphotriesterase superfamily protein
224	Ha412HOChr04g0197221	0.36779	0.866313	0.424546	2.35546	AT5G48150	PAT1	GRAS family transcription factor
225	Ha412HOChr04g0197691	0.278247	0.114657	2.42677	0.41207	AT4G15320	ATCSLB06, CSLB06, ATCSLB6	cellulose synthase-like B6
227	Ha412HOChr04g0197841	1.81681	3.72056	0.488316	2.04786	NA	NA	NA
228	Ha412HOChr04g0198461	16.9618	8.06281	2.1037	0.475353	AT2G32400	GLR5, GLR3.7, ATGLR3.7	glutamate receptor 5
229	Ha412HOChr04g0200081	1.61023	4.67893	0.344145	2.90575	AT5G65810		unknown protein; BEST Arabidopsis thaliana protein match is: unknown protein (TAIR:AT3G49720.2); Has 30201 Blast hits to 17322 proteins in 780 species: Archae - 12; Bacteria - 1396; Metazoa - 17338; Fungi - 3422; Plants - 5037; Viruses - 0; Other Eukaryotes - 2996 (source: NCBI BLink).
230	Ha412HOChr05g0203431	0.22842	0.103825	2.20005	0.454536	AT5G06760	LEA4-5	Late Embryogenesis Abundant 4-5
231	Ha412HOChr05g0205261	1.08963	2.37617	0.458566	2.18071	AT2G28890	PLL4	poltergeist like 4
232	Ha412HOChr05g0206131	4.55424	1.90992	2.38452	0.419371	AT2G29560	ENOC	cytosolic enolase
233	Ha412HOChr05g0206681	4.26082	2.12012	2.00971	0.497585	AT5G58600	PMR5	Plant protein of unknown function (DUF828)
234	Ha412HOChr05g0206681	4.26082	2.12012	2.00971	0.497585	AT5G58600	PMR5, TBL44	Plant protein of unknown function (DUF828)
235	Ha412HOChr05g0207391	1.91393	7.05767	0.271184	3.68753	AT4G30400		RING/U-box superfamily protein
236	Ha412HOChr05g0207831	8.40638	3.66812	2.29174	0.436349	AT2G24765	ARF3, ARL1, ATARL1	ADP-ribosylation factor 3
237	Ha412HOChr05g0208131	1.30431	0.607648	2.14649	0.465878	NA	NA	NA
238	Ha412HOChr05g0209761	2.91961	1.17171	2.49174	0.401325	AT3G13050		Major facilitator superfamily protein
239	Ha412HOChr05g0212301	1.43671	2.88176	0.498553	2.00581	AT2G24290		Protein of unknown function (DUF1068)
240	Ha412HOChr05g0213511	0.281251	0.107736	2.61055	0.383061	NA	NA	NA
241	Ha412HOChr05g0216441	13.0368	5.49747	2.37142	0.421688	AT1G17500		ATPase E1-E2 type family protein / haloacid dehalogenase-like hydrolase family protein
242	Ha412HOChr05g0216861	7.1283	2.38347	2.99072	0.334367	AT3G03060		P-loop containing nucleoside triphosphate hydrolases superfamily protein
243	Ha412HOChr05g0217271	1.07587	2.20498	0.487928	2.04948	NA	NA	NA
244	Ha412HOChr05g0217381	1.09046	0.372871	2.92449	0.341939	AT1G11900		Tetratricopeptide repeat (TPR)-like superfamily protein
245	Ha412HOChr05g0217701	0.177529	0.363509	0.488376	2.0476	NA	NA	NA
246	Ha412HOChr05g0218781	0.650646	0.256788	2.53379	0.394666	AT4G17250		unknown protein; FUNCTIONS IN: molecular_function unknown; INVOLVED IN: heat acclimation; LOCATED IN: cellular_component unknown; EXPRESSED IN: 12 plant structures; EXPRESSED DURING: 7 growth stages; BEST Arabidopsis thaliana protein match is: unknown protein (TAIR:AT5G47580.1).
247	Ha412HOChr05g0218781	0.650646	0.256788	2.53379	0.394666	AT4G17250		unknown protein; BEST Arabidopsis thaliana protein match is: unknown protein (TAIR:AT5G47580.1); Has 31 Blast hits to 31 proteins in 6 species: Archae - 0; Bacteria - 0; Metazoa - 0; Fungi - 0; Plants - 31; Viruses - 0; Other Eukaryotes - 0 (source: NCBI BLink).
250	Ha412HOChr05g0219701	18.3403	42.419	0.432362	2.31288	AT2G40540	KT2, ATKT2, SHY3, KUP2, ATKUP2, TRK2	potassium transporter 2
251	Ha412HOChr05g0220671	2.24582	5.26246	0.426763	2.34322	AT5G53350	CLPX	CLP protease regulatory subunit X
252	Ha412HOChr05g0221361	2.1017	4.95569	0.424098	2.35794	AT1G42960		expressed protein localized to the inner membrane of the chloroplast.
253	Ha412HOChr05g0221801	135.367	367.036	0.368813	2.7114	AT1G76160	sks5	SKU5 similar 5
254	Ha412HOChr05g0225801	5.03363	2.51238	2.00353	0.49912	AT5G58040	ATFIP1[V], FIPS5, ATFIPS5, FIP1[V]	homolog of yeast FIP1 [V]
255	Ha412HOChr05g0226991	15.4176	6.80177	2.26671	0.441169	AT5G48960		HAD-superfamily hydrolase, subfamily IG, 5'-nucleotidase
256	Ha412HOChr05g0228321	4.71059	2.15443	2.18647	0.457358	AT1G77270		unknown protein; BEST Arabidopsis thaliana protein match is: unknown protein (TAIR:AT3G07730.1); Has 428 Blast hits to 388 proteins in 92 species: Archae - 0; Bacteria - 31; Metazoa - 189; Fungi - 10; Plants - 97; Viruses - 0; Other Eukaryotes - 101 (source: NCBI BLink).
257	Ha412HOChr05g0229071	11.8606	4.85876	2.44108	0.409654	AT1G77610		EamA-like transporter family protein
258	Ha412HOChr05g0229161	1.046	0.489822	2.13546	0.468283	AT2G20930		SNARE-like superfamily protein
259	Ha412HOChr05g0229971	8.12852	17.4367	0.466173	2.14513	AT4G09160		SEC14 cytosolic factor family protein / phosphoglyceride transfer family protein
260	Ha412HOChr05g0229981	1.1245	2.6708	0.421036	2.37509	AT1G72150	PATL1	PATELLIN 1
261	Ha412HOChr05g0230171	4.01327	1.17459	3.41673	0.292677	AT3G05270		Plant protein of unknown function (DUF869)
262	Ha412HOChr05g0232361	0.769442	0.364331	2.11193	0.4735	AT1G75450	CKX5	cytokinin oxidase 5
263	Ha412HOChr05g0232361	0.769442	0.364331	2.11193	0.4735	AT1G75450	CKX5, ATCKX5, ATCKX6	cytokinin oxidase 5
264	Ha412HOChr05g0233231	3.61329	1.77511	2.03553	0.491273	AT1G73950		Transmembrane Fragile-X-F-associated protein
265	Ha412HOChr05g0233791	4.76121	9.69502	0.491098	2.03625	AT5G60850	OBP4	OBF binding protein 4
266	Ha412HOChr05g0235381	1.80205	0.731902	2.46214	0.406151	AT5G62740	HIR1, ATHIR1	SPFH/Band 7/PHB domain-containing membrane-associated protein family
267	Ha412HOChr05g0239141	45.0717	22.0542	2.04368	0.489314	AT2G32060		Ribosomal protein L7Ae/L30e/S12e/Gadd45 family protein
268	Ha412HOChr05g0240571	5.49536	2.37998	2.30899	0.43309	AT1G50840	POLGAMMA2	polymerase gamma 2
269	Ha412HOChr05g0240741	4.60097	9.91363	0.464105	2.15468	AT1G50660		unknown protein; INVOLVED IN: biological_process unknown; LOCATED IN: chloroplast; EXPRESSED IN: 22 plant structures; EXPRESSED DURING: 13 growth stages; BEST Arabidopsis thaliana protein match is: unknown protein (TAIR:AT3G20350.1); Has 21445 Blast hits to 15134 proteins in 1325 species: Archae - 461; Bacteria - 2309; Metazoa - 11052; Fungi - 1737; Plants - 1035; Viruses - 42; Other Eukaryotes -…
270	Ha412HOChr05g0241101	3.93394	1.8551	2.12061	0.471563	AT5G55130	CNX5, SIR1	co-factor for nitrate, reductase and xanthine dehydrogenase 5
271	Ha412HOChr05g0241561	0.579622	1.18776	0.487994	2.04921	NA	NA	NA
272	Ha412HOChr05g0242461	0.462483	0.952464	0.485565	2.05946	AT1G77120	ADH1, ADH, ATADH, ATADH1	alcohol dehydrogenase 1
273	Ha412HOChr05g0242471	3.24551	6.847	0.474005	2.10968	AT1G77120	ADH1, ADH, ATADH, ATADH1	alcohol dehydrogenase 1
274	Ha412HOChr05g0242731	1.92159	0.914722	2.10073	0.476024	AT1G22400	UGT85A1, ATUGT85A1	UDP-Glycosyltransferase superfamily protein
275	Ha412HOChr05g0243941	3.67656	7.6112	0.483046	2.07019	AT2G03820		nonsense-mediated mRNA decay NMD3 family protein
276	Ha412HOChr05g0244551	8.05278	3.91316	2.05787	0.48594	AT5G50010		sequence-specific DNA binding transcription factors;transcription regulators
277	Ha412HOChr06g0245131	6.36348	2.25005	2.82815	0.353588	AT4G03100		Rho GTPase activating protein with PAK-box/P21-Rho-binding domain
278	Ha412HOChr06g0245451	40.3756	17.9513	2.24917	0.444608	AT3G05560		Ribosomal L22e protein family
279	Ha412HOChr06g0246451	0.733732	1.58253	0.463645	2.15682	AT1G12420	ACR8	ACT domain repeat 8
280	Ha412HOChr06g0247621	10.6959	4.58736	2.33161	0.428889	AT1G63650	EGL3, EGL1, ATMYC-2	basic helix-loop-helix (bHLH) DNA-binding superfamily protein
281	Ha412HOChr06g0247621	10.6959	4.58736	2.33161	0.428889	AT1G63650	EGL3	basic helix-loop-helix (bHLH) DNA-binding superfamily protein
282	Ha412HOChr06g0250611	3.1212	1.46275	2.13379	0.46865	AT4G01860		Transducin family protein / WD-40 repeat family protein
283	Ha412HOChr06g0251711	7.52975	15.6035	0.482568	2.07225	AT4G22990		Major Facilitator Superfamily with SPX (SYG1/Pho81/XPR1) domain-containing protein
284	Ha412HOChr06g0251761	0.741813	1.49537	0.496074	2.01583	AT5G65560		Pentatricopeptide repeat (PPR) superfamily protein
286	Ha412HOChr06g0252591	9.57209	3.50006	2.73484	0.365652	AT2G45790	ATPMM, PMM	phosphomannomutase
288	Ha412HOChr06g0252871	4.33718	2.07218	2.09305	0.477771	AT1G01710		Acyl-CoA thioesterase family protein
289	Ha412HOChr06g0253031	2.41802	5.31146	0.455245	2.19662	AT2G45970	CYP86A8, LCR	cytochrome P450, family 86, subfamily A, polypeptide 8
290	Ha412HOChr06g0253411	2.11876	4.31355	0.491188	2.03588	AT2G46370	JAR1	Auxin-responsive GH3 family protein
291	Ha412HOChr06g0253411	2.11876	4.31355	0.491188	2.03588	AT2G46370	JAR1, FIN219	Auxin-responsive GH3 family protein
292	Ha412HOChr06g0253431	1.9449	4.5877	0.423938	2.35883	AT3G61650	TUBG1	gamma-tubulin
293	Ha412HOChr06g0253881	15.5728	6.93477	2.24561	0.445312	AT4G01000		Ubiquitin-like superfamily protein
295	Ha412HOChr06g0254221	9.46602	4.0377	2.34441	0.426547	AT1G15570	CYCA2;3	CYCLIN A2;3
296	Ha412HOChr06g0254241	50.8308	21.9337	2.31748	0.431504	AT3G52590	UBQ1, EMB2167, ERD16, HAP4	ubiquitin extension protein 1
297	Ha412HOChr06g0254991	0.135363	0.281416	0.481009	2.07896	NA	NA	NA
298	Ha412HOChr06g0255411	4.8288	2.21788	2.17721	0.459303	AT5G23150	HUA2	Tudor/PWWP/MBT domain-containing protein
301	Ha412HOChr06g0257101	22.3887	10.1162	2.21315	0.451844	AT4G27090		Ribosomal protein L14
302	Ha412HOChr06g0257351	1.62897	0.657616	2.47709	0.4037	AT5G04070		NAD(P)-binding Rossmann-fold superfamily protein
303	Ha412HOChr06g0257621	0.955869	2.72824	0.350361	2.8542	AT1G64530		Plant regulator RWP-RK family protein
304	Ha412HOChr06g0257761	5.28596	2.5001	2.1143	0.47297	AT5G45620		Proteasome component (PCI) domain protein
305	Ha412HOChr06g0258201	6.79313	14.7136	0.46169	2.16596	AT3G06330		RING/U-box superfamily protein
306	Ha412HOChr06g0259401	3.74637	1.46616	2.55523	0.391354	AT5G18640		alpha/beta-Hydrolases superfamily protein
307	Ha412HOChr06g0260131	8.58795	3.75575	2.28661	0.437328	AT1G60490	ATVPS34, VPS34, PI3K	vacuolar protein sorting 34
308	Ha412HOChr06g0263801	0.266045	0.699337	0.380425	2.62864	AT2G42260	UVI4, PYM	uv-b-insensitive 4
309	Ha412HOChr06g0263931	1.74051	0.792325	2.19672	0.455225	NA	NA	NA
310	Ha412HOChr06g0265781	32.1766	15.8905	2.0249	0.493852	AT3G12390		Nascent polypeptide-associated complex (NAC), alpha subunit family protein
311	Ha412HOChr06g0266501	17.9729	7.33575	2.45004	0.408157	AT1G17370	UBP1B	oligouridylate binding protein 1B
312	Ha412HOChr06g0266861	21.0948	9.63715	2.18891	0.456849	AT4G32640		Sec23/Sec24 protein transport family protein
313	Ha412HOChr06g0267811	4.63145	10.7338	0.431485	2.31758	AT3G47060	ftsh7	FTSH protease 7
314	Ha412HOChr06g0268191	0.25831	0.0973792	2.65262	0.376986	AT2G24400		SAUR-like auxin-responsive protein family
315	Ha412HOChr06g0269221	3.71174	1.62573	2.28313	0.437995	AT2G18700	ATTPS11, TPS11, ATTPSB	trehalose phosphatase/synthase 11
317	Ha412HOChr06g0270681	6.30897	2.9178	2.16223	0.462484	AT4G13370		Plant protein of unknown function (DUF936)
318	Ha412HOChr06g0273951	0.483477	0.227008	2.12978	0.469532	AT1G09070	SRC2, (AT)SRC2	soybean gene regulated by cold-2
319	Ha412HOChr06g0274281	1.78653	4.50126	0.396895	2.51956	AT2G38610		RNA-binding KH domain-containing protein
320	Ha412HOChr06g0274351	6.0099	2.96917	2.0241	0.494047	AT3G54190		Transducin/WD40 repeat-like superfamily protein
321	Ha412HOChr06g0275151	0.244646	0.501517	0.487813	2.04997	AT5G49760		Leucine-rich repeat protein kinase family protein
322	Ha412HOChr06g0275391	7.88337	3.46413	2.27571	0.439423	AT5G26742	emb1138	DEAD box RNA helicase (RH3)
323	Ha412HOChr06g0276651	0.664322	1.33151	0.498926	2.00431	AT3G05670		RING/U-box protein
324	Ha412HOChr06g0278301	3.13037	1.1383	2.75005	0.36363	AT3G12680	HUA1	floral homeotic protein (HUA1)
325	Ha412HOChr06g0278841	8.0579	3.8356	2.10082	0.476004	AT5G12310		RING/U-box superfamily protein
326	Ha412HOChr06g0281801	62.2452	147.26	0.422689	2.36581	AT5G33370		GDSL-like Lipase/Acylhydrolase superfamily protein
327	Ha412HOChr06g0285231	3.03733	1.50425	2.01916	0.495256	AT5G46160		Ribosomal protein L14p/L23e family protein
328	Ha412HOChr06g0285261	3.29122	1.46477	2.24692	0.445055	AT1G20560	AAE1	acyl activating enzyme 1
329	Ha412HOChr07g0286711	0.607079	0.294372	2.06229	0.484898	AT3G07130	ATPAP15, PAP15	purple acid phosphatase 15
330	Ha412HOChr07g0286941	3.85548	1.84077	2.0945	0.477441	AT4G14030	SBP1	selenium-binding protein 1
331	Ha412HOChr07g0288961	2.06442	4.82979	0.427435	2.33954	AT5G50920	CLPC, ATHSP93-V, HSP93-V, DCA1, CLPC1	CLPC homologue 1
333	Ha412HOChr07g0289431	10.6783	34.1769	0.312441	3.2006	AT5G41140		Myosin heavy chain-related protein
334	Ha412HOChr07g0289881	7.46701	1.08892	6.85728	0.14583	NA	NA	NA
335	Ha412HOChr07g0292201	0.237658	0.109112	2.1781	0.459116	NA	NA	NA
336	Ha412HOChr07g0293801	0.299687	0.652137	0.459547	2.17606	AT2G26040	PYL2, RCAR14	PYR1-like 2
337	Ha412HOChr07g0294861	27.9508	12.6779	2.20469	0.453579	AT3G49010	ATBBC1, BBC1, RSU2	breast basic conserved 1
338	Ha412HOChr07g0295431	10.592	21.9903	0.481666	2.07613	AT3G45870		nodulin MtN21 /EamA-like transporter family protein
339	Ha412HOChr07g0295791	22.4695	7.88451	2.84983	0.350899	AT1G32050		SCAMP family protein
340	Ha412HOChr07g0296091	3.53032	9.25627	0.381398	2.62193	AT3G17340		ARM repeat superfamily protein
341	Ha412HOChr07g0297641	3.21162	1.57399	2.04043	0.490093	AT3G07370	ATCHIP, CHIP	carboxyl terminus of HSC70-interacting protein
342	Ha412HOChr07g0304211	0.816255	2.05533	0.39714	2.51801	AT3G54350	emb1967	Forkhead-associated (FHA) domain-containing protein
344	Ha412HOChr07g0304621	2.8043	8.8519	0.316802	3.15654	AT3G50670	U1-70K, U1SNRNP	U1 small nuclear ribonucleoprotein-70K
345	Ha412HOChr07g0305131	5.07801	12.91	0.393338	2.54234	AT3G02580	STE1, DWF7, BUL1	sterol 1
346	Ha412HOChr07g0305631	0.840341	2.27509	0.369366	2.70734	AT3G50740	UGT72E1	UDP-glucosyl transferase 72E1
347	Ha412HOChr07g0305641	0.322145	0.997499	0.322952	3.09643	AT3G50740	UGT72E1	UDP-glucosyl transferase 72E1
348	Ha412HOChr07g0307181	125.277	57.1527	2.19197	0.45621	AT5G67290		FAD-dependent oxidoreductase family protein
349	Ha412HOChr07g0310981	0.148238	0.0706903	2.09701	0.47687	AT2G32630		Pentatricopeptide repeat (PPR-like) superfamily protein
354	Ha412HOChr07g0311551	7.03468	2.44734	2.87441	0.347897	AT5G60660	PIP2F, PIP2;4	plasma membrane intrinsic protein 2;4
355	Ha412HOChr07g0311751	16.03	33.2842	0.48161	2.07637	AT5G03040	iqd2	IQ-domain 2
356	Ha412HOChr07g0311931	0.893108	1.89909	0.470281	2.12639	AT2G37300		unknown protein; FUNCTIONS IN: molecular_function unknown; INVOLVED IN: biological_process unknown; LOCATED IN: endomembrane system; EXPRESSED IN: 23 plant structures; EXPRESSED DURING: 12 growth stages.
357	Ha412HOChr07g0311931	0.893108	1.89909	0.470281	2.12639	AT2G37300		unknown protein; Has 93 Blast hits to 62 proteins in 29 species: Archae - 0; Bacteria - 6; Metazoa - 13; Fungi - 19; Plants - 25; Viruses - 0; Other Eukaryotes - 30 (source: NCBI BLink).
358	Ha412HOChr07g0312531	36.3521	17.0198	2.13586	0.468195	NA	NA	NA
359	Ha412HOChr07g0312841	1.6657	4.26561	0.390494	2.56086	AT5G27740	EMB161, EMB2775, EMB251, RFC3	ATPase family associated with various cellular activities (AAA)
360	Ha412HOChr07g0315271	0.514816	1.15476	0.44582	2.24306	NA	NA	NA
361	Ha412HOChr07g0315621	29.0132	13.5136	2.14697	0.465773	AT3G05060		NOP56-like pre RNA processing ribonucleoprotein
362	Ha412HOChr07g0316201	1.20133	2.59028	0.463783	2.15618	AT3G27120		P-loop containing nucleoside triphosphate hydrolases superfamily protein
363	Ha412HOChr07g0316271	0.319095	0.153893	2.07349	0.48228	AT3G01860		unknown protein; FUNCTIONS IN: molecular_function unknown; INVOLVED IN: response to cadmium ion; EXPRESSED IN: 24 plant structures; EXPRESSED DURING: 13 growth stages; BEST Arabidopsis thaliana protein match is: unknown protein (TAIR:AT3G27210.1); Has 64 Blast hits to 64 proteins in 13 species: Archae - 0; Bacteria - 0; Metazoa - 5; Fungi - 0; Plants - 59; Viruses - 0; Other Eukaryotes - 0 (sourc…
364	Ha412HOChr07g0316271	0.319095	0.153893	2.07349	0.48228	AT3G01860		unknown protein; FUNCTIONS IN: molecular_function unknown; INVOLVED IN: response to cadmium ion; LOCATED IN: chloroplast; EXPRESSED IN: 24 plant structures; EXPRESSED DURING: 13 growth stages; BEST Arabidopsis thaliana protein match is: unknown protein (TAIR:AT3G27210.1); Has 66 Blast hits to 66 proteins in 13 species: Archae - 0; Bacteria - 0; Metazoa - 5; Fungi - 0; Plants - 61; Viruses - 0; Ot…
365	Ha412HOChr07g0317161	12.907	3.12901	4.12493	0.242428	AT5G14720		Protein kinase superfamily protein
366	Ha412HOChr07g0319321	5.65151	2.5578	2.20952	0.452587	AT3G30841		Cofactor-independent phosphoglycerate mutase
367	Ha412HOChr07g0319461	0.220354	0.100687	2.18851	0.456933	NA	NA	NA
368	Ha412HOChr07g0320331	0.867867	2.04985	0.42338	2.36194	AT5G59350		unknown protein; FUNCTIONS IN: molecular_function unknown; INVOLVED IN: biological_process unknown; LOCATED IN: endomembrane system; EXPRESSED IN: 23 plant structures; EXPRESSED DURING: 13 growth stages; Has 1807 Blast hits to 1807 proteins in 277 species: Archae - 0; Bacteria - 0; Metazoa - 736; Fungi - 347; Plants - 385; Viruses - 0; Other Eukaryotes - 339 (source: NCBI BLink).
369	Ha412HOChr07g0321201	0.529385	0.14455	3.6623	0.273052	AT5G59080		unknown protein; FUNCTIONS IN: molecular_function unknown; INVOLVED IN: response to oxidative stress; LOCATED IN: chloroplast; EXPRESSED IN: 18 plant structures; EXPRESSED DURING: 9 growth stages; BEST Arabidopsis thaliana protein match is: unknown protein (TAIR:AT3G46880.1); Has 1807 Blast hits to 1807 proteins in 277 species: Archae - 0; Bacteria - 0; Metazoa - 736; Fungi - 347; Plants - 385; V…
370	Ha412HOChr07g0321891	2.14966	5.61402	0.382909	2.61159	AT2G38120	AUX1, WAV5, PIR1, MAP1	Transmembrane amino acid transporter family protein
371	Ha412HOChr08g0326941	50.615	24.8685	2.03531	0.491326	AT1G23740		Oxidoreductase, zinc-binding dehydrogenase family protein
372	Ha412HOChr08g0327791	3.09096	1.41972	2.17716	0.459315	AT1G70630		Nucleotide-diphospho-sugar transferase family protein
373	Ha412HOChr08g0328571	18.6438	7.79425	2.39199	0.418062	AT1G67430		Ribosomal protein L22p/L17e family protein
374	Ha412HOChr08g0330381	0.096225	0.29159	0.330001	3.03029	AT2G02950	PKS1	phytochrome kinase substrate 1
375	Ha412HOChr08g0330551	3.78306	12.9868	0.2913	3.43289	AT1G26810	GALT1	galactosyltransferase1
376	Ha412HOChr08g0332321	3.60774	1.75669	2.05371	0.486924	AT2G03620	MGT3, MRS2-5	magnesium transporter 3
377	Ha412HOChr08g0332541	5.83059	2.71558	2.14709	0.465747	AT2G01690		ARM repeat superfamily protein
378	Ha412HOChr08g0333071	35.3519	11.1942	3.15805	0.316651	AT1G70940	PIN3, ATPIN3	Auxin efflux carrier family protein
379	Ha412HOChr08g0335281	13.3558	30.7985	0.43365	2.30601	AT5G16000	NIK1	NSP-interacting kinase 1
380	Ha412HOChr08g0335351	5.98907	13.4067	0.446722	2.23853	AT3G22200	POP2	Pyridoxal phosphate (PLP)-dependent transferases superfamily protein
381	Ha412HOChr08g0335351	5.98907	13.4067	0.446722	2.23853	AT3G22200	POP2, GABA-T, HER1	Pyridoxal phosphate (PLP)-dependent transferases superfamily protein
382	Ha412HOChr08g0335931	1.42528	3.10564	0.458934	2.17896	AT2G34930		disease resistance family protein / LRR family protein
385	Ha412HOChr08g0336881	4.90443	9.97306	0.491767	2.03348	AT4G39490	CYP96A10	cytochrome P450, family 96, subfamily A, polypeptide 10
386	Ha412HOChr08g0336951	3.77713	7.96134	0.474434	2.10778	AT2G33600		NAD(P)-binding Rossmann-fold superfamily protein
388	Ha412HOChr08g0337471	5.69552	11.6115	0.490505	2.03871	AT1G20650		Protein kinase superfamily protein
389	Ha412HOChr08g0338711	4.60269	1.91843	2.3992	0.416806	NA	NA	NA
390	Ha412HOChr08g0339411	4.60384	11.1724	0.412073	2.42676	AT5G04430	BTR1, BTR1L	binding to TOMV RNA 1L (long form)
391	Ha412HOChr08g0339411	4.60384	11.1724	0.412073	2.42676	AT5G04430	BTR1, BTR1S	binding to TOMV RNA 1L (long form)
392	Ha412HOChr08g0343011	36.4343	16.2571	2.24113	0.446204	AT2G28760	UXS6	UDP-XYL synthase 6
393	Ha412HOChr08g0344161	6.81628	2.71975	2.50622	0.399008	AT2G39950		unknown protein; FUNCTIONS IN: molecular_function unknown; INVOLVED IN: biological_process unknown; LOCATED IN: cellular_component unknown; EXPRESSED IN: 24 plant structures; EXPRESSED DURING: 15 growth stages; Has 941 Blast hits to 229 proteins in 79 species: Archae - 0; Bacteria - 8; Metazoa - 89; Fungi - 54; Plants - 41; Viruses - 0; Other Eukaryotes - 749 (source: NCBI BLink).
394	Ha412HOChr08g0344161	6.81628	2.71975	2.50622	0.399008	AT2G39950		unknown protein; Has 978 Blast hits to 254 proteins in 81 species: Archae - 0; Bacteria - 8; Metazoa - 109; Fungi - 53; Plants - 41; Viruses - 0; Other Eukaryotes - 767 (source: NCBI BLink).
395	Ha412HOChr08g0344921	2.32223	5.80113	0.400305	2.49809	AT4G19180		GDA1/CD39 nucleoside phosphatase family protein
396	Ha412HOChr08g0345351	3.65628	1.78852	2.04431	0.489163	AT2G40620		Basic-leucine zipper (bZIP) transcription factor family protein
397	Ha412HOChr08g0346201	7.81724	3.86284	2.0237	0.494144	AT5G62410	SMC2, TTN3, ATCAP-E1, ATSMC4	structural maintenance of chromosomes 2
398	Ha412HOChr08g0346261	5.33538	2.65233	2.01158	0.497122	AT5G51230	EMF2, VEF2, CYR1, AtEMF2	VEFS-Box of polycomb protein
399	Ha412HOChr08g0346521	6.90092	14.5158	0.475406	2.10346	AT1G65680	ATEXPB2, EXPB2, ATHEXP BETA 1.4	expansin B2
400	Ha412HOChr08g0347111	0.190017	0.0827365	2.29665	0.435417	AT5G62360		Plant invertase/pectin methylesterase inhibitor superfamily protein
401	Ha412HOChr08g0347431	8.65353	4.10423	2.10844	0.474284	AT5G65360		Histone superfamily protein
402	Ha412HOChr08g0347751	6.09787	2.77969	2.19373	0.455845	AT1G14790	RDR1, ATRDRP1	RNA-dependent RNA polymerase 1
403	Ha412HOChr08g0350321	13.1963	3.98672	3.31007	0.302108	AT4G10480		Nascent polypeptide-associated complex (NAC), alpha subunit family protein
404	Ha412HOChr08g0351741	3.15598	6.66096	0.473802	2.11059	AT1G63640		P-loop nucleoside triphosphate hydrolases superfamily protein with CH (Calponin Homology) domain
405	Ha412HOChr08g0354611	3.15012	6.98103	0.451239	2.21612	AT5G03520	ATRAB8C, ATRABE1D, ATRAB-E1D, RAB-E1D, RAB8C	RAB GTPase homolog 8C
406	Ha412HOChr08g0357271	1.53941	0.649267	2.371	0.421763	AT3G56380	ARR17, RR17	response regulator 17
407	Ha412HOChr08g0358751	12.2467	36.6946	0.333747	2.99628	AT3G07470		Protein of unknown function, DUF538
408	Ha412HOChr08g0359491	0.728594	1.66869	0.436626	2.29029	NA	NA	NA
409	Ha412HOChr08g0360821	1.46144	3.21788	0.454163	2.20185	AT5G56040		Leucine-rich receptor-like protein kinase family protein
410	Ha412HOChr08g0360911	2.85715	1.24071	2.30282	0.434249	AT5G47750	D6PKL2, PK5	D6 protein kinase like 2
411	Ha412HOChr08g0361221	3.169	1.5583	2.03363	0.491732	AT3G07810		RNA-binding (RRM/RBD/RNP motifs) family protein
412	Ha412HOChr08g0361801	88.4252	40.944	2.15966	0.463035	AT1G54290		Translation initiation factor SUI1 family protein
413	Ha412HOChr08g0362171	22.5778	8.70611	2.59333	0.385604	AT5G54730	ATATG18F, ATG18F, G18F	homolog of yeast autophagy 18 (ATG18) F
414	Ha412HOChr08g0363221	1.21887	0.580901	2.09824	0.47659	AT4G30060		Core-2/I-branching beta-1,6-N-acetylglucosaminyltransferase family protein
415	Ha412HOChr08g0364571	0.482092	0.198874	2.42411	0.412522	AT4G29090		Ribonuclease H-like superfamily protein
416	Ha412HOChr08g0366531	43.4429	19.09	2.27568	0.439428	AT3G47950	AHA4, HA4	H(+)-ATPase 4
417	Ha412HOChr08g0368811	1.70784	4.9632	0.3441	2.90613	AT1G47380		Protein phosphatase 2C family protein
418	Ha412HOChr08g0371731	7.6529	3.79979	2.01403	0.496516	AT2G29390	ATSMO2	sterol 4-alpha-methyl-oxidase 2-2
419	Ha412HOChr08g0371731	7.6529	3.79979	2.01403	0.496516	AT2G29390	SMO2-2, ATSMO2	sterol 4-alpha-methyl-oxidase 2-2
420	Ha412HOChr08g0371901	10.0238	21.1566	0.47379	2.11064	AT5G59010		Protein kinase protein with tetratricopeptide repeat domain
421	Ha412HOChr09g0372501	1.03915	2.21397	0.469358	2.13057	AT2G06040		CONTAINS InterPro DOMAIN/s: Leucine-rich repeat, cysteine-containing subtype (InterPro:IPR006553); BEST Arabidopsis thaliana protein match is: RNI-like superfamily protein (TAIR:AT5G21900.1); Has 5028 Blast hits to 2547 proteins in 240 species: Archae - 0; Bacteria - 125; Metazoa - 2326; Fungi - 765; Plants - 1373; Viruses - 0; Other Eukaryotes - 439 (source: NCBI BLink).
422	Ha412HOChr09g0372851	5.90766	2.38971	2.47213	0.40451	AT3G13920	EIF4A1, RH4, TIF4A1	eukaryotic translation initiation factor 4A1
423	Ha412HOChr09g0372851	5.90766	2.38971	2.47213	0.40451	AT3G13920	EIF4A1	eukaryotic translation initiation factor 4A1
424	Ha412HOChr09g0376201	6.39588	16.2394	0.393851	2.53903	AT1G08510	FATB	fatty acyl-ACP thioesterases B
425	Ha412HOChr09g0381181	3.78749	1.66856	2.26992	0.440544	AT3G18670		Ankyrin repeat family protein
426	Ha412HOChr09g0383371	4.86041	12.1086	0.401402	2.49127	AT4G30160	VLN4, ATVLN4	villin 4
427	Ha412HOChr09g0383371	4.86041	12.1086	0.401402	2.49127	AT4G30160	VLN4	villin 4
428	Ha412HOChr09g0383661	16.311	33.2691	0.490274	2.03968	AT4G30020		PA-domain containing subtilase family protein
429	Ha412HOChr09g0386251	9.92307	24.182	0.41035	2.43695	AT4G11420	EIF3A, ATEIF3A-1, EIF3A-1, ATTIF3A1, TIF3A1	eukaryotic translation initiation factor 3A
430	Ha412HOChr09g0388121	0.490079	1.12792	0.434498	2.30151	NA	NA	NA
431	Ha412HOChr09g0388591	2.43608	5.05691	0.481733	2.07584	AT4G24560	UBP16	ubiquitin-specific protease 16
433	Ha412HOChr09g0388681	0.730451	0.360897	2.02399	0.494074	AT4G24580	REN1	Rho GTPase activation protein (RhoGAP) with PH domain
435	Ha412HOChr09g0390131	11.3747	22.8208	0.498435	2.00628	AT1G22330		RNA-binding (RRM/RBD/RNP motifs) family protein
436	Ha412HOChr09g0390421	1.36417	4.6235	0.29505	3.38925	AT3G51370		Protein phosphatase 2C family protein
437	Ha412HOChr09g0391371	11.534	4.24241	2.71874	0.367818	AT3G07950		rhomboid protein-related
438	Ha412HOChr09g0391821	3.69956	1.70433	2.17068	0.460684	NA	NA	NA
439	Ha412HOChr09g0392821	0.927443	2.59857	0.356905	2.80187	AT5G05930	ATGC1, GC1	guanylyl cyclase 1
440	Ha412HOChr09g0392821	0.927443	2.59857	0.356905	2.80187	AT5G05930	GC1	guanylyl cyclase 1
441	Ha412HOChr09g0393971	7.32307	23.4213	0.312667	3.19829	AT3G56130		biotin/lipoyl attachment domain-containing protein
442	Ha412HOChr09g0395181	2.14341	4.37843	0.489538	2.04274	AT5G06160	ATO	splicing factor-related
443	Ha412HOChr09g0395501	0.212456	0.446271	0.476069	2.10053	AT3G16520	UGT88A1	UDP-glucosyl transferase 88A1
444	Ha412HOChr09g0396271	5.72224	16.8397	0.339806	2.94286	AT5G52280		Myosin heavy chain-related protein
445	Ha412HOChr09g0401921	2.34373	6.86169	0.341568	2.92768	AT4G19670		RING/U-box superfamily protein
446	Ha412HOChr09g0402201	5.74696	12.0842	0.475578	2.10271	AT1G54780	TLP18.3	thylakoid lumen 18.3 kDa protein
447	Ha412HOChr09g0402981	0.857565	1.79322	0.478226	2.09106	AT5G18810	SCL28, At-SCL28	SC35-like splicing factor 28
448	Ha412HOChr09g0403501	2.93971	6.90688	0.425621	2.34951	AT4G39790		Protein of unknown function (DUF630 and DUF632)
449	Ha412HOChr09g0404121	12.5907	28.8044	0.437109	2.28776	AT1G21680		DPP6 N-terminal domain-like protein
450	Ha412HOChr09g0406241	1.07894	0.528371	2.04201	0.489713	AT1G67035		unknown protein; FUNCTIONS IN: molecular_function unknown; INVOLVED IN: biological_process unknown; LOCATED IN: cellular_component unknown; BEST Arabidopsis thaliana protein match is: unknown protein (TAIR:AT5G38300.1).
451	Ha412HOChr09g0406241	1.07894	0.528371	2.04201	0.489713	AT1G67035		unknown protein; FUNCTIONS IN: molecular_function unknown; INVOLVED IN: biological_process unknown; LOCATED IN: cellular_component unknown; EXPRESSED IN: cotyledon; BEST Arabidopsis thaliana protein match is: unknown protein (TAIR:AT5G38300.1); Has 30201 Blast hits to 17322 proteins in 780 species: Archae - 12; Bacteria - 1396; Metazoa - 17338; Fungi - 3422; Plants - 5037; Viruses - 0; Other Euka…
452	Ha412HOChr09g0406511	13.5668	5.66922	2.39306	0.417875	AT3G49910		Translation protein SH3-like family protein
453	Ha412HOChr09g0406961	10.1285	3.9619	2.55649	0.391162	AT3G03380	DegP7	DegP protease 7
454	Ha412HOChr09g0407341	0.125689	0.355171	0.353884	2.82579	NA	NA	NA
455	Ha412HOChr09g0407501	3.61929	7.95857	0.454766	2.19893	AT3G49650		P-loop containing nucleoside triphosphate hydrolases superfamily protein
456	Ha412HOChr09g0407511	322.71	149.191	2.16306	0.462307	AT1G50010	TUA2	tubulin alpha-2 chain
457	Ha412HOChr09g0408141	2.25959	1.10625	2.04256	0.489581	AT5G67550		unknown protein; FUNCTIONS IN: molecular_function unknown; INVOLVED IN: biological_process unknown; LOCATED IN: endomembrane system; EXPRESSED IN: flower; EXPRESSED DURING: 4 anthesis; BEST Arabidopsis thaliana protein match is: unknown protein (TAIR:AT1G71110.1); Has 161 Blast hits to 154 proteins in 16 species: Archae - 0; Bacteria - 0; Metazoa - 0; Fungi - 0; Plants - 161; Viruses - 0; Other E…
458	Ha412HOChr09g0408561	1.61929	0.391965	4.1312	0.242061	AT2G23150	NRAMP3, ATNRAMP3	natural resistance-associated macrophage protein 3
459	Ha412HOChr09g0413621	1.87473	3.96833	0.472423	2.11675	AT3G47600	MYB94, ATMYBCP70, ATMYB94	myb domain protein 94
460	Ha412HOChr09g0414171	0.335599	0.157776	2.12705	0.470134	AT3G28370		unknown protein; BEST Arabidopsis thaliana protein match is: unknown protein (TAIR:AT1G51430.1); Has 6174 Blast hits to 4953 proteins in 685 species: Archae - 195; Bacteria - 792; Metazoa - 2688; Fungi - 653; Plants - 470; Viruses - 15; Other Eukaryotes - 1361 (source: NCBI BLink).
461	Ha412HOChr09g0414511	0.098473	0.208244	0.472873	2.11473	NA	NA	NA
462	Ha412HOChr09g0415481	7.55549	3.43413	2.20011	0.454522	AT2G46290		Transducin/WD40 repeat-like superfamily protein
463	Ha412HOChr09g0416111	5.45738	2.72053	2.006	0.498505	AT4G37340	CYP81D3	cytochrome P450, family 81, subfamily D, polypeptide 3
464	Ha412HOChr09g0416611	0.13655	0.321486	0.424744	2.35436	AT3G50330	HEC2	basic helix-loop-helix (bHLH) DNA-binding superfamily protein
465	Ha412HOChr09g0416661	15.4357	36.7962	0.419493	2.38383	AT5G09890		Protein kinase family protein
466	Ha412HOChr09g0417301	3.11472	1.14951	2.7096	0.369059	AT5G06430		Thioredoxin superfamily protein
467	Ha412HOChr09g0418671	12.9652	5.92863	2.18688	0.457273	AT1G10210	ATMPK1, MPK1	mitogen-activated protein kinase 1
468	Ha412HOChr09g0422611	0.942927	2.02698	0.465188	2.14967	AT5G63010		Transducin/WD40 repeat-like superfamily protein
469	Ha412HOChr09g0422741	1.16222	0.5509	2.10968	0.474006	AT5G63080		2-oxoglutarate (2OG) and Fe(II)-dependent oxygenase superfamily protein
470	Ha412HOChr09g0422841	10.3516	22.2305	0.465649	2.14754	AT1G70600		Ribosomal protein L18e/L15 superfamily protein
471	Ha412HOChr09g0423121	3.07184	6.211	0.494581	2.02191	AT4G12690		Plant protein of unknown function (DUF868)
472	Ha412HOChr09g0423281	1.27507	3.2908	0.387464	2.58088	AT4G24730		Calcineurin-like metallo-phosphoesterase superfamily protein
473	Ha412HOChr09g0424561	3.82173	1.88632	2.02602	0.493579	AT3G12490	ATCYSB, ATCYS6, CYSB	cystatin B
474	Ha412HOChr09g0425481	1.30075	0.620377	2.0967	0.47694	AT2G20830		transferases;folic acid binding
475	Ha412HOChr09g0425491	6.84191	3.26888	2.09305	0.477773	AT5G51070	ERD1, CLPD, SAG15	Clp ATPase
476	Ha412HOChr09g0425611	2.06801	0.795961	2.59813	0.384892	AT1G16070	AtTLP8, TLP8	tubby like protein 8
477	Ha412HOChr09g0426861	0.711552	0.315808	2.25312	0.44383	NA	NA	NA
478	Ha412HOChr09g0427941	6.72052	3.17211	2.11863	0.472004	AT5G25830	GATA12	GATA transcription factor 12
479	Ha412HOChr09g0428911	2.65639	1.28326	2.07003	0.483085	AT1G17710		Pyridoxal phosphate phosphatase-related protein
480	Ha412HOChr09g0428991	10.3263	24.818	0.416081	2.40338	AT3G13750	BGAL1	beta galactosidase 1
481	Ha412HOChr09g0429131	2.67453	6.24074	0.42856	2.33339	AT1G55110	AtIDD7, IDD7	indeterminate(ID)-domain 7
482	Ha412HOChr09g0429731	2.47029	6.37525	0.387481	2.58077	AT1G19110		inter-alpha-trypsin inhibitor heavy chain-related
483	Ha412HOChr09g0430141	13.6604	5.07859	2.68981	0.371774	AT1G53770		O-fucosyltransferase family protein
484	Ha412HOChr09g0430351	10.3245	28.2075	0.366022	2.73208	AT1G70280		NHL domain-containing protein
485	Ha412HOChr10g0433601	14.3675	33.5716	0.427966	2.33664	NA	NA	NA
486	Ha412HOChr10g0433711	2.20047	1.02867	2.13915	0.467476	AT2G34930		disease resistance family protein / LRR family protein
487	Ha412HOChr10g0434621	1.07546	0.528443	2.03515	0.491363	AT2G36980		Tetratricopeptide repeat (TPR)-like superfamily protein
488	Ha412HOChr10g0436321	0.563183	1.19597	0.470901	2.12359	AT5G28150		Plant protein of unknown function (DUF868)
489	Ha412HOChr10g0436731	0.985055	1.98872	0.495321	2.01889	AT4G14240		CBS domain-containing protein with a domain of unknown function (DUF21)
490	Ha412HOChr10g0437001	2.92651	1.32916	2.20177	0.45418	AT4G03020		transducin family protein / WD-40 repeat family protein
491	Ha412HOChr10g0439211	8.14298	27.8638	0.292242	3.42182	AT1G02780	emb2386	Ribosomal protein L19e family protein
492	Ha412HOChr10g0439471	2.87991	1.41423	2.03638	0.491068	AT1G02520	PGP11	P-glycoprotein 11
496	Ha412HOChr10g0439651	2.32169	0.798406	2.90791	0.34389	AT3G06060		NAD(P)-binding Rossmann-fold superfamily protein
497	Ha412HOChr10g0439871	3.657	8.3136	0.439882	2.27334	AT5G01970		unknown protein; BEST Arabidopsis thaliana protein match is: unknown protein (TAIR:AT1G30050.1); Has 240 Blast hits to 236 proteins in 72 species: Archae - 0; Bacteria - 15; Metazoa - 51; Fungi - 19; Plants - 119; Viruses - 0; Other Eukaryotes - 36 (source: NCBI BLink).
498	Ha412HOChr10g0439891	1.82286	4.16585	0.437572	2.28534	AT2G38610		RNA-binding KH domain-containing protein
499	Ha412HOChr10g0440081	19.7426	41.3945	0.476938	2.09671	AT3G51550	FER	Malectin/receptor-like protein kinase family protein
500	Ha412HOChr10g0442381	0.818777	1.96851	0.415937	2.40421	AT2G38110	ATGPAT6, GPAT6	glycerol-3-phosphate acyltransferase 6
501	Ha412HOChr10g0443191	2.62104	5.28989	0.495481	2.01824	AT3G11200	AL2	alfin-like 2
502	Ha412HOChr10g0443461	16.0906	33.3072	0.483097	2.06998	AT5G02230		Haloacid dehalogenase-like hydrolase (HAD) superfamily protein
503	Ha412HOChr10g0445761	11.1492	24.8212	0.44918	2.22628	NA	NA	NA
504	Ha412HOChr10g0446041	13.9322	6.56603	2.12186	0.471285	AT5G62300		Ribosomal protein S10p/S20e family protein
505	Ha412HOChr10g0446491	0.442206	0.914206	0.483704	2.06738	NA	NA	NA
506	Ha412HOChr10g0448361	12.2018	5.59043	2.18262	0.458166	AT5G65180		ENTH/VHS family protein
507	Ha412HOChr10g0448461	2.66825	5.49908	0.485216	2.06094	AT4G07410		Transducin family protein / WD-40 repeat family protein
508	Ha412HOChr10g0448481	4.23522	10.0833	0.420023	2.38082	AT4G07410		Transducin family protein / WD-40 repeat family protein
509	Ha412HOChr10g0449391	7.17787	3.3704	2.12968	0.469554	AT3G46960		RNA helicase, ATP-dependent, SK12/DOB1 protein
510	Ha412HOChr10g0449821	16.7041	7.14244	2.33872	0.427585	AT2G42740	RPL16A	ribosomal protein large subunit 16A
511	Ha412HOChr10g0450171	0.136499	0.287909	0.474104	2.10924	AT1G03530	ATNAF1, NAF1	nuclear assembly factor 1
512	Ha412HOChr10g0451201	0.517122	1.28182	0.403427	2.47876	NA	NA	NA
513	Ha412HOChr10g0451411	0.418021	0.895341	0.466884	2.14186	AT1G77500		Protein of unknown function (DUF630 and DUF632)
514	Ha412HOChr10g0451571	5.40713	12.8369	0.421216	2.37408	AT2G16750		Protein kinase protein with adenine nucleotide alpha hydrolases-like domain
515	Ha412HOChr10g0452191	0.169855	0.401392	0.423165	2.36314	AT1G17810	BETA-TIP	beta-tonoplast intrinsic protein
516	Ha412HOChr10g0454671	4.64508	10.9229	0.425259	2.35151	AT1G57680		FUNCTIONS IN: molecular_function unknown; INVOLVED IN: biological_process unknown; LOCATED IN: endomembrane system; EXPRESSED IN: 24 plant structures; EXPRESSED DURING: 15 growth stages; CONTAINS InterPro DOMAIN/s: Uncharacterised conserved protein UCP031277 (InterPro:IPR016971); Has 35333 Blast hits to 34131 proteins in 2444 species: Archae - 798; Bacteria - 22429; Metazoa - 974; Fungi - 991; Pl…
517	Ha412HOChr10g0454671	4.64508	10.9229	0.425259	2.35151	AT1G57680		FUNCTIONS IN: molecular_function unknown; INVOLVED IN: biological_process unknown; LOCATED IN: endomembrane system; EXPRESSED IN: 24 plant structures; EXPRESSED DURING: 15 growth stages; CONTAINS InterPro DOMAIN/s: Uncharacterised conserved protein UCP031277 (InterPro:IPR016971); Has 70 Blast hits to 70 proteins in 19 species: Archae - 0; Bacteria - 0; Metazoa - 1; Fungi - 0; Plants - 66; Viruses…
518	Ha412HOChr10g0456121	3.9977	1.88252	2.1236	0.470899	AT5G67610		Uncharacterized conserved protein (DUF2215)
519	Ha412HOChr10g0460681	1.72442	3.48818	0.494362	2.02281	AT4G34419		unknown protein; BEST Arabidopsis thaliana protein match is: unknown protein (TAIR:AT3G19200.1).
520	Ha412HOChr10g0460741	0.584127	1.67967	0.347763	2.87552	AT5G42700		AP2/B3-like transcriptional factor family protein
521	Ha412HOChr10g0461471	3.65182	1.67917	2.17478	0.459818	AT4G08460		Protein of unknown function (DUF1644)
522	Ha412HOChr10g0462021	4.09489	1.6161	2.5338	0.394663	AT4G32250		Protein kinase superfamily protein
523	Ha412HOChr10g0462201	0.753866	0.303155	2.48673	0.402134	AT5G45400	RPA70C, ATRPA70C	Replication factor-A protein 1-related
524	Ha412HOChr10g0462631	1.157	2.8767	0.402198	2.48633	AT3G15080		Polynucleotidyl transferase, ribonuclease H-like superfamily protein
525	Ha412HOChr10g0463411	11.7499	0.999116	11.7603	0.0850319	AT1G78600	LZF1	light-regulated zinc finger protein 1
526	Ha412HOChr10g0463411	11.7499	0.999116	11.7603	0.0850319	AT1G78600	LZF1, STH3, DBB3	light-regulated zinc finger protein 1
527	Ha412HOChr10g0465571	1.96622	0.872301	2.25406	0.443644	AT4G36490	ATSFH12, SFH12	SEC14-like 12
528	Ha412HOChr10g0465721	2.22192	1.06177	2.09265	0.477863	AT4G39250	ATRL1, RSM2, RL1	RAD-like 1
529	Ha412HOChr10g0466561	0.908641	1.90227	0.477662	2.09353	NA	NA	NA
530	Ha412HOChr10g0468081	1.35573	3.60417	0.376155	2.65848	AT5G58130	ROS3	RNA-binding (RRM/RBD/RNP motifs) family protein
531	Ha412HOChr10g0468501	1.14717	2.61412	0.438835	2.27876	AT5G35400		Pseudouridine synthase family protein
532	Ha412HOChr10g0468561	10.8492	5.13732	2.11184	0.47352	AT1G19220	ARF19, IAA22, ARF11	auxin response factor 19
534	Ha412HOChr10g0468581	3.57114	7.34219	0.486386	2.05598	AT5G12040		Nitrilase/cyanide hydratase and apolipoprotein N-acyltransferase family protein
535	Ha412HOChr10g0469071	3.42617	1.56421	2.19036	0.456546	AT5G20510	AL5	alfin-like 5
536	Ha412HOChr10g0469381	0.0974054	0.207697	0.468978	2.1323	AT3G23600		alpha/beta-Hydrolases superfamily protein
537	Ha412HOChr10g0471331	0.956813	1.95874	0.488483	2.04715	AT1G72510		Protein of unknown function (DUF1677)
538	Ha412HOChr10g0471501	3.35024	8.03341	0.417038	2.39786	AT5G20510	AL5	alfin-like 5
539	Ha412HOChr10g0471541	2.7143	6.27256	0.432726	2.31093	AT3G13940		DNA binding;DNA-directed RNA polymerases
540	Ha412HOChr10g0471641	6.33506	18.6926	0.338907	2.95067	AT2G19480	NFA02, NFA2, NAP1;2	nucleosome assembly protein 1;2
541	Ha412HOChr10g0471641	6.33506	18.6926	0.338907	2.95067	AT2G19480	NAP1;2	nucleosome assembly protein 1;2
542	Ha412HOChr10g0472671	6.25345	2.5969	2.40804	0.415275	AT1G73885		unknown protein; FUNCTIONS IN: molecular_function unknown; INVOLVED IN: biological_process unknown; LOCATED IN: chloroplast thylakoid membrane, chloroplast; Has 37 Blast hits to 37 proteins in 13 species: Archae - 0; Bacteria - 0; Metazoa - 0; Fungi - 0; Plants - 37; Viruses - 0; Other Eukaryotes - 0 (source: NCBI BLink).
543	Ha412HOChr10g0473391	1.06761	2.70272	0.395015	2.53155	AT2G25180	ARR12, RR12	response regulator 12
544	Ha412HOChr10g0473471	1.42624	0.430444	3.31342	0.301803	AT2G22650		FAD-dependent oxidoreductase family protein
545	Ha412HOChr10g0473741	48.7082	24.0668	2.02388	0.494101	AT1G15690	AVP1, ATAVP3, AVP-3, AtVHP1;1	Inorganic H pyrophosphatase family protein
546	Ha412HOChr10g0475451	2.1355	4.58807	0.465447	2.14847	AT1G04870	PRMT10, ATPRMT10	protein arginine methyltransferase 10
547	Ha412HOChr10g0477051	0.46312	1.01164	0.45779	2.18441	NA	NA	NA
548	Ha412HOChr10g0478241	0.740665	2.07877	0.356299	2.80663	NA	NA	NA
549	Ha412HOChr10g0478551	4.28596	9.09611	0.471186	2.1223	AT4G33250	EIF3K, TIF3K1, ATTIF3K1	eukaryotic translation initiation factor 3K
550	Ha412HOChr10g0478571	41.1808	85.5297	0.481479	2.07693	AT4G33220	PME44, ATPME44	pectin methylesterase 44
551	Ha412HOChr11g0478841	10.049	22.2201	0.452247	2.21118	AT1G43170	ARP1, emb2207, RPL3A, RP1	ribosomal protein 1
552	Ha412HOChr11g0478841	10.049	22.2201	0.452247	2.21118	AT1G43170	ARP1, RPL3A, RP1	ribosomal protein 1
553	Ha412HOChr11g0478841	10.049	22.2201	0.452247	2.21118	AT1G43170	RP1	ribosomal protein 1
554	Ha412HOChr11g0480301	9.53059	21.0816	0.45208	2.212	AT2G19880		Nucleotide-diphospho-sugar transferases superfamily protein
555	Ha412HOChr11g0482141	2.41466	1.19674	2.0177	0.495613	AT5G10560		Glycosyl hydrolase family protein
557	Ha412HOChr11g0482871	3.86381	1.58731	2.43419	0.410815	AT1G67035		unknown protein; FUNCTIONS IN: molecular_function unknown; INVOLVED IN: biological_process unknown; LOCATED IN: cellular_component unknown; BEST Arabidopsis thaliana protein match is: unknown protein (TAIR:AT5G38300.1).
558	Ha412HOChr11g0482871	3.86381	1.58731	2.43419	0.410815	AT1G67035		unknown protein; FUNCTIONS IN: molecular_function unknown; INVOLVED IN: biological_process unknown; LOCATED IN: cellular_component unknown; EXPRESSED IN: cotyledon; BEST Arabidopsis thaliana protein match is: unknown protein (TAIR:AT5G38300.1); Has 30201 Blast hits to 17322 proteins in 780 species: Archae - 12; Bacteria - 1396; Metazoa - 17338; Fungi - 3422; Plants - 5037; Viruses - 0; Other Euka…
559	Ha412HOChr11g0484271	3.48003	1.72879	2.01298	0.496775	AT1G21730		P-loop containing nucleoside triphosphate hydrolases superfamily protein
560	Ha412HOChr11g0484401	0.39352	0.816586	0.481908	2.07508	AT1G22710	SUC2, SUT1, ATSUC2	sucrose-proton symporter 2
561	Ha412HOChr11g0487081	0.8759	1.87556	0.467006	2.1413	AT3G14440	NCED3, ATNCED3, STO1, SIS7	nine-cis-epoxycarotenoid dioxygenase 3
562	Ha412HOChr11g0487571	9.46116	4.60502	2.05453	0.486729	AT1G17080		Ribosomal protein L18ae family
563	Ha412HOChr11g0489081	1.35274	0.663697	2.03819	0.490631	AT1G78860		D-mannose binding lectin protein with Apple-like carbohydrate-binding domain
564	Ha412HOChr11g0491061	0.565536	0.270073	2.09401	0.477553	AT1G61370		S-locus lectin protein kinase family protein
566	Ha412HOChr11g0491341	0.673607	1.7333	0.388626	2.57317	NA	NA	NA
567	Ha412HOChr11g0491671	4.40048	12.4689	0.352916	2.83353	AT3G20660	AtOCT4, 4-Oct	organic cation/carnitine transporter4
568	Ha412HOChr11g0492501	1.24257	2.89052	0.429877	2.32625	AT4G14130	XTR7, XTH15	xyloglucan endotransglucosylase/hydrolase 15
569	Ha412HOChr11g0492561	0.615842	1.79352	0.343371	2.91231	AT4G14130	XTR7, XTH15	xyloglucan endotransglucosylase/hydrolase 15
570	Ha412HOChr11g0492571	3.59086	11.6599	0.307967	3.2471	AT4G14130	XTR7, XTH15	xyloglucan endotransglucosylase/hydrolase 15
571	Ha412HOChr11g0492581	1.51855	3.0642	0.495577	2.01785	AT5G64360		Chaperone DnaJ-domain superfamily protein
574	Ha412HOChr11g0493171	68.6152	152.302	0.450521	2.21965	AT4G26690	SHV3, MRH5, GPDL2	PLC-like phosphodiesterase family protein
575	Ha412HOChr11g0493281	0.283757	0.134777	2.10539	0.474971	AT2G02240	MEE66	F-box family protein
577	Ha412HOChr11g0494371	1.61558	3.59288	0.449662	2.22389	AT1G55830		unknown protein; CONTAINS InterPro DOMAIN/s: Protein of unknown function DUF812 (InterPro:IPR008530); Has 10940 Blast hits to 7289 proteins in 653 species: Archae - 228; Bacteria - 791; Metazoa - 6174; Fungi - 805; Plants - 342; Viruses - 19; Other Eukaryotes - 2581 (source: NCBI BLink).
578	Ha412HOChr11g0494371	1.61558	3.59288	0.449662	2.22389	AT1G55830		unknown protein; FUNCTIONS IN: molecular_function unknown; INVOLVED IN: biological_process unknown; LOCATED IN: cellular_component unknown; EXPRESSED IN: 22 plant structures; EXPRESSED DURING: 13 growth stages; CONTAINS InterPro DOMAIN/s: Protein of unknown function DUF812 (InterPro:IPR008530).
579	Ha412HOChr11g0494401	3.94605	8.80513	0.448153	2.23138	AT5G55960		unknown protein; CONTAINS InterPro DOMAIN/s: Uncharacterised protein family UPF0118 (InterPro:IPR002549); Has 30201 Blast hits to 17322 proteins in 780 species: Archae - 12; Bacteria - 1396; Metazoa - 17338; Fungi - 3422; Plants - 5037; Viruses - 0; Other Eukaryotes - 2996 (source: NCBI BLink).
580	Ha412HOChr11g0494801	2.95379	1.34341	2.19873	0.454808	AT1G55760		BTB/POZ domain-containing protein
581	Ha412HOChr11g0495021	5.21241	10.8339	0.481118	2.07849	AT1G64230	UBC28	ubiquitin-conjugating enzyme 28
582	Ha412HOChr11g0496351	7.15843	15.6786	0.456573	2.19023	AT1G56130		Leucine-rich repeat transmembrane protein kinase
583	Ha412HOChr11g0497041	16.563	5.89	2.81206	0.355611	AT1G62040	ATG8C	Ubiquitin-like superfamily protein
584	Ha412HOChr11g0500991	1.37527	3.60853	0.381117	2.62386	NA	NA	NA
585	Ha412HOChr11g0501111	4.28844	10.7441	0.399142	2.50537	AT5G49900		Beta-glucosidase, GBA2 type family protein
586	Ha412HOChr11g0501611	20.0051	9.07691	2.20395	0.453731	AT1G59610	ADL3, CF1, DRP2B, DL3	dynamin-like 3
587	Ha412HOChr11g0502751	2.16397	4.46962	0.48415	2.06547	AT3G05580		Calcineurin-like metallo-phosphoesterase superfamily protein
588	Ha412HOChr11g0505401	2.93737	6.97345	0.421222	2.37405	AT5G59140		BTB/POZ domain-containing protein
589	Ha412HOChr11g0505751	35.6449	15.1259	2.35655	0.424349	AT5G62700	TUB3	tubulin beta chain 3
590	Ha412HOChr11g0508391	18.9472	7.34611	2.57922	0.387714	AT4G27090		Ribosomal protein L14
591	Ha412HOChr11g0508991	0.30795	0.147625	2.08602	0.479381	AT3G63310	BIL4	Bax inhibitor-1 family protein
592	Ha412HOChr11g0509151	200.158	65.3451	3.06309	0.326468	AT3G22750		Protein kinase superfamily protein
593	Ha412HOChr11g0509381	1.62658	3.2837	0.495349	2.01878	NA	NA	NA
594	Ha412HOChr11g0511931	27.5788	11.2971	2.44123	0.40963	AT1G74050		Ribosomal protein L6 family protein
595	Ha412HOChr11g0513181	0.222208	0.464643	0.478234	2.09103	AT1G61680	TPS14, ATTPS14	terpene synthase 14
596	Ha412HOChr11g0513181	0.222208	0.464643	0.478234	2.09103	AT1G61680	TPS14	terpene synthase 14
597	Ha412HOChr11g0514691	0.840506	2.03095	0.413849	2.41634	NA	NA	NA
598	Ha412HOChr11g0515151	25.9999	11.3719	2.28632	0.437385	AT1G30630		Coatomer epsilon subunit
599	Ha412HOChr11g0515311	3.25472	1.60614	2.02642	0.493481	AT3G06730	TRX P, TRX z	Thioredoxin z
600	Ha412HOChr11g0516821	2.44347	5.77456	0.423144	2.36326	AT3G13290	VCR	varicose-related
601	Ha412HOChr11g0516831	3.49463	1.69848	2.05751	0.486024	AT1G04600	XIA, ATXIA	myosin XI A
602	Ha412HOChr11g0517501	1.85578	5.4193	0.342439	2.92023	AT2G43790	ATMPK6, MPK6, MAPK6, ATMAPK6	MAP kinase 6
603	Ha412HOChr11g0517931	4.57408	9.61182	0.475881	2.10137	AT1G04170	EIF2 GAMMA	eukaryotic translation initiation factor 2 gamma subunit
604	Ha412HOChr11g0518631	1.32842	0.650728	2.04143	0.489853	NA	NA	NA
605	Ha412HOChr11g0519201	4.43582	2.02431	2.19128	0.456355	AT1G29120		Hydrolase-like protein family
606	Ha412HOChr11g0519211	34.5528	95.6792	0.361132	2.76907	AT5G45950		GDSL-like Lipase/Acylhydrolase superfamily protein
607	Ha412HOChr11g0519221	0.950546	2.08261	0.456421	2.19096	AT3G15050	IQD10	IQ-domain 10
608	Ha412HOChr11g0519381	1.21915	2.44599	0.49843	2.0063	AT3G25910		Protein of unknown function (DUF1644)
609	Ha412HOChr11g0520911	3.00225	7.12595	0.421312	2.37354	AT2G31560		Protein of unknown function (DUF1685)
610	Ha412HOChr11g0521481	0.615717	1.26752	0.485766	2.0586	NA	NA	NA
611	Ha412HOChr11g0521511	0.835952	2.95601	0.282797	3.5361	NA	NA	NA
612	Ha412HOChr11g0522761	0.565813	1.20692	0.468809	2.13306	NA	NA	NA
613	Ha412HOChr11g0522771	3.42377	9.39495	0.364426	2.74404	AT2G28070		ABC-2 type transporter family protein
614	Ha412HOChr11g0522801	0.353468	0.998209	0.354102	2.82404	AT2G28085		SAUR-like auxin-responsive protein family
615	Ha412HOChr11g0524291	0.536708	1.12898	0.475392	2.10353	AT5G19780	TUA5	tubulin alpha-5
616	Ha412HOChr11g0527081	11.22	5.05817	2.2182	0.450817	AT5G02570		Histone superfamily protein
617	Ha412HOChr11g0527561	1.01118	2.26238	0.446953	2.23737	AT5G17540		HXXXD-type acyl-transferase family protein
618	Ha412HOChr11g0527971	1.57961	3.16246	0.499486	2.00206	AT5G03040	iqd2	IQ-domain 2
619	Ha412HOChr11g0533061	31.8179	14.809	2.14856	0.465429	AT1G33140	PGY2	Ribosomal protein L6 family
620	Ha412HOChr12g0534401	1.2512	3.36349	0.371995	2.68821	AT5G08415		Radical SAM superfamily protein
621	Ha412HOChr12g0534421	25.2049	11.5745	2.17762	0.459217	AT4G20380	LSD1	LSD1 zinc finger family protein
622	Ha412HOChr12g0534841	0.497183	1.29827	0.382959	2.61125	NA	NA	NA
623	Ha412HOChr12g0535031	0.149953	0.375016	0.399857	2.50089	NA	NA	NA
624	Ha412HOChr12g0535571	2.05287	4.62934	0.443448	2.25506	AT1G20640		Plant regulator RWP-RK family protein
625	Ha412HOChr12g0538631	7.20869	2.80589	2.56913	0.389237	AT2G19580	TET2	tetraspanin2
626	Ha412HOChr12g0539471	4.25187	8.52262	0.498893	2.00444	AT5G35570		O-fucosyltransferase family protein
627	Ha412HOChr12g0540741	0.679551	1.84405	0.36851	2.71363	AT3G51550	FER	Malectin/receptor-like protein kinase family protein
629	Ha412HOChr12g0541711	3.70633	7.70325	0.481138	2.07841	AT3G21220	ATMKK5, ATMAP2K_ALPHA, MAP2K_A, MKK5, ATMEK5, MEK5	MAP kinase kinase 5
630	Ha412HOChr12g0542031	0.241279	0.119347	2.02166	0.494643	AT3G42880		Leucine-rich repeat protein kinase family protein
631	Ha412HOChr12g0543071	2.14208	4.79904	0.446357	2.24036	AT1G79830	GC5	golgin candidate 5
633	Ha412HOChr12g0543181	11.5635	5.01122	2.30753	0.433364	AT3G16080		Zinc-binding ribosomal protein family protein
634	Ha412HOChr12g0543321	3.74172	12.7395	0.29371	3.40472	AT3G15540	IAA19, MSG2	indole-3-acetic acid inducible 19
635	Ha412HOChr12g0544091	35.4137	74.9322	0.47261	2.11591	NA	NA	NA
636	Ha412HOChr12g0545361	0.637611	1.4848	0.429424	2.3287	AT5G44560	VPS2.2	SNF7 family protein
637	Ha412HOChr12g0547421	0.393254	0.870536	0.451738	2.21367	AT1G70900		unknown protein; BEST Arabidopsis thaliana protein match is: unknown protein (TAIR:AT1G23110.4); Has 57 Blast hits to 57 proteins in 14 species: Archae - 0; Bacteria - 0; Metazoa - 0; Fungi - 0; Plants - 57; Viruses - 0; Other Eukaryotes - 0 (source: NCBI BLink).
638	Ha412HOChr12g0549191	0.736183	0.2729	2.69763	0.370696	NA	NA	NA
639	Ha412HOChr12g0549701	0.804158	1.79753	0.447367	2.2353	NA	NA	NA
640	Ha412HOChr12g0549801	12.258	5.69226	2.15344	0.464373	AT1G14810		semialdehyde dehydrogenase family protein
641	Ha412HOChr12g0553021	16.8763	35.7484	0.472086	2.11826	AT1G20970		FUNCTIONS IN: molecular_function unknown; INVOLVED IN: biological_process unknown; LOCATED IN: plasma membrane, vacuole; EXPRESSED IN: guard cell, cultured cell; BEST Arabidopsis thaliana protein match is: proton pump interactor 1 (TAIR:AT4G27500.1); Has 30201 Blast hits to 17322 proteins in 780 species: Archae - 12; Bacteria - 1396; Metazoa - 17338; Fungi - 3422; Plants - 5037; Viruses - 0; Othe…
642	Ha412HOChr12g0553171	19.0241	6.71251	2.83413	0.352842	AT1G21070		Nucleotide-sugar transporter family protein
643	Ha412HOChr12g0553751	6.08905	13.1229	0.464002	2.15516	AT1G66240	ATX1	homolog of anti-oxidant 1
644	Ha412HOChr12g0553751	6.08905	13.1229	0.464002	2.15516	AT1G66240	ATX1, ATATX1	homolog of anti-oxidant 1
645	Ha412HOChr12g0555391	0.741918	1.5248	0.486567	2.05522	NA	NA	NA
646	Ha412HOChr12g0556971	15.8694	7.1387	2.22301	0.449841	AT1G74270		Ribosomal protein L35Ae family protein
647	Ha412HOChr12g0556981	0.105244	0.238853	0.440621	2.26953	AT5G05820		Nucleotide-sugar transporter family protein
648	Ha412HOChr12g0557721	3.58179	1.68923	2.12037	0.471615	AT1G70290	ATTPS8, TPS8, ATTPSC	trehalose-6-phosphatase synthase S8
649	Ha412HOChr12g0558781	3.06499	0.960513	3.19099	0.313382	AT1G24440		RING/U-box superfamily protein
650	Ha412HOChr12g0559341	5.07379	1.86162	2.72547	0.36691	AT3G15070		RING/U-box superfamily protein
651	Ha412HOChr12g0559351	0.549682	0.240315	2.28734	0.43719	AT5G60860	AtRABA1f, RABA1f	RAB GTPase homolog A1F
652	Ha412HOChr12g0560521	0.687975	1.49622	0.459809	2.17482	AT2G05760		Xanthine/uracil permease family protein
653	Ha412HOChr12g0560681	10.1255	2.49878	4.0522	0.246779	NA	NA	NA
654	Ha412HOChr12g0561721	14.2568	29.7959	0.478481	2.08995	AT3G18820	ATRABG3F, ATRAB7B, RAB71, RABG3F, RAB7B	RAB GTPase homolog G3F
655	Ha412HOChr12g0562811	6.87639	3.43618	2.00117	0.499708	AT4G35230	BSK1	BR-signaling kinase 1
656	Ha412HOChr12g0565881	47.1342	22.8385	2.06381	0.484542	AT3G02560		Ribosomal protein S7e family protein
657	Ha412HOChr12g0567061	1045.31	469.001	2.22879	0.448674	AT4G37800	XTH7	xyloglucan endotransglucosylase/hydrolase 7
658	Ha412HOChr12g0567921	12.1286	6.00733	2.01897	0.495302	AT4G37260	MYB73, ATMYB73	myb domain protein 73
659	Ha412HOChr12g0571031	7.55686	15.2554	0.495358	2.01874	AT5G11560		catalytics
660	Ha412HOChr12g0571181	3.9387	1.66248	2.36917	0.422089	AT2G02090	CHR19, CHA19, ETL1	SNF2 domain-containing protein / helicase domain-containing protein
661	Ha412HOChr12g0572851	6.8098	14.9324	0.456042	2.19278	AT1G15290		Tetratricopeptide repeat (TPR)-like superfamily protein
662	Ha412HOChr12g0574931	1.40123	3.63779	0.385187	2.59614	NA	NA	NA
663	Ha412HOChr12g0575811	5.25499	1.92131	2.73511	0.365615	AT1G70710	ATGH9B1, CEL1, GH9B1	glycosyl hydrolase 9B1
664	Ha412HOChr12g0578051	1.41962	0.600276	2.36495	0.422842	NA	NA	NA
665	Ha412HOChr12g0579761	1.41017	0.695063	2.02884	0.492893	AT3G26610		Pectin lyase-like superfamily protein
666	Ha412HOChr12g0580251	20.4127	8.83683	2.30996	0.432908	AT1G67900		Phototropic-responsive NPH3 family protein
667	Ha412HOChr13g0581851	3.79899	8.12179	0.467753	2.13788	AT1G20220		Alba DNA/RNA-binding protein
668	Ha412HOChr13g0582341	90.1079	44.0219	2.04689	0.488547	AT1G75780	TUB1	tubulin beta-1 chain
669	Ha412HOChr13g0583541	1.24225	0.564365	2.20114	0.45431	AT1G06660		unknown protein; BEST Arabidopsis thaliana protein match is: unknown protein (TAIR:AT2G30820.2); Has 166 Blast hits to 144 proteins in 35 species: Archae - 0; Bacteria - 17; Metazoa - 13; Fungi - 20; Plants - 104; Viruses - 0; Other Eukaryotes - 12 (source: NCBI BLink).
670	Ha412HOChr13g0584411	1.60618	3.29059	0.488113	2.04871	AT5G65960		GTP binding
671	Ha412HOChr13g0585831	1.51368	3.85805	0.392343	2.54879	AT2G04240	XERICO	RING/U-box superfamily protein
672	Ha412HOChr13g0588141	34.3167	16.9273	2.0273	0.493267	AT3G47370		Ribosomal protein S10p/S20e family protein
673	Ha412HOChr13g0588511	0.670346	1.38877	0.482689	2.07173	AT3G21350	MED6	RNA polymerase transcriptional regulation mediator-related
674	Ha412HOChr13g0589711	3.03639	6.46072	0.469977	2.12776	AT3G46290	HERK1	hercules receptor kinase 1
675	Ha412HOChr13g0592251	1.2219	0.584962	2.08885	0.478732	AT2G45550	CYP76C4	cytochrome P450, family 76, subfamily C, polypeptide 4
676	Ha412HOChr13g0592641	5.26601	11.3425	0.464275	2.1539	AT5G41210	ATGSTT1, GST10, GSTT1	glutathione S-transferase THETA 1
677	Ha412HOChr13g0594001	9.43227	4.17197	2.26087	0.442308	AT2G26260	AT3BETAHSD/D2, 3BETAHSD/D2	3beta-hydroxysteroid-dehydrogenase/decarboxylase isoform 2
678	Ha412HOChr13g0594701	1.5769	3.33071	0.473442	2.11219	AT5G46840		RNA-binding (RRM/RBD/RNP motifs) family protein
679	Ha412HOChr13g0597691	0.523078	0.240821	2.17206	0.460392	AT3G03620		MATE efflux family protein
680	Ha412HOChr13g0599681	21.066	48.1982	0.437071	2.28796	AT5G02540		NAD(P)-binding Rossmann-fold superfamily protein
681	Ha412HOChr13g0601871	0.327063	0.142846	2.28962	0.436754	AT2G36780		UDP-Glycosyltransferase superfamily protein
682	Ha412HOChr13g0602681	4.91411	10.2032	0.481627	2.0763	AT5G12470		Protein of unknown function (DUF3411)
683	Ha412HOChr13g0606211	0.878235	1.77442	0.494941	2.02044	NA	NA	NA
684	Ha412HOChr13g0606391	0.721285	0.34007	2.12099	0.471479	NA	NA	NA
685	Ha412HOChr13g0607591	5.66088	2.08073	2.72062	0.367563	AT5G51710	KEA5, ATKEA5	K+ efflux antiporter 5
686	Ha412HOChr13g0609541	3.69534	1.78035	2.07563	0.481782	AT3G20650		mRNA capping enzyme family protein
687	Ha412HOChr13g0610481	1.11679	2.71673	0.411079	2.43263	AT4G22320		unknown protein; BEST Arabidopsis thaliana protein match is: unknown protein (TAIR:AT5G55210.1); Has 8953 Blast hits to 5363 proteins in 542 species: Archae - 33; Bacteria - 806; Metazoa - 2454; Fungi - 831; Plants - 279; Viruses - 151; Other Eukaryotes - 4399 (source: NCBI BLink).
688	Ha412HOChr13g0610481	1.11679	2.71673	0.411079	2.43263	AT4G22320		unknown protein; FUNCTIONS IN: molecular_function unknown; INVOLVED IN: biological_process unknown; EXPRESSED IN: 24 plant structures; EXPRESSED DURING: 14 growth stages; BEST Arabidopsis thaliana protein match is: unknown protein (TAIR:AT5G55210.1).
689	Ha412HOChr13g0611761	0.369022	0.797767	0.462568	2.16184	AT3G12955		SAUR-like auxin-responsive protein family
690	Ha412HOChr13g0611901	0.864362	0.404541	2.13665	0.468022	AT3G12830		SAUR-like auxin-responsive protein family
691	Ha412HOChr13g0613281	3.04813	1.5088	2.02024	0.494991	AT3G06350	EMB3004, MEE32	dehydroquinate dehydratase, putative / shikimate dehydrogenase, putative
692	Ha412HOChr13g0613981	0.338094	0.988423	0.342054	2.92351	AT5G36110	CYP716A1	cytochrome P450, family 716, subfamily A, polypeptide 1
693	Ha412HOChr13g0614411	20.6529	8.40128	2.4583	0.406785	AT4G15830		ARM repeat superfamily protein
694	Ha412HOChr13g0615041	1.56878	5.20653	0.30131	3.31884	AT4G19140		unknown protein; Has 30201 Blast hits to 17322 proteins in 780 species: Archae - 12; Bacteria - 1396; Metazoa - 17338; Fungi - 3422; Plants - 5037; Viruses - 0; Other Eukaryotes - 2996 (source: NCBI BLink).
695	Ha412HOChr13g0615891	11.3459	4.40604	2.57507	0.388338	AT4G35410		Clathrin adaptor complex small chain family protein
696	Ha412HOChr13g0615941	1.22783	2.69622	0.455388	2.19593	NA	NA	NA
697	Ha412HOChr13g0616931	5.28689	11.727	0.450831	2.21813	AT4G21110		G10 family protein
698	Ha412HOChr13g0617781	9.62543	2.97181	3.23891	0.308746	AT3G46290	HERK1	hercules receptor kinase 1
699	Ha412HOChr13g0620031	5.2291	11.4631	0.456167	2.19218	AT1G14430		glyoxal oxidase-related protein
700	Ha412HOChr13g0620301	1.82714	3.81479	0.478963	2.08784	AT5G49330	MYB111, ATMYB111, PFG3	myb domain protein 111
701	Ha412HOChr13g0620931	9.14006	20.5328	0.445143	2.24647	AT1G64390	AtGH9C2, GH9C2	glycosyl hydrolase 9C2
702	Ha412HOChr13g0625211	0.94258	1.88674	0.49958	2.00168	NA	NA	NA
703	Ha412HOChr13g0627571	4.89068	2.34983	2.08129	0.480472	AT4G39490	CYP96A10	cytochrome P450, family 96, subfamily A, polypeptide 10
704	Ha412HOChr13g0628001	0.690311	1.43004	0.482723	2.07158	AT3G11590		unknown protein; LOCATED IN: plasma membrane; EXPRESSED IN: 22 plant structures; EXPRESSED DURING: 13 growth stages; BEST Arabidopsis thaliana protein match is: unknown protein (TAIR:AT5G22310.1); Has 22320 Blast hits to 15179 proteins in 1213 species: Archae - 372; Bacteria - 2307; Metazoa - 10906; Fungi - 1700; Plants - 1146; Viruses - 65; Other Eukaryotes - 5824 (source: NCBI BLink).
705	Ha412HOChr13g0629441	0.833272	0.411366	2.02562	0.493675	AT3G14470		NB-ARC domain-containing disease resistance protein
706	Ha412HOChr13g0631551	2.22887	0.912805	2.44178	0.409538	AT5G51560		Leucine-rich repeat protein kinase family protein
707	Ha412HOChr13g0631811	4.59275	2.20872	2.07938	0.480913	AT2G45500		AAA-type ATPase family protein
708	Ha412HOChr13g0632131	2.00764	4.07362	0.49284	2.02906	AT4G00720	ATSK32, ASKTHETA, SK32	shaggy-like protein kinase 32
709	Ha412HOChr13g0632531	4.20643	2.02336	2.07894	0.481015	NA	NA	NA
710	Ha412HOChr14g0633341	3.0956	6.43698	0.480909	2.0794	AT1G07380		Neutral/alkaline non-lysosomal ceramidase
711	Ha412HOChr14g0635261	0.441391	0.195682	2.25565	0.443331	AT2G33590		NAD(P)-binding Rossmann-fold superfamily protein
712	Ha412HOChr14g0635671	2.32718	4.82476	0.482342	2.07322	AT5G61330		rRNA processing protein-related
713	Ha412HOChr14g0636611	1.53548	0.22527	6.81617	0.14671	AT4G34760		SAUR-like auxin-responsive protein family
714	Ha412HOChr14g0636631	0.918483	0.405965	2.26247	0.441995	AT4G34760		SAUR-like auxin-responsive protein family
715	Ha412HOChr14g0638041	4.82099	14.8289	0.325108	3.0759	AT1G19870	iqd32	IQ-domain 32
716	Ha412HOChr14g0638421	1.1996	0.402668	2.97912	0.335669	NA	NA	NA
717	Ha412HOChr14g0639491	1.9469	5.00411	0.38906	2.5703	AT2G20860	LIP1	lipoic acid synthase 1
718	Ha412HOChr14g0654561	4.45046	11.9961	0.370991	2.69548	AT4G25650	ACD1-LIKE, PTC52, TIC55-IV	ACD1-like
719	Ha412HOChr14g0654571	7.00417	20.0954	0.348546	2.86906	AT4G25650	ACD1-LIKE, PTC52, TIC55-IV	ACD1-like
720	Ha412HOChr14g0654971	9.70704	23.6032	0.411259	2.43156	AT4G13780		methionine--tRNA ligase, putative / methionyl-tRNA synthetase, putative / MetRS, putative
721	Ha412HOChr14g0655071	0.259415	0.528631	0.49073	2.03778	NA	NA	NA
722	Ha412HOChr14g0659271	0.721543	1.48812	0.48487	2.06241	AT3G56750		unknown protein; BEST Arabidopsis thaliana protein match is: unknown protein (TAIR:AT2G41150.2); Has 128 Blast hits to 128 proteins in 16 species: Archae - 0; Bacteria - 0; Metazoa - 0; Fungi - 0; Plants - 117; Viruses - 0; Other Eukaryotes - 11 (source: NCBI BLink).
723	Ha412HOChr14g0659771	1.31458	0.590988	2.22437	0.449565	AT4G03600		unknown protein; BEST Arabidopsis thaliana protein match is: unknown protein (TAIR:AT1G03730.1); Has 30201 Blast hits to 17322 proteins in 780 species: Archae - 12; Bacteria - 1396; Metazoa - 17338; Fungi - 3422; Plants - 5037; Viruses - 0; Other Eukaryotes - 2996 (source: NCBI BLink).
724	Ha412HOChr14g0660291	5.46408	11.4247	0.478267	2.09088	AT2G39050		hydroxyproline-rich glycoprotein family protein
725	Ha412HOChr14g0660981	108.97	253.651	0.429607	2.32771	AT4G20260	ATPCAP1, PCAP1	plasma-membrane associated cation-binding protein 1
726	Ha412HOChr14g0660981	108.97	253.651	0.429607	2.32771	AT4G20260	PCAP1	plasma-membrane associated cation-binding protein 1
727	Ha412HOChr14g0663141	1.06019	2.13136	0.497426	2.01035	NA	NA	NA
728	Ha412HOChr14g0664871	3.30641	1.44812	2.28324	0.437975	AT4G35560		Transducin/WD40 repeat-like superfamily protein
729	Ha412HOChr14g0665191	20.6883	52.6316	0.393077	2.54403	AT4G35470	PIRL4	plant intracellular ras group-related LRR 4
730	Ha412HOChr14g0666721	21.3179	7.42314	2.87181	0.348212	AT5G37020	ARF8	auxin response factor 8
731	Ha412HOChr14g0666721	21.3179	7.42314	2.87181	0.348212	AT5G37020	ARF8, ATARF8	auxin response factor 8
734	Ha412HOChr14g0669531	8.65791	3.18516	2.7182	0.36789	AT3G04710	TPR10	ankyrin repeat family protein
735	Ha412HOChr14g0669551	3.83021	1.87747	2.04009	0.490173	NA	NA	NA
736	Ha412HOChr14g0670921	4.42589	2.04143	2.16804	0.461247	AT3G05100		S-adenosyl-L-methionine-dependent methyltransferases superfamily protein
737	Ha412HOChr14g0671841	5.04926	2.29183	2.20316	0.453894	AT2G23150	NRAMP3, ATNRAMP3	natural resistance-associated macrophage protein 3
738	Ha412HOChr14g0673061	2.67621	1.09417	2.44588	0.40885	AT3G02410	ICME-LIKE2	alpha/beta-Hydrolases superfamily protein
739	Ha412HOChr14g0674241	2.34817	1.14987	2.04213	0.489686	AT1G19010		unknown protein; BEST Arabidopsis thaliana protein match is: unknown protein (TAIR:AT1G74860.1); Has 238 Blast hits to 225 proteins in 78 species: Archae - 0; Bacteria - 7; Metazoa - 99; Fungi - 18; Plants - 69; Viruses - 0; Other Eukaryotes - 45 (source: NCBI BLink).
740	Ha412HOChr14g0674241	2.34817	1.14987	2.04213	0.489686	AT1G19010		unknown protein; BEST Arabidopsis thaliana protein match is: unknown protein (TAIR:AT1G74860.1); Has 337 Blast hits to 320 proteins in 97 species: Archae - 0; Bacteria - 14; Metazoa - 153; Fungi - 26; Plants - 76; Viruses - 0; Other Eukaryotes - 68 (source: NCBI BLink).
741	Ha412HOChr14g0674541	10.7922	21.833	0.494308	2.02303	AT1G74690	IQD31	IQ-domain 31
742	Ha412HOChr14g0677121	1.67212	0.785472	2.12881	0.469747	NA	NA	NA
743	Ha412HOChr14g0678151	4.22126	9.29773	0.45401	2.20259	AT5G60570		Galactose oxidase/kelch repeat superfamily protein
744	Ha412HOChr14g0678481	3.58849	1.58207	2.26822	0.440874	AT5G12920		Transducin/WD40 repeat-like superfamily protein
745	Ha412HOChr14g0678711	6.02353	2.73756	2.20033	0.454477	AT3G20780	ATTOP6B, BIN3, HYP6, RHL3, TOP6B	topoisomerase 6 subunit B
746	Ha412HOChr14g0678761	0.858642	0.372952	2.30229	0.434351	AT5G42340	PUB15	Plant U-Box 15
747	Ha412HOChr14g0678811	66.3081	133.195	0.497827	2.00873	AT5G19860		Protein of unknown function, DUF538
748	Ha412HOChr14g0679121	11.7956	5.60812	2.10332	0.47544	AT1G58030	CAT2	cationic amino acid transporter 2
749	Ha412HOChr14g0679541	1.71939	3.98403	0.431571	2.31711	AT4G31720	TAFII15, STG1	TBP-associated factor II 15
750	Ha412HOChr14g0679541	1.71939	3.98403	0.431571	2.31711	AT4G31720	TAFII15, TAF10, STG1	TBP-associated factor II 15
751	Ha412HOChr14g0682731	1.47276	0.662512	2.223	0.449843	AT5G04490	VTE5	vitamin E pathway gene 5
752	Ha412HOChr14g0683571	2.49051	5.08183	0.490081	2.04048	AT4G27010		CONTAINS InterPro DOMAIN/s: Ribosome 60S biogenesis N-terminal (InterPro:IPR021714); BEST Arabidopsis thaliana protein match is: unknown protein (TAIR:AT1G72270.1); Has 30201 Blast hits to 17322 proteins in 780 species: Archae - 12; Bacteria - 1396; Metazoa - 17338; Fungi - 3422; Plants - 5037; Viruses - 0; Other Eukaryotes - 2996 (source: NCBI BLink).
753	Ha412HOChr14g0683571	2.49051	5.08183	0.490081	2.04048	AT4G27010		INVOLVED IN: biological_process unknown; LOCATED IN: cellular_component unknown; EXPRESSED IN: 20 plant structures; EXPRESSED DURING: 10 growth stages; CONTAINS InterPro DOMAIN/s: Ribosome 60S biogenesis N-terminal (InterPro:IPR021714); BEST Arabidopsis thaliana protein match is: unknown protein (TAIR:AT1G72270.1); Has 312 Blast hits to 226 proteins in 103 species: Archae - 0; Bacteria - 2; Metaz…
754	Ha412HOChr14g0684441	11.9274	25.431	0.469012	2.13214	AT5G24870		RING/U-box superfamily protein
755	Ha412HOChr14g0684691	3.44741	12.488	0.276058	3.62243	AT3G54770		RNA-binding (RRM/RBD/RNP motifs) family protein
756	Ha412HOChr14g0685031	3.47745	7.68655	0.452407	2.2104	AT5G04530	KCS19	3-ketoacyl-CoA synthase 19
757	Ha412HOChr14g0685631	1.04332	2.44618	0.426512	2.3446	AT2G23200		Protein kinase superfamily protein
758	Ha412HOChr14g0685731	4.03644	8.84943	0.456124	2.19239	AT3G55360	CER10, ECR, ATTSC13, TSC13	3-oxo-5-alpha-steroid 4-dehydrogenase family protein
759	Ha412HOChr14g0686281	6.90896	0.423111	16.329	0.0612409	AT3G55580		Regulator of chromosome condensation (RCC1) family protein
760	Ha412HOChr14g0686321	2.5042	0.155944	16.0584	0.0622729	AT3G55580		Regulator of chromosome condensation (RCC1) family protein
761	Ha412HOChr14g0692781	0.306247	0.139676	2.19255	0.45609	AT5G53130	CNGC1, ATCNGC1	cyclic nucleotide gated channel 1
762	Ha412HOChr14g0692821	174.191	415.154	0.419582	2.38332	AT5G53370	ATPMEPCRF, PMEPCRF	pectin methylesterase PCR fragment F
763	Ha412HOChr15g0693531	8.1097	20.9219	0.387618	2.57986	AT2G38040	CAC3	acetyl Co-enzyme a carboxylase carboxyltransferase alpha subunit
764	Ha412HOChr15g0694251	1.08653	0.516066	2.1054	0.474969	AT1G29690	CAD1	MAC/Perforin domain-containing protein
765	Ha412HOChr15g0695471	21.6694	51.6408	0.419618	2.38312	AT4G01950	ATGPAT3, GPAT3	glycerol-3-phosphate acyltransferase 3
766	Ha412HOChr15g0697191	1.16153	0.46694	2.48753	0.402004	AT3G22750		Protein kinase superfamily protein
767	Ha412HOChr15g0698741	7.23603	3.59683	2.01178	0.497072	AT5G43990	SUVR2, SDG18	SET-domain containing protein lysine methyltransferase family protein
768	Ha412HOChr15g0698741	7.23603	3.59683	2.01178	0.497072	AT5G43990	SUVR2	SET-domain containing protein lysine methyltransferase family protein
771	Ha412HOChr15g0699631	5.75343	2.77454	2.07365	0.482241	AT1G80600	WIN1	HOPW1-1-interacting 1
772	Ha412HOChr15g0705051	28.138	68.8199	0.408865	2.4458	AT5G67360	ARA12	Subtilase family protein
773	Ha412HOChr15g0706161	4.39271	9.71448	0.452182	2.2115	AT3G02170	LNG2	longifolia2
774	Ha412HOChr15g0707481	6.02133	2.65841	2.26501	0.441499	AT5G14970		unknown protein; BEST Arabidopsis thaliana protein match is: unknown protein (TAIR:AT2G14910.1); Has 579 Blast hits to 397 proteins in 95 species: Archae - 0; Bacteria - 294; Metazoa - 0; Fungi - 0; Plants - 86; Viruses - 0; Other Eukaryotes - 199 (source: NCBI BLink).
775	Ha412HOChr15g0708471	10.0774	4.216	2.39027	0.418363	AT5G40770	ATPHB3, PHB3	prohibitin 3
776	Ha412HOChr15g0708761	4.46217	1.78639	2.49787	0.400341	AT3G01810		FUNCTIONS IN: molecular_function unknown; INVOLVED IN: biological_process unknown; LOCATED IN: plasma membrane; EXPRESSED IN: 21 plant structures; EXPRESSED DURING: 13 growth stages; BEST Arabidopsis thaliana protein match is: nucleolar protein gar2-related (TAIR:AT2G42320.2); Has 1327 Blast hits to 470 proteins in 132 species: Archae - 2; Bacteria - 131; Metazoa - 139; Fungi - 114; Plants - 114;…
777	Ha412HOChr15g0708761	4.46217	1.78639	2.49787	0.400341	AT3G01810		FUNCTIONS IN: molecular_function unknown; INVOLVED IN: biological_process unknown; LOCATED IN: plasma membrane; EXPRESSED IN: 21 plant structures; EXPRESSED DURING: 13 growth stages; BEST Arabidopsis thaliana protein match is: nucleolar protein gar2-related (TAIR:AT2G42320.2); Has 1232 Blast hits to 443 proteins in 120 species: Archae - 2; Bacteria - 119; Metazoa - 136; Fungi - 117; Plants - 114;…
779	Ha412HOChr15g0708761	4.46217	1.78639	2.49787	0.400341	AT3G01810		FUNCTIONS IN: molecular_function unknown; INVOLVED IN: biological_process unknown; EXPRESSED IN: 21 plant structures; EXPRESSED DURING: 13 growth stages; BEST Arabidopsis thaliana protein match is: nucleolar protein gar2-related (TAIR:AT2G42320.2).
782	Ha412HOChr15g0709821	22.6741	9.4661	2.3953	0.417485	AT1G68060	ATMAP70-1, MAP70-1	microtubule-associated proteins 70-1
783	Ha412HOChr15g0709971	3.56261	8.97965	0.396743	2.52052	AT4G24610		unknown protein; FUNCTIONS IN: molecular_function unknown; INVOLVED IN: biological_process unknown; LOCATED IN: plasma membrane; EXPRESSED IN: 20 plant structures; EXPRESSED DURING: 12 growth stages; BEST Arabidopsis thaliana protein match is: unknown protein (TAIR:AT5G65440.1); Has 820 Blast hits to 264 proteins in 74 species: Archae - 0; Bacteria - 15; Metazoa - 77; Fungi - 83; Plants - 96; Vir…
784	Ha412HOChr15g0709971	3.56261	8.97965	0.396743	2.52052	AT4G24610		unknown protein; FUNCTIONS IN: molecular_function unknown; INVOLVED IN: biological_process unknown; EXPRESSED IN: 20 plant structures; EXPRESSED DURING: 12 growth stages; BEST Arabidopsis thaliana protein match is: unknown protein (TAIR:AT5G65440.1).
785	Ha412HOChr15g0712711	13.014	27.3382	0.476036	2.10068	AT3G01470	ATHB-1, ATHB1, HD-ZIP-1, HAT5, HB-1	homeobox 1
786	Ha412HOChr15g0713081	0.473927	0.159137	2.9781	0.335784	NA	NA	NA
787	Ha412HOChr15g0713091	22.3446	4.08522	5.46961	0.182828	AT1G60010		unknown protein; FUNCTIONS IN: molecular_function unknown; INVOLVED IN: N-terminal protein myristoylation; LOCATED IN: cellular_component unknown; EXPRESSED IN: 22 plant structures; EXPRESSED DURING: 13 growth stages; BEST Arabidopsis thaliana protein match is: unknown protein (TAIR:AT1G10530.1); Has 185 Blast hits to 185 proteins in 18 species: Archae - 0; Bacteria - 0; Metazoa - 0; Fungi - 3; P…
788	Ha412HOChr15g0713661	0.668717	1.5707	0.425744	2.34883	AT4G35300		tonoplast monosaccharide transporter2
789	Ha412HOChr15g0713661	0.668717	1.5707	0.425744	2.34883	AT4G35300	TMT2	tonoplast monosaccharide transporter2
790	Ha412HOChr15g0713801	0.150856	0.306595	0.492037	2.03237	AT1G53470	MSL4	mechanosensitive channel of small conductance-like 4
791	Ha412HOChr15g0715011	57.8229	22.3093	2.59187	0.385822	AT1G75630	AVA-P4	vacuolar H+-pumping ATPase 16 kDa proteolipid subunit 4
792	Ha412HOChr15g0717961	3.93206	8.05734	0.488009	2.04914	AT1G30000	MNS3	alpha-mannosidase 3
793	Ha412HOChr15g0722331	1.82863	3.76136	0.486161	2.05693	AT3G62470		Pentatricopeptide repeat (PPR) superfamily protein
794	Ha412HOChr15g0725941	13.4458	6.47699	2.07594	0.48171	AT1G10840	TIF3H1	translation initiation factor 3 subunit H1
795	Ha412HOChr15g0726831	0.744442	0.232748	3.19849	0.312648	AT4G13630		Protein of unknown function, DUF593
797	Ha412HOChr15g0729521	8.47244	3.98753	2.12473	0.470648	AT5G10010		unknown protein; FUNCTIONS IN: molecular_function unknown; INVOLVED IN: biological_process unknown; LOCATED IN: nucleolus; EXPRESSED IN: 25 plant structures; EXPRESSED DURING: 15 growth stages; BEST Arabidopsis thaliana protein match is: unknown protein (TAIR:AT5G64910.1); Has 33260 Blast hits to 16857 proteins in 1270 species: Archae - 88; Bacteria - 3040; Metazoa - 11915; Fungi - 3137; Plants -…
798	Ha412HOChr15g0729991	10.2437	3.41793	2.99706	0.33366	AT5G61500	ATATG3, ATG3	autophagy 3 (APG3)
799	Ha412HOChr15g0731251	0.799831	1.93399	0.413565	2.418	AT4G19830		FKBP-like peptidyl-prolyl cis-trans isomerase family protein
800	Ha412HOChr15g0732361	0.119137	0.276384	0.431057	2.31988	AT5G14340	AtMYB40, MYB40	myb domain protein 40
801	Ha412HOChr15g0733021	6.01697	13.2354	0.454613	2.19968	AT3G28180	ATCSLC04, CSLC04, ATCSLC4, CSLC4	Cellulose-synthase-like C4
802	Ha412HOChr15g0734291	9.61348	3.99383	2.40708	0.415441	AT5G15350	ENODL17, AtENODL17	early nodulin-like protein 17
803	Ha412HOChr15g0737141	6.16351	16.3065	0.37798	2.64565	AT5G67070	RALFL34	ralf-like 34
804	Ha412HOChr15g0738241	4.3615	9.14931	0.476703	2.09774	AT1G76390		ARM repeat superfamily protein
805	Ha412HOChr15g0739911	14.4922	36.2962	0.399274	2.50454	AT3G14770	SWEET2, AtSWEET2	Nodulin MtN3 family protein
806	Ha412HOChr15g0739971	1.21616	3.69551	0.329091	3.03867	AT3G14850	TBL41	TRICHOME BIREFRINGENCE-LIKE 41
807	Ha412HOChr15g0742581	1.60509	3.46454	0.46329	2.15847	AT5G64850		FUNCTIONS IN: molecular_function unknown; INVOLVED IN: biological_process unknown; LOCATED IN: plasma membrane; EXPRESSED IN: 22 plant structures; EXPRESSED DURING: 13 growth stages; CONTAINS InterPro DOMAIN/s: RPM1-interacting protein 4, defence response (InterPro:IPR008700); BEST Arabidopsis thaliana protein match is: unknown protein (TAIR:AT5G09960.1); Has 30201 Blast hits to 17322 proteins in…
808	Ha412HOChr15g0742901	14.361	6.47356	2.21841	0.450773	AT3G48890	ATMP2, ATMAPR3, MSBP2, MAPR3	membrane-associated progesterone binding protein 3
809	Ha412HOChr15g0743221	2.39557	5.4902	0.436335	2.29182	NA	NA	NA
810	Ha412HOChr15g0743351	27.6616	12.3588	2.23821	0.446786	AT5G52650		RNA binding Plectin/S10 domain-containing protein
811	Ha412HOChr15g0743731	4.21742	1.83492	2.29843	0.43508	AT3G54190		Transducin/WD40 repeat-like superfamily protein
812	Ha412HOChr15g0744461	26.5289	56.6844	0.46801	2.13671	AT3G11130		Clathrin, heavy chain
813	Ha412HOChr15g0745801	0.62535	0.248783	2.51364	0.397829	AT3G13980		unknown protein; BEST Arabidopsis thaliana protein match is: unknown protein (TAIR:AT1G54200.1); Has 1485 Blast hits to 418 proteins in 98 species: Archae - 0; Bacteria - 6; Metazoa - 246; Fungi - 61; Plants - 107; Viruses - 6; Other Eukaryotes - 1059 (source: NCBI BLink).
814	Ha412HOChr16g0748481	59.1666	24.0215	2.46307	0.405998	AT1G16080		unknown protein; LOCATED IN: apoplast, chloroplast stroma, chloroplast, chloroplast envelope; EXPRESSED IN: 23 plant structures; EXPRESSED DURING: 14 growth stages; Has 81 Blast hits to 81 proteins in 28 species: Archae - 0; Bacteria - 2; Metazoa - 0; Fungi - 0; Plants - 62; Viruses - 0; Other Eukaryotes - 17 (source: NCBI BLink).
815	Ha412HOChr16g0749541	1.34572	4.12927	0.325897	3.06845	NA	NA	NA
816	Ha412HOChr16g0750031	2.50442	5.0433	0.496584	2.01376	AT5G20060		alpha/beta-Hydrolases superfamily protein
817	Ha412HOChr16g0750181	2.05417	5.30043	0.387548	2.58032	AT1G80360		Pyridoxal phosphate (PLP)-dependent transferases superfamily protein
818	Ha412HOChr16g0750251	4.89426	13.0125	0.37612	2.65872	AT3G04730	IAA16	indoleacetic acid-induced protein 16
819	Ha412HOChr16g0750271	0.994546	25.339	0.0392496	25.4779	AT3G15540	IAA19, MSG2	indole-3-acetic acid inducible 19
820	Ha412HOChr16g0750281	2.89213	6.67683	0.43316	2.30862	AT1G80410	EMB2753	tetratricopeptide repeat (TPR)-containing protein
821	Ha412HOChr16g0750551	1.73757	3.76127	0.461965	2.16467	AT1G79910		Regulator of Vps4 activity in the MVB pathway protein
822	Ha412HOChr16g0751511	12.702	5.84099	2.17462	0.45985	AT1G75390	AtbZIP44, bZIP44	basic leucine-zipper 44
823	Ha412HOChr16g0751611	62.154	137.145	0.4532	2.20653	AT4G39090	RD19, RD19A	Papain family cysteine protease
824	Ha412HOChr16g0752091	4.06326	1.9235	2.11243	0.473389	AT5G08180		Ribosomal protein L7Ae/L30e/S12e/Gadd45 family protein
825	Ha412HOChr16g0752131	0.358668	0.728514	0.492328	2.03117	NA	NA	NA
826	Ha412HOChr16g0753181	3.20475	1.44806	2.21314	0.451847	AT5G61210	SNAP33, ATSNAP33, SNP33, ATSNAP33B	soluble N-ethylmaleimide-sensitive factor adaptor protein 33
827	Ha412HOChr16g0753881	0.570638	0.280881	2.0316	0.492223	AT5G62430	CDF1	cycling DOF factor 1
828	Ha412HOChr16g0755931	2.16587	1.00535	2.15435	0.464177	AT3G14460		LRR and NB-ARC domains-containing disease resistance protein
830	Ha412HOChr16g0756151	43.1463	21.1568	2.03936	0.49035	AT3G50830	COR413-PM2, ATCOR413-PM2	cold-regulated 413-plasma membrane 2
831	Ha412HOChr16g0759171	12.3211	4.69664	2.62339	0.381186	AT1G45207		Remorin family protein
832	Ha412HOChr16g0761921	11.5306	5.0897	2.26549	0.441407	AT4G33865		Ribosomal protein S14p/S29e family protein
833	Ha412HOChr16g0764721	3.54246	1.712	2.06919	0.483281	AT5G07850		HXXXD-type acyl-transferase family protein
834	Ha412HOChr16g0764761	2.42354	4.97092	0.487543	2.0511	AT3G22110	PAC1	20S proteasome alpha subunit C1
835	Ha412HOChr16g0766071	0.857955	0.407147	2.10724	0.474555	AT5G48390	ATZIP4	Tetratricopeptide repeat (TPR)-like superfamily protein
836	Ha412HOChr16g0766181	10.0407	20.4725	0.49045	2.03894	AT3G07470		Protein of unknown function, DUF538
837	Ha412HOChr16g0766571	4.28561	10.1799	0.420988	2.37536	AT3G51840	ACX4, ATSCX, ATG6	acyl-CoA oxidase 4
838	Ha412HOChr16g0766651	2.11966	4.97029	0.426465	2.34486	AT3G11210		SGNH hydrolase-type esterase superfamily protein
839	Ha412HOChr16g0767311	0.184789	0.41438	0.445942	2.24244	AT5G01660		CONTAINS InterPro DOMAIN/s: Galactose oxidase/kelch, beta-propeller (InterPro:IPR011043), Kelch repeat type 1 (InterPro:IPR006652), Development/cell death domain (InterPro:IPR013989), Kelch related (InterPro:IPR013089), Kelch-type beta propeller (InterPro:IPR015915); BEST Arabidopsis thaliana protein match is: DCD (Development and Cell Death) domain protein (TAIR:AT3G11000.1); Has 16133 Blast hit…
840	Ha412HOChr16g0770491	7.63954	3.09607	2.4675	0.405269	AT3G60160	ATMRP9, MRP9, ABCC9	multidrug resistance-associated protein 9
841	Ha412HOChr16g0771661	6.33915	15.1258	0.419094	2.3861	AT2G20760		Clathrin light chain protein
842	Ha412HOChr16g0772411	7.24839	3.57748	2.02612	0.493554	AT3G19980	ATFYPP3, EMB2736, STPP, FYPP3	flower-specific, phytochrome-associated protein phosphatase 3
843	Ha412HOChr16g0772721	1.40489	0.683094	2.05666	0.486224	AT2G01910	ATMAP65-6, MAP65-6	Microtubule associated protein (MAP65/ASE1) family protein
844	Ha412HOChr16g0773391	12.9471	28.5762	0.453072	2.20715	AT1G76550		Phosphofructokinase family protein
845	Ha412HOChr16g0773581	20.7578	87.6749	0.236759	4.22371	AT3G02930		Plant protein of unknown function (DUF827)
846	Ha412HOChr16g0775171	0.576105	1.40483	0.410089	2.4385	NA	NA	NA
847	Ha412HOChr16g0777931	5.84722	2.52336	2.31723	0.431549	AT2G17250	EMB2762	CCAAT-binding factor
848	Ha412HOChr16g0778751	11.7513	29.0947	0.403897	2.47588	AT5G50740		Heavy metal transport/detoxification superfamily protein
849	Ha412HOChr16g0779411	6.47288	14.1476	0.457526	2.18567	AT1G61900		unknown protein; FUNCTIONS IN: molecular_function unknown; INVOLVED IN: biological_process unknown; LOCATED IN: anchored to plasma membrane, plasma membrane, anchored to membrane; EXPRESSED IN: 23 plant structures; EXPRESSED DURING: 13 growth stages; BEST Arabidopsis thaliana protein match is: unknown protein (TAIR:AT2G30700.1); Has 35333 Blast hits to 34131 proteins in 2444 species: Archae - 798…
850	Ha412HOChr16g0779411	6.47288	14.1476	0.457526	2.18567	AT1G61900		unknown protein; BEST Arabidopsis thaliana protein match is: unknown protein (TAIR:AT2G30700.1).
851	Ha412HOChr16g0779411	6.47288	14.1476	0.457526	2.18567	AT1G61900		unknown protein; FUNCTIONS IN: molecular_function unknown; INVOLVED IN: biological_process unknown; LOCATED IN: anchored to plasma membrane, plasma membrane, anchored to membrane; EXPRESSED IN: 23 plant structures; EXPRESSED DURING: 13 growth stages; BEST Arabidopsis thaliana protein match is: unknown protein (TAIR:AT2G30700.1); Has 65 Blast hits to 65 proteins in 12 species: Archae - 0; Bacteria…
852	Ha412HOChr16g0780391	2.26183	5.09329	0.44408	2.25185	AT5G54630		zinc finger protein-related
854	Ha412HOChr16g0781431	7.26674	3.59391	2.02196	0.49457	AT2G45440	DHDPS2	dihydrodipicolinate synthase
855	Ha412HOChr16g0781601	21.9906	10.6356	2.06764	0.483643	AT1G11080	scpl31	serine carboxypeptidase-like 31
856	Ha412HOChr16g0781781	4.40401	1.51823	2.90075	0.344738	AT5G01520		RING/U-box superfamily protein
857	Ha412HOChr16g0785541	38.2091	18.8453	2.02752	0.493214	AT4G00100	ATRPS13A, RPS13, PFL2, RPS13A	ribosomal protein S13A
858	Ha412HOChr16g0788131	2.25937	6.28812	0.359308	2.78313	AT2G44740	CYCP4;1	cyclin p4;1
859	Ha412HOChr16g0790191	13.7063	5.11724	2.67846	0.373348	AT3G61590	HWS, HS	Galactose oxidase/kelch repeat superfamily protein
860	Ha412HOChr16g0790191	13.7063	5.11724	2.67846	0.373348	AT3G61590	HWS	Galactose oxidase/kelch repeat superfamily protein
861	Ha412HOChr16g0791601	6.65451	15.0414	0.442415	2.26032	AT1G63500		Protein kinase protein with tetratricopeptide repeat domain
862	Ha412HOChr16g0792881	1.3646	0.389804	3.50074	0.285654	AT3G12220	scpl16	serine carboxypeptidase-like 16
863	Ha412HOChr16g0797931	5.7862	2.09743	2.75871	0.362489	NA	NA	NA
864	Ha412HOChr16g0799611	5.2276	11.0699	0.472234	2.11759	AT1G68410		Protein phosphatase 2C family protein
865	Ha412HOChr16g0799911	4.0641	11.1616	0.364113	2.7464	AT3G25900	HMT-1	Homocysteine S-methyltransferase family protein
866	Ha412HOChr16g0799911	4.0641	11.1616	0.364113	2.7464	AT3G25900	HMT-1, ATHMT-1	Homocysteine S-methyltransferase family protein
867	Ha412HOChr16g0802031	0.292886	0.107721	2.71892	0.367793	NA	NA	NA
868	Ha412HOChr16g0802041	6.19887	2.78095	2.22905	0.448622	AT2G21220		SAUR-like auxin-responsive protein family
869	Ha412HOChr16g0802271	6.96486	2.49395	2.7927	0.358076	AT4G10770	ATOPT7, OPT7	oligopeptide transporter 7
870	Ha412HOChr16g0802641	52.373	15.2121	3.44286	0.290456	AT4G35750		SEC14 cytosolic factor family protein / phosphoglyceride transfer family protein
871	Ha412HOChr17g0805831	4.25985	1.98215	2.1491	0.46531	AT4G27680		P-loop containing nucleoside triphosphate hydrolases superfamily protein
872	Ha412HOChr17g0806191	0.917876	2.73259	0.3359	2.97708	AT4G10925		Nuclear transport factor 2 (NTF2) family protein
873	Ha412HOChr17g0806201	1.42702	0.6806	2.0967	0.476939	AT4G23950		Galactose-binding protein
874	Ha412HOChr17g0806561	9.45755	4.50956	2.09722	0.476821	AT4G23800		HMG (high mobility group) box protein
875	Ha412HOChr17g0806911	8.26628	17.4886	0.472667	2.11565	AT2G35190	NPSN11, ATNPSN11, NSPN11	novel plant snare 11
876	Ha412HOChr17g0807901	1.83593	4.23433	0.433583	2.30637	NA	NA	NA
877	Ha412HOChr17g0809741	2.0054	4.17112	0.480783	2.07994	NA	NA	NA
878	Ha412HOChr17g0810111	1.29183	0.563784	2.29135	0.436424	NA	NA	NA
879	Ha412HOChr17g0810891	1.85467	0.924821	2.00544	0.498645	AT1G32340	NHL8	NDR1/HIN1-like 8
880	Ha412HOChr17g0812111	6.97014	16.4303	0.424223	2.35725	AT2G25910		3'-5' exonuclease domain-containing protein / K homology domain-containing protein / KH domain-containing protein
881	Ha412HOChr17g0813201	2.9194	0.871546	3.34967	0.298537	AT3G26510		Octicosapeptide/Phox/Bem1p family protein
882	Ha412HOChr17g0813671	0.116079	0.253396	0.458093	2.18296	AT3G57620		glyoxal oxidase-related protein
883	Ha412HOChr17g0814461	7.22236	17.8625	0.40433	2.47323	AT5G13870	EXGT-A4, XTH5	xyloglucan endotransglucosylase/hydrolase 5
884	Ha412HOChr17g0814531	4.28119	10.0062	0.427855	2.33724	AT1G10850		Leucine-rich repeat protein kinase family protein
886	Ha412HOChr17g0814591	2.50336	5.06442	0.494304	2.02304	AT1G10870	AGD4	ARF-GAP domain 4
887	Ha412HOChr17g0815061	9.06697	3.3873	2.67676	0.373586	AT3G19990		unknown protein; INVOLVED IN: biological_process unknown; LOCATED IN: chloroplast stroma, chloroplast; EXPRESSED IN: 23 plant structures; EXPRESSED DURING: 13 growth stages; Has 118 Blast hits to 118 proteins in 41 species: Archae - 0; Bacteria - 42; Metazoa - 0; Fungi - 0; Plants - 56; Viruses - 0; Other Eukaryotes - 20 (source: NCBI BLink).
888	Ha412HOChr17g0815861	1.86628	4.50173	0.41457	2.41214	AT2G30800	HVT1, ATVT-1	helicase in vascular tissue and tapetum
889	Ha412HOChr17g0816061	1.14558	0.49064	2.33487	0.428289	AT2G42800	AtRLP29, RLP29	receptor like protein 29
890	Ha412HOChr17g0817031	1.83987	0.811651	2.26682	0.441146	NA	NA	NA
891	Ha412HOChr17g0818911	9.99293	3.89774	2.56378	0.39005	AT3G03680		C2 calcium/lipid-binding plant phosphoribosyltransferase family protein
893	Ha412HOChr17g0819041	0.883323	1.9276	0.458251	2.18221	AT4G34770		SAUR-like auxin-responsive protein family
894	Ha412HOChr17g0819811	6.69773	3.23138	2.07272	0.482458	AT2G16770	bZIP23	Basic-leucine zipper (bZIP) transcription factor family protein
895	Ha412HOChr17g0819901	5.93884	12.509	0.474766	2.1063	AT4G35420	DRL1	dihydroflavonol 4-reductase-like1
896	Ha412HOChr17g0822141	1.1054	2.45336	0.450568	2.21942	AT3G11810		unknown protein; BEST Arabidopsis thaliana protein match is: unknown protein (TAIR:AT2G03330.1); Has 141 Blast hits to 141 proteins in 21 species: Archae - 0; Bacteria - 9; Metazoa - 0; Fungi - 0; Plants - 131; Viruses - 0; Other Eukaryotes - 1 (source: NCBI BLink).
897	Ha412HOChr17g0825201	3.42734	1.63398	2.09754	0.476748	AT3G27550		RNA-binding CRS1 / YhbY (CRM) domain protein
898	Ha412HOChr17g0826111	35.3214	15.2824	2.31125	0.432666	AT1G72180		Leucine-rich receptor-like protein kinase family protein
899	Ha412HOChr17g0827471	2.07216	4.45038	0.465614	2.1477	AT4G22740		glycine-rich protein
900	Ha412HOChr17g0828321	1.45707	3.24164	0.449485	2.22477	AT5G14020		Endosomal targeting BRO1-like domain-containing protein
901	Ha412HOChr17g0832491	0.476389	1.13993	0.417911	2.39285	AT1G04910		O-fucosyltransferase family protein
903	Ha412HOChr17g0832571	0.521547	0.236616	2.20419	0.453681	NA	NA	NA
904	Ha412HOChr17g0835651	0.340239	0.732008	0.464803	2.15145	NA	NA	NA
905	Ha412HOChr17g0836681	60.3721	152.352	0.396268	2.52355	AT1G03870	FLA9	FASCICLIN-like arabinoogalactan 9
906	Ha412HOChr17g0838151	4.48044	17.3622	0.258057	3.87511	AT3G45970	ATEXLA1, EXPL1, ATEXPL1, ATHEXP BETA 2.1, EXLA1	expansin-like A1
907	Ha412HOChr17g0838411	10.078	5.0173	2.00865	0.497846	NA	NA	NA
908	Ha412HOChr17g0840591	2.8004	8.16962	0.342782	2.9173	AT1G11620		F-box and associated interaction domains-containing protein
909	Ha412HOChr17g0841331	1.21423	2.48046	0.489519	2.04282	NA	NA	NA
910	Ha412HOChr17g0841601	0.275143	0.565712	0.486367	2.05606	AT4G21895		DNA binding
911	Ha412HOChr17g0842861	0.354165	0.847529	0.41788	2.39303	NA	NA	NA
912	Ha412HOChr17g0843931	34.0816	74.5745	0.457015	2.18811	AT5G45670		GDSL-like Lipase/Acylhydrolase superfamily protein
913	Ha412HOChr17g0844131	6.16633	2.78402	2.2149	0.451488	AT2G32850		Protein kinase superfamily protein
914	Ha412HOChr17g0844201	0.708295	1.67575	0.422672	2.3659	AT2G42060		Cysteine/Histidine-rich C1 domain family protein
916	Ha412HOChr17g0844991	0.885863	0.43001	2.0601	0.485414	AT2G44600		unknown protein; FUNCTIONS IN: molecular_function unknown; INVOLVED IN: biological_process unknown; LOCATED IN: plasma membrane; BEST Arabidopsis thaliana protein match is: unknown protein (TAIR:AT3G60200.1); Has 56 Blast hits to 55 proteins in 11 species: Archae - 0; Bacteria - 0; Metazoa - 2; Fungi - 0; Plants - 52; Viruses - 0; Other Eukaryotes - 2 (source: NCBI BLink).
917	Ha412HOChr17g0845281	13.1123	6.46683	2.02762	0.493189	AT5G24510		60S acidic ribosomal protein family
918	Ha412HOChr17g0846081	2.86456	1.36479	2.09891	0.476438	AT3G61350	SKIP4	SKP1 interacting partner 4
919	Ha412HOChr17g0848701	4.14196	10.9227	0.379206	2.63709	AT2G05990	MOD1, ENR1	NAD(P)-binding Rossmann-fold superfamily protein
920	Ha412HOChr17g0849631	2.12374	4.85576	0.437365	2.28642	AT3G59200		F-box/RNI-like superfamily protein
921	Ha412HOChr17g0849961	1.74523	0.767356	2.27435	0.439687	AT1G30610	EMB88, EMB2279	pentatricopeptide (PPR) repeat-containing protein
922	Ha412HOChr17g0849961	1.74523	0.767356	2.27435	0.439687	AT1G30610	EMB2279	pentatricopeptide (PPR) repeat-containing protein
923	Ha412HOChr17g0850131	18.5217	9.02116	2.05315	0.487057	AT1G28590		GDSL-like Lipase/Acylhydrolase superfamily protein
924	Ha412HOChr17g0850861	2.61472	5.93373	0.440654	2.26935	AT2G02160		CCCH-type zinc finger family protein
925	Ha412HOChr17g0851191	0.584425	1.30306	0.4485	2.22965	AT1G25580	SOG1, ANAC008	NAC (No Apical Meristem) domain transcriptional regulator superfamily protein
926	Ha412HOChr17g0852621	0.628759	0.284127	2.21295	0.451885	AT1G70650		Ran BP2/NZF zinc finger-like superfamily protein
927	Ha412HOChr17g0853681	3.66282	9.01104	0.406482	2.46014	AT1G68370	ARG1	Chaperone DnaJ-domain superfamily protein
928	Ha412HOChr17g0854681	7.70829	15.8817	0.485356	2.06034	AT1G13570		F-box/RNI-like superfamily protein
929	Ha412HOChr17g0856291	8.82393	4.27581	2.06369	0.48457	AT1G67910		unknown protein; FUNCTIONS IN: molecular_function unknown; INVOLVED IN: biological_process unknown; LOCATED IN: chloroplast; EXPRESSED IN: 21 plant structures; EXPRESSED DURING: 12 growth stages; BEST Arabidopsis thaliana protein match is: unknown protein (TAIR:AT1G24577.1).
930	Ha412HOChr17g0856291	8.82393	4.27581	2.06369	0.48457	AT1G67910		unknown protein; FUNCTIONS IN: molecular_function unknown; INVOLVED IN: biological_process unknown; LOCATED IN: chloroplast; EXPRESSED IN: 21 plant structures; EXPRESSED DURING: 12 growth stages; BEST Arabidopsis thaliana protein match is: unknown protein (TAIR:AT1G24577.1); Has 167 Blast hits to 167 proteins in 19 species: Archae - 0; Bacteria - 0; Metazoa - 0; Fungi - 0; Plants - 167; Viruses -…
931	Ha412HOChr17g0856591	28.7811	90.6999	0.317322	3.15137	AT1G10550	XTH33, XET	xyloglucan:xyloglucosyl transferase 33
932	Ha412HOChr17g0857501	0.585418	1.38617	0.422327	2.36783	AT3G29180		Protein of unknown function (DUF1336)
933	Ha412HOChr17g0857771	1.18145	2.64048	0.447437	2.23495	AT1G69580		Homeodomain-like superfamily protein
