# Supplementary material for: Multiple light signaling pathways control solar tracking in sunflowers
Source: PLoS Biol. 2023 Oct 31;21(10):e3002344. doi: 10.1371/journal.pbio.3002344 (PMC10617704; doi:10.1371/journal.pbio.3002344)
Supplement: S8 Data — Pairwise comparisons of the normalized counts of the east and west sides of sunflower stems at each time point. Genes with a logFC of > 0 are more highly expressed on the west side and genes with a logFC of < 0 are more highly expressed on the east side. (XLSX) [file pbio.3002344.s020.xlsx]

## Sheet: SupData.08_ReadMe
S8 Data. Differential gene expression across the east and west sides of sunflower stems during heliotropism
Pairwise comparisons of the normalized counts of the east and west sides of sunflower stems at each time point. Genes with a logFC of > 0 are more highly expressed on the west side and genes with a logFC of < 0 are more highly expressed on the east side.

## Sheet: ZT0
Ha412	logFC	logCPM	F	PValue	FDR	Arabidopsis	common.name	At.annotation
Ha412HOChr03g0133601	-1.59702	4.9813	59.1929	1.05974e-10	3.61063e-06	AT3G22840	ELIP1, ELIP	Chlorophyll A-B binding family protein
Ha412HOChr13g0604031	-1.71968	4.73931	52.1207	7.31679e-10	1.24645e-05	AT5G11260	HY5, TED 5	Basic-leucine zipper (bZIP) transcription factor family protein
Ha412HOChr03g0133781	-1.42864	4.56764	43.8682	8.18463e-09	9.29529e-05	AT3G22840	ELIP1, ELIP	Chlorophyll A-B binding family protein
Ha412HOChr02g0057041	1.31018	3.0114	38.3999	4.51908e-08	0.000384924	AT4G37260	MYB73, ATMYB73	myb domain protein 73
Ha412HOChr03g0133691	-1.5567	2.18944	30.376	6.65944e-07	0.00433631	AT4G14690	ELIP2	Chlorophyll A-B binding family protein
Ha412HOChr02g0080481	-0.838977	2.96556	29.9862	7.63637e-07	0.00433631	AT5G11260	HY5, TED 5	Basic-leucine zipper (bZIP) transcription factor family protein
Ha412HOChr02g0087941	0.932588	3.84861	28.2388	1.4213e-06	0.00691786	AT4G36250	ALDH3F1	aldehyde dehydrogenase 3F1
Ha412HOChr16g0801471	0.631932	3.99822	27.5127	1.84686e-06	0.00786555	AT4G36380	ROT3	Cytochrome P450 superfamily protein
Ha412HOChr00c02709g0867161	-1.04656	2.36458	25.8524	3.39076e-06	0.0128363	AT5G11260	HY5, TED 5	Basic-leucine zipper (bZIP) transcription factor family protein
Ha412HOChr13g0617781	0.589338	4.42997	25.4247	3.97314e-06	0.0135369	AT3G46290	HERK1	hercules receptor kinase 1
Ha412HOChr09g0408561	-1.59187	1.07302	24.7177	5.17295e-06	0.0160225	AT2G23150	NRAMP3, ATNRAMP3	natural resistance-associated macrophage protein 3
Ha412HOChr14g0686281	-1.72374	1.23868	23.0816	9.61403e-06	0.0272966	AT3G55580		Regulator of chromosome condensation (RCC1) family protein
Ha412HOChr15g0723301	2.12291	0.107413	22.557	1.17604e-05	0.0297096	AT4G35690		Arabidopsis protein of unknown function (DUF241)
Ha412HOChr05g0208191	1.78549	1.4936	22.4602	1.22079e-05	0.0297096	AT4G25810	XTR6, XTH23	xyloglucan endotransglycosylase 6
Ha412HOChr09g0413621	0.732673	2.93449	22.2639	1.31697e-05	0.0299137	AT3G47600	MYB94, ATMYBCP70, ATMYB94	myb domain protein 94
Ha412HOChr17g0846871	0.888141	2.97268	22.0222	1.4463e-05	0.030798	NA	NA	NA
Ha412HOChr10g0454671	0.474422	4.91165	20.5428	2.58295e-05	0.0494988	AT1G57680		FUNCTIONS IN: molecular_function unknown; INVOLVED IN: biological_process unknown; LOCATED IN: endomembrane system; EXPRESSED IN: 24 plant structures; EXPRESSED DURING: 15 growth stages; CONTAINS InterPro DOMAIN/s: Uncharacterised conserved protein UCP031277 (InterPro:IPR016971); Has 70 Blast hits to 70 proteins in 19 species: Archae - 0; Bacteria - 0; Metazoa - 1; Fungi - 0; Plants - 66; Viruses…
Ha412HOChr10g0454671	0.474422	4.91165	20.5428	2.58295e-05	0.0494988	AT1G57680		FUNCTIONS IN: molecular_function unknown; INVOLVED IN: biological_process unknown; LOCATED IN: endomembrane system; EXPRESSED IN: 24 plant structures; EXPRESSED DURING: 15 growth stages; CONTAINS InterPro DOMAIN/s: Uncharacterised conserved protein UCP031277 (InterPro:IPR016971); Has 35333 Blast hits to 34131 proteins in 2444 species: Archae - 798; Bacteria - 22429; Metazoa - 974; Fungi - 991; Pl…
Ha412HOChr17g0820881	0.537909	4.43118	20.5116	2.61506e-05	0.0494988	AT1G10370	GST30, ATGSTU17, GST30B, ERD9	Glutathione S-transferase family protein
Ha412HOChr08g0351741	0.644963	3.3277	20.3074	2.83568e-05	0.0508498	AT1G63640		P-loop nucleoside triphosphate hydrolases superfamily protein with CH (Calponin Homology) domain
Ha412HOChr09g0390831	0.4456	6.37464	19.7579	3.53024e-05	0.0601395	AT3G54810	BME3-ZF, BME3, GATA8	Plant-specific GATA-type zinc finger transcription factor family protein
Ha412HOChr03g0134721	1.92672	1.00064	19.2652	4.30268e-05	0.0698079	AT1G21910	DREB26	Integrase-type DNA-binding superfamily protein
Ha412HOChr14g0691611	0.5969	2.79929	19.1438	4.51863e-05	0.0699792	NA	NA	NA
Ha412HOChr13g0584851	0.693792	2.44063	18.8552	5.07801e-05	0.075223	AT4G31080		Protein of unknown function (DUF2296)
Ha412HOChr13g0582341	0.368788	7.62283	18.556	5.7342e-05	0.0814042	AT1G75780	TUB1	tubulin beta-1 chain
Ha412HOChr17g0833531	0.929802	4.40213	18.1894	6.65978e-05	0.0907621	AT1G24020	MLP423	MLP-like protein 423
Ha412HOChr01g0026231	0.746888	2.44983	18.0141	7.15583e-05	0.0937716	NA	NA	NA
Ha412HOChr14g0674531	0.761812	1.95774	17.8319	7.71199e-05	0.0973168	NA	NA	NA
Ha412HOChr17g0806261	0.56587	3.1291	17.4518	9.02089e-05	0.103009	AT4G10960	UGE5	UDP-D-glucose/UDP-D-galactose 4-epimerase 5
Ha412HOChr06g0277501	0.439036	2.85181	17.451	9.024e-05	0.103009	AT1G60940	SNRK2-10, SNRK2.10, SRK2B	SNF1-related protein kinase 2.10
Ha412HOChr10g0448361	-0.243258	5.74918	17.4387	9.07005e-05	0.103009	AT5G65180		ENTH/VHS family protein
Ha412HOChr11g0492571	1.41335	3.28379	17.1961	0.000100293	0.108441	AT4G14130	XTR7, XTH15	xyloglucan endotransglucosylase/hydrolase 15
Ha412HOChr13g0619091	0.595649	3.12887	17.159	0.000101849	0.108441	NA	NA	NA
Ha412HOChr03g0137351	-0.327913	6.43445	16.9552	0.000110862	0.110586	AT4G11600	ATGPX6, PHGPX, LSC803, GPX6	glutathione peroxidase 6
Ha412HOChr12g0540741	0.582414	2.52133	16.8626	0.000115231	0.110586	AT3G51550	FER	Malectin/receptor-like protein kinase family protein
Ha412HOChr04g0148761	1.23824	1.94897	16.8533	0.000115677	0.110586	AT4G31980		unknown protein; CONTAINS InterPro DOMAIN/s: Protein of unknown function DUF247, plant (InterPro:IPR004158), Protein of unknown function DUF862, eukaryotic (InterPro:IPR008580); BEST Arabidopsis thaliana protein match is: Plant protein of unknown function (DUF247) (TAIR:AT5G11290.1); Has 1967 Blast hits to 1844 proteins in 183 species: Archae - 0; Bacteria - 6; Metazoa - 223; Fungi - 83; Plants -…
Ha412HOChr11g0523881	0.326825	7.15923	16.819	0.000117344	0.110586	AT1G08360		Ribosomal protein L1p/L10e family
Ha412HOChr15g0697601	-0.506602	3.27752	16.7636	0.000120093	0.110586	AT4G03030		Galactose oxidase/kelch repeat superfamily protein
Ha412HOChr03g0135951	0.405464	4.64564	16.6159	0.000127745	0.114515	AT1G64440	RHD1, REB1, UGE4	NAD(P)-binding Rossmann-fold superfamily protein
Ha412HOChr03g0133701	-0.786972	5.83922	16.5544	0.000131082	0.114515	AT4G14690	ELIP2	Chlorophyll A-B binding family protein
Ha412HOChr05g0208121	2.52214	2.46721	16.2795	0.000147128	0.12532	AT4G25810	XTR6, XTH23	xyloglucan endotransglycosylase 6
Ha412HOChr17g0857501	1.88414	0.238814	16.2016	0.000152037	0.126343	AT3G29180		Protein of unknown function (DUF1336)
Ha412HOChr01g0012821	-0.488935	10.3963	16.1211	0.000157289	0.127595	AT2G29630	PY, THIC	thiaminC
Ha412HOChr01g0012821	-0.488935	10.3963	16.1211	0.000157289	0.127595	AT2G29630	THIC	thiaminC
Ha412HOChr14g0685101	0.336982	4.51096	15.9776	0.000167119	0.130389	AT3G53540		unknown protein; LOCATED IN: plasma membrane; EXPRESSED IN: 24 plant structures; EXPRESSED DURING: 14 growth stages; CONTAINS InterPro DOMAIN/s: Protein of unknown function DUF3741 (InterPro:IPR022212); BEST Arabidopsis thaliana protein match is: Protein of unknown function (DUF3741) (TAIR:AT4G28760.2); Has 1710 Blast hits to 868 proteins in 206 species: Archae - 2; Bacteria - 409; Metazoa - 304;…
Ha412HOChr12g0565751	-1.20251	1.76039	15.9597	0.000168387	0.130389	AT5G38450	CYP735A1	cytochrome P450, family 735, subfamily A, polypeptide 1
Ha412HOChr09g0407511	0.406107	9.45412	15.8532	0.000176155	0.133373	AT1G50010	TUA2	tubulin alpha-2 chain
Ha412HOChr03g0099921	1.09972	4.0556	15.7672	0.000182696	0.135318	AT4G30440	GAE1	UDP-D-glucuronate 4-epimerase 1
Ha412HOChr11g0516041	0.491944	4.04975	15.6353	0.000193225	0.136983	AT1G29690	CAD1	MAC/Perforin domain-containing protein
Ha412HOChr02g0091111	0.279789	4.36168	15.604	0.000195814	0.136983	AT1G04780		Ankyrin repeat family protein
Ha412HOChr08g0328601	0.371475	3.55112	15.5897	0.000197006	0.136983	AT5G11860		SCP1-like small phosphatase 5
Ha412HOChr08g0328601	0.371475	3.55112	15.5897	0.000197006	0.136983	AT5G11860	SSP5	SCP1-like small phosphatase 5
Ha412HOChr08g0362561	1.40187	2.67355	15.2955	0.000223342	0.151207	AT5G54490	PBP1	pinoid-binding protein 1
Ha412HOChr03g0121361	0.20803	6.95416	15.216	0.000231068	0.151207	AT2G42590	GRF9, GF14 MU	general regulatory factor 9
Ha412HOChr03g0114291	0.348924	9.65141	15.1655	0.000236117	0.151207	AT1G50010	TUA2	tubulin alpha-2 chain
Ha412HOChr03g0112681	-2.71839	0.414126	15.1278	0.000239962	0.151207	NA	NA	NA
Ha412HOChr13g0630041	0.566598	3.68089	15.0658	0.000246437	0.151207	AT3G60370		FKBP-like peptidyl-prolyl cis-trans isomerase family protein
Ha412HOChr15g0734041	1.01189	2.53505	15.065	0.000246515	0.151207	AT3G47600	MYB94, ATMYBCP70, ATMYB94	myb domain protein 94
Ha412HOChr12g0560421	0.844296	1.63994	15.0461	0.000248528	0.151207	AT3G51550	FER	Malectin/receptor-like protein kinase family protein
Ha412HOChr17g0832351	0.34271	5.71152	14.9578	0.000258127	0.154292	AT4G38900		Basic-leucine zipper (bZIP) transcription factor family protein
Ha412HOChr17g0855931	-0.309022	6.47636	14.8857	0.000266261	0.154317	AT3G26100		Regulator of chromosome condensation (RCC1) family protein
Ha412HOChr09g0413121	0.599641	3.86464	14.7926	0.000277149	0.154317	AT3G29060		EXS (ERD1/XPR1/SYG1) family protein
Ha412HOChr15g0696121	0.373496	2.69584	14.7883	0.000277665	0.154317	NA	NA	NA
Ha412HOChr06g0262821	0.265146	4.79862	14.746	0.000282773	0.154317	AT5G59770		Protein-tyrosine phosphatase-like, PTPLA
Ha412HOChr06g0250871	0.380269	3.24979	14.6955	0.000288992	0.154317	AT1G08800		Protein of unknown function, DUF593
Ha412HOChr13g0610501	0.369365	4.58132	14.6929	0.000289326	0.154317	AT5G55220		trigger factor type chaperone family protein
Ha412HOChr04g0188541	0.379249	6.83742	14.6117	0.000299648	0.154317	AT3G52590	UBQ1, EMB2167, ERD16, HAP4	ubiquitin extension protein 1
Ha412HOChr11g0532781	0.382301	5.37631	14.6011	0.000301026	0.154317	AT3G16857	ARR1, RR1	response regulator 1
Ha412HOChr09g0387841	0.35314	4.29681	14.5977	0.00030146	0.154317	AT5G09420	ATTOC64-V, MTOM64, TOC64-V, OM64, AtmtOM64	translocon at the outer membrane of chloroplasts 64-V
Ha412HOChr12g0536251	1.03119	3.63789	14.5824	0.000303461	0.154317	AT3G07490	AGD11	ARF-GAP domain 11
Ha412HOChr01g0000831	0.3561	2.65999	14.4306	0.000324083	0.161877	AT2G38660		Amino acid dehydrogenase family protein
Ha412HOChr05g0216091	1.82555	-1.20553	14.404	0.000327831	0.161877	NA	NA	NA
Ha412HOChr02g0060061	0.671128	2.78085	14.2325	0.000353182	0.171904	AT4G33300	ADR1-L1	ADR1-like 1
Ha412HOChr09g0405661	-0.592898	6.01259	14.1913	0.000359564	0.172545	AT5G11720		Glycosyl hydrolases family 31 protein
Ha412HOChr16g0755221	-0.191443	6.74689	14.1284	0.000369557	0.173173	AT5G62810	PEX14, ATPEX14, PED2	peroxin 14
Ha412HOChr03g0133581	-0.83424	4.09596	14.1192	0.000371038	0.173173	NA	NA	NA
Ha412HOChr08g0331861	0.734747	1.00191	14.0479	0.000382751	0.176226	AT1G69310	WRKY57, ATWRKY57	WRKY DNA-binding protein 57
Ha412HOChr10g0471331	-1.82724	1.96286	13.9987	0.000391059	0.17765	AT1G72510		Protein of unknown function (DUF1677)
Ha412HOChr01g0000561	-0.341809	4.63061	13.9124	0.00040607	0.179274	AT3G08640		Protein of unknown function (DUF3411)
Ha412HOChr06g0261241	-0.26202	5.38551	13.8952	0.000409138	0.179274	AT5G13160	PBS1	Protein kinase superfamily protein
Ha412HOChr06g0265551	0.951943	2.04411	13.8743	0.000412888	0.179274	AT4G27290		S-locus lectin protein kinase family protein
Ha412HOChr15g0721571	-0.311342	5.11718	13.8305	0.000420887	0.179274	AT1G11480		eukaryotic translation initiation factor-related
Ha412HOChr09g0378531	-0.481694	5.11827	13.8302	0.000420943	0.179274	AT4G18780	CESA8, IRX1, ATCESA8, LEW2	cellulose synthase family protein
Ha412HOChr12g0545171	0.415603	3.62597	13.7943	0.000427601	0.179862	AT2G04660	APC2	anaphase-promoting complex/cyclosome 2
Ha412HOChr13g0611781	0.768819	2.40621	13.6994	0.000445761	0.17987	AT3G12920		SBP (S-ribonuclease binding protein) family protein
Ha412HOChr10g0471341	-0.375264	3.81141	13.6878	0.000448041	0.17987	AT3G13980		unknown protein; BEST Arabidopsis thaliana protein match is: unknown protein (TAIR:AT1G54200.1); Has 1485 Blast hits to 418 proteins in 98 species: Archae - 0; Bacteria - 6; Metazoa - 246; Fungi - 61; Plants - 107; Viruses - 6; Other Eukaryotes - 1059 (source: NCBI BLink).
Ha412HOChr04g0175091	-0.529953	5.34402	13.6851	0.00044857	0.17987	AT5G55160	SUM2, SUMO 2, SUMO2, ATSUMO2	small ubiquitin-like modifier 2
Ha412HOChr09g0395681	0.565157	5.40575	13.6833	0.000448926	0.17987	NA	NA	NA
Ha412HOChr05g0208201	1.75298	1.00746	13.6442	0.000456695	0.17987	AT5G57560	TCH4, XTH22	Xyloglucan endotransglucosylase/hydrolase family protein
Ha412HOChr01g0026061	0.416215	4.74139	13.6102	0.000463581	0.17987	AT4G18210	ATPUP10, PUP10	purine permease 10
Ha412HOChr13g0619081	1.3657	3.25104	13.6053	0.000464576	0.17987	AT3G16720	ATL2, TL2	TOXICOS EN LEVADURA 2
Ha412HOChr09g0419921	0.351896	4.9576	13.5573	0.000474484	0.181642	AT1G18580	GAUT11	galacturonosyltransferase 11
Ha412HOChr11g0500631	-0.300521	4.40003	13.5263	0.000480981	0.182083	AT1G07360		CCCH-type zinc fingerfamily protein with RNA-binding domain
Ha412HOChr12g0573511	-0.249194	4.98696	13.4278	0.00050232	0.186084	AT4G36960		RNA-binding (RRM/RBD/RNP motifs) family protein
Ha412HOChr13g0596251	0.510095	2.67149	13.4271	0.000502472	0.186084	AT2G28130		unknown protein; FUNCTIONS IN: molecular_function unknown; INVOLVED IN: biological_process unknown; LOCATED IN: cellular_component unknown; EXPRESSED IN: 25 plant structures; EXPRESSED DURING: 13 growth stages; Has 35333 Blast hits to 34131 proteins in 2444 species: Archae - 798; Bacteria - 22429; Metazoa - 974; Fungi - 991; Plants - 531; Viruses - 0; Other Eukaryotes - 9610 (source: NCBI BLink).
Ha412HOChr08g0338711	0.388846	4.15703	13.3994	0.000508633	0.18634	NA	NA	NA
Ha412HOChr12g0543181	0.414681	4.88059	13.3683	0.000515654	0.186903	AT3G16080		Zinc-binding ribosomal protein family protein
Ha412HOChr15g0701371	-0.264927	5.44074	13.3401	0.000522125	0.187256	AT4G12610	RAP74, ATRAP74	transcription activators;DNA binding;RNA polymerase II transcription factors;catalytics;transcription initiation factors
Ha412HOChr10g0460681	1.13378	1.65527	13.2851	0.000534947	0.189856	AT4G34419		unknown protein; BEST Arabidopsis thaliana protein match is: unknown protein (TAIR:AT3G19200.1).
Ha412HOChr04g0171131	0.723282	4.32428	13.2118	0.000552574	0.19409	AT3G03050	CSLD3, KJK, ATCSLD3	cellulose synthase-like D3
Ha412HOChr05g0202271	-0.3835	3.53203	13.1675	0.000563511	0.195912	AT5G20620	UBQ4	ubiquitin 4
Ha412HOChr06g0261971	-0.574008	2.8205	13.1357	0.000571506	0.196685	AT3G11920		glutaredoxin-related
Ha412HOChr10g0447681	0.547495	4.10266	13.037	0.00059706	0.203424	AT3G10190		Calcium-binding EF-hand family protein
Ha412HOChr11g0487671	0.58521	5.63909	13.0076	0.000604904	0.203712	AT1G78850		D-mannose binding lectin protein with Apple-like carbohydrate-binding domain
Ha412HOChr04g0157011	-0.379482	5.60627	12.972	0.000614529	0.203712	AT5G43060		Granulin repeat cysteine protease family protein
Ha412HOChr04g0183301	0.250261	5.80605	12.9672	0.000615843	0.203712	AT3G66654		Cyclophilin-like peptidyl-prolyl cis-trans isomerase family protein
Ha412HOChr04g0189371	-0.336379	5.66504	12.8866	0.000638313	0.205609	AT4G01070	GT72B1	UDP-Glycosyltransferase superfamily protein
Ha412HOChr04g0189371	-0.336379	5.66504	12.8866	0.000638313	0.205609	AT4G01070	GT72B1, UGT72B1	UDP-Glycosyltransferase superfamily protein
Ha412HOChr05g0217381	0.627361	1.47529	12.862	0.000645332	0.205609	AT1G11900		Tetratricopeptide repeat (TPR)-like superfamily protein
Ha412HOChr09g0412351	0.99341	0.663869	12.8342	0.000653374	0.205609	NA	NA	NA
Ha412HOChr04g0145961	-0.683629	2.94468	12.8261	0.00065572	0.205609	AT1G54200		unknown protein; BEST Arabidopsis thaliana protein match is: unknown protein (TAIR:AT3G13980.1); Has 1084 Blast hits to 581 proteins in 136 species: Archae - 0; Bacteria - 72; Metazoa - 212; Fungi - 78; Plants - 102; Viruses - 0; Other Eukaryotes - 620 (source: NCBI BLink).
Ha412HOChr07g0305521	1.80673	-0.922569	12.8118	0.000659907	0.205609	AT3G03280		unknown protein; FUNCTIONS IN: molecular_function unknown; INVOLVED IN: N-terminal protein myristoylation; LOCATED IN: cellular_component unknown; BEST Arabidopsis thaliana protein match is: unknown protein (TAIR:AT5G17350.1); Has 137 Blast hits to 137 proteins in 11 species: Archae - 0; Bacteria - 0; Metazoa - 0; Fungi - 0; Plants - 137; Viruses - 0; Other Eukaryotes - 0 (source: NCBI BLink).
Ha412HOChr09g0425701	-0.532584	4.35812	12.7716	0.000671831	0.205609	AT5G48930	HCT	hydroxycinnamoyl-CoA shikimate/quinate hydroxycinnamoyl transferase
Ha412HOChr12g0557641	0.422434	4.51067	12.7652	0.00067377	0.205609	AT1G60010		unknown protein; FUNCTIONS IN: molecular_function unknown; INVOLVED IN: N-terminal protein myristoylation; LOCATED IN: cellular_component unknown; EXPRESSED IN: 22 plant structures; EXPRESSED DURING: 13 growth stages; BEST Arabidopsis thaliana protein match is: unknown protein (TAIR:AT1G10530.1); Has 185 Blast hits to 185 proteins in 18 species: Archae - 0; Bacteria - 0; Metazoa - 0; Fungi - 3; P…
Ha412HOChr03g0092361	-0.497203	3.95974	12.7608	0.000675096	0.205609	AT3G43210	TES, ATNACK2, NACK2	ATP binding microtubule motor family protein
Ha412HOChr08g0340311	0.353141	4.87737	12.7581	0.000675889	0.205609	AT3G54810	BME3-ZF, BME3, GATA8	Plant-specific GATA-type zinc finger transcription factor family protein
Ha412HOChr14g0654421	0.240348	7.2339	12.6669	0.000703957	0.211328	AT1G04690	KAB1, KV-BETA1	potassium channel beta subunit 1
Ha412HOChr07g0312691	-0.562524	1.10267	12.6486	0.00070975	0.211328	AT3G09470		Major facilitator superfamily protein
Ha412HOChr17g0804491	0.464435	9.08044	12.6374	0.000713296	0.211328	AT5G12250	TUB6	beta-6 tubulin
Ha412HOChr17g0857851	0.276458	7.50877	12.5728	0.000734188	0.215301	AT5G39850		Ribosomal protein S4
Ha412HOChr02g0082421	-0.332759	2.95106	12.5572	0.000739344	0.215301	AT2G37150		RING/U-box superfamily protein
Ha412HOChr01g0037721	0.290121	3.61127	12.5322	0.000747641	0.215484	AT2G43945		unknown protein; LOCATED IN: chloroplast; BEST Arabidopsis thaliana protein match is: unknown protein (TAIR:AT3G59870.1); Has 292 Blast hits to 292 proteins in 84 species: Archae - 0; Bacteria - 122; Metazoa - 0; Fungi - 0; Plants - 46; Viruses - 0; Other Eukaryotes - 124 (source: NCBI BLink).
Ha412HOChr11g0489321	0.50356	2.60396	12.5174	0.000752622	0.215484	NA	NA	NA
Ha412HOChr17g0828411	0.519492	3.75473	12.4851	0.00076359	0.216802	AT3G26980	MUB4	membrane-anchored ubiquitin-fold protein 4 precursor
Ha412HOChr12g0569841	-0.293527	5.4295	12.4556	0.000773732	0.217866	AT4G02590	UNE12	basic helix-loop-helix (bHLH) DNA-binding superfamily protein
Ha412HOChr12g0538511	0.291521	5.1579	12.3892	0.00079711	0.221525	AT5G56750	NDL1	N-MYC downregulated-like 1
Ha412HOChr13g0619701	1.77045	0.185248	12.3636	0.000806343	0.221525	AT1G21910	DREB26	Integrase-type DNA-binding superfamily protein
Ha412HOChr08g0369701	0.28706	4.54914	12.3467	0.000812469	0.221525	AT3G06430	EMB2750	Tetratricopeptide repeat (TPR)-like superfamily protein
Ha412HOChr07g0326041	0.515712	3.41084	12.3259	0.000820096	0.221525	AT5G24010		Protein kinase superfamily protein
Ha412HOChr09g0405701	-0.316934	3.79913	12.3123	0.000825141	0.221525	AT5G49610		F-box family protein
Ha412HOChr05g0241581	7.67939	-0.859473	12.4124	0.000825736	0.221525	NA	NA	NA
Ha412HOChr01g0033021	-3.46315	-1.99963	12.2434	0.00085107	0.224904	AT5G60770	ATNRT2.4, NRT2.4	nitrate transporter 2.4
Ha412HOChr16g0775171	0.399009	2.48182	12.2422	0.000851533	0.224904	NA	NA	NA
Ha412HOChr12g0534881	0.384033	6.23531	12.2132	0.000862725	0.226107	AT4G14320		Zinc-binding ribosomal protein family protein
Ha412HOChr03g0130921	0.371625	3.9485	12.1825	0.000874757	0.22751	AT4G19130		Replication factor-A protein 1-related
Ha412HOChr09g0413391	0.421039	10.2114	12.1176	0.000900706	0.232039	AT1G69530	EXPA1	expansin A1
Ha412HOChr09g0413391	0.421039	10.2114	12.1176	0.000900706	0.232039	AT1G69530	ATEXPA1, EXP1, AT-EXP1, ATEXP1, ATHEXP ALPHA 1.2, EXPA1	expansin A1
Ha412HOChr02g0090731	0.470444	4.49342	12.0927	0.000910874	0.232039	AT3G23740		unknown protein; FUNCTIONS IN: molecular_function unknown; INVOLVED IN: biological_process unknown; LOCATED IN: chloroplast; EXPRESSED IN: 9 plant structures; EXPRESSED DURING: C globular stage, F mature embryo stage, petal differentiation and expansion stage, E expanded cotyledon stage, D bilateral stage; BEST Arabidopsis thaliana protein match is: unknown protein (TAIR:AT4G14120.1); Has 155 Bla…
Ha412HOChr16g0802161	0.690383	2.20129	12.0885	0.000912602	0.232039	AT5G66210	CPK28	calcium-dependent protein kinase 28
Ha412HOChr11g0525241	0.376739	4.80957	12.0019	0.000948962	0.235707	AT3G19170	PREP1	presequence protease 1
Ha412HOChr11g0525241	0.376739	4.80957	12.0019	0.000948962	0.235707	AT3G19170	ATPREP1, ATZNMP, PREP1	presequence protease 1
Ha412HOChr02g0079781	0.442874	3.75183	11.9618	0.000966337	0.235707	AT5G49300	GATA16	GATA transcription factor 16
Ha412HOChr16g0750881	-2.86942	-1.79193	11.9274	0.000981469	0.235707	AT5G11590	TINY2	Integrase-type DNA-binding superfamily protein
Ha412HOChr04g0196321	-0.364524	4.40244	11.9184	0.000985506	0.235707	AT2G06530	VPS2.1	SNF7 family protein
Ha412HOChr11g0482381	0.702334	3.77797	11.9137	0.000987587	0.235707	AT1G66400	CML23	calmodulin like 23
Ha412HOChr03g0099541	-0.300639	8.27198	11.9077	0.000990275	0.235707	AT1G09160		Protein phosphatase 2C family protein
Ha412HOChr02g0090811	0.478909	4.98085	11.907	0.000990599	0.235707	AT3G23830	GR-RBP4, GRP4	glycine-rich RNA-binding protein 4
Ha412HOChr08g0335351	-0.30382	6.12846	11.8998	0.000993819	0.235707	AT3G22200	POP2, GABA-T, HER1	Pyridoxal phosphate (PLP)-dependent transferases superfamily protein
Ha412HOChr08g0335351	-0.30382	6.12846	11.8998	0.000993819	0.235707	AT3G22200	POP2	Pyridoxal phosphate (PLP)-dependent transferases superfamily protein
Ha412HOChr15g0732711	-0.324436	8.44215	11.8923	0.000997192	0.235707	AT3G01540	DRH1, ATDRH1	DEAD box RNA helicase 1
Ha412HOChr04g0185651	0.277104	4.6842	11.8871	0.000999562	0.235707	AT1G03110	TRM82, AtTRM82	Transducin/WD40 repeat-like superfamily protein
Ha412HOChr04g0189241	-0.322718	4.93038	11.8792	0.00100312	0.235707	AT2G46270	GBF3	G-box binding factor 3
Ha412HOChr11g0518671	0.48377	3.78055	11.8353	0.0010233	0.2388	AT5G08720		CONTAINS InterPro DOMAIN/s: Streptomyces cyclase/dehydrase (InterPro:IPR005031); BEST Arabidopsis thaliana protein match is: Polyketide cyclase / dehydrase and lipid transport protein (TAIR:AT4G01650.1); Has 30201 Blast hits to 17322 proteins in 780 species: Archae - 12; Bacteria - 1396; Metazoa - 17338; Fungi - 3422; Plants - 5037; Viruses - 0; Other Eukaryotes - 2996 (source: NCBI BLink).
Ha412HOChr10g0478241	0.686104	2.03458	11.7926	0.0010433	0.241811	NA	NA	NA
Ha412HOChr11g0524781	-0.427048	2.69949	11.7223	0.00107712	0.245034	AT1G75700	HVA22G	HVA22-like protein G
Ha412HOChr14g0679361	-0.504572	3.86912	11.6835	0.00109626	0.245034	AT2G37390	NAKR2	Chloroplast-targeted copper chaperone protein
Ha412HOChr03g0092881	-0.646225	2.15055	11.6807	0.00109765	0.245034	AT2G19570	CDA1, AT-CDA1, DESZ	cytidine deaminase 1
Ha412HOChr09g0422211	0.368778	4.72613	11.6725	0.00110175	0.245034	AT5G62570		Calmodulin binding protein-like
Ha412HOChr13g0592251	-0.844993	1.07247	11.6716	0.00110219	0.245034	AT2G45550	CYP76C4	cytochrome P450, family 76, subfamily C, polypeptide 4
Ha412HOChr16g0773161	6.13285	-0.936535	13.6347	0.00110799	0.245034	AT1G76490	HMG1, HMGR1, AtHMGR1	hydroxy methylglutaryl CoA reductase 1
Ha412HOChr16g0783631	0.398032	5.59277	11.6363	0.00112004	0.245034	AT2G42740	RPL16A	ribosomal protein large subunit 16A
Ha412HOChr07g0295831	-0.249951	5.05564	11.6351	0.00112061	0.245034	AT3G06483	PDK, ATPDHK	pyruvate dehydrogenase kinase
Ha412HOChr12g0556971	0.278499	6.25305	11.6326	0.00112193	0.245034	AT1G74270		Ribosomal protein L35Ae family protein
Ha412HOChr15g0699571	0.588664	2.04812	11.5735	0.00115248	0.247706	AT4G20325		FUNCTIONS IN: molecular_function unknown; INVOLVED IN: biological_process unknown; LOCATED IN: nucleus; CONTAINS InterPro DOMAIN/s: Ribonuclease H2, subunit B (InterPro:IPR019024); Has 30201 Blast hits to 17322 proteins in 780 species: Archae - 12; Bacteria - 1396; Metazoa - 17338; Fungi - 3422; Plants - 5037; Viruses - 0; Other Eukaryotes - 2996 (source: NCBI BLink).
Ha412HOChr10g0474741	-0.233438	4.87889	11.5724	0.00115308	0.247706	AT3G15880	WSIP2, TPR4	WUS-interacting protein 2
Ha412HOChr10g0474741	-0.233438	4.87889	11.5724	0.00115308	0.247706	AT3G15880	WSIP2	WUS-interacting protein 2
Ha412HOChr15g0702721	0.357964	4.14248	11.5313	0.00117488	0.247706	AT3G14470		NB-ARC domain-containing disease resistance protein
Ha412HOChr13g0593881	0.447442	5.38573	11.5183	0.00118184	0.247706	AT2G16440	MCM4	Minichromosome maintenance (MCM2/3/5) family protein
Ha412HOChr04g0191001	0.44354	3.12323	11.5152	0.00118349	0.247706	NA	NA	NA
Ha412HOChr07g0315601	0.382329	6.52845	11.5123	0.00118509	0.247706	AT2G27710		60S acidic ribosomal protein family
Ha412HOChr03g0145001	-1.72082	2.40672	11.492	0.00119613	0.247706	AT2G46630		unknown protein; LOCATED IN: chloroplast; EXPRESSED IN: 22 plant structures; EXPRESSED DURING: 13 growth stages; Has 110095 Blast hits to 59224 proteins in 2216 species: Archae - 177; Bacteria - 15429; Metazoa - 38345; Fungi - 18843; Plants - 13341; Viruses - 3084; Other Eukaryotes - 20876 (source: NCBI BLink).
Ha412HOChr02g0086151	1.06234	0.528576	11.4836	0.00120069	0.247706	AT2G36430		Plant protein of unknown function (DUF247)
Ha412HOChr08g0356161	-0.471511	5.30094	11.4613	0.00121296	0.247706	AT2G29670		Tetratricopeptide repeat (TPR)-like superfamily protein
Ha412HOChr04g0147921	0.981333	1.1867	11.4425	0.00122341	0.247706	AT1G04250	AXR3, IAA17	AUX/IAA transcriptional regulator family protein
Ha412HOChr16g0782611	0.548289	4.84454	11.4186	0.00123682	0.247706	AT5G45960		GDSL-like Lipase/Acylhydrolase superfamily protein
Ha412HOChr04g0193751	-0.41352	2.80967	11.4181	0.00123713	0.247706	AT5G44280	ATRING1A, RING1A	RING 1A
Ha412HOChr03g0139741	0.320305	7.92116	11.4166	0.00123799	0.247706	AT4G34670		Ribosomal protein S3Ae
Ha412HOChr08g0330441	-0.702936	5.9453	11.4047	0.00124474	0.247706	NA	NA	NA
Ha412HOChr11g0525811	0.694419	1.72689	11.3979	0.00124859	0.247706	AT1G24030		Protein kinase superfamily protein
Ha412HOChr14g0676721	0.397807	4.24945	11.3946	0.00125049	0.247706	AT3G26670		Protein of unknown function (DUF803)
Ha412HOChr11g0502751	-0.284692	3.7842	11.3064	0.00130193	0.256404	AT3G05580		Calcineurin-like metallo-phosphoesterase superfamily protein
Ha412HOChr03g0141281	0.43551	6.47574	11.2871	0.00131349	0.257195	AT4G30800		Nucleic acid-binding, OB-fold-like protein
Ha412HOChr15g0738361	0.910021	0.981419	11.2645	0.00132715	0.258385	AT2G40290		Eukaryotic translation initiation factor 2 subunit 1
Ha412HOChr03g0139601	-0.239636	4.87881	11.2491	0.00133654	0.258397	AT4G17570	GATA26	GATA transcription factor 26
Ha412HOChr12g0565241	-0.259925	5.37145	11.2375	0.00134365	0.258397	AT1G13750		Purple acid phosphatases superfamily protein
Ha412HOChr02g0068011	-0.549	7.19139	11.2273	0.00134996	0.258397	AT1G22710	SUC2, SUT1, ATSUC2	sucrose-proton symporter 2
Ha412HOChr05g0213001	0.344452	6.6512	11.2085	0.00136165	0.259178	AT3G25520	ATL5	ribosomal protein L5
Ha412HOChr05g0213001	0.344452	6.6512	11.2085	0.00136165	0.259178	AT3G25520	ATL5, PGY3, OLI5, RPL5A	ribosomal protein L5
Ha412HOChr05g0201851	-0.890096	1.54222	11.194	0.00137075	0.25946	NA	NA	NA
Ha412HOChr10g0467601	-0.327116	4.20727	11.1814	0.00137867	0.259518	AT4G29950		Ypt/Rab-GAP domain of gyp1p superfamily protein
Ha412HOChr02g0070371	0.884149	1.62186	11.1616	0.00139123	0.259901	AT4G08950	EXO	Phosphate-responsive 1 family protein
Ha412HOChr16g0753761	0.589716	2.63927	11.1542	0.00139596	0.259901	AT1G74650	ATY13, ATMYB31, MYB31	myb domain protein 31
Ha412HOChr04g0175801	3.06652	-1.8554	11.1292	0.00141211	0.261478	AT4G28780		GDSL-like Lipase/Acylhydrolase superfamily protein
Ha412HOChr16g0790151	0.337487	4.14873	11.0958	0.00143391	0.26408	AT5G28680	ANX2	Malectin/receptor-like protein kinase family protein
Ha412HOChr05g0231751	0.282193	8.91071	11.0686	0.00145195	0.265965	NA	NA	NA
Ha412HOChr16g0788741	0.194445	8.57615	11.0324	0.00147636	0.26899	AT5G26667	PYR6	P-loop containing nucleoside triphosphate hydrolases superfamily protein
Ha412HOChr06g0260881	0.427855	3.53169	11.0113	0.00149076	0.270055	AT1G67630	POLA2	DNA polymerase alpha 2
Ha412HOChr16g0779411	0.261058	5.46613	11.0006	0.00149806	0.270055	AT1G61900		unknown protein; FUNCTIONS IN: molecular_function unknown; INVOLVED IN: biological_process unknown; LOCATED IN: anchored to plasma membrane, plasma membrane, anchored to membrane; EXPRESSED IN: 23 plant structures; EXPRESSED DURING: 13 growth stages; BEST Arabidopsis thaliana protein match is: unknown protein (TAIR:AT2G30700.1); Has 65 Blast hits to 65 proteins in 12 species: Archae - 0; Bacteria…
Ha412HOChr16g0779411	0.261058	5.46613	11.0006	0.00149806	0.270055	AT1G61900		unknown protein; FUNCTIONS IN: molecular_function unknown; INVOLVED IN: biological_process unknown; LOCATED IN: anchored to plasma membrane, plasma membrane, anchored to membrane; EXPRESSED IN: 23 plant structures; EXPRESSED DURING: 13 growth stages; BEST Arabidopsis thaliana protein match is: unknown protein (TAIR:AT2G30700.1); Has 35333 Blast hits to 34131 proteins in 2444 species: Archae - 798…
Ha412HOChr16g0779411	0.261058	5.46613	11.0006	0.00149806	0.270055	AT1G61900		unknown protein; BEST Arabidopsis thaliana protein match is: unknown protein (TAIR:AT2G30700.1).
Ha412HOChr03g0139841	-0.406475	2.43972	10.9553	0.00152968	0.273933	AT5G47090		unknown protein; CONTAINS InterPro DOMAIN/s: Protein of unknown function DUF2052, coiled-coil (InterPro:IPR018613); Has 30201 Blast hits to 17322 proteins in 780 species: Archae - 12; Bacteria - 1396; Metazoa - 17338; Fungi - 3422; Plants - 5037; Viruses - 0; Other Eukaryotes - 2996 (source: NCBI BLink).
Ha412HOChr03g0111261	-0.53458	2.05807	10.9468	0.00153565	0.273933	AT4G23500		Pectin lyase-like superfamily protein
Ha412HOChr11g0498681	0.566183	2.03389	10.9313	0.0015467	0.274466	NA	NA	NA
Ha412HOChr11g0501331	-0.63047	1.87868	10.8982	0.00157045	0.27675	AT1G34060		Pyridoxal phosphate (PLP)-dependent transferases superfamily protein
Ha412HOChr05g0235291	0.50376	2.43046	10.8908	0.00157581	0.27675	AT3G03000		EF hand calcium-binding protein family
Ha412HOChr07g0309971	-0.809064	2.83578	10.8539	0.00160287	0.278778	NA	NA	NA
Ha412HOChr07g0311771	0.313382	5.53591	10.835	0.00161696	0.278778	AT5G02960		Ribosomal protein S12/S23 family protein
Ha412HOChr03g0102901	-0.418463	3.59694	10.8309	0.00161996	0.278778	AT5G57180	CIA2	chloroplast import apparatus 2
Ha412HOChr04g0195361	0.38389	4.00727	10.8255	0.00162407	0.278778	AT5G01090		Concanavalin A-like lectin family protein
Ha412HOChr05g0231961	-0.335619	6.71011	10.8199	0.00162827	0.278778	AT1G19600		pfkB-like carbohydrate kinase family protein
Ha412HOChr08g0339651	-0.912535	0.848263	10.8067	0.0016382	0.279076	AT5G04310		Pectin lyase-like superfamily protein
Ha412HOChr17g0810041	0.684784	3.03909	10.7069	0.00171555	0.290798	NA	NA	NA
Ha412HOChr05g0232111	-0.277112	9.34171	10.686	0.00173222	0.291497	AT2G30620		winged-helix DNA-binding transcription factor family protein
Ha412HOChr12g0558821	0.311622	4.32392	10.6804	0.00173678	0.291497	AT1G67690		Zincin-like metalloproteases family protein
Ha412HOChr10g0474641	0.727446	3.88045	10.649	0.00176216	0.294064	AT3G07490	AGD11	ARF-GAP domain 11
Ha412HOChr03g0133751	-0.689269	6.50307	10.6354	0.00177331	0.294064	AT4G14690	ELIP2	Chlorophyll A-B binding family protein
Ha412HOChr16g0757931	-0.911939	1.47891	10.626	0.00178107	0.294064	NA	NA	NA
Ha412HOChr06g0282901	0.559457	2.05126	10.6163	0.0017891	0.294064	AT5G41880	POLA3, POLA4	DNA primases;DNA primases
Ha412HOChr12g0541711	-0.291754	5.90116	10.6089	0.00179523	0.294064	AT3G21220	ATMKK5, ATMAP2K_ALPHA, MAP2K_A, MKK5, ATMEK5, MEK5	MAP kinase kinase 5
Ha412HOChr03g0133811	-0.550075	7.42641	10.5635	0.00183345	0.298888	AT3G22840	ELIP1, ELIP	Chlorophyll A-B binding family protein
Ha412HOChr01g0047011	0.285994	7.28081	10.5373	0.00185595	0.300539	AT1G33140	PGY2	Ribosomal protein L6 family
Ha412HOChr04g0174231	0.326108	4.93524	10.5312	0.00186122	0.300539	AT3G07330	ATCSLC06, CSLC06, ATCSLC6, CSLC6	Cellulose-synthase-like C6
Ha412HOChr02g0090751	0.43235	3.42182	10.5044	0.00188453	0.302693	AT3G23805	RALFL24	ralf-like 24
Ha412HOChr03g0131421	0.254272	4.41946	10.4858	0.00190082	0.302693	AT4G31120	SKB1, ATPRMT5	SHK1 binding protein 1
Ha412HOChr03g0131421	0.254272	4.41946	10.4858	0.00190082	0.302693	AT4G31120	PRMT5	SHK1 binding protein 1
Ha412HOChr11g0516431	0.428352	3.84904	10.4772	0.00190852	0.302693	AT1G04730	CTF18	P-loop containing nucleoside triphosphate hydrolases superfamily protein
Ha412HOChr06g0273641	0.330639	7.20532	10.4745	0.00191085	0.302693	AT5G58420		Ribosomal protein S4 (RPS4A) family protein
Ha412HOChr00c00009g0858831	0.370361	3.33424	10.4647	0.00191964	0.302693	AT4G22850		SNARE associated Golgi protein family
Ha412HOChr12g0547111	0.444998	2.36909	10.4555	0.00192787	0.302693	AT4G18520		Pentatricopeptide repeat (PPR) superfamily protein
Ha412HOChr15g0743391	0.703912	2.54406	10.443	0.00193908	0.303056	AT5G52780		Protein of unknown function (DUF3464)
Ha412HOChr15g0739171	-0.166646	6.19694	10.4072	0.00197166	0.3064	AT1G18260		HCP-like superfamily protein
Ha412HOChr06g0285471	-1.05222	1.19469	10.3953	0.00198261	0.3064	AT5G36930		Disease resistance protein (TIR-NBS-LRR class) family
Ha412HOChr17g0837951	0.400659	8.69973	10.3833	0.00199374	0.3064	ATCG01050	NDHD	NADH-Ubiquinone/plastoquinone (complex I) protein
Ha412HOChr14g0660731	0.49314	2.98378	10.3709	0.00200525	0.3064	AT3G58490		Phosphatidic acid phosphatase (PAP2) family protein
Ha412HOChr11g0500671	0.775721	3.18456	10.3677	0.00200824	0.3064	AT2G29420	ATGSTU7, GST25, GSTU7	glutathione S-transferase tau 7
Ha412HOChr09g0377461	0.953984	0.430566	10.3611	0.00201443	0.3064	NA	NA	NA
Ha412HOChr12g0556311	0.428917	2.35855	10.3354	0.00203872	0.306641	NA	NA	NA
Ha412HOChr06g0253721	-0.238687	5.33665	10.3323	0.00204172	0.306641	AT3G61600	ATPOB1, POB1	POZ/BTB containin G-protein 1
Ha412HOChr13g0623841	-0.250968	4.77915	10.3309	0.00204302	0.306641	AT4G17570	GATA26	GATA transcription factor 26
Ha412HOChr07g0305551	0.301962	3.75974	10.2909	0.00208147	0.310283	AT3G14470		NB-ARC domain-containing disease resistance protein
Ha412HOChr03g0107081	0.344699	3.01035	10.2834	0.00208875	0.310283	AT3G05710	SYP43, ATSYP43	syntaxin of plants 43
Ha412HOChr04g0148081	-0.668511	3.84642	10.2774	0.0020946	0.310283	AT1G52760	LysoPL2	lysophospholipase 2
Ha412HOChr09g0409941	-0.298088	5.6061	10.2388	0.00213276	0.311554	AT4G33985		Protein of unknown function (DUF1685)
Ha412HOChr04g0161251	0.463364	2.36688	10.2368	0.00213478	0.311554	AT1G48960		Adenine nucleotide alpha hydrolases-like superfamily protein
Ha412HOChr06g0270351	0.404089	4.78327	10.2362	0.00213536	0.311554	AT3G07470		Protein of unknown function, DUF538
Ha412HOChr03g0106171	0.548473	2.00848	10.2318	0.00213975	0.311554	AT1G17745	PGDH	D-3-phosphoglycerate dehydrogenase
Ha412HOChr03g0143411	0.700683	2.85299	10.2183	0.00215323	0.312181	AT2G26640	KCS11	3-ketoacyl-CoA synthase 11
Ha412HOChr01g0023361	0.554718	2.88096	10.1749	0.00219736	0.316514	AT3G07470		Protein of unknown function, DUF538
Ha412HOChr10g0472981	0.362566	2.48878	10.1707	0.00220169	0.316514	AT4G30720		FAD/NAD(P)-binding oxidoreductase family protein
Ha412HOChr10g0466741	0.378667	5.99967	10.1591	0.00221371	0.316904	AT4G14320		Zinc-binding ribosomal protein family protein
Ha412HOChr14g0689301	-0.540255	6.92643	10.1405	0.00223301	0.31796	AT2G40610	ATEXPA8, EXP8, ATEXP8, ATHEXP ALPHA 1.11, EXPA8	expansin A8
Ha412HOChr06g0247011	0.257282	4.18952	10.1341	0.00223975	0.31796	AT1G63160	RFC2	replication factor C 2
Ha412HOChr04g0187431	-0.51681	3.05008	10.1028	0.00227279	0.321313	AT5G13000	ATGSL12, gsl12	glucan synthase-like 12
Ha412HOChr16g0752091	0.391317	3.26597	10.0753	0.00230228	0.324136	AT5G08180		Ribosomal protein L7Ae/L30e/S12e/Gadd45 family protein
Ha412HOChr14g0692461	0.290017	6.26943	10.0433	0.0023371	0.325522	AT5G52920	PKP1, PKP-BETA1, PKP2	plastidic pyruvate kinase beta subunit 1
Ha412HOChr15g0736551	1.071	4.41581	10.0388	0.00234208	0.325522	AT5G66900		Disease resistance protein (CC-NBS-LRR class) family
Ha412HOChr09g0428601	0.506022	8.66509	10.0287	0.00235312	0.325522	AT3G16370		GDSL-like Lipase/Acylhydrolase superfamily protein
Ha412HOChr06g0279961	1.32925	0.0182506	10.0256	0.00235657	0.325522	AT4G30520		Leucine-rich repeat protein kinase family protein
Ha412HOChr17g0837891	0.85509	2.37394	10.0165	0.00236671	0.325522	ATCG01130	YCF1.2	Ycf1 protein
Ha412HOChr11g0498761	0.217335	5.27287	9.98841	0.00239808	0.325522	AT3G19720	ARC5, DRP5B	P-loop containing nucleoside triphosphate hydrolases superfamily protein
Ha412HOChr11g0498761	0.217335	5.27287	9.98841	0.00239808	0.325522	AT3G19720	ARC5	P-loop containing nucleoside triphosphate hydrolases superfamily protein
Ha412HOChr13g0627661	0.642677	1.24769	9.98739	0.00239923	0.325522	NA	NA	NA
Ha412HOChr16g0770761	-0.336133	4.34377	9.98198	0.00240533	0.325522	AT5G58040	ATFIP1[V], FIPS5, ATFIPS5, FIP1[V]	homolog of yeast FIP1 [V]
Ha412HOChr03g0100081	0.298819	5.83892	9.9761	0.00241198	0.325522	AT5G07350	Tudor1, AtTudor1, TSN1	TUDOR-SN protein 1
Ha412HOChr10g0444991	0.240754	5.84074	9.97297	0.00241553	0.325522	AT5G06700	TBR	Plant protein of unknown function (DUF828)
Ha412HOChr01g0046631	0.232373	5.57399	9.97148	0.00241722	0.325522	AT3G16857	ARR1, RR1	response regulator 1
Ha412HOChr15g0742501	-0.513977	6.90639	9.95079	0.00244083	0.326746	AT1G65840	ATPAO4, PAO4	polyamine oxidase 4
Ha412HOChr02g0086901	0.321449	5.40967	9.93853	0.00245493	0.326746	AT5G52560	ATUSP, USP	UDP-sugar pyrophosphorylase
Ha412HOChr04g0165941	0.698911	0.840532	9.92848	0.00246656	0.326746	AT1G08070	OTP82	Tetratricopeptide repeat (TPR)-like superfamily protein
Ha412HOChr14g0633691	0.23614	5.24813	9.9238	0.00247199	0.326746	AT1G42960		expressed protein localized to the inner membrane of the chloroplast.
Ha412HOChr16g0766021	0.314582	6.88035	9.92185	0.00247426	0.326746	AT3G25520	ATL5	ribosomal protein L5
Ha412HOChr16g0766021	0.314582	6.88035	9.92185	0.00247426	0.326746	AT3G25520	ATL5, PGY3, OLI5, RPL5A	ribosomal protein L5
Ha412HOChr09g0407581	0.535357	2.09212	9.90679	0.00249184	0.327315	NA	NA	NA
Ha412HOChr12g0580441	-0.253384	3.95286	9.89	0.00251159	0.327315	AT3G26100		Regulator of chromosome condensation (RCC1) family protein
Ha412HOChr15g0702991	-0.295792	8.03636	9.88544	0.00251699	0.327315	AT4G05320	UBQ10	polyubiquitin 10
Ha412HOChr07g0317651	-0.966573	4.10771	9.88543	0.002517	0.327315	AT3G28345		ABC transporter family protein
Ha412HOChr16g0775901	0.715266	2.87951	9.85961	0.00254777	0.330058	AT5G64170		dentin sialophosphoprotein-related
Ha412HOChr09g0398871	0.188173	6.26603	9.83341	0.0025794	0.330507	AT3G01810		FUNCTIONS IN: molecular_function unknown; INVOLVED IN: biological_process unknown; LOCATED IN: plasma membrane; EXPRESSED IN: 21 plant structures; EXPRESSED DURING: 13 growth stages; BEST Arabidopsis thaliana protein match is: nucleolar protein gar2-related (TAIR:AT2G42320.2); Has 1327 Blast hits to 470 proteins in 132 species: Archae - 2; Bacteria - 131; Metazoa - 139; Fungi - 114; Plants - 114;…
Ha412HOChr09g0398871	0.188173	6.26603	9.83341	0.0025794	0.330507	AT3G01810		FUNCTIONS IN: molecular_function unknown; INVOLVED IN: biological_process unknown; LOCATED IN: plasma membrane; EXPRESSED IN: 21 plant structures; EXPRESSED DURING: 13 growth stages; BEST Arabidopsis thaliana protein match is: nucleolar protein gar2-related (TAIR:AT2G42320.2); Has 1232 Blast hits to 443 proteins in 120 species: Archae - 2; Bacteria - 119; Metazoa - 136; Fungi - 117; Plants - 114;…
Ha412HOChr09g0398871	0.188173	6.26603	9.83341	0.0025794	0.330507	AT3G01810		FUNCTIONS IN: molecular_function unknown; INVOLVED IN: biological_process unknown; EXPRESSED IN: 21 plant structures; EXPRESSED DURING: 13 growth stages; BEST Arabidopsis thaliana protein match is: nucleolar protein gar2-related (TAIR:AT2G42320.2).
Ha412HOChr13g0595381	5.49582	-1.89956	9.96409	0.00259845	0.330507	AT3G16990		Haem oxygenase-like, multi-helical
Ha412HOChr08g0339831	0.418423	2.66302	9.79495	0.00262657	0.330507	NA	NA	NA
Ha412HOChr05g0237821	-0.175412	6.49221	9.79424	0.00262745	0.330507	AT5G50380	ATEXO70F1, EXO70F1	exocyst subunit exo70 family protein F1
Ha412HOChr01g0041911	0.144196	6.29135	9.7912	0.00263122	0.330507	AT3G53570	AFC1, AME2, FC1	FUS3-complementing gene 1
Ha412HOChr17g0818561	0.283184	6.43094	9.78142	0.00264338	0.330507	AT1G05260	RCI3, RCI3A	Peroxidase superfamily protein
Ha412HOChr06g0261881	0.401286	6.11373	9.77081	0.00265664	0.330507	AT1G44900	MCM2	minichromosome maintenance (MCM2/3/5) family protein
Ha412HOChr06g0261881	0.401286	6.11373	9.77081	0.00265664	0.330507	AT1G44900	MCM2, ATMCM2	minichromosome maintenance (MCM2/3/5) family protein
Ha412HOChr11g0510961	-0.268034	5.71134	9.76285	0.00266663	0.330507	AT2G47970		Nuclear pore localisation protein NPL4
Ha412HOChr09g0403511	-0.184331	5.46664	9.75096	0.00268162	0.330507	AT5G65110	ACX2, ATACX2	acyl-CoA oxidase 2
Ha412HOChr02g0064891	0.416689	3.53815	9.74604	0.00268786	0.330507	ATCG00440	NDHC	NADH:ubiquinone/plastoquinone oxidoreductase, chain 3 protein
Ha412HOChr14g0665001	-2.42713	0.841756	9.73636	0.00270016	0.330507	AT4G38250		Transmembrane amino acid transporter family protein
Ha412HOChr16g0784101	0.298753	7.91926	9.73507	0.0027018	0.330507	AT3G14840		Leucine-rich repeat transmembrane protein kinase
Ha412HOChr10g0448391	1.1169	1.87793	9.73505	0.00270183	0.330507	NA	NA	NA
Ha412HOChr12g0536221	0.38826	3.10981	9.73246	0.00270513	0.330507	NA	NA	NA
Ha412HOChr17g0814191	0.38607	3.55638	9.72581	0.00271364	0.330507	AT5G13200		GRAM domain family protein
Ha412HOChr14g0689231	0.556438	1.75613	9.72405	0.0027159	0.330507	AT3G23250	MYB15, ATY19, ATMYB15	myb domain protein 15
Ha412HOChr17g0836991	-0.665808	2.25449	9.72385	0.00271615	0.330507	NA	NA	NA
Ha412HOChr11g0529971	0.416041	5.62347	9.71376	0.00272912	0.330903	AT3G45600	TET3	tetraspanin3
Ha412HOChr04g0161091	0.238191	7.92011	9.69532	0.00275299	0.332315	AT3G62870		Ribosomal protein L7Ae/L30e/S12e/Gadd45 family protein
Ha412HOChr03g0110131	-0.236494	4.89919	9.68811	0.00276239	0.332315	AT1G79270	ECT8	evolutionarily conserved C-terminal region 8
Ha412HOChr12g0549161	0.540968	4.37715	9.68226	0.00277003	0.332315	AT1G13260	RAV1, EDF4	related to ABI3/VP1 1
Ha412HOChr03g0128841	0.368644	7.0351	9.66401	0.00279402	0.333547	AT5G56950	NFA03, NFA3, NAP1;3	nucleosome assembly protein 1;3
Ha412HOChr15g0723201	-0.186649	5.6015	9.65958	0.00279987	0.333547	AT3G51370		Protein phosphatase 2C family protein
Ha412HOChr03g0092291	-0.703384	2.73367	9.61997	0.00285281	0.337256	AT2G06255	ELF4-L3	ELF4-like 3
Ha412HOChr03g0124851	0.27422	7.89712	9.61614	0.00285799	0.337256	AT5G59240		Ribosomal protein S8e family protein
Ha412HOChr13g0609391	-6.24035	-1.91253	9.95715	0.00286905	0.337256	AT5G54280	ATM2, ATMYOS1, ATM4	myosin 2
Ha412HOChr08g0326941	-0.277705	7.76743	9.60328	0.00287543	0.337256	AT1G23740		Oxidoreductase, zinc-binding dehydrogenase family protein
Ha412HOChr10g0474421	0.51895	4.21479	9.59956	0.0028805	0.337256	AT5G20270	HHP1	heptahelical transmembrane protein1
Ha412HOChr13g0619301	-0.288761	5.59193	9.55231	0.00294567	0.342178	AT5G46640		AT hook motif DNA-binding family protein
Ha412HOChr13g0604151	0.438312	4.27171	9.55205	0.00294604	0.342178	NA	NA	NA
Ha412HOChr10g0472241	-0.252879	3.79533	9.54704	0.00295303	0.342178	AT1G79870		D-isomer specific 2-hydroxyacid dehydrogenase family protein
Ha412HOChr06g0281801	0.603257	6.91031	9.54013	0.00296271	0.342178	AT5G33370		GDSL-like Lipase/Acylhydrolase superfamily protein
Ha412HOChr03g0131531	0.605347	1.30199	9.52945	0.00297775	0.342285	AT3G14470		NB-ARC domain-containing disease resistance protein
Ha412HOChr17g0857821	0.251609	7.22022	9.52522	0.00298373	0.342285	AT5G39850		Ribosomal protein S4
Ha412HOChr06g0270341	0.248549	4.9289	9.51591	0.00299692	0.342444	AT5G48440		FAD-dependent oxidoreductase family protein
Ha412HOChr02g0088611	0.674622	1.27884	9.51008	0.00300522	0.342444	AT3G13600		calmodulin-binding family protein
Ha412HOChr02g0054061	-0.723896	1.83309	9.48774	0.00303723	0.344137	AT5G62930		SGNH hydrolase-type esterase superfamily protein
Ha412HOChr10g0467621	-0.297869	4.47461	9.48563	0.00304027	0.344137	AT4G25990	CIL	CCT motif family protein
Ha412HOChr06g0281761	-0.163128	5.48904	9.47713	0.00305255	0.344382	AT5G16510		Alpha-1,4-glucan-protein synthase family protein
Ha412HOChr16g0770601	0.707414	1.29175	9.45593	0.00308342	0.345893	NA	NA	NA
Ha412HOChr06g0261871	-0.270868	4.57269	9.454	0.00308624	0.345893	AT1G44960		SNARE associated Golgi protein family
Ha412HOChr09g0411991	-0.236764	4.25206	9.44558	0.00309861	0.34614	AT5G15810		N2,N2-dimethylguanosine tRNA methyltransferase
Ha412HOChr08g0353901	-0.638022	1.83595	9.42231	0.00313305	0.346198	AT4G19380		Long-chain fatty alcohol dehydrogenase family protein
Ha412HOChr16g0760871	0.307423	4.78587	9.41685	0.00314119	0.346198	AT2G16250		Leucine-rich repeat protein kinase family protein
Ha412HOChr14g0636301	-0.701584	3.80073	9.41261	0.00314752	0.346198	AT1G20160	ATSBT5.2	Subtilisin-like serine endopeptidase family protein
Ha412HOChr16g0775671	-0.213662	5.13514	9.39604	0.00317239	0.346198	AT1G25280	AtTLP10, TLP10	tubby like protein 10
Ha412HOChr16g0778561	-0.506379	4.85656	9.39354	0.00317618	0.346198	AT4G26590	ATOPT5, OPT5	oligopeptide transporter 5
Ha412HOChr01g0021311	1.92792	-1.5677	9.38255	0.00319281	0.346198	NA	NA	NA
Ha412HOChr06g0249931	0.420459	3.52804	9.37747	0.00320053	0.346198	AT2G35410		RNA-binding (RRM/RBD/RNP motifs) family protein
Ha412HOChr01g0019371	0.556412	2.48331	9.37469	0.00320476	0.346198	ATCG00720	PETB	photosynthetic electron transfer B
Ha412HOChr12g0562571	-0.324599	3.31525	9.37289	0.00320751	0.346198	AT1G53350		Disease resistance protein (CC-NBS-LRR class) family
Ha412HOChr12g0540811	1.33002	0.935108	9.36569	0.00321851	0.346198	AT4G23260	CRK18	cysteine-rich RLK (RECEPTOR-like protein kinase) 18
Ha412HOChr01g0045441	0.351724	4.40985	9.36459	0.00322019	0.346198	AT1G52190		Major facilitator superfamily protein
Ha412HOChr04g0198851	0.307539	4.02345	9.36402	0.00322107	0.346198	AT5G53070		Ribosomal protein L9/RNase H1
Ha412HOChr04g0150681	-4.21599	-1.35472	9.30502	0.00331279	0.351606	AT2G34930		disease resistance family protein / LRR family protein
Ha412HOChr15g0742631	0.376123	5.23121	9.30471	0.00331329	0.351606	AT2G21790	R1, RNR1, CLS8, ATRNR1	ribonucleotide reductase 1
Ha412HOChr16g0758691	0.570302	6.95344	9.30235	0.00331701	0.351606	AT2G42990		GDSL-like Lipase/Acylhydrolase superfamily protein
Ha412HOChr04g0171331	0.358743	3.89357	9.30032	0.00332022	0.351606	AT1G25480		Aluminium activated malate transporter family protein
Ha412HOChr16g0799611	0.444006	4.30628	9.29857	0.00332298	0.351606	AT1G68410		Protein phosphatase 2C family protein
Ha412HOChr17g0838411	-0.568401	3.11491	9.29081	0.00333529	0.351816	NA	NA	NA
Ha412HOChr12g0562341	0.384009	3.98336	9.27393	0.00336223	0.352539	NA	NA	NA
Ha412HOChr15g0731821	1.37774	-0.000137241	9.27355	0.00336284	0.352539	AT5G66210	CPK28	calcium-dependent protein kinase 28
Ha412HOChr13g0604391	0.532923	4.04295	9.26296	0.00337984	0.353235	ATCG00810	RPL22	ribosomal protein L22
Ha412HOChr17g0816401	-0.216974	4.85907	9.22231	0.003446	0.359048	AT1G53050		Protein kinase superfamily protein
Ha412HOChr12g0567061	-0.395825	10.3691	9.20655	0.00347201	0.359587	AT4G37800	XTH7	xyloglucan endotransglucosylase/hydrolase 7
Ha412HOChr08g0341321	-0.285903	4.06165	9.20123	0.00348084	0.359587	AT2G37340	RSZ33, ATRSZ33, RS2Z33, AT-RS2Z33	arginine/serine-rich zinc knuckle-containing protein 33
Ha412HOChr08g0341321	-0.285903	4.06165	9.20123	0.00348084	0.359587	AT2G37340	RSZ33, RS2Z33, AT-RS2Z33	arginine/serine-rich zinc knuckle-containing protein 33
Ha412HOChr16g0784151	0.403096	3.38668	9.20003	0.00348283	0.359587	NA	NA	NA
Ha412HOChr09g0403371	0.247221	7.04023	9.17529	0.00352422	0.36276	AT1G35160	GF14 PHI	GF14 protein phi chain
Ha412HOChr09g0403371	0.247221	7.04023	9.17529	0.00352422	0.36276	AT1G35160	GRF4, 14-3-3PHI, GF14 PHI	GF14 protein phi chain
Ha412HOChr06g0277831	0.261098	4.49396	9.14512	0.00357538	0.366795	AT5G56240		BEST Arabidopsis thaliana protein match is: hapless 8 (TAIR:AT5G56250.1); Has 35333 Blast hits to 34131 proteins in 2444 species: Archae - 798; Bacteria - 22429; Metazoa - 974; Fungi - 991; Plants - 531; Viruses - 0; Other Eukaryotes - 9610 (source: NCBI BLink).
Ha412HOChr06g0277831	0.261098	4.49396	9.14512	0.00357538	0.366795	AT5G56240		INVOLVED IN: biological_process unknown; EXPRESSED IN: 22 plant structures; EXPRESSED DURING: 13 growth stages; BEST Arabidopsis thaliana protein match is: hapless 8 (TAIR:AT5G56250.1).
Ha412HOChr12g0564591	0.42609	2.23748	9.13816	0.00358729	0.366795	AT1G70740		Protein kinase superfamily protein
Ha412HOChr13g0622131	-0.34032	5.19172	9.12735	0.00360587	0.366795	AT2G38740		Haloacid dehalogenase-like hydrolase (HAD) superfamily protein
Ha412HOChr09g0385831	-0.170835	5.92511	9.127	0.00360648	0.366795	AT4G14950		SNARE associated Golgi protein family
Ha412HOChr15g0704191	-0.664224	1.92261	9.11496	0.0036273	0.36711	NA	NA	NA
Ha412HOChr11g0533411	0.278828	4.56871	9.11178	0.00363282	0.36711	AT3G17090		Protein phosphatase 2C family protein
Ha412HOChr12g0536081	-0.300497	7.55755	9.10656	0.0036419	0.36711	AT5G34850	ATPAP26, PAP26	purple acid phosphatase 26
Ha412HOChr16g0755041	-0.23038	7.73268	9.09141	0.00366838	0.368213	AT3G48000	ALDH2B4, ALDH2, ALDH2A	aldehyde dehydrogenase 2B4
Ha412HOChr06g0253771	-0.43143	4.17608	9.08795	0.00367446	0.368213	AT1G01360	RCAR1, PYL9	regulatory component of ABA receptor 1
Ha412HOChr03g0130861	0.456359	7.22662	9.07462	0.00369798	0.369483	NA	NA	NA
Ha412HOChr01g0034861	0.416856	2.28126	9.06623	0.00371285	0.369884	AT1G55300	TAF7	TBP-associated factor 7
Ha412HOChr13g0584881	0.190221	7.41922	9.05693	0.00372943	0.370142	AT1G26480	GRF12, GF14 IOTA	general regulatory factor 12
Ha412HOChr06g0279591	-0.26908	5.26263	9.04759	0.00374613	0.370142	AT1G08470	SSL3	strictosidine synthase-like 3
Ha412HOChr04g0199601	-0.211371	4.54989	9.04653	0.00374803	0.370142	AT4G34040		RING/U-box superfamily protein
Ha412HOChr05g0206141	0.442024	4.05228	9.03058	0.00377678	0.371277	AT2G29570	PCNA2, ATPCNA2	proliferating cell nuclear antigen 2
Ha412HOChr01g0003791	-0.275415	6.0262	9.01673	0.00380192	0.371277	AT3G63300	FKD1	FORKED 1
Ha412HOChr07g0320131	0.279761	7.39033	9.00579	0.00382191	0.371277	AT2G39460	ATRPL23A, RPL23A, RPL23AA	ribosomal protein L23AA
Ha412HOChr16g0799911	0.643166	3.98642	9.00413	0.00382495	0.371277	AT3G25900	HMT-1, ATHMT-1	Homocysteine S-methyltransferase family protein
Ha412HOChr16g0799911	0.643166	3.98642	9.00413	0.00382495	0.371277	AT3G25900	HMT-1	Homocysteine S-methyltransferase family protein
Ha412HOChr07g0318861	6.59817	-0.894932	9.06033	0.00382589	0.371277	AT5G66890		Leucine-rich repeat (LRR) family protein
Ha412HOChr08g0343921	0.706927	2.30543	8.99945	0.00383355	0.371277	AT4G20880		ethylene-responsive nuclear protein / ethylene-regulated nuclear protein (ERT2)
Ha412HOChr02g0058671	0.449343	2.2214	8.99634	0.00383927	0.371277	NA	NA	NA
Ha412HOChr15g0745031	0.696999	1.01265	8.9923	0.0038467	0.371277	NA	NA	NA
Ha412HOChr09g0393841	0.395043	2.87474	8.9835	0.00386297	0.371795	AT2G40316		FUNCTIONS IN: molecular_function unknown; LOCATED IN: endomembrane system; EXPRESSED IN: 22 plant structures; EXPRESSED DURING: 13 growth stages; CONTAINS InterPro DOMAIN/s: Autophagy-related protein 27 (InterPro:IPR018939); Has 138 Blast hits to 138 proteins in 57 species: Archae - 0; Bacteria - 0; Metazoa - 32; Fungi - 62; Plants - 33; Viruses - 0; Other Eukaryotes - 11 (source: NCBI BLink).
Ha412HOChr09g0393841	0.395043	2.87474	8.9835	0.00386297	0.371795	AT2G40316		FUNCTIONS IN: molecular_function unknown; EXPRESSED IN: 22 plant structures; EXPRESSED DURING: 13 growth stages; CONTAINS InterPro DOMAIN/s: Autophagy-related protein 27 (InterPro:IPR018939); Has 135 Blast hits to 135 proteins in 58 species: Archae - 0; Bacteria - 0; Metazoa - 32; Fungi - 63; Plants - 31; Viruses - 0; Other Eukaryotes - 9 (source: NCBI BLink).
Ha412HOChr13g0611761	1.39506	0.277783	8.97489	0.00387896	0.372281	AT3G12955		SAUR-like auxin-responsive protein family
Ha412HOChr04g0193121	0.929893	0.93723	8.95954	0.00390762	0.373979	AT4G39350	CESA2, ATH-A, ATCESA2	cellulose synthase A2
Ha412HOChr09g0411021	0.912006	1.14528	8.94792	0.00392947	0.374888	AT2G23690		unknown protein; FUNCTIONS IN: molecular_function unknown; INVOLVED IN: N-terminal protein myristoylation; LOCATED IN: cellular_component unknown; EXPRESSED IN: 7 plant structures; EXPRESSED DURING: petal differentiation and expansion stage; BEST Arabidopsis thaliana protein match is: unknown protein (TAIR:AT4G37240.1); Has 243 Blast hits to 243 proteins in 15 species: Archae - 0; Bacteria - 0; M…
Ha412HOChr15g0745641	-0.272242	4.06381	8.94281	0.00393912	0.374888	AT2G28380	DRB2	dsRNA-binding protein 2
Ha412HOChr04g0175721	-0.464545	3.62412	8.91428	0.00399345	0.378835	AT3G17450		hAT dimerisation domain-containing protein
Ha412HOChr04g0174581	0.459705	3.85086	8.90885	0.00400388	0.378835	AT4G13040		Integrase-type DNA-binding superfamily protein
Ha412HOChr13g0592051	0.557307	1.41888	8.9015	0.00401803	0.378835	AT5G52220		CONTAINS InterPro DOMAIN/s: Chromosome transmission fidelity protein 8 (InterPro:IPR018607); Has 127 Blast hits to 127 proteins in 63 species: Archae - 0; Bacteria - 0; Metazoa - 70; Fungi - 17; Plants - 31; Viruses - 0; Other Eukaryotes - 9 (source: NCBI BLink).
Ha412HOChr13g0592051	0.557307	1.41888	8.9015	0.00401803	0.378835	AT5G52220		FUNCTIONS IN: molecular_function unknown; INVOLVED IN: biological_process unknown; LOCATED IN: cellular_component unknown; EXPRESSED IN: 18 plant structures; EXPRESSED DURING: 13 growth stages; CONTAINS InterPro DOMAIN/s: Chromosome transmission fidelity protein 8 (InterPro:IPR018607).
Ha412HOChr02g0086141	0.596283	3.99392	8.87753	0.00406458	0.378835	AT2G36430		Plant protein of unknown function (DUF247)
Ha412HOChr10g0438111	0.359781	5.4811	8.87613	0.00406733	0.378835	AT3G05560		Ribosomal L22e protein family
Ha412HOChr02g0070521	-0.392467	4.16509	8.87605	0.00406748	0.378835	AT1G78300	GRF2, 14-3-3OMEGA, GF14 OMEGA	general regulatory factor 2
Ha412HOChr01g0045471	0.54022	3.56214	8.86362	0.00409187	0.378835	AT1G52190		Major facilitator superfamily protein
Ha412HOChr15g0713131	0.406576	3.80108	8.85749	0.00410394	0.378835	AT5G40250		RING/U-box superfamily protein
Ha412HOChr09g0372851	-0.199148	5.43346	8.85737	0.00410418	0.378835	AT3G13920	EIF4A1, RH4, TIF4A1	eukaryotic translation initiation factor 4A1
Ha412HOChr09g0372851	-0.199148	5.43346	8.85737	0.00410418	0.378835	AT3G13920	EIF4A1	eukaryotic translation initiation factor 4A1
Ha412HOChr03g0133631	-0.63053	6.4727	8.85437	0.00411009	0.378835	AT4G14690	ELIP2	Chlorophyll A-B binding family protein
Ha412HOChr16g0750601	0.252833	6.76045	8.85225	0.00411429	0.378835	AT1G45688		unknown protein; FUNCTIONS IN: molecular_function unknown; INVOLVED IN: biological_process unknown; LOCATED IN: plasma membrane; EXPRESSED IN: 22 plant structures; EXPRESSED DURING: 13 growth stages; BEST Arabidopsis thaliana protein match is: unknown protein (TAIR:AT5G42860.1); Has 35333 Blast hits to 34131 proteins in 2444 species: Archae - 798; Bacteria - 22429; Metazoa - 974; Fungi - 991; Pla…
Ha412HOChr16g0750601	0.252833	6.76045	8.85225	0.00411429	0.378835	AT1G45688		unknown protein; FUNCTIONS IN: molecular_function unknown; INVOLVED IN: biological_process unknown; LOCATED IN: plasma membrane; EXPRESSED IN: 22 plant structures; EXPRESSED DURING: 13 growth stages; BEST Arabidopsis thaliana protein match is: unknown protein (TAIR:AT5G42860.1); Has 258 Blast hits to 242 proteins in 39 species: Archae - 0; Bacteria - 11; Metazoa - 10; Fungi - 14; Plants - 198; Vi…
Ha412HOChr13g0596701	-0.323621	4.49814	8.8514	0.00411596	0.378835	AT2G28380	DRB2	dsRNA-binding protein 2
Ha412HOChr12g0540981	-0.189496	5.22967	8.84677	0.00412515	0.378835	AT2G03070	MED8	mediator subunit 8
Ha412HOChr06g0249871	-1.12266	6.75496	8.83621	0.00414617	0.379564	NA	NA	NA
Ha412HOChr17g0806861	-0.211382	4.35676	8.82216	0.00417428	0.379564	AT4G17080		Histone H3 K4-specific methyltransferase SET7/9 family protein
Ha412HOChr16g0795611	-0.705558	0.683307	8.82035	0.00417792	0.379564	AT5G23400		Leucine-rich repeat (LRR) family protein
Ha412HOChr01g0039081	-0.207502	4.45807	8.82029	0.00417805	0.379564	AT5G18200		UTP:galactose-1-phosphate uridylyltransferases;ribose-5-phosphate adenylyltransferases
Ha412HOChr08g0327501	-0.195553	5.17294	8.80927	0.00420026	0.379564	AT1G24560		unknown protein; BEST Arabidopsis thaliana protein match is: unknown protein (TAIR:AT3G49055.1); Has 71940 Blast hits to 38124 proteins in 2481 species: Archae - 1358; Bacteria - 12126; Metazoa - 32861; Fungi - 6786; Plants - 4024; Viruses - 195; Other Eukaryotes - 14590 (source: NCBI BLink).
Ha412HOChr11g0493161	-0.598301	1.69008	8.80102	0.00421698	0.379564	AT1G50590		RmlC-like cupins superfamily protein
Ha412HOChr02g0091481	0.285678	3.88362	8.79229	0.00423474	0.379564	AT2G33360		Protein of unknown function (DUF3527)
Ha412HOChr17g0818351	-0.173084	5.59566	8.79021	0.00423899	0.379564	AT4G00390		DNA-binding storekeeper protein-related transcriptional regulator
Ha412HOChr07g0309341	1.77984	-1.01765	8.78479	0.00425006	0.379564	NA	NA	NA
Ha412HOChr11g0521221	0.279918	8.48899	8.78431	0.00425104	0.379564	AT5G19780	TUA5	tubulin alpha-5
Ha412HOChr12g0557931	0.338871	4.14338	8.78208	0.00425562	0.379564	AT1G23710		Protein of unknown function (DUF1645)
Ha412HOChr15g0694301	-2.6867	-1.69512	8.75095	0.00431993	0.381774	AT5G59320	LTP3	lipid transfer protein 3
Ha412HOChr15g0746321	-0.657864	0.534896	8.74911	0.00432376	0.381774	AT3G21175	ZML1, GATA24	ZIM-like 1
Ha412HOChr15g0746321	-0.657864	0.534896	8.74911	0.00432376	0.381774	AT3G21175	ZML1, TIFY2B, GATA24	ZIM-like 1
Ha412HOChr16g0773221	-0.318929	3.55073	8.73927	0.00434432	0.381774	AT2G33610	ATSWI3B, CHB2, SWI3B	switch subunit 3
Ha412HOChr16g0801941	-0.379888	6.4295	8.73862	0.00434568	0.381774	AT2G18050	HIS1-3	histone H1-3
Ha412HOChr04g0195081	0.391683	4.83327	8.73559	0.00435204	0.381774	AT2G41430	ERD15	dehydration-induced protein (ERD15)
Ha412HOChr04g0195081	0.391683	4.83327	8.73559	0.00435204	0.381774	AT2G41430	ERD15, LSR1, CID1	dehydration-induced protein (ERD15)
Ha412HOChr02g0085551	-0.303352	5.43285	8.7334	0.00435664	0.381774	AT3G03880		Protein of unknown function (DUF1639)
Ha412HOChr10g0441711	0.259545	7.64133	8.73235	0.00435884	0.381774	AT5G58420		Ribosomal protein S4 (RPS4A) family protein
Ha412HOChr04g0189521	-0.148555	5.8815	8.71474	0.00439601	0.383687	AT2G46225	ABIL1	ABI-1-like 1
Ha412HOChr14g0682091	-0.187041	4.82212	8.70689	0.00441271	0.383687	AT3G56680		Single-stranded nucleic acid binding R3H protein
Ha412HOChr03g0122711	0.349664	4.51731	8.70606	0.00441447	0.383687	AT1G61820	BGLU46	beta glucosidase 46
Ha412HOChr08g0339671	-0.294625	3.49958	8.69749	0.00443276	0.384154	AT5G03470	ATB' ALPHA	Protein phosphatase 2A regulatory B subunit family protein
Ha412HOChr04g0200241	1.45131	-1.27603	8.69299	0.00444239	0.384154	AT2G44530		Phosphoribosyltransferase family protein
Ha412HOChr07g0315821	-0.301999	3.70723	8.67797	0.00447473	0.38507	AT1G12910	ATAN11, LWD1	Transducin/WD40 repeat-like superfamily protein
Ha412HOChr02g0090061	0.260392	7.73867	8.67757	0.00447559	0.38507	AT1G05870		Protein of unknown function (DUF1685)
Ha412HOChr05g0236241	0.229732	4.66544	8.66855	0.00449513	0.385185	NA	NA	NA
Ha412HOChr03g0127111	-0.217561	4.861	8.66003	0.00451365	0.385185	AT5G11430		SPOC domain / Transcription elongation factor S-II protein
Ha412HOChr13g0623481	0.378269	3.42897	8.65753	0.00451911	0.385185	AT3G62290	ATARFA1E, ARFA1E	ADP-ribosylation factor A1E
Ha412HOChr13g0623481	0.378269	3.42897	8.65753	0.00451911	0.385185	AT3G62290	ARFA1E	ADP-ribosylation factor A1E
Ha412HOChr10g0471881	0.244894	7.67454	8.65614	0.00452214	0.385185	AT4G29410		Ribosomal L28e protein family
Ha412HOChr08g0363691	0.349775	2.86847	8.63604	0.00456627	0.386275	AT1G73110		P-loop containing nucleoside triphosphate hydrolases superfamily protein
Ha412HOChr13g0583521	0.403769	4.97667	8.63483	0.00456894	0.386275	AT5G23210	SCPL34	serine carboxypeptidase-like 34
Ha412HOChr10g0464171	0.263645	7.62648	8.63215	0.00457486	0.386275	AT3G13580		Ribosomal protein L30/L7 family protein
Ha412HOChr01g0044181	6.37679	-0.751268	8.6821	0.00458029	0.386275	AT1G74300		alpha/beta-Hydrolases superfamily protein
Ha412HOChr06g0269441	-0.445257	3.11476	8.6201	0.00460159	0.386277	AT4G30850	HHP2	heptahelical transmembrane protein2
Ha412HOChr14g0634551	-0.270525	5.25902	8.61947	0.00460299	0.386277	AT4G33270	CDC20.1	Transducin family protein / WD-40 repeat family protein
Ha412HOChr02g0085071	0.27143	6.03683	8.60106	0.00464415	0.388133	AT3G11940	ATRPS5A, AML1, RPS5A	ribosomal protein 5A
Ha412HOChr15g0741281	-0.26024	4.20889	8.59563	0.00465637	0.388133	AT5G54930		AT hook motif-containing protein
Ha412HOChr13g0614431	-0.185255	5.23426	8.59177	0.00466506	0.388133	AT4G15840		BTB/POZ domain-containing protein
Ha412HOChr12g0554521	-0.299663	5.58558	8.58929	0.00467067	0.388133	AT4G39220	ATRER1A	Rer1 family protein
Ha412HOChr12g0563931	-0.387017	4.18603	8.57581	0.00470122	0.388267	AT1G71110		unknown protein; FUNCTIONS IN: molecular_function unknown; INVOLVED IN: biological_process unknown; LOCATED IN: endomembrane system; BEST Arabidopsis thaliana protein match is: unknown protein (TAIR:AT2G12400.1); Has 173 Blast hits to 169 proteins in 21 species: Archae - 0; Bacteria - 0; Metazoa - 3; Fungi - 0; Plants - 165; Viruses - 0; Other Eukaryotes - 5 (source: NCBI BLink).
Ha412HOChr01g0024411	0.284786	7.04875	8.57491	0.00470328	0.388267	AT3G04400	emb2171	Ribosomal protein L14p/L23e family protein
Ha412HOChr03g0123431	-7.47775	-0.010431	8.85379	0.00471001	0.388267	AT4G36130		Ribosomal protein L2 family
Ha412HOChr16g0788591	0.39803	3.06201	8.56851	0.00471787	0.388267	AT5G17680		disease resistance protein (TIR-NBS-LRR class), putative
Ha412HOChr17g0848331	-0.816256	2.00521	8.56011	0.00473707	0.388908	AT3G57450		unknown protein; Has 65 Blast hits to 65 proteins in 11 species: Archae - 0; Bacteria - 0; Metazoa - 0; Fungi - 0; Plants - 65; Viruses - 0; Other Eukaryotes - 0 (source: NCBI BLink).
Ha412HOChr04g0181701	-0.797234	1.59517	8.54109	0.00478092	0.391564	AT1G28580		GDSL-like Lipase/Acylhydrolase superfamily protein
Ha412HOChr03g0092021	0.374118	5.47149	8.53308	0.0047995	0.392143	AT2G16440	MCM4	Minichromosome maintenance (MCM2/3/5) family protein
Ha412HOChr04g0173621	0.264886	5.81895	8.51468	0.00484247	0.393641	AT2G19710		Regulator of Vps4 activity in the MVB pathway protein
Ha412HOChr01g0041421	-0.401139	5.72281	8.50535	0.00486442	0.393641	AT5G20950		Glycosyl hydrolase family protein
Ha412HOChr03g0136171	-0.42479	6.61406	8.50195	0.00487243	0.393641	AT1G64390	AtGH9C2, GH9C2	glycosyl hydrolase 9C2
Ha412HOChr09g0377291	0.340899	3.08132	8.50121	0.00487418	0.393641	AT2G02160		CCCH-type zinc finger family protein
Ha412HOChr07g0316441	0.634935	3.14879	8.49793	0.00488195	0.393641	NA	NA	NA
Ha412HOChr13g0597791	0.280004	7.10065	8.49102	0.00489831	0.393641	AT3G11940	ATRPS5A, AML1, RPS5A	ribosomal protein 5A
Ha412HOChr06g0267601	-0.30754	3.75494	8.48245	0.00491873	0.393641	AT5G59020		Protein of unknown function (DUF3527)
Ha412HOChr04g0156051	0.290843	3.70859	8.47295	0.00494145	0.393641	NA	NA	NA
Ha412HOChr07g0306941	0.567265	2.51169	8.46741	0.00495474	0.393641	AT5G67385		Phototropic-responsive NPH3 family protein
Ha412HOChr10g0477641	0.233285	5.26764	8.46284	0.00496573	0.393641	AT5G56750	NDL1	N-MYC downregulated-like 1
Ha412HOChr03g0136361	-0.246866	6.45217	8.4622	0.00496726	0.393641	AT1G64230	UBC28	ubiquitin-conjugating enzyme 28
Ha412HOChr05g0214091	0.370595	3.46416	8.44896	0.00499928	0.393641	AT5G41880	POLA3, POLA4	DNA primases;DNA primases
Ha412HOChr01g0001251	0.228421	5.2235	8.44787	0.00500194	0.393641	AT4G02260	RSH1, AT-RSH1, ATRSH1	RELA/SPOT homolog 1
Ha412HOChr01g0001251	0.228421	5.2235	8.44787	0.00500194	0.393641	AT4G02260	RSH1, AT-RSH1	RELA/SPOT homolog 1
Ha412HOChr06g0245281	0.251945	6.57828	8.44562	0.00500739	0.393641	AT3G52580		Ribosomal protein S11 family protein
Ha412HOChr04g0176371	-0.349411	4.25641	8.44438	0.0050104	0.393641	AT1G04520	PDLP2	plasmodesmata-located protein 2
Ha412HOChr01g0034961	0.258781	9.14661	8.43942	0.00502249	0.393641	AT5G19780	TUA5	tubulin alpha-5
Ha412HOChr03g0123911	0.80929	0.494536	8.43857	0.00502457	0.393641	NA	NA	NA
Ha412HOChr12g0547861	0.269813	4.98333	8.43806	0.00502579	0.393641	NA	NA	NA
Ha412HOChr13g0598291	-0.200466	4.80681	8.41867	0.00507335	0.396041	AT5G18230		transcription regulator NOT2/NOT3/NOT5 family protein
Ha412HOChr17g0822951	-0.231402	5.12722	8.40361	0.0051106	0.396041	AT3G01090	AKIN10, SNRK1.1, KIN10	SNF1 kinase homolog 10
Ha412HOChr17g0822951	-0.231402	5.12722	8.40361	0.0051106	0.396041	AT3G01090	AKIN10, KIN10	SNF1 kinase homolog 10
Ha412HOChr08g0368871	0.414138	2.61323	8.40286	0.00511246	0.396041	NA	NA	NA
Ha412HOChr16g0768691	0.724114	3.09479	8.40244	0.0051135	0.396041	AT2G41010	ATCAMBP25, CAMBP25	calmodulin (CAM)-binding protein of 25 kDa
Ha412HOChr03g0099881	-0.422661	1.57816	8.40201	0.00511455	0.396041	NA	NA	NA
Ha412HOChr17g0843011	-0.275121	4.96791	8.39675	0.00512765	0.396154	AT1G28520	VOZ1, ATVOZ1	vascular plant one zinc finger protein
Ha412HOChr17g0843011	-0.275121	4.96791	8.39675	0.00512765	0.396154	AT1G28520	VOZ1	vascular plant one zinc finger protein
Ha412HOChr08g0343631	0.395595	4.20811	8.37609	0.0051794	0.399247	NA	NA	NA
Ha412HOChr17g0852101	-0.482548	3.97241	8.36625	0.00520423	0.399835	AT2G01770	VIT1, ATVIT1	vacuolar iron transporter 1
Ha412HOChr10g0456151	-0.346281	6.71435	8.36378	0.00521049	0.399835	AT5G64570	XYL4, ATBXL4	beta-D-xylosidase 4
Ha412HOChr04g0168501	0.403443	5.62203	8.35355	0.00523648	0.400926	AT3G12170		Chaperone DnaJ-domain superfamily protein
Ha412HOChr02g0055911	0.84633	1.43981	8.34826	0.00524995	0.401056	NA	NA	NA
Ha412HOChr12g0545011	-0.574594	5.07663	8.33966	0.00527197	0.401837	NA	NA	NA
Ha412HOChr07g0291501	5.78667	-0.886171	8.37887	0.00529733	0.402869	AT4G11070	WRKY41, AtWRKY41	WRKY family transcription factor
Ha412HOChr15g0745771	0.448974	5.91407	8.3093	0.00535046	0.405977	AT1G36240		Ribosomal protein L7Ae/L30e/S12e/Gadd45 family protein
Ha412HOChr08g0348601	0.373408	5.0385	8.30486	0.00536203	0.405977	NA	NA	NA
Ha412HOChr02g0065751	0.211651	7.35024	8.29829	0.00537921	0.406375	AT5G61410	RPE	D-ribulose-5-phosphate-3-epimerase
Ha412HOChr02g0065751	0.211651	7.35024	8.29829	0.00537921	0.406375	AT5G61410	RPE, EMB2728	D-ribulose-5-phosphate-3-epimerase
Ha412HOChr01g0027471	0.363209	4.74215	8.28616	0.00541109	0.407879	AT3G63470	scpl40	serine carboxypeptidase-like 40
Ha412HOChr14g0638521	-0.190442	5.7231	8.2813	0.00542392	0.407943	AT1G48620	HON5	high mobility group A5
Ha412HOChr04g0147931	0.340394	5.39797	8.26616	0.00546408	0.409252	AT1G80380		P-loop containing nucleoside triphosphate hydrolases superfamily protein
Ha412HOChr03g0140251	0.249576	6.16912	8.25778	0.00548645	0.409252	AT1G36240		Ribosomal protein L7Ae/L30e/S12e/Gadd45 family protein
Ha412HOChr15g0701411	-0.285254	4.41299	8.25273	0.00549997	0.409252	AT4G22320		unknown protein; FUNCTIONS IN: molecular_function unknown; INVOLVED IN: biological_process unknown; EXPRESSED IN: 24 plant structures; EXPRESSED DURING: 14 growth stages; BEST Arabidopsis thaliana protein match is: unknown protein (TAIR:AT5G55210.1).
Ha412HOChr15g0701411	-0.285254	4.41299	8.25273	0.00549997	0.409252	AT4G22320		unknown protein; BEST Arabidopsis thaliana protein match is: unknown protein (TAIR:AT5G55210.1); Has 8953 Blast hits to 5363 proteins in 542 species: Archae - 33; Bacteria - 806; Metazoa - 2454; Fungi - 831; Plants - 279; Viruses - 151; Other Eukaryotes - 4399 (source: NCBI BLink).
Ha412HOChr15g0726931	-1.11445	-1.07173	8.25044	0.0055061	0.409252	AT1G71900		Protein of unknown function (DUF803)
Ha412HOChr11g0522121	-0.223209	4.79583	8.24685	0.00551575	0.409252	AT3G53390		Transducin/WD40 repeat-like superfamily protein
Ha412HOChr09g0403581	0.460458	1.93167	8.24539	0.00551968	0.409252	NA	NA	NA
Ha412HOChr11g0492561	1.53487	0.603148	8.24327	0.0055254	0.409252	AT4G14130	XTR7, XTH15	xyloglucan endotransglucosylase/hydrolase 15
Ha412HOChr11g0485711	0.3927	4.15081	8.23199	0.00555588	0.410082	AT3G07800		Thymidine kinase
Ha412HOChr08g0366431	0.522695	2.44442	8.22652	0.00557072	0.410082	NA	NA	NA
Ha412HOChr09g0407501	0.280487	4.86726	8.22578	0.00557271	0.410082	AT3G49650		P-loop containing nucleoside triphosphate hydrolases superfamily protein
Ha412HOChr13g0603351	-0.652697	3.02114	8.20952	0.0056171	0.41063	AT3G48410		alpha/beta-Hydrolases superfamily protein
Ha412HOChr03g0107991	0.377312	3.60545	8.20873	0.00561927	0.41063	AT1G15820	LHCB6, CP24	light harvesting complex photosystem II subunit 6
Ha412HOChr03g0126531	0.223676	4.9214	8.20025	0.00564258	0.41063	AT1G56050		GTP-binding protein-related
Ha412HOChr09g0378471	-0.223604	6.02854	8.1956	0.0056554	0.41063	AT3G15880	WSIP2, TPR4	WUS-interacting protein 2
Ha412HOChr09g0378471	-0.223604	6.02854	8.1956	0.0056554	0.41063	AT3G15880	WSIP2	WUS-interacting protein 2
Ha412HOChr03g0134731	-0.567322	2.10077	8.19192	0.00566558	0.41063	AT1G10390		Nucleoporin autopeptidase
Ha412HOChr02g0078491	-0.273547	3.53306	8.19019	0.00567036	0.41063	AT4G25020		D111/G-patch domain-containing protein
Ha412HOChr12g0578891	0.213859	7.02164	8.1875	0.00567782	0.41063	AT1G70210	CYCD1;1, ATCYCD1;1	CYCLIN D1;1
Ha412HOChr15g0725401	0.571723	1.33945	8.1843	0.00568668	0.41063	NA	NA	NA
Ha412HOChr13g0628601	0.347412	3.91656	8.18191	0.00569334	0.41063	NA	NA	NA
Ha412HOChr01g0025901	0.340191	2.47727	8.17927	0.00570069	0.41063	AT1G30680		toprim domain-containing protein
Ha412HOChr06g0250371	0.313436	5.25646	8.17274	0.0057189	0.411073	AT4G02060	PRL, MCM7	Minichromosome maintenance (MCM2/3/5) family protein
Ha412HOChr06g0250371	0.313436	5.25646	8.17274	0.0057189	0.411073	AT4G02060	PRL	Minichromosome maintenance (MCM2/3/5) family protein
Ha412HOChr12g0543991	-0.172399	5.63667	8.16241	0.00574783	0.411802	AT3G15355	UBC25, PFU1	ubiquitin-conjugating enzyme 25
Ha412HOChr06g0247661	0.300122	4.74153	8.15864	0.00575841	0.411802	AT1G63680	ATMURE, PDE316, MURE	acid-amino acid ligases;ligases;ATP binding;ATP binding;ligases
Ha412HOChr02g0077671	0.279306	3.61404	8.15619	0.00576531	0.411802	AT1G32340	NHL8	NDR1/HIN1-like 8
Ha412HOChr01g0040371	0.273057	3.99213	8.1494	0.00578447	0.412307	AT4G15110	CYP97B3	cytochrome P450, family 97, subfamily B, polypeptide 3
Ha412HOChr07g0296091	0.27914	4.82285	8.13704	0.00581952	0.413934	AT3G17340		ARM repeat superfamily protein
Ha412HOChr03g0107531	0.846445	0.599379	8.13141	0.00583555	0.413934	AT5G23050	AAE17	acyl-activating enzyme 17
Ha412HOChr06g0265691	0.55939	1.95222	8.12854	0.00584375	0.413934	AT4G27290		S-locus lectin protein kinase family protein
Ha412HOChr16g0774251	-3.15158	-2.14755	8.14062	0.00594304	0.420094	AT5G61510		GroES-like zinc-binding alcohol dehydrogenase family protein
Ha412HOChr17g0806231	0.477656	2.4044	8.06004	0.00604295	0.42286	AT2G01120	ORC4, ATORC4	origin recognition complex subunit 4
Ha412HOChr17g0806231	0.477656	2.4044	8.06004	0.00604295	0.42286	AT2G01120	ORC4	origin recognition complex subunit 4
Ha412HOChr11g0496931	0.598214	1.55816	8.05676	0.00605265	0.42286	NA	NA	NA
Ha412HOChr16g0779961	1.12061	-0.642146	8.05078	0.00607041	0.42286	NA	NA	NA
Ha412HOChr05g0229821	8.2925	0.768721	8.09646	0.00607156	0.42286	AT5G20890		TCP-1/cpn60 chaperonin family protein
Ha412HOChr14g0678961	-7.31077	-1.49485	8.54418	0.00607363	0.42286	AT5G06560		Protein of unknown function, DUF593
Ha412HOChr01g0014391	-0.227442	5.63198	8.03813	0.00610816	0.42286	AT2G41900		CCCH-type zinc finger protein with ARM repeat domain
Ha412HOChr02g0080331	0.467241	7.73573	8.0299	0.00613285	0.42286	AT2G45180		Bifunctional inhibitor/lipid-transfer protein/seed storage 2S albumin superfamily protein
Ha412HOChr14g0633401	0.429224	5.0456	8.02988	0.0061329	0.42286	ATCG00040	MATK	maturase K
Ha412HOChr16g0749071	-0.405065	2.52634	8.02918	0.00613501	0.42286	AT1G80650	RTL1	RNAse THREE-like protein 1
Ha412HOChr04g0190741	0.325166	4.2813	8.02134	0.00615862	0.42286	AT4G00630	KEA2, ATKEA2	K+ efflux antiporter 2
Ha412HOChr04g0190741	0.325166	4.2813	8.02134	0.00615862	0.42286	AT4G00630	KEA2	K+ efflux antiporter 2
Ha412HOChr01g0017441	0.319872	3.48669	8.01683	0.00617225	0.42286	AT2G22260		oxidoreductase, 2OG-Fe(II) oxygenase family protein
Ha412HOChr13g0608901	-0.334593	4.61568	8.01652	0.00617318	0.42286	AT3G10760		Homeodomain-like superfamily protein
Ha412HOChr02g0052031	0.265093	3.24436	8.00643	0.00620382	0.42286	AT4G05410	YAO	Transducin/WD40 repeat-like superfamily protein
Ha412HOChr09g0372871	0.344675	3.67176	7.99848	0.00622803	0.42286	AT5G11970		Protein of unknown function (DUF3511)
Ha412HOChr06g0277431	-0.227003	4.29439	7.99675	0.00623331	0.42286	AT1G58110		Basic-leucine zipper (bZIP) transcription factor family protein
Ha412HOChr01g0005961	-0.356955	2.82713	7.99672	0.0062334	0.42286	AT2G22475	GEM	GRAM domain family protein
Ha412HOChr15g0743701	-0.212453	5.39491	7.99244	0.00624652	0.42286	AT3G49240	emb1796	Pentatricopeptide repeat (PPR) superfamily protein
Ha412HOChr02g0081621	0.325305	5.25316	7.9861	0.00626597	0.42286	NA	NA	NA
Ha412HOChr13g0626031	-0.57345	3.19013	7.98522	0.00626869	0.42286	AT2G43120		RmlC-like cupins superfamily protein
Ha412HOChr14g0673311	-0.513063	1.35542	7.98464	0.00627045	0.42286	AT3G02450		cell division protein ftsH, putative
Ha412HOChr11g0514531	0.367662	3.92165	7.98352	0.0062739	0.42286	AT5G22110	ATDPB2, CYL2, DPB2	DNA polymerase epsilon subunit B2
Ha412HOChr16g0787081	-6.23878	0.0772338	8.02412	0.00628841	0.42286	NA	NA	NA
Ha412HOChr04g0171341	0.240695	6.39967	7.97868	0.00628884	0.42286	AT3G18440	AtALMT9, ALMT9	aluminum-activated malate transporter 9
Ha412HOChr07g0326201	0.387083	4.21613	7.97834	0.00628987	0.42286	AT5G53160	RCAR3, PYL8	regulatory components of ABA receptor 3
Ha412HOChr14g0679721	0.267686	6.43355	7.9775	0.00629245	0.42286	AT5G02960		Ribosomal protein S12/S23 family protein
Ha412HOChr14g0678291	0.451503	4.36642	7.96911	0.00631844	0.423771	NA	NA	NA
Ha412HOChr14g0653731	-5.86658	-0.806782	8.0094	0.00633351	0.423947	AT1G18480		Calcineurin-like metallo-phosphoesterase superfamily protein
Ha412HOChr10g0460741	0.571895	1.69549	7.95263	0.00636975	0.42489	AT5G42700		AP2/B3-like transcriptional factor family protein
Ha412HOChr11g0485421	-0.735638	2.91532	7.95174	0.00637255	0.42489	NA	NA	NA
Ha412HOChr11g0515311	0.538077	2.73538	7.94043	0.00640802	0.426046	AT3G06730	TRX P, TRX z	Thioredoxin z
Ha412HOChr13g0607061	0.236921	4.46686	7.93607	0.00642176	0.426046	AT1G65680	ATEXPB2, EXPB2, ATHEXP BETA 1.4	expansin B2
Ha412HOChr03g0094921	-0.447321	3.77399	7.93116	0.00643725	0.426046	AT2G03500		Homeodomain-like superfamily protein
Ha412HOChr02g0065171	0.456406	2.56617	7.93033	0.00643989	0.426046	AT5G08020	ATRPA70B, RPA70B	RPA70-kDa subunit B
Ha412HOChr14g0634421	-0.343871	4.81226	7.925	0.00645679	0.426336	AT4G35090	CAT2	catalase 2
Ha412HOChr07g0304341	-0.538883	1.64358	7.89293	0.00655936	0.429736	NA	NA	NA
Ha412HOChr04g0188161	-0.47047	2.1517	7.89263	0.00656031	0.429736	AT2G44840	ATERF13, EREBP, ERF13	ethylene-responsive element binding factor 13
Ha412HOChr01g0030871	-0.281402	3.82198	7.89103	0.0065655	0.429736	AT1G11510		DNA-binding storekeeper protein-related transcriptional regulator
Ha412HOChr09g0392261	-0.356978	5.69875	7.88494	0.00658517	0.429736	AT5G13840	FZR3	FIZZY-related 3
Ha412HOChr02g0058361	-0.19722	6.06544	7.88028	0.00660028	0.429736	AT4G34040		RING/U-box superfamily protein
Ha412HOChr07g0312201	-0.776774	1.16382	7.87816	0.00660716	0.429736	AT3G26300	CYP71B34	cytochrome P450, family 71, subfamily B, polypeptide 34
Ha412HOChr09g0400561	0.338707	5.01712	7.87606	0.00661399	0.429736	AT5G13490	AAC2	ADP/ATP carrier 2
Ha412HOChr05g0229221	-0.2821	5.5308	7.86968	0.00663478	0.429736	AT1G79000	HAC1	histone acetyltransferase of the CBP family 1
Ha412HOChr05g0229221	-0.2821	5.5308	7.86968	0.00663478	0.429736	AT1G79000	HAC1, PCAT2, ATHPCAT2, ATHAC1	histone acetyltransferase of the CBP family 1
Ha412HOChr17g0831731	1.04736	-0.595954	7.86653	0.00664509	0.429736	AT5G14640	ATSK13, SK13	shaggy-like kinase 13
Ha412HOChr17g0845331	-0.207344	5.1466	7.86169	0.00666094	0.429736	AT2G44520	COX10	cytochrome c oxidase 10
Ha412HOChr03g0119731	0.701106	1.32899	7.86118	0.00666261	0.429736	NA	NA	NA
Ha412HOChr08g0330431	-0.515345	6.94514	7.86015	0.00666596	0.429736	NA	NA	NA
Ha412HOChr10g0457781	0.30161	3.41857	7.85637	0.00667838	0.429736	AT2G04305		Magnesium transporter CorA-like family protein
Ha412HOChr17g0840341	0.253371	4.92081	7.8544	0.00668487	0.429736	AT3G58640		Mitogen activated protein kinase kinase kinase-related
Ha412HOChr11g0520621	0.526546	1.83518	7.84671	0.0067102	0.430552	AT5G08450		CONTAINS InterPro DOMAIN/s: Histone deacetylation protein Rxt3 (InterPro:IPR013951); Has 30201 Blast hits to 17322 proteins in 780 species: Archae - 12; Bacteria - 1396; Metazoa - 17338; Fungi - 3422; Plants - 5037; Viruses - 0; Other Eukaryotes - 2996 (source: NCBI BLink).
Ha412HOChr11g0520621	0.526546	1.83518	7.84671	0.0067102	0.430552	AT5G08450		FUNCTIONS IN: molecular_function unknown; INVOLVED IN: biological_process unknown; LOCATED IN: cellular_component unknown; EXPRESSED IN: 25 plant structures; EXPRESSED DURING: 15 growth stages; CONTAINS InterPro DOMAIN/s: Histone deacetylation protein Rxt3 (InterPro:IPR013951); Has 34444 Blast hits to 20801 proteins in 1175 species: Archae - 64; Bacteria - 2390; Metazoa - 15568; Fungi - 3729; Pla…
Ha412HOChr11g0520621	0.526546	1.83518	7.84671	0.0067102	0.430552	AT5G08450		CONTAINS InterPro DOMAIN/s: Histone deacetylation protein Rxt3 (InterPro:IPR013951); Has 34444 Blast hits to 20801 proteins in 1175 species: Archae - 64; Bacteria - 2390; Metazoa - 15568; Fungi - 3729; Plants - 1886; Viruses - 208; Other Eukaryotes - 10599 (source: NCBI BLink).
Ha412HOChr01g0014381	0.256292	6.44059	7.8356	0.00674702	0.431694	AT3G47370		Ribosomal protein S10p/S20e family protein
Ha412HOChr01g0045031	0.236666	4.55485	7.83012	0.00676526	0.431694	AT3G59040		Tetratricopeptide repeat (TPR)-like superfamily protein
Ha412HOChr17g0857121	-0.285375	3.78961	7.82989	0.006766	0.431694	NA	NA	NA
Ha412HOChr13g0607801	-0.332231	6.69088	7.823	0.00678901	0.432352	AT3G51740	IMK2	inflorescence meristem receptor-like kinase 2
Ha412HOChr13g0599211	0.41543	4.65698	7.81878	0.00680314	0.432444	AT5G06440		BEST Arabidopsis thaliana protein match is: Polyketide cyclase/dehydrase and lipid transport superfamily protein (TAIR:AT3G11720.3); Has 157 Blast hits to 155 proteins in 41 species: Archae - 0; Bacteria - 6; Metazoa - 5; Fungi - 6; Plants - 99; Viruses - 0; Other Eukaryotes - 41 (source: NCBI BLink).
Ha412HOChr13g0599211	0.41543	4.65698	7.81878	0.00680314	0.432444	AT5G06440		BEST Arabidopsis thaliana protein match is: Polyketide cyclase/dehydrase and lipid transport superfamily protein (TAIR:AT3G11720.3); Has 155 Blast hits to 153 proteins in 39 species: Archae - 0; Bacteria - 4; Metazoa - 5; Fungi - 6; Plants - 101; Viruses - 0; Other Eukaryotes - 39 (source: NCBI BLink).
Ha412HOChr13g0599211	0.41543	4.65698	7.81878	0.00680314	0.432444	AT5G06440		FUNCTIONS IN: molecular_function unknown; INVOLVED IN: biological_process unknown; LOCATED IN: mitochondrion; EXPRESSED IN: 22 plant structures; EXPRESSED DURING: 12 growth stages; BEST Arabidopsis thaliana protein match is: Polyketide cyclase/dehydrase and lipid transport superfamily protein (TAIR:AT3G11720.3).
Ha412HOChr05g0209011	0.278336	3.35372	7.81221	0.0068252	0.433038	AT5G08415		Radical SAM superfamily protein
Ha412HOChr05g0240161	-0.481454	0.913941	7.8081	0.00683902	0.433108	AT5G54520		Transducin/WD40 repeat-like superfamily protein
Ha412HOChr02g0080871	0.711559	1.46295	7.80272	0.00685717	0.433452	AT5G36930		Disease resistance protein (TIR-NBS-LRR class) family
Ha412HOChr06g0245451	0.2755	7.48531	7.79156	0.00689498	0.433751	AT3G05560		Ribosomal L22e protein family
Ha412HOChr17g0855091	-0.202826	4.68944	7.7831	0.00692381	0.433751	AT1G14570		UBX domain-containing protein
Ha412HOChr11g0515991	0.809568	0.494383	7.7824	0.00692621	0.433751	AT4G18700	CIPK12, SnRK3.9, ATWL4, WL4	CBL-interacting protein kinase 12
Ha412HOChr02g0085951	0.5442	4.32959	7.7809	0.00693132	0.433751	AT4G33790	CER4, G7, FAR3	Jojoba acyl CoA reductase-related male sterility protein
Ha412HOChr01g0017001	-0.261271	7.40724	7.77779	0.00694197	0.433751	AT2G37640	ATEXPA3, ATEXP3, ATHEXP ALPHA 1.9, EXP3	Barwin-like endoglucanases superfamily protein
Ha412HOChr03g0116231	-0.153577	5.66951	7.77679	0.0069454	0.433751	AT1G16700		Alpha-helical ferredoxin
Ha412HOChr08g0350721	0.350007	5.60598	7.7709	0.0069656	0.433751	AT5G59910	HTB4	Histone superfamily protein
Ha412HOChr10g0471081	0.241864	4.01665	7.76994	0.00696889	0.433751	AT4G14500		Polyketide cyclase/dehydrase and lipid transport superfamily protein
Ha412HOChr16g0795031	0.527678	5.37207	7.76646	0.00698085	0.433751	AT4G35160		O-methyltransferase family protein
Ha412HOChr10g0439301	0.246052	5.24718	7.76281	0.00699342	0.433751	AT4G01840	KCO5, ATTPK5, ATKCO5, TPK5	Ca2+ activated outward rectifying K+ channel 5
Ha412HOChr15g0730901	-0.192941	4.38944	7.75783	0.00701065	0.433751	AT5G38640		NagB/RpiA/CoA transferase-like superfamily protein
Ha412HOChr12g0556671	-0.581374	3.46622	7.75666	0.00701467	0.433751	AT5G02260	ATEXPA9, EXP9, ATEXP9, ATHEXP ALPHA 1.10, EXPA9	expansin A9
Ha412HOChr08g0371471	-0.555071	3.83529	7.75286	0.00702784	0.433778	AT3G46640	PCL1	Homeodomain-like superfamily protein
Ha412HOChr08g0371471	-0.555071	3.83529	7.75286	0.00702784	0.433778	AT3G46640	PCL1, LUX	Homeodomain-like superfamily protein
Ha412HOChr11g0492501	1.19938	1.11193	7.74907	0.00704098	0.433803	AT4G14130	XTR7, XTH15	xyloglucan endotransglucosylase/hydrolase 15
Ha412HOChr17g0819981	-0.204276	4.82317	7.74066	0.00707027	0.434763	AT1G10580		Transducin/WD40 repeat-like superfamily protein
Ha412HOChr16g0784831	0.257262	6.40487	7.73374	0.00709445	0.434763	AT1G74050		Ribosomal protein L6 family protein
Ha412HOChr09g0396861	0.318624	6.76759	7.72971	0.00710859	0.434763	AT2G21790	R1, RNR1, CLS8, ATRNR1	ribonucleotide reductase 1
Ha412HOChr06g0267361	0.547128	2.88847	7.72756	0.00711613	0.434763	AT3G46620		zinc finger (C3HC4-type RING finger) family protein
Ha412HOChr13g0605401	-0.403099	2.26992	7.72636	0.00712036	0.434763	NA	NA	NA
Ha412HOChr15g0737611	0.523477	3.36043	7.71333	0.00716632	0.435429	AT4G37260	MYB73, ATMYB73	myb domain protein 73
Ha412HOChr11g0507871	0.37348	2.90266	7.7077	0.00718626	0.435429	NA	NA	NA
Ha412HOChr09g0375111	-0.282715	3.3742	7.70713	0.0071883	0.435429	AT5G26600		Pyridoxal phosphate (PLP)-dependent transferases superfamily protein
Ha412HOChr08g0326931	-0.192882	7.65363	7.70257	0.00720449	0.435429	AT1G23740		Oxidoreductase, zinc-binding dehydrogenase family protein
Ha412HOChr12g0562231	0.483377	3.6645	7.69714	0.00722386	0.435429	AT1G52340	ABA2, SIS4, GIN1, SDR1, ISI4, SRE1, ATABA2, ATSDR1	NAD(P)-binding Rossmann-fold superfamily protein
Ha412HOChr13g0632211	-0.421484	5.95399	7.6923	0.00724116	0.435429	AT5G44640	BGLU13	beta glucosidase 13
Ha412HOChr10g0444951	0.753721	0.658652	7.68734	0.00725893	0.435429	NA	NA	NA
Ha412HOChr01g0022091	0.33839	3.4356	7.68638	0.00726236	0.435429	AT1G31360	RECQL2, MED34	RECQ helicase L2
Ha412HOChr01g0022091	0.33839	3.4356	7.68638	0.00726236	0.435429	AT1G31360	RECQL2, ATRECQ2, MED34	RECQ helicase L2
Ha412HOChr09g0429031	-0.127166	6.92214	7.68582	0.00726439	0.435429	AT3G13870	RHD3	Root hair defective 3 GTP-binding protein (RHD3)
Ha412HOChr04g0191431	0.422412	3.51444	7.68361	0.0072723	0.435429	AT2G45630		D-isomer specific 2-hydroxyacid dehydrogenase family protein
Ha412HOChr14g0672211	0.357002	4.86421	7.68213	0.00727762	0.435429	AT5G67100	ICU2	DNA-directed DNA polymerases
Ha412HOChr04g0155871	-0.454456	2.58196	7.67724	0.00729524	0.435429	AT4G38495		CONTAINS InterPro DOMAIN/s: YL1 nuclear, C-terminal (InterPro:IPR013272); Has 279 Blast hits to 279 proteins in 147 species: Archae - 0; Bacteria - 0; Metazoa - 94; Fungi - 133; Plants - 35; Viruses - 0; Other Eukaryotes - 17 (source: NCBI BLink).
Ha412HOChr06g0245121	-0.185359	4.53398	7.67503	0.00730323	0.435429	AT4G03090		sequence-specific DNA binding;sequence-specific DNA binding transcription factors
Ha412HOChr14g0668711	0.242881	7.37514	7.67082	0.00731843	0.435429	AT5G10360	EMB3010	Ribosomal protein S6e
Ha412HOChr14g0668711	0.242881	7.37514	7.67082	0.00731843	0.435429	AT5G10360	EMB3010, RPS6B	Ribosomal protein S6e
Ha412HOChr11g0490151	-0.154547	6.78012	7.66527	0.00733854	0.435429	AT5G54310	NEV, AGD5	ARF-GAP domain 5
Ha412HOChr13g0586461	-0.468822	4.27648	7.66253	0.00734849	0.435429	AT3G52740		unknown protein; BEST Arabidopsis thaliana protein match is: unknown protein (TAIR:AT3G44450.1); Has 65 Blast hits to 65 proteins in 13 species: Archae - 0; Bacteria - 0; Metazoa - 0; Fungi - 0; Plants - 65; Viruses - 0; Other Eukaryotes - 0 (source: NCBI BLink).
Ha412HOChr12g0575811	-0.359188	3.85593	7.66252	0.00734852	0.435429	AT1G70710	ATGH9B1, CEL1, GH9B1	glycosyl hydrolase 9B1
Ha412HOChr12g0566221	1.36687	-1.05788	7.64354	0.00741782	0.438545	AT3G03280		unknown protein; FUNCTIONS IN: molecular_function unknown; INVOLVED IN: N-terminal protein myristoylation; LOCATED IN: cellular_component unknown; BEST Arabidopsis thaliana protein match is: unknown protein (TAIR:AT5G17350.1); Has 137 Blast hits to 137 proteins in 11 species: Archae - 0; Bacteria - 0; Metazoa - 0; Fungi - 0; Plants - 137; Viruses - 0; Other Eukaryotes - 0 (source: NCBI BLink).
Ha412HOChr15g0718931	1.22283	-0.607914	7.64108	0.00742685	0.438545	AT1G29280	WRKY65, ATWRKY65	WRKY DNA-binding protein 65
Ha412HOChr02g0049851	-0.25103	4.73461	7.63697	0.00744196	0.438677	AT1G52380		NUP50 (Nucleoporin 50 kDa) protein
Ha412HOChr13g0598281	-0.272949	5.91456	7.6301	0.00746733	0.439331	AT4G32890	GATA9	GATA transcription factor 9
Ha412HOChr07g0289641	0.370365	2.92743	7.62698	0.00747885	0.439331	NA	NA	NA
Ha412HOChr08g0354601	0.259219	7.08667	7.62008	0.00750443	0.440075	AT5G59850		Ribosomal protein S8 family protein
Ha412HOChr01g0046071	0.358115	4.26847	7.61509	0.00752298	0.440251	AT5G13000	ATGSL12, gsl12	glucan synthase-like 12
Ha412HOChr13g0583861	-0.368421	7.21416	7.61233	0.00753327	0.440251	AT2G29630	PY, THIC	thiaminC
Ha412HOChr13g0583861	-0.368421	7.21416	7.61233	0.00753327	0.440251	AT2G29630	THIC	thiaminC
Ha412HOChr14g0675141	-0.472325	5.97088	7.60806	0.00754924	0.440429	AT1G23800	ALDH2B7, ALDH2B	aldehyde dehydrogenase 2B7
Ha412HOChr02g0075771	0.783496	1.50217	7.60327	0.00756714	0.440704	AT1G22190		Integrase-type DNA-binding superfamily protein
Ha412HOChr15g0693951	-0.317126	3.25261	7.59989	0.00757984	0.440704	AT5G02500	HSC70-1, HSP70-1, AT-HSC70-1, HSC70	heat shock cognate protein 70-1
Ha412HOChr12g0566961	-0.228739	4.82446	7.59351	0.00760383	0.440711	AT2G22780	PMDH1	peroxisomal NAD-malate dehydrogenase 1
Ha412HOChr05g0208181	0.728242	5.90763	7.57973	0.00765589	0.440711	AT4G25810	XTR6, XTH23	xyloglucan endotransglycosylase 6
Ha412HOChr14g0668021	1.35335	2.12295	7.57941	0.00765711	0.440711	AT5G66900		Disease resistance protein (CC-NBS-LRR class) family
Ha412HOChr06g0267811	-0.162543	5.77111	7.57779	0.00766325	0.440711	AT3G47060	ftsh7	FTSH protease 7
Ha412HOChr08g0362851	0.202681	7.90821	7.56922	0.00769589	0.440711	AT4G27435		Protein of unknown function (DUF1218)
Ha412HOChr12g0535591	0.56144	2.608	7.56853	0.0076985	0.440711	AT1G67320		DNA primase, large subunit family
Ha412HOChr01g0037421	1.45788	2.11483	7.56668	0.00770556	0.440711	NA	NA	NA
Ha412HOChr09g0403731	0.247575	4.56318	7.56396	0.00771596	0.440711	AT1G36980		unknown protein; CONTAINS InterPro DOMAIN/s: Uncharacterised protein family UPF0220 (InterPro:IPR007919); Has 424 Blast hits to 424 proteins in 159 species: Archae - 0; Bacteria - 0; Metazoa - 228; Fungi - 120; Plants - 62; Viruses - 0; Other Eukaryotes - 14 (source: NCBI BLink).
Ha412HOChr07g0290771	0.329056	3.61285	7.55994	0.00773135	0.440711	AT1G12420	ACR8	ACT domain repeat 8
Ha412HOChr17g0819801	0.298633	5.19877	7.55937	0.00773354	0.440711	AT2G16780	MSI2, MSI02, NFC02, NFC2	Transducin family protein / WD-40 repeat family protein
Ha412HOChr16g0773091	1.31535	-0.887336	7.5577	0.00773994	0.440711	AT3G42170		BED zinc finger ;hAT family dimerisation domain
Ha412HOChr05g0233351	-0.230561	6.32672	7.55563	0.00774791	0.440711	AT2G18510	emb2444	RNA-binding (RRM/RBD/RNP motifs) family protein
Ha412HOChr13g0603711	0.339492	2.96806	7.55037	0.00776814	0.440711	AT4G32560		paramyosin-related
Ha412HOChr16g0753181	-0.353516	3.22979	7.54636	0.00778358	0.440711	AT5G61210	SNAP33, ATSNAP33, SNP33, ATSNAP33B	soluble N-ethylmaleimide-sensitive factor adaptor protein 33
Ha412HOChr05g0212551	0.389914	5.15126	7.54374	0.0077937	0.440711	AT4G31985		Ribosomal protein L39 family protein
Ha412HOChr04g0161581	0.306515	4.65824	7.54137	0.00780286	0.440711	AT5G08180		Ribosomal protein L7Ae/L30e/S12e/Gadd45 family protein
Ha412HOChr08g0350211	1.34538	-0.950826	7.53933	0.00781076	0.440711	NA	NA	NA
Ha412HOChr07g0316971	-0.219367	4.38239	7.53587	0.00782418	0.440711	AT3G27820	ATMDAR4, MDAR4	monodehydroascorbate reductase 4
Ha412HOChr05g0212681	0.722773	2.45713	7.53548	0.00782571	0.440711	NA	NA	NA
Ha412HOChr10g0441301	-0.786974	-0.301057	7.52326	0.00787329	0.441774	NA	NA	NA
Ha412HOChr04g0185701	0.152078	5.0052	7.52131	0.0078809	0.441774	AT3G09360		Cyclin/Brf1-like TBP-binding protein
Ha412HOChr17g0805891	-0.177875	5.28226	7.52065	0.00788349	0.441774	AT5G41940		Ypt/Rab-GAP domain of gyp1p superfamily protein
Ha412HOChr02g0057681	-0.26432	5.8233	7.50918	0.00792848	0.442621	NA	NA	NA
Ha412HOChr06g0285101	0.276331	3.23464	7.50807	0.00793285	0.442621	AT5G10330	EMB2196, HPA1, HISN6A, ATHPA1	histidinol phosphate aminotransferase 1
Ha412HOChr17g0856291	-0.589095	3.0266	7.50491	0.00794533	0.442621	AT1G67910		unknown protein; FUNCTIONS IN: molecular_function unknown; INVOLVED IN: biological_process unknown; LOCATED IN: chloroplast; EXPRESSED IN: 21 plant structures; EXPRESSED DURING: 12 growth stages; BEST Arabidopsis thaliana protein match is: unknown protein (TAIR:AT1G24577.1).
Ha412HOChr17g0856291	-0.589095	3.0266	7.50491	0.00794533	0.442621	AT1G67910		unknown protein; FUNCTIONS IN: molecular_function unknown; INVOLVED IN: biological_process unknown; LOCATED IN: chloroplast; EXPRESSED IN: 21 plant structures; EXPRESSED DURING: 12 growth stages; BEST Arabidopsis thaliana protein match is: unknown protein (TAIR:AT1G24577.1); Has 167 Blast hits to 167 proteins in 19 species: Archae - 0; Bacteria - 0; Metazoa - 0; Fungi - 0; Plants - 167; Viruses -…
Ha412HOChr16g0775441	0.27548	4.95556	7.50255	0.00795462	0.442621	AT1G48350		Ribosomal L18p/L5e family protein
Ha412HOChr11g0520511	2.04483	0.225023	7.49984	0.00796532	0.442621	AT5G51190		Integrase-type DNA-binding superfamily protein
Ha412HOChr11g0508391	0.298841	5.83546	7.49701	0.00797655	0.442621	AT4G27090		Ribosomal protein L14
Ha412HOChr05g0214131	-0.238519	4.5728	7.49018	0.00800363	0.443167	AT2G13290		beta-1,4-N-acetylglucosaminyltransferase family protein
Ha412HOChr12g0570811	-0.142678	8.7542	7.48794	0.00801255	0.443167	AT3G52880	ATMDAR1, MDAR1	monodehydroascorbate reductase 1
Ha412HOChr12g0555971	-2.46655	-1.7947	7.48389	0.0080287	0.443167	AT3G14690	CYP72A15	cytochrome P450, family 72, subfamily A, polypeptide 15
Ha412HOChr06g0257101	0.276774	6.59908	7.47978	0.00804507	0.443167	AT4G27090		Ribosomal protein L14
Ha412HOChr09g0415441	0.329973	3.09477	7.47777	0.00805311	0.443167	AT1G71310		cobalt ion binding
Ha412HOChr11g0531871	1.63285	-1.21786	7.47176	0.00807721	0.443167	NA	NA	NA
Ha412HOChr02g0070341	0.610706	5.7726	7.46894	0.00808852	0.443167	AT4G08950	EXO	Phosphate-responsive 1 family protein
Ha412HOChr03g0134321	3.57521	-1.32678	7.46644	0.00809856	0.443167	NA	NA	NA
Ha412HOChr16g0751361	-0.264774	6.15911	7.46523	0.00810346	0.443167	AT1G47250	PAF2	20S proteasome alpha subunit F2
Ha412HOChr11g0499131	-0.247073	4.08815	7.45223	0.00815598	0.443976	AT1G68140		Protein of unknown function (DUF1644)
Ha412HOChr10g0457261	-0.208225	4.59045	7.44821	0.00817227	0.443976	AT5G64370	BETA-UP, PYD3	beta-ureidopropionase
Ha412HOChr17g0842101	0.774504	1.3934	7.44765	0.00817458	0.443976	AT1G61340		F-box family protein
Ha412HOChr04g0145711	0.188491	6.61751	7.44416	0.00818877	0.443976	AT1G72480		Lung seven transmembrane receptor family protein
Ha412HOChr15g0721091	-0.214734	3.53681	7.43599	0.00822207	0.443976	AT1G61140	EDA16	SNF2 domain-containing protein / helicase domain-containing protein / zinc finger protein-related
Ha412HOChr17g0814431	0.320478	5.98656	7.43554	0.00822391	0.443976	AT3G61110	ARS27A, RS27A	ribosomal protein S27
Ha412HOChr11g0531481	0.469089	2.45332	7.42367	0.00827262	0.443976	AT3G46290	HERK1	hercules receptor kinase 1
Ha412HOChr17g0820911	-0.463684	4.938	7.41871	0.00829305	0.443976	AT1G27100		Actin cross-linking protein
Ha412HOChr12g0556631	0.314721	2.40551	7.41822	0.00829508	0.443976	AT5G59350		unknown protein; FUNCTIONS IN: molecular_function unknown; INVOLVED IN: biological_process unknown; LOCATED IN: endomembrane system; EXPRESSED IN: 23 plant structures; EXPRESSED DURING: 13 growth stages; Has 1807 Blast hits to 1807 proteins in 277 species: Archae - 0; Bacteria - 0; Metazoa - 736; Fungi - 347; Plants - 385; Viruses - 0; Other Eukaryotes - 339 (source: NCBI BLink).
Ha412HOChr04g0175421	0.208166	5.72428	7.41628	0.00830308	0.443976	AT2G33120	SAR1, VAMP722, ATVAMP722	synaptobrevin-related protein 1
Ha412HOChr04g0175421	0.208166	5.72428	7.41628	0.00830308	0.443976	AT2G33120	SAR1	synaptobrevin-related protein 1
Ha412HOChr01g0016341	-0.22092	4.67885	7.4047	0.00835107	0.443976	AT2G28680		RmlC-like cupins superfamily protein
Ha412HOChr09g0416081	0.190031	6.03722	7.40118	0.00836573	0.443976	AT5G53400	BOB1	HSP20-like chaperones superfamily protein
Ha412HOChr14g0639171	0.595513	3.58909	7.40011	0.00837017	0.443976	NA	NA	NA
Ha412HOChr04g0154981	-0.500295	3.55972	7.39567	0.0083887	0.443976	AT1G22400	UGT85A1, ATUGT85A1	UDP-Glycosyltransferase superfamily protein
Ha412HOChr16g0775971	-0.260443	3.65111	7.39528	0.00839033	0.443976	NA	NA	NA
Ha412HOChr08g0337731	-0.302688	5.34153	7.39435	0.00839421	0.443976	AT1G76550		Phosphofructokinase family protein
Ha412HOChr04g0162361	1.00443	-0.418315	7.3906	0.00840988	0.443976	NA	NA	NA
Ha412HOChr13g0621681	1.32293	0.431805	7.38496	0.00843355	0.443976	NA	NA	NA
Ha412HOChr07g0308411	-1.42496	-0.0536512	7.38472	0.00843455	0.443976	AT3G50930	BCS1	cytochrome BC1 synthesis
Ha412HOChr12g0556681	-0.193256	4.95144	7.38293	0.00844205	0.443976	AT3G12560	TRFL9, ATTBP2	TRF-like 9
Ha412HOChr04g0186481	0.348043	6.99362	7.38072	0.00845134	0.443976	AT2G34480		Ribosomal protein L18ae/LX family protein
Ha412HOChr16g0801851	-0.209534	5.16716	7.38063	0.00845173	0.443976	AT3G51130		unknown protein; CONTAINS InterPro DOMAIN/s: Uncharacterised protein family UPF0183 (InterPro:IPR005373); Has 269 Blast hits to 265 proteins in 123 species: Archae - 0; Bacteria - 0; Metazoa - 131; Fungi - 82; Plants - 37; Viruses - 0; Other Eukaryotes - 19 (source: NCBI BLink).
Ha412HOChr03g0100951	0.277178	5.45022	7.378	0.00846283	0.443976	AT5G63420	emb2746	RNA-metabolising metallo-beta-lactamase family protein
Ha412HOChr09g0400771	0.296361	4.07668	7.37298	0.008484	0.443976	AT2G04270	RNEE/G	RNAse E/G-like
Ha412HOChr04g0185541	0.408079	3.21996	7.3721	0.00848771	0.443976	AT4G14920		Acyl-CoA N-acyltransferase with RING/FYVE/PHD-type zinc finger protein
Ha412HOChr11g0533441	0.178301	7.64282	7.37188	0.00848863	0.443976	AT3G06550		O-acetyltransferase family protein
Ha412HOChr16g0795851	0.213433	6.65932	7.3697	0.00849787	0.443976	AT5G35360	CAC2	acetyl Co-enzyme a carboxylase biotin carboxylase subunit
Ha412HOChr11g0506931	-0.260349	6.53063	7.3682	0.00850423	0.443976	AT4G27960	UBC9	ubiquitin conjugating enzyme 9
Ha412HOChr06g0260171	0.177396	7.70025	7.36713	0.00850877	0.443976	AT1G10630	ATARFA1F, ARFA1F	ADP-ribosylation factor A1F
Ha412HOChr15g0727281	0.715541	1.01762	7.36462	0.00851941	0.443976	AT4G24710		P-loop containing nucleoside triphosphate hydrolases superfamily protein
Ha412HOChr16g0794531	0.470843	9.21632	7.36325	0.0085252	0.443976	ATCG00800		structural constituent of ribosome
Ha412HOChr17g0849641	0.289897	3.32965	7.35682	0.00855259	0.443976	AT4G10400		F-box/RNI-like/FBD-like domains-containing protein
Ha412HOChr09g0425941	0.299918	5.47123	7.35586	0.00855668	0.443976	AT2G32060		Ribosomal protein L7Ae/L30e/S12e/Gadd45 family protein
Ha412HOChr09g0391831	0.319314	5.46525	7.35389	0.00856508	0.443976	AT3G46290	HERK1	hercules receptor kinase 1
Ha412HOChr02g0049281	-0.28733	3.3426	7.35172	0.00857433	0.443976	AT1G52080	AR791	actin binding protein family
Ha412HOChr13g0623611	-0.350859	4.78693	7.34286	0.00861226	0.444921	AT4G16780	ATHB-2, HAT4, ATHB2, HB-2	homeobox protein 2
Ha412HOChr05g0200391	0.166426	6.62298	7.34056	0.00862216	0.444921	AT5G47540		Mo25 family protein
Ha412HOChr05g0217371	-0.446414	4.29777	7.33597	0.0086419	0.444921	AT4G28230		unknown protein; Has 444 Blast hits to 358 proteins in 107 species: Archae - 0; Bacteria - 20; Metazoa - 179; Fungi - 26; Plants - 38; Viruses - 2; Other Eukaryotes - 179 (source: NCBI BLink).
Ha412HOChr12g0558971	-1.47841	-0.966031	7.33529	0.00864483	0.444921	AT5G14230		CONTAINS InterPro DOMAIN/s: Ankyrin repeat-containing domain (InterPro:IPR020683), Ankyrin repeat (InterPro:IPR002110); BEST Arabidopsis thaliana protein match is: XB3 ortholog 2 in Arabidopsis thaliana (TAIR:AT5G57740.1); Has 66374 Blast hits to 25358 proteins in 1201 species: Archae - 121; Bacteria - 8133; Metazoa - 29530; Fungi - 5885; Plants - 3349; Viruses - 785; Other Eukaryotes - 18571 (so…
Ha412HOChr17g0827011	0.258897	6.10221	7.33036	0.00866611	0.445344	AT1G62780		unknown protein; FUNCTIONS IN: molecular_function unknown; INVOLVED IN: biological_process unknown; LOCATED IN: chloroplast, chloroplast stroma; EXPRESSED IN: 22 plant structures; EXPRESSED DURING: 14 growth stages; Has 94 Blast hits to 94 proteins in 35 species: Archae - 6; Bacteria - 10; Metazoa - 21; Fungi - 2; Plants - 48; Viruses - 0; Other Eukaryotes - 7 (source: NCBI BLink).
Ha412HOChr01g0015181	-0.17682	5.8574	7.32233	0.00870091	0.44575	AT2G05830		NagB/RpiA/CoA transferase-like superfamily protein
Ha412HOChr06g0258591	-0.263546	8.54611	7.31742	0.0087222	0.44575	AT3G16770	RAP2.3, ATEBP, ERF72, EBP	ethylene-responsive element binding protein
Ha412HOChr09g0416991	-0.902797	-0.386163	7.31723	0.00872303	0.44575	NA	NA	NA
Ha412HOChr17g0829871	0.494331	1.93222	7.31259	0.00874324	0.44575	NA	NA	NA
Ha412HOChr14g0651861	0.370713	2.91927	7.31149	0.00874808	0.44575	NA	NA	NA
Ha412HOChr17g0825011	-0.209875	5.98673	7.30914	0.00875832	0.44575	AT5G14540		Protein of unknown function (DUF1421)
Ha412HOChr10g0446441	0.199217	5.97349	7.3054	0.00877468	0.44575	AT2G41770		Protein of unknown function (DUF288)
Ha412HOChr09g0404671	0.210387	5.29161	7.29791	0.00880752	0.44575	AT1G77590	LACS9	long chain acyl-CoA synthetase 9
Ha412HOChr03g0143601	0.411959	7.86975	7.2936	0.0088265	0.44575	AT5G63810	BGAL10	beta-galactosidase 10
Ha412HOChr06g0255641	0.572956	2.16462	7.29302	0.00882904	0.44575	AT3G19820	DWF1	cell elongation protein / DWARF1 / DIMINUTO (DIM)
Ha412HOChr06g0255641	0.572956	2.16462	7.29302	0.00882904	0.44575	AT3G19820	DWF1, DIM, EVE1, DIM1, CBB1	cell elongation protein / DWARF1 / DIMINUTO (DIM)
Ha412HOChr02g0080171	-0.282002	3.34343	7.29277	0.00883013	0.44575	AT5G25220	KNAT3	KNOTTED1-like homeobox gene 3
Ha412HOChr12g0568271	-0.503904	6.2138	7.29236	0.00883198	0.44575	AT4G34050	CCoAOMT1	S-adenosyl-L-methionine-dependent methyltransferases superfamily protein
Ha412HOChr16g0792451	0.401053	3.04516	7.28961	0.0088441	0.44575	AT2G46710		Rho GTPase activating protein with PAK-box/P21-Rho-binding domain
Ha412HOChr02g0087131	-0.205536	3.96581	7.28338	0.00887164	0.446478	AT1G08125		S-adenosyl-L-methionine-dependent methyltransferases superfamily protein
Ha412HOChr09g0394451	-0.508054	6.80737	7.2792	0.00889017	0.446751	AT2G40610	ATEXPA8, EXP8, ATEXP8, ATHEXP ALPHA 1.11, EXPA8	expansin A8
Ha412HOChr09g0407931	0.439106	2.07463	7.27544	0.00890686	0.44693	NA	NA	NA
Ha412HOChr12g0577431	-0.199526	5.11412	7.26697	0.00894464	0.448166	AT5G15080		Protein kinase superfamily protein
Ha412HOChr08g0360611	-0.210963	4.24927	7.24758	0.0090317	0.449379	AT5G56270	WRKY2, ATWRKY2	WRKY DNA-binding protein 2
Ha412HOChr15g0738131	0.495796	2.13241	7.246	0.00903883	0.449379	AT1G42430		unknown protein; BEST Arabidopsis thaliana protein match is: unknown protein (TAIR:AT3G55760.3); Has 186 Blast hits to 143 proteins in 47 species: Archae - 0; Bacteria - 23; Metazoa - 14; Fungi - 6; Plants - 87; Viruses - 0; Other Eukaryotes - 56 (source: NCBI BLink).
Ha412HOChr15g0738131	0.495796	2.13241	7.246	0.00903883	0.449379	AT1G42430		unknown protein; FUNCTIONS IN: molecular_function unknown; INVOLVED IN: biological_process unknown; LOCATED IN: cellular_component unknown; BEST Arabidopsis thaliana protein match is: unknown protein (TAIR:AT3G55760.3).
Ha412HOChr15g0729571	0.414062	3.39428	7.23946	0.00906842	0.449379	AT2G31840		Thioredoxin superfamily protein
Ha412HOChr15g0732421	-0.260753	6.39873	7.23791	0.00907544	0.449379	AT5G40650	SDH2-2	succinate dehydrogenase 2-2
Ha412HOChr04g0150631	-0.398364	3.64228	7.23782	0.00907586	0.449379	AT2G07680	ATMRP11, MRP11, ABCC13	multidrug resistance-associated protein 11
Ha412HOChr08g0347391	0.651649	1.16889	7.23408	0.00909283	0.449379	AT1G10410		Protein of unknown function (DUF1336)
Ha412HOChr01g0003211	-0.170001	5.27328	7.23235	0.0091007	0.449379	AT3G63150	MIRO2, ATCBG	MIRO-related GTP-ase 2
Ha412HOChr16g0794441	-5.38931	-1.37245	7.2693	0.00910437	0.449379	AT4G18040	EIF4E, CUM1, AT.EIF4E1, eIF4E1	eukaryotic translation initiation factor 4E
Ha412HOChr02g0085731	-6.77333	-0.426954	7.31407	0.00910563	0.449379	AT1G68720	TADA, ATTADA	tRNA arginine adenosine deaminase
Ha412HOChr08g0326571	-0.676583	0.65715	7.2267	0.00912641	0.449379	AT2G02800	APK2B	protein kinase 2B
Ha412HOChr06g0256141	0.611561	2.80648	7.22594	0.00912988	0.449379	AT4G29310		Protein of unknown function (DUF1005)
Ha412HOChr17g0832671	-0.166352	5.53526	7.22353	0.0091409	0.449379	AT2G21300		ATP binding microtubule motor family protein
Ha412HOChr09g0399351	0.468458	2.86159	7.22349	0.0091411	0.449379	AT5G41050		Pollen Ole e 1 allergen and extensin family protein
Ha412HOChr13g0628781	0.500902	1.73849	7.2183	0.00916486	0.449379	AT3G23210	bHLH34	basic helix-loop-helix (bHLH) DNA-binding superfamily protein
Ha412HOChr06g0246021	-0.77713	0.661009	7.21403	0.00918444	0.449379	AT2G45360		Protein of unknown function (DUF1442)
Ha412HOChr04g0165681	-0.164537	6.0769	7.21305	0.00918893	0.449379	AT5G49980	AFB5	auxin F-box protein 5
Ha412HOChr16g0783391	-0.517322	3.47868	7.21143	0.0091964	0.449379	AT1G29195		unknown protein; FUNCTIONS IN: molecular_function unknown; INVOLVED IN: biological_process unknown; LOCATED IN: chloroplast; EXPRESSED IN: 13 plant structures; EXPRESSED DURING: 4 anthesis, C globular stage, 4 leaf senescence stage, petal differentiation and expansion stage; BEST Arabidopsis thaliana protein match is: unknown protein (TAIR:AT2G30230.1); Has 180 Blast hits to 180 proteins in 14 sp…
Ha412HOChr07g0306271	-0.304594	2.94499	7.20861	0.00920934	0.449379	AT5G65910		BSD domain-containing protein
Ha412HOChr15g0745621	0.565227	1.71457	7.20642	0.00921945	0.449379	AT3G54950	PLP7, PLA IIIA	patatin-like protein 6
Ha412HOChr14g0639451	0.444406	6.55416	7.20028	0.0092478	0.449988	AT5G33370		GDSL-like Lipase/Acylhydrolase superfamily protein
Ha412HOChr04g0148941	6.327	-1.42004	7.33335	0.00926252	0.449988	AT3G15850	FAD5, FADB, JB67, ADS3	fatty acid desaturase 5
Ha412HOChr05g0208751	-0.359447	9.15775	7.19515	0.00927158	0.449988	AT4G30190	HA2	H(+)-ATPase 2
Ha412HOChr05g0208751	-0.359447	9.15775	7.19515	0.00927158	0.449988	AT4G30190	AHA2, PMA2, HA2	H(+)-ATPase 2
Ha412HOChr11g0525251	0.283674	5.81949	7.19213	0.00928562	0.450029	AT5G06390	FLA17	FASCICLIN-like arabinogalactan protein 17 precursor
Ha412HOChr07g0300791	1.21145	-1.01992	7.18605	0.00931389	0.450402	NA	NA	NA
Ha412HOChr08g0346121	-0.184001	4.50979	7.18479	0.00931975	0.450402	AT5G51170		unknown protein; CONTAINS InterPro DOMAIN/s: Uncharacterised protein family UPF0406 (InterPro:IPR019146); Has 30201 Blast hits to 17322 proteins in 780 species: Archae - 12; Bacteria - 1396; Metazoa - 17338; Fungi - 3422; Plants - 5037; Viruses - 0; Other Eukaryotes - 2996 (source: NCBI BLink).
Ha412HOChr08g0346121	-0.184001	4.50979	7.18479	0.00931975	0.450402	AT5G51170		unknown protein; FUNCTIONS IN: molecular_function unknown; INVOLVED IN: biological_process unknown; LOCATED IN: cellular_component unknown; EXPRESSED IN: 24 plant structures; EXPRESSED DURING: 15 growth stages; CONTAINS InterPro DOMAIN/s: Uncharacterised protein family UPF0406 (InterPro:IPR019146); Has 166 Blast hits to 166 proteins in 77 species: Archae - 0; Bacteria - 0; Metazoa - 100; Fungi - …
Ha412HOChr02g0074551	0.254409	4.13152	7.17785	0.0093522	0.451144	AT5G11450		Mog1/PsbP/DUF1795-like photosystem II reaction center PsbP family protein
Ha412HOChr15g0731481	0.425688	4.64879	7.17584	0.0093616	0.451144	NA	NA	NA
Ha412HOChr06g0255431	0.211941	4.73447	7.16039	0.00943432	0.452516	AT5G08200		peptidoglycan-binding LysM domain-containing protein
Ha412HOChr13g0624881	0.234142	5.51687	7.15964	0.00943788	0.452516	AT1G08760		Plant protein of unknown function (DUF936)
Ha412HOChr04g0185761	0.614868	2.11243	7.1596	0.00943805	0.452516	AT2G34680	AIR9	Outer arm dynein light chain 1 protein
Ha412HOChr09g0407671	-0.285065	4.31588	7.15574	0.00945629	0.452516	AT5G65760		Serine carboxypeptidase S28 family protein
Ha412HOChr03g0125581	-0.237737	5.40445	7.15571	0.00945647	0.452516	NA	NA	NA
Ha412HOChr11g0492491	1.50645	-1.03143	7.1454	0.00950542	0.454221	AT4G14130	XTR7, XTH15	xyloglucan endotransglucosylase/hydrolase 15
Ha412HOChr09g0395771	0.20628	5.05739	7.13929	0.00953458	0.454886	NA	NA	NA
Ha412HOChr16g0747091	0.220048	7.15654	7.13688	0.00954606	0.454886	AT1G67430		Ribosomal protein L22p/L17e family protein
Ha412HOChr10g0450621	0.300232	7.53891	7.12529	0.00960169	0.455799	NA	NA	NA
Ha412HOChr02g0082631	0.308954	2.64798	7.12374	0.00960914	0.455799	AT3G23620		Ribosomal RNA processing Brix domain protein
Ha412HOChr07g0323381	-2.00612	-1.79646	7.12244	0.00961542	0.455799	AT1G62680		Pentatricopeptide repeat (PPR) superfamily protein
Ha412HOChr11g0503911	0.36043	3.20097	7.11956	0.00962931	0.455799	AT5G43810	ZLL	Stabilizer of iron transporter SufD / Polynucleotidyl transferase
Ha412HOChr11g0503911	0.36043	3.20097	7.11956	0.00962931	0.455799	AT5G43810	ZLL, PNH, AGO10	Stabilizer of iron transporter SufD / Polynucleotidyl transferase
Ha412HOChr06g0281201	-0.222382	5.52743	7.11407	0.00965585	0.455799	AT4G03430	STA1, EMB2770	pre-mRNA splicing factor-related
Ha412HOChr10g0459281	-5.6074	-1.12399	7.19357	0.00965983	0.455799	AT2G14960	GH3.1	Auxin-responsive GH3 family protein
Ha412HOChr08g0346771	-0.545451	1.33342	7.10933	0.00967884	0.455799	AT5G07670		RNI-like superfamily protein
Ha412HOChr16g0770591	0.417679	2.15048	7.10845	0.0096831	0.455799	AT3G06170		Serinc-domain containing serine and sphingolipid biosynthesis protein
Ha412HOChr14g0638421	-0.702894	0.833668	7.10472	0.00970124	0.455799	NA	NA	NA
Ha412HOChr09g0410631	-0.672463	2.92451	7.10248	0.00971214	0.455799	NA	NA	NA
Ha412HOChr05g0212571	0.411519	2.77134	7.09714	0.00973821	0.455799	AT1G80710	DRS1	DROUGHT SENSITIVE 1
Ha412HOChr09g0421361	-0.603758	5.5246	7.09706	0.00973859	0.455799	AT5G62680		Major facilitator superfamily protein
Ha412HOChr14g0671151	-0.254174	4.98977	7.09464	0.0097504	0.455799	AT5G65720	ATNIFS1, NIFS1, NFS1, ATNFS1	nitrogen fixation S (NIFS)-like 1
Ha412HOChr13g0601701	0.233088	4.84897	7.09139	0.00976632	0.455799	NA	NA	NA
Ha412HOChr15g0731301	-0.236818	5.92096	7.0834	0.00980558	0.455799	AT4G19880		Glutathione S-transferase family protein
Ha412HOChr17g0843431	-0.278492	3.84678	7.0825	0.00980999	0.455799	AT1G29240		Protein of unknown function (DUF688)
Ha412HOChr09g0419331	-5.56803	-0.091752	7.16108	0.00981527	0.455799	AT4G31500	CYP83B1, SUR2, RNT1, RED1, ATR4	cytochrome P450, family 83, subfamily B, polypeptide 1
Ha412HOChr14g0671951	0.374571	4.50031	7.08138	0.00981551	0.455799	AT4G37260	MYB73, ATMYB73	myb domain protein 73
Ha412HOChr04g0191451	0.461803	2.53058	7.08059	0.0098194	0.455799	AT2G45630		D-isomer specific 2-hydroxyacid dehydrogenase family protein
Ha412HOChr01g0002881	0.222069	5.84528	7.06685	0.00988734	0.457666	AT2G48150	ATGPX4, GPX4	glutathione peroxidase 4
Ha412HOChr13g0606711	0.803377	1.85196	7.06572	0.00989295	0.457666	AT3G13600		calmodulin-binding family protein
Ha412HOChr13g0582401	-0.523977	1.47894	7.05339	0.00995439	0.457666	AT1G75710		C2H2-like zinc finger protein
Ha412HOChr07g0295891	0.292601	6.7596	7.05327	0.00995498	0.457666	AT5G25430		HCO3- transporter family
Ha412HOChr06g0256161	0.25686	6.88525	7.05102	0.00996624	0.457666	AT4G18100		Ribosomal protein L32e
Ha412HOChr08g0358751	0.41206	5.37624	7.04568	0.00999299	0.457666	AT3G07470		Protein of unknown function, DUF538
Ha412HOChr03g0132321	-0.277432	5.35903	7.04449	0.00999897	0.457666	AT1G32090		early-responsive to dehydration stress protein (ERD4)
Ha412HOChr02g0053681	-0.23373	5.1533	7.04375	0.0100027	0.457666	AT5G05850	PIRL1	plant intracellular ras group-related LRR 1
Ha412HOChr12g0564181	0.352183	4.58878	7.0426	0.0100085	0.457666	AT1G71020		ARM repeat superfamily protein
Ha412HOChr09g0416171	0.547176	3.66211	7.03885	0.0100274	0.457666	AT5G65360		Histone superfamily protein
Ha412HOChr12g0544101	-0.238312	5.31326	7.03852	0.010029	0.457666	AT3G15260		Protein phosphatase 2C family protein
Ha412HOChr15g0703701	-0.22505	4.89149	7.03784	0.0100325	0.457666	AT3G18770		Autophagy-related protein 13
Ha412HOChr06g0275901	0.479476	3.00861	7.0329	0.0100574	0.457666	AT5G65360		Histone superfamily protein
Ha412HOChr05g0226891	0.272119	7.42838	7.03185	0.0100627	0.457666	AT3G17510	CIPK1	CBL-interacting protein kinase 1
Ha412HOChr05g0226891	0.272119	7.42838	7.03185	0.0100627	0.457666	AT3G17510	CIPK1, SnRK3.16	CBL-interacting protein kinase 1
Ha412HOChr07g0326451	-0.380809	4.98999	7.03068	0.0100686	0.457666	AT2G46690		SAUR-like auxin-responsive protein family
Ha412HOChr13g0620381	-1.64202	-0.919753	7.02951	0.0100745	0.457666	AT5G28540	BIP1	heat shock protein 70 (Hsp 70) family protein
Ha412HOChr08g0367001	0.390977	5.0819	7.0254	0.0100953	0.458001	AT1G26880		Ribosomal protein L34e superfamily protein
Ha412HOChr06g0261691	-0.227854	6.5766	7.02158	0.0101147	0.45827	AT5G13440		Ubiquinol-cytochrome C reductase iron-sulfur subunit
Ha412HOChr03g0118561	5.3789	-1.85563	7.08944	0.0101675	0.460049	AT1G02560	CLPP5, NCLPP5, NCLPP1	nuclear encoded CLP protease 5
Ha412HOChr11g0521261	-1.54843	-0.881007	6.996	0.0102457	0.462641	AT1G75540	STH2	salt tolerance homolog2
Ha412HOChr06g0264641	0.44518	1.88789	6.99479	0.0102519	0.462641	AT2G41450		N-acetyltransferases;N-acetyltransferases
Ha412HOChr09g0374061	0.531776	2.4275	6.98653	0.0102946	0.46354	AT5G11590	TINY2	Integrase-type DNA-binding superfamily protein
Ha412HOChr17g0814111	-0.245457	4.48095	6.98567	0.0102991	0.46354	AT2G33490		hydroxyproline-rich glycoprotein family protein
Ha412HOChr10g0442881	-0.509064	3.63398	6.98275	0.0103142	0.463608	AT4G33070		Thiamine pyrophosphate dependent pyruvate decarboxylase family protein
Ha412HOChr09g0420141	0.806513	0.891948	6.97929	0.0103322	0.463806	NA	NA	NA
Ha412HOChr05g0204731	0.383387	6.35571	6.97393	0.0103601	0.464446	AT5G59850		Ribosomal protein S8 family protein
Ha412HOChr07g0310511	0.676228	0.659372	6.9708	0.0103764	0.464568	NA	NA	NA
Ha412HOChr17g0828381	0.162056	5.59025	6.96614	0.0104008	0.464655	AT3G26950		unknown protein; Has 27 Blast hits to 27 proteins in 8 species: Archae - 0; Bacteria - 0; Metazoa - 0; Fungi - 0; Plants - 27; Viruses - 0; Other Eukaryotes - 0 (source: NCBI BLink).
Ha412HOChr02g0076521	0.367265	9.88845	6.96316	0.0104164	0.464655	ATCG01100	NDHA	NADH dehydrogenase family protein
Ha412HOChr17g0845281	0.37794	5.01641	6.96261	0.0104193	0.464655	AT5G24510		60S acidic ribosomal protein family
Ha412HOChr06g0266821	0.322295	3.0263	6.95768	0.0104452	0.465085	AT2G19490		recA DNA recombination family protein
Ha412HOChr09g0384971	0.232091	4.92555	6.95341	0.0104677	0.465085	AT3G04910	WNK1, ZIK4	with no lysine (K) kinase 1
Ha412HOChr09g0384971	0.232091	4.92555	6.95341	0.0104677	0.465085	AT3G04910	WNK1, ZIK4, ATWNK1	with no lysine (K) kinase 1
Ha412HOChr15g0712951	-0.185507	6.597	6.95298	0.0104699	0.465085	AT1G59900	AT-E1 ALPHA, E1 ALPHA	pyruvate dehydrogenase complex E1 alpha subunit
Ha412HOChr00c05556g0868731	0.584765	0.871584	6.94948	0.0104884	0.4653	AT1G62960	ACS10	ACC synthase 10
Ha412HOChr12g0564771	-0.276044	4.83259	6.94332	0.010521	0.46569	AT1G23260	MMZ1, UEV1A	MMS ZWEI homologue 1
Ha412HOChr15g0735251	-0.468489	2.30211	6.94265	0.0105245	0.46569	NA	NA	NA
Ha412HOChr13g0597111	0.281269	6.69056	6.93387	0.0105712	0.466374	AT3G44590		60S acidic ribosomal protein family
Ha412HOChr17g0814621	0.869646	-0.446014	6.93286	0.0105766	0.466374	AT1G64880		Ribosomal protein S5 family protein
Ha412HOChr12g0534921	2.02658	-1.61469	6.92982	0.0105928	0.466374	AT2G23950		Leucine-rich repeat protein kinase family protein
Ha412HOChr15g0710411	-0.439004	3.80389	6.92689	0.0106084	0.466374	AT1G25440		B-box type zinc finger protein with CCT domain
Ha412HOChr09g0428251	-0.392471	3.95066	6.92689	0.0106084	0.466374	AT3G21360		2-oxoglutarate (2OG) and Fe(II)-dependent oxygenase superfamily protein
Ha412HOChr02g0067161	0.194798	4.92244	6.92176	0.0106359	0.46698	AT1G35510		O-fucosyltransferase family protein
Ha412HOChr16g0778741	-0.178839	5.47488	6.91512	0.0106715	0.46794	AT4G16360		5'-AMP-activated protein kinase beta-2 subunit protein
Ha412HOChr03g0123501	0.30793	3.12694	6.91246	0.0106859	0.467968	AT5G54630		zinc finger protein-related
Ha412HOChr14g0685191	0.244042	6.98286	6.90737	0.0107133	0.468567	AT3G55280	RPL23AB	ribosomal protein L23AB
Ha412HOChr04g0156341	-1.15515	-1.27917	6.896	0.0107749	0.470657	AT1G55170		unknown protein; BEST Arabidopsis thaliana protein match is: unknown protein (TAIR:AT3G14750.1); Has 13439 Blast hits to 8993 proteins in 828 species: Archae - 344; Bacteria - 1469; Metazoa - 6958; Fungi - 1008; Plants - 683; Viruses - 29; Other Eukaryotes - 2948 (source: NCBI BLink).
Ha412HOChr02g0069771	0.225181	9.11974	6.89214	0.0107959	0.47097	AT4G08685	SAH7	Pollen Ole e 1 allergen and extensin family protein
Ha412HOChr15g0745611	0.362482	3.81534	6.88153	0.0108539	0.472893	AT3G54950	PLP7, PLA IIIA	patatin-like protein 6
Ha412HOChr14g0687601	0.389744	3.09688	6.8745	0.0108924	0.473967	AT1G32990	PRPL11	plastid ribosomal protein l11
Ha412HOChr05g0226471	-0.298966	4.8429	6.87113	0.010911	0.474169	AT3G06480		DEAD box RNA helicase family protein
Ha412HOChr02g0089151	0.263576	4.64104	6.86656	0.0109362	0.474658	AT4G27220		NB-ARC domain-containing disease resistance protein
Ha412HOChr12g0568291	4.41109	-1.49209	6.9345	0.0109757	0.474784	AT2G23420	NAPRT2	nicotinate phosphoribosyltransferase 2
Ha412HOChr16g0748951	0.273532	5.01663	6.85938	0.0109759	0.474784	AT1G80780		Polynucleotidyl transferase, ribonuclease H-like superfamily protein
Ha412HOChr17g0820701	-0.188034	7.53945	6.85795	0.0109838	0.474784	AT1G59900	AT-E1 ALPHA, E1 ALPHA	pyruvate dehydrogenase complex E1 alpha subunit
Ha412HOChr08g0329061	-3.65496	-0.441548	6.85596	0.0109948	0.474784	NA	NA	NA
Ha412HOChr08g0342531	0.241297	4.56365	6.83899	0.0110895	0.478264	AT3G55280	RPL23AB	ribosomal protein L23AB
Ha412HOChr11g0512401	0.414573	1.8305	6.82723	0.0111556	0.479405	AT2G36290		alpha/beta-Hydrolases superfamily protein
Ha412HOChr16g0783241	-0.244951	5.02596	6.8263	0.0111608	0.479405	AT3G15010		RNA-binding (RRM/RBD/RNP motifs) family protein
Ha412HOChr07g0303111	0.751797	0.996427	6.82174	0.0111865	0.479405	AT2G21220		SAUR-like auxin-responsive protein family
Ha412HOChr00c00198g0863411	-0.634934	1.87398	6.81959	0.0111987	0.479405	AT2G40140	CZF1, ZFAR1, SZF2, ATSZF2	zinc finger (CCCH-type) family protein
Ha412HOChr03g0094521	0.262348	3.73022	6.81954	0.011199	0.479405	AT2G20120	COV1	Protein of unknown function (DUF502)
Ha412HOChr05g0227311	0.277404	3.20442	6.8164	0.0112168	0.479405	AT1G30960		GTP-binding family protein
Ha412HOChr14g0682731	0.432013	2.33669	6.81391	0.0112309	0.479405	AT5G04490	VTE5	vitamin E pathway gene 5
Ha412HOChr05g0244951	-0.311868	6.10178	6.81201	0.0112417	0.479405	AT1G09970	LRR XI-23, RLK7	Leucine-rich receptor-like protein kinase family protein
Ha412HOChr16g0763121	-0.187002	5.42396	6.81186	0.0112425	0.479405	AT1G45249	ABF2	abscisic acid responsive elements-binding factor 2
Ha412HOChr16g0763121	-0.187002	5.42396	6.81186	0.0112425	0.479405	AT1G45249	ABF2, AREB1, ATAREB1	abscisic acid responsive elements-binding factor 2
Ha412HOChr07g0312641	-0.53258	4.75872	6.80929	0.0112572	0.479428	AT5G20950		Glycosyl hydrolase family protein
Ha412HOChr16g0778041	0.362448	1.82893	6.80632	0.0112741	0.479549	AT2G03880	REME1	Pentatricopeptide repeat (PPR) superfamily protein
Ha412HOChr17g0843931	0.436351	7.07867	6.80093	0.0113048	0.479977	AT5G45670		GDSL-like Lipase/Acylhydrolase superfamily protein
Ha412HOChr01g0018101	0.648382	1.10088	6.79962	0.0113123	0.479977	AT2G29760	OTP81	Tetratricopeptide repeat (TPR)-like superfamily protein
Ha412HOChr09g0372791	-0.345111	3.38403	6.79513	0.011338	0.48047	AT4G29820	CFIM-25, ATCFIM-25	homolog of CFIM-25
Ha412HOChr11g0509551	0.373893	9.44868	6.78731	0.011383	0.480884	ATCG00770	RPS8	ribosomal protein S8
Ha412HOChr10g0454781	-0.168818	4.74754	6.78434	0.0114001	0.480884	AT4G06599		ubiquitin family protein
Ha412HOChr05g0228321	-0.181766	4.77012	6.78274	0.0114093	0.480884	AT1G77270		unknown protein; BEST Arabidopsis thaliana protein match is: unknown protein (TAIR:AT3G07730.1); Has 428 Blast hits to 388 proteins in 92 species: Archae - 0; Bacteria - 31; Metazoa - 189; Fungi - 10; Plants - 97; Viruses - 0; Other Eukaryotes - 101 (source: NCBI BLink).
Ha412HOChr04g0150181	-1.29962	-0.254305	6.78044	0.0114226	0.480884	AT2G34930		disease resistance family protein / LRR family protein
Ha412HOChr12g0541411	0.948279	1.29332	6.78004	0.0114249	0.480884	AT3G51550	FER	Malectin/receptor-like protein kinase family protein
Ha412HOChr17g0819731	0.436566	2.9797	6.77873	0.0114325	0.480884	AT1G75990		PAM domain (PCI/PINT associated module) protein
Ha412HOChr09g0386471	-0.412582	3.28583	6.77117	0.0114763	0.481468	AT3G05330	ATN, ATTAN	cyclin family
Ha412HOChr05g0222101	0.317493	3.54425	6.76835	0.0114927	0.481468	AT1G19940	AtGH9B5, GH9B5	glycosyl hydrolase 9B5
Ha412HOChr14g0655791	0.343653	4.7763	6.76438	0.0115158	0.481468	AT4G13840		HXXXD-type acyl-transferase family protein
Ha412HOChr16g0776801	0.23994	3.79473	6.75652	0.0115617	0.481468	AT3G22960	PKP1, PKP-ALPHA	Pyruvate kinase family protein
Ha412HOChr04g0181261	0.900881	-0.0865559	6.75462	0.0115728	0.481468	AT2G31010		Protein kinase superfamily protein
Ha412HOChr16g0789421	0.280704	4.30082	6.75417	0.0115755	0.481468	AT1G20780	PUB44, ATPUB44, SAUL1	senescence-associated E3 ubiquitin ligase 1
Ha412HOChr14g0674171	-2.32359	-0.381297	6.78676	0.0115795	0.481468	AT3G28345		ABC transporter family protein
Ha412HOChr13g0582551	1.22059	-1.40353	6.7533	0.0115806	0.481468	AT3G06860	MFP2, ATMFP2	multifunctional protein 2
Ha412HOChr11g0522681	0.399344	3.09131	6.7505	0.011597	0.481468	AT3G45050		unknown protein; FUNCTIONS IN: molecular_function unknown; INVOLVED IN: biological_process unknown; LOCATED IN: chloroplast; EXPRESSED IN: 22 plant structures; EXPRESSED DURING: 13 growth stages; Has 28 Blast hits to 28 proteins in 12 species: Archae - 0; Bacteria - 2; Metazoa - 0; Fungi - 0; Plants - 26; Viruses - 0; Other Eukaryotes - 0 (source: NCBI BLink).
Ha412HOChr11g0522681	0.399344	3.09131	6.7505	0.011597	0.481468	AT3G45050		unknown protein; FUNCTIONS IN: molecular_function unknown; INVOLVED IN: biological_process unknown; LOCATED IN: chloroplast; EXPRESSED IN: 22 plant structures; EXPRESSED DURING: 13 growth stages; Has 26 Blast hits to 26 proteins in 11 species: Archae - 0; Bacteria - 0; Metazoa - 0; Fungi - 0; Plants - 26; Viruses - 0; Other Eukaryotes - 0 (source: NCBI BLink).
Ha412HOChr11g0522681	0.399344	3.09131	6.7505	0.011597	0.481468	AT3G45050		unknown protein; FUNCTIONS IN: molecular_function unknown; INVOLVED IN: biological_process unknown; LOCATED IN: chloroplast; EXPRESSED IN: 22 plant structures; EXPRESSED DURING: 13 growth stages; Has 35333 Blast hits to 34131 proteins in 2444 species: Archae - 798; Bacteria - 22429; Metazoa - 974; Fungi - 991; Plants - 531; Viruses - 0; Other Eukaryotes - 9610 (source: NCBI BLink).
Ha412HOChr15g0706361	0.336232	5.37902	6.75017	0.0115989	0.481468	AT3G02100		UDP-Glycosyltransferase superfamily protein
Ha412HOChr13g0620461	-0.330465	3.72287	6.74968	0.0116018	0.481468	AT2G47380		Cytochrome c oxidase subunit Vc family protein
Ha412HOChr12g0575651	-1.08551	1.44239	6.73987	0.0116596	0.483164	AT1G71010	FAB1C	FORMS APLOID AND BINUCLEATE CELLS 1C
Ha412HOChr03g0126341	0.215407	5.0061	6.73341	0.0116978	0.483164	NA	NA	NA
Ha412HOChr02g0066661	-4.37557	-1.83982	6.91256	0.0117009	0.483164	AT1G19010		unknown protein; BEST Arabidopsis thaliana protein match is: unknown protein (TAIR:AT1G74860.1); Has 238 Blast hits to 225 proteins in 78 species: Archae - 0; Bacteria - 7; Metazoa - 99; Fungi - 18; Plants - 69; Viruses - 0; Other Eukaryotes - 45 (source: NCBI BLink).
Ha412HOChr02g0066661	-4.37557	-1.83982	6.91256	0.0117009	0.483164	AT1G19010		unknown protein; BEST Arabidopsis thaliana protein match is: unknown protein (TAIR:AT1G74860.1); Has 337 Blast hits to 320 proteins in 97 species: Archae - 0; Bacteria - 14; Metazoa - 153; Fungi - 26; Plants - 76; Viruses - 0; Other Eukaryotes - 68 (source: NCBI BLink).
Ha412HOChr11g0482531	-0.192808	4.92274	6.72796	0.0117301	0.483164	AT1G03910		EXPRESSED IN: 25 plant structures; EXPRESSED DURING: 13 growth stages; CONTAINS InterPro DOMAIN/s: Cactin protein, cactus-binding domain, C-terminal (InterPro:IPR019134), Cactin, central region (InterPro:IPR018816); BEST Arabidopsis thaliana protein match is: unknown protein (TAIR:AT2G36815.2); Has 11711 Blast hits to 7382 proteins in 452 species: Archae - 31; Bacteria - 352; Metazoa - 6006; Fung…
Ha412HOChr11g0482531	-0.192808	4.92274	6.72796	0.0117301	0.483164	AT1G03910		EXPRESSED IN: 24 plant structures; EXPRESSED DURING: 13 growth stages; CONTAINS InterPro DOMAIN/s: Cactin protein, cactus-binding domain, C-terminal (InterPro:IPR019134), Cactin, central region (InterPro:IPR018816); BEST Arabidopsis thaliana protein match is: unknown protein (TAIR:AT2G36815.2).
Ha412HOChr07g0325041	-0.459646	3.82567	6.72693	0.0117363	0.483164	AT4G25240	SKS1	SKU5 similar 1
Ha412HOChr15g0705441	0.459274	2.26667	6.72679	0.0117371	0.483164	AT5G66850	MAPKKK5	mitogen-activated protein kinase kinase kinase 5
Ha412HOChr09g0373301	-1.05317	-0.436323	6.72597	0.011742	0.483164	AT4G15760	MO1	monooxygenase 1
Ha412HOChr03g0130091	0.369933	2.89405	6.72244	0.011763	0.483446	AT2G24610	ATCNGC14, CNGC14	cyclic nucleotide-gated channel 14
Ha412HOChr06g0258131	-0.433677	5.17584	6.71269	0.0118213	0.485169	AT1G31770	ABCG14	ATP-binding cassette 14
Ha412HOChr14g0690271	0.276124	6.10913	6.70905	0.0118431	0.485169	AT4G16720		Ribosomal protein L23/L15e family protein
Ha412HOChr17g0809691	0.90945	-0.116911	6.70624	0.0118599	0.485169	NA	NA	NA
Ha412HOChr13g0613891	0.267017	3.70698	6.70592	0.0118619	0.485169	AT2G39090	APC7, AtAPC7	tetratricopeptide repeat (TPR)-containing protein
Ha412HOChr14g0658311	-0.392909	4.42555	6.69689	0.0119163	0.486812	AT5G56460		Protein kinase superfamily protein
Ha412HOChr16g0771371	0.217918	7.02138	6.69228	0.0119442	0.487245	AT1G33140	PGY2	Ribosomal protein L6 family
Ha412HOChr11g0523801	-0.216731	4.00767	6.68746	0.0119734	0.487245	AT3G44680	HDA9, HDA09	histone deacetylase 9
Ha412HOChr02g0059021	0.280624	3.36045	6.68518	0.0119873	0.487245	AT4G38160	pde191	Mitochondrial transcription termination factor family protein
Ha412HOChr09g0399141	-0.170195	5.75216	6.68435	0.0119924	0.487245	AT5G14170	CHC1	SWIB/MDM2 domain superfamily protein
Ha412HOChr16g0767551	-0.266929	4.19798	6.68195	0.012007	0.487245	AT3G08840		D-alanine--D-alanine ligase family
Ha412HOChr16g0797211	0.255759	5.22814	6.67987	0.0120196	0.487245	AT2G31660	SAD2, URM9	ARM repeat superfamily protein
Ha412HOChr09g0427991	-0.569289	1.39867	6.67866	0.012027	0.487245	AT1G52140		unknown protein; BEST Arabidopsis thaliana protein match is: unknown protein (TAIR:AT3G16330.1); Has 114 Blast hits to 114 proteins in 15 species: Archae - 0; Bacteria - 0; Metazoa - 0; Fungi - 0; Plants - 114; Viruses - 0; Other Eukaryotes - 0 (source: NCBI BLink).
Ha412HOChr13g0605051	-0.993914	-0.138593	6.6736	0.012058	0.487918	AT2G27920	SCPL51	serine carboxypeptidase-like 51
Ha412HOChr16g0746851	0.246232	4.74	6.65376	0.0121799	0.492013	AT1G67580		Protein kinase superfamily protein
Ha412HOChr14g0663741	0.290595	4.58577	6.65245	0.012188	0.492013	AT3G51140		Protein of unknown function (DUF3353)
Ha412HOChr12g0540351	-0.288175	6.11205	6.64527	0.0122326	0.493227	NA	NA	NA
Ha412HOChr16g0759701	0.400816	2.27631	6.64035	0.0122632	0.493493	AT3G46630		Protein of unknown function (DUF3223)
Ha412HOChr03g0121341	-0.255647	5.51949	6.63899	0.0122717	0.493493	AT3G14940	ATPPC3, PPC3	phosphoenolpyruvate carboxylase 3
Ha412HOChr15g0736861	-0.352508	2.40419	6.63634	0.0122882	0.493493	AT5G42700		AP2/B3-like transcriptional factor family protein
Ha412HOChr15g0710691	0.209334	4.89083	6.63365	0.012305	0.493493	NA	NA	NA
Ha412HOChr04g0187751	0.64336	1.0197	6.63259	0.0123116	0.493493	AT3G47570		Leucine-rich repeat protein kinase family protein
Ha412HOChr04g0178021	-0.325181	2.44468	6.62477	0.0123606	0.494732	AT2G30580	DRIP2	DREB2A-interacting protein 2
Ha412HOChr08g0361291	-0.51314	1.65015	6.62303	0.0123716	0.494732	AT4G26690	SHV3, MRH5, GPDL2	PLC-like phosphodiesterase family protein
Ha412HOChr03g0141881	0.946957	0.203205	6.61912	0.0123961	0.494822	AT3G57430	OTP84	Tetratricopeptide repeat (TPR)-like superfamily protein
Ha412HOChr04g0200061	0.508743	3.17078	6.6134	0.0124322	0.494822	AT1G10020		Protein of unknown function (DUF1005)
Ha412HOChr14g0664831	-0.195265	4.6242	6.61157	0.0124438	0.494822	AT5G66010		RNA-binding (RRM/RBD/RNP motifs) family protein
Ha412HOChr15g0742681	0.792758	-0.414079	6.60879	0.0124614	0.494822	AT1G53050		Protein kinase superfamily protein
Ha412HOChr06g0253631	-0.245463	4.55474	6.6082	0.0124651	0.494822	AT2G46270	GBF3	G-box binding factor 3
Ha412HOChr11g0508431	0.26288	4.45244	6.60663	0.0124751	0.494822	AT2G33470	GLTP1	glycolipid transfer protein 1
Ha412HOChr11g0508431	0.26288	4.45244	6.60663	0.0124751	0.494822	AT2G33470	GLTP1, ATGLTP1	glycolipid transfer protein 1
Ha412HOChr02g0051481	-0.592547	2.89934	6.6026	0.0125007	0.494822	AT5G43150		unknown protein; FUNCTIONS IN: molecular_function unknown; INVOLVED IN: biological_process unknown; LOCATED IN: mitochondrion; EXPRESSED IN: 22 plant structures; EXPRESSED DURING: 13 growth stages; Has 1807 Blast hits to 1807 proteins in 277 species: Archae - 0; Bacteria - 0; Metazoa - 736; Fungi - 347; Plants - 385; Viruses - 0; Other Eukaryotes - 339 (source: NCBI BLink).
Ha412HOChr14g0656711	-6.1477	-1.01882	6.63235	0.0125144	0.494822	NA	NA	NA
Ha412HOChr06g0273001	-0.415339	6.72379	6.59708	0.0125358	0.494822	AT2G30490	ATC4H, C4H, CYP73A5, REF3	cinnamate-4-hydroxylase
Ha412HOChr08g0328311	-4.84888	-1.91795	6.66529	0.0125463	0.494822	AT1G24330		ARM repeat superfamily protein
Ha412HOChr13g0624191	0.57664	2.38809	6.59394	0.0125558	0.494822	AT5G01750		Protein of unknown function (DUF567)
Ha412HOChr09g0406011	0.369376	4.57465	6.59389	0.0125562	0.494822	AT5G38690		Zinc-finger domain of monoamine-oxidase A repressor R1 protein
Ha412HOChr03g0107871	-0.359735	3.05516	6.58702	0.0126001	0.494822	AT3G52110		unknown protein; Has 191 Blast hits to 174 proteins in 54 species: Archae - 0; Bacteria - 7; Metazoa - 45; Fungi - 7; Plants - 40; Viruses - 0; Other Eukaryotes - 92 (source: NCBI BLink).
Ha412HOChr03g0107871	-0.359735	3.05516	6.58702	0.0126001	0.494822	AT3G52110		unknown protein; FUNCTIONS IN: molecular_function unknown; INVOLVED IN: biological_process unknown; LOCATED IN: cellular_component unknown; EXPRESSED IN: 20 plant structures; EXPRESSED DURING: 11 growth stages.
Ha412HOChr06g0270881	-0.168156	5.90543	6.5862	0.0126054	0.494822	AT3G03940		Protein kinase family protein
Ha412HOChr10g0459061	-0.828961	0.503836	6.5808	0.0126401	0.494822	AT2G46800	ZAT, ATMTP1, MTP1, ZAT1, ATCDF1	zinc transporter of Arabidopsis thaliana
Ha412HOChr09g0417921	0.293529	2.77876	6.57956	0.012648	0.494822	AT1G47578		Biotin/lipoate A/B protein ligase family
Ha412HOChr07g0290271	-0.408853	2.69385	6.5774	0.0126619	0.494822	AT3G42170		BED zinc finger ;hAT family dimerisation domain
Ha412HOChr09g0400781	0.51681	2.03782	6.57444	0.012681	0.494822	AT3G06240		F-box family protein
Ha412HOChr07g0316071	0.272429	6.47019	6.57415	0.0126829	0.494822	AT5G64140	RPS28	ribosomal protein S28
Ha412HOChr16g0778301	-0.26086	4.3228	6.57226	0.0126951	0.494822	AT1G08050		Zinc finger (C3HC4-type RING finger) family protein
Ha412HOChr12g0555161	0.797116	-0.456474	6.56969	0.0127117	0.494822	AT5G04220	SYTC, ATSYTC, NTMC2TYPE1.3, NTMC2T1.3, SYT3	Calcium-dependent lipid-binding (CaLB domain) family protein
Ha412HOChr12g0542071	0.371215	2.76561	6.56331	0.0127531	0.494822	AT1G72640		NAD(P)-binding Rossmann-fold superfamily protein
Ha412HOChr13g0583401	0.265259	4.55061	6.5615	0.0127648	0.494822	AT5G08200		peptidoglycan-binding LysM domain-containing protein
Ha412HOChr04g0174441	-0.319624	3.6353	6.56063	0.0127704	0.494822	AT5G48630		Cyclin family protein
Ha412HOChr11g0519211	0.438045	6.76113	6.55934	0.0127788	0.494822	AT5G45950		GDSL-like Lipase/Acylhydrolase superfamily protein
Ha412HOChr11g0491511	0.964871	-0.520467	6.5592	0.0127798	0.494822	AT2G22360		DNAJ heat shock family protein
Ha412HOChr10g0440371	-0.423518	1.61198	6.55799	0.0127876	0.494822	NA	NA	NA
Ha412HOChr14g0673851	0.300811	4.79196	6.55768	0.0127896	0.494822	AT3G01040	GAUT13	galacturonosyltransferase 13
Ha412HOChr05g0205871	0.603354	1.03901	6.55686	0.012795	0.494822	NA	NA	NA
Ha412HOChr01g0040051	-0.358533	4.64461	6.55353	0.0128167	0.495075	AT4G33270	CDC20.1	Transducin family protein / WD-40 repeat family protein
Ha412HOChr07g0317091	-0.491464	2.49921	6.5514	0.0128306	0.495075	AT3G23600		alpha/beta-Hydrolases superfamily protein
Ha412HOChr01g0023371	0.669658	1.8974	6.5463	0.0128639	0.495204	AT3G07470		Protein of unknown function, DUF538
Ha412HOChr04g0148601	0.618047	4.36108	6.54494	0.0128729	0.495204	AT5G49290	ATRLP56, RLP56	receptor like protein 56
Ha412HOChr11g0527301	0.237268	4.05432	6.54057	0.0129015	0.495204	AT3G09560		Lipin family protein
Ha412HOChr11g0527301	0.237268	4.05432	6.54057	0.0129015	0.495204	AT3G09560	ATPAH1, PAH1	Lipin family protein
Ha412HOChr16g0762861	0.565339	0.969927	6.54043	0.0129025	0.495204	AT5G23880	EMB1265, CPSF100, ESP5, ATCPSF100	cleavage and polyadenylation specificity factor 100
Ha412HOChr16g0752171	-6.1966	-2.38369	7.18695	0.0129138	0.495204	AT5G08139		RING/U-box superfamily protein
Ha412HOChr13g0620631	-0.411751	2.55948	6.53759	0.0129211	0.495204	AT2G46500	PI4K GAMMA 4	phosphoinositide 4-kinase gamma 4
Ha412HOChr13g0620631	-0.411751	2.55948	6.53759	0.0129211	0.495204	AT2G46500	ATPI4K GAMMA 4, UBDK GAMMA 4, PI4K GAMMA 4	phosphoinositide 4-kinase gamma 4
Ha412HOChr11g0506841	0.256264	5.4272	6.53264	0.0129538	0.495809	AT3G56340		Ribosomal protein S26e family protein
Ha412HOChr15g0732591	-0.214184	5.06414	6.53078	0.012966	0.495809	AT5G08530	CI51	51 kDa subunit of complex I
Ha412HOChr17g0853071	-0.589185	4.96279	6.52737	0.0129886	0.495905	AT1G70890	MLP43	MLP-like protein 43
Ha412HOChr04g0187441	-0.583036	1.19953	6.526	0.0129977	0.495905	AT2G31960	ATGSL03, GSL03, ATGSL3	glucan synthase-like 3
Ha412HOChr04g0187441	-0.583036	1.19953	6.526	0.0129977	0.495905	AT2G31960	GSL03	glucan synthase-like 3
Ha412HOChr14g0651301	0.599497	1.1313	6.51944	0.0130412	0.49701	AT3G55520		FKBP-like peptidyl-prolyl cis-trans isomerase family protein
Ha412HOChr12g0551461	-0.160062	6.24765	6.5142	0.0130761	0.497782	AT1G19870	iqd32	IQ-domain 32
Ha412HOChr13g0624741	0.176298	5.66677	6.51016	0.013103	0.49825	AT5G46860	VAM3, ATVAM3, SYP22, ATSYP22, SGR3	Syntaxin/t-SNARE family protein
Ha412HOChr06g0254111	-0.422873	7.60514	6.50017	0.0131699	0.500237	AT2G46630		unknown protein; LOCATED IN: chloroplast; EXPRESSED IN: 22 plant structures; EXPRESSED DURING: 13 growth stages; Has 110095 Blast hits to 59224 proteins in 2216 species: Archae - 177; Bacteria - 15429; Metazoa - 38345; Fungi - 18843; Plants - 13341; Viruses - 3084; Other Eukaryotes - 20876 (source: NCBI BLink).
Ha412HOChr12g0577861	-0.317312	3.02011	6.49557	0.0132008	0.500853	AT1G59820	ALA3	aminophospholipid ATPase 3
Ha412HOChr05g0210911	-0.152189	7.58905	6.49249	0.0132216	0.501082	AT4G30600		signal recognition particle receptor alpha subunit family protein
Ha412HOChr01g0025801	0.598592	3.12915	6.48979	0.0132398	0.501214	ATCG00670	CLPP1, PCLPP	plastid-encoded CLP P
Ha412HOChr06g0263601	-1.51486	1.71237	6.48047	0.0133029	0.50201	AT3G12120	FAD2	fatty acid desaturase 2
Ha412HOChr07g0317531	0.279257	5.16479	6.47958	0.0133089	0.50201	AT5G14910		Heavy metal transport/detoxification superfamily protein
Ha412HOChr04g0190721	0.355191	5.3206	6.47561	0.0133359	0.50201	AT1G01760		adenosine deaminases;RNA binding;RNA binding;adenosine deaminases
Ha412HOChr17g0840481	0.401898	2.97947	6.47478	0.0133415	0.50201	NA	NA	NA
Ha412HOChr11g0533061	0.31022	6.43021	6.47342	0.0133508	0.50201	AT1G33140	PGY2	Ribosomal protein L6 family
Ha412HOChr13g0598241	4.0081	-2.12087	6.50412	0.0133515	0.50201	AT2G05642		Nucleic acid-binding, OB-fold-like protein
Ha412HOChr06g0250961	-0.341758	3.42158	6.47149	0.013364	0.50201	AT2G44600		unknown protein; FUNCTIONS IN: molecular_function unknown; INVOLVED IN: biological_process unknown; LOCATED IN: plasma membrane; BEST Arabidopsis thaliana protein match is: unknown protein (TAIR:AT3G60200.1); Has 56 Blast hits to 55 proteins in 11 species: Archae - 0; Bacteria - 0; Metazoa - 2; Fungi - 0; Plants - 52; Viruses - 0; Other Eukaryotes - 2 (source: NCBI BLink).
Ha412HOChr04g0172541	1.92641	2.11927	6.62849	0.013429	0.503897	AT5G51190		Integrase-type DNA-binding superfamily protein
Ha412HOChr14g0674671	0.17055	6.60279	6.4565	0.0134666	0.504071	AT1G79500	AtkdsA1	Aldolase-type TIM barrel family protein
Ha412HOChr16g0759611	-0.294721	8.38402	6.45521	0.0134755	0.504071	AT5G43060		Granulin repeat cysteine protease family protein
Ha412HOChr08g0330821	0.245206	3.61968	6.45092	0.013505	0.504071	AT1G14020		O-fucosyltransferase family protein
Ha412HOChr06g0281771	-0.314309	3.13873	6.45052	0.0135078	0.504071	AT5G17510		unknown protein; BEST Arabidopsis thaliana protein match is: unknown protein (TAIR:AT3G03460.1); Has 1807 Blast hits to 1807 proteins in 277 species: Archae - 0; Bacteria - 0; Metazoa - 736; Fungi - 347; Plants - 385; Viruses - 0; Other Eukaryotes - 339 (source: NCBI BLink).
Ha412HOChr09g0429771	-6.79204	0.14605	7.08147	0.0135129	0.504071	AT1G72470	ATEXO70D1, EXO70D1	exocyst subunit exo70 family protein D1
Ha412HOChr09g0418871	-0.266616	7.70191	6.44841	0.0135224	0.504071	AT4G39090	RD19, RD19A	Papain family cysteine protease
Ha412HOChr07g0299441	0.284344	5.59886	6.44419	0.0135515	0.504141	AT5G44635	MCM6	minichromosome maintenance (MCM2/3/5) family protein
Ha412HOChr08g0368021	0.725974	0.12266	6.44227	0.0135648	0.504141	NA	NA	NA
Ha412HOChr05g0205501	-0.234299	3.79878	6.44172	0.0135686	0.504141	AT5G15220		Ribosomal protein L27 family protein
Ha412HOChr05g0226861	-0.265352	3.88432	6.43593	0.0136088	0.504464	AT3G06483	PDK, ATPDHK	pyruvate dehydrogenase kinase
Ha412HOChr14g0666381	-0.553025	1.0825	6.43482	0.0136165	0.504464	AT1G10840	TIF3H1	translation initiation factor 3 subunit H1
Ha412HOChr02g0064991	0.308161	9.00704	6.43188	0.013637	0.504464	ATCG00280	PSBC	photosystem II reaction center protein C
Ha412HOChr04g0181011	0.558296	1.97284	6.4296	0.0136529	0.504464	AT5G45780		Leucine-rich repeat protein kinase family protein
Ha412HOChr09g0375771	0.846541	1.89018	6.42842	0.0136611	0.504464	NA	NA	NA
Ha412HOChr03g0099471	0.212982	8.76537	6.4277	0.0136662	0.504464	AT4G28088		Low temperature and salt responsive protein family
Ha412HOChr04g0151241	1.04417	-0.543047	6.42345	0.0136958	0.50474	AT5G63520		CONTAINS InterPro DOMAIN/s: F-box domain, Skp2-like (InterPro:IPR022364), FIST C domain (InterPro:IPR019494), FIST domain, N-terminal (InterPro:IPR013702); Has 137 Blast hits to 137 proteins in 56 species: Archae - 0; Bacteria - 88; Metazoa - 6; Fungi - 0; Plants - 32; Viruses - 0; Other Eukaryotes - 11 (source: NCBI BLink).
Ha412HOChr16g0802371	0.177264	5.28352	6.42058	0.0137159	0.50474	AT1G20110		RING/FYVE/PHD zinc finger superfamily protein
Ha412HOChr07g0295631	-0.506255	1.73832	6.41726	0.0137392	0.50474	AT4G19370		Protein of unknown function (DUF1218)
Ha412HOChr14g0655881	0.256225	5.76922	6.41559	0.013751	0.50474	AT3G23750		Leucine-rich repeat protein kinase family protein
Ha412HOChr15g0742951	-0.612736	1.71947	6.41416	0.013761	0.50474	AT5G23730	RUP2	Transducin/WD40 repeat-like superfamily protein
Ha412HOChr17g0822971	0.174251	7.10051	6.41224	0.0137745	0.50474	AT5G39510	VTI11, ATVTI1A, ATVTI11, ZIG, SGR4, VTI1A, ZIG1	Vesicle transport v-SNARE family protein
Ha412HOChr09g0392661	0.29518	5.36205	6.41184	0.0137774	0.50474	AT5G02050		Mitochondrial glycoprotein family protein
Ha412HOChr16g0795891	0.200317	4.37286	6.40246	0.0138436	0.50558	AT1G06470		Nucleotide/sugar transporter family protein
Ha412HOChr17g0824361	0.338166	3.92457	6.40166	0.0138492	0.50558	AT5G40240		nodulin MtN21 /EamA-like transporter family protein
Ha412HOChr10g0440731	-0.201388	4.42686	6.39648	0.013886	0.50558	AT4G32010	HSL1, HSI2-L1, VAL2	HSI2-like 1
Ha412HOChr07g0320401	-0.41499	2.07761	6.39642	0.0138864	0.50558	AT2G39650		Protein of unknown function (DUF506)
Ha412HOChr03g0107981	0.390779	5.99881	6.39212	0.013917	0.50558	AT5G64170		dentin sialophosphoprotein-related
Ha412HOChr07g0307101	0.433544	1.46552	6.38919	0.0139378	0.50558	AT5G03300	ADK2	adenosine kinase 2
Ha412HOChr04g0178291	0.25354	6.59058	6.38794	0.0139468	0.50558	AT3G63410	APG1, VTE3, IEP37, E37	S-adenosyl-L-methionine-dependent methyltransferases superfamily protein
Ha412HOChr16g0779611	0.607511	0.733626	6.3862	0.0139592	0.50558	AT5G22350	ELM1	Protein of unknown function (DUF1022)
Ha412HOChr10g0433751	0.490269	1.97543	6.38615	0.0139596	0.50558	AT5G20840		Phosphoinositide phosphatase family protein
Ha412HOChr14g0687691	-0.35144	5.16828	6.38474	0.0139696	0.50558	AT2G04030	CR88, EMB1956, HSP90.5, Hsp88.1, AtHsp90.5	Chaperone protein htpG family protein
Ha412HOChr14g0687691	-0.35144	5.16828	6.38474	0.0139696	0.50558	AT2G04030	CR88, Hsp88.1, AtHsp90.5	Chaperone protein htpG family protein
Ha412HOChr12g0577961	0.275123	3.53824	6.38443	0.0139719	0.50558	AT5G39000		Malectin/receptor-like protein kinase family protein
Ha412HOChr10g0460071	-0.364604	8.79823	6.38197	0.0139894	0.50558	AT3G19320		Leucine-rich repeat (LRR) family protein
Ha412HOChr01g0002011	-0.187345	4.37234	6.38139	0.0139936	0.50558	AT2G47830		Cation efflux family protein
Ha412HOChr10g0471501	-0.188565	4.7375	6.37937	0.014008	0.50558	AT5G20510	AL5	alfin-like 5
Ha412HOChr11g0513481	0.391679	3.56206	6.37666	0.0140275	0.505747	NA	NA	NA
Ha412HOChr16g0752711	1.28808	-0.230869	6.36804	0.0140895	0.507446	NA	NA	NA
Ha412HOChr08g0328091	0.204404	4.53119	6.36401	0.0141186	0.507446	AT3G26000		Ribonuclease inhibitor
Ha412HOChr10g0456531	0.277773	4.01395	6.36359	0.0141217	0.507446	AT4G39910	ATUBP3, UBP3	ubiquitin-specific protease 3
Ha412HOChr06g0274331	0.840411	2.43072	6.36185	0.0141342	0.507446	AT2G41010	ATCAMBP25, CAMBP25	calmodulin (CAM)-binding protein of 25 kDa
Ha412HOChr13g0623381	-0.211649	4.80701	6.35979	0.0141491	0.507447	AT5G47430		DWNN domain, a CCHC-type zinc finger
Ha412HOChr09g0404711	0.186149	4.67589	6.35562	0.0141794	0.507825	AT2G44710		RNA-binding (RRM/RBD/RNP motifs) family protein
Ha412HOChr03g0110931	-0.222223	4.09803	6.35248	0.0142022	0.507825	AT5G09450		Tetratricopeptide repeat (TPR)-like superfamily protein
Ha412HOChr03g0099931	0.283028	2.94936	6.34891	0.0142281	0.507825	AT3G54630		CONTAINS InterPro DOMAIN/s: Kinetochore protein Ndc80 (InterPro:IPR005550); Has 24780 Blast hits to 15608 proteins in 1321 species: Archae - 545; Bacteria - 2969; Metazoa - 12597; Fungi - 2181; Plants - 1581; Viruses - 39; Other Eukaryotes - 4868 (source: NCBI BLink).
Ha412HOChr16g0753461	0.564124	1.708	6.34817	0.0142336	0.507825	AT5G38990		Malectin/receptor-like protein kinase family protein
Ha412HOChr10g0443801	-0.403913	2.68804	6.34721	0.0142406	0.507825	AT5G49665		Zinc finger (C3HC4-type RING finger) family protein
Ha412HOChr09g0390531	-0.476834	5.76531	6.34604	0.0142491	0.507825	AT5G10770		Eukaryotic aspartyl protease family protein
Ha412HOChr07g0322011	-0.251432	3.93934	6.33886	0.0143016	0.5079	AT1G07310		Calcium-dependent lipid-binding (CaLB domain) family protein
Ha412HOChr11g0491491	0.521803	3.37193	6.33872	0.0143026	0.5079	ATCG01070	NDHE	NADH-ubiquinone/plastoquinone oxidoreductase chain 4L
Ha412HOChr13g0609811	-0.451111	1.44467	6.33797	0.0143081	0.5079	AT3G58860		F-box/RNI-like superfamily protein
Ha412HOChr09g0402411	-0.134647	5.55926	6.33622	0.014321	0.5079	AT5G28770	BZO2H3, AtbZIP63	bZIP transcription factor family protein
Ha412HOChr09g0402411	-0.134647	5.55926	6.33622	0.014321	0.5079	AT5G28770	BZO2H3	bZIP transcription factor family protein
Ha412HOChr03g0126691	0.622059	0.941178	6.33557	0.0143257	0.5079	NA	NA	NA
Ha412HOChr14g0659901	-0.525179	2.65217	6.33229	0.0143498	0.508225	AT2G36080		AP2/B3-like transcriptional factor family protein
Ha412HOChr14g0651541	-6.0414	-2.12916	6.7608	0.0143966	0.509175	AT1G30510	ATRFNR2, RFNR2	root FNR 2
Ha412HOChr08g0335241	-5.9981	1.33593	6.34928	0.0144418	0.509175	AT5G15950		Adenosylmethionine decarboxylase family protein
Ha412HOChr08g0369861	-0.220133	5.65499	6.31864	0.0144506	0.509175	AT4G32551	LUG	LisH dimerisation motif;WD40/YVTN repeat-like-containing domain
Ha412HOChr08g0369861	-0.220133	5.65499	6.31864	0.0144506	0.509175	AT4G32551	LUG, RON2	LisH dimerisation motif;WD40/YVTN repeat-like-containing domain
Ha412HOChr09g0386721	0.458687	2.45694	6.31354	0.0144884	0.509175	AT3G30300		O-fucosyltransferase family protein
Ha412HOChr11g0524771	-0.59323	0.436661	6.31174	0.0145017	0.509175	AT5G22250		Polynucleotidyl transferase, ribonuclease H-like superfamily protein
Ha412HOChr11g0486471	0.204461	4.99391	6.3114	0.0145043	0.509175	AT3G07670		Rubisco methyltransferase family protein
Ha412HOChr03g0109581	-0.193334	4.12299	6.31133	0.0145048	0.509175	AT1G58110		Basic-leucine zipper (bZIP) transcription factor family protein
Ha412HOChr07g0315811	-0.200716	6.18334	6.30917	0.0145208	0.509175	AT5G36880	ACS	acetyl-CoA synthetase
Ha412HOChr15g0744471	1.15037	3.0711	6.30809	0.0145289	0.509175	AT2G40140	CZF1, ZFAR1, SZF2, ATSZF2	zinc finger (CCCH-type) family protein
Ha412HOChr14g0681021	-0.782112	0.810436	6.3069	0.0145378	0.509175	AT5G04130	GYRB2	DNA GYRASE B2
Ha412HOChr14g0681021	-0.782112	0.810436	6.3069	0.0145378	0.509175	AT5G04130		DNA GYRASE B2
Ha412HOChr03g0132871	0.228473	5.14981	6.30646	0.014541	0.509175	AT5G45290		RING/U-box superfamily protein
Ha412HOChr01g0006161	-0.146603	4.96755	6.30401	0.0145593	0.509293	AT1G28320	DEG15	protease-related
Ha412HOChr02g0087651	0.219084	9.3051	6.29996	0.0145896	0.509828	AT5G60390		GTP binding Elongation factor Tu family protein
Ha412HOChr13g0617801	0.248298	3.75276	6.29762	0.0146071	0.509915	AT3G46290	HERK1	hercules receptor kinase 1
Ha412HOChr12g0578971	0.196933	6.79894	6.29043	0.0146611	0.510839	AT5G26830		Threonyl-tRNA synthetase
Ha412HOChr15g0708881	-0.851735	0.336876	6.29011	0.0146635	0.510839	NA	NA	NA
Ha412HOChr12g0570141	0.471234	2.00423	6.28657	0.0146901	0.511242	AT5G28060		Ribosomal protein S24e family protein
Ha412HOChr12g0551481	-0.353051	3.48896	6.28163	0.0147274	0.512018	AT1G48405		Kinase interacting (KIP1-like) family protein
Ha412HOChr11g0521671	-0.160309	4.6953	6.27782	0.0147562	0.512496	AT5G13030		unknown protein; FUNCTIONS IN: molecular_function unknown; INVOLVED IN: biological_process unknown; LOCATED IN: chloroplast; EXPRESSED IN: 23 plant structures; EXPRESSED DURING: 13 growth stages; CONTAINS InterPro DOMAIN/s: Uncharacterised protein family UPF0061 (InterPro:IPR003846); Has 5046 Blast hits to 4997 proteins in 1211 species: Archae - 8; Bacteria - 2327; Metazoa - 120; Fungi - 134; Pla…
Ha412HOChr08g0328811	-0.211763	6.13015	6.27315	0.0147916	0.512854	AT1G67310		Calmodulin-binding transcription activator protein with CG-1 and Ankyrin domains
Ha412HOChr04g0154741	0.9808	-0.19106	6.27249	0.0147966	0.512854	AT3G48280	CYP71A25	cytochrome P450, family 71, subfamily A, polypeptide 25
Ha412HOChr08g0369991	-0.193735	6.23718	6.2679	0.0148316	0.513544	AT4G18020	APRR2	CheY-like two-component responsive regulator family protein
Ha412HOChr08g0369991	-0.193735	6.23718	6.2679	0.0148316	0.513544	AT4G18020	APRR2, PRR2	CheY-like two-component responsive regulator family protein
Ha412HOChr08g0369991	-0.193735	6.23718	6.2679	0.0148316	0.513544	AT4G18020		CheY-like two-component responsive regulator family protein
Ha412HOChr17g0854531	0.985957	0.82593	6.2649	0.0148544	0.513553	NA	NA	NA
Ha412HOChr00c00452g0864491	-0.425708	5.24991	6.2639	0.014862	0.513553	AT1G74920	ALDH10A8	aldehyde dehydrogenase 10A8
Ha412HOChr08g0372231	-0.326621	6.25735	6.25799	0.0149072	0.51424	AT1G02730	ATCSLD5, CSLD5, SOS6	cellulose synthase-like D5
Ha412HOChr07g0305131	0.287123	5.35531	6.25735	0.0149121	0.51424	AT3G02580	STE1, DWF7, BUL1	sterol 1
Ha412HOChr09g0427961	1.23905	-0.708871	6.25379	0.0149394	0.514661	NA	NA	NA
Ha412HOChr13g0597691	0.764972	0.297848	6.24759	0.014987	0.515781	AT3G03620		MATE efflux family protein
Ha412HOChr08g0363641	-0.24174	3.65199	6.24059	0.015041	0.517117	AT2G24100		unknown protein; BEST Arabidopsis thaliana protein match is: unknown protein (TAIR:AT4G30780.1); Has 101 Blast hits to 101 proteins in 16 species: Archae - 0; Bacteria - 0; Metazoa - 0; Fungi - 0; Plants - 95; Viruses - 0; Other Eukaryotes - 6 (source: NCBI BLink).
Ha412HOChr13g0612721	-0.196935	6.30355	6.23806	0.0150605	0.51721	AT2G25970		KH domain-containing protein
Ha412HOChr08g0347971	0.593928	4.02766	6.23461	0.0150873	0.51721	AT1G53350		Disease resistance protein (CC-NBS-LRR class) family
Ha412HOChr06g0245881	0.528913	1.47101	6.23435	0.0150893	0.51721	AT1G18270		ketose-bisphosphate aldolase class-II family protein
Ha412HOChr06g0280201	-0.411855	5.39417	6.23172	0.0151097	0.517391	AT2G40880	FL3-27, ATCYSA, CYSA	cystatin A
Ha412HOChr13g0616421	-0.208323	5.89774	6.22807	0.0151381	0.51784	AT4G19600	CYCT1;4	Cyclin family protein
Ha412HOChr02g0088421	1.16915	-0.940778	6.21791	0.0152174	0.518545	NA	NA	NA
Ha412HOChr08g0340261	-0.148515	6.70151	6.21767	0.0152192	0.518545	AT4G38630	RPN10, MCB1, ATMCB1, MBP1	regulatory particle non-ATPase 10
Ha412HOChr01g0011111	-0.580502	3.59376	6.21533	0.0152375	0.518545	AT2G37970	SOUL-1	SOUL heme-binding family protein
Ha412HOChr16g0749911	-0.179161	5.25317	6.21499	0.0152402	0.518545	AT1G31870		unknown protein; FUNCTIONS IN: molecular_function unknown; INVOLVED IN: biological_process unknown; LOCATED IN: cytosol, nucleus; EXPRESSED IN: 25 plant structures; EXPRESSED DURING: 15 growth stages; CONTAINS InterPro DOMAIN/s: Protein of unknown function DUF2050, pre-mRNA-splicing factor (InterPro:IPR018609); Has 35333 Blast hits to 34131 proteins in 2444 species: Archae - 798; Bacteria - 22429…
Ha412HOChr16g0749911	-0.179161	5.25317	6.21499	0.0152402	0.518545	AT1G31870		unknown protein; FUNCTIONS IN: molecular_function unknown; INVOLVED IN: biological_process unknown; LOCATED IN: cytosol, nucleus; EXPRESSED IN: 25 plant structures; EXPRESSED DURING: 15 growth stages; CONTAINS InterPro DOMAIN/s: Protein of unknown function DUF2050, pre-mRNA-splicing factor (InterPro:IPR018609); Has 13303 Blast hits to 9618 proteins in 489 species: Archae - 8; Bacteria - 444; Meta…
Ha412HOChr12g0539581	-0.167824	4.71294	6.21373	0.01525	0.518545	AT1G19140		FUNCTIONS IN: molecular_function unknown; INVOLVED IN: ubiquinone biosynthetic process; LOCATED IN: mitochondrion; EXPRESSED IN: 24 plant structures; EXPRESSED DURING: 15 growth stages; CONTAINS InterPro DOMAIN/s: COQ9 (InterPro:IPR013718), Ubiquinone biosynthesis protein COQ9 (InterPro:IPR012762); Has 748 Blast hits to 748 proteins in 260 species: Archae - 0; Bacteria - 218; Metazoa - 126; Fungi…
Ha412HOChr12g0539581	-0.167824	4.71294	6.21373	0.01525	0.518545	AT1G19140		FUNCTIONS IN: molecular_function unknown; INVOLVED IN: ubiquinone biosynthetic process; LOCATED IN: mitochondrion; EXPRESSED IN: 24 plant structures; EXPRESSED DURING: 15 growth stages; CONTAINS InterPro DOMAIN/s: COQ9 (InterPro:IPR013718), Ubiquinone biosynthesis protein COQ9 (InterPro:IPR012762); Has 35333 Blast hits to 34131 proteins in 2444 species: Archae - 798; Bacteria - 22429; Metazoa - 9…
Ha412HOChr04g0178321	1.11819	-0.963752	6.204	0.0153265	0.518545	AT1G03060	SPI	Beige/BEACH domain ;WD domain, G-beta repeat protein
Ha412HOChr05g0210211	-0.689994	5.33741	6.20325	0.0153324	0.518545	NA	NA	NA
Ha412HOChr11g0528531	-0.763952	6.20391	6.20289	0.0153353	0.518545	AT2G36880	MAT3	methionine adenosyltransferase 3
Ha412HOChr08g0344381	0.16262	6.52574	6.20114	0.0153491	0.518545	AT3G08510	ATPLC2, PLC2	phospholipase C 2
Ha412HOChr08g0344381	0.16262	6.52574	6.20114	0.0153491	0.518545	AT3G08510		phospholipase C 2
Ha412HOChr11g0530361	0.302146	6.11671	6.19785	0.0153751	0.518545	AT3G45070		P-loop containing nucleoside triphosphate hydrolases superfamily protein
Ha412HOChr02g0070781	-0.258114	5.30689	6.19612	0.0153888	0.518545	AT3G43520		Transmembrane proteins 14C
Ha412HOChr14g0690181	0.402629	2.5266	6.19353	0.0154093	0.518545	AT5G07620		Protein kinase superfamily protein
Ha412HOChr12g0562811	-0.196943	4.9864	6.19126	0.0154273	0.518545	AT4G35230	BSK1	BR-signaling kinase 1
Ha412HOChr02g0082601	0.301716	5.50463	6.18886	0.0154464	0.518545	AT5G02960		Ribosomal protein S12/S23 family protein
Ha412HOChr02g0087121	0.690931	3.28287	6.18844	0.0154497	0.518545	AT1G21280		CONTAINS InterPro DOMAIN/s: Retrotransposon gag protein (InterPro:IPR005162); Has 707 Blast hits to 705 proteins in 25 species: Archae - 0; Bacteria - 0; Metazoa - 4; Fungi - 0; Plants - 703; Viruses - 0; Other Eukaryotes - 0 (source: NCBI BLink).
Ha412HOChr01g0044321	-2.11226	-1.69539	6.18362	0.0154881	0.518545	AT3G14470		NB-ARC domain-containing disease resistance protein
Ha412HOChr10g0476741	0.318415	5.48794	6.18256	0.0154965	0.518545	AT3G24530		AAA-type ATPase family protein / ankyrin repeat family protein
Ha412HOChr14g0662581	-0.525802	3.85074	6.18125	0.015507	0.518545	AT4G36710		GRAS family transcription factor
Ha412HOChr06g0272111	0.462322	7.84082	6.18048	0.0155132	0.518545	AT2G10940		Bifunctional inhibitor/lipid-transfer protein/seed storage 2S albumin superfamily protein
Ha412HOChr13g0617571	1.30362	-1.17222	6.17793	0.0155335	0.518545	NA	NA	NA
Ha412HOChr16g0765181	-0.259278	4.10964	6.17772	0.0155351	0.518545	AT3G54130		Josephin family protein
Ha412HOChr13g0601511	2.37749	0.472208	6.17772	0.0155352	0.518545	AT3G53000	AtPP2-A15, PP2-A15	phloem protein 2-A15
Ha412HOChr09g0384721	-0.191417	4.31927	6.17417	0.0155636	0.518545	AT5G20910	AIP2	RING/U-box superfamily protein
Ha412HOChr16g0763991	0.495927	1.11291	6.17316	0.0155717	0.518545	AT4G02750		Tetratricopeptide repeat (TPR)-like superfamily protein
Ha412HOChr03g0094601	-0.242211	3.9285	6.17221	0.0155793	0.518545	AT3G24490		Alcohol dehydrogenase transcription factor Myb/SANT-like family protein
Ha412HOChr10g0463311	1.58528	-1.37867	6.16619	0.0156276	0.518545	AT4G16195		Plant self-incompatibility protein S1 family
Ha412HOChr16g0750071	0.251	4.84376	6.16313	0.0156523	0.518545	AT1G52770		Phototropic-responsive NPH3 family protein
Ha412HOChr13g0593531	2.40452	-0.810093	6.22475	0.0156526	0.518545	AT5G41590		Protein of unknown function (DUF567)
Ha412HOChr07g0291821	-0.606635	0.733823	6.16194	0.0156619	0.518545	AT5G53110		RING/U-box superfamily protein
Ha412HOChr14g0650561	-0.221597	4.13397	6.16057	0.015673	0.518545	AT1G08460	HDA08, HDA8, ATHDA8	histone deacetylase 8
Ha412HOChr02g0084561	-0.227313	4.84261	6.1584	0.0156904	0.518545	AT2G42520		P-loop containing nucleoside triphosphate hydrolases superfamily protein
Ha412HOChr11g0484301	-0.889363	-0.17402	6.15683	0.0157032	0.518545	AT4G16835		Tetratricopeptide repeat (TPR)-like superfamily protein
Ha412HOChr16g0764051	0.368013	2.05842	6.15366	0.0157288	0.518545	AT4G26780	AR192	Co-chaperone GrpE family protein
Ha412HOChr12g0551751	-0.37077	2.85421	6.14996	0.0157589	0.518545	AT3G06880		Transducin/WD40 repeat-like superfamily protein
Ha412HOChr00c01312g0866001	-0.504865	1.28791	6.14944	0.015763	0.518545	AT1G13570		F-box/RNI-like superfamily protein
Ha412HOChr10g0443111	-0.237829	4.71477	6.14483	0.0158005	0.518545	AT3G51830	ATG5, SAC8	SAC domain-containing protein 8
Ha412HOChr10g0443111	-0.237829	4.71477	6.14483	0.0158005	0.518545	AT3G51830	SAC8	SAC domain-containing protein 8
Ha412HOChr16g0754721	0.162566	5.63167	6.13942	0.0158446	0.518545	AT1G74910		ADP-glucose pyrophosphorylase family protein
Ha412HOChr17g0829351	-0.345246	3.1693	6.13812	0.0158552	0.518545	AT1G68550		Integrase-type DNA-binding superfamily protein
Ha412HOChr16g0749401	-0.246835	3.84293	6.138	0.0158562	0.518545	AT1G74110	CYP78A10	cytochrome P450, family 78, subfamily A, polypeptide 10
Ha412HOChr13g0625991	0.369165	4.893	6.13725	0.0158624	0.518545	AT5G65360		Histone superfamily protein
Ha412HOChr03g0133521	-0.433286	4.38701	6.13607	0.015872	0.518545	NA	NA	NA
Ha412HOChr01g0025181	0.325161	4.37818	6.13359	0.0158923	0.518545	AT4G13040		Integrase-type DNA-binding superfamily protein
Ha412HOChr12g0548451	0.708638	0.410126	6.13337	0.0158941	0.518545	NA	NA	NA
Ha412HOChr03g0131551	0.143116	6.75885	6.13222	0.0159035	0.518545	AT1G31420	FEI1	Leucine-rich repeat protein kinase family protein
Ha412HOChr04g0162941	-0.193996	4.71293	6.13088	0.0159145	0.518545	AT1G21450	SCL1	SCARECROW-like 1
Ha412HOChr09g0412191	-0.446311	5.16603	6.12978	0.0159235	0.518545	AT3G51550	FER	Malectin/receptor-like protein kinase family protein
Ha412HOChr16g0800661	-0.393438	4.59161	6.12799	0.0159382	0.518545	AT1G30110	ATNUDX25, NUDX25	nudix hydrolase homolog 25
Ha412HOChr16g0800661	-0.393438	4.59161	6.12799	0.0159382	0.518545	AT1G30110	NUDX25	nudix hydrolase homolog 25
Ha412HOChr17g0850951	-0.178993	4.59385	6.12691	0.0159471	0.518545	AT1G60670		Protein of unknown function (DUF3755)
Ha412HOChr15g0703041	-0.302921	8.855	6.12626	0.0159524	0.518545	AT4G05320	UBQ10	polyubiquitin 10
Ha412HOChr17g0851191	-0.382394	2.00424	6.12484	0.0159641	0.518545	AT1G25580	SOG1, ANAC008	NAC (No Apical Meristem) domain transcriptional regulator superfamily protein
Ha412HOChr13g0602191	0.352906	4.14309	6.12461	0.015966	0.518545	AT3G43600	AAO2, AO3, atAO-2, AOgamma, AtAO3	aldehyde oxidase 2
Ha412HOChr02g0077451	0.226783	3.89866	6.12459	0.0159661	0.518545	AT4G23420		NAD(P)-binding Rossmann-fold superfamily protein
Ha412HOChr03g0129151	-0.236557	6.53641	6.1243	0.0159686	0.518545	AT4G15560	CLA1, DEF, CLA, DXS, DXPS2	Deoxyxylulose-5-phosphate synthase
Ha412HOChr17g0805091	-0.219421	5.93388	6.12232	0.0159848	0.518545	AT1G64140		BEST Arabidopsis thaliana protein match is: loricrin-related (TAIR:AT5G64550.1); Has 3596 Blast hits to 2004 proteins in 150 species: Archae - 0; Bacteria - 54; Metazoa - 1597; Fungi - 38; Plants - 513; Viruses - 9; Other Eukaryotes - 1385 (source: NCBI BLink).
Ha412HOChr12g0558741	-0.238592	3.66589	6.12003	0.0160038	0.518545	NA	NA	NA
Ha412HOChr11g0512151	-0.221021	3.52488	6.11916	0.016011	0.518545	NA	NA	NA
Ha412HOChr11g0526151	2.99761	-0.266146	6.09817	0.0161852	0.52108	AT1G51965	ABO5	ABA Overly-Sensitive 5
Ha412HOChr08g0366611	-0.334441	3.52019	6.09788	0.0161876	0.52108	AT5G62740	HIR1, ATHIR1	SPFH/Band 7/PHB domain-containing membrane-associated protein family
Ha412HOChr16g0782801	-0.458643	2.83017	6.09254	0.0162323	0.52108	AT1G28680		HXXXD-type acyl-transferase family protein
Ha412HOChr03g0118361	0.197702	7.17498	6.09242	0.0162333	0.52108	AT3G13580		Ribosomal protein L30/L7 family protein
Ha412HOChr16g0763211	0.674127	0.500919	6.08989	0.0162545	0.52108	AT3G19230		Leucine-rich repeat (LRR) family protein
Ha412HOChr03g0142451	-1.42145	-1.20482	6.08468	0.0162982	0.52108	AT3G23240	ERF1, ATERF1	ethylene response factor 1
Ha412HOChr01g0020801	0.248239	4.64582	6.07797	0.0163548	0.52108	AT2G30360	CIPK11, PKS5, SIP4, SNRK3.22	SOS3-interacting protein 4
Ha412HOChr14g0660291	-0.242182	5.08926	6.07723	0.016361	0.52108	AT2G39050		hydroxyproline-rich glycoprotein family protein
Ha412HOChr12g0565201	0.732953	0.959276	6.07445	0.0163845	0.52108	NA	NA	NA
Ha412HOChr06g0274421	6.43212	-2.04285	6.63757	0.0163923	0.52108	AT2G30360	CIPK11, PKS5, SIP4, SNRK3.22	SOS3-interacting protein 4
Ha412HOChr13g0608741	0.216647	4.19622	6.06499	0.0164647	0.52108	AT3G09410		Pectinacetylesterase family protein
Ha412HOChr07g0311121	-0.256123	3.90249	6.06305	0.0164813	0.52108	AT5G03280	EIN2, PIR2, CKR1, ERA3, ORE3, ORE2, ATEIN2	NRAMP metal ion transporter family protein
Ha412HOChr02g0069441	-0.215093	4.10913	6.06236	0.0164872	0.52108	AT1G22730		MA3 domain-containing protein
Ha412HOChr02g0081781	3.94403	1.88167	6.27138	0.0164936	0.52108	AT2G36880	MAT3	methionine adenosyltransferase 3
Ha412HOChr08g0343121	-1.10116	-0.648357	6.06108	0.0164981	0.52108	AT3G12580	HSP70, ATHSP70	heat shock protein 70
Ha412HOChr14g0668101	-0.205205	6.7329	6.06078	0.0165006	0.52108	AT5G37510	EMB1467, CI76	NADH-ubiquinone dehydrogenase, mitochondrial, putative
Ha412HOChr12g0577821	-0.432868	2.7343	6.06018	0.0165057	0.52108	AT1G59650	CW14	Protein of unknown function (DUF1336)
Ha412HOChr13g0601281	0.195872	5.3364	6.05813	0.0165232	0.52108	AT2G36990	SIGF, SIG6, ATSIG6, SOLDAT8	RNApolymerase sigma-subunit F
Ha412HOChr07g0319321	-0.223236	4.95986	6.05795	0.0165247	0.52108	AT3G30841		Cofactor-independent phosphoglycerate mutase
Ha412HOChr04g0174061	-0.875581	0.143287	6.05508	0.0165492	0.52108	AT3G25250	AGC2-1, AGC2, OXI1, AtOXI1	AGC (cAMP-dependent, cGMP-dependent and protein kinase C) kinase family protein
Ha412HOChr06g0264141	0.286121	5.35826	6.05503	0.0165496	0.52108	AT3G54000		CONTAINS InterPro DOMAIN/s: Uncharacterised conserved protein UCP022260 (InterPro:IPR016802); Has 94 Blast hits to 94 proteins in 14 species: Archae - 0; Bacteria - 0; Metazoa - 0; Fungi - 0; Plants - 94; Viruses - 0; Other Eukaryotes - 0 (source: NCBI BLink).
Ha412HOChr06g0264141	0.286121	5.35826	6.05503	0.0165496	0.52108	AT3G54000		unknown protein; Has 35333 Blast hits to 34131 proteins in 2444 species: Archae - 798; Bacteria - 22429; Metazoa - 974; Fungi - 991; Plants - 531; Viruses - 0; Other Eukaryotes - 9610 (source: NCBI BLink).
Ha412HOChr07g0321931	-0.170442	4.85261	6.05273	0.0165693	0.52108	AT3G55830	EPC1	Nucleotide-diphospho-sugar transferases superfamily protein
Ha412HOChr14g0650091	-0.177579	5.32728	6.05189	0.0165765	0.52108	AT5G22000	RHF2A	RING-H2 group F2A
Ha412HOChr14g0670001	-0.580066	1.14352	6.04119	0.0166685	0.52108	AT3G54320	WRI1, WRI, ASML1	Integrase-type DNA-binding superfamily protein
Ha412HOChr14g0670001	-0.580066	1.14352	6.04119	0.0166685	0.52108	AT3G54320	WRI1, WRI, ASML1, ATWRI1	Integrase-type DNA-binding superfamily protein
Ha412HOChr16g0800161	-0.516038	5.15819	6.03803	0.0166957	0.52108	AT1G25530		Transmembrane amino acid transporter family protein
Ha412HOChr11g0500151	-0.228823	5.69577	6.0367	0.0167071	0.52108	AT3G58970	MGT6, MRS2-4	magnesium transporter 6
Ha412HOChr10g0475151	0.242312	5.9977	6.03485	0.0167232	0.52108	AT5G20160		Ribosomal protein L7Ae/L30e/S12e/Gadd45 family protein
Ha412HOChr02g0075431	0.790217	0.0101816	6.0342	0.0167288	0.52108	AT4G24020	NLP7	NIN like protein 7
Ha412HOChr10g0436451	-0.364245	4.13928	6.03409	0.0167297	0.52108	AT4G02800		unknown protein; FUNCTIONS IN: molecular_function unknown; INVOLVED IN: biological_process unknown; LOCATED IN: chloroplast; EXPRESSED IN: 16 plant structures; EXPRESSED DURING: 9 growth stages; BEST Arabidopsis thaliana protein match is: unknown protein (TAIR:AT5G01970.1); Has 3209 Blast hits to 2720 proteins in 308 species: Archae - 13; Bacteria - 213; Metazoa - 1207; Fungi - 247; Plants - 183;…
Ha412HOChr02g0058681	-0.152689	5.62546	6.03375	0.0167326	0.52108	AT5G42920	THO5, AtTHO5	THO complex, subunit 5
Ha412HOChr16g0800781	-0.232035	5.51136	6.03113	0.0167554	0.52108	AT3G50690		Leucine-rich repeat (LRR) family protein
Ha412HOChr09g0416451	-0.357783	4.45591	6.03053	0.0167606	0.52108	AT1G46480	WOX4	WUSCHEL related homeobox 4
Ha412HOChr03g0120041	0.27651	4.91093	6.03016	0.0167638	0.52108	AT4G17170	AT-RAB2, ATRABB1C, ATRAB2A, RAB2A, RABB1C, ATRAB-B1B, RAB-B1B	RAB GTPase homolog B1C
Ha412HOChr05g0234561	-0.786016	-0.300852	6.02985	0.0167664	0.52108	AT5G54160	ATOMT1, OMT1	O-methyltransferase 1
Ha412HOChr02g0052771	0.836321	-0.0399529	6.02635	0.0167968	0.52108	AT3G48190	ATM, ATATM	ataxia-telangiectasia mutated
Ha412HOChr16g0761381	-0.220019	5.45903	6.02522	0.0168066	0.52108	AT2G14110		Haloacid dehalogenase-like hydrolase (HAD) superfamily protein
Ha412HOChr16g0785001	-2.4571	-1.71059	6.01893	0.0168613	0.52108	AT2G42060		Cysteine/Histidine-rich C1 domain family protein
Ha412HOChr06g0246441	0.569163	1.64507	6.01683	0.0168797	0.52108	AT1G12420	ACR8	ACT domain repeat 8
Ha412HOChr14g0633341	-0.192449	5.41465	6.01618	0.0168854	0.52108	AT1G07380		Neutral/alkaline non-lysosomal ceramidase
Ha412HOChr08g0365401	0.227655	7.76927	6.01407	0.0169038	0.52108	AT1G70600		Ribosomal protein L18e/L15 superfamily protein
Ha412HOChr08g0344591	1.4929	2.37837	6.01352	0.0169086	0.52108	AT2G40140	CZF1, ZFAR1, SZF2, ATSZF2	zinc finger (CCCH-type) family protein
Ha412HOChr16g0782671	-5.6142	-1.81068	6.11055	0.0169149	0.52108	NA	NA	NA
Ha412HOChr12g0549801	0.220117	5.32927	6.0124	0.0169184	0.52108	AT1G14810		semialdehyde dehydrogenase family protein
Ha412HOChr06g0249881	-1.29487	5.34879	6.01196	0.0169222	0.52108	NA	NA	NA
Ha412HOChr08g0345051	-0.204664	5.94886	6.01173	0.0169242	0.52108	AT5G20420	CHR42	chromatin remodeling 42
Ha412HOChr12g0572121	-0.187475	5.06257	6.01164	0.016925	0.52108	AT5G65540		unknown protein; Has 6825 Blast hits to 3811 proteins in 289 species: Archae - 0; Bacteria - 184; Metazoa - 2139; Fungi - 760; Plants - 816; Viruses - 52; Other Eukaryotes - 2874 (source: NCBI BLink).
Ha412HOChr08g0328671	0.196668	3.91579	6.01152	0.0169261	0.52108	AT1G11780		oxidoreductase, 2OG-Fe(II) oxygenase family protein
Ha412HOChr06g0254241	0.278482	7.53309	6.00963	0.0169426	0.52108	AT3G52590	UBQ1, EMB2167, ERD16, HAP4	ubiquitin extension protein 1
Ha412HOChr09g0412501	0.247711	4.00834	6.00857	0.0169519	0.52108	AT4G26190		Haloacid dehalogenase-like hydrolase (HAD) superfamily protein
Ha412HOChr12g0559661	-0.7847	-0.270506	6.00781	0.0169586	0.52108	NA	NA	NA
Ha412HOChr17g0816591	-4.876	-1.90143	6.15076	0.0169804	0.52108	AT4G04850	KEA3, ATKEA3	K+ efflux antiporter 3
Ha412HOChr17g0816591	-4.876	-1.90143	6.15076	0.0169804	0.52108	AT4G04850	KEA3	K+ efflux antiporter 3
Ha412HOChr09g0420421	0.271415	4.29549	6.005	0.0169832	0.52108	AT5G07910		Leucine-rich repeat (LRR) family protein
Ha412HOChr07g0316621	-0.406754	6.35708	6.00474	0.0169856	0.52108	AT3G01680		CONTAINS InterPro DOMAIN/s: Mediator complex subunit Med28 (InterPro:IPR021640); BEST Arabidopsis thaliana protein match is: unknown protein (TAIR:AT3G01670.1); Has 122 Blast hits to 112 proteins in 13 species: Archae - 0; Bacteria - 0; Metazoa - 0; Fungi - 0; Plants - 122; Viruses - 0; Other Eukaryotes - 0 (source: NCBI BLink).
Ha412HOChr02g0086191	0.512675	2.80331	6.00408	0.0169914	0.52108	AT2G36430		Plant protein of unknown function (DUF247)
Ha412HOChr07g0304381	-0.525807	2.04757	6.0028	0.0170026	0.52108	AT3G50930	BCS1	cytochrome BC1 synthesis
Ha412HOChr15g0746231	0.471993	2.54503	6.00201	0.0170096	0.52108	AT1G17750	PEPR2, AtPEPR2	PEP1 receptor 2
Ha412HOChr08g0337421	0.349122	4.2608	5.99999	0.0170274	0.52108	AT1G20696	HMGB3, NFD3, NFD03	high mobility group B3
Ha412HOChr08g0349531	0.190998	4.05602	5.99958	0.017031	0.52108	AT3G49250	DMS3, IDN1	defective in meristem silencing 3
Ha412HOChr07g0295081	-0.166867	6.10984	5.99845	0.0170409	0.52108	AT5G07840		Ankyrin repeat family protein
Ha412HOChr09g0389711	-0.27519	3.92717	5.9974	0.0170502	0.52108	AT2G33040	ATP3	gamma subunit of Mt ATP synthase
Ha412HOChr13g0601301	-0.266538	3.99882	5.99726	0.0170514	0.52108	AT2G36490	DML1, ROS1	demeter-like 1
Ha412HOChr09g0389751	-0.256235	3.64407	5.99655	0.0170577	0.52108	AT2G33040	ATP3	gamma subunit of Mt ATP synthase
Ha412HOChr14g0648721	-0.371944	3.42921	5.99622	0.0170606	0.52108	AT3G52820	ATPAP22, PAP22	purple acid phosphatase 22
Ha412HOChr01g0036211	-0.289591	2.84227	5.99507	0.0170708	0.52108	AT5G49540		Rab5-interacting family protein
Ha412HOChr01g0019981	0.378258	4.80557	5.9874	0.0171386	0.52108	AT5G58430	ATEXO70B1, EXO70B1	exocyst subunit exo70 family protein B1
Ha412HOChr17g0826761	-0.462842	2.41859	5.98718	0.0171406	0.52108	AT4G22570	APT3	adenine phosphoribosyl transferase 3
Ha412HOChr11g0500991	0.60564	1.55137	5.98671	0.0171448	0.52108	NA	NA	NA
Ha412HOChr11g0487251	0.259934	4.06934	5.98277	0.0171798	0.52108	NA	NA	NA
Ha412HOChr06g0247811	1.13243	-0.321198	5.98158	0.0171904	0.52108	NA	NA	NA
Ha412HOChr09g0418991	0.207862	4.5292	5.97893	0.017214	0.52108	AT4G24160		alpha/beta-Hydrolases superfamily protein
Ha412HOChr11g0513501	0.525566	3.63713	5.97801	0.0172222	0.52108	AT3G63380		ATPase E1-E2 type family protein / haloacid dehalogenase-like hydrolase family protein
Ha412HOChr16g0767281	0.168131	5.78947	5.97651	0.0172355	0.52108	AT5G25770		alpha/beta-Hydrolases superfamily protein
Ha412HOChr11g0486281	-0.269071	3.75831	5.97574	0.0172424	0.52108	AT4G14540	NF-YB3	nuclear factor Y, subunit B3
Ha412HOChr08g0335921	0.316071	3.36721	5.97437	0.0172547	0.52108	AT2G34930		disease resistance family protein / LRR family protein
Ha412HOChr11g0489381	0.386542	5.09982	5.97415	0.0172566	0.52108	AT5G60360	AALP, ALP	aleurain-like protease
Ha412HOChr11g0489381	0.386542	5.09982	5.97415	0.0172566	0.52108	AT5G60360	SAG2, AALP, ALP	aleurain-like protease
Ha412HOChr02g0078921	-6.05155	-1.68271	6.25481	0.0172763	0.52108	NA	NA	NA
Ha412HOChr06g0258451	0.273653	5.89623	5.97143	0.017281	0.52108	AT3G59540		Ribosomal L38e protein family
Ha412HOChr16g0794171	-0.240594	4.22515	5.9713	0.0172821	0.52108	AT1G29820		Magnesium transporter CorA-like family protein
Ha412HOChr12g0562011	-0.719978	3.01355	5.96727	0.0173183	0.521235	AT3G19000		2-oxoglutarate (2OG) and Fe(II)-dependent oxygenase superfamily protein
Ha412HOChr00c00192g0863321	0.436885	2.45398	5.96698	0.0173209	0.521235	AT3G53920	SIGC, SIG3	RNApolymerase sigma-subunit C
Ha412HOChr10g0451591	0.431502	1.92016	5.96501	0.0173385	0.521235	AT2G20980	MCM10	minichromosome maintenance 10
Ha412HOChr06g0266771	0.482257	3.56679	5.96293	0.0173572	0.521235	AT4G33050	EDA39	calmodulin-binding family protein
Ha412HOChr13g0623801	0.172347	7.28459	5.9622	0.0173638	0.521235	AT4G17530	RAB1C, ATRAB1C, ATRABD2C	RAB GTPase homolog 1C
Ha412HOChr09g0428591	-1.53641	-1.16096	5.95354	0.0174419	0.522046	AT3G16380	PAB6	poly(A) binding protein 6
Ha412HOChr03g0108661	-0.23428	3.76055	5.95269	0.0174495	0.522046	AT1G68140		Protein of unknown function (DUF1644)
Ha412HOChr02g0058721	0.506397	1.62685	5.95171	0.0174584	0.522046	NA	NA	NA
Ha412HOChr16g0760781	0.195125	7.13083	5.94902	0.0174828	0.522046	NA	NA	NA
Ha412HOChr03g0093711	-0.376604	4.91404	5.94637	0.0175068	0.522046	AT5G19740		Peptidase M28 family protein
Ha412HOChr12g0580411	-0.222818	4.12847	5.9428	0.0175392	0.522046	AT1G13190		RNA-binding (RRM/RBD/RNP motifs) family protein
Ha412HOChr08g0349751	0.216791	5.37807	5.9413	0.0175528	0.522046	AT5G53490		Tetratricopeptide repeat (TPR)-like superfamily protein
Ha412HOChr12g0547241	0.46704	2.60155	5.94079	0.0175575	0.522046	AT1G70780		unknown protein; FUNCTIONS IN: molecular_function unknown; INVOLVED IN: biological_process unknown; LOCATED IN: mitochondrion; EXPRESSED IN: sperm cell, male gametophyte, pollen tube; EXPRESSED DURING: L mature pollen stage, M germinated pollen stage; BEST Arabidopsis thaliana protein match is: unknown protein (TAIR:AT1G23150.1); Has 143 Blast hits to 143 proteins in 17 species: Archae - 0; Bacte…
Ha412HOChr07g0289181	0.348766	6.67503	5.94046	0.0175605	0.522046	AT5G12250	TUB6	beta-6 tubulin
Ha412HOChr11g0485391	-1.075	6.51004	5.94013	0.0175635	0.522046	AT3G16150		N-terminal nucleophile aminohydrolases (Ntn hydrolases) superfamily protein
Ha412HOChr12g0575161	0.435069	5.59599	5.93931	0.017571	0.522046	ATCG01130	YCF1.2	Ycf1 protein
Ha412HOChr06g0274791	0.183869	4.83183	5.9389	0.0175747	0.522046	AT5G26770		unknown protein; BEST Arabidopsis thaliana protein match is: unknown protein (TAIR:AT3G05830.1); Has 30201 Blast hits to 17322 proteins in 780 species: Archae - 12; Bacteria - 1396; Metazoa - 17338; Fungi - 3422; Plants - 5037; Viruses - 0; Other Eukaryotes - 2996 (source: NCBI BLink).
Ha412HOChr06g0274791	0.183869	4.83183	5.9389	0.0175747	0.522046	AT5G26770		unknown protein; FUNCTIONS IN: molecular_function unknown; INVOLVED IN: biological_process unknown; LOCATED IN: cellular_component unknown; EXPRESSED IN: 16 plant structures; EXPRESSED DURING: 8 growth stages; BEST Arabidopsis thaliana protein match is: unknown protein (TAIR:AT3G05830.1); Has 26484 Blast hits to 16065 proteins in 1382 species: Archae - 343; Bacteria - 2653; Metazoa - 15273; Fungi…
Ha412HOChr06g0274791	0.183869	4.83183	5.9389	0.0175747	0.522046	AT5G26770		unknown protein; BEST Arabidopsis thaliana protein match is: unknown protein (TAIR:AT3G05830.1); Has 35333 Blast hits to 34131 proteins in 2444 species: Archae - 798; Bacteria - 22429; Metazoa - 974; Fungi - 991; Plants - 531; Viruses - 0; Other Eukaryotes - 9610 (source: NCBI BLink).
Ha412HOChr06g0264691	-0.782884	0.434715	5.93457	0.0176142	0.522765	AT3G53750	ACT3	actin 3
Ha412HOChr13g0604711	-0.552494	1.31423	5.92666	0.0176866	0.522807	AT5G34940	AtGUS3, GUS3	glucuronidase 3
Ha412HOChr10g0475551	-0.378637	1.82357	5.9246	0.0177055	0.522807	AT5G19970		unknown protein; Has 1807 Blast hits to 1807 proteins in 277 species: Archae - 0; Bacteria - 0; Metazoa - 736; Fungi - 347; Plants - 385; Viruses - 0; Other Eukaryotes - 339 (source: NCBI BLink).
Ha412HOChr15g0697271	-0.942537	0.429557	5.9236	0.0177146	0.522807	AT1G03055		unknown protein; BEST Arabidopsis thaliana protein match is: unknown protein (TAIR:AT1G64680.1); Has 143 Blast hits to 143 proteins in 26 species: Archae - 0; Bacteria - 6; Metazoa - 0; Fungi - 0; Plants - 122; Viruses - 0; Other Eukaryotes - 15 (source: NCBI BLink).
Ha412HOChr15g0697271	-0.942537	0.429557	5.9236	0.0177146	0.522807	AT1G03055		unknown protein; BEST Arabidopsis thaliana protein match is: unknown protein (TAIR:AT1G64680.1); Has 35333 Blast hits to 34131 proteins in 2444 species: Archae - 798; Bacteria - 22429; Metazoa - 974; Fungi - 991; Plants - 531; Viruses - 0; Other Eukaryotes - 9610 (source: NCBI BLink).
Ha412HOChr16g0769811	0.222683	5.43112	5.92332	0.0177172	0.522807	AT4G26370		antitermination NusB domain-containing protein
Ha412HOChr08g0337631	-0.236293	11.4692	5.92293	0.0177208	0.522807	AT4G35090	CAT2	catalase 2
Ha412HOChr12g0552621	-0.304645	2.86675	5.92285	0.0177216	0.522807	AT2G33620		AT hook motif DNA-binding family protein
Ha412HOChr07g0291511	3.5272	-0.151178	5.92139	0.017735	0.522807	AT4G11070	WRKY41, AtWRKY41	WRKY family transcription factor
Ha412HOChr12g0565431	0.298932	2.7497	5.92102	0.0177384	0.522807	AT1G13870	DRL1, AtKTI12	calmodulin binding;purine nucleotide binding
Ha412HOChr12g0566861	3.83212	-2.04428	6.01237	0.0177713	0.523287	AT5G65670	IAA9	indole-3-acetic acid inducible 9
Ha412HOChr03g0139111	0.182384	5.0158	5.91226	0.0178192	0.523287	AT4G17300	NS1, OVA8, ATNS1	Class II aminoacyl-tRNA and biotin synthetases superfamily protein
Ha412HOChr12g0538171	-0.289961	6.48325	5.91113	0.0178296	0.523287	AT1G77180	SKIP	chromatin protein family
Ha412HOChr03g0124701	0.238338	5.02168	5.91106	0.0178303	0.523287	AT5G55220		trigger factor type chaperone family protein
Ha412HOChr17g0833291	0.187231	5.37818	5.91093	0.0178315	0.523287	AT3G21865	PEX22	peroxin 22
Ha412HOChr17g0833331	5.70573	-1.83764	5.95437	0.0179562	0.52513	AT4G15240		Protein of unknown function (DUF604)
Ha412HOChr13g0599201	0.224999	4.20303	5.89244	0.0180034	0.52513	AT5G62980	FOLB2	Dihydroneopterin aldolase
Ha412HOChr01g0043871	0.381736	3.65305	5.89003	0.018026	0.52513	AT2G36420		unknown protein; BEST Arabidopsis thaliana protein match is: unknown protein (TAIR:AT5G03670.1); Has 10588 Blast hits to 6606 proteins in 440 species: Archae - 8; Bacteria - 365; Metazoa - 4146; Fungi - 1198; Plants - 483; Viruses - 212; Other Eukaryotes - 4176 (source: NCBI BLink).
Ha412HOChr16g0794351	-0.262769	3.80048	5.88827	0.0180424	0.52513	AT1G30620	HSR8, MUR4, UXE1	NAD(P)-binding Rossmann-fold superfamily protein
Ha412HOChr04g0163651	-0.42521	7.05543	5.88787	0.0180462	0.52513	AT1G22710	SUC2, SUT1, ATSUC2	sucrose-proton symporter 2
Ha412HOChr13g0627841	0.994275	-0.693495	5.88745	0.0180501	0.52513	AT3G14470		NB-ARC domain-containing disease resistance protein
Ha412HOChr04g0177501	-0.390762	5.74805	5.88689	0.0180554	0.52513	AT1G06150		basic helix-loop-helix (bHLH) DNA-binding superfamily protein
Ha412HOChr04g0177501	-0.390762	5.74805	5.88689	0.0180554	0.52513	AT1G06150	EMB1444	basic helix-loop-helix (bHLH) DNA-binding superfamily protein
Ha412HOChr11g0479971	0.675277	1.05531	5.88168	0.0181043	0.52513	AT3G01610	CDC48C, emb1354	cell division cycle 48C
Ha412HOChr13g0602911	0.355282	3.39216	5.87958	0.018124	0.52513	AT1G50460	HKL1, ATHKL1	hexokinase-like 1
Ha412HOChr05g0216691	-0.248816	4.33166	5.87934	0.0181263	0.52513	AT1G18180		Protein of unknown function (DUF1295)
Ha412HOChr06g0265781	0.158687	7.45103	5.87847	0.0181345	0.52513	AT3G12390		Nascent polypeptide-associated complex (NAC), alpha subunit family protein
Ha412HOChr07g0295961	0.206991	6.21274	5.87824	0.0181367	0.52513	AT4G32720	AtLa1, La1	La protein 1
Ha412HOChr06g0269351	-0.187063	5.65722	5.87551	0.0181624	0.52513	AT1G12050		fumarylacetoacetase, putative
Ha412HOChr03g0129551	-0.409361	2.21073	5.87443	0.0181726	0.52513	AT1G15780		unknown protein; BEST Arabidopsis thaliana protein match is: unknown protein (TAIR:AT2G10440.1); Has 103701 Blast hits to 43153 proteins in 1828 species: Archae - 30; Bacteria - 7385; Metazoa - 38639; Fungi - 11531; Plants - 7727; Viruses - 307; Other Eukaryotes - 38082 (source: NCBI BLink).
Ha412HOChr13g0594921	-0.261561	4.68032	5.87393	0.0181773	0.52513	NA	NA	NA
Ha412HOChr07g0324441	1.33745	-1.2756	5.87388	0.0181778	0.52513	AT2G44740	CYCP4;1	cyclin p4;1
Ha412HOChr02g0065151	0.389987	2.37311	5.8724	0.0181918	0.52513	AT1G74160		unknown protein; BEST Arabidopsis thaliana protein match is: unknown protein (TAIR:AT1G18620.1); Has 3407 Blast hits to 2217 proteins in 314 species: Archae - 0; Bacteria - 264; Metazoa - 1296; Fungi - 318; Plants - 346; Viruses - 34; Other Eukaryotes - 1149 (source: NCBI BLink).
Ha412HOChr05g0238431	0.237688	3.24231	5.87166	0.0181988	0.52513	AT3G48820		Glycosyltransferase family 29 (sialyltransferase) family protein
Ha412HOChr16g0761671	0.855141	0.728421	5.87145	0.0182007	0.52513	NA	NA	NA
Ha412HOChr15g0707041	-0.372442	4.22978	5.87082	0.0182067	0.52513	AT5G39760	AtHB23, HB23, ZHD10	homeobox protein 23
Ha412HOChr10g0442281	0.326784	2.4728	5.86963	0.018218	0.52513	AT1G45616	AtRLP6, RLP6	receptor like protein 6
Ha412HOChr11g0531991	-0.681702	0.539619	5.86304	0.0182804	0.525353	AT3G16910	AAE7, ACN1	acyl-activating enzyme 7
Ha412HOChr09g0396881	0.297572	3.42591	5.86106	0.0182993	0.525353	AT4G39380		BEST Arabidopsis thaliana protein match is: TSL-kinase interacting protein 1 (TAIR:AT2G36960.3); Has 80 Blast hits to 74 proteins in 15 species: Archae - 0; Bacteria - 0; Metazoa - 0; Fungi - 0; Plants - 78; Viruses - 0; Other Eukaryotes - 2 (source: NCBI BLink).
Ha412HOChr09g0396881	0.297572	3.42591	5.86106	0.0182993	0.525353	AT4G39380		FUNCTIONS IN: molecular_function unknown; INVOLVED IN: biological_process unknown; LOCATED IN: cellular_component unknown; EXPRESSED IN: 14 plant structures; EXPRESSED DURING: 7 growth stages; BEST Arabidopsis thaliana protein match is: TSL-kinase interacting protein 1 (TAIR:AT2G36960.2).
Ha412HOChr12g0533711	-0.199431	4.89627	5.8604	0.0183056	0.525353	AT2G38670	PECT1	phosphorylethanolamine cytidylyltransferase 1
Ha412HOChr17g0846841	0.312311	2.98786	5.85786	0.0183297	0.525353	AT1G07270		Cell division control, Cdc6
Ha412HOChr07g0289781	0.430084	4.88319	5.85544	0.0183528	0.525353	AT5G07220	ATBAG3, BAG3	BCL-2-associated athanogene 3
Ha412HOChr09g0409341	-7.4788	-0.674315	6.05099	0.0183639	0.525353	AT1G47056	VFB1	VIER F-box proteine 1
Ha412HOChr11g0532761	-0.231464	6.00239	5.854	0.0183666	0.525353	AT3G16910	AAE7, ACN1	acyl-activating enzyme 7
Ha412HOChr11g0527151	-0.436702	1.60398	5.85356	0.0183707	0.525353	AT3G46290	HERK1	hercules receptor kinase 1
Ha412HOChr06g0266421	0.336031	6.69053	5.85256	0.0183803	0.525353	AT5G20740		Plant invertase/pectin methylesterase inhibitor superfamily protein
Ha412HOChr10g0476861	-0.270428	3.82185	5.85038	0.0184011	0.525353	AT4G28990		RNA-binding protein-related
Ha412HOChr14g0687951	-0.363413	2.5659	5.84863	0.0184179	0.525353	NA	NA	NA
Ha412HOChr11g0522911	0.170618	5.77558	5.84826	0.0184214	0.525353	AT1G08130	ATLIG1, LIG1	DNA ligase 1
Ha412HOChr09g0427391	0.413104	1.45359	5.84777	0.0184261	0.525353	NA	NA	NA
Ha412HOChr10g0442931	-0.296189	6.35042	5.84396	0.0184626	0.525364	AT4G33070		Thiamine pyrophosphate dependent pyruvate decarboxylase family protein
Ha412HOChr02g0074741	-0.16214	5.24156	5.84378	0.0184644	0.525364	AT1G29150	ATS9, RPN6	non-ATPase subunit 9
Ha412HOChr02g0085431	1.22443	-1.12758	5.83809	0.018519	0.525364	AT3G03570		Protein of unknown function (DUF3550/UPF0682)
Ha412HOChr15g0702971	-0.279043	7.93779	5.83416	0.0185569	0.525364	AT4G05320	UBQ10	polyubiquitin 10
Ha412HOChr10g0451201	0.344317	2.14608	5.83222	0.0185757	0.525364	NA	NA	NA
Ha412HOChr12g0549971	-0.243317	6.29795	5.83134	0.0185842	0.525364	AT2G01830	WOL, CRE1, WOL1, AHK4, ATCRE1	CHASE domain containing histidine kinase protein
Ha412HOChr12g0542391	-0.254274	5.09566	5.83105	0.018587	0.525364	AT1G17530	ATTIM23-1, TIM23-1	translocase of inner mitochondrial membrane 23
Ha412HOChr07g0315781	0.25548	7.29542	5.82876	0.0186091	0.525364	AT1G08360		Ribosomal protein L1p/L10e family
Ha412HOChr17g0845321	-0.400308	2.99459	5.82718	0.0186245	0.525364	AT2G44530		Phosphoribosyltransferase family protein
Ha412HOChr07g0321691	-0.148261	5.68016	5.82395	0.0186558	0.525364	AT1G79940	ATERDJ2A	DnaJ / Sec63 Brl domains-containing protein
Ha412HOChr14g0658851	0.561726	1.00592	5.82283	0.0186667	0.525364	AT1G72280	AERO1, ERO1	endoplasmic reticulum oxidoreductins 1
Ha412HOChr17g0852861	-0.221993	4.98124	5.82222	0.0186726	0.525364	AT1G23170		Protein of unknown function DUF2359, transmembrane
Ha412HOChr16g0770261	0.199267	3.3748	5.8222	0.0186728	0.525364	AT5G47230	ERF5, ATERF-5, ATERF5	ethylene responsive element binding factor 5
Ha412HOChr01g0024201	0.264067	2.79336	5.82145	0.0186801	0.525364	AT2G20495		CONTAINS InterPro DOMAIN/s: Serine-threonine protein kinase 19 (InterPro:IPR018865); Has 155 Blast hits to 154 proteins in 53 species: Archae - 0; Bacteria - 0; Metazoa - 95; Fungi - 5; Plants - 34; Viruses - 0; Other Eukaryotes - 21 (source: NCBI BLink).
Ha412HOChr01g0024201	0.264067	2.79336	5.82145	0.0186801	0.525364	AT2G20495		FUNCTIONS IN: molecular_function unknown; INVOLVED IN: biological_process unknown; LOCATED IN: cellular_component unknown; CONTAINS InterPro DOMAIN/s: Serine-threonine protein kinase 19 (InterPro:IPR018865); Has 30201 Blast hits to 17322 proteins in 780 species: Archae - 12; Bacteria - 1396; Metazoa - 17338; Fungi - 3422; Plants - 5037; Viruses - 0; Other Eukaryotes - 2996 (source: NCBI BLink).
Ha412HOChr10g0439471	0.33426	3.29527	5.82145	0.0186801	0.525364	AT1G02520	PGP11	P-glycoprotein 11
Ha412HOChr12g0580541	0.753672	0.229288	5.81762	0.0187173	0.525364	AT1G27880		DEAD/DEAH box RNA helicase family protein
Ha412HOChr16g0774771	-0.298919	7.46349	5.81717	0.0187217	0.525364	AT3G22890	APS1	ATP sulfurylase 1
Ha412HOChr11g0500171	-0.136564	4.7078	5.81531	0.0187398	0.525364	AT1G58110		Basic-leucine zipper (bZIP) transcription factor family protein
Ha412HOChr06g0283741	0.869068	0.161294	5.81501	0.0187428	0.525364	AT3G08750		F-box and associated interaction domains-containing protein
Ha412HOChr17g0850911	0.735138	-0.17084	5.81313	0.0187611	0.525364	AT5G04040	SDP1	Patatin-like phospholipase family protein
Ha412HOChr07g0295881	0.849369	-0.185968	5.81272	0.0187651	0.525364	AT2G25600	SPIK, AKT6	Shaker pollen inward K+ channel
Ha412HOChr14g0658601	0.367249	3.47731	5.81113	0.0187806	0.525364	AT5G36110	CYP716A1	cytochrome P450, family 716, subfamily A, polypeptide 1
Ha412HOChr13g0631201	0.356471	3.29217	5.8109	0.0187829	0.525364	AT5G43530		Helicase protein with RING/U-box domain
Ha412HOChr11g0487051	0.274503	4.30383	5.80842	0.0188072	0.525364	NA	NA	NA
Ha412HOChr07g0295181	0.40776	3.88951	5.80792	0.018812	0.525364	AT4G15630		Uncharacterised protein family (UPF0497)
Ha412HOChr12g0545481	-0.363292	2.3175	5.80281	0.0188622	0.526334	NA	NA	NA
Ha412HOChr02g0067411	-0.355967	5.38009	5.8002	0.0188878	0.526363	AT1G76990	ACR3	ACT domain repeat 3
Ha412HOChr01g0037161	-0.435161	2.51497	5.79834	0.0189061	0.526363	AT3G23490	CYN	cyanase
Ha412HOChr06g0274031	-0.614127	3.49657	5.79798	0.0189096	0.526363	AT5G01650		Tautomerase/MIF superfamily protein
Ha412HOChr11g0493451	0.500848	1.5939	5.79538	0.0189353	0.526648	NA	NA	NA
Ha412HOChr15g0731981	-2.57093	-1.65827	5.81758	0.018964	0.527017	AT1G66350	RGL1, RGL	RGA-like 1
Ha412HOChr08g0356641	0.514158	1.65234	5.78963	0.018992	0.527072	NA	NA	NA
Ha412HOChr10g0455421	0.674075	0.903165	5.78366	0.0190512	0.527072	NA	NA	NA
Ha412HOChr13g0592701	0.39813	4.51273	5.78275	0.0190602	0.527072	AT5G65360		Histone superfamily protein
Ha412HOChr04g0199371	-0.629276	0.642841	5.78136	0.019074	0.527072	AT2G15760		Protein of unknown function (DUF1645)
Ha412HOChr07g0315271	0.581181	1.3617	5.78058	0.0190817	0.527072	NA	NA	NA
Ha412HOChr08g0362551	0.925864	1.34064	5.77829	0.0191045	0.527072	AT5G54490	PBP1	pinoid-binding protein 1
Ha412HOChr15g0722241	-0.106159	6.37672	5.77737	0.0191137	0.527072	AT4G36760	ATAPP1, APP1	aminopeptidase P1
Ha412HOChr11g0515151	0.147806	7.15767	5.77731	0.0191143	0.527072	AT1G30630		Coatomer epsilon subunit
Ha412HOChr01g0025941	-0.223386	3.46051	5.77556	0.0191318	0.527072	AT4G18160	KCO6, ATTPK3, ATKCO6, TPK3	Ca2+ activated outward rectifying K+ channel 6
Ha412HOChr02g0083281	-0.775352	0.537714	5.77477	0.0191397	0.527072	AT2G38760	ANNAT3, ANN3	annexin 3
Ha412HOChr10g0451001	0.526048	2.6495	5.77372	0.0191501	0.527072	NA	NA	NA
Ha412HOChr07g0323811	0.406319	1.63045	5.77357	0.0191516	0.527072	AT1G12300		Tetratricopeptide repeat (TPR)-like superfamily protein
Ha412HOChr01g0021401	0.202576	7.28788	5.76929	0.0191943	0.527398	AT1G26910	RPL10B	Ribosomal protein L16p/L10e family protein
Ha412HOChr08g0347521	0.492223	1.70163	5.76928	0.0191944	0.527398	NA	NA	NA
Ha412HOChr05g0209131	-0.153781	5.22399	5.7655	0.0192323	0.527593	AT4G26000	PEP	RNA-binding KH domain-containing protein
Ha412HOChr11g0517371	-0.393698	5.27252	5.76548	0.0192325	0.527593	AT5G16250		unknown protein; BEST Arabidopsis thaliana protein match is: unknown protein (TAIR:AT3G02640.1); Has 1807 Blast hits to 1807 proteins in 277 species: Archae - 0; Bacteria - 0; Metazoa - 736; Fungi - 347; Plants - 385; Viruses - 0; Other Eukaryotes - 339 (source: NCBI BLink).
Ha412HOChr14g0637611	-0.351761	3.42054	5.76315	0.0192559	0.527809	AT2G17880		Chaperone DnaJ-domain superfamily protein
Ha412HOChr13g0618991	0.392511	5.06797	5.75769	0.0193108	0.528427	ATCG01090	NDHI	NADPH dehydrogenases
Ha412HOChr04g0166661	0.284536	4.33569	5.75622	0.0193256	0.528427	ATCG01000	YCF1.1	Ycf1 protein
Ha412HOChr03g0115741	0.249833	4.86727	5.75435	0.0193444	0.528427	AT2G16370	THY-1	thymidylate synthase 1
Ha412HOChr07g0295591	0.203598	3.74787	5.75289	0.0193592	0.528427	AT1G31600		RNA-binding (RRM/RBD/RNP motifs) family protein
Ha412HOChr14g0684831	-0.203449	3.79953	5.74883	0.0194002	0.528427	AT3G55030	PGPS2	phosphatidylglycerolphosphate synthase 2
Ha412HOChr04g0152891	-0.15777	5.99374	5.74859	0.0194026	0.528427	AT5G60160		Zn-dependent exopeptidases superfamily protein
Ha412HOChr11g0530391	0.784639	0.956742	5.74825	0.0194061	0.528427	AT1G10340		Ankyrin repeat family protein
Ha412HOChr12g0551171	0.555668	1.52809	5.74789	0.0194097	0.528427	AT2G30920	ATCOQ3, EMB3002, COQ3	coenzyme Q 3
Ha412HOChr16g0782461	0.207032	4.74264	5.74707	0.019418	0.528427	AT2G20060		Ribosomal protein L4/L1 family
Ha412HOChr09g0382221	0.303929	6.26869	5.73822	0.0195078	0.530025	AT4G14320		Zinc-binding ribosomal protein family protein
Ha412HOChr14g0677131	0.183084	5.55472	5.73806	0.0195095	0.530025	AT5G22640	emb1211	MORN (Membrane Occupation and Recognition Nexus) repeat-containing protein
Ha412HOChr12g0578421	0.243864	5.9324	5.73669	0.0195234	0.530025	AT3G20050	ATTCP-1, TCP-1	T-complex protein 1 alpha subunit
Ha412HOChr02g0049371	0.264455	6.00388	5.73466	0.0195441	0.530164	AT1G51940		protein kinase family protein / peptidoglycan-binding LysM domain-containing protein
Ha412HOChr01g0040031	0.266836	5.78813	5.72987	0.019593	0.530793	AT3G10610		Ribosomal S17 family protein
Ha412HOChr01g0041991	0.190123	4.20626	5.72616	0.0196309	0.530793	AT3G09560	ATPAH1, PAH1	Lipin family protein
Ha412HOChr01g0041991	0.190123	4.20626	5.72616	0.0196309	0.530793	AT3G09560		Lipin family protein
Ha412HOChr13g0611851	6.77046	-1.94969	6.45655	0.0196416	0.530793	AT1G56070	LOS1	Ribosomal protein S5/Elongation factor G/III/V family protein
Ha412HOChr02g0070331	0.71194	4.11178	5.72497	0.0196432	0.530793	AT4G08950	EXO	Phosphate-responsive 1 family protein
Ha412HOChr15g0701961	-1.04895	0.437273	5.72478	0.0196451	0.530793	AT1G62280	SLAH1	SLAC1 homologue 1
Ha412HOChr13g0605511	0.352839	7.03509	5.72052	0.0196889	0.531554	AT5G65360		Histone superfamily protein
Ha412HOChr05g0238791	0.681206	0.353574	5.71648	0.0197304	0.531988	NA	NA	NA
Ha412HOChr11g0517251	0.430297	3.40284	5.71592	0.0197362	0.531988	AT4G14310		Transducin/WD40 repeat-like superfamily protein
Ha412HOChr05g0202751	2.1552	-0.941345	5.71399	0.0197561	0.532103	AT3G47570		Leucine-rich repeat protein kinase family protein
Ha412HOChr04g0172821	-0.415929	5.79456	5.70878	0.0198099	0.532491	AT3G22380	TIC	time for coffee
Ha412HOChr16g0759401	0.948092	-0.72687	5.70838	0.019814	0.532491	AT5G56750	NDL1	N-MYC downregulated-like 1
Ha412HOChr17g0815491	0.228711	3.97571	5.7049	0.0198501	0.532491	AT1G77470	RFC3, RFC5	replication factor C subunit 3
Ha412HOChr17g0833001	-0.298574	3.16983	5.7034	0.0198656	0.532491	AT5G50890		alpha/beta-Hydrolases superfamily protein
Ha412HOChr09g0372501	0.285632	3.22966	5.70261	0.0198738	0.532491	AT2G06040		CONTAINS InterPro DOMAIN/s: Leucine-rich repeat, cysteine-containing subtype (InterPro:IPR006553); BEST Arabidopsis thaliana protein match is: RNI-like superfamily protein (TAIR:AT5G21900.1); Has 5028 Blast hits to 2547 proteins in 240 species: Archae - 0; Bacteria - 125; Metazoa - 2326; Fungi - 765; Plants - 1373; Viruses - 0; Other Eukaryotes - 439 (source: NCBI BLink).
Ha412HOChr15g0737771	0.422828	6.89242	5.70225	0.0198775	0.532491	AT1G29660		GDSL-like Lipase/Acylhydrolase superfamily protein
Ha412HOChr13g0606391	0.760929	0.441434	5.70202	0.0198799	0.532491	NA	NA	NA
Ha412HOChr15g0714871	-0.164997	7.04381	5.69486	0.0199545	0.533686	AT5G08570		Pyruvate kinase family protein
Ha412HOChr14g0639481	-0.233509	3.43567	5.69229	0.0199812	0.533686	AT5G17510		unknown protein; BEST Arabidopsis thaliana protein match is: unknown protein (TAIR:AT3G03460.1); Has 1807 Blast hits to 1807 proteins in 277 species: Archae - 0; Bacteria - 0; Metazoa - 736; Fungi - 347; Plants - 385; Viruses - 0; Other Eukaryotes - 339 (source: NCBI BLink).
Ha412HOChr14g0679631	0.205016	5.24974	5.69173	0.019987	0.533686	AT5G02830		Tetratricopeptide repeat (TPR)-like superfamily protein
Ha412HOChr08g0343681	-0.522911	3.53443	5.69102	0.0199945	0.533686	AT3G55610	P5CS2	delta 1-pyrroline-5-carboxylate synthase 2
Ha412HOChr10g0457901	0.202446	5.90747	5.68331	0.0200752	0.533686	AT4G33700		CBS domain-containing protein with a domain of unknown function (DUF21)
Ha412HOChr10g0476821	0.668788	0.669555	5.6823	0.0200859	0.533686	AT1G55205		unknown protein; FUNCTIONS IN: molecular_function unknown; INVOLVED IN: biological_process unknown; LOCATED IN: chloroplast; BEST Arabidopsis thaliana protein match is: unknown protein (TAIR:AT3G13674.1); Has 30201 Blast hits to 17322 proteins in 780 species: Archae - 12; Bacteria - 1396; Metazoa - 17338; Fungi - 3422; Plants - 5037; Viruses - 0; Other Eukaryotes - 2996 (source: NCBI BLink).
Ha412HOChr10g0476821	0.668788	0.669555	5.6823	0.0200859	0.533686	AT1G55205		unknown protein; FUNCTIONS IN: molecular_function unknown; INVOLVED IN: biological_process unknown; LOCATED IN: chloroplast; BEST Arabidopsis thaliana protein match is: unknown protein (TAIR:AT3G13674.1); Has 137 Blast hits to 137 proteins in 11 species: Archae - 0; Bacteria - 0; Metazoa - 0; Fungi - 0; Plants - 137; Viruses - 0; Other Eukaryotes - 0 (source: NCBI BLink).
Ha412HOChr09g0395261	-1.44857	-1.78684	5.68178	0.0200913	0.533686	AT5G24130		unknown protein; FUNCTIONS IN: molecular_function unknown; INVOLVED IN: biological_process unknown; LOCATED IN: mitochondrion; EXPRESSED IN: petal, leaf whorl, flower; EXPRESSED DURING: 4 anthesis, petal differentiation and expansion stage; Has 1807 Blast hits to 1807 proteins in 277 species: Archae - 0; Bacteria - 0; Metazoa - 736; Fungi - 347; Plants - 385; Viruses - 0; Other Eukaryotes - 339 (…
Ha412HOChr06g0278681	-0.431914	2.98125	5.68042	0.0201055	0.533686	AT2G41900		CCCH-type zinc finger protein with ARM repeat domain
Ha412HOChr12g0548911	0.19215	5.83608	5.67988	0.0201112	0.533686	AT1G68550		Integrase-type DNA-binding superfamily protein
Ha412HOChr01g0021371	-0.18521	7.8798	5.67979	0.0201122	0.533686	AT4G27960	UBC9	ubiquitin conjugating enzyme 9
Ha412HOChr03g0107141	-0.25849	4.19876	5.67865	0.0201242	0.533686	AT1G09190		Tetratricopeptide repeat (TPR)-like superfamily protein
Ha412HOChr13g0614301	0.406334	3.96675	5.67837	0.0201272	0.533686	AT4G02500	ATXT2, XXT2, XT2	UDP-xylosyltransferase 2
Ha412HOChr09g0407591	0.567338	6.80165	5.67827	0.0201282	0.533686	AT5G65730	XTH6	xyloglucan endotransglucosylase/hydrolase 6
Ha412HOChr05g0216271	0.169086	6.47632	5.67226	0.0201915	0.534187	AT5G56950	NFA03, NFA3, NAP1;3	nucleosome assembly protein 1;3
Ha412HOChr11g0485291	-0.393009	3.08216	5.66973	0.0202182	0.534187	AT3G53010		Domain of unknown function (DUF303)
Ha412HOChr17g0853711	-0.826162	0.582044	5.66949	0.0202208	0.534187	AT1G68360		C2H2 and C2HC zinc fingers superfamily protein
Ha412HOChr13g0591731	-6.72533	0.352412	5.69322	0.0202251	0.534187	AT4G20440	smB	small nuclear ribonucleoprotein associated protein B
Ha412HOChr13g0591731	-6.72533	0.352412	5.69322	0.0202251	0.534187	AT4G20440		small nuclear ribonucleoprotein associated protein B
Ha412HOChr11g0511931	0.198594	7.01692	5.66865	0.0202297	0.534187	AT1G74050		Ribosomal protein L6 family protein
Ha412HOChr04g0189211	-0.147125	5.84495	5.66756	0.0202411	0.534187	AT3G61600	ATPOB1, POB1	POZ/BTB containin G-protein 1
Ha412HOChr04g0167861	-0.341286	2.11365	5.66508	0.0202675	0.534306	AT5G59460		scarecrow-like transcription factor 11 (SCL11)
Ha412HOChr17g0836111	-0.334008	5.65434	5.664	0.0202789	0.534306	AT5G17160		unknown protein; BEST Arabidopsis thaliana protein match is: unknown protein (TAIR:AT3G03130.1); Has 14330 Blast hits to 10381 proteins in 896 species: Archae - 94; Bacteria - 2881; Metazoa - 4019; Fungi - 1576; Plants - 515; Viruses - 110; Other Eukaryotes - 5135 (source: NCBI BLink).
Ha412HOChr01g0038741	-0.182064	5.31607	5.6627	0.0202927	0.534306	AT2G27450	NLP1, ATNLP1, CPA	nitrilase-like protein 1
Ha412HOChr14g0687941	0.649019	4.36368	5.66103	0.0203104	0.53436	AT2G40140	CZF1, ZFAR1, SZF2, ATSZF2	zinc finger (CCCH-type) family protein
Ha412HOChr15g0718991	0.33596	2.50251	5.65604	0.0203635	0.535343	AT1G06390	GSK1, ATGSK1, ATSK22, SK22, BIL2, ATSK2-3	GSK3/SHAGGY-like protein kinase 1
Ha412HOChr11g0484391	0.160013	5.64731	5.65128	0.0204143	0.536264	AT1G34550	EMB2756	Protein of unknown function (DUF616)
Ha412HOChr13g0605331	-5.90803	-1.7833	6.00053	0.0204444	0.536642	AT5G03150	JKD	C2H2-like zinc finger protein
Ha412HOChr15g0733221	0.408593	4.17589	5.64437	0.0204882	0.536681	AT3G46290	HERK1	hercules receptor kinase 1
Ha412HOChr15g0731341	-0.609454	1.94157	5.64332	0.0204994	0.536681	AT5G13980		Glycosyl hydrolase family 38 protein
Ha412HOChr09g0416801	0.533821	1.90701	5.64213	0.0205122	0.536681	NA	NA	NA
Ha412HOChr06g0279751	-0.341761	3.4081	5.64204	0.0205131	0.536681	AT2G27260		Late embryogenesis abundant (LEA) hydroxyproline-rich glycoprotein family
Ha412HOChr14g0662951	-1.40602	3.84298	5.64097	0.0205247	0.536681	AT5G42800	DFR, TT3, M318	dihydroflavonol 4-reductase
Ha412HOChr08g0339621	-0.139863	5.27964	5.62673	0.0206782	0.540282	AT5G37370	ATSRL1	PRP38 family protein
Ha412HOChr06g0260841	-0.187877	3.78617	5.62515	0.0206953	0.540314	AT3G25990		Homeodomain-like superfamily protein
Ha412HOChr09g0420311	-0.134629	5.85795	5.62233	0.0207258	0.540697	AT5G53850		haloacid dehalogenase-like hydrolase family protein
Ha412HOChr14g0668741	0.21846	8.05337	5.62058	0.0207449	0.54078	AT1G54630	ACP3	acyl carrier protein 3
Ha412HOChr04g0170451	-0.32365	5.50604	5.6146	0.02081	0.541961	NA	NA	NA
Ha412HOChr14g0678811	-0.279817	7.63503	5.61349	0.020822	0.541961	AT5G19860		Protein of unknown function, DUF538
Ha412HOChr01g0020971	-0.241248	3.6934	5.6083	0.0208788	0.542112	AT4G32010	HSL1, HSI2-L1, VAL2	HSI2-like 1
Ha412HOChr16g0796901	-1.23604	-0.0787269	5.60759	0.0208865	0.542112	AT2G01770	VIT1, ATVIT1	vacuolar iron transporter 1
Ha412HOChr02g0087301	-0.202807	4.06835	5.60602	0.0209037	0.542112	AT3G45190		SIT4 phosphatase-associated family protein
Ha412HOChr17g0807941	-0.424699	3.75682	5.60569	0.0209073	0.542112	AT3G16770	RAP2.3, ATEBP, ERF72, EBP	ethylene-responsive element binding protein
Ha412HOChr07g0298801	3.14637	-0.390738	5.60356	0.0209306	0.542112	AT3G05150		Major facilitator superfamily protein
Ha412HOChr14g0663851	-0.62519	1.37821	5.60262	0.020941	0.542112	AT2G18060	VND1, ANAC037	vascular related NAC-domain protein 1
Ha412HOChr02g0083421	0.266362	5.79258	5.60209	0.0209468	0.542112	AT5G13110	G6PD2	glucose-6-phosphate dehydrogenase 2
Ha412HOChr09g0384131	0.428764	3.41724	5.60053	0.0209639	0.542112	AT1G19220	ARF19, IAA22, ARF11	auxin response factor 19
Ha412HOChr10g0442491	0.685981	0.409302	5.59945	0.0209758	0.542112	AT2G34640	PTAC12, HMR	plastid transcriptionally active 12
Ha412HOChr09g0393251	0.363667	6.55817	5.5973	0.0209994	0.542112	AT2G40140	CZF1, ZFAR1, SZF2, ATSZF2	zinc finger (CCCH-type) family protein
Ha412HOChr09g0392871	-0.212929	3.42273	5.5957	0.021017	0.542112	AT2G39910		ARM repeat superfamily protein
Ha412HOChr04g0191311	0.632918	0.600548	5.59554	0.0210188	0.542112	AT2G45680		TCP family transcription factor
Ha412HOChr06g0277171	-0.288146	2.2285	5.59272	0.0210499	0.542503	AT4G11070	WRKY41, AtWRKY41	WRKY family transcription factor
Ha412HOChr16g0746721	-0.158069	5.00809	5.59122	0.0210665	0.542521	AT3G48440		Zinc finger C-x8-C-x5-C-x3-H type family protein
Ha412HOChr06g0261201	-1.80261	-1.39178	5.58874	0.0210938	0.542566	AT5G50700	HSD1	hydroxysteroid dehydrogenase 1
Ha412HOChr13g0598521	0.328361	3.11294	5.58818	0.0211001	0.542566	AT3G59310		Eukaryotic protein of unknown function (DUF914)
Ha412HOChr09g0393871	-0.512561	3.13433	5.58602	0.0211239	0.54277	AT5G05390	LAC12	laccase 12
Ha412HOChr11g0509561	0.387169	8.61573	5.58117	0.0211777	0.54344	ATCG00750	RPS11	ribosomal protein S11
Ha412HOChr09g0397591	0.18785	5.60234	5.58079	0.0211819	0.54344	AT5G62960		unknown protein; BEST Arabidopsis thaliana protein match is: unknown protein (TAIR:AT1G10660.1); Has 35333 Blast hits to 34131 proteins in 2444 species: Archae - 798; Bacteria - 22429; Metazoa - 974; Fungi - 991; Plants - 531; Viruses - 0; Other Eukaryotes - 9610 (source: NCBI BLink).
Ha412HOChr16g0750501	-0.401882	6.23121	5.57872	0.0212049	0.543622	AT3G15990	SULTR3;4	sulfate transporter 3;4
Ha412HOChr10g0469231	0.211213	4.32525	5.57549	0.0212408	0.544133	AT2G26200		S-adenosyl-L-methionine-dependent methyltransferases superfamily protein
Ha412HOChr16g0755611	0.247604	4.45607	5.57401	0.0212573	0.544147	AT4G11630		Ribosomal protein L19 family protein
Ha412HOChr17g0837861	0.413989	5.90603	5.57072	0.0212941	0.544678	ATCG01000	YCF1.1	Ycf1 protein
Ha412HOChr02g0082271	0.183011	4.58549	5.56717	0.0213338	0.545284	AT3G09830		Protein kinase superfamily protein
Ha412HOChr13g0617311	-2.19076	-0.562465	5.55406	0.0214811	0.548637	NA	NA	NA
Ha412HOChr06g0269741	0.271631	8.38856	5.54504	0.0215829	0.550745	AT5G23530	AtCXE18, CXE18	carboxyesterase 18
Ha412HOChr17g0857831	3.59116	-1.08938	5.54288	0.0216074	0.550745	AT5G39850		Ribosomal protein S4
Ha412HOChr09g0430201	-0.315935	4.59875	5.54039	0.0216358	0.550745	AT1G72300		Leucine-rich receptor-like protein kinase family protein
Ha412HOChr01g0011881	-0.244163	5.24218	5.54014	0.0216386	0.550745	AT4G18593		dual specificity protein phosphatase-related
Ha412HOChr09g0399731	0.512459	0.871496	5.53962	0.0216444	0.550745	AT2G44880		Pentatricopeptide repeat (PPR-like) superfamily protein
Ha412HOChr13g0605291	0.445381	1.56825	5.53538	0.0216927	0.551561	AT1G50450		Saccharopine dehydrogenase
Ha412HOChr08g0368211	0.307128	5.07044	5.53356	0.0217134	0.551676	AT3G62870		Ribosomal protein L7Ae/L30e/S12e/Gadd45 family protein
Ha412HOChr06g0278101	-0.172676	4.60732	5.52149	0.0218515	0.553359	AT1G04950	TAFII59, TAF6, ATTAF6	TATA BOX ASSOCIATED FACTOR II 59
Ha412HOChr08g0334291	-0.626563	-0.13259	5.52119	0.021855	0.553359	AT3G18295		Protein of unknown function (DUF1639)
Ha412HOChr05g0203261	0.265963	5.57057	5.52085	0.0218589	0.553359	AT2G42320		nucleolar protein gar2-related
Ha412HOChr03g0118611	1.00368	0.0364813	5.52036	0.0218645	0.553359	NA	NA	NA
Ha412HOChr14g0681631	-0.234376	4.39114	5.51956	0.0218737	0.553359	AT3G10640	VPS60.1	SNF7 family protein
Ha412HOChr10g0455161	0.249075	3.96247	5.51926	0.0218771	0.553359	AT1G61000		FUNCTIONS IN: molecular_function unknown; INVOLVED IN: mitosis; LOCATED IN: plasma membrane; EXPRESSED IN: cultured cell; CONTAINS InterPro DOMAIN/s: Kinetochore protein Nuf2 (InterPro:IPR005549); Has 50972 Blast hits to 29793 proteins in 2070 species: Archae - 902; Bacteria - 7404; Metazoa - 23628; Fungi - 4156; Plants - 2312; Viruses - 158; Other Eukaryotes - 12412 (source: NCBI BLink).
Ha412HOChr06g0253641	0.304685	2.54456	5.51399	0.0219378	0.553834	AT5G08440		unknown protein; FUNCTIONS IN: molecular_function unknown; INVOLVED IN: biological_process unknown; LOCATED IN: plasma membrane; EXPRESSED IN: 21 plant structures; EXPRESSED DURING: 13 growth stages; BEST Arabidopsis thaliana protein match is: unknown protein (TAIR:AT5G23490.1); Has 141 Blast hits to 139 proteins in 35 species: Archae - 0; Bacteria - 9; Metazoa - 21; Fungi - 6; Plants - 94; Virus…
Ha412HOChr06g0253641	0.304685	2.54456	5.51399	0.0219378	0.553834	AT5G08440		unknown protein; FUNCTIONS IN: molecular_function unknown; INVOLVED IN: biological_process unknown; EXPRESSED IN: 21 plant structures; EXPRESSED DURING: 13 growth stages; BEST Arabidopsis thaliana protein match is: unknown protein (TAIR:AT5G23490.1).
Ha412HOChr16g0792101	-0.768891	0.687231	5.51337	0.0219449	0.553834	AT5G23770	DUF8	DOMAIN OF UNKNOWN FUNCTION 724 8
Ha412HOChr16g0792101	-0.768891	0.687231	5.51337	0.0219449	0.553834	AT5G23770	DUF8, ATDUF8	DOMAIN OF UNKNOWN FUNCTION 724 8
Ha412HOChr07g0288521	0.856388	0.885982	5.51303	0.0219488	0.553834	AT4G27410	RD26	NAC (No Apical Meristem) domain transcriptional regulator superfamily protein
Ha412HOChr07g0288521	0.856388	0.885982	5.51303	0.0219488	0.553834	AT4G27410	RD26, ANAC072	NAC (No Apical Meristem) domain transcriptional regulator superfamily protein
Ha412HOChr07g0303711	-0.250624	5.51236	5.51199	0.0219609	0.553834	AT4G35730		Regulator of Vps4 activity in the MVB pathway protein
Ha412HOChr09g0387701	0.467581	3.15773	5.51006	0.0219831	0.553984	AT5G64170		dentin sialophosphoprotein-related
Ha412HOChr05g0203711	0.414796	2.46863	5.50313	0.0220634	0.554278	AT5G41950		Tetratricopeptide repeat (TPR)-like superfamily protein
Ha412HOChr03g0131431	0.328556	3.21899	5.50035	0.0220956	0.554278	AT4G31120	PRMT5	SHK1 binding protein 1
Ha412HOChr03g0131431	0.328556	3.21899	5.50035	0.0220956	0.554278	AT4G31120	SKB1, ATPRMT5	SHK1 binding protein 1
Ha412HOChr13g0619451	0.447146	2.19839	5.49926	0.0221083	0.554278	AT3G10180		P-loop containing nucleoside triphosphate hydrolases superfamily protein
Ha412HOChr01g0042211	-0.435368	1.57954	5.49892	0.0221122	0.554278	AT5G23580	CDPK9, ATCDPK9, CPK12, ATCPK12	calmodulin-like domain protein kinase 9
Ha412HOChr14g0673401	1.16757	-1.25348	5.49867	0.0221152	0.554278	AT5G09550		GDP dissociation inhibitor family protein / Rab GTPase activator family protein
Ha412HOChr09g0408821	0.384354	2.46979	5.49819	0.0221208	0.554278	AT2G23200		Protein kinase superfamily protein
Ha412HOChr09g0414321	0.336764	3.36538	5.49804	0.0221225	0.554278	AT2G39260		binding;RNA binding
Ha412HOChr14g0636871	0.270047	3.35913	5.49783	0.0221249	0.554278	AT2G34730		myosin heavy chain-related
Ha412HOChr13g0628871	0.358369	2.73447	5.49564	0.0221504	0.554483	AT3G14470		NB-ARC domain-containing disease resistance protein
Ha412HOChr14g0685951	0.478304	1.37415	5.4921	0.0221916	0.554483	AT1G07570	APK1A, APK1	Protein kinase superfamily protein
Ha412HOChr14g0685951	0.478304	1.37415	5.4921	0.0221916	0.554483	AT1G07570	APK1A	Protein kinase superfamily protein
Ha412HOChr09g0399271	0.344058	4.56403	5.49101	0.0222044	0.554483	AT3G27020	YSL6	YELLOW STRIPE like 6
Ha412HOChr12g0568171	-0.205025	6.82411	5.48911	0.0222266	0.554483	AT3G57870	AHUS5, EMB1637, SCE1, SCE1A, ATSCE1	sumo conjugation enzyme 1
Ha412HOChr10g0474131	-5.98654	-2.00814	5.65955	0.0222739	0.554483	AT3G02645		Plant protein of unknown function (DUF247)
Ha412HOChr06g0285611	0.303258	3.12134	5.48494	0.0222754	0.554483	NA	NA	NA
Ha412HOChr07g0300101	-0.199984	6.96457	5.48459	0.0222795	0.554483	AT5G37510	EMB1467, CI76	NADH-ubiquinone dehydrogenase, mitochondrial, putative
Ha412HOChr02g0057081	0.528567	2.96477	5.48455	0.02228	0.554483	AT4G24210	SLY1	F-box family protein
Ha412HOChr11g0528351	0.301135	3.00176	5.48122	0.022319	0.554483	AT5G04250		Cysteine proteinases superfamily protein
Ha412HOChr10g0469871	-0.307077	2.81179	5.48006	0.0223326	0.554483	AT3G06080	TBL10	Plant protein of unknown function (DUF828)
Ha412HOChr10g0469871	-0.307077	2.81179	5.48006	0.0223326	0.554483	AT3G06080		Plant protein of unknown function (DUF828)
Ha412HOChr13g0615111	-0.374403	2.50117	5.47806	0.0223561	0.554483	AT5G24810		ABC1 family protein
Ha412HOChr02g0082371	0.527483	3.76012	5.47426	0.0224009	0.554483	AT4G30080	ARF16	auxin response factor 16
Ha412HOChr07g0313991	0.433818	2.46224	5.47256	0.022421	0.554483	AT5G65360		Histone superfamily protein
Ha412HOChr11g0490931	0.245092	2.88009	5.47206	0.0224269	0.554483	AT5G08400		Protein of unknown function (DUF3531)
Ha412HOChr08g0366971	-0.317449	2.65402	5.47193	0.0224284	0.554483	AT1G26850		S-adenosyl-L-methionine-dependent methyltransferases superfamily protein
Ha412HOChr09g0387741	0.432871	3.04813	5.4716	0.0224322	0.554483	AT5G65360		Histone superfamily protein
Ha412HOChr07g0293271	0.244369	5.81	5.47137	0.0224349	0.554483	AT5G65780	ATBCAT-5	branched-chain amino acid aminotransferase 5 / branched-chain amino acid transaminase 5 (BCAT5)
Ha412HOChr08g0342691	0.476525	5.37685	5.46978	0.0224538	0.554483	ATCG00810	RPL22	ribosomal protein L22
Ha412HOChr11g0497371	-0.131934	6.1327	5.46857	0.0224681	0.554483	AT5G57020	NMT1, ATNMT1	myristoyl-CoA:protein N-myristoyltransferase
Ha412HOChr14g0678871	0.226588	6.68318	5.46644	0.0224932	0.554483	AT5G06390	FLA17	FASCICLIN-like arabinogalactan protein 17 precursor
Ha412HOChr17g0807151	0.347731	2.54959	5.46617	0.0224965	0.554483	NA	NA	NA
Ha412HOChr12g0538111	-4.34057	-2.144	5.51533	0.0225004	0.554483	AT5G67630		P-loop containing nucleoside triphosphate hydrolases superfamily protein
Ha412HOChr14g0692751	0.212014	5.292	5.46525	0.0225074	0.554483	AT5G53170	FTSH11	FTSH protease 11
Ha412HOChr09g0426211	-1.15166	1.1138	5.46377	0.0225249	0.554512	AT1G80530		Major facilitator superfamily protein
Ha412HOChr14g0649831	-0.164578	6.06968	5.46086	0.0225595	0.55469	AT3G20770	EIN3, AtEIN3	Ethylene insensitive 3 family protein
Ha412HOChr09g0374211	-1.42997	-0.26087	5.45934	0.0225775	0.55469	AT2G43840	UGT74F1	UDP-glycosyltransferase 74 F1
Ha412HOChr03g0114991	0.27193	5.50203	5.45905	0.0225809	0.55469	AT1G76160	sks5	SKU5 similar 5
Ha412HOChr13g0581871	0.206809	5.7291	5.45447	0.0226354	0.554913	AT4G38540		FAD/NAD(P)-binding oxidoreductase family protein
Ha412HOChr01g0035961	0.46703	1.3643	5.45328	0.0226497	0.554913	AT4G13870	WRNEXO, ATWRNEXO, WEX, ATWEX	Werner syndrome-like exonuclease
Ha412HOChr01g0035961	0.46703	1.3643	5.45328	0.0226497	0.554913	AT4G13870	WRNEXO	Werner syndrome-like exonuclease
Ha412HOChr01g0008221	-0.304527	3.01525	5.45283	0.0226549	0.554913	AT4G05530	IBR1, SDRA	indole-3-butyric acid response 1
Ha412HOChr04g0197071	0.468041	1.64019	5.45282	0.0226552	0.554913	AT5G09950		Tetratricopeptide repeat (TPR)-like superfamily protein
Ha412HOChr09g0412181	-0.396778	2.80458	5.44173	0.0227878	0.557409	AT5G39000		Malectin/receptor-like protein kinase family protein
Ha412HOChr10g0452611	-0.279059	5.012	5.44055	0.022802	0.557409	AT3G22400	LOX5	PLAT/LH2 domain-containing lipoxygenase family protein
Ha412HOChr05g0212581	0.304708	4.99724	5.4402	0.0228062	0.557409	AT2G07690	MCM5	Minichromosome maintenance (MCM2/3/5) family protein
Ha412HOChr11g0483781	-1.71614	1.94809	5.43386	0.0228825	0.558126	AT4G36220	FAH1, CYP84A1	ferulic acid 5-hydroxylase 1
Ha412HOChr16g0796151	-0.248445	4.47067	5.43217	0.0229029	0.558126	NA	NA	NA
Ha412HOChr02g0081951	-0.308928	4.97741	5.43187	0.0229065	0.558126	AT3G09920	PIP5K9	phosphatidyl inositol monophosphate 5 kinase
Ha412HOChr04g0162051	0.250071	5.42245	5.42848	0.0229475	0.558126	AT5G08020	ATRPA70B, RPA70B	RPA70-kDa subunit B
Ha412HOChr17g0854191	0.580418	2.3342	5.42847	0.0229476	0.558126	AT5G36170	HCF109, ATPRFB	high chlorophyll fluorescent 109
Ha412HOChr04g0179051	0.328386	3.40943	5.42776	0.0229561	0.558126	AT4G21070	ATBRCA1, BRCA1	breast cancer susceptibility1
Ha412HOChr02g0049671	-0.322795	2.18222	5.42733	0.0229613	0.558126	NA	NA	NA
Ha412HOChr17g0844581	0.199826	7.3446	5.42635	0.0229732	0.558126	AT4G00100	ATRPS13A, RPS13, PFL2, RPS13A	ribosomal protein S13A
Ha412HOChr08g0356341	0.16885	5.70538	5.42555	0.0229829	0.558126	AT5G03940	FFC, 54CP, CPSRP54, SRP54CP	chloroplast signal recognition particle 54 kDa subunit
Ha412HOChr04g0175221	-0.228563	3.39686	5.42112	0.0230367	0.558142	AT5G07900		Mitochondrial transcription termination factor family protein
Ha412HOChr06g0248161	-0.535872	3.498	5.41854	0.023068	0.558142	AT5G41610	ATCHX18, CHX18	cation/H+ exchanger 18
Ha412HOChr17g0852951	-0.339976	3.03859	5.41836	0.0230702	0.558142	AT5G25220	KNAT3	KNOTTED1-like homeobox gene 3
Ha412HOChr14g0635661	0.516859	1.16761	5.41505	0.0231104	0.558142	AT5G40410		Tetratricopeptide repeat (TPR)-like superfamily protein
Ha412HOChr15g0737461	-0.211164	4.93722	5.41458	0.0231162	0.558142	AT4G36890	IRX14	Nucleotide-diphospho-sugar transferases superfamily protein
Ha412HOChr07g0298431	-0.239445	4.98552	5.41252	0.0231413	0.558142	AT1G74150		Galactose oxidase/kelch repeat superfamily protein
Ha412HOChr10g0473411	0.338313	2.76821	5.41214	0.0231459	0.558142	AT4G31020		alpha/beta-Hydrolases superfamily protein
Ha412HOChr17g0844811	0.149598	8.32025	5.41082	0.023162	0.558142	AT3G13410		unknown protein; FUNCTIONS IN: molecular_function unknown; INVOLVED IN: biological_process unknown; LOCATED IN: endoplasmic reticulum; EXPRESSED IN: 25 plant structures; EXPRESSED DURING: 15 growth stages; BEST Arabidopsis thaliana protein match is: unknown protein (TAIR:AT1G55546.1); Has 49 Blast hits to 49 proteins in 14 species: Archae - 0; Bacteria - 0; Metazoa - 0; Fungi - 0; Plants - 48; Vi…
Ha412HOChr05g0207841	-1.29679	-1.3465	5.40992	0.0231731	0.558142	AT2G41220	GLU2	glutamate synthase 2
Ha412HOChr06g0280821	-0.223809	4.80329	5.40961	0.0231768	0.558142	AT2G32600		hydroxyproline-rich glycoprotein family protein
Ha412HOChr07g0320551	0.275818	3.47785	5.40918	0.0231821	0.558142	AT2G37650		GRAS family transcription factor
Ha412HOChr17g0845111	-0.264223	4.61921	5.40813	0.0231949	0.558142	AT2G44670		Protein of unknown function (DUF581)
Ha412HOChr05g0243011	-0.238808	3.96164	5.40665	0.023213	0.558142	AT1G43700	VIP1, SUE3	VIRE2-interacting protein 1
Ha412HOChr07g0293601	-0.177731	5.47901	5.40581	0.0232234	0.558142	AT2G19830	SNF7.2, VPS32	SNF7 family protein
Ha412HOChr17g0857711	-0.327406	5.1167	5.40532	0.0232293	0.558142	AT1G69530	ATEXPA1, EXP1, AT-EXP1, ATEXP1, ATHEXP ALPHA 1.2, EXPA1	expansin A1
Ha412HOChr17g0857711	-0.327406	5.1167	5.40532	0.0232293	0.558142	AT1G69530	EXPA1	expansin A1
Ha412HOChr09g0389591	-0.372396	2.57008	5.4009	0.0232836	0.559052	AT1G72210		basic helix-loop-helix (bHLH) DNA-binding superfamily protein
Ha412HOChr09g0401051	0.324447	4.18223	5.39803	0.0233188	0.559503	AT3G18670		Ankyrin repeat family protein
Ha412HOChr00c03989g0867951	2.28493	-1.61886	5.38898	0.0234304	0.561787	AT5G23940	EMB3009, PEL3, DCR	HXXXD-type acyl-transferase family protein
Ha412HOChr11g0525281	0.329858	3.10532	5.38379	0.0234947	0.56278	AT5G06530		ABC-2 type transporter family protein
Ha412HOChr16g0773581	0.187737	8.42249	5.3817	0.0235206	0.56278	AT3G02930		Plant protein of unknown function (DUF827)
Ha412HOChr01g0011401	-0.204614	4.00173	5.37991	0.0235429	0.56278	AT5G05140		Transcription elongation factor (TFIIS) family protein
Ha412HOChr11g0509181	0.265942	5.9606	5.37862	0.0235589	0.56278	AT4G09800	RPS18C	S18 ribosomal protein
Ha412HOChr14g0673411	0.424695	1.73631	5.37716	0.0235771	0.56278	AT1G67180		zinc finger (C3HC4-type RING finger) family protein / BRCT domain-containing protein
Ha412HOChr03g0118061	0.227691	4.53922	5.37466	0.0236082	0.56278	AT4G22140	EBS	PHD finger family protein / bromo-adjacent homology (BAH) domain-containing protein
Ha412HOChr12g0568451	-0.977506	0.597608	5.37445	0.0236109	0.56278	AT5G60020	LAC17, ATLAC17	laccase 17
Ha412HOChr07g0288651	5.11819	-2.2427	5.60661	0.0236181	0.56278	NA	NA	NA
Ha412HOChr06g0245171	-0.205942	4.76592	5.37294	0.0236297	0.56278	AT3G62770	AtATG18a	Transducin/WD40 repeat-like superfamily protein
Ha412HOChr15g0697361	-0.310591	5.77464	5.37234	0.0236371	0.56278	AT4G02590	UNE12	basic helix-loop-helix (bHLH) DNA-binding superfamily protein
Ha412HOChr12g0541281	0.787529	0.33226	5.36992	0.0236674	0.563108	AT3G04690	ANX1	Malectin/receptor-like protein kinase family protein
Ha412HOChr08g0339131	-0.274772	3.75735	5.36617	0.0237142	0.563708	AT1G56600	AtGolS2, GolS2	galactinol synthase 2
Ha412HOChr10g0440481	-0.366032	4.99689	5.3647	0.0237327	0.563708	AT5G43180		Protein of unknown function, DUF599
Ha412HOChr08g0345281	0.271845	4.60246	5.36277	0.0237569	0.563708	AT2G40550	ETG1	E2F target gene 1
Ha412HOChr05g0233501	0.17108	5.31758	5.36262	0.0237588	0.563708	AT1G73990	SPPA, SPPA1	signal peptide peptidase
Ha412HOChr11g0491181	0.229174	4.59553	5.36061	0.023784	0.563913	AT2G27040	AGO4, OCP11	Argonaute family protein
Ha412HOChr11g0491181	0.229174	4.59553	5.36061	0.023784	0.563913	AT2G27040	AGO4	Argonaute family protein
Ha412HOChr13g0613241	0.260416	4.37892	5.35808	0.0238158	0.564126	AT3G06350	EMB3004, MEE32	dehydroquinate dehydratase, putative / shikimate dehydrogenase, putative
Ha412HOChr12g0570161	-0.490515	5.26032	5.35726	0.023826	0.564126	AT2G40890	CYP98A3	cytochrome P450, family 98, subfamily A, polypeptide 3
Ha412HOChr06g0263361	0.163248	4.52687	5.35394	0.0238679	0.564725	AT3G11540	SPY	Tetratricopeptide repeat (TPR)-like superfamily protein
Ha412HOChr04g0190701	0.240634	8.19245	5.34831	0.0239391	0.566015	AT3G61260		Remorin family protein
Ha412HOChr16g0752101	-0.161793	6.56906	5.34621	0.0239656	0.566169	AT5G08170	EMB1873, ATAIH	porphyromonas-type peptidyl-arginine deiminase family protein
Ha412HOChr11g0482401	-0.198085	4.087	5.34517	0.0239788	0.566169	AT3G03440		ARM repeat superfamily protein
Ha412HOChr12g0536541	-0.401942	3.26336	5.34352	0.0239996	0.566198	AT1G02630		Nucleoside transporter family protein
Ha412HOChr14g0657671	-2.04963	2.51358	5.3416	0.0240241	0.566198	AT1G60710	ATB2	NAD(P)-linked oxidoreductase superfamily protein
Ha412HOChr15g0713061	0.186777	4.10969	5.34114	0.0240299	0.566198	AT1G24090		RNase H family protein
Ha412HOChr10g0440701	0.172961	5.67576	5.33846	0.0240639	0.566608	NA	NA	NA
Ha412HOChr06g0267871	-0.363283	3.37764	5.33709	0.0240815	0.566629	AT2G29670		Tetratricopeptide repeat (TPR)-like superfamily protein
Ha412HOChr01g0019351	0.481228	4.4208	5.33511	0.0241067	0.566831	ATCG00680	PSBB	photosystem II reaction center protein B
Ha412HOChr08g0344771	-0.480404	3.6281	5.33157	0.0241518	0.567242	AT3G11090	LBD21	LOB domain-containing protein 21
Ha412HOChr09g0412101	0.217408	3.04081	5.33113	0.0241574	0.567242	AT5G15640		Mitochondrial substrate carrier family protein
Ha412HOChr10g0477771	-0.313419	4.94172	5.32769	0.0242014	0.567826	AT2G19570	CDA1, AT-CDA1, DESZ	cytidine deaminase 1
Ha412HOChr06g0269381	0.138451	6.06392	5.32409	0.0242475	0.567826	AT5G09900	EMB2107, RPN5A, MSA	26S proteasome regulatory subunit, putative (RPN5)
Ha412HOChr16g0784751	-0.240461	5.32064	5.32268	0.0242656	0.567826	AT2G03870		Small nuclear ribonucleoprotein family protein
Ha412HOChr04g0160181	0.313108	4.10684	5.32251	0.0242678	0.567826	AT1G75150		unknown protein; Has 38228 Blast hits to 24529 proteins in 1168 species: Archae - 169; Bacteria - 4103; Metazoa - 14594; Fungi - 5866; Plants - 1861; Viruses - 317; Other Eukaryotes - 11318 (source: NCBI BLink).
Ha412HOChr13g0589711	0.434105	3.5284	5.32102	0.0242869	0.567826	AT3G46290	HERK1	hercules receptor kinase 1
Ha412HOChr17g0814291	0.689687	0.216541	5.32037	0.0242952	0.567826	AT1G11910	APA1, ATAPA1	aspartic proteinase A1
Ha412HOChr07g0286681	-0.327225	3.74116	5.31853	0.0243189	0.567826	AT3G07130	ATPAP15, PAP15	purple acid phosphatase 15
Ha412HOChr14g0678471	0.326336	6.02112	5.31789	0.0243271	0.567826	AT5G65360		Histone superfamily protein
Ha412HOChr16g0802191	-0.381977	3.77641	5.31577	0.0243545	0.567826	AT4G36040		Chaperone DnaJ-domain superfamily protein
Ha412HOChr04g0186581	0.298152	5.69256	5.31359	0.0243825	0.567826	AT5G46280	MCM3	Minichromosome maintenance (MCM2/3/5) family protein
Ha412HOChr01g0027591	-0.306925	4.11443	5.31251	0.0243964	0.567826	AT5G13720		Uncharacterised protein family (UPF0114)
Ha412HOChr04g0145681	0.307368	4.33977	5.3121	0.0244018	0.567826	NA	NA	NA
Ha412HOChr17g0839661	-0.474744	4.41051	5.31064	0.0244205	0.567826	AT5G35810		Ankyrin repeat family protein
Ha412HOChr04g0186371	-0.189477	6.08534	5.31035	0.0244244	0.567826	AT1G29370		Kinase-related protein of unknown function (DUF1296)
Ha412HOChr11g0495181	-0.191816	3.88484	5.30882	0.0244441	0.567826	AT5G56270	WRKY2, ATWRKY2	WRKY DNA-binding protein 2
Ha412HOChr03g0109171	0.513169	0.744059	5.30827	0.0244512	0.567826	NA	NA	NA
Ha412HOChr02g0088771	0.294262	3.28071	5.30332	0.0245153	0.567826	NA	NA	NA
Ha412HOChr08g0353441	0.3295	2.47925	5.30014	0.0245567	0.567826	AT3G55410		2-oxoglutarate dehydrogenase, E1 component
Ha412HOChr10g0461471	-0.210862	3.94619	5.29923	0.0245685	0.567826	AT4G08460		Protein of unknown function (DUF1644)
Ha412HOChr13g0600561	0.227335	6.92422	5.29917	0.0245693	0.567826	AT5G02960		Ribosomal protein S12/S23 family protein
Ha412HOChr04g0187781	0.706014	0.237388	5.29868	0.0245757	0.567826	AT3G47110		Leucine-rich repeat protein kinase family protein
Ha412HOChr03g0121661	-0.243994	4.44247	5.29714	0.0245957	0.567826	AT3G15095		unknown protein; FUNCTIONS IN: molecular_function unknown; INVOLVED IN: biological_process unknown; EXPRESSED IN: 22 plant structures; EXPRESSED DURING: 13 growth stages; Has 9396 Blast hits to 6248 proteins in 757 species: Archae - 72; Bacteria - 1337; Metazoa - 3078; Fungi - 696; Plants - 406; Viruses - 135; Other Eukaryotes - 3672 (source: NCBI BLink).
Ha412HOChr03g0121661	-0.243994	4.44247	5.29714	0.0245957	0.567826	AT3G15095		unknown protein; FUNCTIONS IN: molecular_function unknown; INVOLVED IN: biological_process unknown; LOCATED IN: chloroplast; EXPRESSED IN: 22 plant structures; EXPRESSED DURING: 13 growth stages; Has 9762 Blast hits to 6439 proteins in 764 species: Archae - 77; Bacteria - 1339; Metazoa - 3211; Fungi - 718; Plants - 437; Viruses - 131; Other Eukaryotes - 3849 (source: NCBI BLink).
Ha412HOChr03g0121661	-0.243994	4.44247	5.29714	0.0245957	0.567826	AT3G15095		unknown protein; FUNCTIONS IN: molecular_function unknown; INVOLVED IN: biological_process unknown; EXPRESSED IN: 22 plant structures; EXPRESSED DURING: 13 growth stages; Has 30201 Blast hits to 17322 proteins in 780 species: Archae - 12; Bacteria - 1396; Metazoa - 17338; Fungi - 3422; Plants - 5037; Viruses - 0; Other Eukaryotes - 2996 (source: NCBI BLink).
Ha412HOChr11g0491671	0.667821	3.33925	5.29686	0.0245994	0.567826	AT3G20660	AtOCT4, 4-Oct	organic cation/carnitine transporter4
Ha412HOChr07g0304521	-0.160581	5.44511	5.29549	0.0246171	0.567826	AT2G18280	AtTLP2, TLP2	tubby like protein 2
Ha412HOChr03g0137331	-0.207649	6.1307	5.2947	0.0246275	0.567826	AT4G11600	ATGPX6, PHGPX, LSC803, GPX6	glutathione peroxidase 6
Ha412HOChr11g0503171	-0.14151	6.87828	5.29225	0.0246595	0.567826	AT3G05500		Rubber elongation factor protein (REF)
Ha412HOChr00c00447g0864481	-5.01521	-2.48024	5.72594	0.0246852	0.567826	AT5G47580		unknown protein; BEST Arabidopsis thaliana protein match is: unknown protein (TAIR:AT4G17250.1); Has 1807 Blast hits to 1807 proteins in 277 species: Archae - 0; Bacteria - 0; Metazoa - 736; Fungi - 347; Plants - 385; Viruses - 0; Other Eukaryotes - 339 (source: NCBI BLink).
Ha412HOChr17g0856981	-0.21473	5.32624	5.28975	0.0246921	0.567826	AT1G70000		myb-like transcription factor family protein
Ha412HOChr11g0500341	0.238713	5.11291	5.28968	0.024693	0.567826	AT2G40360		Transducin/WD40 repeat-like superfamily protein
Ha412HOChr09g0405761	-0.148891	6.31657	5.28755	0.0247209	0.567826	AT4G36690	ATU2AF65A	U2 snRNP auxilliary factor, large subunit, splicing factor
Ha412HOChr17g0840811	-0.338624	2.54808	5.28651	0.0247345	0.567826	AT1G06340		Plant Tudor-like protein
Ha412HOChr01g0003271	-0.141584	6.00363	5.28497	0.0247547	0.567826	AT5G19330	ARIA	ARM repeat protein interacting with ABF2
Ha412HOChr13g0619661	-0.43979	2.38394	5.28422	0.0247645	0.567826	AT1G32240	KAN2	Homeodomain-like superfamily protein
Ha412HOChr13g0613731	0.220766	4.1801	5.28417	0.0247652	0.567826	AT4G31810		ATP-dependent caseinolytic (Clp) protease/crotonase family protein
Ha412HOChr11g0497281	-0.273821	3.12083	5.28296	0.0247811	0.567826	AT5G54930		AT hook motif-containing protein
Ha412HOChr09g0412881	0.270146	5.70189	5.28183	0.0247959	0.567826	AT5G15350	ENODL17, AtENODL17	early nodulin-like protein 17
Ha412HOChr05g0215381	0.55435	3.4226	5.28159	0.024799	0.567826	AT3G24420		alpha/beta-Hydrolases superfamily protein
Ha412HOChr13g0632691	0.323135	3.79239	5.27928	0.0248293	0.567884	AT2G16370	THY-1	thymidylate synthase 1
Ha412HOChr06g0256421	-0.239216	3.05897	5.27761	0.0248514	0.567884	AT3G25210		Tetratricopeptide repeat (TPR)-like superfamily protein
Ha412HOChr11g0533471	-5.86364	-1.84378	5.44016	0.0248515	0.567884	AT5G49610		F-box family protein
Ha412HOChr16g0794791	5.19178	-2.15286	5.43852	0.0248719	0.567909	AT3G58100	PDCB5	plasmodesmata callose-binding protein 5
Ha412HOChr08g0330461	-0.238031	3.97738	5.27492	0.0248867	0.567909	AT5G39785		Protein of unknown function (DUF1666)
Ha412HOChr14g0674511	-0.167201	7.07834	5.27372	0.0249026	0.567909	AT2G02760	ATUBC2, UBC2	ubiquiting-conjugating enzyme 2
Ha412HOChr09g0413201	0.339318	4.6745	5.2715	0.024932	0.56797	AT3G29060		EXS (ERD1/XPR1/SYG1) family protein
Ha412HOChr15g0727601	0.413891	5.5543	5.27099	0.0249386	0.56797	AT4G39840		unknown protein; FUNCTIONS IN: molecular_function unknown; INVOLVED IN: biological_process unknown; LOCATED IN: endomembrane system; EXPRESSED IN: 23 plant structures; EXPRESSED DURING: 13 growth stages; Has 20719 Blast hits to 6096 proteins in 607 species: Archae - 22; Bacteria - 3243; Metazoa - 4364; Fungi - 2270; Plants - 237; Viruses - 128; Other Eukaryotes - 10455 (source: NCBI BLink).
Ha412HOChr12g0562351	-0.213178	5.61776	5.26902	0.0249647	0.568051	AT4G38370		Phosphoglycerate mutase family protein
Ha412HOChr15g0741101	-0.339397	12.5971	5.26508	0.0250169	0.568051	AT5G54770	THI1, TZ, THI4	thiazole biosynthetic enzyme, chloroplast (ARA6) (THI1) (THI4)
Ha412HOChr15g0740891	0.23615	3.97483	5.26475	0.0250213	0.568051	AT1G61820	BGLU46	beta glucosidase 46
Ha412HOChr08g0369931	-0.214882	5.4841	5.26462	0.025023	0.568051	AT5G11600		unknown protein; FUNCTIONS IN: molecular_function unknown; INVOLVED IN: biological_process unknown; LOCATED IN: chloroplast; EXPRESSED IN: 20 plant structures; EXPRESSED DURING: 11 growth stages; BEST Arabidopsis thaliana protein match is: unknown protein (TAIR:AT1G19990.1); Has 1807 Blast hits to 1807 proteins in 277 species: Archae - 0; Bacteria - 0; Metazoa - 736; Fungi - 347; Plants - 385; Vi…
Ha412HOChr09g0391181	0.329546	1.93725	5.26443	0.0250255	0.568051	NA	NA	NA
Ha412HOChr02g0069191	-2.28302	-0.646945	5.25965	0.025089	0.568273	AT5G50080	ERF110	ethylene response factor 110
Ha412HOChr13g0589111	0.281225	5.34356	5.25921	0.0250948	0.568273	AT5G04020		calmodulin binding
Ha412HOChr08g0339791	-0.169338	5.46457	5.25879	0.0251004	0.568273	AT3G10370	SDP6	FAD-dependent oxidoreductase family protein
Ha412HOChr04g0182661	-0.204402	4.44924	5.25545	0.0251449	0.568273	AT3G12400	ELC, ATELC	Ubiquitin-conjugating enzyme/RWD-like protein
Ha412HOChr05g0200691	0.25607	3.15644	5.2546	0.0251561	0.568273	AT2G37240		Thioredoxin superfamily protein
Ha412HOChr03g0120381	0.163096	6.85013	5.253	0.0251776	0.568273	AT2G33840		Tyrosyl-tRNA synthetase, class Ib, bacterial/mitochondrial
Ha412HOChr13g0587191	0.129194	6.7345	5.25278	0.0251805	0.568273	AT3G54360		zinc ion binding
Ha412HOChr07g0313471	-0.392532	1.09897	5.25264	0.0251823	0.568273	NA	NA	NA
Ha412HOChr09g0394301	0.27861	6.28473	5.25241	0.0251854	0.568273	AT5G58380	CIPK10, PKS2, SIP1, SNRK3.8	SOS3-interacting protein 1
Ha412HOChr17g0809141	-0.770527	2.97676	5.24871	0.0252349	0.568452	AT4G19420		Pectinacetylesterase family protein
Ha412HOChr11g0503821	-0.510169	0.487897	5.24815	0.0252424	0.568452	AT2G33530	scpl46	serine carboxypeptidase-like 46
Ha412HOChr15g0742901	-0.158715	6.59577	5.24807	0.0252434	0.568452	AT3G48890	ATMP2, ATMAPR3, MSBP2, MAPR3	membrane-associated progesterone binding protein 3
Ha412HOChr17g0808991	-2.14186	-1.47806	5.24574	0.0252746	0.568566	AT3G26922		F-box/RNI-like superfamily protein
Ha412HOChr07g0299751	0.221116	7.68732	5.24367	0.0253024	0.568566	AT1G54630	ACP3	acyl carrier protein 3
Ha412HOChr04g0163171	-0.145192	6.40374	5.23991	0.0253529	0.568566	AT4G08350	GTA02, GTA2	global transcription factor group A2
Ha412HOChr01g0042751	-0.207911	8.69512	5.23932	0.0253609	0.568566	AT5G03340		ATPase, AAA-type, CDC48 protein
Ha412HOChr13g0597081	-0.15098	4.96039	5.23829	0.0253747	0.568566	AT5G22510	INV-E, At-A/N-InvE	alkaline/neutral invertase
Ha412HOChr14g0658531	-0.648837	2.08503	5.23774	0.0253821	0.568566	AT5G36110	CYP716A1	cytochrome P450, family 716, subfamily A, polypeptide 1
Ha412HOChr07g0294031	0.207934	5.68936	5.23645	0.0253995	0.568566	AT1G75330	OTC	ornithine carbamoyltransferase
Ha412HOChr08g0361151	-3.69878	-1.68547	5.31061	0.0254223	0.568566	AT5G55600		agenet domain-containing protein / bromo-adjacent homology (BAH) domain-containing protein
Ha412HOChr10g0460521	0.571494	0.475952	5.23463	0.025424	0.568566	AT4G16835		Tetratricopeptide repeat (TPR)-like superfamily protein
Ha412HOChr13g0607461	1.16791	-1.14325	5.23422	0.0254295	0.568566	AT5G66520		Tetratricopeptide repeat (TPR)-like superfamily protein
Ha412HOChr15g0745781	-0.221868	4.17197	5.23404	0.025432	0.568566	AT5G20510	AL5	alfin-like 5
Ha412HOChr10g0452191	1.17789	-1.22153	5.2244	0.0255624	0.569243	AT1G17810	BETA-TIP	beta-tonoplast intrinsic protein
Ha412HOChr05g0231521	2.27753	-1.50321	5.22302	0.025581	0.569243	AT5G26310	UGT72E3	UDP-Glycosyltransferase superfamily protein
Ha412HOChr03g0134511	-0.253823	3.00789	5.22218	0.0255925	0.569243	AT4G17790		SNARE associated Golgi protein family
Ha412HOChr09g0397171	0.324656	2.07861	5.22071	0.0256125	0.569243	NA	NA	NA
Ha412HOChr05g0241571	-0.186784	5.38435	5.22054	0.0256148	0.569243	AT5G47750	D6PKL2, PK5	D6 protein kinase like 2
Ha412HOChr10g0444191	0.191201	4.48915	5.2183	0.0256453	0.569243	AT2G36070	ATTIM44-2, TIM44-2	translocase inner membrane subunit 44-2
Ha412HOChr14g0674031	-0.189995	5.75445	5.21315	0.0257155	0.569243	AT1G70060	SNL4	SIN3-like 4
Ha412HOChr04g0164501	-0.214227	5.4441	5.212	0.0257311	0.569243	AT4G09830		Uncharacterised conserved protein UCP009193
Ha412HOChr09g0384831	-0.431346	2.61425	5.21149	0.0257381	0.569243	AT1G72770	HAB1	homology to ABI1
Ha412HOChr02g0079841	-0.248912	4.21311	5.21143	0.0257389	0.569243	AT5G49230	HRB1	Drought-responsive family protein
Ha412HOChr12g0547471	0.31609	5.2456	5.21115	0.0257428	0.569243	AT1G23100		GroES-like family protein
Ha412HOChr14g0667851	-0.1894	4.89479	5.21104	0.0257443	0.569243	AT5G37720	ALY4	ALWAYS EARLY 4
Ha412HOChr14g0633581	0.343054	2.70297	5.21064	0.0257497	0.569243	AT4G01880		methyltransferases
Ha412HOChr15g0705131	-0.218353	5.23452	5.20995	0.0257591	0.569243	AT5G67250	SKIP2, VFB4	SKP1/ASK1-interacting protein 2
Ha412HOChr13g0624201	-0.16836	5.28747	5.20716	0.0257974	0.569243	AT2G35170		Histone H3 K4-specific methyltransferase SET7/9 family protein
Ha412HOChr14g0659421	-0.276395	6.59948	5.20663	0.0258046	0.569243	AT2G35940	BLH1, EDA29	BEL1-like homeodomain 1
Ha412HOChr14g0659421	-0.276395	6.59948	5.20663	0.0258046	0.569243	AT2G35940	BLH1	BEL1-like homeodomain 1
Ha412HOChr10g0470621	0.354309	2.06823	5.20522	0.0258239	0.569243	NA	NA	NA
Ha412HOChr14g0655841	0.20145	9.82939	5.20307	0.0258534	0.569243	AT4G13930	SHM4	serine hydroxymethyltransferase 4
Ha412HOChr04g0178131	0.229991	5.63939	5.20228	0.0258643	0.569243	AT1G04240	SHY2, IAA3	AUX/IAA transcriptional regulator family protein
Ha412HOChr14g0636731	-0.709826	2.1742	5.20167	0.0258727	0.569243	NA	NA	NA
Ha412HOChr01g0016251	0.894343	-0.499863	5.20016	0.0258934	0.569243	AT1G29630		5'-3' exonuclease family protein
Ha412HOChr09g0426861	-0.739048	-0.082569	5.19956	0.0259017	0.569243	NA	NA	NA
Ha412HOChr02g0055321	0.238046	5.80671	5.19872	0.0259133	0.569243	AT5G27700		Ribosomal protein S21e
Ha412HOChr01g0037741	-0.163478	6.61973	5.19816	0.025921	0.569243	AT2G43970		RNA-binding protein
Ha412HOChr10g0470361	-0.132312	6.19203	5.19795	0.0259238	0.569243	AT1G51590	MNS1, MANIB	alpha-mannosidase 1
Ha412HOChr06g0251441	0.53718	1.23562	5.19622	0.0259476	0.569243	AT3G60550	CYCP3;2	cyclin p3;2
Ha412HOChr13g0584621	0.350657	2.13661	5.19508	0.0259634	0.569243	AT1G68920		basic helix-loop-helix (bHLH) DNA-binding superfamily protein
Ha412HOChr02g0059001	0.168963	4.49359	5.19446	0.0259719	0.569243	AT4G33380		unknown protein; LOCATED IN: cellular_component unknown; EXPRESSED IN: pollen tube.
Ha412HOChr02g0059001	0.168963	4.49359	5.19446	0.0259719	0.569243	AT4G33380		unknown protein; Has 194 Blast hits to 189 proteins in 23 species: Archae - 0; Bacteria - 0; Metazoa - 0; Fungi - 0; Plants - 184; Viruses - 0; Other Eukaryotes - 10 (source: NCBI BLink).
Ha412HOChr14g0676401	0.288227	3.63843	5.19326	0.0259884	0.569243	AT5G14490	anac085, NAC085	NAC domain containing protein 85
Ha412HOChr16g0797451	-0.507015	3.23781	5.19126	0.0260161	0.569243	AT1G31050		basic helix-loop-helix (bHLH) DNA-binding superfamily protein
Ha412HOChr16g0776701	-0.205138	6.32242	5.19116	0.0260176	0.569243	AT5G09590	MTHSC70-2, HSC70-5	mitochondrial HSO70 2
Ha412HOChr13g0585101	0.957962	0.755335	5.18964	0.0260385	0.569243	AT4G18690		unknown protein; BEST Arabidopsis thaliana protein match is: unknown protein (TAIR:AT4G18680.1); Has 522 Blast hits to 522 proteins in 39 species: Archae - 0; Bacteria - 0; Metazoa - 9; Fungi - 0; Plants - 513; Viruses - 0; Other Eukaryotes - 0 (source: NCBI BLink).
Ha412HOChr02g0048451	-0.13512	5.88218	5.18469	0.0261072	0.569243	AT1G17720	ATB BETA	Protein phosphatase 2A, regulatory subunit PR55
Ha412HOChr01g0027581	0.164513	5.10856	5.18386	0.0261187	0.569243	AT5G15920	SMC5	structural maintenance of chromosomes 5
Ha412HOChr03g0107791	0.334119	2.08932	5.18326	0.0261269	0.569243	AT2G14050	MCM9	minichromosome maintenance 9
Ha412HOChr13g0615901	-0.213075	6.48884	5.18154	0.0261508	0.569243	AT4G31290		ChaC-like family protein
Ha412HOChr12g0547831	0.188125	5.09171	5.18098	0.0261587	0.569243	AT5G13240		transcription regulators
Ha412HOChr05g0243671	0.171967	4.64862	5.17814	0.0261982	0.569243	AT3G60150		Protein of unknown function (DUF498/DUF598)
Ha412HOChr13g0624921	0.155166	5.82931	5.17578	0.0262311	0.569243	AT1G79440	ALDH5F1, SSADH1, SSADH	aldehyde dehydrogenase 5F1
Ha412HOChr11g0504081	0.417335	1.88352	5.1752	0.0262391	0.569243	AT5G63020		Disease resistance protein (CC-NBS-LRR class) family
Ha412HOChr17g0826951	-0.577527	5.58449	5.17385	0.0262579	0.569243	AT1G62710	BETA-VPE, BETAVPE	beta vacuolar processing enzyme
Ha412HOChr14g0671841	-0.288558	4.44362	5.17356	0.026262	0.569243	AT2G23150	NRAMP3, ATNRAMP3	natural resistance-associated macrophage protein 3
Ha412HOChr03g0126811	0.180978	4.59737	5.17313	0.0262681	0.569243	AT1G16270		Protein kinase superfamily protein with octicosapeptide/Phox/Bem1p domain
Ha412HOChr09g0408131	0.182152	7.33406	5.17263	0.026275	0.569243	AT3G49870	ATARLA1C, ARLA1C	ADP-ribosylation factor-like A1C
Ha412HOChr03g0133531	0.244433	4.17171	5.17205	0.0262831	0.569243	AT5G11240		transducin family protein / WD-40 repeat family protein
Ha412HOChr13g0601971	-0.811976	0.6382	5.17113	0.026296	0.569243	AT2G36780		UDP-Glycosyltransferase superfamily protein
Ha412HOChr15g0699161	0.341764	6.91961	5.16944	0.0263196	0.569243	AT4G13710		Pectin lyase-like superfamily protein
Ha412HOChr04g0150381	0.518993	0.296618	5.16895	0.0263265	0.569243	AT4G00380		XH/XS domain-containing protein
Ha412HOChr12g0559111	-0.254905	4.36732	5.1689	0.0263271	0.569243	AT1G67480		Galactose oxidase/kelch repeat superfamily protein
Ha412HOChr13g0626991	0.19573	6.9326	5.16851	0.0263326	0.569243	AT4G30800		Nucleic acid-binding, OB-fold-like protein
Ha412HOChr08g0351821	0.30923	2.34374	5.16817	0.0263374	0.569243	AT3G05210	ERCC1, UVR7	nucleotide repair protein, putative
Ha412HOChr08g0354771	0.342932	7.30542	5.16753	0.0263463	0.569243	ATCG00480	ATPB, PB	ATP synthase subunit beta
Ha412HOChr10g0473191	-0.328663	4.30631	5.16643	0.0263618	0.569243	AT4G30960	CIPK6, SIP3, SNRK3.14, ATCIPK6	SOS3-interacting protein 3
Ha412HOChr10g0452581	0.608145	0.452762	5.16623	0.0263645	0.569243	AT1G55020	LOX1, ATLOX1	lipoxygenase 1
Ha412HOChr16g0792801	-0.641916	5.10872	5.15958	0.0264579	0.570897	AT1G68620		alpha/beta-Hydrolases superfamily protein
Ha412HOChr08g0334691	0.559186	2.69228	5.15658	0.0265003	0.571449	AT4G39670		Glycolipid transfer protein (GLTP) family protein
Ha412HOChr14g0671831	-0.300302	2.10656	5.15358	0.0265425	0.571759	AT5G43100		Eukaryotic aspartyl protease family protein
Ha412HOChr06g0261791	0.235555	5.55884	5.15318	0.0265482	0.571759	AT3G61110	ARS27A, RS27A	ribosomal protein S27
Ha412HOChr15g0745591	-0.217262	3.74813	5.15195	0.0265656	0.571773	AT3G19770	ATVPS9A, VPS9A, VPS9	Vacuolar sorting protein 9 (VPS9) domain
Ha412HOChr14g0667431	0.476986	2.39685	5.1493	0.026603	0.572217	AT2G22590		UDP-Glycosyltransferase superfamily protein
Ha412HOChr11g0513341	0.300474	3.56816	5.14456	0.0266702	0.5733	AT4G16410		unknown protein; CONTAINS InterPro DOMAIN/s: Protein of unknown function DUF751 (InterPro:IPR008470); Has 30201 Blast hits to 17322 proteins in 780 species: Archae - 12; Bacteria - 1396; Metazoa - 17338; Fungi - 3422; Plants - 5037; Viruses - 0; Other Eukaryotes - 2996 (source: NCBI BLink).
Ha412HOChr04g0172951	0.720596	1.93185	5.14255	0.0266987	0.573551	AT3G05980		unknown protein; BEST Arabidopsis thaliana protein match is: unknown protein (TAIR:AT5G19340.1); Has 202 Blast hits to 202 proteins in 28 species: Archae - 0; Bacteria - 0; Metazoa - 39; Fungi - 4; Plants - 148; Viruses - 0; Other Eukaryotes - 11 (source: NCBI BLink).
Ha412HOChr14g0676281	-1.54298	-1.51602	5.14099	0.026721	0.573667	NA	NA	NA
Ha412HOChr10g0446201	-0.421561	2.5189	5.13701	0.0267776	0.574491	AT2G41835		zinc finger (C2H2 type, AN1-like) family protein
Ha412HOChr03g0122821	0.596163	0.222024	5.13522	0.0268031	0.574491	AT1G61810	BGLU45	beta-glucosidase 45
Ha412HOChr02g0084411	0.266864	5.42492	5.13387	0.0268224	0.574491	AT1G09690		Translation protein SH3-like family protein
Ha412HOChr07g0307701	0.251826	4.47957	5.13356	0.0268268	0.574491	AT1G45207		Remorin family protein
Ha412HOChr09g0388551	1.03391	5.79358	5.13026	0.0268739	0.574594	ATMG01190	ATP1	ATP synthase subunit 1
Ha412HOChr05g0209461	0.274825	3.6737	5.13006	0.0268769	0.574594	AT5G57300		S-adenosyl-L-methionine-dependent methyltransferases superfamily protein
Ha412HOChr04g0151141	1.58687	-1.37355	5.12958	0.0268837	0.574594	AT2G34930		disease resistance family protein / LRR family protein
Ha412HOChr10g0478551	0.192956	5.47092	5.12807	0.0269053	0.574594	AT4G33250	EIF3K, TIF3K1, ATTIF3K1	eukaryotic translation initiation factor 3K
Ha412HOChr04g0200011	0.348768	3.74698	5.12463	0.0269547	0.574594	NA	NA	NA
Ha412HOChr11g0479601	0.215074	8.6127	5.12321	0.0269751	0.574594	AT4G08685	SAH7	Pollen Ole e 1 allergen and extensin family protein
Ha412HOChr01g0001311	0.361555	3.93848	5.1188	0.0270385	0.574594	AT4G09650	ATPD	ATP synthase delta-subunit gene
Ha412HOChr09g0421531	0.28613	3.33029	5.1163	0.0270745	0.574594	AT1G67900		Phototropic-responsive NPH3 family protein
Ha412HOChr12g0580761	-0.398442	3.8693	5.11566	0.0270838	0.574594	AT3G48660		Protein of unknown function (DUF 3339)
Ha412HOChr12g0546161	0.214363	4.22708	5.11479	0.0270964	0.574594	AT4G30930	NFD1	Ribosomal protein L21
Ha412HOChr11g0515691	-0.340231	2.01511	5.11181	0.0271393	0.574594	AT1G61215	BRD4	bromodomain 4
Ha412HOChr03g0125181	-0.240155	4.57094	5.11098	0.0271514	0.574594	AT3G13080	ATMRP3, MRP3, ABCC3	multidrug resistance-associated protein 3
Ha412HOChr09g0397251	-0.326548	3.80566	5.11032	0.0271609	0.574594	AT5G65210	TGA1	bZIP transcription factor family protein
Ha412HOChr10g0471581	-0.103803	6.66913	5.10941	0.027174	0.574594	AT1G72710	CKL2	casein kinase 1-like protein 2
Ha412HOChr16g0782191	-0.168419	4.69573	5.10884	0.0271823	0.574594	AT1G28260		Telomerase activating protein Est1
Ha412HOChr04g0185721	-0.254239	4.97879	5.1079	0.0271959	0.574594	AT5G44560	VPS2.2	SNF7 family protein
Ha412HOChr14g0675301	-0.22709	3.71974	5.10718	0.0272063	0.574594	AT3G27930		unknown protein; FUNCTIONS IN: molecular_function unknown; INVOLVED IN: N-terminal protein myristoylation; LOCATED IN: cellular_component unknown; EXPRESSED IN: 23 plant structures; EXPRESSED DURING: 14 growth stages; Has 35 Blast hits to 35 proteins in 12 species: Archae - 0; Bacteria - 0; Metazoa - 0; Fungi - 0; Plants - 35; Viruses - 0; Other Eukaryotes - 0 (source: NCBI BLink).
Ha412HOChr14g0675301	-0.22709	3.71974	5.10718	0.0272063	0.574594	AT3G27930		unknown protein; FUNCTIONS IN: molecular_function unknown; LOCATED IN: cellular_component unknown; EXPRESSED IN: 23 plant structures; EXPRESSED DURING: 14 growth stages.
Ha412HOChr11g0513181	1.07913	-0.664136	5.10665	0.027214	0.574594	AT1G61680	TPS14, ATTPS14	terpene synthase 14
Ha412HOChr11g0513181	1.07913	-0.664136	5.10665	0.027214	0.574594	AT1G61680	TPS14	terpene synthase 14
Ha412HOChr07g0311801	-0.217958	3.75527	5.10432	0.0272479	0.574594	AT2G28550	RAP2.7, TOE1	related to AP2.7
Ha412HOChr07g0311801	-0.217958	3.75527	5.10432	0.0272479	0.574594	AT2G28550	RAP2.7	related to AP2.7
Ha412HOChr13g0592041	-0.177408	6.99354	5.10403	0.0272521	0.574594	AT3G48890	ATMP2, ATMAPR3, MSBP2, MAPR3	membrane-associated progesterone binding protein 3
Ha412HOChr11g0517401	-0.332005	5.23887	5.10354	0.0272593	0.574594	AT3G02640		unknown protein; BEST Arabidopsis thaliana protein match is: unknown protein (TAIR:AT5G16250.1); Has 96 Blast hits to 96 proteins in 16 species: Archae - 0; Bacteria - 0; Metazoa - 0; Fungi - 0; Plants - 95; Viruses - 0; Other Eukaryotes - 1 (source: NCBI BLink).
Ha412HOChr05g0243711	-0.145691	6.21445	5.10146	0.0272895	0.574594	AT1G34020		Nucleotide-sugar transporter family protein
Ha412HOChr08g0338731	-0.403018	5.34108	5.10139	0.0272905	0.574594	AT1G06150	EMB1444	basic helix-loop-helix (bHLH) DNA-binding superfamily protein
Ha412HOChr08g0338731	-0.403018	5.34108	5.10139	0.0272905	0.574594	AT1G06150		basic helix-loop-helix (bHLH) DNA-binding superfamily protein
Ha412HOChr03g0135961	0.366916	2.36073	5.10042	0.0273046	0.574594	AT5G66520		Tetratricopeptide repeat (TPR)-like superfamily protein
Ha412HOChr12g0539611	-0.399661	3.73951	5.1004	0.0273048	0.574594	AT1G22160		Protein of unknown function (DUF581)
Ha412HOChr07g0321231	-4.26716	-2.23507	5.14296	0.0273202	0.574594	AT5G59080		unknown protein; FUNCTIONS IN: molecular_function unknown; INVOLVED IN: response to oxidative stress; LOCATED IN: chloroplast; EXPRESSED IN: 18 plant structures; EXPRESSED DURING: 9 growth stages; BEST Arabidopsis thaliana protein match is: unknown protein (TAIR:AT3G46880.1); Has 1807 Blast hits to 1807 proteins in 277 species: Archae - 0; Bacteria - 0; Metazoa - 736; Fungi - 347; Plants - 385; V…
Ha412HOChr06g0255201	-0.155936	4.73706	5.09838	0.0273342	0.574594	AT3G22290		Endoplasmic reticulum vesicle transporter protein
Ha412HOChr16g0772451	0.594028	2.35163	5.09703	0.0273539	0.574594	AT4G17250		unknown protein; BEST Arabidopsis thaliana protein match is: unknown protein (TAIR:AT5G47580.1); Has 31 Blast hits to 31 proteins in 6 species: Archae - 0; Bacteria - 0; Metazoa - 0; Fungi - 0; Plants - 31; Viruses - 0; Other Eukaryotes - 0 (source: NCBI BLink).
Ha412HOChr16g0772451	0.594028	2.35163	5.09703	0.0273539	0.574594	AT4G17250		unknown protein; FUNCTIONS IN: molecular_function unknown; INVOLVED IN: heat acclimation; LOCATED IN: cellular_component unknown; EXPRESSED IN: 12 plant structures; EXPRESSED DURING: 7 growth stages; BEST Arabidopsis thaliana protein match is: unknown protein (TAIR:AT5G47580.1).
Ha412HOChr10g0464031	0.206657	4.85707	5.09644	0.0273626	0.574594	AT2G32640		Lycopene beta/epsilon cyclase protein
Ha412HOChr16g0776621	-0.405893	4.87238	5.09494	0.0273844	0.574594	AT2G23970		Class I glutamine amidotransferase-like superfamily protein
Ha412HOChr02g0074691	4.18811	-1.88193	5.11175	0.027429	0.574594	AT5G25610	RD22, ATRD22	BURP domain-containing protein
Ha412HOChr01g0011771	0.851018	-0.314759	5.09184	0.0274297	0.574594	NA	NA	NA
Ha412HOChr01g0024081	-0.806999	-0.267801	5.0912	0.0274391	0.574594	NA	NA	NA
Ha412HOChr09g0419381	0.236502	3.71234	5.09037	0.0274513	0.574594	NA	NA	NA
Ha412HOChr07g0322891	0.288246	3.81641	5.08913	0.0274693	0.574594	AT2G40280		S-adenosyl-L-methionine-dependent methyltransferases superfamily protein
Ha412HOChr17g0814501	-1.2195	-0.863857	5.08837	0.0274805	0.574594	AT3G11920		glutaredoxin-related
Ha412HOChr03g0136441	0.168089	9.04053	5.08729	0.0274963	0.574594	AT1G64200	VHA-E3	vacuolar H+-ATPase subunit E isoform 3
Ha412HOChr09g0372581	0.305078	5.03353	5.08701	0.0275004	0.574594	ATMG00270	NAD6	NADH dehydrogenase 6
Ha412HOChr16g0782511	-0.270027	3.49081	5.08583	0.0275177	0.574594	AT1G28530		unknown protein; INVOLVED IN: biological_process unknown; LOCATED IN: chloroplast; EXPRESSED IN: 19 plant structures; EXPRESSED DURING: 10 growth stages; Has 20 Blast hits to 20 proteins in 6 species: Archae - 0; Bacteria - 0; Metazoa - 0; Fungi - 0; Plants - 20; Viruses - 0; Other Eukaryotes - 0 (source: NCBI BLink).
Ha412HOChr10g0435281	-0.200842	3.56679	5.08575	0.0275189	0.574594	AT1G64260		MuDR family transposase
Ha412HOChr11g0484611	0.152152	4.64532	5.08547	0.027523	0.574594	AT4G08500	MEKK1, ATMEKK1, MAPKKK8, ARAKIN	MAPK/ERK kinase kinase 1
Ha412HOChr07g0292831	-0.172538	5.39547	5.08268	0.0275641	0.574636	AT1G32810		RING/FYVE/PHD zinc finger superfamily protein
Ha412HOChr16g0795531	0.257751	3.43734	5.08042	0.0275972	0.574636	AT5G04900	NOL	NYC1-like
Ha412HOChr01g0041811	-0.196363	5.12967	5.07952	0.0276105	0.574636	NA	NA	NA
Ha412HOChr03g0105751	-1.87008	-0.504157	5.07821	0.0276299	0.574636	AT1G03220		Eukaryotic aspartyl protease family protein
Ha412HOChr15g0705181	-0.225923	5.90841	5.07736	0.0276423	0.574636	AT3G57870	AHUS5, EMB1637, SCE1, SCE1A, ATSCE1	sumo conjugation enzyme 1
Ha412HOChr15g0720681	0.383923	1.60648	5.07521	0.0276741	0.574636	AT2G22490	CYCD2;1, ATCYCD2;1	Cyclin D2;1
Ha412HOChr15g0720681	0.383923	1.60648	5.07521	0.0276741	0.574636	AT2G22490	CYCD2;1	Cyclin D2;1
Ha412HOChr08g0365541	-0.169959	4.90617	5.07265	0.0277119	0.574636	AT5G63110	HDA6, AXE1, ATHDA6, RTS1, RPD3B, SIL1	histone deacetylase 6
Ha412HOChr11g0528311	0.409457	2.77407	5.07143	0.0277299	0.574636	AT3G09830		Protein kinase superfamily protein
Ha412HOChr07g0308751	-0.37635	2.76776	5.07143	0.02773	0.574636	AT3G10480	ANAC050, NAC050	NAC domain containing protein 50
Ha412HOChr12g0570471	0.96312	0.792547	5.07032	0.0277464	0.574636	AT3G06170		Serinc-domain containing serine and sphingolipid biosynthesis protein
Ha412HOChr13g0605981	0.261121	4.99061	5.06706	0.0277947	0.574636	AT5G08530	CI51	51 kDa subunit of complex I
Ha412HOChr12g0550411	-0.412883	2.09346	5.06666	0.0278007	0.574636	NA	NA	NA
Ha412HOChr06g0253651	0.204709	4.57725	5.06613	0.0278085	0.574636	AT1G69200	FLN2	fructokinase-like 2
Ha412HOChr04g0152951	0.219012	3.73081	5.06572	0.0278146	0.574636	AT5G63320	NPX1	nuclear protein X1
Ha412HOChr07g0297271	0.936825	-0.710293	5.0648	0.0278281	0.574636	AT1G49730		Protein kinase superfamily protein
Ha412HOChr12g0575631	-0.27446	6.22972	5.0647	0.0278298	0.574636	AT1G71010	FAB1C	FORMS APLOID AND BINUCLEATE CELLS 1C
Ha412HOChr13g0620801	0.280122	3.57541	5.06338	0.0278493	0.574636	AT3G14470		NB-ARC domain-containing disease resistance protein
Ha412HOChr09g0412981	-0.388562	1.61585	5.06333	0.02785	0.574636	AT1G74330		Protein kinase superfamily protein
Ha412HOChr13g0593911	0.335188	3.61673	5.06215	0.0278676	0.574636	AT1G12120		Plant protein of unknown function (DUF863)
Ha412HOChr17g0853591	0.224991	3.41456	5.06075	0.0278884	0.574636	AT1G15060		Uncharacterised conserved protein UCP031088, alpha/beta hydrolase
Ha412HOChr08g0336271	0.299118	4.72727	5.06017	0.027897	0.574636	AT1G78610	MSL6	mechanosensitive channel of small conductance-like 6
Ha412HOChr12g0539651	-0.324954	7.87495	5.05899	0.0279147	0.574636	AT3G43190	SUS4, ATSUS4	sucrose synthase 4
Ha412HOChr13g0583961	0.221788	5.73365	5.05774	0.0279332	0.574636	AT1G17880	BTF3, ATBTF3	basic transcription factor 3
Ha412HOChr12g0554061	0.201697	3.49954	5.05693	0.0279453	0.574636	AT3G52170		DNA binding
Ha412HOChr06g0284951	0.476805	0.915161	5.05642	0.027953	0.574636	AT3G10430		F-box and associated interaction domains-containing protein
Ha412HOChr12g0544711	-2.1517	-0.996625	5.05516	0.0279717	0.574636	AT1G55360		Protein of Unknown Function (DUF239)
Ha412HOChr14g0670231	-0.177894	5.00847	5.05458	0.0279804	0.574636	AT4G19670		RING/U-box superfamily protein
Ha412HOChr02g0091141	1.15293	-1.14412	5.05228	0.0280148	0.574995	AT2G33100	ATCSLD1, CSLD1	cellulose synthase-like D1
Ha412HOChr10g0457301	0.170931	5.19501	5.05113	0.028032	0.575003	AT4G30800		Nucleic acid-binding, OB-fold-like protein
Ha412HOChr15g0717921	-0.495368	3.4556	5.04726	0.0280899	0.575844	AT1G30320		Remorin family protein
Ha412HOChr01g0037291	-0.336096	4.66117	5.04256	0.0281606	0.575932	AT3G59690	IQD13	IQ-domain 13
Ha412HOChr16g0786821	0.356985	1.93536	5.04224	0.0281653	0.575932	AT2G39120		Ubiquitin carboxyl-terminal hydrolase family protein
Ha412HOChr15g0738241	0.224649	4.57641	5.04207	0.028168	0.575932	AT1G76390		ARM repeat superfamily protein
Ha412HOChr10g0442531	-0.45303	1.31329	5.04118	0.0281814	0.575932	AT3G12580	HSP70, ATHSP70	heat shock protein 70
Ha412HOChr05g0231511	-2.71124	-1.54445	5.1115	0.0281886	0.575932	AT5G26310	UGT72E3	UDP-Glycosyltransferase superfamily protein
Ha412HOChr03g0108871	-0.179856	4.36453	5.03965	0.0282043	0.575932	AT1G10790		BEST Arabidopsis thaliana protein match is: hydroxyproline-rich glycoprotein family protein (TAIR:AT3G56590.2); Has 78 Blast hits to 78 proteins in 11 species: Archae - 0; Bacteria - 0; Metazoa - 0; Fungi - 0; Plants - 78; Viruses - 0; Other Eukaryotes - 0 (source: NCBI BLink).
Ha412HOChr13g0628031	-0.199153	3.49486	5.03911	0.0282126	0.575932	AT1G07090	LSH6	Protein of unknown function (DUF640)
Ha412HOChr15g0697441	5.53647	-1.70048	5.18716	0.0282315	0.575974	AT5G14050		Transducin/WD40 repeat-like superfamily protein
Ha412HOChr16g0785641	-0.427167	2.77368	5.03654	0.0282512	0.576031	AT2G45210		SAUR-like auxin-responsive protein family
Ha412HOChr06g0263011	0.306005	3.21425	5.03489	0.0282761	0.576108	AT5G59850		Ribosomal protein S8 family protein
Ha412HOChr03g0105971	-0.11942	6.50311	5.034	0.0282896	0.576108	AT1G09130		ATP-dependent caseinolytic (Clp) protease/crotonase family protein
Ha412HOChr15g0743351	0.248122	6.7698	5.03294	0.0283057	0.576108	AT5G52650		RNA binding Plectin/S10 domain-containing protein
Ha412HOChr15g0726911	0.147298	7.97345	5.03024	0.0283465	0.576594	AT3G24160	PMP	putative type 1 membrane protein
Ha412HOChr14g0691141	0.286042	5.68622	5.02899	0.0283654	0.576634	AT5G62220	ATGT18, GT18	glycosyltransferase 18
Ha412HOChr02g0066041	0.220409	3.92531	5.02644	0.0284041	0.576682	AT1G18800	NRP2	NAP1-related protein 2
Ha412HOChr17g0805901	-0.269782	3.54188	5.02443	0.0284346	0.576682	NA	NA	NA
Ha412HOChr16g0779601	0.199156	4.54046	5.02374	0.0284451	0.576682	AT4G04350	EMB2369	tRNA synthetase class I (I, L, M and V) family protein
Ha412HOChr06g0262561	0.352825	2.78637	5.02291	0.0284577	0.576682	NA	NA	NA
Ha412HOChr05g0237001	0.256449	2.90378	5.02235	0.0284663	0.576682	NA	NA	NA
Ha412HOChr02g0056941	-0.146046	5.49273	5.02215	0.0284693	0.576682	AT5G67250	SKIP2, VFB4	SKP1/ASK1-interacting protein 2
Ha412HOChr15g0725671	-0.346992	1.5949	5.01881	0.0285201	0.577111	AT1G54520		unknown protein; FUNCTIONS IN: molecular_function unknown; INVOLVED IN: biological_process unknown; LOCATED IN: chloroplast; EXPRESSED IN: 24 plant structures; EXPRESSED DURING: 15 growth stages; CONTAINS InterPro DOMAIN/s: Protein of unknown function DUF1517 (InterPro:IPR010903); Has 276 Blast hits to 275 proteins in 83 species: Archae - 0; Bacteria - 108; Metazoa - 6; Fungi - 0; Plants - 113; V…
Ha412HOChr11g0483841	0.306362	3.92485	5.01853	0.0285245	0.577111	NA	NA	NA
Ha412HOChr04g0195331	-0.172908	5.50969	5.01577	0.0285666	0.577111	AT2G38000		chaperone protein dnaJ-related
Ha412HOChr11g0514511	0.323868	5.46344	5.01536	0.0285729	0.577111	AT5G45820	CIPK20, SnRK3.6, PKS18	CBL-interacting protein kinase 20
Ha412HOChr01g0037441	1.07285	3.26356	5.01521	0.0285752	0.577111	NA	NA	NA
Ha412HOChr16g0750761	0.621569	0.152783	5.01307	0.0286079	0.577267	AT5G07290	AML4, ML4	MEI2-like 4
Ha412HOChr10g0470591	-0.117711	7.99888	5.01163	0.0286299	0.577267	AT1G53750	RPT1A	regulatory particle triple-A 1A
Ha412HOChr06g0263591	0.264836	3.62833	5.01138	0.0286338	0.577267	AT5G14060	CARAB-AK-LYS	Aspartate kinase family protein
Ha412HOChr03g0136191	-0.256052	5.31459	5.00903	0.0286697	0.57765	NA	NA	NA
Ha412HOChr10g0470711	-0.175795	6.71891	5.00491	0.028733	0.578434	AT1G53840	ATPME1, PME1	pectin methylesterase 1
Ha412HOChr09g0399361	0.463438	1.68787	5.00384	0.0287494	0.578434	AT4G30110	HMA2, ATHMA2	heavy metal atpase 2
Ha412HOChr12g0542521	0.237754	5.34249	5.00201	0.0287775	0.578434	AT2G19480	NFA02, NFA2, NAP1;2	nucleosome assembly protein 1;2
Ha412HOChr12g0542521	0.237754	5.34249	5.00201	0.0287775	0.578434	AT2G19480	NAP1;2	nucleosome assembly protein 1;2
Ha412HOChr13g0625541	-0.220705	4.30927	5.00142	0.0287867	0.578434	AT1G32790	CID11	CTC-interacting domain 11
Ha412HOChr17g0837881	0.401337	6.15005	5.00097	0.0287935	0.578434	ATCG01130	YCF1.2	Ycf1 protein
Ha412HOChr11g0503741	-0.148904	4.99951	4.99953	0.0288157	0.578538	AT3G05380	ALY2	DIRP ;Myb-like DNA-binding domain
Ha412HOChr11g0503741	-0.148904	4.99951	4.99953	0.0288157	0.578538	AT3G05380	ALY2, ATALY2	DIRP ;Myb-like DNA-binding domain
Ha412HOChr10g0431371	0.662173	3.25858	4.99677	0.0288583	0.579052	AT1G34750		Protein phosphatase 2C family protein
Ha412HOChr03g0133761	-0.452026	6.30128	4.99412	0.0288993	0.579449	AT4G14690	ELIP2	Chlorophyll A-B binding family protein
Ha412HOChr04g0189171	-0.326635	2.86465	4.99265	0.0289221	0.579449	AT3G61680		alpha/beta-Hydrolases superfamily protein
Ha412HOChr01g0045891	0.53688	1.23923	4.99133	0.0289424	0.579449	AT1G26560	BGLU40	beta glucosidase 40
Ha412HOChr04g0172171	0.178042	6.1999	4.99109	0.0289461	0.579449	AT5G53530	VPS26A	vacuolar protein sorting 26A
Ha412HOChr04g0191481	0.614596	2.72	4.98881	0.0289814	0.579468	AT2G45630		D-isomer specific 2-hydroxyacid dehydrogenase family protein
Ha412HOChr14g0666361	-0.388071	3.00862	4.98704	0.0290089	0.579468	AT1G65710		unknown protein; INVOLVED IN: N-terminal protein myristoylation; EXPRESSED IN: cultured cell; BEST Arabidopsis thaliana protein match is: unknown protein (TAIR:AT5G37010.1); Has 2241 Blast hits to 1776 proteins in 164 species: Archae - 0; Bacteria - 29; Metazoa - 1759; Fungi - 94; Plants - 93; Viruses - 17; Other Eukaryotes - 249 (source: NCBI BLink).
Ha412HOChr02g0049531	-0.389179	4.44171	4.98635	0.0290196	0.579468	AT4G32890	GATA9	GATA transcription factor 9
Ha412HOChr08g0369261	0.252015	3.69847	4.9863	0.0290205	0.579468	AT4G10140		unknown protein; FUNCTIONS IN: molecular_function unknown; INVOLVED IN: N-terminal protein myristoylation; EXPRESSED IN: 24 plant structures; EXPRESSED DURING: 15 growth stages; CONTAINS InterPro DOMAIN/s: Protein of unknown function DUF2062 (InterPro:IPR018639); BEST Arabidopsis thaliana protein match is: unknown protein (TAIR:AT1G33490.1); Has 30201 Blast hits to 17322 proteins in 780 species: …
Ha412HOChr13g0602431	0.298516	4.95804	4.98555	0.0290321	0.579468	AT2G36885		unknown protein; FUNCTIONS IN: molecular_function unknown; LOCATED IN: chloroplast; EXPRESSED IN: 22 plant structures; EXPRESSED DURING: 13 growth stages; Has 172 Blast hits to 172 proteins in 58 species: Archae - 0; Bacteria - 116; Metazoa - 0; Fungi - 0; Plants - 32; Viruses - 0; Other Eukaryotes - 24 (source: NCBI BLink).
Ha412HOChr13g0602431	0.298516	4.95804	4.98555	0.0290321	0.579468	AT2G36885		unknown protein; FUNCTIONS IN: molecular_function unknown; LOCATED IN: chloroplast; EXPRESSED IN: 22 plant structures; EXPRESSED DURING: 13 growth stages; Has 35333 Blast hits to 34131 proteins in 2444 species: Archae - 798; Bacteria - 22429; Metazoa - 974; Fungi - 991; Plants - 531; Viruses - 0; Other Eukaryotes - 9610 (source: NCBI BLink).
Ha412HOChr11g0530011	0.211525	4.47002	4.98375	0.02906	0.579577	AT5G12430	TPR16	Heat shock protein DnaJ with tetratricopeptide repeat
Ha412HOChr13g0598531	0.300131	3.24025	4.98301	0.0290716	0.579577	AT3G59320		Eukaryotic protein of unknown function (DUF914)
Ha412HOChr10g0431181	-0.188158	5.51635	4.98001	0.0291183	0.579741	AT1G22450	COX6B, ATCOX6B2	cytochrome C oxidase 6B
Ha412HOChr01g0035331	0.351034	4.24115	4.97963	0.0291242	0.579741	AT1G52800		2-oxoglutarate (2OG) and Fe(II)-dependent oxygenase superfamily protein
Ha412HOChr09g0421621	0.185792	6.6068	4.9777	0.0291544	0.579741	AT3G02560		Ribosomal protein S7e family protein
Ha412HOChr06g0257691	1.49466	0.260633	4.97589	0.0291825	0.579741	AT4G24020	NLP7	NIN like protein 7
Ha412HOChr09g0378921	-0.645102	0.635795	4.97525	0.0291926	0.579741	AT5G34940	AtGUS3, GUS3	glucuronidase 3
Ha412HOChr16g0798791	0.137283	7.81205	4.97363	0.0292179	0.579741	AT1G12840	DET3, ATVHA-C	vacuolar ATP synthase subunit C (VATC) / V-ATPase C subunit / vacuolar proton pump C subunit (DET3)
Ha412HOChr13g0601791	0.200628	4.0454	4.97186	0.0292457	0.579741	AT2G36720		Acyl-CoA N-acyltransferase with RING/FYVE/PHD-type zinc finger domain
Ha412HOChr11g0529391	0.384059	3.91459	4.97122	0.0292557	0.579741	AT3G44750	HD2A, ATHD2A, HDA3, HDT1	histone deacetylase 3
Ha412HOChr11g0529391	0.384059	3.91459	4.97122	0.0292557	0.579741	AT3G44750	HDA3	histone deacetylase 3
Ha412HOChr16g0777451	0.232169	3.90894	4.97097	0.0292596	0.579741	AT2G01640		unknown protein; FUNCTIONS IN: molecular_function unknown; INVOLVED IN: biological_process unknown; LOCATED IN: cellular_component unknown; EXPRESSED IN: 22 plant structures; EXPRESSED DURING: 13 growth stages.
Ha412HOChr16g0777451	0.232169	3.90894	4.97097	0.0292596	0.579741	AT2G01640		unknown protein; Has 51 Blast hits to 51 proteins in 21 species: Archae - 0; Bacteria - 0; Metazoa - 1; Fungi - 2; Plants - 41; Viruses - 0; Other Eukaryotes - 7 (source: NCBI BLink).
Ha412HOChr16g0801201	0.280929	5.77201	4.97077	0.0292628	0.579741	AT5G66530		Galactose mutarotase-like superfamily protein
Ha412HOChr08g0361221	-0.166858	4.57508	4.9705	0.029267	0.579741	AT3G07810		RNA-binding (RRM/RBD/RNP motifs) family protein
Ha412HOChr09g0388211	-2.3369	-1.00744	4.96911	0.0292887	0.579834	AT4G24460	CLT2	CRT (chloroquine-resistance transporter)-like transporter 2
Ha412HOChr16g0786891	0.681421	1.41577	4.96393	0.0293701	0.580921	AT2G46760		D-arabinono-1,4-lactone oxidase family protein
Ha412HOChr10g0435291	-0.267538	3.3231	4.96345	0.0293777	0.580921	AT5G41220	ATGSTT3, GST10C, GSTT3	glutathione S-transferase THETA 3
Ha412HOChr05g0237751	0.128614	7.03169	4.96083	0.0294189	0.581146	AT1G56110	NOP56	homolog of nucleolar protein NOP56
Ha412HOChr16g0757761	0.323111	3.20653	4.96008	0.0294307	0.581146	AT3G50810		Uncharacterised protein family (UPF0497)
Ha412HOChr10g0478131	-1.37457	3.08251	4.95948	0.0294402	0.581146	AT1G30760		FAD-binding Berberine family protein
Ha412HOChr06g0277601	0.175069	4.37148	4.9575	0.0294714	0.581425	AT1G36370	SHM7	serine hydroxymethyltransferase 7
Ha412HOChr04g0191211	0.211351	4.15879	4.95614	0.0294929	0.581512	AT2G45690	SSE1, SSE, PEX16, ATPEX16	shrunken seed protein (SSE1)
Ha412HOChr16g0752981	-0.208166	7.38846	4.95392	0.0295281	0.581799	AT5G61030	GR-RBP3	glycine-rich RNA-binding protein 3
Ha412HOChr08g0341991	-0.552441	3.17798	4.95194	0.0295594	0.581799	AT4G27290		S-locus lectin protein kinase family protein
Ha412HOChr10g0468991	-0.496169	3.97568	4.95107	0.0295732	0.581799	AT5G12080	MSL10, ATMSL10	mechanosensitive channel of small conductance-like 10
Ha412HOChr11g0521651	-0.213151	4.40028	4.95091	0.0295757	0.581799	AT5G19900		PRLI-interacting factor, putative
Ha412HOChr06g0246471	-0.418487	3.26118	4.94824	0.029618	0.582295	AT4G22790		MATE efflux family protein
Ha412HOChr11g0515711	-0.195907	4.48483	4.94706	0.0296368	0.582328	AT3G05700		Drought-responsive family protein
Ha412HOChr12g0577221	-0.34119	2.97625	4.94563	0.0296594	0.582436	AT5G41920		GRAS family transcription factor
Ha412HOChr09g0399391	1.21113	-0.241989	4.94071	0.0297377	0.58358	AT5G14000	anac084, NAC084	NAC domain containing protein 84
Ha412HOChr04g0182351	0.428213	0.974501	4.93899	0.0297652	0.58358	NA	NA	NA
Ha412HOChr17g0835401	0.220908	5.24099	4.93831	0.029776	0.58358	AT5G65940	CHY1	beta-hydroxyisobutyryl-CoA hydrolase 1
Ha412HOChr12g0556031	1.27765	-1.12401	4.93768	0.0297862	0.58358	AT1G75270	DHAR2	dehydroascorbate reductase 2
Ha412HOChr07g0303401	0.176204	4.89482	4.93369	0.0298499	0.584303	AT3G51370		Protein phosphatase 2C family protein
Ha412HOChr03g0130681	0.228617	3.47396	4.93191	0.0298784	0.584303	AT4G31270		sequence-specific DNA binding transcription factors
Ha412HOChr13g0612361	-0.197233	3.63284	4.93187	0.0298791	0.584303	AT5G11430		SPOC domain / Transcription elongation factor S-II protein
Ha412HOChr12g0571001	0.308799	3.99046	4.93108	0.0298917	0.584303	AT1G67280		Glyoxalase/Bleomycin resistance protein/Dioxygenase superfamily protein
Ha412HOChr13g0616591	0.981717	0.0617535	4.92814	0.0299389	0.584628	AT3G07070		Protein kinase superfamily protein
Ha412HOChr13g0604441	0.243136	3.25846	4.92698	0.0299576	0.584628	AT4G32320	APX6	ascorbate peroxidase 6
Ha412HOChr05g0235961	3.06507	-1.57663	4.92595	0.0299741	0.584628	AT1G60190		ARM repeat superfamily protein
Ha412HOChr16g0784711	0.416691	1.8681	4.92423	0.0300018	0.584628	AT2G44580		zinc ion binding
Ha412HOChr13g0588141	0.235981	6.77046	4.92311	0.0300198	0.584628	AT3G47370		Ribosomal protein S10p/S20e family protein
Ha412HOChr07g0306111	-0.20598	4.48484	4.92241	0.0300311	0.584628	AT4G37830		cytochrome c oxidase-related
Ha412HOChr01g0037811	0.268122	4.59864	4.92187	0.0300398	0.584628	AT4G00930	CIP4.1	COP1-interacting protein 4.1
Ha412HOChr01g0025561	-0.273034	4.78281	4.92151	0.0300456	0.584628	AT3G07310		Protein of unknown function (DUF760)
Ha412HOChr12g0574741	-0.285778	2.8696	4.9174	0.0301118	0.585376	AT5G38630	ACYB-1, CYB-1	cytochrome B561-1
Ha412HOChr17g0820351	0.37843	1.87731	4.91674	0.0301225	0.585376	AT5G26830		Threonyl-tRNA synthetase
Ha412HOChr08g0353421	0.18801	7.53245	4.91474	0.030155	0.585376	AT3G49010	ATBBC1, BBC1, RSU2	breast basic conserved 1
Ha412HOChr14g0689371	-0.147465	5.52599	4.91442	0.0301601	0.585376	AT2G40730		Protein kinase family protein with ARM repeat domain
Ha412HOChr06g0245691	1.68573	-1.60674	4.91381	0.0301699	0.585376	AT5G06350		ARM repeat superfamily protein
Ha412HOChr05g0217411	0.698422	1.41687	4.9112	0.0302123	0.585805	AT3G03310	ATLCAT3, LCAT3	lecithin:cholesterol acyltransferase 3
Ha412HOChr01g0021781	0.295901	5.49704	4.91032	0.0302264	0.585805	AT5G58250		unknown protein; FUNCTIONS IN: molecular_function unknown; INVOLVED IN: biological_process unknown; LOCATED IN: thylakoid, chloroplast; EXPRESSED IN: 22 plant structures; EXPRESSED DURING: 14 growth stages; CONTAINS InterPro DOMAIN/s: Protein of unknown function DUF2488 (InterPro:IPR019616); Has 1807 Blast hits to 1807 proteins in 277 species: Archae - 0; Bacteria - 0; Metazoa - 736; Fungi - 347;…
Ha412HOChr10g0439881	0.382983	1.83992	4.90826	0.0302599	0.58612	AT3G08600		Protein of unknown function (DUF1191)
Ha412HOChr16g0763701	-0.162816	5.05823	4.90433	0.0303239	0.586677	AT4G33945		ARM repeat superfamily protein
Ha412HOChr17g0840301	0.206176	5.0407	4.90253	0.0303531	0.586677	AT5G45750	AtRABA1c, RABA1c	RAB GTPase homolog A1C
Ha412HOChr13g0604871	1.51636	-1.42017	4.8989	0.0304124	0.586677	NA	NA	NA
Ha412HOChr01g0015751	-0.461261	0.794926	4.89863	0.0304168	0.586677	AT5G03900		Iron-sulphur cluster biosynthesis family protein
Ha412HOChr09g0407321	0.584298	0.913951	4.89789	0.0304288	0.586677	NA	NA	NA
Ha412HOChr17g0819411	0.319151	4.20645	4.89785	0.0304295	0.586677	AT2G17220		Protein kinase superfamily protein
Ha412HOChr09g0397501	-0.212381	4.09709	4.89613	0.0304576	0.586677	AT5G10260	AtRABH1e, RABH1e	RAB GTPase homolog H1E
Ha412HOChr10g0473471	-0.296788	2.04639	4.89612	0.0304577	0.586677	AT2G22650		FAD-dependent oxidoreductase family protein
Ha412HOChr03g0119821	-0.281104	5.0519	4.89434	0.030487	0.586677	AT3G07720		Galactose oxidase/kelch repeat superfamily protein
Ha412HOChr15g0742891	-0.218792	3.95969	4.89227	0.0305207	0.586677	AT5G52230	MBD13	methyl-CPG-binding domain protein 13
Ha412HOChr07g0322351	-0.213159	3.84032	4.89071	0.0305464	0.586677	AT5G58740		HSP20-like chaperones superfamily protein
Ha412HOChr07g0293851	-0.313729	3.11258	5.99609	0.0305609	0.586677	AT5G11840		Protein of unknown function (DUF1230)
Ha412HOChr06g0257481	-0.104059	6.725	4.88959	0.0305648	0.586677	AT1G32130	IWS1, ATIWS1	Transcription elongation factor (TFIIS) family protein
Ha412HOChr06g0257481	-0.104059	6.725	4.88959	0.0305648	0.586677	AT1G32130	IWS1	Transcription elongation factor (TFIIS) family protein
Ha412HOChr10g0451031	-0.28587	5.16212	4.88866	0.0305801	0.586677	AT4G33270	CDC20.1	Transducin family protein / WD-40 repeat family protein
Ha412HOChr14g0673081	-0.393484	3.74499	4.8882	0.0305876	0.586677	AT5G15870		glycosyl hydrolase family 81 protein
Ha412HOChr16g0772551	-0.207946	4.03566	4.8876	0.0305975	0.586677	AT1G18260		HCP-like superfamily protein
Ha412HOChr03g0132801	0.536034	3.05917	4.88696	0.0306081	0.586677	AT4G19420		Pectinacetylesterase family protein
Ha412HOChr08g0359491	0.480641	1.54036	4.88684	0.0306099	0.586677	NA	NA	NA
Ha412HOChr12g0540541	0.473481	3.49077	4.88517	0.0306374	0.586677	NA	NA	NA
Ha412HOChr09g0414211	0.916982	3.26044	4.88478	0.0306439	0.586677	AT3G28340	GATL10	galacturonosyltransferase-like 10
Ha412HOChr02g0049881	-0.221915	3.55897	4.88355	0.0306641	0.586677	AT5G03910	ATATH12, ATH12	ABC2 homolog 12
Ha412HOChr15g0745341	0.862192	-0.548411	4.88121	0.0307026	0.586677	NA	NA	NA
Ha412HOChr05g0214991	0.623277	1.49056	4.88082	0.0307091	0.586677	AT3G24740		Protein of unknown function (DUF1644)
Ha412HOChr02g0079131	-0.225614	5.02809	4.87852	0.0307471	0.586677	NA	NA	NA
Ha412HOChr01g0036641	4.17253	-2.19942	4.91811	0.0307578	0.586677	AT3G24240		Leucine-rich repeat receptor-like protein kinase family protein
Ha412HOChr08g0367801	-0.26857	5.73435	4.87771	0.0307604	0.586677	AT5G07990	TT7, CYP75B1, D501	Cytochrome P450 superfamily protein
Ha412HOChr17g0846541	-0.349409	3.53137	4.87767	0.0307611	0.586677	AT3G61590	HWS, HS	Galactose oxidase/kelch repeat superfamily protein
Ha412HOChr17g0846541	-0.349409	3.53137	4.87767	0.0307611	0.586677	AT3G61590	HWS	Galactose oxidase/kelch repeat superfamily protein
Ha412HOChr08g0350471	-0.466924	3.45326	4.87532	0.0308001	0.586677	AT5G24660	LSU2	response to low sulfur 2
Ha412HOChr13g0607181	-0.935807	-0.947289	4.87507	0.0308041	0.586677	AT4G23030		MATE efflux family protein
Ha412HOChr16g0750691	0.213606	4.64109	4.87425	0.0308177	0.586677	AT3G16170		AMP-dependent synthetase and ligase family protein
Ha412HOChr17g0829431	-0.220375	4.80565	4.87355	0.0308293	0.586677	AT1G25440		B-box type zinc finger protein with CCT domain
Ha412HOChr03g0104131	-0.230592	6.21492	4.87292	0.0308397	0.586677	AT5G20650	COPT5	copper transporter 5
Ha412HOChr11g0511991	-0.154549	5.44307	4.87067	0.0308771	0.586874	AT4G21660		proline-rich spliceosome-associated (PSP) family protein
Ha412HOChr17g0841431	0.513496	2.3217	4.86819	0.0309182	0.586874	AT1G53210		sodium/calcium exchanger family protein / calcium-binding EF hand family protein
Ha412HOChr01g0022611	0.179267	7.16658	4.86794	0.0309223	0.586874	AT3G25520	ATL5	ribosomal protein L5
Ha412HOChr01g0022611	0.179267	7.16658	4.86794	0.0309223	0.586874	AT3G25520	ATL5, PGY3, OLI5, RPL5A	ribosomal protein L5
Ha412HOChr09g0399521	5.9383	-0.461487	4.93381	0.0309319	0.586874	AT3G26700		Protein kinase superfamily protein
Ha412HOChr16g0752911	-0.608406	3.93104	4.867	0.030938	0.586874	AT1G74110	CYP78A10	cytochrome P450, family 78, subfamily A, polypeptide 10
Ha412HOChr12g0552001	-0.428055	3.32931	4.86508	0.0309699	0.586874	NA	NA	NA
Ha412HOChr15g0737201	0.316615	3.24461	4.86394	0.030989	0.586874	AT5G42860		unknown protein; FUNCTIONS IN: molecular_function unknown; INVOLVED IN: biological_process unknown; LOCATED IN: plasma membrane; EXPRESSED IN: 19 plant structures; EXPRESSED DURING: 11 growth stages; BEST Arabidopsis thaliana protein match is: unknown protein (TAIR:AT1G45688.1); Has 1807 Blast hits to 1807 proteins in 277 species: Archae - 0; Bacteria - 0; Metazoa - 736; Fungi - 347; Plants - 385…
Ha412HOChr12g0569601	0.513383	1.38859	4.86224	0.0310172	0.586874	ATCG00150	ATPI	ATPase, F0 complex, subunit A protein
Ha412HOChr05g0220021	-0.347344	3.23603	4.8615	0.0310296	0.586874	AT3G11090	LBD21	LOB domain-containing protein 21
Ha412HOChr13g0626651	-0.517777	0.889329	4.86053	0.0310458	0.586874	AT1G63130		Tetratricopeptide repeat (TPR)-like superfamily protein
Ha412HOChr09g0408931	-0.183231	4.05102	4.86	0.0310547	0.586874	AT2G03820		nonsense-mediated mRNA decay NMD3 family protein
Ha412HOChr03g0108231	-0.178556	5.56316	4.85988	0.0310567	0.586874	AT1G15120		Ubiquinol-cytochrome C reductase hinge protein
Ha412HOChr13g0584291	0.379248	2.4632	4.85823	0.0310842	0.587068	AT2G32560		F-box family protein
Ha412HOChr13g0633021	0.288424	7.4096	4.85566	0.0311272	0.587521	AT1G12060	ATBAG5, BAG5	BCL-2-associated athanogene 5
Ha412HOChr02g0082491	0.447015	1.50656	4.85474	0.0311427	0.587521	AT5G36930		Disease resistance protein (TIR-NBS-LRR class) family
Ha412HOChr10g0477421	0.270152	4.43347	4.8513	0.0312003	0.587881	AT4G29240		Leucine-rich repeat (LRR) family protein
Ha412HOChr16g0776941	-0.167475	6.25342	4.84965	0.0312279	0.587881	AT3G19640	MGT4, MRS2-3	magnesium transporter 4
Ha412HOChr09g0395781	-0.243414	4.95622	4.84916	0.0312362	0.587881	NA	NA	NA
Ha412HOChr15g0714591	0.318975	2.91477	4.84905	0.0312381	0.587881	AT4G27220		NB-ARC domain-containing disease resistance protein
Ha412HOChr04g0197171	0.493509	1.12781	4.84846	0.0312481	0.587881	AT4G26680		Tetratricopeptide repeat (TPR)-like superfamily protein
Ha412HOChr17g0834471	0.500822	2.68185	4.8465	0.0312809	0.588114	AT4G39950	CYP79B2	cytochrome P450, family 79, subfamily B, polypeptide 2
Ha412HOChr12g0553271	0.122201	4.91759	4.84567	0.031295	0.588114	AT1G21080		DNAJ heat shock N-terminal domain-containing protein
Ha412HOChr14g0675771	0.256763	5.4962	4.84178	0.0313605	0.589021	AT3G27060	TSO2, ATTSO2	Ferritin/ribonucleotide reductase-like family protein
Ha412HOChr05g0235221	0.185987	5.29821	4.84022	0.0313868	0.58919	AT3G47690	ATEB1A, EB1A, ATEB1H2	microtubule end binding protein EB1A
Ha412HOChr14g0673811	-0.371634	3.03157	4.83593	0.0314593	0.590196	AT5G39380		Plant calmodulin-binding protein-related
Ha412HOChr08g0341721	0.323259	2.41093	4.835	0.031475	0.590196	NA	NA	NA
Ha412HOChr04g0182391	0.483413	2.0582	4.8315	0.0315345	0.590769	ATMG00580	NAD4	NADH dehydrogenase subunit 4
Ha412HOChr13g0599931	0.329297	4.94515	4.83116	0.0315403	0.590769	AT5G65360		Histone superfamily protein
Ha412HOChr09g0373371	0.327242	3.15651	4.82399	0.0316623	0.591816	AT4G26220		S-adenosyl-L-methionine-dependent methyltransferases superfamily protein
Ha412HOChr17g0804241	-0.30542	3.07327	4.82326	0.0316747	0.591816	AT4G23040		Ubiquitin-like superfamily protein
Ha412HOChr08g0360991	0.807708	0.0521621	4.82311	0.0316772	0.591816	AT1G55850	ATCSLE1, CSLE1	cellulose synthase like E1
Ha412HOChr14g0667601	-0.481699	1.54673	4.82261	0.0316857	0.591816	AT4G37970	ATCAD6, CAD6	cinnamyl alcohol dehydrogenase 6
Ha412HOChr03g0105961	0.478143	1.58988	4.82231	0.0316909	0.591816	AT2G02450	ANAC034, ANAC035, LOV1, NAC035	NAC domain containing protein 35
Ha412HOChr15g0734921	-0.180933	5.12673	4.82012	0.0317282	0.591816	AT5G15810		N2,N2-dimethylguanosine tRNA methyltransferase
Ha412HOChr17g0850441	-0.173654	6.44057	4.81943	0.03174	0.591816	AT1G06290	ACX3, ATACX3	acyl-CoA oxidase 3
Ha412HOChr13g0620671	0.154964	5.6041	4.81877	0.0317513	0.591816	AT4G10970		unknown protein; BEST Arabidopsis thaliana protein match is: unknown protein (TAIR:AT4G23910.2); Has 1807 Blast hits to 1807 proteins in 277 species: Archae - 0; Bacteria - 0; Metazoa - 736; Fungi - 347; Plants - 385; Viruses - 0; Other Eukaryotes - 339 (source: NCBI BLink).
Ha412HOChr13g0620671	0.154964	5.6041	4.81877	0.0317513	0.591816	AT4G10970		unknown protein; FUNCTIONS IN: molecular_function unknown; INVOLVED IN: biological_process unknown; LOCATED IN: cellular_component unknown; EXPRESSED IN: 25 plant structures; EXPRESSED DURING: 14 growth stages; BEST Arabidopsis thaliana protein match is: unknown protein (TAIR:AT4G23910.2); Has 52 Blast hits to 51 proteins in 11 species: Archae - 0; Bacteria - 0; Metazoa - 0; Fungi - 0; Plants - 5…
Ha412HOChr13g0620671	0.154964	5.6041	4.81877	0.0317513	0.591816	AT4G10970		unknown protein; FUNCTIONS IN: molecular_function unknown; INVOLVED IN: biological_process unknown; LOCATED IN: cellular_component unknown; EXPRESSED IN: 25 plant structures; EXPRESSED DURING: 14 growth stages; BEST Arabidopsis thaliana protein match is: unknown protein (TAIR:AT4G23910.2); Has 30201 Blast hits to 17322 proteins in 780 species: Archae - 12; Bacteria - 1396; Metazoa - 17338; Fungi …
Ha412HOChr13g0620671	0.154964	5.6041	4.81877	0.0317513	0.591816	AT4G10970		unknown protein; BEST Arabidopsis thaliana protein match is: unknown protein (TAIR:AT4G23910.2); Has 35333 Blast hits to 34131 proteins in 2444 species: Archae - 798; Bacteria - 22429; Metazoa - 974; Fungi - 991; Plants - 531; Viruses - 0; Other Eukaryotes - 9610 (source: NCBI BLink).
Ha412HOChr13g0620671	0.154964	5.6041	4.81877	0.0317513	0.591816	AT4G10970		unknown protein; FUNCTIONS IN: molecular_function unknown; INVOLVED IN: biological_process unknown; LOCATED IN: cellular_component unknown; EXPRESSED IN: 25 plant structures; EXPRESSED DURING: 14 growth stages; BEST Arabidopsis thaliana protein match is: unknown protein (TAIR:AT4G23910.2); Has 72 Blast hits to 50 proteins in 11 species: Archae - 0; Bacteria - 0; Metazoa - 0; Fungi - 0; Plants - 7…
Ha412HOChr10g0453591	-0.209449	3.99092	4.81774	0.0317689	0.591816	AT3G05760		C2H2 and C2HC zinc fingers superfamily protein
Ha412HOChr16g0780941	0.433732	1.52832	4.81768	0.0317699	0.591816	AT3G44680	HDA9, HDA09	histone deacetylase 9
Ha412HOChr11g0506641	0.24913	3.02432	4.81627	0.0317941	0.591942	AT5G58480		O-Glycosyl hydrolases family 17 protein
Ha412HOChr12g0541421	1.89541	-0.166349	4.81526	0.0318114	0.591942	AT3G51550	FER	Malectin/receptor-like protein kinase family protein
Ha412HOChr15g0701701	-0.141868	6.24071	4.81106	0.0318834	0.592772	AT4G22150	PUX3	plant UBX domain-containing protein 3
Ha412HOChr12g0553081	0.286123	3.9202	4.80963	0.0319079	0.592772	AT2G33580		Protein kinase superfamily protein
Ha412HOChr12g0558661	-0.330951	4.4487	4.80915	0.0319162	0.592772	AT3G26510		Octicosapeptide/Phox/Bem1p family protein
Ha412HOChr07g0316271	-0.995444	-1.09812	4.80786	0.0319384	0.592772	AT3G01860		unknown protein; FUNCTIONS IN: molecular_function unknown; INVOLVED IN: response to cadmium ion; LOCATED IN: chloroplast; EXPRESSED IN: 24 plant structures; EXPRESSED DURING: 13 growth stages; BEST Arabidopsis thaliana protein match is: unknown protein (TAIR:AT3G27210.1); Has 66 Blast hits to 66 proteins in 13 species: Archae - 0; Bacteria - 0; Metazoa - 5; Fungi - 0; Plants - 61; Viruses - 0; Ot…
Ha412HOChr07g0316271	-0.995444	-1.09812	4.80786	0.0319384	0.592772	AT3G01860		unknown protein; FUNCTIONS IN: molecular_function unknown; INVOLVED IN: response to cadmium ion; EXPRESSED IN: 24 plant structures; EXPRESSED DURING: 13 growth stages; BEST Arabidopsis thaliana protein match is: unknown protein (TAIR:AT3G27210.1); Has 64 Blast hits to 64 proteins in 13 species: Archae - 0; Bacteria - 0; Metazoa - 5; Fungi - 0; Plants - 59; Viruses - 0; Other Eukaryotes - 0 (sourc…
Ha412HOChr12g0558601	0.240086	3.96421	4.8076	0.031943	0.592772	AT1G12990		beta-1,4-N-acetylglucosaminyltransferase family protein
Ha412HOChr10g0475051	-0.260512	4.30258	4.80344	0.0320146	0.593777	AT5G20150	ATSPX1, SPX1	SPX domain gene 1
Ha412HOChr16g0793991	0.527625	1.75702	4.80086	0.0320591	0.594279	AT1G30090		Galactose oxidase/kelch repeat superfamily protein
Ha412HOChr10g0477621	0.151965	5.0907	4.79844	0.032101	0.594733	AT4G29510	ATPRMT11, PRMT11, ATPRMT1B, PRMT1B	arginine methyltransferase 11
Ha412HOChr07g0292201	-2.70104	-1.97376	4.83573	0.0321312	0.594968	NA	NA	NA
Ha412HOChr08g0340601	0.235433	3.83373	4.79419	0.0321745	0.595447	AT4G27290		S-locus lectin protein kinase family protein
Ha412HOChr07g0322851	0.233076	5.82068	4.78986	0.0322497	0.59619	AT1G32990	PRPL11	plastid ribosomal protein l11
Ha412HOChr16g0773461	0.197322	3.85802	4.78714	0.0322971	0.59619	AT1G76630		Tetratricopeptide repeat (TPR)-like superfamily protein
Ha412HOChr07g0295791	0.149704	6.86285	4.78619	0.0323137	0.59619	AT1G32050		SCAMP family protein
Ha412HOChr13g0599131	-0.232012	4.37457	4.78417	0.0323488	0.59619	AT3G11780		MD-2-related lipid recognition domain-containing protein / ML domain-containing protein
Ha412HOChr03g0142461	0.174889	5.85436	4.78335	0.0323631	0.59619	AT5G58060	YKT61, ATYKT61, ATGP1	SNARE-like superfamily protein
Ha412HOChr16g0750061	-0.370633	3.39765	4.78265	0.0323753	0.59619	AT1G80310		sulfate transmembrane transporters
Ha412HOChr14g0687751	0.190572	4.99498	4.7807	0.0324095	0.59619	AT3G56010		unknown protein; FUNCTIONS IN: molecular_function unknown; INVOLVED IN: biological_process unknown; LOCATED IN: chloroplast thylakoid membrane; EXPRESSED IN: 22 plant structures; EXPRESSED DURING: 13 growth stages; Has 25 Blast hits to 25 proteins in 12 species: Archae - 0; Bacteria - 0; Metazoa - 0; Fungi - 0; Plants - 25; Viruses - 0; Other Eukaryotes - 0 (source: NCBI BLink).
Ha412HOChr13g0588081	-0.249497	4.62503	4.77988	0.0324238	0.59619	AT3G57650	LPAT2	lysophosphatidyl acyltransferase 2
Ha412HOChr12g0537771	-1.39797	2.16946	4.77882	0.0324423	0.59619	AT3G24503	ALDH2C4, ALDH1A, REF1	aldehyde dehydrogenase 2C4
Ha412HOChr08g0357561	-5.12531	-1.40377	4.81682	0.0324556	0.59619	AT5G48930	HCT	hydroxycinnamoyl-CoA shikimate/quinate hydroxycinnamoyl transferase
Ha412HOChr10g0439601	-0.316249	2.537	4.7774	0.0324672	0.59619	AT4G01730		DHHC-type zinc finger family protein
Ha412HOChr01g0027861	-0.164422	4.92499	4.77694	0.0324752	0.59619	AT3G08650		ZIP metal ion transporter family
Ha412HOChr14g0659621	0.300482	2.81832	4.7767	0.0324793	0.59619	AT2G36010	E2F3, ATE2FA	E2F transcription factor 3
Ha412HOChr03g0140141	0.35153	4.23994	4.77599	0.0324919	0.59619	AT5G49100		unknown protein; BEST Arabidopsis thaliana protein match is: unknown protein (TAIR:AT3G06868.1); Has 30201 Blast hits to 17322 proteins in 780 species: Archae - 12; Bacteria - 1396; Metazoa - 17338; Fungi - 3422; Plants - 5037; Viruses - 0; Other Eukaryotes - 2996 (source: NCBI BLink).
Ha412HOChr07g0301691	-0.209449	8.13881	4.77531	0.0325039	0.59619	AT1G65930	cICDH	cytosolic NADP+-dependent isocitrate dehydrogenase
Ha412HOChr17g0840591	-0.177382	4.83941	4.77458	0.0325165	0.59619	AT1G11620		F-box and associated interaction domains-containing protein
Ha412HOChr10g0478561	-0.301992	4.14863	4.77398	0.0325272	0.59619	AT2G26440		Plant invertase/pectin methylesterase inhibitor superfamily
Ha412HOChr03g0115391	0.233386	3.6405	4.77353	0.0325351	0.59619	NA	NA	NA
Ha412HOChr12g0546231	-0.167028	7.80678	4.77272	0.0325493	0.59619	AT3G02090	MPPBETA	Insulinase (Peptidase family M16) protein
Ha412HOChr02g0061271	0.597666	3.63392	4.77098	0.0325799	0.59619	AT1G65910	anac028, NAC028	NAC domain containing protein 28
Ha412HOChr01g0044581	0.453975	1.55075	4.77085	0.0325822	0.59619	AT2G36290		alpha/beta-Hydrolases superfamily protein
Ha412HOChr14g0669531	0.196298	5.17051	4.76878	0.0326185	0.596525	AT3G04710	TPR10	ankyrin repeat family protein
Ha412HOChr13g0594741	-0.163281	4.24324	4.76782	0.0326354	0.596525	AT1G32360		Zinc finger (CCCH-type) family protein
Ha412HOChr05g0236421	0.203682	6.50896	4.76667	0.0326556	0.596572	AT1G70600		Ribosomal protein L18e/L15 superfamily protein
Ha412HOChr01g0047951	-0.194311	5.49025	4.76528	0.0326801	0.5967	AT1G01040	DCL1, CAF, SUS1, SIN1, ASU1, EMB76, EMB60, ATDCL1	dicer-like 1
Ha412HOChr01g0047951	-0.194311	5.49025	4.76528	0.0326801	0.5967	AT1G01040	DCL1	dicer-like 1
Ha412HOChr09g0389111	0.253434	3.50672	4.76408	0.0327013	0.596769	AT4G13780		methionine--tRNA ligase, putative / methionyl-tRNA synthetase, putative / MetRS, putative
Ha412HOChr10g0443461	0.262455	6.59661	4.76036	0.032767	0.597646	AT5G02230		Haloacid dehalogenase-like hydrolase (HAD) superfamily protein
Ha412HOChr02g0052001	-0.410484	1.35631	4.75382	0.0328828	0.598907	AT5G63520		CONTAINS InterPro DOMAIN/s: F-box domain, Skp2-like (InterPro:IPR022364), FIST C domain (InterPro:IPR019494), FIST domain, N-terminal (InterPro:IPR013702); Has 137 Blast hits to 137 proteins in 56 species: Archae - 0; Bacteria - 88; Metazoa - 6; Fungi - 0; Plants - 32; Viruses - 0; Other Eukaryotes - 11 (source: NCBI BLink).
Ha412HOChr15g0744071	-0.280825	4.32584	4.75372	0.0328847	0.598907	AT2G40410		Staphylococcal nuclease homologue
Ha412HOChr17g0830871	-0.400068	5.61095	4.75349	0.0328888	0.598907	AT2G21060	ATGRP2B, ATCSP4, GRP2B	glycine-rich protein 2B
Ha412HOChr13g0605241	0.287974	6.58156	4.74995	0.0329517	0.599334	AT5G03190	CPUORF47	conserved peptide upstream open reading frame 47
Ha412HOChr11g0502191	-0.260176	5.45502	4.74894	0.0329696	0.599334	NA	NA	NA
Ha412HOChr12g0546041	0.591576	3.08907	4.7484	0.0329792	0.599334	AT3G46290	HERK1	hercules receptor kinase 1
Ha412HOChr11g0504711	-0.492125	4.04409	4.74723	0.0330001	0.599334	AT3G46130	ATMYB48-2	myb domain protein 48
Ha412HOChr11g0504711	-0.492125	4.04409	4.74723	0.0330001	0.599334	AT3G46130	MYB48	myb domain protein 48
Ha412HOChr11g0504711	-0.492125	4.04409	4.74723	0.0330001	0.599334	AT3G46130	ATMYB48-1	myb domain protein 48
[truncated: 33,958 more rows]

## Sheet: ZT4
Ha412	logFC	logCPM	F	PValue	FDR	Arabidopsis	common.name	At.annotation
Ha412HOChr14g0686281	-3.82386	1.23868	118.826	2.80057e-16	9.54182e-12	AT3G55580		Regulator of chromosome condensation (RCC1) family protein
Ha412HOChr17g0838411	-1.51499	3.11491	71.8132	4.40323e-12	7.50112e-08	NA	NA	NA
Ha412HOChr15g0713091	-1.21717	3.77525	61.674	5.52728e-11	6.27733e-07	AT1G60010		unknown protein; FUNCTIONS IN: molecular_function unknown; INVOLVED IN: N-terminal protein myristoylation; LOCATED IN: cellular_component unknown; EXPRESSED IN: 22 plant structures; EXPRESSED DURING: 13 growth stages; BEST Arabidopsis thaliana protein match is: unknown protein (TAIR:AT1G10530.1); Has 185 Blast hits to 185 proteins in 18 species: Archae - 0; Bacteria - 0; Metazoa - 0; Fungi - 3; P…
Ha412HOChr02g0088161	-1.33295	5.09714	56.0963	2.43414e-10	1.87933e-06	AT3G20810	JMJD5	2-oxoglutarate (2OG) and Fe(II)-dependent oxygenase superfamily protein
Ha412HOChr09g0408561	-2.52098	1.07302	55.6382	2.75796e-10	1.87933e-06	AT2G23150	NRAMP3, ATNRAMP3	natural resistance-associated macrophage protein 3
Ha412HOChr03g0102481	-1.11528	4.00014	53.1258	5.5196e-10	3.1343e-06	AT3G11340		UDP-Glycosyltransferase superfamily protein
Ha412HOChr11g0509151	-0.821212	6.81882	47.8052	2.52752e-09	1.23021e-05	AT3G22750		Protein kinase superfamily protein
Ha412HOChr12g0535941	-1.98262	1.1622	42.2527	1.34292e-08	5.71932e-05	NA	NA	NA
Ha412HOChr16g0802041	-2.11336	2.61346	41.2893	1.81099e-08	6.85581e-05	AT2G21220		SAUR-like auxin-responsive protein family
Ha412HOChr14g0686321	-4.23194	-0.321509	43.9667	2.35154e-08	8.01193e-05	AT3G55580		Regulator of chromosome condensation (RCC1) family protein
Ha412HOChr07g0294541	-0.423875	6.057	38.2268	4.77769e-08	0.000139424	AT5G18940		Mo25 family protein
Ha412HOChr15g0723471	-1.16523	5.01495	38.1416	4.91061e-08	0.000139424	AT4G35710		Arabidopsis protein of unknown function (DUF241)
Ha412HOChr03g0137351	-0.476563	6.43445	36.1419	9.41279e-08	0.000246695	AT4G11600	ATGPX6, PHGPX, LSC803, GPX6	glutathione peroxidase 6
Ha412HOChr05g0235381	-1.08418	1.77047	31.7569	4.12066e-07	0.00100282	AT5G62740	HIR1, ATHIR1	SPFH/Band 7/PHB domain-containing membrane-associated protein family
Ha412HOChr03g0133781	-1.17456	4.56764	31.3048	4.81801e-07	0.00109436	AT3G22840	ELIP1, ELIP	Chlorophyll A-B binding family protein
Ha412HOChr17g0817741	-0.438158	7.18781	29.7502	8.29851e-07	0.00176712	AT4G03260		Outer arm dynein light chain 1 protein
Ha412HOChr06g0251981	-0.896051	2.81371	28.2901	1.39536e-06	0.00279655	AT4G00110	GAE3	UDP-D-glucuronate 4-epimerase 3
Ha412HOChr17g0813201	-1.2494	1.45882	27.3837	1.93525e-06	0.00366311	AT3G26510		Octicosapeptide/Phox/Bem1p family protein
Ha412HOChr03g0133691	-1.43431	2.18944	26.7129	2.47105e-06	0.00443112	AT4G14690	ELIP2	Chlorophyll A-B binding family protein
Ha412HOChr09g0422801	-0.825931	4.91726	26.4562	2.71467e-06	0.00462457	AT2G42490		Copper amine oxidase family protein
Ha412HOChr16g0766311	-0.652551	4.92908	25.8892	3.34499e-06	0.00542701	AT5G01410	PDX1, ATPDX1.3, RSR4, PDX1.3, ATPDX1	Aldolase-type TIM barrel family protein
Ha412HOChr14g0684801	-1.12555	2.45553	25.1258	4.44088e-06	0.00687751	AT4G34350	CLB6, ISPH, HDR	4-hydroxy-3-methylbut-2-enyl diphosphate reductase
Ha412HOChr01g0009251	-0.491871	6.63555	24.4989	5.61593e-06	0.00831914	AT5G01410	PDX1, ATPDX1.3, RSR4, PDX1.3, ATPDX1	Aldolase-type TIM barrel family protein
Ha412HOChr16g0780081	-1.17269	1.14174	24.0059	6.76328e-06	0.00955533	NA	NA	NA
Ha412HOChr17g0848221	-0.405953	7.14221	23.9108	7.01133e-06	0.00955533	AT3G63520	CCD1, ATCCD1, ATNCED1, NCED1	carotenoid cleavage dioxygenase 1
Ha412HOChr04g0158171	-0.491756	5.52794	23.6851	7.6378e-06	0.0100087	AT5G42690		Protein of unknown function, DUF547
Ha412HOChr08g0366941	-1.22831	2.63507	23.2042	9.17364e-06	0.011089	NA	NA	NA
Ha412HOChr00c02126g0866701	0.849181	2.43052	23.18	9.25915e-06	0.011089	AT5G25380	CYCA2;1	cyclin a2;1
Ha412HOChr16g0763711	-0.546034	4.83667	23.1298	9.43852e-06	0.011089	AT2G15790	SQN, CYP40	peptidyl-prolyl cis-trans isomerase / cyclophilin-40 (CYP40) / rotamase
Ha412HOChr08g0346171	-0.420676	5.59817	22.6574	1.13141e-05	0.0128495	AT5G61640	PMSR1, ATMSRA1	peptidemethionine sulfoxide reductase 1
Ha412HOChr08g0348841	-0.568529	3.84678	22.2006	1.34964e-05	0.014617	AT1G59960		NAD(P)-linked oxidoreductase superfamily protein
Ha412HOChr15g0701511	0.682013	5.3047	22.1553	1.37351e-05	0.014617	AT4G05520	ATEHD2, EHD2	EPS15 homology domain 2
Ha412HOChr03g0097991	0.634028	5.2371	22.0772	1.41575e-05	0.014617	NA	NA	NA
Ha412HOChr06g0274791	0.366646	4.83183	21.9406	1.49287e-05	0.0149599	AT5G26770		unknown protein; BEST Arabidopsis thaliana protein match is: unknown protein (TAIR:AT3G05830.1); Has 35333 Blast hits to 34131 proteins in 2444 species: Archae - 798; Bacteria - 22429; Metazoa - 974; Fungi - 991; Plants - 531; Viruses - 0; Other Eukaryotes - 9610 (source: NCBI BLink).
Ha412HOChr06g0274791	0.366646	4.83183	21.9406	1.49287e-05	0.0149599	AT5G26770		unknown protein; FUNCTIONS IN: molecular_function unknown; INVOLVED IN: biological_process unknown; LOCATED IN: cellular_component unknown; EXPRESSED IN: 16 plant structures; EXPRESSED DURING: 8 growth stages; BEST Arabidopsis thaliana protein match is: unknown protein (TAIR:AT3G05830.1); Has 26484 Blast hits to 16065 proteins in 1382 species: Archae - 343; Bacteria - 2653; Metazoa - 15273; Fungi…
Ha412HOChr06g0274791	0.366646	4.83183	21.9406	1.49287e-05	0.0149599	AT5G26770		unknown protein; BEST Arabidopsis thaliana protein match is: unknown protein (TAIR:AT3G05830.1); Has 30201 Blast hits to 17322 proteins in 780 species: Archae - 12; Bacteria - 1396; Metazoa - 17338; Fungi - 3422; Plants - 5037; Viruses - 0; Other Eukaryotes - 2996 (source: NCBI BLink).
Ha412HOChr15g0732421	-0.437723	6.39873	20.7616	2.36886e-05	0.0230511	AT5G40650	SDH2-2	succinate dehydrogenase 2-2
Ha412HOChr01g0019881	-0.484315	3.67584	20.6913	2.43562e-05	0.0230511	AT1G07010		Calcineurin-like metallo-phosphoesterase superfamily protein
Ha412HOChr16g0800851	-0.320931	7.65567	20.4516	2.67795e-05	0.0246596	AT5G66760	SDH1-1	succinate dehydrogenase 1-1
Ha412HOChr01g0035481	-1.1087	4.93199	20.1475	3.02183e-05	0.0270939	AT1G23080	PIN7	Auxin efflux carrier family protein
Ha412HOChr01g0035481	-1.1087	4.93199	20.1475	3.02183e-05	0.0270939	AT1G23080	PIN7, ATPIN7	Auxin efflux carrier family protein
Ha412HOChr01g0000741	-0.649323	3.91918	19.5432	3.84754e-05	0.0336127	AT2G38640		Protein of unknown function (DUF567)
Ha412HOChr08g0333071	-0.445496	6.59009	19.3409	4.17337e-05	0.0355478	AT1G70940	PIN3, ATPIN3	Auxin efflux carrier family protein
Ha412HOChr09g0421191	0.547097	6.31316	19.1479	4.5111e-05	0.0374873	AT5G62550		unknown protein; FUNCTIONS IN: molecular_function unknown; INVOLVED IN: biological_process unknown; LOCATED IN: plasma membrane; EXPRESSED IN: 17 plant structures; EXPRESSED DURING: 9 growth stages; Has 14949 Blast hits to 9947 proteins in 971 species: Archae - 43; Bacteria - 3248; Metazoa - 4424; Fungi - 1542; Plants - 562; Viruses - 55; Other Eukaryotes - 5075 (source: NCBI BLink).
Ha412HOChr10g0441251	1.78346	0.921856	18.8855	5.01618e-05	0.040692	AT5G01740		Nuclear transport factor 2 (NTF2) family protein
Ha412HOChr13g0602431	-0.564961	4.95804	18.5814	5.6754e-05	0.044851	AT2G36885		unknown protein; FUNCTIONS IN: molecular_function unknown; LOCATED IN: chloroplast; EXPRESSED IN: 22 plant structures; EXPRESSED DURING: 13 growth stages; Has 172 Blast hits to 172 proteins in 58 species: Archae - 0; Bacteria - 116; Metazoa - 0; Fungi - 0; Plants - 32; Viruses - 0; Other Eukaryotes - 24 (source: NCBI BLink).
Ha412HOChr13g0602431	-0.564961	4.95804	18.5814	5.6754e-05	0.044851	AT2G36885		unknown protein; FUNCTIONS IN: molecular_function unknown; LOCATED IN: chloroplast; EXPRESSED IN: 22 plant structures; EXPRESSED DURING: 13 growth stages; Has 35333 Blast hits to 34131 proteins in 2444 species: Archae - 798; Bacteria - 22429; Metazoa - 974; Fungi - 991; Plants - 531; Viruses - 0; Other Eukaryotes - 9610 (source: NCBI BLink).
Ha412HOChr09g0412721	0.508103	4.52856	18.4794	5.91594e-05	0.044851	AT5G15510		TPX2 (targeting protein for Xklp2) protein family
Ha412HOChr10g0433621	-0.427367	5.16728	18.4555	5.97399e-05	0.044851	AT2G20180	PIL5, PIF1	phytochrome interacting factor 3-like 5
Ha412HOChr10g0433621	-0.427367	5.16728	18.4555	5.97399e-05	0.044851	AT2G20180	PIL5	phytochrome interacting factor 3-like 5
Ha412HOChr17g0827711	-0.926048	1.67765	18.3792	6.16268e-05	0.044851	AT5G65050	AGL31, MAF2	AGAMOUS-like 31
Ha412HOChr01g0041901	0.641903	5.10317	18.3696	6.18707e-05	0.044851	AT2G37420		ATP binding microtubule motor family protein
Ha412HOChr10g0473961	-0.607364	4.15225	18.2905	6.38999e-05	0.0453569	AT5G11090		serine-rich protein-related
Ha412HOChr04g0178131	-0.442352	5.63939	18.198	6.63638e-05	0.0461445	AT1G04240	SHY2, IAA3	AUX/IAA transcriptional regulator family protein
Ha412HOChr04g0183911	0.370478	3.67187	17.9186	7.44183e-05	0.0502123	AT4G02220		zinc finger (MYND type) family protein / programmed cell death 2 C-terminal domain-containing protein
Ha412HOChr09g0425611	0.731412	2.73059	17.831	7.7148e-05	0.0502123	AT1G16070	AtTLP8, TLP8	tubby like protein 8
Ha412HOChr17g0823471	0.503308	8.05741	17.7784	7.88366e-05	0.0502123	AT4G14960	TUA6	Tubulin/FtsZ family protein
Ha412HOChr09g0394451	-0.800218	6.80737	17.7638	7.93094e-05	0.0502123	AT2G40610	ATEXPA8, EXP8, ATEXP8, ATHEXP ALPHA 1.11, EXPA8	expansin A8
Ha412HOChr09g0426881	-0.614333	4.28403	17.7555	7.95828e-05	0.0502123	AT3G15620	UVR3	DNA photolyase family protein
Ha412HOChr01g0002421	0.429906	5.23044	17.6907	8.17348e-05	0.0506325	AT1G03470		Kinase interacting (KIP1-like) family protein
Ha412HOChr14g0633491	0.478726	4.07876	17.6357	8.36116e-05	0.0508702	AT2G33560	BUBR1	BUB1-related (BUB1: budding uninhibited by benzymidazol 1)
Ha412HOChr04g0183901	0.47089	5.62382	17.4364	9.07848e-05	0.0542654	AT2G47500		P-loop nucleoside triphosphate hydrolases superfamily protein with CH (Calponin Homology) domain
Ha412HOChr09g0405761	-0.269267	6.31657	17.3411	9.44388e-05	0.0554763	AT4G36690	ATU2AF65A	U2 snRNP auxilliary factor, large subunit, splicing factor
Ha412HOChr01g0022241	-0.315849	7.11823	17.257	9.77915e-05	0.0561661	AT5G10860		Cystathionine beta-synthase (CBS) family protein
Ha412HOChr10g0449751	0.799691	1.20484	17.2296	9.89102e-05	0.0561661	AT3G29230		Tetratricopeptide repeat (TPR)-like superfamily protein
Ha412HOChr03g0122681	-1.72053	3.85334	17.1061	0.000104115	0.0581523	AT4G22880	LDOX, TDS4, TT18, ANS	leucoanthocyanidin dioxygenase
Ha412HOChr12g0553001	0.529538	5.60097	17.0272	0.000107591	0.0588047	AT1G20930	CDKB2;2	cyclin-dependent kinase B2;2
Ha412HOChr17g0819021	-0.754463	3.42912	17.0018	0.000108735	0.0588047	AT4G34770		SAUR-like auxin-responsive protein family
Ha412HOChr08g0361231	0.594255	4.81309	16.8373	0.00011645	0.0613781	AT3G20150		Kinesin motor family protein
Ha412HOChr13g0614411	0.522072	5.84773	16.8241	0.000117096	0.0613781	AT4G15830		ARM repeat superfamily protein
Ha412HOChr09g0412861	-0.904086	3.77421	16.6117	0.000127975	0.0619706	AT3G29240		Protein of unknown function (DUF179)
Ha412HOChr09g0383561	-0.742081	1.6431	16.604	0.000128384	0.0619706	AT4G25990	CIL	CCT motif family protein
Ha412HOChr13g0615111	-0.680574	2.50117	16.5454	0.000131576	0.0619706	AT5G24810		ABC1 family protein
Ha412HOChr12g0569921	-0.501989	6.17129	16.5337	0.000132222	0.0619706	AT1G04240	SHY2, IAA3	AUX/IAA transcriptional regulator family protein
Ha412HOChr02g0058891	0.734394	2.3646	16.5214	0.000132907	0.0619706	AT3G19184		AP2/B3-like transcriptional factor family protein
Ha412HOChr03g0141861	0.762758	2.83819	16.4772	0.000135395	0.0619706	AT2G26760	CYCB1;4	Cyclin B1;4
Ha412HOChr16g0750711	0.71021	7.39174	16.4676	0.000135943	0.0619706	AT1G52190		Major facilitator superfamily protein
Ha412HOChr03g0119961	0.731231	3.00101	16.4454	0.000137219	0.0619706	AT2G04235		unknown protein; FUNCTIONS IN: molecular_function unknown; INVOLVED IN: biological_process unknown; LOCATED IN: cellular_component unknown; EXPRESSED IN: cultured cell; Has 713 Blast hits to 345 proteins in 122 species: Archae - 2; Bacteria - 262; Metazoa - 138; Fungi - 55; Plants - 39; Viruses - 0; Other Eukaryotes - 217 (source: NCBI BLink).
Ha412HOChr03g0113471	0.398875	4.84833	16.4307	0.000138069	0.0619706	AT1G49910	BUB3.2	Transducin/WD40 repeat-like superfamily protein
Ha412HOChr12g0570811	-0.211245	8.7542	16.4276	0.000138246	0.0619706	AT3G52880	ATMDAR1, MDAR1	monodehydroascorbate reductase 1
Ha412HOChr01g0039091	0.463042	3.03359	16.4202	0.000138674	0.0619706	AT1G54385		ARM repeat superfamily protein
Ha412HOChr16g0758291	0.605391	3.89116	16.3967	0.000140053	0.0619706	AT3G21620		ERD (early-responsive to dehydration stress) family protein
Ha412HOChr15g0723671	-1.13545	0.401134	16.2773	0.000147263	0.0641134	AT1G20610	CYCB2;3	Cyclin B2;3
Ha412HOChr16g0755591	-0.334631	6.86992	16.2549	0.000148659	0.0641134	AT4G20360	ATRAB8D, ATRABE1B, RABE1b	RAB GTPase homolog E1B
Ha412HOChr16g0755181	-0.42878	4.6915	16.2234	0.000150646	0.0641583	AT1G62400	HT1	Protein kinase superfamily protein
Ha412HOChr14g0653851	-0.373011	5.56022	16.1859	0.000153048	0.0643765	AT3G23400	FIB4	Plastid-lipid associated protein PAP / fibrillin family protein
Ha412HOChr01g0000701	0.529791	4.84157	16.09	0.000159364	0.0662157	AT2G38620	CDKB1;2	cyclin-dependent kinase B1;2
Ha412HOChr06g0245131	0.538937	4.07601	15.909	0.000172039	0.0698143	AT4G03100		Rho GTPase activating protein with PAK-box/P21-Rho-binding domain
Ha412HOChr11g0484271	0.625162	3.43211	15.9079	0.000172123	0.0698143	AT1G21730		P-loop containing nucleoside triphosphate hydrolases superfamily protein
Ha412HOChr09g0398581	0.730095	3.08168	15.8561	0.000175936	0.0701074	AT3G27330		zinc finger (C3HC4-type RING finger) family protein
Ha412HOChr15g0723541	-1.01128	1.72002	15.8424	0.000176961	0.0701074	AT4G35660		Arabidopsis protein of unknown function (DUF241)
Ha412HOChr04g0185061	-0.373662	5.24835	15.7623	0.000183079	0.0709555	AT4G02900		ERD (early-responsive to dehydration stress) family protein
Ha412HOChr12g0544081	0.612792	3.71151	15.722	0.000186239	0.0709555	AT1G53140	DRP5A	Dynamin related protein 5A
Ha412HOChr14g0672011	0.466276	3.72962	15.7143	0.000186847	0.0709555	AT5G67270	ATEB1C, EB1C, ATEB1H1	end binding protein 1C
Ha412HOChr10g0439601	0.605248	2.537	15.6918	0.000188644	0.0709555	AT4G01730		DHHC-type zinc finger family protein
Ha412HOChr06g0251581	-0.310974	4.9567	15.6809	0.000189515	0.0709555	AT2G45560	CYP76C1	cytochrome P450, family 76, subfamily C, polypeptide 1
Ha412HOChr15g0732711	-0.373514	8.44215	15.5107	0.000203752	0.0729439	AT3G01540	DRH1, ATDRH1	DEAD box RNA helicase 1
Ha412HOChr05g0230171	0.438564	3.92235	15.5101	0.000203804	0.0729439	AT3G05270		Plant protein of unknown function (DUF869)
Ha412HOChr07g0286771	-0.64757	3.93853	15.5064	0.00020412	0.0729439	AT4G13670	PTAC5	plastid transcriptionally active 5
Ha412HOChr11g0533111	-0.817069	2.522	15.4904	0.000205515	0.0729439	AT4G32150	VAMP711, ATVAMP711	vesicle-associated membrane protein 711
Ha412HOChr16g0747421	-0.664086	6.68551	15.4903	0.00020553	0.0729439	AT5G50740		Heavy metal transport/detoxification superfamily protein
Ha412HOChr17g0840271	-0.47872	4.29524	15.31	0.000221964	0.0779644	AT2G30950	VAR2, FTSH2	FtsH extracellular protease family
Ha412HOChr06g0252421	1.04096	1.11448	15.2574	0.000227015	0.0784027	AT1G10780		F-box/RNI-like superfamily protein
Ha412HOChr02g0066611	-0.250466	5.68051	15.2492	0.000227815	0.0784027	AT5G13050	5-FCL	5-formyltetrahydrofolate cycloligase
Ha412HOChr15g0697381	-0.505101	5.46895	15.2147	0.0002312	0.0787723	AT1G04240	SHY2, IAA3	AUX/IAA transcriptional regulator family protein
Ha412HOChr09g0423011	-0.553188	4.10909	15.1025	0.000242586	0.0815963	AT5G50180		Protein kinase superfamily protein
Ha412HOChr06g0270681	0.584444	4.2656	15.0863	0.000244279	0.0815963	AT4G13370		Plant protein of unknown function (DUF936)
Ha412HOChr17g0818651	0.472209	4.89819	15.0368	0.000249519	0.0825376	AT1G69770	CMT3	chromomethylase 3
Ha412HOChr09g0416411	-0.752448	2.35413	14.9863	0.000254984	0.0832131	AT2G23340	DEAR3	DREB and EAR motif protein 3
Ha412HOChr13g0630311	0.470249	5.01619	14.9591	0.000257982	0.0832131	AT5G63950	CHR24	chromatin remodeling 24
Ha412HOChr12g0559661	1.26983	-0.270506	14.9328	0.000260917	0.0832131	NA	NA	NA
Ha412HOChr03g0100901	0.381266	5.59194	14.9033	0.000264247	0.0832131	AT5G57690	ATDGK4, DGK4	diacylglycerol kinase 4
Ha412HOChr09g0392801	0.531271	4.00918	14.8534	0.000269981	0.0832131	AT5G05940	ATROPGEF5, ROPGEF5	ROP guanine nucleotide exchange factor 5
Ha412HOChr15g0694781	0.639193	2.55835	14.8388	0.000271687	0.0832131	AT4G01730		DHHC-type zinc finger family protein
Ha412HOChr02g0074281	0.642791	3.52467	14.8319	0.000272499	0.0832131	AT5G25380	CYCA2;1	cyclin a2;1
Ha412HOChr09g0425241	-0.30998	6.57436	14.811	0.000274964	0.0832131	AT5G61820		FUNCTIONS IN: molecular_function unknown; INVOLVED IN: biological_process unknown; LOCATED IN: vacuole; EXPRESSED IN: 24 plant structures; EXPRESSED DURING: 15 growth stages; CONTAINS InterPro DOMAIN/s: Stress up-regulated Nod 19 (InterPro:IPR011692); Has 30201 Blast hits to 17322 proteins in 780 species: Archae - 12; Bacteria - 1396; Metazoa - 17338; Fungi - 3422; Plants - 5037; Viruses - 0; Oth…
Ha412HOChr01g0035621	0.664561	3.5126	14.8093	0.000275164	0.0832131	AT3G23670	PAKRP1L, KINESIN-12B	phragmoplast-associated kinesin-related protein, putative
Ha412HOChr10g0476531	-0.615266	6.50745	14.8023	0.000275985	0.0832131	AT3G24450		Heavy metal transport/detoxification superfamily protein
Ha412HOChr13g0620481	-1.19217	2.85927	14.777	0.000279013	0.0833883	AT4G23990	ATCSLG3, CSLG3	cellulose synthase like G3
Ha412HOChr07g0323851	0.354868	5.80284	14.7422	0.000283228	0.0839119	AT5G05180		unknown protein; BEST Arabidopsis thaliana protein match is: unknown protein (TAIR:AT3G10880.1); Has 1807 Blast hits to 1807 proteins in 277 species: Archae - 0; Bacteria - 0; Metazoa - 736; Fungi - 347; Plants - 385; Viruses - 0; Other Eukaryotes - 339 (source: NCBI BLink).
Ha412HOChr07g0323851	0.354868	5.80284	14.7422	0.000283228	0.0839119	AT5G05180		unknown protein; BEST Arabidopsis thaliana protein match is: unknown protein (TAIR:AT3G10880.1); Has 50151 Blast hits to 28081 proteins in 1838 species: Archae - 860; Bacteria - 6013; Metazoa - 25867; Fungi - 3836; Plants - 2236; Viruses - 90; Other Eukaryotes - 11249 (source: NCBI BLink).
Ha412HOChr05g0241401	0.622554	5.40622	14.6957	0.00028897	0.0848749	AT3G20150		Kinesin motor family protein
Ha412HOChr04g0181891	0.337185	4.29514	14.6447	0.000295406	0.0858928	AT5G26680		5'-3' exonuclease family protein
Ha412HOChr09g0428381	0.588919	2.58603	14.6201	0.000298563	0.0858928	AT4G12540		unknown protein; Has 29 Blast hits to 26 proteins in 11 species: Archae - 2; Bacteria - 0; Metazoa - 0; Fungi - 0; Plants - 27; Viruses - 0; Other Eukaryotes - 0 (source: NCBI BLink).
Ha412HOChr14g0653361	0.699991	1.85651	14.609	0.000299998	0.0858928	NA	NA	NA
Ha412HOChr06g0264011	0.65696	3.81403	14.5678	0.000305392	0.0867084	AT3G10310		P-loop nucleoside triphosphate hydrolases superfamily protein with CH (Calponin Homology) domain
Ha412HOChr08g0332921	0.362536	3.69056	14.4782	0.000317469	0.0893923	AT2G44510		CDK inhibitor P21 binding protein
Ha412HOChr17g0844441	0.897612	2.00826	14.4292	0.00032427	0.0900748	AT3G60550	CYCP3;2	cyclin p3;2
Ha412HOChr02g0058621	-0.644489	3.17473	14.4228	0.00032518	0.0900748	AT5G67090		Subtilisin-like serine endopeptidase family protein
Ha412HOChr17g0857821	0.308387	7.22022	14.3156	0.00034066	0.0936019	AT5G39850		Ribosomal protein S4
Ha412HOChr16g0783391	-0.722137	3.47868	14.2379	0.000352355	0.095924	AT1G29195		unknown protein; FUNCTIONS IN: molecular_function unknown; INVOLVED IN: biological_process unknown; LOCATED IN: chloroplast; EXPRESSED IN: 13 plant structures; EXPRESSED DURING: 4 anthesis, C globular stage, 4 leaf senescence stage, petal differentiation and expansion stage; BEST Arabidopsis thaliana protein match is: unknown protein (TAIR:AT2G30230.1); Has 180 Blast hits to 180 proteins in 14 sp…
Ha412HOChr02g0074121	-0.533445	6.33772	14.2224	0.000354742	0.095924	AT4G32940	GAMMA-VPE, GAMMAVPE	gamma vacuolar processing enzyme
Ha412HOChr08g0361711	-0.532417	2.02278	14.1563	0.000365088	0.0979441	AT4G24490		RAB geranylgeranyl transferase alpha subunit 1
Ha412HOChr08g0361711	-0.532417	2.02278	14.1563	0.000365088	0.0979441	AT4G24490	RGTA1, ATRGTA1	RAB geranylgeranyl transferase alpha subunit 1
Ha412HOChr06g0259691	0.471587	5.44074	14.1234	0.000370362	0.0985827	AT4G32830	AtAUR1, AUR1	ataurora1
Ha412HOChr08g0347291	0.475135	5.16863	14.1047	0.000373383	0.0986165	AT5G51600	PLE, ATMAP65-3, MAP65-3	Microtubule associated protein (MAP65/ASE1) family protein
Ha412HOChr15g0708191	-0.348264	5.47776	13.9843	0.000393523	0.103136	AT3G27580	ATPK7, D6PKL3	Protein kinase superfamily protein
Ha412HOChr15g0708191	-0.348264	5.47776	13.9843	0.000393523	0.103136	AT3G27580	ATPK7	Protein kinase superfamily protein
Ha412HOChr12g0577131	-0.549349	4.81282	13.9413	0.000400977	0.104288	AT1G14280	PKS2	phytochrome kinase substrate 2
Ha412HOChr08g0366921	-0.515459	5.09336	13.8437	0.000418455	0.108009	AT1G69690		TCP family transcription factor
Ha412HOChr08g0371461	-0.701922	2.02578	13.8019	0.00042618	0.109176	AT4G01400		FUNCTIONS IN: molecular_function unknown; INVOLVED IN: biological_process unknown; LOCATED IN: cellular_component unknown; EXPRESSED IN: 23 plant structures; EXPRESSED DURING: 15 growth stages; CONTAINS InterPro DOMAIN/s: COG4 transport (InterPro:IPR013167); Has 465 Blast hits to 425 proteins in 199 species: Archae - 0; Bacteria - 3; Metazoa - 153; Fungi - 166; Plants - 45; Viruses - 0; Other Euk…
Ha412HOChr08g0371461	-0.701922	2.02578	13.8019	0.00042618	0.109176	AT4G01400		FUNCTIONS IN: molecular_function unknown; INVOLVED IN: biological_process unknown; LOCATED IN: cellular_component unknown; EXPRESSED IN: 24 plant structures; EXPRESSED DURING: 15 growth stages; CONTAINS InterPro DOMAIN/s: COG4 transport (InterPro:IPR013167), Pentatricopeptide repeat (InterPro:IPR002885); BEST Arabidopsis thaliana protein match is: Pentatricopeptide repeat (PPR) superfamily protei…
Ha412HOChr08g0371461	-0.701922	2.02578	13.8019	0.00042618	0.109176	AT4G01400		FUNCTIONS IN: molecular_function unknown; INVOLVED IN: biological_process unknown; LOCATED IN: cellular_component unknown; EXPRESSED IN: 23 plant structures; EXPRESSED DURING: 15 growth stages; CONTAINS InterPro DOMAIN/s: Pentatricopeptide repeat (InterPro:IPR002885); BEST Arabidopsis thaliana protein match is: Pentatricopeptide repeat (PPR) superfamily protein (TAIR:AT5G46100.1); Has 40053 Blast…
Ha412HOChr09g0427331	-0.661964	2.25872	13.7509	0.000435825	0.110813	AT1G80440		Galactose oxidase/kelch repeat superfamily protein
Ha412HOChr10g0471881	0.307443	7.67454	13.6593	0.000453684	0.114042	AT4G29410		Ribosomal L28e protein family
Ha412HOChr12g0537091	-4.30708	-1.06805	13.6516	0.000455219	0.114042	AT4G17250		unknown protein; FUNCTIONS IN: molecular_function unknown; INVOLVED IN: heat acclimation; LOCATED IN: cellular_component unknown; EXPRESSED IN: 12 plant structures; EXPRESSED DURING: 7 growth stages; BEST Arabidopsis thaliana protein match is: unknown protein (TAIR:AT5G47580.1).
Ha412HOChr12g0537091	-4.30708	-1.06805	13.6516	0.000455219	0.114042	AT4G17250		unknown protein; BEST Arabidopsis thaliana protein match is: unknown protein (TAIR:AT5G47580.1); Has 31 Blast hits to 31 proteins in 6 species: Archae - 0; Bacteria - 0; Metazoa - 0; Fungi - 0; Plants - 31; Viruses - 0; Other Eukaryotes - 0 (source: NCBI BLink).
Ha412HOChr12g0534071	0.571332	3.81203	13.5786	0.000470057	0.1169	AT2G07170		ARM repeat superfamily protein
Ha412HOChr12g0573741	-0.279007	4.21594	13.5295	0.000480306	0.116963	AT4G37040	MAP1D	methionine aminopeptidase 1D
Ha412HOChr06g0279211	-1.16087	0.347964	13.5087	0.000484737	0.116963	AT2G34920	EDA18	RING/U-box superfamily protein
Ha412HOChr16g0802321	0.635004	3.58799	13.5043	0.000485672	0.116963	AT3G51280		Tetratricopeptide repeat (TPR)-like superfamily protein
Ha412HOChr14g0650131	0.559746	5.14385	13.4893	0.000488893	0.116963	AT3G44050		P-loop containing nucleoside triphosphate hydrolases superfamily protein
Ha412HOChr09g0415281	-0.274152	5.24098	13.4817	0.000490518	0.116963	AT1G22850		SNARE associated Golgi protein family
Ha412HOChr10g0434281	-0.401348	4.46638	13.4799	0.000490907	0.116963	AT5G46050	ATPTR3, PTR3	peptide transporter 3
Ha412HOChr14g0681241	0.440743	3.20154	13.448	0.00049786	0.117226	AT4G12750		Homeodomain-like transcriptional regulator
Ha412HOChr09g0421041	-0.929193	0.859586	13.4433	0.000498894	0.117226	AT1G18810		phytochrome kinase substrate-related
Ha412HOChr05g0203791	0.572268	3.09029	13.3926	0.000510176	0.118104	AT2G36200		P-loop containing nucleoside triphosphate hydrolases superfamily protein
Ha412HOChr17g0857851	0.2852	7.50877	13.375	0.000514137	0.118104	AT5G39850		Ribosomal protein S4
Ha412HOChr08g0352741	0.632155	2.12432	13.3665	0.000516063	0.118104	AT3G12210		DNA binding
Ha412HOChr04g0183891	0.508979	4.82588	13.3646	0.000516494	0.118104	AT2G47500		P-loop nucleoside triphosphate hydrolases superfamily protein with CH (Calponin Homology) domain
Ha412HOChr08g0345291	-0.608092	4.86862	13.338	0.000522599	0.118703	AT3G56290		unknown protein; Has 39 Blast hits to 39 proteins in 15 species: Archae - 0; Bacteria - 0; Metazoa - 0; Fungi - 0; Plants - 39; Viruses - 0; Other Eukaryotes - 0 (source: NCBI BLink).
Ha412HOChr04g0165901	-0.878462	3.5874	13.2545	0.000542243	0.122349	AT1G69530	EXPA1	expansin A1
Ha412HOChr04g0165901	-0.878462	3.5874	13.2545	0.000542243	0.122349	AT1G69530	ATEXPA1, EXP1, AT-EXP1, ATEXP1, ATHEXP ALPHA 1.2, EXPA1	expansin A1
Ha412HOChr05g0219531	-0.315509	5.99942	13.2329	0.000547446	0.122711	AT3G54190		Transducin/WD40 repeat-like superfamily protein
Ha412HOChr16g0759041	0.525026	3.58317	13.1978	0.000556008	0.123409	AT4G33400		Vacuolar import/degradation, Vid27-related protein
Ha412HOChr12g0569421	-0.894112	3.02465	13.1905	0.000557807	0.123409	AT3G14880		FUNCTIONS IN: molecular_function unknown; INVOLVED IN: response to karrikin; BEST Arabidopsis thaliana protein match is: transcription factor-related (TAIR:AT4G18650.1); Has 30201 Blast hits to 17322 proteins in 780 species: Archae - 12; Bacteria - 1396; Metazoa - 17338; Fungi - 3422; Plants - 5037; Viruses - 0; Other Eukaryotes - 2996 (source: NCBI BLink).
Ha412HOChr12g0569421	-0.894112	3.02465	13.1905	0.000557807	0.123409	AT3G14880		BEST Arabidopsis thaliana protein match is: transcription factor-related (TAIR:AT4G18650.1); Has 560 Blast hits to 560 proteins in 40 species: Archae - 0; Bacteria - 0; Metazoa - 2; Fungi - 0; Plants - 558; Viruses - 0; Other Eukaryotes - 0 (source: NCBI BLink).
Ha412HOChr02g0076901	0.265394	3.96777	13.1555	0.000566514	0.124527	AT4G11790		Pleckstrin homology (PH) domain superfamily protein
Ha412HOChr17g0836141	0.569744	5.23783	13.1029	0.000579859	0.126511	AT1G03780	TPX2	targeting protein for XKLP2
Ha412HOChr05g0229061	-0.567955	3.52863	13.0909	0.000582966	0.126511	AT1G22680		unknown protein; FUNCTIONS IN: molecular_function unknown; INVOLVED IN: biological_process unknown; LOCATED IN: chloroplast; CONTAINS InterPro DOMAIN/s: Protein of unknown function DUF688 (InterPro:IPR007789); BEST Arabidopsis thaliana protein match is: unknown protein (TAIR:AT1G71970.1); Has 44 Blast hits to 44 proteins in 8 species: Archae - 0; Bacteria - 0; Metazoa - 0; Fungi - 0; Plants - 44;…
Ha412HOChr12g0557701	0.549849	6.00642	13.0074	0.00060494	0.130449	AT1G70300	KUP6	K+ uptake permease 6
Ha412HOChr08g0363221	0.641578	2.14427	12.967	0.000615912	0.131979	AT4G30060		Core-2/I-branching beta-1,6-N-acetylglucosaminyltransferase family protein
Ha412HOChr16g0776691	0.644528	3.13848	12.9437	0.000622315	0.132518	AT4G17000		unknown protein; Has 2862 Blast hits to 2331 proteins in 349 species: Archae - 6; Bacteria - 408; Metazoa - 833; Fungi - 223; Plants - 134; Viruses - 7; Other Eukaryotes - 1251 (source: NCBI BLink).
Ha412HOChr16g0792211	0.474427	3.97133	12.8798	0.000640241	0.135489	AT3G60190	ADL4, ADLP2, EDR3, DRP1E, ADL1E, DL1E	DYNAMIN-like 1E
Ha412HOChr04g0196611	-0.27529	5.37919	12.8618	0.000645383	0.135676	AT4G29590		S-adenosyl-L-methionine-dependent methyltransferases superfamily protein
Ha412HOChr08g0328061	-0.271408	6.32142	12.8489	0.000649092	0.135676	AT1G67700		unknown protein; FUNCTIONS IN: molecular_function unknown; INVOLVED IN: biological_process unknown; LOCATED IN: chloroplast, chloroplast envelope; EXPRESSED IN: 22 plant structures; EXPRESSED DURING: 13 growth stages; Has 49 Blast hits to 49 proteins in 20 species: Archae - 0; Bacteria - 0; Metazoa - 0; Fungi - 0; Plants - 44; Viruses - 0; Other Eukaryotes - 5 (source: NCBI BLink).
Ha412HOChr08g0328061	-0.271408	6.32142	12.8489	0.000649092	0.135676	AT1G67700		unknown protein; FUNCTIONS IN: molecular_function unknown; INVOLVED IN: biological_process unknown; EXPRESSED IN: 22 plant structures; EXPRESSED DURING: 13 growth stages.
Ha412HOChr09g0398421	0.486289	4.63873	12.8149	0.00065899	0.136447	AT3G27350		unknown protein; FUNCTIONS IN: molecular_function unknown; INVOLVED IN: biological_process unknown; EXPRESSED IN: 24 plant structures; EXPRESSED DURING: 15 growth stages; BEST Arabidopsis thaliana protein match is: unknown protein (TAIR:AT5G40700.1).
Ha412HOChr09g0398421	0.486289	4.63873	12.8149	0.00065899	0.136447	AT3G27350		unknown protein; FUNCTIONS IN: molecular_function unknown; INVOLVED IN: biological_process unknown; LOCATED IN: plasma membrane; EXPRESSED IN: 24 plant structures; EXPRESSED DURING: 15 growth stages; BEST Arabidopsis thaliana protein match is: unknown protein (TAIR:AT5G40700.1); Has 230 Blast hits to 202 proteins in 35 species: Archae - 0; Bacteria - 3; Metazoa - 77; Fungi - 4; Plants - 130; Viru…
Ha412HOChr16g0796371	-0.431916	4.75234	12.7889	0.000666687	0.136447	AT2G12190		Cytochrome P450 superfamily protein
Ha412HOChr10g0455161	0.375663	3.96247	12.7815	0.000668894	0.136447	AT1G61000		FUNCTIONS IN: molecular_function unknown; INVOLVED IN: mitosis; LOCATED IN: plasma membrane; EXPRESSED IN: cultured cell; CONTAINS InterPro DOMAIN/s: Kinetochore protein Nuf2 (InterPro:IPR005549); Has 50972 Blast hits to 29793 proteins in 2070 species: Archae - 902; Bacteria - 7404; Metazoa - 23628; Fungi - 4156; Plants - 2312; Viruses - 158; Other Eukaryotes - 12412 (source: NCBI BLink).
Ha412HOChr06g0253411	-0.560923	3.26392	12.7783	0.000669843	0.136447	AT2G46370	JAR1	Auxin-responsive GH3 family protein
Ha412HOChr06g0253411	-0.560923	3.26392	12.7783	0.000669843	0.136447	AT2G46370	JAR1, FIN219	Auxin-responsive GH3 family protein
Ha412HOChr10g0434541	-0.452128	5.42886	12.7615	0.000674869	0.136447	AT2G20470		AGC (cAMP-dependent, cGMP-dependent and protein kinase C) kinase family protein
Ha412HOChr04g0181761	-0.996728	0.10532	12.7551	0.000676811	0.136447	AT1G52190		Major facilitator superfamily protein
Ha412HOChr07g0307211	0.483259	4.56868	12.729	0.000684713	0.137229	AT5G67270	ATEB1C, EB1C, ATEB1H1	end binding protein 1C
Ha412HOChr14g0634451	0.452198	4.85395	12.6682	0.000703543	0.138475	AT1G76310	CYCB2;4	CYCLIN B2;4
Ha412HOChr14g0678151	-0.326979	5.03141	12.6591	0.000706403	0.138475	AT5G60570		Galactose oxidase/kelch repeat superfamily protein
Ha412HOChr04g0145971	-0.56038	4.26312	12.659	0.000706443	0.138475	AT1G54180	ATBRXL3, BRX-LIKE3	BREVIS RADIX-like 3
Ha412HOChr17g0848711	-0.176756	6.13357	12.6459	0.000710605	0.138475	AT3G12480	NF-YC11	nuclear factor Y, subunit C11
Ha412HOChr08g0351741	0.526876	3.3277	12.6438	0.000711253	0.138475	AT1G63640		P-loop nucleoside triphosphate hydrolases superfamily protein with CH (Calponin Homology) domain
Ha412HOChr12g0553961	-0.477662	2.69596	12.5939	0.000727313	0.140797	NA	NA	NA
Ha412HOChr10g0457201	0.62286	3.56175	12.5529	0.000740748	0.142111	AT4G38070		basic helix-loop-helix (bHLH) DNA-binding superfamily protein
Ha412HOChr04g0183441	-0.395141	6.90828	12.5478	0.000742444	0.142111	AT3G62410	CP12-2, CP12	CP12 domain-containing protein 2
Ha412HOChr01g0027871	0.57277	5.32019	12.5259	0.000749756	0.142709	AT3G23890	TOPII, ATTOPII	topoisomerase II
Ha412HOChr02g0072941	-0.198326	5.37319	12.5092	0.000755394	0.142984	AT5G49970	ATPPOX, PDX3, PPOX	pyridoxin (pyrodoxamine) 5'-phosphate oxidase
Ha412HOChr02g0072941	-0.198326	5.37319	12.5092	0.000755394	0.142984	AT5G49970	ATPPOX, PPOX	pyridoxin (pyrodoxamine) 5'-phosphate oxidase
Ha412HOChr04g0189301	0.279182	4.43698	12.4931	0.000760862	0.143223	AT3G61650	TUBG1	gamma-tubulin
Ha412HOChr02g0051641	0.515586	1.67481	12.3794	0.000800633	0.149881	AT5G63520		CONTAINS InterPro DOMAIN/s: F-box domain, Skp2-like (InterPro:IPR022364), FIST C domain (InterPro:IPR019494), FIST domain, N-terminal (InterPro:IPR013702); Has 137 Blast hits to 137 proteins in 56 species: Archae - 0; Bacteria - 88; Metazoa - 6; Fungi - 0; Plants - 32; Viruses - 0; Other Eukaryotes - 11 (source: NCBI BLink).
Ha412HOChr15g0725991	-0.345957	4.8106	12.3258	0.000820127	0.151554	AT1G54570		Esterase/lipase/thioesterase family protein
Ha412HOChr15g0722961	0.776715	1.87834	12.3185	0.000822851	0.151554	AT3G51280		Tetratricopeptide repeat (TPR)-like superfamily protein
Ha412HOChr11g0504121	0.412833	5.20932	12.3183	0.000822911	0.151554	AT5G27550		P-loop containing nucleoside triphosphate hydrolases superfamily protein
Ha412HOChr08g0328601	0.324119	3.55112	12.2999	0.00082974	0.15199	AT5G11860		SCP1-like small phosphatase 5
Ha412HOChr08g0328601	0.324119	3.55112	12.2999	0.00082974	0.15199	AT5G11860	SSP5	SCP1-like small phosphatase 5
Ha412HOChr15g0740971	-0.596424	3.45	12.2775	0.000838122	0.152704	AT4G27290		S-locus lectin protein kinase family protein
Ha412HOChr08g0346201	0.448647	5.05574	12.2113	0.000863486	0.156489	AT5G62410	SMC2, TTN3, ATCAP-E1, ATSMC4	structural maintenance of chromosomes 2
Ha412HOChr09g0423981	-0.258734	4.7676	12.1709	0.000879319	0.158515	AT5G50380	ATEXO70F1, EXO70F1	exocyst subunit exo70 family protein F1
Ha412HOChr15g0696561	-2.67438	-1.27986	12.1228	0.000898604	0.161139	AT2G48060		unknown protein; FUNCTIONS IN: molecular_function unknown; INVOLVED IN: biological_process unknown; LOCATED IN: endomembrane system; EXPRESSED IN: shoot, sperm cell; CONTAINS InterPro DOMAIN/s: Protein of unknown function DUF3595 (InterPro:IPR021999); Has 533 Blast hits to 341 proteins in 95 species: Archae - 2; Bacteria - 15; Metazoa - 318; Fungi - 0; Plants - 93; Viruses - 0; Other Eukaryotes -…
Ha412HOChr01g0010081	-0.491507	2.34432	12.042	0.000931935	0.166241	NA	NA	NA
Ha412HOChr02g0084651	-0.750615	3.05098	11.9943	0.000952234	0.168833	AT1G64770	NDF2, NDH45	NDH-dependent cyclic electron flow 1
Ha412HOChr02g0084651	-0.750615	3.05098	11.9943	0.000952234	0.168833	AT1G64770	NDF2	NDH-dependent cyclic electron flow 1
Ha412HOChr00c00008g0858731	0.623338	2.12915	11.9847	0.000956379	0.168833	AT2G01630		O-Glycosyl hydrolases family 17 protein
Ha412HOChr10g0441711	0.303634	7.64133	11.9541	0.00096972	0.169959	AT5G58420		Ribosomal protein S4 (RPS4A) family protein
Ha412HOChr05g0241811	0.48469	4.63887	11.9396	0.000976098	0.169959	AT5G56120		unknown protein; BEST Arabidopsis thaliana protein match is: unknown protein (TAIR:AT3G12870.1); Has 77 Blast hits to 75 proteins in 12 species: Archae - 0; Bacteria - 0; Metazoa - 0; Fungi - 0; Plants - 77; Viruses - 0; Other Eukaryotes - 0 (source: NCBI BLink).
Ha412HOChr16g0795931	-0.496804	4.92407	11.9253	0.000982407	0.169959	AT1G06460	ACD32.1, ACD31.2	alpha-crystallin domain 32.1
Ha412HOChr13g0587601	0.563064	5.00862	11.9246	0.000982708	0.169959	AT3G57990		unknown protein; Has 1497 Blast hits to 1323 proteins in 52 species: Archae - 0; Bacteria - 4; Metazoa - 23; Fungi - 34; Plants - 61; Viruses - 0; Other Eukaryotes - 1375 (source: NCBI BLink).
Ha412HOChr06g0285561	-0.245862	6.39443	11.9057	0.000991168	0.170556	AT5G42270	VAR1, FTSH5	FtsH extracellular protease family
Ha412HOChr15g0722901	-0.47419	5.72492	11.8457	0.00101845	0.17437	AT1G11000	MLO4, ATMLO4	Seven transmembrane MLO family protein
Ha412HOChr08g0340591	-0.365264	4.82241	11.8054	0.00103722	0.176696	AT4G27300		S-locus lectin protein kinase family protein
Ha412HOChr09g0427281	0.594279	3.02644	11.7785	0.00104997	0.176803	AT5G25380	CYCA2;1	cyclin a2;1
Ha412HOChr06g0264651	-0.451126	4.49319	11.7635	0.00105713	0.176803	AT5G04040	SDP1	Patatin-like phospholipase family protein
Ha412HOChr06g0279131	-0.499329	3.09298	11.7612	0.00105826	0.176803	NA	NA	NA
Ha412HOChr03g0140111	1.44741	-0.590481	11.7518	0.00106276	0.176803	AT5G49110		unknown protein; INVOLVED IN: biological_process unknown; LOCATED IN: cellular_component unknown; EXPRESSED IN: cultured cell; Has 30201 Blast hits to 17322 proteins in 780 species: Archae - 12; Bacteria - 1396; Metazoa - 17338; Fungi - 3422; Plants - 5037; Viruses - 0; Other Eukaryotes - 2996 (source: NCBI BLink).
Ha412HOChr01g0027881	0.663927	3.2897	11.7416	0.00106769	0.176803	AT3G23890	TOPII, ATTOPII	topoisomerase II
Ha412HOChr14g0635421	-0.320288	6.95118	11.7389	0.00106899	0.176803	AT1G50250	FTSH1	FTSH protease 1
Ha412HOChr17g0836731	0.797465	1.21168	11.7049	0.00108565	0.178691	AT4G05020	NDB2	NAD(P)H dehydrogenase B2
Ha412HOChr17g0829581	0.860147	0.796411	11.6409	0.00111769	0.181609	AT1G68350		unknown protein; FUNCTIONS IN: molecular_function unknown; INVOLVED IN: biological_process unknown; LOCATED IN: mitochondrion; Has 20 Blast hits to 20 proteins in 7 species: Archae - 0; Bacteria - 0; Metazoa - 0; Fungi - 0; Plants - 20; Viruses - 0; Other Eukaryotes - 0 (source: NCBI BLink).
Ha412HOChr05g0227451	0.555457	4.25544	11.6346	0.00112091	0.181609	AT1G44110	CYCA1;1	Cyclin A1;1
Ha412HOChr11g0513341	-0.505469	3.56816	11.6332	0.0011216	0.181609	AT4G16410		unknown protein; CONTAINS InterPro DOMAIN/s: Protein of unknown function DUF751 (InterPro:IPR008470); Has 30201 Blast hits to 17322 proteins in 780 species: Archae - 12; Bacteria - 1396; Metazoa - 17338; Fungi - 3422; Plants - 5037; Viruses - 0; Other Eukaryotes - 2996 (source: NCBI BLink).
Ha412HOChr17g0836111	0.492747	5.65434	11.6272	0.00112469	0.181609	AT5G17160		unknown protein; BEST Arabidopsis thaliana protein match is: unknown protein (TAIR:AT3G03130.1); Has 14330 Blast hits to 10381 proteins in 896 species: Archae - 94; Bacteria - 2881; Metazoa - 4019; Fungi - 1576; Plants - 515; Viruses - 110; Other Eukaryotes - 5135 (source: NCBI BLink).
Ha412HOChr09g0403291	-0.452488	4.50367	11.5738	0.00115233	0.185193	AT5G10520	RBK1	ROP binding protein kinases 1
Ha412HOChr11g0481811	0.331	4.4337	11.5528	0.00116343	0.1861	AT4G34910		P-loop containing nucleoside triphosphate hydrolases superfamily protein
Ha412HOChr10g0467051	-0.597215	4.58417	11.5074	0.00118772	0.188232	AT5G57480		P-loop containing nucleoside triphosphate hydrolases superfamily protein
Ha412HOChr11g0523881	0.270007	7.15923	11.5026	0.00119034	0.188232	AT1G08360		Ribosomal protein L1p/L10e family
Ha412HOChr16g0755901	0.586523	4.37696	11.4971	0.00119333	0.188232	AT3G19050	POK2	phragmoplast orienting kinesin 2
Ha412HOChr16g0788111	6.56241	-1.58316	11.5749	0.00119964	0.188354	AT1G02150		Tetratricopeptide repeat (TPR)-like superfamily protein
Ha412HOChr03g0132921	-0.205735	4.85266	11.4463	0.0012213	0.190528	AT3G43540		Protein of unknown function (DUF1350)
Ha412HOChr01g0012351	-0.50071	3.13368	11.4403	0.00122467	0.190528	AT3G56650		Mog1/PsbP/DUF1795-like photosystem II reaction center PsbP family protein
Ha412HOChr16g0747911	-0.573643	5.00687	11.3923	0.0012518	0.193864	AT5G50915		basic helix-loop-helix (bHLH) DNA-binding superfamily protein
Ha412HOChr04g0162571	-0.37579	2.99876	11.3749	0.00126181	0.19453	AT1G34380		5'-3' exonuclease family protein
Ha412HOChr17g0855931	-0.27222	6.47636	11.3485	0.00127713	0.196005	AT3G26100		Regulator of chromosome condensation (RCC1) family protein
Ha412HOChr04g0185651	0.271453	4.6842	11.2539	0.00133359	0.202098	AT1G03110	TRM82, AtTRM82	Transducin/WD40 repeat-like superfamily protein
Ha412HOChr16g0783871	0.502317	3.54068	11.252	0.00133479	0.202098	AT5G45700		Haloacid dehalogenase-like hydrolase (HAD) superfamily protein
Ha412HOChr07g0300691	0.601789	3.01144	11.2483	0.00133701	0.202098	AT2G22610		Di-glucose binding protein with Kinesin motor domain
Ha412HOChr13g0628271	0.845406	0.467944	11.2426	0.00134056	0.202098	NA	NA	NA
Ha412HOChr11g0496601	0.459848	3.50485	11.2189	0.0013552	0.203405	AT1G16330	CYCB3;1	cyclin b3;1
Ha412HOChr12g0556651	-0.426874	3.47342	11.1707	0.00138546	0.207036	AT1G07570	APK1A, APK1	Protein kinase superfamily protein
Ha412HOChr12g0556651	-0.426874	3.47342	11.1707	0.00138546	0.207036	AT1G07570	APK1A	Protein kinase superfamily protein
Ha412HOChr04g0199461	0.609948	2.07068	11.1266	0.00141379	0.209811	AT3G19184		AP2/B3-like transcriptional factor family protein
Ha412HOChr15g0707021	0.495311	4.83975	11.1167	0.00142025	0.209811	AT5G48600	SMC3	structural maintenance of chromosome 3
Ha412HOChr15g0707021	0.495311	4.83975	11.1167	0.00142025	0.209811	AT5G48600	ATSMC3, ATCAP-C, ATSMC4, SMC3	structural maintenance of chromosome 3
Ha412HOChr12g0569501	-0.255503	4.24266	11.1132	0.00142251	0.209811	NA	NA	NA
Ha412HOChr13g0626741	-0.783708	1.50653	11.0781	0.00144565	0.212305	AT5G21990	TPR7	Tetratricopeptide repeat (TPR)-like superfamily protein
Ha412HOChr16g0752101	-0.234774	6.56906	11.0365	0.00147354	0.215472	AT5G08170	EMB1873, ATAIH	porphyromonas-type peptidyl-arginine deiminase family protein
Ha412HOChr02g0091651	0.404493	4.72987	11.0206	0.00148439	0.216131	AT4G14330		P-loop containing nucleoside triphosphate hydrolases superfamily protein
Ha412HOChr17g0818741	0.468801	4.63411	10.9889	0.00150616	0.2178	AT4G34660		SH3 domain-containing protein
Ha412HOChr13g0584711	-0.672333	3.60216	10.9735	0.00151689	0.2178	AT1G29025		Calcium-binding EF-hand family protein
Ha412HOChr17g0827601	-0.452471	2.44794	10.9683	0.00152055	0.2178	AT4G22758		unknown protein; LOCATED IN: chloroplast; BEST Arabidopsis thaliana protein match is: unknown protein (TAIR:AT2G27830.1).
Ha412HOChr08g0372051	-0.366112	4.38783	10.9538	0.00153069	0.2178	AT2G29590		Thioesterase superfamily protein
Ha412HOChr07g0324681	-0.545782	4.30881	10.9502	0.00153328	0.2178	AT4G25160		U-box domain-containing protein kinase family protein
Ha412HOChr11g0505751	0.444227	6.22161	10.9408	0.0015399	0.2178	AT5G62700	TUB3	tubulin beta chain 3
Ha412HOChr10g0435431	0.483756	3.15766	10.9382	0.00154173	0.2178	AT3G54650	FBL17	RNI-like superfamily protein
Ha412HOChr01g0011571	0.501714	4.84284	10.9273	0.00154954	0.2178	AT5G06150	CYC1BAT, CYCB1;2	Cyclin family protein
Ha412HOChr02g0053261	-0.359551	3.22018	10.9196	0.00155506	0.2178	AT3G48290	CYP71A24	cytochrome P450, family 71, subfamily A, polypeptide 24
Ha412HOChr03g0133601	-0.663071	4.9813	10.8954	0.0015725	0.2178	AT3G22840	ELIP1, ELIP	Chlorophyll A-B binding family protein
Ha412HOChr07g0309651	-0.370688	4.58551	10.8915	0.00157533	0.2178	AT1G52340	ABA2, SIS4, GIN1, SDR1, ISI4, SRE1, ATABA2, ATSDR1	NAD(P)-binding Rossmann-fold superfamily protein
Ha412HOChr13g0592641	-0.22128	5.81347	10.8895	0.00157675	0.2178	AT5G41210	ATGSTT1, GST10, GSTT1	glutathione S-transferase THETA 1
Ha412HOChr11g0502771	-0.599434	3.31781	10.8865	0.00157895	0.2178	NA	NA	NA
Ha412HOChr02g0075121	-0.503053	3.77619	10.8599	0.00159844	0.219599	AT4G27745		Yippee family putative zinc-binding protein
Ha412HOChr03g0137591	-1.32097	-0.992552	10.8239	0.00162523	0.222087	AT4G11720	HAP2, GCS1	hapless 2
Ha412HOChr11g0525331	0.282564	3.7935	10.8179	0.00162972	0.222087	AT5G06560		Protein of unknown function, DUF593
Ha412HOChr12g0557931	-0.386694	4.14338	10.8079	0.00163727	0.222087	AT1G23710		Protein of unknown function (DUF1645)
Ha412HOChr07g0288051	0.424459	2.57146	10.7894	0.00165138	0.222087	AT1G12170		F-box family protein
Ha412HOChr16g0796591	-0.294089	4.11262	10.787	0.00165316	0.222087	AT1G64940	CYP89A6	cytochrome P450, family 87, subfamily A, polypeptide 6
Ha412HOChr17g0833361	-1.01509	0.588203	10.7838	0.00165566	0.222087	AT5G54680	ILR3, bHLH105	basic helix-loop-helix (bHLH) DNA-binding superfamily protein
Ha412HOChr14g0691971	0.47143	4.34041	10.7716	0.00166496	0.222458	AT5G23910		ATP binding microtubule motor family protein
Ha412HOChr05g0221131	-0.275638	5.27676	10.7359	0.00169273	0.223883	AT1G78140		S-adenosyl-L-methionine-dependent methyltransferases superfamily protein
Ha412HOChr04g0196441	-1.67642	0.573908	10.7327	0.00169521	0.223883	AT4G33050	EDA39	calmodulin-binding family protein
Ha412HOChr10g0460731	0.490585	3.09699	10.7325	0.00169534	0.223883	AT3G19184		AP2/B3-like transcriptional factor family protein
Ha412HOChr09g0397541	0.466001	2.40158	10.7033	0.0017184	0.225681	AT5G14600		S-adenosyl-L-methionine-dependent methyltransferases superfamily protein
Ha412HOChr11g0528351	-0.440529	3.00176	10.6986	0.0017222	0.225681	AT5G04250		Cysteine proteinases superfamily protein
Ha412HOChr04g0197641	0.418938	4.05353	10.672	0.00174355	0.227604	AT2G32590		LOCATED IN: chloroplast; EXPRESSED IN: 17 plant structures; EXPRESSED DURING: 9 growth stages; CONTAINS InterPro DOMAIN/s: Barren (InterPro:IPR008418); Has 467 Blast hits to 447 proteins in 202 species: Archae - 0; Bacteria - 4; Metazoa - 147; Fungi - 168; Plants - 39; Viruses - 1; Other Eukaryotes - 108 (source: NCBI BLink).
Ha412HOChr14g0676731	-0.303013	4.57213	10.645	0.00176549	0.228742	AT1G12910	ATAN11, LWD1	Transducin/WD40 repeat-like superfamily protein
Ha412HOChr06g0268101	0.243588	5.2769	10.6447	0.0017657	0.228742	AT4G33200	XI-I	myosin, putative
Ha412HOChr06g0268101	0.243588	5.2769	10.6447	0.0017657	0.228742	AT4G33200	XI-I, ATXI-I, XI-15	myosin, putative
Ha412HOChr01g0024901	-0.309693	3.72529	10.6358	0.00177305	0.228825	AT4G13200		unknown protein; FUNCTIONS IN: molecular_function unknown; INVOLVED IN: biological_process unknown; LOCATED IN: thylakoid, chloroplast thylakoid membrane, chloroplast, plastoglobule; EXPRESSED IN: 22 plant structures; EXPRESSED DURING: 13 growth stages; Has 97 Blast hits to 97 proteins in 46 species: Archae - 0; Bacteria - 65; Metazoa - 2; Fungi - 0; Plants - 28; Viruses - 0; Other Eukaryotes - 2…
Ha412HOChr07g0326131	0.443013	3.54072	10.5592	0.00183714	0.235124	AT4G23740		Leucine-rich repeat protein kinase family protein
Ha412HOChr09g0421621	0.270569	6.6068	10.557	0.00183903	0.235124	AT3G02560		Ribosomal protein S7e family protein
Ha412HOChr08g0359931	-0.318235	4.26623	10.5466	0.00184789	0.235124	AT1G48880	TBL7	TRICHOME BIREFRINGENCE-LIKE 7
Ha412HOChr11g0500061	0.317429	3.87924	10.5448	0.00184947	0.235124	AT2G36070	ATTIM44-2, TIM44-2	translocase inner membrane subunit 44-2
Ha412HOChr04g0194561	-0.706786	3.01371	10.5042	0.00188471	0.238714	AT4G21020		Late embryogenesis abundant protein (LEA) family protein
Ha412HOChr03g0106621	0.346931	5.84385	10.4819	0.00190432	0.240304	AT5G08690		ATP synthase alpha/beta family protein
Ha412HOChr05g0219151	-0.531407	3.42635	10.464	0.00192026	0.241422	AT4G12300	CYP706A4	cytochrome P450, family 706, subfamily A, polypeptide 4
Ha412HOChr02g0050661	-0.364959	3.18353	10.4389	0.00194279	0.243221	NA	NA	NA
Ha412HOChr12g0551451	-0.566354	4.17033	10.4322	0.00194886	0.243221	AT1G45248		Nucleolar histone methyltransferase-related protein
Ha412HOChr01g0000391	0.553222	3.65008	10.3873	0.00198999	0.247449	AT5G01910		unknown protein; Has 66 Blast hits to 66 proteins in 27 species: Archae - 0; Bacteria - 2; Metazoa - 18; Fungi - 7; Plants - 29; Viruses - 0; Other Eukaryotes - 10 (source: NCBI BLink).
Ha412HOChr01g0000391	0.553222	3.65008	10.3873	0.00198999	0.247449	AT5G01910		unknown protein; FUNCTIONS IN: molecular_function unknown; INVOLVED IN: biological_process unknown; EXPRESSED IN: 16 plant structures; EXPRESSED DURING: 11 growth stages; Has 30201 Blast hits to 17322 proteins in 780 species: Archae - 12; Bacteria - 1396; Metazoa - 17338; Fungi - 3422; Plants - 5037; Viruses - 0; Other Eukaryotes - 2996 (source: NCBI BLink).
Ha412HOChr03g0092291	-0.692854	2.73367	10.3767	0.00199983	0.247768	AT2G06255	ELF4-L3	ELF4-like 3
Ha412HOChr11g0521971	0.430149	4.45416	10.3574	0.00201794	0.249106	NA	NA	NA
Ha412HOChr16g0776791	0.517935	4.05194	10.3156	0.00205766	0.252667	AT1G16630		unknown protein; LOCATED IN: chloroplast; BEST Arabidopsis thaliana protein match is: unknown protein (TAIR:AT2G16270.1); Has 10587 Blast hits to 5736 proteins in 617 species: Archae - 88; Bacteria - 963; Metazoa - 3686; Fungi - 820; Plants - 541; Viruses - 438; Other Eukaryotes - 4051 (source: NCBI BLink).
Ha412HOChr00c00445g0864451	1.05509	-0.00315437	10.3057	0.00206716	0.252667	NA	NA	NA
Ha412HOChr10g0452591	0.699698	1.01501	10.2952	0.00207736	0.252667	AT3G22400	LOX5	PLAT/LH2 domain-containing lipoxygenase family protein
Ha412HOChr08g0370611	0.373553	3.26069	10.2886	0.0020837	0.252667	AT3G22780	TSO1, ATTSO1	Tesmin/TSO1-like CXC domain-containing protein
Ha412HOChr11g0510991	0.974979	0.574275	10.277	0.00209504	0.252667	AT1G04420		NAD(P)-linked oxidoreductase superfamily protein
Ha412HOChr03g0136031	-0.392833	3.65711	10.2639	0.00210785	0.252667	NA	NA	NA
Ha412HOChr06g0247621	-0.79756	3.81977	10.2617	0.00211006	0.252667	AT1G63650	EGL3	basic helix-loop-helix (bHLH) DNA-binding superfamily protein
Ha412HOChr06g0247621	-0.79756	3.81977	10.2617	0.00211006	0.252667	AT1G63650	EGL3, EGL1, ATMYC-2	basic helix-loop-helix (bHLH) DNA-binding superfamily protein
Ha412HOChr13g0598841	3.03323	-1.09438	10.2592	0.00211253	0.252667	AT3G11660	NHL1	NDR1/HIN1-like 1
Ha412HOChr02g0060801	-0.406631	2.80538	10.246	0.00212555	0.252667	AT4G31970	CYP82C2	cytochrome P450, family 82, subfamily C, polypeptide 2
Ha412HOChr15g0732151	-0.245919	5.33905	10.2409	0.00213064	0.252667	AT4G14605		Mitochondrial transcription termination factor family protein
Ha412HOChr17g0821051	6.78229	-1.20761	10.3096	0.00213396	0.252667	AT1G27050	ATHB54, HB54	homeobox protein 54
Ha412HOChr08g0347091	-0.695924	7.43813	10.2358	0.00213578	0.252667	AT5G62360		Plant invertase/pectin methylesterase inhibitor superfamily protein
Ha412HOChr03g0104811	0.209506	6.92464	10.2274	0.00214408	0.252772	AT1G14610	TWN2, VALRS	valyl-tRNA synthetase / valine--tRNA ligase (VALRS)
Ha412HOChr13g0595821	0.462163	3.55237	10.2111	0.00216057	0.253384	AT5G26910		unknown protein; BEST Arabidopsis thaliana protein match is: unknown protein (TAIR:AT3G58650.1); Has 990 Blast hits to 447 proteins in 125 species: Archae - 0; Bacteria - 525; Metazoa - 80; Fungi - 59; Plants - 91; Viruses - 0; Other Eukaryotes - 235 (source: NCBI BLink).
Ha412HOChr13g0595821	0.462163	3.55237	10.2111	0.00216057	0.253384	AT5G26910		unknown protein; BEST Arabidopsis thaliana protein match is: unknown protein (TAIR:AT3G58650.1); Has 1322 Blast hits to 684 proteins in 162 species: Archae - 4; Bacteria - 497; Metazoa - 157; Fungi - 101; Plants - 155; Viruses - 0; Other Eukaryotes - 408 (source: NCBI BLink).
Ha412HOChr13g0595821	0.462163	3.55237	10.2111	0.00216057	0.253384	AT5G26910		unknown protein; FUNCTIONS IN: molecular_function unknown; INVOLVED IN: biological_process unknown; LOCATED IN: mitochondrion; EXPRESSED IN: 22 plant structures; EXPRESSED DURING: 13 growth stages; BEST Arabidopsis thaliana protein match is: unknown protein (TAIR:AT3G58650.1).
Ha412HOChr07g0294431	0.483821	3.95763	10.2075	0.00216415	0.253384	AT2G26180	IQD6	IQ-domain 6
Ha412HOChr10g0436801	-0.344588	4.2752	10.1887	0.00218326	0.254497	AT3G63070		Tudor/PWWP/MBT domain-containing protein
Ha412HOChr16g0802841	0.435916	4.23727	10.1835	0.0021886	0.254497	AT1G20610	CYCB2;3	Cyclin B2;3
Ha412HOChr08g0353461	-0.74426	1.16772	10.1549	0.00221807	0.257047	AT2G35600	ATBRXL1, BRXL1	BREVIS RADIX-like 1
Ha412HOChr17g0838691	0.728906	1.20147	10.139	0.00223464	0.258083	AT5G53170	FTSH11	FTSH protease 11
Ha412HOChr09g0422421	-0.452541	5.67529	10.1318	0.00224216	0.258083	AT1G62400	HT1	Protein kinase superfamily protein
Ha412HOChr11g0531251	-2.44904	-0.923436	10.1173	0.00225748	0.258971	AT3G46290	HERK1	hercules receptor kinase 1
Ha412HOChr13g0619451	0.596093	2.19839	10.0522	0.00232739	0.266069	AT3G10180		P-loop containing nucleoside triphosphate hydrolases superfamily protein
Ha412HOChr11g0491531	1.73296	0.402257	10.0452	0.00233497	0.266069	AT5G54510	GH3.6, DFL1	Auxin-responsive GH3 family protein
Ha412HOChr16g0750281	0.245838	5.06069	10.0186	0.00236433	0.26802	AT1G80410	EMB2753	tetratricopeptide repeat (TPR)-containing protein
Ha412HOChr10g0432651	-0.434426	4.54919	10.0155	0.00236782	0.26802	AT3G25130		unknown protein; FUNCTIONS IN: molecular_function unknown; INVOLVED IN: biological_process unknown; LOCATED IN: plasma membrane; EXPRESSED IN: 17 plant structures; EXPRESSED DURING: 9 growth stages; Has 3885 Blast hits to 2658 proteins in 280 species: Archae - 12; Bacteria - 208; Metazoa - 970; Fungi - 222; Plants - 148; Viruses - 11; Other Eukaryotes - 2314 (source: NCBI BLink).
Ha412HOChr01g0029001	0.317937	5.61102	10.0024	0.00238237	0.268103	AT1G74050		Ribosomal protein L6 family protein
Ha412HOChr10g0460321	1.66751	-1.1201	10.0007	0.00238429	0.268103	NA	NA	NA
Ha412HOChr03g0125681	0.513594	2.4471	9.96612	0.00242332	0.271595	AT5G55820		CONTAINS InterPro DOMAIN/s: Inner centromere protein, ARK-binding region (InterPro:IPR005635); Has 1807 Blast hits to 1807 proteins in 277 species: Archae - 0; Bacteria - 0; Metazoa - 736; Fungi - 347; Plants - 385; Viruses - 0; Other Eukaryotes - 339 (source: NCBI BLink).
Ha412HOChr09g0379851	-1.42219	0.845031	9.95739	0.00243328	0.271817	NA	NA	NA
Ha412HOChr07g0310511	0.847734	0.659372	9.93227	0.00246217	0.272957	NA	NA	NA
Ha412HOChr07g0325461	-1.28908	2.75132	9.93162	0.00246292	0.272957	AT2G45510	CYP704A2	cytochrome P450, family 704, subfamily A, polypeptide 2
Ha412HOChr07g0314831	0.525156	4.18361	9.92765	0.00246752	0.272957	NA	NA	NA
Ha412HOChr04g0155451	0.385123	5.53728	9.89381	0.0025071	0.275254	AT3G56340		Ribosomal protein S26e family protein
Ha412HOChr08g0337721	0.496559	4.01579	9.88232	0.00252069	0.275254	AT1G20930	CDKB2;2	cyclin-dependent kinase B2;2
Ha412HOChr05g0219271	0.495607	3.6005	9.87328	0.00253144	0.275254	AT5G62410	SMC2, TTN3, ATCAP-E1, ATSMC4	structural maintenance of chromosomes 2
Ha412HOChr11g0511661	-0.513163	6.65198	9.86654	0.00253948	0.275254	AT3G20820		Leucine-rich repeat (LRR) family protein
Ha412HOChr04g0196311	-0.368623	3.35423	9.86636	0.00253969	0.275254	AT3G43850		unknown protein; FUNCTIONS IN: molecular_function unknown; INVOLVED IN: biological_process unknown; LOCATED IN: vacuole; BEST Arabidopsis thaliana protein match is: unknown protein (TAIR:AT5G21940.1); Has 215 Blast hits to 215 proteins in 19 species: Archae - 0; Bacteria - 0; Metazoa - 0; Fungi - 0; Plants - 213; Viruses - 0; Other Eukaryotes - 2 (source: NCBI BLink).
Ha412HOChr12g0572111	1.32215	-0.277775	9.85263	0.00255616	0.275254	AT3G44340	CEF	clone eighty-four
Ha412HOChr04g0161091	0.240151	7.92011	9.85262	0.00255617	0.275254	AT3G62870		Ribosomal protein L7Ae/L30e/S12e/Gadd45 family protein
Ha412HOChr14g0660911	-1.54983	1.34872	9.84685	0.00256313	0.275254	AT2G27500		Glycosyl hydrolase superfamily protein
Ha412HOChr14g0659141	-0.280788	4.42683	9.84017	0.00257119	0.275254	AT4G25650	ACD1-LIKE, PTC52, TIC55-IV	ACD1-like
Ha412HOChr08g0356281	0.470841	3.73714	9.83099	0.00258234	0.275254	AT2G36200		P-loop containing nucleoside triphosphate hydrolases superfamily protein
Ha412HOChr03g0116891	0.540926	4.87326	9.83075	0.00258263	0.275254	AT3G19050	POK2	phragmoplast orienting kinesin 2
Ha412HOChr06g0266831	-0.517329	6.11179	9.82308	0.00259198	0.275254	AT2G26110		Protein of unknown function (DUF761)
Ha412HOChr01g0014951	-0.390722	4.71597	9.822	0.0025933	0.275254	AT5G06750		Protein phosphatase 2C family protein
Ha412HOChr07g0308841	-0.255017	5.21249	9.74359	0.00269096	0.284442	AT5G04460		RING/U-box superfamily protein
Ha412HOChr09g0416641	-0.414199	3.96563	9.73222	0.00270544	0.284442	AT1G45249	ABF2, AREB1, ATAREB1	abscisic acid responsive elements-binding factor 2
Ha412HOChr09g0416641	-0.414199	3.96563	9.73222	0.00270544	0.284442	AT1G45249	ABF2	abscisic acid responsive elements-binding factor 2
Ha412HOChr05g0230731	0.842656	0.60123	9.7236	0.00271648	0.284442	NA	NA	NA
Ha412HOChr01g0022611	0.253236	7.16658	9.71777	0.00272396	0.284442	AT3G25520	ATL5, PGY3, OLI5, RPL5A	ribosomal protein L5
Ha412HOChr01g0022611	0.253236	7.16658	9.71777	0.00272396	0.284442	AT3G25520	ATL5	ribosomal protein L5
Ha412HOChr08g0356571	0.235641	5.17581	9.71351	0.00272945	0.284442	AT2G28550	RAP2.7, TOE1	related to AP2.7
Ha412HOChr08g0356571	0.235641	5.17581	9.71351	0.00272945	0.284442	AT2G28550	RAP2.7	related to AP2.7
Ha412HOChr07g0321961	0.221515	6.05609	9.71311	0.00272996	0.284442	AT2G39990	EIF2, AteIF3f, eIF3F	eukaryotic translation initiation factor 2
Ha412HOChr06g0278821	0.276499	4.43395	9.7061	0.00273901	0.284515	AT5G12170	CLT3	CRT (chloroquine-resistance transporter)-like transporter 3
Ha412HOChr09g0400171	0.342101	4.25712	9.69651	0.00275144	0.284937	AT3G01160		FUNCTIONS IN: molecular_function unknown; INVOLVED IN: biological_process unknown; LOCATED IN: cytosol, nucleus; EXPRESSED IN: 22 plant structures; EXPRESSED DURING: 13 growth stages; CONTAINS InterPro DOMAIN/s: NUC153 (InterPro:IPR012580); Has 36638 Blast hits to 21323 proteins in 1057 species: Archae - 109; Bacteria - 2369; Metazoa - 13796; Fungi - 4858; Plants - 1657; Viruses - 489; Other Euka…
Ha412HOChr13g0628231	-0.381569	3.35787	9.64847	0.00281461	0.290181	NA	NA	NA
Ha412HOChr08g0347461	-0.368697	3.41662	9.6451	0.00281911	0.290181	AT1G69120	AP1, AGL7	K-box region and MADS-box transcription factor family protein
Ha412HOChr03g0116231	-0.170417	5.66951	9.63192	0.00283674	0.291116	AT1G16700		Alpha-helical ferredoxin
Ha412HOChr16g0750681	0.513072	4.23187	9.6119	0.00286372	0.293003	NA	NA	NA
Ha412HOChr05g0225771	0.619728	2.02154	9.60465	0.00287357	0.29313	AT3G46290	HERK1	hercules receptor kinase 1
Ha412HOChr11g0520861	-0.312274	3.84604	9.58817	0.00289607	0.29416	AT3G13340		Transducin/WD40 repeat-like superfamily protein
Ha412HOChr14g0634491	0.397093	3.37628	9.58462	0.00290094	0.29416	AT5G42330		unknown protein; Has 35333 Blast hits to 34131 proteins in 2444 species: Archae - 798; Bacteria - 22429; Metazoa - 974; Fungi - 991; Plants - 531; Viruses - 0; Other Eukaryotes - 9610 (source: NCBI BLink).
Ha412HOChr01g0039391	0.343491	4.87592	9.54424	0.00295696	0.298951	AT3G12020		P-loop containing nucleoside triphosphate hydrolases superfamily protein
Ha412HOChr14g0667481	0.496534	3.99325	9.52285	0.00298708	0.300598	AT2G22610		Di-glucose binding protein with Kinesin motor domain
Ha412HOChr08g0339071	-0.890642	1.00989	9.51301	0.00300104	0.300598	AT1G56600	AtGolS2, GolS2	galactinol synthase 2
Ha412HOChr04g0190111	0.4158	2.23487	9.50997	0.00300538	0.300598	AT4G29910	ORC5, ATORC5	origin recognition complex protein 5
Ha412HOChr16g0749541	-0.709246	2.42278	9.50775	0.00300854	0.300598	NA	NA	NA
Ha412HOChr15g0697581	-1.66031	-0.508686	9.48027	0.00304801	0.30276	AT5G02030	LSN, PNY, HB-6, BLR, RPL, BLH9, VAN	POX (plant homeobox) family protein
Ha412HOChr09g0416111	-0.311084	4.2627	9.47414	0.00305689	0.30276	AT4G37340	CYP81D3	cytochrome P450, family 81, subfamily D, polypeptide 3
Ha412HOChr09g0404171	0.488415	3.6063	9.4685	0.00306508	0.30276	AT4G37110		Zinc-finger domain of monoamine-oxidase A repressor R1
Ha412HOChr05g0237871	-0.508282	3.27752	9.46806	0.00306572	0.30276	AT3G48550		BEST Arabidopsis thaliana protein match is: C2H2-like zinc finger protein (TAIR:AT2G01940.3); Has 78 Blast hits to 78 proteins in 11 species: Archae - 0; Bacteria - 0; Metazoa - 0; Fungi - 0; Plants - 78; Viruses - 0; Other Eukaryotes - 0 (source: NCBI BLink).
Ha412HOChr15g0703741	0.257617	5.41234	9.45105	0.00309058	0.304332	AT1G54510	NEK1	NIMA-related serine/threonine kinase 1
Ha412HOChr15g0703741	0.257617	5.41234	9.45105	0.00309058	0.304332	AT1G54510	ATNEK1, NEK1	NIMA-related serine/threonine kinase 1
Ha412HOChr01g0001091	0.937737	0.840471	9.43292	0.0031173	0.305366	AT5G38700		unknown protein; FUNCTIONS IN: molecular_function unknown; INVOLVED IN: biological_process unknown; LOCATED IN: mitochondrion; EXPRESSED IN: 10 plant structures; EXPRESSED DURING: LP.04 four leaves visible, LP.10 ten leaves visible, petal differentiation and expansion stage, LP.08 eight leaves visible, LP.12 twelve leaves visible; BEST Arabidopsis thaliana protein match is: unknown protein (TAIR:…
Ha412HOChr06g0256161	0.296856	6.88525	9.43177	0.003119	0.305366	AT4G18100		Ribosomal protein L32e
Ha412HOChr07g0323661	-1.39192	-0.102229	9.41985	0.0031367	0.30622	AT1G12700		ATP binding;nucleic acid binding;helicases
Ha412HOChr17g0826351	-0.317262	5.22721	9.40148	0.00316421	0.308022	AT4G16520	ATG8F	Ubiquitin-like superfamily protein
Ha412HOChr15g0739781	-0.32714	6.26665	9.38822	0.00318422	0.308951	NA	NA	NA
Ha412HOChr06g0277531	-0.403512	2.88223	9.38316	0.00319189	0.308951	AT4G33940		RING/U-box superfamily protein
Ha412HOChr10g0438021	-6.7218	-1.37015	9.56763	0.00324901	0.313589	AT3G05500		Rubber elongation factor protein (REF)
Ha412HOChr15g0711201	0.737067	0.893836	9.33064	0.00327264	0.314977	NA	NA	NA
Ha412HOChr14g0692871	-0.388168	5.27595	9.30658	0.00331034	0.317708	AT5G53020		Ribonuclease P protein subunit P38-related
Ha412HOChr15g0740121	0.549889	2.72293	9.28431	0.00334564	0.320195	AT1G78770	APC6	anaphase promoting complex 6
Ha412HOChr15g0698241	-0.455965	2.17746	9.27271	0.00336417	0.321066	AT3G06240		F-box family protein
Ha412HOChr07g0291481	-0.511859	3.18292	9.25374	0.00339473	0.322225	AT1G01420	UGT72B3	UDP-glucosyl transferase 72B3
Ha412HOChr05g0215341	0.398841	4.61924	9.25344	0.00339523	0.322225	AT4G13370		Plant protein of unknown function (DUF936)
Ha412HOChr10g0451031	0.405632	5.16212	9.2363	0.00342309	0.323221	AT4G33270	CDC20.1	Transducin family protein / WD-40 repeat family protein
Ha412HOChr10g0465061	0.489965	4.36164	9.23223	0.00342974	0.323221	AT1G72250		Di-glucose binding protein with Kinesin motor domain
Ha412HOChr12g0581351	0.42824	2.72652	9.22818	0.00343636	0.323221	AT5G09850		Transcription elongation factor (TFIIS) family protein
Ha412HOChr04g0148211	0.359072	4.69682	9.21975	0.00345021	0.323221	AT1G15420		CONTAINS InterPro DOMAIN/s: Small-subunit processome, Utp12 (InterPro:IPR007148); Has 764 Blast hits to 656 proteins in 193 species: Archae - 0; Bacteria - 42; Metazoa - 237; Fungi - 154; Plants - 85; Viruses - 23; Other Eukaryotes - 223 (source: NCBI BLink).
Ha412HOChr02g0083981	-1.13151	-0.35852	9.21796	0.00345315	0.323221	AT5G06280		unknown protein; BEST Arabidopsis thaliana protein match is: unknown protein (TAIR:AT3G52520.1); Has 1807 Blast hits to 1807 proteins in 277 species: Archae - 0; Bacteria - 0; Metazoa - 736; Fungi - 347; Plants - 385; Viruses - 0; Other Eukaryotes - 339 (source: NCBI BLink).
Ha412HOChr02g0083981	-1.13151	-0.35852	9.21796	0.00345315	0.323221	AT5G06280		unknown protein; BEST Arabidopsis thaliana protein match is: unknown protein (TAIR:AT3G52520.1); Has 35333 Blast hits to 34131 proteins in 2444 species: Archae - 798; Bacteria - 22429; Metazoa - 974; Fungi - 991; Plants - 531; Viruses - 0; Other Eukaryotes - 9610 (source: NCBI BLink).
Ha412HOChr15g0701241	0.440748	4.65941	9.21173	0.00346344	0.323296	AT2G35760		Uncharacterised protein family (UPF0497)
Ha412HOChr08g0338751	0.401351	2.68809	11.1848	0.00348923	0.324329	AT2G31260	APG9, ATAPG9	autophagy 9 (APG9)
Ha412HOChr10g0452511	0.355747	2.86955	9.19359	0.00349355	0.324329	AT4G30600		signal recognition particle receptor alpha subunit family protein
Ha412HOChr17g0843991	-0.589282	4.69315	9.16643	0.00353917	0.327671	AT3G12630		A20/AN1-like zinc finger family protein
Ha412HOChr11g0523411	-0.774792	0.514526	9.15613	0.00355661	0.328393	AT3G09040		Pentatricopeptide repeat (PPR) superfamily protein
Ha412HOChr13g0589721	-0.471247	2.81993	9.14104	0.00358236	0.329692	AT3G57070		Glutaredoxin family protein
Ha412HOChr11g0519221	-0.62686	2.29538	9.12921	0.00360267	0.329692	AT3G15050	IQD10	IQ-domain 10
Ha412HOChr14g0637941	0.502011	3.29208	9.12607	0.00360808	0.329692	AT1G20060		ATP binding microtubule motor family protein
Ha412HOChr16g0764471	6.68048	-1.88655	9.57338	0.0036134	0.329692	AT1G67120		ATPases;nucleotide binding;ATP binding;nucleoside-triphosphatases;transcription factor binding
Ha412HOChr08g0351991	-0.322204	5.07552	9.11949	0.00361945	0.329692	AT1G18170		FKBP-like peptidyl-prolyl cis-trans isomerase family protein
Ha412HOChr15g0731241	0.159775	6.83132	9.10974	0.00363636	0.329692	AT5G10290		leucine-rich repeat transmembrane protein kinase family protein
Ha412HOChr02g0048681	0.36059	3.56069	9.10786	0.00363962	0.329692	AT2G19520	FVE, ACG1, MSI4, NFC4, NFC04, ATMSI4	Transducin family protein / WD-40 repeat family protein
Ha412HOChr10g0465571	-0.772679	1.6695	9.10301	0.00364809	0.329692	AT4G36490	ATSFH12, SFH12	SEC14-like 12
Ha412HOChr09g0393511	-0.277371	3.81627	9.0953	0.00366155	0.32994	AT1G14840	MAP70-4	microtubule-associated proteins 70-4
Ha412HOChr09g0393511	-0.277371	3.81627	9.0953	0.00366155	0.32994	AT1G14840	ATMAP70-4, MAP70-4	microtubule-associated proteins 70-4
Ha412HOChr13g0586991	0.253845	4.1048	9.09038	0.0036702	0.32994	AT3G58040	SINAT2	seven in absentia of Arabidopsis 2
Ha412HOChr08g0328301	0.333869	4.16558	9.08223	0.00368454	0.330357	AT1G24330		ARM repeat superfamily protein
Ha412HOChr09g0402731	-0.216116	4.58254	9.0765	0.00369465	0.330395	AT4G35470	PIRL4	plant intracellular ras group-related LRR 4
Ha412HOChr07g0312841	0.325444	3.88072	9.06967	0.00370673	0.330608	AT5G27740	EMB161, EMB2775, EMB251, RFC3	ATPase family associated with various cellular activities (AAA)
Ha412HOChr05g0206301	-0.24797	4.72363	9.05589	0.00373128	0.331928	AT3G47060	ftsh7	FTSH protease 7
Ha412HOChr01g0027551	0.508478	2.07591	9.03502	0.00376875	0.332359	NA	NA	NA
Ha412HOChr15g0723641	0.518666	3.20849	9.03408	0.00377044	0.332359	AT1G20610	CYCB2;3	Cyclin B2;3
Ha412HOChr11g0503601	0.361331	5.41859	9.0315	0.00377512	0.332359	AT5G27670	HTA7	histone H2A 7
Ha412HOChr13g0598731	0.29224	3.65915	9.03148	0.00377515	0.332359	AT2G36010	E2F3, ATE2FA	E2F transcription factor 3
Ha412HOChr12g0564121	0.912039	0.272039	9.00162	0.00382956	0.336281	NA	NA	NA
Ha412HOChr09g0401931	0.400018	2.38397	8.96931	0.00388935	0.337157	AT4G19650		Mitochondrial transcription termination factor family protein
Ha412HOChr17g0811831	0.40547	3.90792	8.96561	0.00389625	0.337157	AT5G25380	CYCA2;1	cyclin a2;1
Ha412HOChr04g0179051	0.418525	3.40943	8.96269	0.00390173	0.337157	AT4G21070	ATBRCA1, BRCA1	breast cancer susceptibility1
Ha412HOChr04g0151831	-0.560759	2.97792	8.96261	0.00390188	0.337157	NA	NA	NA
Ha412HOChr08g0335461	-0.272805	3.916	8.96161	0.00390374	0.337157	AT1G68920		basic helix-loop-helix (bHLH) DNA-binding superfamily protein
Ha412HOChr06g0272761	-0.274758	5.75489	8.9566	0.00391315	0.337157	AT5G58070	ATTIL, TIL	temperature-induced lipocalin
Ha412HOChr11g0503771	2.19315	-1.25117	8.9523	0.00392122	0.337157	AT1G55020	LOX1, ATLOX1	lipoxygenase 1
Ha412HOChr13g0591641	0.275575	5.50949	8.94921	0.00392704	0.337157	AT5G52470	FIB1, FBR1, ATFIB1, ATFBR1, SKIP7	fibrillarin 1
Ha412HOChr04g0177561	-0.206811	3.67303	8.94838	0.0039286	0.337157	AT3G55600		Membrane fusion protein Use1
Ha412HOChr03g0118891	-0.852409	0.280907	8.92686	0.00396939	0.339421	NA	NA	NA
Ha412HOChr17g0812141	0.497566	3.82568	8.92083	0.0039809	0.339421	AT4G32830	AtAUR1, AUR1	ataurora1
Ha412HOChr09g0399671	0.413594	4.62073	8.91415	0.0039937	0.339421	AT5G66230		Chalcone-flavanone isomerase family protein
Ha412HOChr12g0574421	-0.639496	6.0156	8.91147	0.00399884	0.339421	AT2G23690		unknown protein; FUNCTIONS IN: molecular_function unknown; INVOLVED IN: N-terminal protein myristoylation; LOCATED IN: cellular_component unknown; EXPRESSED IN: 7 plant structures; EXPRESSED DURING: petal differentiation and expansion stage; BEST Arabidopsis thaliana protein match is: unknown protein (TAIR:AT4G37240.1); Has 243 Blast hits to 243 proteins in 15 species: Archae - 0; Bacteria - 0; M…
Ha412HOChr15g0718831	-0.753342	1.07718	8.90066	0.00401966	0.339421	AT5G11700		BEST Arabidopsis thaliana protein match is: glycine-rich protein (TAIR:AT4G32920.3); Has 8203 Blast hits to 3102 proteins in 389 species: Archae - 3; Bacteria - 5624; Metazoa - 852; Fungi - 139; Plants - 704; Viruses - 77; Other Eukaryotes - 804 (source: NCBI BLink).
Ha412HOChr15g0718831	-0.753342	1.07718	8.90066	0.00401966	0.339421	AT5G11700		LOCATED IN: vacuole; EXPRESSED IN: 24 plant structures; EXPRESSED DURING: 13 growth stages; BEST Arabidopsis thaliana protein match is: glycine-rich protein (TAIR:AT4G32920.3); Has 1807 Blast hits to 1807 proteins in 277 species: Archae - 0; Bacteria - 0; Metazoa - 736; Fungi - 347; Plants - 385; Viruses - 0; Other Eukaryotes - 339 (source: NCBI BLink).
Ha412HOChr13g0630321	-0.488921	3.14255	8.89938	0.00402212	0.339421	AT1G52640		Pentatricopeptide repeat (PPR) superfamily protein
Ha412HOChr05g0227201	0.420236	4.86366	8.89417	0.00403221	0.339421	AT1G50240	FU	Protein kinase family protein with ARM repeat domain
Ha412HOChr17g0844201	-0.520043	2.51096	8.8929	0.00403468	0.339421	AT2G42060		Cysteine/Histidine-rich C1 domain family protein
Ha412HOChr15g0694521	-0.307097	4.07288	8.8797	0.00406034	0.340739	AT5G01920	STN8	Protein kinase superfamily protein
Ha412HOChr15g0703701	-0.253887	4.89149	8.86527	0.00408861	0.341441	AT3G18770		Autophagy-related protein 13
Ha412HOChr06g0248941	0.548518	2.25584	8.86077	0.00409748	0.341441	AT4G10770	ATOPT7, OPT7	oligopeptide transporter 7
Ha412HOChr09g0409611	0.230107	4.7909	8.86011	0.00409877	0.341441	AT2G23380	CLF, ICU1, SDG1, SET1	SET domain-containing protein
Ha412HOChr13g0583551	0.798307	0.632817	8.84975	0.00411924	0.342309	NA	NA	NA
Ha412HOChr12g0560261	0.356344	5.14583	8.84238	0.00413386	0.342688	AT1G78430	RIP2	ROP interactive partner 2
Ha412HOChr10g0466691	-1.49646	-0.334751	8.83198	0.00415461	0.343572	AT4G28070		AFG1-like ATPase family protein
Ha412HOChr08g0352021	0.531107	1.0754	8.81839	0.00418186	0.344989	AT2G46560		transducin family protein / WD-40 repeat family protein
Ha412HOChr06g0268981	-0.201386	5.24362	8.81075	0.00419727	0.345423	AT2G24765	ARF3, ARL1, ATARL1	ADP-ribosylation factor 3
Ha412HOChr09g0381251	0.26012	3.42334	8.80125	0.0042165	0.345908	AT4G34960		Cyclophilin-like peptidyl-prolyl cis-trans isomerase family protein
Ha412HOChr03g0102391	-0.209666	7.41751	8.79138	0.00423659	0.345908	AT3G11340		UDP-Glycosyltransferase superfamily protein
Ha412HOChr01g0021831	0.632913	0.356026	8.78696	0.00424563	0.345908	AT5G23860	TUB8	tubulin beta 8
Ha412HOChr04g0148601	0.715633	4.36108	8.78368	0.00425233	0.345908	AT5G49290	ATRLP56, RLP56	receptor like protein 56
Ha412HOChr11g0478881	-0.283395	5.17128	8.78291	0.00425392	0.345908	AT1G34000	OHP2	one-helix protein 2
Ha412HOChr02g0050851	-0.362142	2.74333	8.77271	0.00427487	0.346041	NA	NA	NA
Ha412HOChr12g0580541	0.953554	0.229288	8.77222	0.00427587	0.346041	AT1G27880		DEAD/DEAH box RNA helicase family protein
Ha412HOChr01g0034261	0.522094	7.16001	8.73646	0.00435021	0.351169	AT3G20820		Leucine-rich repeat (LRR) family protein
Ha412HOChr09g0393841	0.394879	2.87474	8.73098	0.00436171	0.351169	AT2G40316		FUNCTIONS IN: molecular_function unknown; EXPRESSED IN: 22 plant structures; EXPRESSED DURING: 13 growth stages; CONTAINS InterPro DOMAIN/s: Autophagy-related protein 27 (InterPro:IPR018939); Has 135 Blast hits to 135 proteins in 58 species: Archae - 0; Bacteria - 0; Metazoa - 32; Fungi - 63; Plants - 31; Viruses - 0; Other Eukaryotes - 9 (source: NCBI BLink).
Ha412HOChr09g0393841	0.394879	2.87474	8.73098	0.00436171	0.351169	AT2G40316		FUNCTIONS IN: molecular_function unknown; LOCATED IN: endomembrane system; EXPRESSED IN: 22 plant structures; EXPRESSED DURING: 13 growth stages; CONTAINS InterPro DOMAIN/s: Autophagy-related protein 27 (InterPro:IPR018939); Has 138 Blast hits to 138 proteins in 57 species: Archae - 0; Bacteria - 0; Metazoa - 32; Fungi - 62; Plants - 33; Viruses - 0; Other Eukaryotes - 11 (source: NCBI BLink).
Ha412HOChr08g0331961	-3.12504	-1.74028	8.72697	0.00437016	0.351169	AT4G38460	GGR	geranylgeranyl reductase
Ha412HOChr09g0423931	0.289607	7.60874	8.71956	0.00438581	0.351268	AT1G67430		Ribosomal protein L22p/L17e family protein
Ha412HOChr15g0708771	-0.268422	4.45922	8.70736	0.00441169	0.351268	AT3G01860		unknown protein; FUNCTIONS IN: molecular_function unknown; INVOLVED IN: response to cadmium ion; EXPRESSED IN: 24 plant structures; EXPRESSED DURING: 13 growth stages; BEST Arabidopsis thaliana protein match is: unknown protein (TAIR:AT3G27210.1); Has 64 Blast hits to 64 proteins in 13 species: Archae - 0; Bacteria - 0; Metazoa - 5; Fungi - 0; Plants - 59; Viruses - 0; Other Eukaryotes - 0 (sourc…
Ha412HOChr15g0708771	-0.268422	4.45922	8.70736	0.00441169	0.351268	AT3G01860		unknown protein; FUNCTIONS IN: molecular_function unknown; INVOLVED IN: response to cadmium ion; LOCATED IN: chloroplast; EXPRESSED IN: 24 plant structures; EXPRESSED DURING: 13 growth stages; BEST Arabidopsis thaliana protein match is: unknown protein (TAIR:AT3G27210.1); Has 66 Blast hits to 66 proteins in 13 species: Archae - 0; Bacteria - 0; Metazoa - 5; Fungi - 0; Plants - 61; Viruses - 0; Ot…
Ha412HOChr06g0245441	0.363364	2.86419	8.70621	0.00441416	0.351268	AT3G49000		RNA polymerase III subunit RPC82 family protein
Ha412HOChr06g0251461	-0.872152	2.92049	8.70257	0.0044219	0.351268	NA	NA	NA
Ha412HOChr16g0754491	0.253456	5.43605	8.69001	0.00444879	0.351268	AT3G02560		Ribosomal protein S7e family protein
Ha412HOChr05g0240501	0.470623	2.52445	8.6888	0.0044514	0.351268	AT5G54840	ATSGP1, SGP1	Ras-related small GTP-binding family protein
Ha412HOChr05g0240501	0.470623	2.52445	8.6888	0.0044514	0.351268	AT5G54840	SGP1	Ras-related small GTP-binding family protein
Ha412HOChr07g0289391	-1.15342	0.0909606	8.68849	0.00445205	0.351268	AT5G23750		Remorin family protein
Ha412HOChr13g0631551	0.700022	2.0675	8.68765	0.00445387	0.351268	AT5G51560		Leucine-rich repeat protein kinase family protein
Ha412HOChr01g0029701	0.826659	0.147724	8.6803	0.00446968	0.351701	NA	NA	NA
Ha412HOChr04g0174601	0.406327	2.91066	8.67353	0.00448433	0.35204	AT2G45490	AtAUR3, AUR3	ataurora3
Ha412HOChr17g0818671	-0.206354	4.87138	8.65938	0.00451508	0.352876	AT2G21340		MATE efflux family protein
Ha412HOChr07g0287171	-0.282451	4.63406	8.6591	0.00451569	0.352876	AT3G23700		Nucleic acid-binding proteins superfamily
Ha412HOChr14g0660231	-0.415706	4.28704	8.65241	0.00453031	0.353209	AT3G58060		Cation efflux family protein
Ha412HOChr16g0772931	-0.438762	2.56581	8.64624	0.00454382	0.353453	AT5G36890	BGLU42	beta glucosidase 42
Ha412HOChr17g0820641	-0.392898	5.26044	8.64066	0.00455608	0.3536	AT1G24130		Transducin/WD40 repeat-like superfamily protein
Ha412HOChr14g0679881	-0.410164	1.69038	8.61109	0.00462169	0.35674	AT1G16670		Protein kinase superfamily protein
Ha412HOChr04g0181921	2.39584	-0.233229	8.61051	0.00462297	0.35674	AT1G53210		sodium/calcium exchanger family protein / calcium-binding EF hand family protein
Ha412HOChr05g0243301	0.254137	6.82063	8.60828	0.00462796	0.35674	AT1G43170	RP1	ribosomal protein 1
Ha412HOChr05g0243301	0.254137	6.82063	8.60828	0.00462796	0.35674	AT1G43170	ARP1, emb2207, RPL3A, RP1	ribosomal protein 1
Ha412HOChr05g0243301	0.254137	6.82063	8.60828	0.00462796	0.35674	AT1G43170	ARP1, RPL3A, RP1	ribosomal protein 1
Ha412HOChr03g0140321	-0.262417	4.69089	8.59517	0.0046574	0.357346	AT1G06130	GLX2-4	glyoxalase 2-4
Ha412HOChr11g0514791	0.524447	4.51293	8.59433	0.00465928	0.357346	AT3G23890	TOPII, ATTOPII	topoisomerase II
Ha412HOChr08g0342301	-0.318311	7.4589	8.59079	0.00466728	0.357346	AT1G75270	DHAR2	dehydroascorbate reductase 2
Ha412HOChr11g0506351	1.45065	-1.01334	8.58355	0.00468365	0.357796	AT3G06720	AT-IMP, ATKAP ALPHA, AIMP ALPHA	importin alpha isoform 1
Ha412HOChr11g0506351	1.45065	-1.01334	8.58355	0.00468365	0.357796	AT3G06720	AT-IMP, ATKAP ALPHA, AIMP ALPHA, IMPA-1, IMPA1	importin alpha isoform 1
Ha412HOChr09g0399521	-7.45277	-0.461487	8.75935	0.00471275	0.357943	AT3G26700		Protein kinase superfamily protein
Ha412HOChr06g0260841	-0.234223	3.78617	8.56468	0.00472662	0.357943	AT3G25990		Homeodomain-like superfamily protein
Ha412HOChr01g0007721	-1.40915	-0.505047	8.56427	0.00472756	0.357943	NA	NA	NA
Ha412HOChr01g0035721	-0.573429	4.58071	8.56411	0.00472792	0.357943	AT2G01820		Leucine-rich repeat protein kinase family protein
Ha412HOChr15g0693411	0.215398	5.57026	8.55966	0.00473811	0.357943	AT5G01400	ESP4	HEAT repeat-containing protein
Ha412HOChr10g0457671	-1.02876	0.626063	8.54944	0.00476162	0.35819	AT4G35470	PIRL4	plant intracellular ras group-related LRR 4
Ha412HOChr17g0830911	0.338928	4.00097	8.5463	0.00476886	0.35819	AT2G21070	FIO1	methyltransferases
Ha412HOChr01g0037211	0.679544	1.71092	8.5393	0.00478505	0.35819	AT4G14310		Transducin/WD40 repeat-like superfamily protein
Ha412HOChr12g0556811	-0.716947	0.740691	8.5385	0.00478691	0.35819	AT2G35035	URED	urease accessory protein D
Ha412HOChr05g0232741	0.469698	1.60962	8.53455	0.00479608	0.35819	AT3G54350	emb1967	Forkhead-associated (FHA) domain-containing protein
Ha412HOChr09g0429501	-0.586119	2.98282	8.53094	0.00480446	0.35819	NA	NA	NA
Ha412HOChr16g0756481	0.231653	5.0809	8.51152	0.0048499	0.360569	AT2G21440		RNA-binding (RRM/RBD/RNP motifs) family protein
Ha412HOChr15g0737881	0.38583	3.4006	8.50593	0.00486304	0.360569	AT5G16690	ORC3, ATORC3	origin recognition complex subunit 3
Ha412HOChr05g0233191	0.262982	7.08023	8.49781	0.00488222	0.360569	AT3G62870		Ribosomal protein L7Ae/L30e/S12e/Gadd45 family protein
Ha412HOChr05g0235621	0.410685	4.36033	8.49767	0.00488256	0.360569	AT5G62580		ARM repeat superfamily protein
Ha412HOChr17g0822331	0.755261	1.41782	8.49092	0.00489857	0.360569	AT4G30990		ARM repeat superfamily protein
Ha412HOChr11g0491181	0.28184	4.59553	8.49037	0.00489987	0.360569	AT2G27040	AGO4, OCP11	Argonaute family protein
Ha412HOChr11g0491181	0.28184	4.59553	8.49037	0.00489987	0.360569	AT2G27040	AGO4	Argonaute family protein
Ha412HOChr04g0188541	0.288415	6.83742	8.47836	0.00492848	0.361893	AT3G52590	UBQ1, EMB2167, ERD16, HAP4	ubiquitin extension protein 1
Ha412HOChr08g0346771	0.652874	1.33342	8.41087	0.0050926	0.37057	AT5G07670		RNI-like superfamily protein
Ha412HOChr08g0369721	0.224054	6.85302	8.40758	0.00510075	0.37057	AT5G25757		RNA polymerase I-associated factor PAF67
Ha412HOChr04g0170291	0.431391	5.83081	8.40686	0.00510252	0.37057	AT3G45850		P-loop containing nucleoside triphosphate hydrolases superfamily protein
Ha412HOChr17g0825691	0.545103	3.75106	8.40359	0.00511064	0.37057	AT5G14230		CONTAINS InterPro DOMAIN/s: Ankyrin repeat-containing domain (InterPro:IPR020683), Ankyrin repeat (InterPro:IPR002110); BEST Arabidopsis thaliana protein match is: XB3 ortholog 2 in Arabidopsis thaliana (TAIR:AT5G57740.1); Has 66374 Blast hits to 25358 proteins in 1201 species: Archae - 121; Bacteria - 8133; Metazoa - 29530; Fungi - 5885; Plants - 3349; Viruses - 785; Other Eukaryotes - 18571 (so…
Ha412HOChr06g0286131	-0.209751	4.31536	8.40096	0.00511716	0.37057	AT1G20830	MCD1	multiple chloroplast division site 1
Ha412HOChr10g0453701	0.187307	7.09374	8.39358	0.00513555	0.37057	AT3G06720	AT-IMP, ATKAP ALPHA, AIMP ALPHA	importin alpha isoform 1
Ha412HOChr10g0453701	0.187307	7.09374	8.39358	0.00513555	0.37057	AT3G06720	AT-IMP, ATKAP ALPHA, AIMP ALPHA, IMPA-1, IMPA1	importin alpha isoform 1
Ha412HOChr14g0685311	0.30532	5.50456	8.39164	0.0051404	0.37057	AT3G11964		RNA binding;RNA binding
Ha412HOChr03g0140251	0.250629	6.16912	8.38655	0.00515312	0.37057	AT1G36240		Ribosomal protein L7Ae/L30e/S12e/Gadd45 family protein
Ha412HOChr02g0063581	-0.290837	3.56931	8.38616	0.00515411	0.37057	AT1G73950		Transmembrane Fragile-X-F-associated protein
Ha412HOChr15g0703941	0.320056	6.75323	8.38564	0.00515542	0.37057	AT3G02560		Ribosomal protein S7e family protein
Ha412HOChr15g0723831	1.8051	-1.22279	8.37655	0.00517824	0.371303	NA	NA	NA
Ha412HOChr13g0603391	1.70087	-1.22929	8.37291	0.00518741	0.371303	NA	NA	NA
Ha412HOChr09g0428391	0.200963	5.13562	8.35597	0.00523031	0.372279	AT5G48120		ARM repeat superfamily protein
Ha412HOChr06g0248961	0.343711	3.67283	8.35278	0.00523845	0.372279	AT5G41970		Metal-dependent protein hydrolase
Ha412HOChr08g0359491	0.63309	1.54036	8.34756	0.00525176	0.372279	NA	NA	NA
Ha412HOChr15g0712171	0.235111	7.87565	8.34299	0.00526344	0.372279	AT5G39850		Ribosomal protein S4
Ha412HOChr03g0109541	0.640585	1.37324	8.33579	0.0052819	0.372279	AT1G10930	ATSGS1, RECQ4A, ATRECQ4A	DNA helicase (RECQl4A)
Ha412HOChr04g0168921	0.375329	4.66188	8.33502	0.0052839	0.372279	AT4G34500		Protein kinase superfamily protein
Ha412HOChr07g0306011	-0.338332	4.9839	8.33413	0.00528617	0.372279	NA	NA	NA
Ha412HOChr07g0296091	0.282816	4.82285	8.32333	0.00531403	0.372279	AT3G17340		ARM repeat superfamily protein
Ha412HOChr12g0565881	0.283777	7.85463	8.3212	0.00531954	0.372279	AT3G02560		Ribosomal protein S7e family protein
Ha412HOChr04g0197851	0.514057	5.64717	8.3211	0.00531982	0.372279	AT1G76160	sks5	SKU5 similar 5
Ha412HOChr09g0385231	0.357436	7.23428	8.32055	0.00532124	0.372279	AT3G05910		Pectinacetylesterase family protein
Ha412HOChr10g0459271	6.44857	-0.0830183	8.35681	0.00535389	0.373796	AT2G14960	GH3.1	Auxin-responsive GH3 family protein
Ha412HOChr02g0063751	-0.233106	3.28623	8.30243	0.00536839	0.374042	AT5G08560		transducin family protein / WD-40 repeat family protein
Ha412HOChr11g0479571	1.82823	-1.52399	8.29693	0.00538279	0.37428	NA	NA	NA
Ha412HOChr09g0415571	-0.376969	2.81305	8.27844	0.00543147	0.376896	AT5G52010		C2H2-like zinc finger protein
Ha412HOChr11g0502411	-0.25646	6.09879	8.26143	0.00547668	0.377145	AT3G05700		Drought-responsive family protein
Ha412HOChr10g0435381	-0.358678	5.4148	8.26138	0.00547681	0.377145	AT2G30570	PSBW	photosystem II reaction center W
Ha412HOChr04g0156251	-0.316415	2.92947	8.25641	0.00549011	0.377145	NA	NA	NA
Ha412HOChr10g0465021	0.451471	5.06242	8.25472	0.00549464	0.377145	AT5G48310		unknown protein; FUNCTIONS IN: molecular_function unknown; INVOLVED IN: biological_process unknown; LOCATED IN: cellular_component unknown; EXPRESSED IN: 18 plant structures; EXPRESSED DURING: 13 growth stages; BEST Arabidopsis thaliana protein match is: unknown protein (TAIR:AT4G24610.1).
Ha412HOChr10g0465021	0.451471	5.06242	8.25472	0.00549464	0.377145	AT5G48310		unknown protein; BEST Arabidopsis thaliana protein match is: unknown protein (TAIR:AT4G24610.1); Has 1807 Blast hits to 1807 proteins in 277 species: Archae - 0; Bacteria - 0; Metazoa - 736; Fungi - 347; Plants - 385; Viruses - 0; Other Eukaryotes - 339 (source: NCBI BLink).
Ha412HOChr15g0719181	0.306644	4.44503	8.2546	0.00549495	0.377145	AT2G34190		Xanthine/uracil permease family protein
Ha412HOChr06g0258271	-0.356255	2.61492	8.25141	0.00550349	0.377145	AT3G45900		Ribonuclease P protein subunit P38-related
Ha412HOChr12g0552751	0.351941	4.23379	8.24665	0.0055163	0.377145	AT1G20696	HMGB3, NFD3, NFD03	high mobility group B3
Ha412HOChr04g0179651	-0.174038	6.24021	8.24392	0.00552363	0.377145	AT1G30280		Chaperone DnaJ-domain superfamily protein
Ha412HOChr10g0463411	-3.945	1.9109	8.2834	0.00554676	0.377967	AT1G78600	LZF1	light-regulated zinc finger protein 1
Ha412HOChr10g0463411	-3.945	1.9109	8.2834	0.00554676	0.377967	AT1G78600	LZF1, STH3, DBB3	light-regulated zinc finger protein 1
Ha412HOChr16g0782471	0.460695	2.33051	8.22676	0.00557006	0.378094	AT1G28510		Optic atrophy 3 protein (OPA3)
Ha412HOChr12g0576321	-0.376818	6.50239	8.22648	0.00557081	0.378094	NA	NA	NA
Ha412HOChr07g0324531	-0.373916	4.26934	8.21793	0.0055941	0.378779	AT5G51180		alpha/beta-Hydrolases superfamily protein
Ha412HOChr09g0387551	-0.250713	3.38787	8.21121	0.00561249	0.378779	AT1G22040		Galactose oxidase/kelch repeat superfamily protein
Ha412HOChr01g0010761	-0.319732	7.33661	8.21019	0.00561526	0.378779	AT5G01530	LHCB4.1	light harvesting complex photosystem II
Ha412HOChr06g0264531	0.454732	4.48964	8.20651	0.00562537	0.378779	AT3G57060		binding
Ha412HOChr06g0275091	-0.373098	5.06789	8.19311	0.00566227	0.380511	AT5G49800		Polyketide cyclase/dehydrase and lipid transport superfamily protein
Ha412HOChr09g0418291	0.260631	4.81612	8.16695	0.00573507	0.384008	AT5G22790	RER1	reticulata-related 1
Ha412HOChr13g0630911	0.488841	4.69386	8.16632	0.00573685	0.384008	AT1G08560	SYP111, KN, ATSYP111	syntaxin of plants 111
Ha412HOChr03g0092081	-1.44433	-1.0111	8.15505	0.00576853	0.385372	NA	NA	NA
Ha412HOChr06g0274221	0.198137	4.91873	8.15051	0.00578132	0.38547	AT2G38550		Transmembrane proteins 14C
Ha412HOChr10g0469131	0.406471	2.40382	8.14197	0.00580551	0.385755	AT5G26180		S-adenosyl-L-methionine-dependent methyltransferases superfamily protein
Ha412HOChr12g0574441	-0.620192	2.58312	8.14101	0.00580823	0.385755	AT2G23690		unknown protein; FUNCTIONS IN: molecular_function unknown; INVOLVED IN: N-terminal protein myristoylation; LOCATED IN: cellular_component unknown; EXPRESSED IN: 7 plant structures; EXPRESSED DURING: petal differentiation and expansion stage; BEST Arabidopsis thaliana protein match is: unknown protein (TAIR:AT4G37240.1); Has 243 Blast hits to 243 proteins in 15 species: Archae - 0; Bacteria - 0; M…
Ha412HOChr15g0704671	-0.417173	4.43093	8.12806	0.00584513	0.386723	AT4G37790	HAT22	Homeobox-leucine zipper protein family
Ha412HOChr06g0265851	0.246641	5.3352	8.12793	0.00584551	0.386723	AT5G17770	ATCBR, CBR1, CBR	NADH:cytochrome B5 reductase 1
Ha412HOChr08g0333911	0.26872	3.86895	8.12021	0.00586759	0.387432	AT1G49540	ELP2, AtELP2	elongator protein 2
Ha412HOChr04g0189041	0.413439	7.55755	8.10483	0.00591191	0.389603	AT3G49210		O-acyltransferase (WSD1-like) family protein
Ha412HOChr16g0774021	0.453098	2.7527	8.08241	0.00597714	0.393141	AT5G07670		RNI-like superfamily protein
Ha412HOChr07g0326521	0.568808	1.29498	8.05845	0.00604766	0.395041	AT5G22400		Rho GTPase activating protein with PAK-box/P21-Rho-binding domain
Ha412HOChr08g0356131	0.210671	4.98884	8.05812	0.00604864	0.395041	AT2G29690	ASA2, ATHANSYNAB	anthranilate synthase 2
Ha412HOChr07g0318811	-0.541697	1.71127	8.05615	0.00605448	0.395041	AT5G15580	LNG1	longifolia1
Ha412HOChr17g0840021	0.379649	5.44486	8.05279	0.00606445	0.395041	AT1G18370	HIK, ATNACK1, NACK1	ATP binding microtubule motor family protein
Ha412HOChr04g0162051	0.302476	5.42245	8.05	0.00607274	0.395041	AT5G08020	ATRPA70B, RPA70B	RPA70-kDa subunit B
Ha412HOChr13g0599391	0.482898	3.64418	8.04273	0.00609439	0.395041	AT3G54750		unknown protein; FUNCTIONS IN: molecular_function unknown; INVOLVED IN: biological_process unknown; LOCATED IN: cellular_component unknown; EXPRESSED IN: 24 plant structures; EXPRESSED DURING: 15 growth stages.
Ha412HOChr13g0599391	0.482898	3.64418	8.04273	0.00609439	0.395041	AT3G54750		unknown protein; Has 145 Blast hits to 145 proteins in 60 species: Archae - 0; Bacteria - 0; Metazoa - 99; Fungi - 0; Plants - 40; Viruses - 0; Other Eukaryotes - 6 (source: NCBI BLink).
Ha412HOChr01g0000561	0.258361	4.63061	8.04241	0.00609535	0.395041	AT3G08640		Protein of unknown function (DUF3411)
Ha412HOChr05g0212201	-0.426574	3.58996	8.04126	0.00609879	0.395041	AT5G58070	ATTIL, TIL	temperature-induced lipocalin
Ha412HOChr10g0451591	0.490742	1.92016	8.02727	0.00614075	0.397005	AT2G20980	MCM10	minichromosome maintenance 10
Ha412HOChr04g0196561	0.241298	4.73109	8.01675	0.0061725	0.398301	AT3G10530		Transducin/WD40 repeat-like superfamily protein
Ha412HOChr09g0383381	-0.504366	4.18745	8.00058	0.00622162	0.400712	NA	NA	NA
Ha412HOChr05g0239361	0.251761	6.14727	7.9938	0.00624235	0.400745	AT1G15750	WSIP1, TPL	Transducin family protein / WD-40 repeat family protein
Ha412HOChr15g0717721	0.373464	3.60806	7.99149	0.00624942	0.400745	AT2G20000	HBT, CDC27b	CDC27 family protein
Ha412HOChr17g0838481	0.63253	0.607571	7.98888	0.00625742	0.400745	AT4G34860		Plant neutral invertase family protein
Ha412HOChr13g0631201	0.416937	3.29217	7.97983	0.00628527	0.401774	AT5G43530		Helicase protein with RING/U-box domain
Ha412HOChr12g0573711	0.726135	0.38453	7.97115	0.00631212	0.402734	AT3G19184		AP2/B3-like transcriptional factor family protein
Ha412HOChr15g0698551	0.578938	3.01854	7.95691	0.00635638	0.4048	AT1G04030		unknown protein; BEST Arabidopsis thaliana protein match is: unknown protein (TAIR:AT5G44040.1); Has 1835 Blast hits to 1511 proteins in 238 species: Archae - 7; Bacteria - 164; Metazoa - 377; Fungi - 135; Plants - 187; Viruses - 22; Other Eukaryotes - 943 (source: NCBI BLink).
Ha412HOChr03g0141391	-0.369726	4.48092	7.94282	0.00640052	0.405938	AT3G22190	IQD5	IQ-domain 5
Ha412HOChr08g0360391	-0.847319	5.26515	7.9424	0.00640184	0.405938	AT5G17050	UGT78D2	UDP-glucosyl transferase 78D2
Ha412HOChr10g0441861	0.576242	1.57578	7.93795	0.00641584	0.405938	AT1G25360		Pentatricopeptide repeat (PPR) superfamily protein
Ha412HOChr14g0659531	0.306649	4.62714	7.92508	0.00645653	0.405938	AT2G17250	EMB2762	CCAAT-binding factor
Ha412HOChr09g0428651	0.310497	3.0159	7.92476	0.00645755	0.405938	AT3G59200		F-box/RNI-like superfamily protein
Ha412HOChr17g0838941	0.473595	3.37915	7.92367	0.006461	0.405938	AT3G29090	PME31, ATPME31	pectin methylesterase 31
Ha412HOChr03g0125581	-0.252571	5.40445	7.91893	0.00647605	0.405938	NA	NA	NA
Ha412HOChr11g0488851	-0.842351	2.57544	7.91443	0.00649041	0.405938	AT1G78850		D-mannose binding lectin protein with Apple-like carbohydrate-binding domain
Ha412HOChr13g0592051	0.512003	1.41888	7.91287	0.00649537	0.405938	AT5G52220		CONTAINS InterPro DOMAIN/s: Chromosome transmission fidelity protein 8 (InterPro:IPR018607); Has 127 Blast hits to 127 proteins in 63 species: Archae - 0; Bacteria - 0; Metazoa - 70; Fungi - 17; Plants - 31; Viruses - 0; Other Eukaryotes - 9 (source: NCBI BLink).
Ha412HOChr13g0592051	0.512003	1.41888	7.91287	0.00649537	0.405938	AT5G52220		FUNCTIONS IN: molecular_function unknown; INVOLVED IN: biological_process unknown; LOCATED IN: cellular_component unknown; EXPRESSED IN: 18 plant structures; EXPRESSED DURING: 13 growth stages; CONTAINS InterPro DOMAIN/s: Chromosome transmission fidelity protein 8 (InterPro:IPR018607).
Ha412HOChr12g0569341	-0.252521	4.5433	7.91034	0.00650347	0.405938	AT2G41040		S-adenosyl-L-methionine-dependent methyltransferases superfamily protein
Ha412HOChr17g0804701	-0.235365	4.71804	7.90845	0.00650949	0.405938	AT1G63800	UBC5	ubiquitin-conjugating enzyme 5
Ha412HOChr16g0792011	0.785549	1.02911	7.90259	0.00652828	0.405938	NA	NA	NA
Ha412HOChr15g0737771	0.500819	6.89242	7.90232	0.00652913	0.405938	AT1G29660		GDSL-like Lipase/Acylhydrolase superfamily protein
Ha412HOChr16g0758741	-0.451479	5.23637	7.89585	0.00654996	0.406021	AT5G35670	iqd33	IQ-domain 33
Ha412HOChr11g0496501	0.173763	5.64193	7.8945	0.0065543	0.406021	AT2G13540	ENS, ABH1, CBP80, ATCBP80	ARM repeat superfamily protein
Ha412HOChr09g0376271	0.375635	2.78726	7.88608	0.00658147	0.406964	AT4G39980	DHS1	3-deoxy-D-arabino-heptulosonate 7-phosphate synthase 1
Ha412HOChr02g0059171	-0.416931	6.21393	7.87912	0.00660406	0.407621	AT2G26560	PLP2, PLA IIA, PLA2A	phospholipase A 2A
Ha412HOChr15g0713121	-0.230089	6.04777	7.86731	0.00664253	0.409253	AT1G60160		Potassium transporter family protein
Ha412HOChr07g0294691	-0.279171	3.815	7.86365	0.00665451	0.409253	AT4G15545		unknown protein; BEST Arabidopsis thaliana protein match is: unknown protein (TAIR:AT1G16520.1); Has 30201 Blast hits to 17322 proteins in 780 species: Archae - 12; Bacteria - 1396; Metazoa - 17338; Fungi - 3422; Plants - 5037; Viruses - 0; Other Eukaryotes - 2996 (source: NCBI BLink).
Ha412HOChr07g0304601	0.28674	5.5586	7.8586	0.00667107	0.409531	AT5G66750	DDM1, CHR01, CHR1, CHA1, SOM4, SOM1, ATDDM1	chromatin remodeling 1
Ha412HOChr09g0408151	-0.322183	4.30635	7.8525	0.00669111	0.410023	AT3G49880		glycosyl hydrolase family protein 43
Ha412HOChr06g0250371	0.303143	5.25646	7.84649	0.00671094	0.4105	AT4G02060	PRL, MCM7	Minichromosome maintenance (MCM2/3/5) family protein
Ha412HOChr06g0250371	0.303143	5.25646	7.84649	0.00671094	0.4105	AT4G02060	PRL	Minichromosome maintenance (MCM2/3/5) family protein
Ha412HOChr02g0058501	-0.745115	1.51763	7.84231	0.00672475	0.410607	NA	NA	NA
Ha412HOChr02g0083771	-0.246389	6.71469	7.83257	0.00675709	0.411153	AT1G44575	NPQ4, PSBS	Chlorophyll A-B binding family protein
Ha412HOChr04g0171291	0.420212	2.41337	7.83049	0.006764	0.411153	AT3G18110	EMB1270	Pentatricopeptide repeat (PPR) superfamily protein
Ha412HOChr09g0397931	-0.307104	3.41285	7.82873	0.00676989	0.411153	AT1G52360		Coatomer, beta' subunit
Ha412HOChr13g0604961	0.288353	3.41617	7.82414	0.00678519	0.411349	AT2G25220		Protein kinase superfamily protein
Ha412HOChr04g0168911	0.50568	2.26925	7.80999	0.00683265	0.413491	NA	NA	NA
Ha412HOChr12g0542581	-0.723954	6.57281	7.80291	0.00685655	0.414201	AT3G13750	BGAL1	beta galactosidase 1
Ha412HOChr14g0668711	0.244804	7.37514	7.79847	0.00687156	0.414373	AT5G10360	EMB3010, RPS6B	Ribosomal protein S6e
Ha412HOChr14g0668711	0.244804	7.37514	7.79847	0.00687156	0.414373	AT5G10360	EMB3010	Ribosomal protein S6e
Ha412HOChr04g0189191	-0.461347	6.0446	7.78708	0.00691025	0.41597	AT1G01360	RCAR1, PYL9	regulatory component of ABA receptor 1
Ha412HOChr02g0090231	-0.341709	5.10188	7.77417	0.00695435	0.417234	AT3G13340		Transducin/WD40 repeat-like superfamily protein
Ha412HOChr15g0703821	-0.34785	3.228	7.77377	0.00695574	0.417234	AT5G26800		FUNCTIONS IN: molecular_function unknown; INVOLVED IN: biological_process unknown; LOCATED IN: mitochondrion; CONTAINS InterPro DOMAIN/s: IGR protein motif (InterPro:IPR019083); BEST Arabidopsis thaliana protein match is: unknown protein (TAIR:AT3G05810.1); Has 1807 Blast hits to 1807 proteins in 277 species: Archae - 0; Bacteria - 0; Metazoa - 736; Fungi - 347; Plants - 385; Viruses - 0; Other E…
Ha412HOChr05g0213781	-0.325103	5.88554	7.75443	0.00702239	0.420492	AT1G06690		NAD(P)-linked oxidoreductase superfamily protein
Ha412HOChr05g0214091	0.344012	3.46416	7.74679	0.00704892	0.42134	AT5G41880	POLA3, POLA4	DNA primases;DNA primases
Ha412HOChr17g0813541	0.398284	4.14271	7.73013	0.00710711	0.421537	AT3G25980	MAD2	DNA-binding HORMA family protein
Ha412HOChr10g0462201	-1.84317	-0.278385	7.72325	0.0071313	0.421537	AT5G45400	RPA70C, ATRPA70C	Replication factor-A protein 1-related
Ha412HOChr14g0682721	0.29484	3.75567	7.72189	0.00713609	0.421537	AT5G04520		Protein of unknown function DUF455
Ha412HOChr16g0755091	-0.189299	6.90073	7.72027	0.00714179	0.421537	AT5G50000		Protein kinase superfamily protein
Ha412HOChr15g0741901	0.417628	3.21984	7.71982	0.00714337	0.421537	AT5G56350		Pyruvate kinase family protein
Ha412HOChr14g0659121	-0.232636	5.82704	7.71899	0.00714632	0.421537	AT4G25650	ACD1-LIKE, PTC52, TIC55-IV	ACD1-like
Ha412HOChr10g0462591	-0.150705	5.21365	7.71862	0.00714763	0.421537	AT3G15090		GroES-like zinc-binding alcohol dehydrogenase family protein
Ha412HOChr05g0245031	0.455542	3.61398	7.71662	0.00715467	0.421537	AT1G59540	ZCF125	P-loop containing nucleoside triphosphate hydrolases superfamily protein
Ha412HOChr06g0268471	-0.352444	4.05427	7.71079	0.00717531	0.421537	AT4G29890		choline monooxygenase, putative (CMO-like)
Ha412HOChr15g0745581	0.315887	2.53662	7.71061	0.00717594	0.421537	AT3G07630	ADT2	arogenate dehydratase 2
Ha412HOChr01g0034931	0.197665	5.8636	7.70629	0.00719127	0.421582	AT5G19820	emb2734	ARM repeat superfamily protein
Ha412HOChr15g0725771	-0.1858	4.84766	7.70343	0.00720145	0.421582	AT1G54520		unknown protein; FUNCTIONS IN: molecular_function unknown; INVOLVED IN: biological_process unknown; LOCATED IN: chloroplast; EXPRESSED IN: 24 plant structures; EXPRESSED DURING: 15 growth stages; CONTAINS InterPro DOMAIN/s: Protein of unknown function DUF1517 (InterPro:IPR010903); Has 276 Blast hits to 275 proteins in 83 species: Archae - 0; Bacteria - 108; Metazoa - 6; Fungi - 0; Plants - 113; V…
Ha412HOChr04g0185541	0.412351	3.21996	7.6911	0.00724545	0.42259	AT4G14920		Acyl-CoA N-acyltransferase with RING/FYVE/PHD-type zinc finger protein
Ha412HOChr01g0029011	-0.83639	1.1456	7.68968	0.00725052	0.42259	AT4G25300		2-oxoglutarate (2OG) and Fe(II)-dependent oxygenase superfamily protein
Ha412HOChr13g0593151	-0.621638	2.23977	7.6872	0.00725943	0.42259	AT3G61460	BRH1	brassinosteroid-responsive RING-H2
Ha412HOChr06g0266351	-0.224272	3.78126	7.68439	0.00726951	0.42259	AT3G56850	AREB3, DPBF3	ABA-responsive element binding protein 3
Ha412HOChr06g0279241	0.498973	2.38257	7.67513	0.00730286	0.42259	AT1G54385		ARM repeat superfamily protein
Ha412HOChr07g0318491	-0.348712	3.31119	7.67451	0.0073051	0.42259	AT3G29170		Eukaryotic protein of unknown function (DUF872)
Ha412HOChr09g0428881	0.24588	4.08333	7.6744	0.00730549	0.42259	AT3G21290		dentin sialophosphoprotein-related
Ha412HOChr06g0263301	0.41457	4.35899	7.6641	0.00734277	0.423496	AT2G36200		P-loop containing nucleoside triphosphate hydrolases superfamily protein
Ha412HOChr10g0464171	0.247895	7.62648	7.65993	0.00735794	0.423496	AT3G13580		Ribosomal protein L30/L7 family protein
Ha412HOChr11g0501641	0.28558	5.37496	7.65979	0.00735845	0.423496	AT5G49160	MET1, MET2, METI, DDM2, DMT01, DMT1	methyltransferase 1
Ha412HOChr09g0387351	0.635722	1.34297	7.64849	0.00739967	0.424901	AT3G02230	RGP1, ATRGP1	reversibly glycosylated polypeptide 1
Ha412HOChr16g0799541	-0.193792	4.88243	7.64627	0.0074078	0.424901	AT3G02600	LPP3, ATLPP3	lipid phosphate phosphatase 3
Ha412HOChr09g0416701	0.351043	4.33317	7.63772	0.00743923	0.425987	AT4G33400		Vacuolar import/degradation, Vid27-related protein
Ha412HOChr16g0758911	0.712662	1.53804	7.62888	0.00747182	0.427135	AT3G52140		tetratricopeptide repeat (TPR)-containing protein
Ha412HOChr15g0698911	-0.23754	3.97881	7.61957	0.00750631	0.428328	AT4G28740		FUNCTIONS IN: molecular_function unknown; INVOLVED IN: biological_process unknown; LOCATED IN: chloroplast; EXPRESSED IN: 21 plant structures; EXPRESSED DURING: 13 growth stages; CONTAINS InterPro DOMAIN/s: Protein of unknown function DUF3493 (InterPro:IPR021883); BEST Arabidopsis thaliana protein match is: tetratricopeptide repeat (TPR)-containing protein (TAIR:AT1G02910.1); Has 30201 Blast hits…
Ha412HOChr05g0236821	-0.488867	4.37189	7.61648	0.00751783	0.428328	AT1G67750		Pectate lyase family protein
Ha412HOChr01g0044251	0.617637	1.19091	7.60934	0.00754444	0.429126	AT3G14470		NB-ARC domain-containing disease resistance protein
Ha412HOChr13g0600691	0.355492	8.37878	7.60179	0.0075727	0.429913	AT3G09200		Ribosomal protein L10 family protein
Ha412HOChr08g0337621	-0.237891	7.12303	7.59891	0.00758351	0.429913	AT4G35090	CAT2	catalase 2
Ha412HOChr05g0210051	-1.45914	0.483231	7.58985	0.00761762	0.431129	AT4G30410		sequence-specific DNA binding transcription factors
Ha412HOChr16g0780621	0.735753	0.620529	7.58553	0.00763394	0.431337	AT1G55890		Tetratricopeptide repeat (TPR)-like superfamily protein
Ha412HOChr16g0789361	-5.12223	-1.06289	7.62201	0.00765182	0.431631	AT3G60860		SEC7-like guanine nucleotide exchange family protein
Ha412HOChr17g0812111	-0.142178	7.03431	7.57728	0.00766522	0.431672	AT2G25910		3'-5' exonuclease domain-containing protein / K homology domain-containing protein / KH domain-containing protein
Ha412HOChr02g0082751	-0.328947	4.16138	7.56339	0.00771817	0.433305	AT3G12620		Protein phosphatase 2C family protein
Ha412HOChr06g0282261	0.283024	8.16875	7.563	0.00771965	0.433305	AT3G09200		Ribosomal protein L10 family protein
Ha412HOChr02g0083201	0.352312	3.91642	7.55616	0.00774588	0.433492	AT1G06720		P-loop containing nucleoside triphosphate hydrolases superfamily protein
Ha412HOChr16g0767261	0.200402	5.73423	7.54775	0.00777821	0.433492	AT1G80560	ATIMD2, IMD2	isopropylmalate dehydrogenase 2
Ha412HOChr02g0049991	0.429642	5.26699	7.5472	0.00778034	0.433492	AT3G15550		unknown protein; Has 25732 Blast hits to 16979 proteins in 961 species: Archae - 144; Bacteria - 1801; Metazoa - 12681; Fungi - 1868; Plants - 912; Viruses - 94; Other Eukaryotes - 8232 (source: NCBI BLink).
Ha412HOChr03g0102731	0.294239	3.46954	7.54457	0.0077905	0.433492	AT5G57120		FUNCTIONS IN: molecular_function unknown; INVOLVED IN: biological_process unknown; LOCATED IN: nucleolus; EXPRESSED IN: 21 plant structures; EXPRESSED DURING: 13 growth stages; CONTAINS InterPro DOMAIN/s: LisH dimerisation motif (InterPro:IPR006594), SRP40, C-terminal (InterPro:IPR007718); Has 101969 Blast hits to 55488 proteins in 2506 species: Archae - 424; Bacteria - 13843; Metazoa - 37674; Fu…
Ha412HOChr05g0244611	0.39778	5.16782	7.53774	0.00781694	0.433492	AT5G60930		P-loop containing nucleoside triphosphate hydrolases superfamily protein
Ha412HOChr11g0495081	1.06941	0.272688	7.53712	0.00781932	0.433492	AT5G66520		Tetratricopeptide repeat (TPR)-like superfamily protein
Ha412HOChr11g0504891	-0.154032	5.14372	7.53193	0.00783948	0.433492	AT2G28800	ALB3	63 kDa inner membrane family protein
Ha412HOChr17g0813411	-0.280717	3.51588	7.53059	0.00784469	0.433492	NA	NA	NA
Ha412HOChr10g0443051	0.612431	1.35827	7.52938	0.00784942	0.433492	AT2G13600		Pentatricopeptide repeat (PPR) superfamily protein
Ha412HOChr12g0551301	-0.509163	2.14457	7.52113	0.00788163	0.433492	AT3G14690	CYP72A15	cytochrome P450, family 72, subfamily A, polypeptide 15
Ha412HOChr08g0361801	-0.251518	8.30973	7.5169	0.00789818	0.433492	AT1G54290		Translation initiation factor SUI1 family protein
Ha412HOChr09g0384911	-5.20068	-1.98884	7.55736	0.00789859	0.433492	AT5G26170	WRKY50, ATWRKY50	WRKY DNA-binding protein 50
Ha412HOChr06g0255971	0.201611	5.28835	7.51655	0.00789953	0.433492	AT1G51980		Insulinase (Peptidase family M16) protein
Ha412HOChr04g0180631	-0.680071	2.42623	7.51615	0.00790111	0.433492	AT1G29750	RKF1	receptor-like kinase in flowers 1
Ha412HOChr03g0115741	0.279864	4.86727	7.5128	0.00791425	0.433515	AT2G16370	THY-1	thymidylate synthase 1
Ha412HOChr07g0320131	0.255223	7.39033	7.50505	0.00794476	0.434488	AT2G39460	ATRPL23A, RPL23A, RPL23AA	ribosomal protein L23AA
Ha412HOChr16g0800001	-0.615179	5.19577	7.50106	0.00796053	0.434653	AT1G68570		Major facilitator superfamily protein
Ha412HOChr04g0191871	-1.0191	-0.463342	7.49449	0.00798651	0.435373	NA	NA	NA
Ha412HOChr02g0067051	0.370895	3.70699	7.4875	0.00801429	0.436034	AT5G02370		ATP binding microtubule motor family protein
Ha412HOChr17g0815061	-0.200186	5.40779	7.4838	0.00802902	0.436034	AT3G19990		unknown protein; INVOLVED IN: biological_process unknown; LOCATED IN: chloroplast stroma, chloroplast; EXPRESSED IN: 23 plant structures; EXPRESSED DURING: 13 growth stages; Has 118 Blast hits to 118 proteins in 41 species: Archae - 0; Bacteria - 42; Metazoa - 0; Fungi - 0; Plants - 56; Viruses - 0; Other Eukaryotes - 20 (source: NCBI BLink).
Ha412HOChr10g0450141	0.341704	5.02384	7.4818	0.00803702	0.436034	AT4G33270	CDC20.1	Transducin family protein / WD-40 repeat family protein
Ha412HOChr16g0803821	-0.366288	2.82346	7.47641	0.00805858	0.436508	AT3G02850	SKOR	STELAR K+ outward rectifier
Ha412HOChr15g0713801	0.895173	-0.267573	7.47078	0.00808115	0.437036	AT1G53470	MSL4	mechanosensitive channel of small conductance-like 4
Ha412HOChr10g0476621	-0.235064	5.31048	7.46322	0.00811153	0.437626	AT3G24503	ALDH2C4, ALDH1A, REF1	aldehyde dehydrogenase 2C4
Ha412HOChr13g0629211	0.444985	1.57565	7.46168	0.00811774	0.437626	AT3G14470		NB-ARC domain-containing disease resistance protein
Ha412HOChr11g0493631	1.31578	-0.153492	7.45156	0.00815869	0.439139	AT5G55180		O-Glycosyl hydrolases family 17 protein
Ha412HOChr09g0398221	-0.179509	5.75538	7.43732	0.00821665	0.441561	AT3G27390		unknown protein; FUNCTIONS IN: molecular_function unknown; INVOLVED IN: biological_process unknown; LOCATED IN: plasma membrane; EXPRESSED IN: 23 plant structures; EXPRESSED DURING: 13 growth stages; BEST Arabidopsis thaliana protein match is: unknown protein (TAIR:AT5G40640.1); Has 101 Blast hits to 99 proteins in 12 species: Archae - 0; Bacteria - 0; Metazoa - 0; Fungi - 0; Plants - 101; Viruse…
Ha412HOChr09g0413731	-0.283152	5.51753	7.43071	0.00824372	0.441647	AT1G69780	ATHB13	Homeobox-leucine zipper protein family
Ha412HOChr11g0482511	-0.626819	0.562709	7.42615	0.00826242	0.441647	AT5G17460		unknown protein; FUNCTIONS IN: molecular_function unknown; INVOLVED IN: response to salt stress; LOCATED IN: mitochondrion; Has 30201 Blast hits to 17322 proteins in 780 species: Archae - 12; Bacteria - 1396; Metazoa - 17338; Fungi - 3422; Plants - 5037; Viruses - 0; Other Eukaryotes - 2996 (source: NCBI BLink).
Ha412HOChr11g0482511	-0.626819	0.562709	7.42615	0.00826242	0.441647	AT5G17460		unknown protein; FUNCTIONS IN: molecular_function unknown; INVOLVED IN: response to salt stress.
Ha412HOChr08g0352231	-0.329949	4.48139	7.42123	0.00828269	0.441647	AT1G73680	ALPHA DOX2	alpha dioxygenase
Ha412HOChr16g0768511	0.311513	3.55395	7.41722	0.0082992	0.441647	NA	NA	NA
Ha412HOChr08g0354601	0.255302	7.08667	7.41721	0.00829925	0.441647	AT5G59850		Ribosomal protein S8 family protein
Ha412HOChr13g0624831	1.55769	-0.0317985	7.4158	0.00830509	0.441647	AT1G12700		ATP binding;nucleic acid binding;helicases
Ha412HOChr14g0681981	-2.0864	-1.47488	7.41485	0.008309	0.441647	NA	NA	NA
Ha412HOChr04g0185551	0.198312	7.43177	7.40346	0.00835622	0.442349	AT4G09800	RPS18C	S18 ribosomal protein
Ha412HOChr03g0107141	-0.300642	4.19876	7.40239	0.00836069	0.442349	AT1G09190		Tetratricopeptide repeat (TPR)-like superfamily protein
Ha412HOChr06g0259761	-0.408518	2.13996	7.40045	0.00836876	0.442349	AT1G80290		Nucleotide-diphospho-sugar transferases superfamily protein
Ha412HOChr08g0326911	0.461709	4.63289	7.39916	0.00837414	0.442349	AT1G23790		Plant protein of unknown function (DUF936)
Ha412HOChr13g0626201	0.674198	3.81016	7.3799	0.00845482	0.44592	AT3G26040		HXXXD-type acyl-transferase family protein
Ha412HOChr17g0855451	-0.340862	3.61481	7.36992	0.00849692	0.446839	AT5G13110	G6PD2	glucose-6-phosphate dehydrogenase 2
Ha412HOChr08g0367721	0.455904	2.84341	7.36955	0.00849849	0.446839	AT5G07810		SNF2 domain-containing protein / helicase domain-containing protein / HNH endonuclease domain-containing protein
Ha412HOChr07g0286731	0.373005	2.72695	7.35699	0.00855185	0.447782	AT1G04900		Protein of unknown function (DUF185)
Ha412HOChr07g0304381	-0.592184	2.04757	7.35364	0.00856613	0.447782	AT3G50930	BCS1	cytochrome BC1 synthesis
Ha412HOChr12g0559151	0.255298	4.23384	7.35222	0.00857222	0.447782	AT5G11860	SSP5	SCP1-like small phosphatase 5
Ha412HOChr12g0559151	0.255298	4.23384	7.35222	0.00857222	0.447782	AT5G11860		SCP1-like small phosphatase 5
Ha412HOChr07g0309631	-0.153837	6.00824	7.35017	0.00858095	0.447782	AT3G10640	VPS60.1	SNF7 family protein
Ha412HOChr12g0576721	-0.486441	1.68025	7.34884	0.00858665	0.447782	AT1G12170		F-box family protein
Ha412HOChr07g0290541	0.436139	2.75816	7.34683	0.00859527	0.447782	AT4G11990		Cell cycle regulated microtubule associated protein
Ha412HOChr06g0266411	-1.14942	-0.303709	7.34337	0.00861009	0.447869	AT1G19230		Riboflavin synthase-like superfamily protein
Ha412HOChr10g0478361	0.961285	4.06271	7.33849	0.00863104	0.448275	AT5G20630	GLP3, GLP3A, GLP3B, ATGER3, GER3	germin 3
Ha412HOChr15g0697431	0.311225	4.04066	7.33036	0.00866613	0.449412	AT5G14050		Transducin/WD40 repeat-like superfamily protein
Ha412HOChr10g0457181	-0.458993	3.45069	7.32709	0.00868024	0.44946	AT2G36690		2-oxoglutarate (2OG) and Fe(II)-dependent oxygenase superfamily protein
Ha412HOChr15g0730171	0.30863	5.11602	7.32074	0.00870781	0.450203	AT4G25340	FKBP53, ATFKBP53	FK506 BINDING PROTEIN 53
Ha412HOChr15g0730171	0.30863	5.11602	7.32074	0.00870781	0.450203	AT4G25340	FKBP53	FK506 BINDING PROTEIN 53
Ha412HOChr16g0752081	0.534339	2.35534	7.31532	0.00873135	0.450574	AT5G35520	MIS12, ATMIS12	minichromosome instability 12 (mis12)-like
Ha412HOChr14g0687061	-0.4843	3.34636	7.31301	0.00874144	0.450574	AT5G28500		unknown protein; FUNCTIONS IN: molecular_function unknown; INVOLVED IN: biological_process unknown; LOCATED IN: chloroplast stroma, chloroplast; EXPRESSED IN: 23 plant structures; EXPRESSED DURING: 13 growth stages; BEST Arabidopsis thaliana protein match is: unknown protein (TAIR:AT3G04550.1); Has 109 Blast hits to 109 proteins in 49 species: Archae - 0; Bacteria - 67; Metazoa - 0; Fungi - 0; Pl…
Ha412HOChr14g0687061	-0.4843	3.34636	7.31301	0.00874144	0.450574	AT5G28500		unknown protein; BEST Arabidopsis thaliana protein match is: unknown protein (TAIR:AT3G04550.1).
Ha412HOChr15g0738361	0.702342	0.981419	7.29634	0.00881445	0.45345	AT2G40290		Eukaryotic translation initiation factor 2 subunit 1
Ha412HOChr14g0677831	0.238	3.97651	7.29006	0.00884208	0.45345	AT4G27490		3'-5'-exoribonuclease family protein
Ha412HOChr06g0250091	0.396182	4.88968	7.28612	0.00885949	0.45345	AT4G02290	AtGH9B13, GH9B13	glycosyl hydrolase 9B13
Ha412HOChr13g0621911	0.425736	2.581	7.28602	0.00885996	0.45345	AT4G23060	IQD22	IQ-domain 22
Ha412HOChr17g0811251	-2.22263	-0.646713	7.28515	0.00886378	0.45345	AT3G13790	ATBFRUCT1	Glycosyl hydrolases family 32 protein
Ha412HOChr17g0811251	-2.22263	-0.646713	7.28515	0.00886378	0.45345	AT3G13790	ATCWINV1, ATBFRUCT1	Glycosyl hydrolases family 32 protein
Ha412HOChr06g0245451	0.266103	7.48531	7.28081	0.00888301	0.453753	AT3G05560		Ribosomal L22e protein family
Ha412HOChr04g0188951	-0.269182	5.77233	7.27447	0.00891119	0.454511	AT3G61790		Protein with RING/U-box and TRAF-like domains
Ha412HOChr01g0017161	-6.03432	-1.24027	7.30893	0.00892761	0.454653	AT2G29500		HSP20-like chaperones superfamily protein
Ha412HOChr06g0264781	-0.36874	2.3336	7.26562	0.00895068	0.454653	AT5G04160		Nucleotide-sugar transporter family protein
Ha412HOChr13g0591791	-0.467131	3.49016	7.26479	0.00895436	0.454653	AT5G52420		unknown protein; FUNCTIONS IN: molecular_function unknown; INVOLVED IN: biological_process unknown; LOCATED IN: endoplasmic reticulum; EXPRESSED IN: 24 plant structures; EXPRESSED DURING: 13 growth stages; BEST Arabidopsis thaliana protein match is: unknown protein (TAIR:AT5G23920.1); Has 30201 Blast hits to 17322 proteins in 780 species: Archae - 12; Bacteria - 1396; Metazoa - 17338; Fungi - 342…
Ha412HOChr01g0017211	-0.291453	3.60858	7.26189	0.00896736	0.454653	AT5G59250		Major facilitator superfamily protein
Ha412HOChr02g0085351	2.14834	-1.67658	7.25109	0.00901586	0.456315	AT2G23100		Cysteine/Histidine-rich C1 domain family protein
Ha412HOChr12g0567731	-0.151027	6.84287	7.24303	0.00905222	0.456315	AT3G10410	SCPL49, CPY	SERINE CARBOXYPEPTIDASE-LIKE 49
Ha412HOChr07g0323411	-1.48147	-1.16413	7.24098	0.00906152	0.456315	AT1G45249	ABF2, AREB1, ATAREB1	abscisic acid responsive elements-binding factor 2
Ha412HOChr07g0323411	-1.48147	-1.16413	7.24098	0.00906152	0.456315	AT1G45249	ABF2	abscisic acid responsive elements-binding factor 2
Ha412HOChr10g0457301	0.206323	5.19501	7.24013	0.00906535	0.456315	AT4G30800		Nucleic acid-binding, OB-fold-like protein
Ha412HOChr10g0472671	-0.235701	4.99061	7.23601	0.00908406	0.456315	AT1G73885		unknown protein; FUNCTIONS IN: molecular_function unknown; INVOLVED IN: biological_process unknown; LOCATED IN: chloroplast thylakoid membrane, chloroplast; Has 37 Blast hits to 37 proteins in 13 species: Archae - 0; Bacteria - 0; Metazoa - 0; Fungi - 0; Plants - 37; Viruses - 0; Other Eukaryotes - 0 (source: NCBI BLink).
Ha412HOChr03g0104731	-0.357081	3.48769	7.23372	0.00909444	0.456315	NA	NA	NA
Ha412HOChr07g0322131	-0.283697	3.97418	7.23224	0.0091012	0.456315	AT2G39940	COI1	RNI-like superfamily protein
Ha412HOChr16g0793781	2.67208	1.1509	7.23032	0.00910995	0.456315	NA	NA	NA
Ha412HOChr11g0504831	0.276339	5.39319	7.22704	0.00912487	0.456315	AT5G59850		Ribosomal protein S8 family protein
Ha412HOChr01g0000811	-0.171064	5.54114	7.22503	0.00913406	0.456315	AT5G01020		Protein kinase superfamily protein
Ha412HOChr10g0446051	-0.176945	4.73641	7.20414	0.00922996	0.460084	AT3G57550	AGK2, GK-2	guanylate kinase
Ha412HOChr04g0184061	0.247798	6.8074	7.20272	0.00923652	0.460084	AT5G27850		Ribosomal protein L18e/L15 superfamily protein
Ha412HOChr04g0176621	-0.162512	7.05309	7.19744	0.00926098	0.460107	AT4G28540	CKL6, PAPK1	casein kinase I-like 6
Ha412HOChr10g0475451	0.402544	3.26563	7.19679	0.009264	0.460107	AT1G04870	PRMT10, ATPRMT10	protein arginine methyltransferase 10
Ha412HOChr08g0353331	0.320915	4.80457	7.19294	0.00928182	0.460321	AT4G15790		unknown protein; INVOLVED IN: biological_process unknown; LOCATED IN: chloroplast; EXPRESSED IN: 21 plant structures; EXPRESSED DURING: 13 growth stages; Has 411 Blast hits to 380 proteins in 121 species: Archae - 4; Bacteria - 107; Metazoa - 85; Fungi - 29; Plants - 59; Viruses - 0; Other Eukaryotes - 127 (source: NCBI BLink).
Ha412HOChr15g0700451	0.991042	-0.0912884	7.18652	0.00931169	0.460552	NA	NA	NA
Ha412HOChr03g0101971	0.942023	0.554366	7.18376	0.00932457	0.460552	AT5G57390	AIL5, CHO1, EMK	AINTEGUMENTA-like 5
Ha412HOChr15g0722751	-0.357383	3.48267	7.18047	0.00933992	0.460552	AT2G17972		unknown protein; FUNCTIONS IN: molecular_function unknown; INVOLVED IN: biological_process unknown; LOCATED IN: chloroplast thylakoid membrane, chloroplast; EXPRESSED IN: 22 plant structures; EXPRESSED DURING: 14 growth stages; Has 34 Blast hits to 34 proteins in 17 species: Archae - 0; Bacteria - 0; Metazoa - 0; Fungi - 0; Plants - 34; Viruses - 0; Other Eukaryotes - 0 (source: NCBI BLink).
Ha412HOChr11g0480211	0.194171	5.13183	7.18034	0.00934053	0.460552	AT2G19540		Transducin family protein / WD-40 repeat family protein
Ha412HOChr14g0669491	-0.234412	6.75366	7.17208	0.00937926	0.461793	AT5G27320	ATGID1C, GID1C	alpha/beta-Hydrolases superfamily protein
Ha412HOChr10g0433601	0.912449	5.31591	7.16401	0.00941724	0.462468	NA	NA	NA
Ha412HOChr15g0707661	-0.392284	4.07741	7.1634	0.00942011	0.462468	AT3G28180	ATCSLC04, CSLC04, ATCSLC4, CSLC4	Cellulose-synthase-like C4
Ha412HOChr03g0118361	0.21422	7.17498	7.1597	0.00943759	0.462517	AT3G13580		Ribosomal protein L30/L7 family protein
Ha412HOChr14g0678311	0.351487	4.74646	7.15744	0.00944827	0.462517	AT5G13490	AAC2	ADP/ATP carrier 2
Ha412HOChr06g0245151	0.423264	2.37294	7.15454	0.00946201	0.462525	AT1G02970	WEE1, ATWEE1	WEE1 kinase homolog
Ha412HOChr15g0723361	-2.26637	-1.07749	7.15082	0.00947965	0.462569	AT2G17080		Arabidopsis protein of unknown function (DUF241)
Ha412HOChr14g0639731	-0.358344	3.22359	7.14863	0.00949006	0.462569	AT1G65295		unknown protein; LOCATED IN: endomembrane system; EXPRESSED IN: 22 plant structures; EXPRESSED DURING: 13 growth stages; BEST Arabidopsis thaliana protein match is: unknown protein (TAIR:AT5G01015.1); Has 90 Blast hits to 90 proteins in 15 species: Archae - 0; Bacteria - 0; Metazoa - 0; Fungi - 0; Plants - 90; Viruses - 0; Other Eukaryotes - 0 (source: NCBI BLink).
Ha412HOChr12g0537821	0.583442	1.23652	7.14206	0.00952133	0.462671	AT3G24515	UBC37	ubiquitin-conjugating enzyme 37
Ha412HOChr13g0607211	-0.270357	3.40442	7.13972	0.00953252	0.462671	AT5G52030		TraB family protein
Ha412HOChr14g0687861	0.304076	4.54049	7.13509	0.00955463	0.462671	AT5G05560	EMB2771	E3 ubiquitin ligase, putative
Ha412HOChr06g0263901	0.237007	8.25704	7.13411	0.00955934	0.462671	AT1G58684		Ribosomal protein S5 family protein
Ha412HOChr14g0674171	4.52501	-0.381297	7.17079	0.00956005	0.462671	AT3G28345		ABC transporter family protein
Ha412HOChr13g0593161	-0.712828	1.6907	7.12668	0.009595	0.462701	AT3G61460	BRH1	brassinosteroid-responsive RING-H2
Ha412HOChr14g0681631	-0.269498	4.39114	7.12243	0.00961548	0.462701	AT3G10640	VPS60.1	SNF7 family protein
Ha412HOChr17g0807491	-0.322408	3.34091	7.12202	0.00961746	0.462701	AT3G02910		AIG2-like (avirulence induced gene) family protein
Ha412HOChr05g0235331	0.299401	5.26283	7.11886	0.00963269	0.462701	AT5G62550		unknown protein; FUNCTIONS IN: molecular_function unknown; INVOLVED IN: biological_process unknown; LOCATED IN: plasma membrane; EXPRESSED IN: 17 plant structures; EXPRESSED DURING: 9 growth stages; Has 14949 Blast hits to 9947 proteins in 971 species: Archae - 43; Bacteria - 3248; Metazoa - 4424; Fungi - 1542; Plants - 562; Viruses - 55; Other Eukaryotes - 5075 (source: NCBI BLink).
Ha412HOChr06g0247011	0.21743	4.18952	7.11573	0.0096478	0.462701	AT1G63160	RFC2	replication factor C 2
Ha412HOChr06g0245111	0.794916	0.157455	7.11322	0.00965996	0.462701	AT1G03365		RING/U-box superfamily protein
Ha412HOChr11g0500731	0.307852	6.14324	7.11306	0.00966073	0.462701	AT1G61580	RPL3B, ARP2	R-protein L3 B
Ha412HOChr07g0316771	0.446206	1.83149	7.11057	0.00967284	0.462701	AT3G01600	anac044, NAC044	NAC domain containing protein 44
Ha412HOChr11g0479951	-1.76354	-1.21344	7.10768	0.00968684	0.462701	AT3G01610	CDC48C, emb1354	cell division cycle 48C
Ha412HOChr15g0714991	0.526871	1.80361	7.10313	0.00970899	0.462701	AT4G38900		Basic-leucine zipper (bZIP) transcription factor family protein
Ha412HOChr04g0159101	-6.25228	-2.21725	7.38395	0.00971262	0.462701	AT5G42650	AOS, CYP74A, DDE2	allene oxide synthase
Ha412HOChr12g0544951	-1.28024	-0.260924	7.10012	0.00972363	0.462701	NA	NA	NA
Ha412HOChr02g0088331	0.273239	4.75979	7.0883	0.00978146	0.464803	AT2G18220		Noc2p family
Ha412HOChr17g0855801	0.457084	3.32148	7.08087	0.00981799	0.46589	AT3G26050		TPX2 (targeting protein for Xklp2) protein family
Ha412HOChr17g0806561	0.440477	4.56742	7.06947	0.00987434	0.467263	AT4G23800		HMG (high mobility group) box protein
Ha412HOChr10g0455001	0.476682	3.64846	7.06947	0.00987436	0.467263	AT1G10930	ATSGS1, RECQ4A, ATRECQ4A	DNA helicase (RECQl4A)
Ha412HOChr05g0217371	0.453373	4.29777	7.05494	0.00994665	0.468305	AT4G28230		unknown protein; Has 444 Blast hits to 358 proteins in 107 species: Archae - 0; Bacteria - 20; Metazoa - 179; Fungi - 26; Plants - 38; Viruses - 2; Other Eukaryotes - 179 (source: NCBI BLink).
Ha412HOChr03g0136141	0.262093	3.81095	7.0506	0.00996835	0.468305	AT2G47420		Ribosomal RNA adenine dimethylase family protein
Ha412HOChr11g0485911	-0.212192	6.21919	7.04366	0.0100032	0.468305	AT5G35790	G6PD1	glucose-6-phosphate dehydrogenase 1
Ha412HOChr06g0281011	-0.237519	4.22819	7.04108	0.0100161	0.468305	AT3G18040	MPK9	MAP kinase 9
Ha412HOChr11g0531421	1.26645	-1.20101	7.04103	0.0100164	0.468305	AT5G59700		Protein kinase superfamily protein
Ha412HOChr08g0345261	-0.215869	4.10962	7.04025	0.0100203	0.468305	AT3G10970		Haloacid dehalogenase-like hydrolase (HAD) superfamily protein
Ha412HOChr13g0618011	0.38116	4.20973	7.04012	0.010021	0.468305	AT4G31890		ARM repeat superfamily protein
Ha412HOChr02g0073771	-0.174801	4.96361	7.03583	0.0100426	0.468305	AT5G49650	XK-2, XK2	xylulose kinase-2
Ha412HOChr14g0685191	0.245547	6.98286	7.03527	0.0100454	0.468305	AT3G55280	RPL23AB	ribosomal protein L23AB
Ha412HOChr15g0710591	-0.22709	4.09099	7.03413	0.0100512	0.468305	AT1G14030		Rubisco methyltransferase family protein
Ha412HOChr08g0354441	0.381677	6.59685	7.03015	0.0100713	0.468305	AT5G02560	HTA12	histone H2A 12
Ha412HOChr06g0262651	-0.674947	0.448887	7.02708	0.0100868	0.468305	AT1G10870	AGD4	ARF-GAP domain 4
Ha412HOChr12g0578821	-0.514003	3.78849	7.0268	0.0100882	0.468305	AT1G24130		Transducin/WD40 repeat-like superfamily protein
Ha412HOChr14g0677781	-0.248178	6.26456	7.02378	0.0101036	0.468305	AT5G60710		Zinc finger (C3HC4-type RING finger) family protein
Ha412HOChr15g0719701	-0.75937	0.473211	7.02033	0.0101211	0.468305	NA	NA	NA
Ha412HOChr15g0739841	-0.209749	4.70796	7.01997	0.0101229	0.468305	AT1G53510	ATMPK18, MPK18	mitogen-activated protein kinase 18
Ha412HOChr11g0511301	0.250299	5.03839	7.01858	0.01013	0.468305	AT4G02930		GTP binding Elongation factor Tu family protein
Ha412HOChr16g0747091	0.217972	7.15654	7.00004	0.0102249	0.470448	AT1G67430		Ribosomal protein L22p/L17e family protein
Ha412HOChr02g0050691	0.237864	5.4647	6.99987	0.0102258	0.470448	AT1G80680	SAR3, MOS3, PRE, NUP96	SUPPRESSOR OF AUXIN RESISTANCE 3
Ha412HOChr09g0404991	0.244662	8.82817	6.9995	0.0102277	0.470448	AT4G36360	BGAL3	beta-galactosidase 3
Ha412HOChr11g0523281	-0.401408	2.40127	6.99873	0.0102316	0.470448	AT5G22875		unknown protein; FUNCTIONS IN: molecular_function unknown; INVOLVED IN: biological_process unknown; LOCATED IN: endomembrane system; EXPRESSED IN: 24 plant structures; EXPRESSED DURING: 15 growth stages; Has 30201 Blast hits to 17322 proteins in 780 species: Archae - 12; Bacteria - 1396; Metazoa - 17338; Fungi - 3422; Plants - 5037; Viruses - 0; Other Eukaryotes - 2996 (source: NCBI BLink).
Ha412HOChr11g0523281	-0.401408	2.40127	6.99873	0.0102316	0.470448	AT5G22875		unknown protein; FUNCTIONS IN: molecular_function unknown; INVOLVED IN: biological_process unknown; LOCATED IN: endomembrane system; EXPRESSED IN: 24 plant structures; EXPRESSED DURING: 15 growth stages; Has 32 Blast hits to 32 proteins in 16 species: Archae - 0; Bacteria - 0; Metazoa - 0; Fungi - 0; Plants - 30; Viruses - 0; Other Eukaryotes - 2 (source: NCBI BLink).
Ha412HOChr06g0269741	-0.307648	8.38856	6.99553	0.0102481	0.470572	AT5G23530	AtCXE18, CXE18	carboxyesterase 18
Ha412HOChr16g0785401	-0.252637	5.22297	6.9897	0.0102782	0.471317	AT4G16520	ATG8F	Ubiquitin-like superfamily protein
Ha412HOChr11g0524241	-0.398126	5.6846	6.9867	0.0102937	0.471394	AT2G44130		Galactose oxidase/kelch repeat superfamily protein
Ha412HOChr14g0667571	-2.11566	-0.926875	6.98334	0.0103112	0.471509	NA	NA	NA
Ha412HOChr10g0447711	0.185108	5.02207	6.98088	0.0103239	0.471509	AT1G06590		unknown protein; Has 380 Blast hits to 268 proteins in 109 species: Archae - 0; Bacteria - 0; Metazoa - 245; Fungi - 73; Plants - 49; Viruses - 0; Other Eukaryotes - 13 (source: NCBI BLink).
Ha412HOChr15g0742201	-0.397578	2.50962	6.97204	0.01037	0.472979	NA	NA	NA
[truncated: 35,156 more rows]

## Sheet: ZT8
Ha412	logFC	logCPM	F	PValue	FDR	Arabidopsis	common.name	At.annotation
[truncated: 35,957 more rows]

## Sheet: ZT12
Ha412	logFC	logCPM	F	PValue	FDR	Arabidopsis	common.name	At.annotation
[truncated: 35,957 more rows]

[truncated: 2 more sheets: ZT16, ZT20]
