# Supplementary material for: Multiple light signaling pathways control solar tracking in sunflowers
Source: PLoS Biol. 2023 Oct 31;21(10):e3002344. doi: 10.1371/journal.pbio.3002344 (PMC10617704; doi:10.1371/journal.pbio.3002344)
Supplement: S9 Data — All statistically significantly enriched GO terms for genes with differential expression across the stem at each time point. (XLSX) [file pbio.3002344.s021.xlsx]

## Sheet: SupData.09_ReadMe
S9 Data. Gene ontology enrichment analysis of genes differentially expressed during heliotropism
All statistically significantly enriched GO terms for genes with differential expression across the stem at each time point.

## Sheet: ZT0_east
	ID	Description	GeneRatio	BgRatio	pvalue	p.adjust	qvalue	geneID	Count	desc
1	GO:0006828	GO:0006828	1/8	11/26174	0.00335762	0.00467147	0.000153667	Ha412HOChr09g0408561	1	manganese ion transport
16	GO:0006875	GO:0006875	1/8	15/26174	0.00457613	0.00563216	0.000185268	Ha412HOChr09g0408561	1	cellular metal ion homeostasis
31	GO:0009585	GO:0009585	3/8	76/26174	1.30373e-06	2.45408e-06	8.07263e-08	Ha412HOChr13g0604031/Ha412HOChr02g0080481/Ha412HOChr00c02709g0867161	3	red, far-red light phototransduction
289	GO:0009631	GO:0009631	1/8	64/26174	0.0193974	0.0206905	0.00068061	Ha412HOChr14g0686281	1	cold acclimation
463	GO:0009640	GO:0009640	3/8	111/26174	4.09299e-06	6.72806e-06	2.21318e-07	Ha412HOChr13g0604031/Ha412HOChr02g0080481/Ha412HOChr00c02709g0867161	3	photomorphogenesis
723	GO:0009738	GO:0009738	3/8	354/26174	0.000130624	0.000189999	6.24996e-06	Ha412HOChr13g0604031/Ha412HOChr02g0080481/Ha412HOChr00c02709g0867161	3	abscisic acid-activated signaling pathway
1681	GO:0009740	GO:0009740	3/8	100/26174	2.98845e-06	5.3128e-06	1.74763e-07	Ha412HOChr13g0604031/Ha412HOChr02g0080481/Ha412HOChr00c02709g0867161	3	gibberellic acid mediated signaling pathway
1903	GO:0009787	GO:0009787	3/8	27/26174	5.46274e-08	1.58916e-07	5.2275e-09	Ha412HOChr13g0604031/Ha412HOChr02g0080481/Ha412HOChr00c02709g0867161	3	regulation of abscisic acid-activated signaling pathway
1959	GO:0009958	GO:0009958	3/8	58/26174	5.73712e-07	1.14742e-06	3.77442e-08	Ha412HOChr13g0604031/Ha412HOChr02g0080481/Ha412HOChr00c02709g0867161	3	positive gravitropism
2023	GO:0009963	GO:0009963	3/8	27/26174	5.46274e-08	1.58916e-07	5.2275e-09	Ha412HOChr13g0604031/Ha412HOChr02g0080481/Ha412HOChr00c02709g0867161	3	positive regulation of flavonoid biosynthetic process
2053	GO:0010017	GO:0010017	3/8	33/26174	1.01809e-07	2.50606e-07	8.24363e-09	Ha412HOChr13g0604031/Ha412HOChr02g0080481/Ha412HOChr00c02709g0867161	3	red or far-red light signaling pathway
2173	GO:0010030	GO:0010030	3/8	37/26174	1.44905e-07	3.31211e-07	1.08951e-08	Ha412HOChr03g0133601/Ha412HOChr03g0133781/Ha412HOChr03g0133691	3	positive regulation of seed germination
2213	GO:0010043	GO:0010043	1/8	60/26174	0.0181948	0.020077	0.000660427	Ha412HOChr09g0408561	1	response to zinc ion
2279	GO:0010099	GO:0010099	3/8	21/26174	2.48605e-08	9.9442e-08	3.27112e-09	Ha412HOChr13g0604031/Ha412HOChr02g0080481/Ha412HOChr00c02709g0867161	3	regulation of photomorphogenesis
2327	GO:0010114	GO:0010114	4/8	81/26174	5.90093e-09	3.7766e-08	1.2423e-09	Ha412HOChr13g0604031/Ha412HOChr03g0133691/Ha412HOChr02g0080481/Ha412HOChr00c02709g0867161	4	response to red light
2422	GO:0010117	GO:0010117	3/8	30/26174	7.57921e-08	2.02112e-07	6.64843e-09	Ha412HOChr03g0133601/Ha412HOChr03g0133781/Ha412HOChr03g0133691	3	photoprotection
2452	GO:0010218	GO:0010218	4/8	73/26174	3.86421e-09	3.29406e-08	1.08357e-09	Ha412HOChr13g0604031/Ha412HOChr03g0133691/Ha412HOChr02g0080481/Ha412HOChr00c02709g0867161	4	response to far red light
2540	GO:0010224	GO:0010224	4/8	123/26174	3.20346e-08	1.13901e-07	3.74673e-09	Ha412HOChr13g0604031/Ha412HOChr03g0133691/Ha412HOChr02g0080481/Ha412HOChr00c02709g0867161	4	response to UV-B
2720	GO:0010380	GO:0010380	3/8	41/26174	1.98687e-07	4.23866e-07	1.3943e-08	Ha412HOChr03g0133601/Ha412HOChr03g0133781/Ha412HOChr03g0133691	3	regulation of chlorophyll biosynthetic process
2812	GO:0015692	GO:0015692	1/8	26/26174	0.0079203	0.00938702	0.000308784	Ha412HOChr09g0408561	1	lead ion transport
2843	GO:0015979	GO:0015979	3/8	217/26174	3.05233e-05	4.65117e-05	1.52999e-06	Ha412HOChr03g0133601/Ha412HOChr03g0133781/Ha412HOChr03g0133691	3	photosynthesis
3409	GO:0030001	GO:0030001	1/8	84/26174	0.0253911	0.0262102	0.000862178	Ha412HOChr09g0408561	1	metal ion transport
3509	GO:0034605	GO:0034605	3/8	112/26174	4.20504e-06	6.72806e-06	2.21318e-07	Ha412HOChr03g0133601/Ha412HOChr03g0133781/Ha412HOChr03g0133691	3	cellular response to heat
3893	GO:0042753	GO:0042753	3/8	18/26174	1.52593e-08	6.97569e-08	2.29464e-09	Ha412HOChr13g0604031/Ha412HOChr02g0080481/Ha412HOChr00c02709g0867161	3	positive regulation of circadian rhythm
3911	GO:0055072	GO:0055072	1/8	47/26174	0.0142773	0.016317	0.000536742	Ha412HOChr09g0408561	1	iron ion homeostasis
3964	GO:0071483	GO:0071483	3/8	12/26174	4.11757e-09	3.29406e-08	1.08357e-09	Ha412HOChr03g0133601/Ha412HOChr03g0133781/Ha412HOChr03g0133691	3	cellular response to blue light
3992	GO:0071486	GO:0071486	3/8	18/26174	1.52593e-08	6.97569e-08	2.29464e-09	Ha412HOChr03g0133601/Ha412HOChr03g0133781/Ha412HOChr03g0133691	3	cellular response to high light intensity
4046	GO:0071492	GO:0071492	3/8	11/26174	3.08862e-09	3.29406e-08	1.08357e-09	Ha412HOChr03g0133601/Ha412HOChr03g0133781/Ha412HOChr03g0133691	3	cellular response to UV-A
4068	GO:0071497	GO:0071497	1/8	12/26174	0.00366237	0.00488316	0.00016063	Ha412HOChr14g0686281	1	cellular response to freezing
4107	GO:0080167	GO:0080167	5/8	202/26174	1.43186e-09	3.29406e-08	1.08357e-09	Ha412HOChr03g0133601/Ha412HOChr13g0604031/Ha412HOChr03g0133781/Ha412HOChr02g0080481/Ha412HOChr00c02709g0867161	5	response to karrikin
4331	GO:1901141	GO:1901141	1/8	14/26174	0.00427162	0.00546768	0.000179858	Ha412HOChr14g0686281	1	regulation of lignin biosynthetic process

## Sheet: ZT0_west
	ID	Description	GeneRatio	BgRatio	pvalue	p.adjust	qvalue	geneID	Count	desc
1	GO:0006749	GO:0006749	1/9	48/26174	0.0163869	0.03503	0.0107053	Ha412HOChr17g0820881	1	glutathione metabolic process
109	GO:0009407	GO:0009407	1.9	48/26174	0.0163869	0.03503	0.0107053	Ha412HOChr17g0820881	1	toxin catabolic process
209	GO:0009704	GO:0009704	1/9	23/26174	0.00788207	0.0349063	0.0106675	Ha412HOChr17g0820881	1	de-etiolation
261	GO:0009723	GO:0009723	2/9	258/26174	0.00332882	0.0212896	0.00650615	Ha412HOChr02g0057041/Ha412HOChr09g0413621	2	response to ethylene
587	GO:0009751	GO:0009751	2/9	238/26174	0.00284193	0.0212896	0.00650615	Ha412HOChr02g0057041/Ha412HOChr09g0413621	2	response to salicylic acid
874	GO:0009753	GO:0009753	2/9	259/26174	0.00335413	0.0212896	0.00650615	Ha412HOChr02g0057041/Ha412HOChr09g0413621	2	response to jasmonic acid
1181	GO:0010268	GO:0010268	1/9	35/26174	0.0119725	0.03503	0.0107053	Ha412HOChr16g0801471	1	brassinosteroid homeostasis
1231	GO:0010411	GO:0010411	1/9	48/26174	0.0163869	0.03503	0.0107053	Ha412HOChr05g0208191	1	xyloglucan metabolic process
1333	GO:0010929	GO:0010929	1/9	10/26174	0.0034338	0.0212896	0.00650615	Ha412HOChr02g0057041	1	positive regulation of auxin mediated signaling pathway
1353	GO:0016125	GO:0016125	1/9	53/26174	0.01808	0.03503	0.0107053	Ha412HOChr16g0801471	1	sterol metabolic process
1412	GO:0016132	GO:0016132	1/9	40/26174	0.0136724	0.03503	0.0107053	Ha412HOChr16g0801471	1	brassinosteroid biosynthetic process
1482	GO:0019760	GO:0019760	1/9	52/26174	0.0177416	0.03503	0.0107053	Ha412HOChr02g0057041	1	glucosinolate metabolic process
1614	GO:0042546	GO:0042546	1/9	62/26174	0.0211212	0.0385151	0.0117703	Ha412HOChr05g0208191	1	cell wall biogenesis
1681	GO:0048441	GO:0048441	1/9	22/26174	0.00754052	0.0349063	0.0106675	Ha412HOChr16g0801471	1	petal development
1713	GO:0048443	GO:0048443	1/9	46/26174	0.0157089	0.03503	0.0107053	Ha412HOChr16g0801471	1	stamen development
1767	GO:0048527	GO:0048527	1/9	70/26174	0.0238174	0.0410189	0.0125355	Ha412HOChr17g0820881	1	lateral root development
1849	GO:0051510	GO:0051510	1/9	76/26174	0.0258352	0.0421522	0.0128818	Ha412HOChr13g0617781	1	regulation of unidimensional cell growth
2103	GO:0080167	GO:0080167	2/9	202/26174	0.00205886	0.0212896	0.00650615	Ha412HOChr09g0413621/Ha412HOChr17g0820881	2	response to karrikin
2327	GO:1901001	GO:1901001	1/9	28/26174	0.00958824	0.03503	0.0107053	Ha412HOChr02g0057041	1	negative regulation of response to salt stress

## Sheet: ZT4_east
	ID	Description	GeneRatio	BgRatio	pvalue	p.adjust	qvalue	geneID	Count	desc
1	GO:0006099	GO:0006099	2/31	74/26174	0.0034772	0.0154542	0.00650704	Ha412HOChr15g0732421/Ha412HOChr16g0800851	2	tricarboxylic acid cycle
409	GO:0006520	GO:0006520	2/31	44/26174	0.00124506	0.00711461	0.00299562	Ha412HOChr16g0766311/Ha412HOChr01g0009251	2	cellular amino acid metabolic process
515	GO:0006828	GO:0006828	1/31	11/26174	0.0129538	0.0450566	0.0189712	Ha412HOChr09g0408561	1	manganese ion transport
530	GO:0006979	GO:0006979	4/31	420/26174	0.00145937	0.00778332	0.00327719	Ha412HOChr03g0137351/Ha412HOChr16g0766311/Ha412HOChr01g0009251/Ha412HOChr08g0346171	4	response to oxidative stress
1060	GO:0007389	GO:0007389	2/31	30/26174	0.000578456	0.00514183	0.00216498	Ha412HOChr01g0035481/Ha412HOChr08g0333071	2	pattern specification process
1093	GO:0009061	GO:0009061	1/31	13/26174	0.0152915	0.0489328	0.0206033	Ha412HOChr16g0800851	1	anaerobic respiration
1145	GO:0009631	GO:0009631	2/31	64/26174	0.00261451	0.0123036	0.00518046	Ha412HOChr14g0686281/Ha412HOChr14g0686321	2	cold acclimation
1319	GO:0009646	GO:0009646	2/31	40/26174	0.00102961	0.00665608	0.00280256	Ha412HOChr16g0766311/Ha412HOChr01g0009251	2	response to absence of light
1377	GO:0009926	GO:0009926	2/31	114/26174	0.00805188	0.0306738	0.0129153	Ha412HOChr01g0035481/Ha412HOChr08g0333071	2	auxin polar transport
1568	GO:0010030	GO:0010030	2/31	37/26174	0.000881076	0.00665608	0.00280256	Ha412HOChr03g0133781/Ha412HOChr03g0133691	2	positive regulation of seed germination
1608	GO:0010117	GO:0010117	2/31	30/26174	0.000578456	0.00514183	0.00216498	Ha412HOChr03g0133781/Ha412HOChr03g0133691	2	photoprotection
1638	GO:0010224	GO:0010224	3/31	123/26174	0.000413469	0.00472536	0.00198963	Ha412HOChr03g0133691/Ha412HOChr16g0766311/Ha412HOChr01g0009251	3	response to UV-B
1818	GO:0010315	GO:0010315	2/31	38/26174	0.000929339	0.00665608	0.00280256	Ha412HOChr01g0035481/Ha412HOChr08g0333071	2	auxin efflux
1986	GO:0010380	GO:0010380	2/31	41/26174	0.00108161	0.00665608	0.00280256	Ha412HOChr03g0133781/Ha412HOChr03g0133691	2	regulation of chlorophyll biosynthetic process
2078	GO:0010583	GO:0010583	2/31	52/26174	0.00173493	0.00867464	0.00365248	Ha412HOChr01g0035481/Ha412HOChr04g0178131	2	response to cyclopentenone
2139	GO:0015994	GO:0015994	2/31	10/26174	6.07302e-05	0.00177879	0.000748965	Ha412HOChr16g0766311/Ha412HOChr01g0009251	2	chlorophyll metabolic process
2161	GO:0016121	GO:0016121	1/31	10/26174	0.0117829	0.0428469	0.0180408	Ha412HOChr17g0848221	1	carotene catabolic process
2193	GO:0034605	GO:0034605	2/31	112/26174	0.00778202	0.0306738	0.0129153	Ha412HOChr03g0133781/Ha412HOChr03g0133691	2	cellular response to heat
2577	GO:0042538	GO:0042538	2/31	78/26174	0.00385463	0.01623	0.00683369	Ha412HOChr16g0766311/Ha412HOChr01g0009251	2	hyperosmotic salinity response
2767	GO:0045926	GO:0045926	1/31	13/26174	0.0152915	0.0489328	0.0206033	Ha412HOChr17g0817741	1	negative regulation of growth
2785	GO:0071483	GO:0071483	2/31	12/26174	8.89395e-05	0.00177879	0.000748965	Ha412HOChr03g0133781/Ha412HOChr03g0133691	2	cellular response to blue light
2813	GO:0071486	GO:0071486	2/31	18/26174	0.000205267	0.00273689	0.00115237	Ha412HOChr03g0133781/Ha412HOChr03g0133691	2	cellular response to high light intensity
2867	GO:0071492	GO:0071492	2/31	11/26174	7.4171e-05	0.00177879	0.000748965	Ha412HOChr03g0133781/Ha412HOChr03g0133691	2	cellular response to UV-A
2889	GO:0071497	GO:0071497	2/31	12/26174	8.89395e-05	0.00177879	0.000748965	Ha412HOChr14g0686281/Ha412HOChr14g0686321	2	cellular response to freezing
2928	GO:1901141	GO:1901141	2/31	14/26174	0.000122448	0.00195916	0.000824911	Ha412HOChr14g0686281/Ha412HOChr14g0686321	2	regulation of lignin biosynthetic process

## Sheet: ZT4_west
	ID	Description	GeneRatio	BgRatio	pvalue	p.adjust	qvalue	geneID	Count	desc
1	GO:0000079	GO:0000079	1/6	55/26174	0.0125431	0.0247312	NA	Ha412HOChr00c02126g0866701	1	regulation of cyclin-dependent protein serine/threonine kinase activity
166	GO:0000278	GO:0000278	1/6	125/26174	0.0283171	0.0283171	NA	Ha412HOChr00c02126g0866701	1	mitotic cell cycle
301	GO:0001944	GO:0001944	1/6	41/26174	0.0093628	0.0247312	NA	Ha412HOChr00c02126g0866701	1	vasculature development
356	GO:0006897	GO:0006897	1/6	90/26174	0.0204566	0.0247312	NA	Ha412HOChr15g0701511	1	endocytosis
482	GO:0007018	GO:0007018	1/6	94/26174	0.0213576	0.0247312	NA	Ha412HOChr01g0041901	1	microtubule-based movement
598	GO:0007088	GO:0007088	1/6	41/26174	0.0093628	0.0247312	NA	Ha412HOChr00c02126g0866701	1	regulation of mitotic nuclear division
680	GO:0008283	GO:0008283	1/6	86/26174	0.0195548	0.0247312	NA	Ha412HOChr00c02126g0866701	1	cell proliferation
797	GO:0008284	GO:0008284	1/6	68/26174	0.0154886	0.0247312	NA	Ha412HOChr00c02126g0866701	1	positive regulation of cell proliferation
870	GO:0042023	GO:0042023	1/6	27/26174	0.006174	0.0247312	NA	Ha412HOChr00c02126g0866701	1	DNA endoreduplication
972	GO:0045787	GO:0045787	1/6	47/26174	0.0107268	0.0247312	NA	Ha412HOChr00c02126g0866701	1	positive regulation of cell cycle
1020	GO:0051726	GO:0051726	1/6	99/26174	0.0224829	0.0247312	NA	Ha412HOChr00c02126g0866701	1	regulation of cell cycle

## Sheet: ZT8_east
	ID	Description	GeneRatio	BgRatio	pvalue	p.adjust	qvalue	geneID	Count	desc
1	GO:0000226	GO:0000226	6/258	71/26174	7.25164e-05	0.00467006	0.00406092	Ha412HOChr17g0804491/Ha412HOChr12g0567031/Ha412HOChr17g0817741/Ha412HOChr11g0521221/Ha412HOChr01g0034961/Ha412HOChr02g0077241	6	microtubule cytoskeleton organization
189	GO:0006890	GO:0006890	5/258	53/26174	0.000174585	0.00877978	0.00763459	Ha412HOChr02g0056761/Ha412HOChr13g0619461/Ha412HOChr15g0717031/Ha412HOChr15g0729541/Ha412HOChr09g0391371	5	retrograde vesicle-mediated transport, Golgi to ER
260	GO:0007017	GO:0007017	5/258	54/26174	0.000190865	0.00877978	0.00763459	Ha412HOChr17g0804491/Ha412HOChr12g0567031/Ha412HOChr11g0521221/Ha412HOChr01g0034961/Ha412HOChr02g0077241	5	microtubule-based process
365	GO:0009225	GO:0009225	4/258	37/26174	0.000471647	0.0138064	0.0120056	Ha412HOChr06g0251981/Ha412HOChr15g0739921/Ha412HOChr13g0585551/Ha412HOChr16g0785531	4	nucleotide-sugar metabolic process
457	GO:0009741	GO:0009741	7/258	138/26174	0.000451277	0.0138064	0.0120056	Ha412HOChr13g0589711/Ha412HOChr02g0070341/Ha412HOChr03g0122981/Ha412HOChr15g0694531/Ha412HOChr15g0734161/Ha412HOChr02g0070331/Ha412HOChr08g0363001	7	response to brassinosteroid
660	GO:0009969	GO:0009969	4/258	34/26174	0.000338946	0.0136426	0.0118631	Ha412HOChr13g0614301/Ha412HOChr14g0691141/Ha412HOChr09g0420611/Ha412HOChr03g0135951	4	xyloglucan biosynthetic process
740	GO:0010411	GO:0010411	7/258	48/26174	4.34736e-07	6.99925e-05	6.0863e-05	Ha412HOChr12g0567061/Ha412HOChr01g0007471/Ha412HOChr17g0856591/Ha412HOChr13g0614301/Ha412HOChr05g0208181/Ha412HOChr11g0492571/Ha412HOChr09g0420611	7	xyloglucan metabolic process
842	GO:0032482	GO:0032482	5/258	83/26174	0.00139027	0.0344358	0.0299442	Ha412HOChr01g0035531/Ha412HOChr17g0847921/Ha412HOChr13g0584671/Ha412HOChr04g0172491/Ha412HOChr15g0729541	5	Rab protein signal transduction
926	GO:0042546	GO:0042546	7/258	62/26174	2.5821e-06	0.000207859	0.000180747	Ha412HOChr12g0567061/Ha412HOChr01g0007471/Ha412HOChr17g0856591/Ha412HOChr05g0208181/Ha412HOChr17g0847921/Ha412HOChr11g0492571/Ha412HOChr03g0135951	7	cell wall biogenesis
993	GO:0045489	GO:0045489	4/258	48/26174	0.00127665	0.0342567	0.0297884	Ha412HOChr14g0673851/Ha412HOChr09g0419921/Ha412HOChr04g0174561/Ha412HOChr04g0200081	4	pectin biosynthetic process
1091	GO:0052546	GO:0052546	8/258	60/26174	1.3141e-07	4.23141e-05	3.67949e-05	Ha412HOChr14g0673881/Ha412HOChr13g0614991/Ha412HOChr05g0221281/Ha412HOChr09g0412731/Ha412HOChr07g0318681/Ha412HOChr02g0067481/Ha412HOChr04g0163491/Ha412HOChr13g0627981	8	cell wall pectin metabolic process
1313	GO:0071555	GO:0071555	15/258	323/26174	8.63943e-07	9.27299e-05	8.06347e-05	Ha412HOChr12g0567061/Ha412HOChr01g0007471/Ha412HOChr14g0673851/Ha412HOChr15g0739921/Ha412HOChr09g0419921/Ha412HOChr13g0585551/Ha412HOChr16g0752821/Ha412HOChr13g0596821/Ha412HOChr05g0208181/Ha412HOChr03g0137911/Ha412HOChr02g0086981/Ha412HOChr15g0707661/Ha412HOChr11g0492571/Ha412HOChr12g0537671/Ha412HOChr17g0824131	15	cell wall organization
2053	GO:0072583	GO:0072583	4/258	36/26174	0.000423917	0.0138064	0.0120056	Ha412HOChr17g0842481/Ha412HOChr13g0633191/Ha412HOChr16g0771661/Ha412HOChr17g0832821	4	clathrin-dependent endocytosis

## Sheet: ZT8_west
	ID	Description	GeneRatio	BgRatio	pvalue	p.adjust	qvalue	geneID	Count	desc
1	GO:0009637	GO:0009637	5/194	81/26174	0.000344916	0.00681209	0.00556707	Ha412HOChr07g0298481/Ha412HOChr03g0131621/Ha412HOChr07g0326191/Ha412HOChr14g0633541/Ha412HOChr07g0305431	5	response to blue light
158	GO:0009643	GO:0009643	3/194	20/26174	0.000416478	0.00759271	0.00620502	Ha412HOChr16g0761451/Ha412HOChr15g0725771/Ha412HOChr12g0549201	3	photosynthetic acclimation
178	GO:0009828	GO:0009828	3/194	33/26174	0.00185703	0.0314368	0.0256912	Ha412HOChr17g0835161/Ha412HOChr17g0857711/Ha412HOChr14g0663071	3	plant-type cell wall loosening
302	GO:0009902	GO:0009902	3/194	10/26174	4.63033e-05	0.00182898	0.0014947	Ha412HOChr07g0298481/Ha412HOChr14g0633541/Ha412HOChr09g0372751	3	chloroplast relocation
321	GO:0010027	GO:0010027	4/194	74/26174	0.00224649	0.0329723	0.026946	Ha412HOChr17g0840271/Ha412HOChr03g0131621/Ha412HOChr02g0083771/Ha412HOChr14g0635421	4	thylakoid membrane organization
416	GO:0010030	GO:0010030	4/194	37/26174	0.000159572	0.00449848	0.00367631	Ha412HOChr03g0133811/Ha412HOChr03g0133701/Ha412HOChr03g0133601/Ha412HOChr03g0133761	4	positive regulation of seed germination
456	GO:0010114	GO:0010114	6/194	81/26174	3.13872e-05	0.00148775	0.00121584	Ha412HOChr03g0131621/Ha412HOChr13g0604031/Ha412HOChr07g0326191/Ha412HOChr03g0133701/Ha412HOChr17g0857711/Ha412HOChr03g0133761	6	response to red light
551	GO:0010117	GO:0010117	4/194	30/26174	6.89516e-05	0.0023345	0.00190783	Ha412HOChr03g0133811/Ha412HOChr03g0133701/Ha412HOChr03g0133601/Ha412HOChr03g0133761	4	photoprotection
581	GO:0010218	GO:0010218	4/194	73/26174	0.00213728	0.0329723	0.026946	Ha412HOChr13g0604031/Ha412HOChr07g0326191/Ha412HOChr03g0133701/Ha412HOChr03g0133761	4	response to far red light
669	GO:0010304	GO:0010304	3/194	15/26174	0.000170828	0.00449848	0.00367631	Ha412HOChr17g0840271/Ha412HOChr06g0271071/Ha412HOChr14g0635421	3	PSII associated light-harvesting complex II catabolic process
747	GO:0010380	GO:0010380	4/194	41/26174	0.000239086	0.00515123	0.00420975	Ha412HOChr03g0133811/Ha412HOChr03g0133701/Ha412HOChr03g0133601/Ha412HOChr03g0133761	4	regulation of chlorophyll biosynthetic process
839	GO:0015979	GO:0015979	8/194	217/26174	0.000225761	0.00515123	0.00420975	Ha412HOChr15g0740181/Ha412HOChr03g0133811/Ha412HOChr02g0083771/Ha412HOChr03g0133701/Ha412HOChr03g0133601/Ha412HOChr03g0133761/Ha412HOChr10g0463451/Ha412HOChr03g0129971	8	photosynthesis
1405	GO:0016121	GO:0016121	2/194	10/26174	0.0023651	0.0329723	0.026946	Ha412HOChr17g0848221/Ha412HOChr08g0353361	2	carotene catabolic process
1437	GO:0071483	GO:0071483	5/194	12/26174	1.61303e-08	3.82289e-06	3.12419e-06	Ha412HOChr03g0133811/Ha412HOChr07g0326191/Ha412HOChr03g0133701/Ha412HOChr03g0133601/Ha412HOChr03g0133761	5	cellular response to blue light
1465	GO:0071486	GO:0071486	4/194	18/26174	8.25403e-06	0.000652068	0.000532892	Ha412HOChr03g0133811/Ha412HOChr03g0133701/Ha412HOChr03g0133601/Ha412HOChr03g0133761	4	cellular response to high light intensity
1519	GO:0071492	GO:0071492	4/194	11/26174	9.27106e-07	0.000109862	8.97829e-05	Ha412HOChr03g0133811/Ha412HOChr03g0133701/Ha412HOChr03g0133601/Ha412HOChr03g0133761	4	cellular response to UV-A
1541	GO:0080167	GO:0080167	9/194	202/26174	2.11247e-05	0.00125164	0.00102288	Ha412HOChr03g0133811/Ha412HOChr02g0083771/Ha412HOChr13g0604031/Ha412HOChr08g0356441/Ha412HOChr13g0586461/Ha412HOChr03g0133601/Ha412HOChr03g0134381/Ha412HOChr05g0240691/Ha412HOChr16g0791391	9	response to karrikin

## Sheet: ZT12_east
	ID	Description	GeneRatio	BgRatio	pvalue	p.adjust	qvalue	geneID	Count	desc
1	GO:0000027	GO:0000027	7/346	74/26174	5.59025e-05	0.00222492	0.00203014	Ha412HOChr11g0500731/Ha412HOChr05g0213001/Ha412HOChr08g0342531/Ha412HOChr06g0270161/Ha412HOChr01g0022611/Ha412HOChr16g0766021/Ha412HOChr14g0685191	7	ribosomal large subunit assembly
83	GO:0000028	GO:0000028	5/346	47/26174	0.000381451	0.0108441	0.00989477	Ha412HOChr12g0541921/Ha412HOChr15g0743351/Ha412HOChr10g0470891/Ha412HOChr13g0630791/Ha412HOChr02g0085071	5	ribosomal small subunit assembly
133	GO:0000226	GO:0000226	9/346	71/26174	4.0253e-07	0.000104877	9.56955e-05	Ha412HOChr12g0567031/Ha412HOChr17g0804491/Ha412HOChr11g0505751/Ha412HOChr17g0817741/Ha412HOChr04g0189301/Ha412HOChr13g0582341/Ha412HOChr01g0034961/Ha412HOChr07g0289181/Ha412HOChr09g0407511	9	microtubule cytoskeleton organization
321	GO:0000278	GO:0000278	9/346	125/26174	4.42665e-05	0.00195756	0.00178619	Ha412HOChr12g0567031/Ha412HOChr16g0752211/Ha412HOChr17g0804491/Ha412HOChr11g0505751/Ha412HOChr04g0189301/Ha412HOChr13g0582341/Ha412HOChr01g0034961/Ha412HOChr07g0289181/Ha412HOChr09g0407511	9	mitotic cell cycle
456	GO:0006268	GO:0006268	5/346	27/26174	2.49242e-05	0.00141712	0.00129306	Ha412HOChr07g0299441/Ha412HOChr06g0250371/Ha412HOChr04g0186581/Ha412HOChr13g0593881/Ha412HOChr03g0130921	5	DNA unwinding involved in DNA replication
568	GO:0006270	GO:0006270	4/346	28/26174	0.000478161	0.0126872	0.0115765	Ha412HOChr07g0299441/Ha412HOChr06g0250371/Ha412HOChr04g0186581/Ha412HOChr13g0593881	4	DNA replication initiation
694	GO:0006526	GO:0006526	4/346	21/26174	0.000150347	0.00498652	0.00454998	Ha412HOChr16g0760391/Ha412HOChr09g0394071/Ha412HOChr15g0744061/Ha412HOChr15g0699631	4	arginine biosynthetic process
806	GO:0006913	GO:0006913	4/346	42/26174	0.00226062	0.0473541	0.0432086	Ha412HOChr05g0213001/Ha412HOChr01g0025301/Ha412HOChr01g0022611/Ha412HOChr16g0766021	4	nucleocytoplasmic transport
857	GO:0007017	GO:0007017	8/346	54/26174	5.27019e-07	0.000104877	9.56955e-05	Ha412HOChr12g0567031/Ha412HOChr17g0804491/Ha412HOChr11g0505751/Ha412HOChr04g0189301/Ha412HOChr13g0582341/Ha412HOChr01g0034961/Ha412HOChr07g0289181/Ha412HOChr09g0407511	8	microtubule-based process
962	GO:0007049	GO:0007049	8/346	143/26174	0.0006515	0.0162061	0.0147873	Ha412HOChr17g0844441/Ha412HOChr06g0250371/Ha412HOChr11g0510951/Ha412HOChr04g0186581/Ha412HOChr13g0593881/Ha412HOChr14g0687861/Ha412HOChr05g0210801/Ha412HOChr11g0522911	8	cell cycle
1122	GO:0008283	GO:0008283	9/346	86/26174	2.08903e-06	0.000207859	0.000189662	Ha412HOChr07g0299441/Ha412HOChr06g0250371/Ha412HOChr04g0186581/Ha412HOChr13g0593881/Ha412HOChr06g0266621/Ha412HOChr05g0213001/Ha412HOChr06g0270161/Ha412HOChr01g0022611/Ha412HOChr16g0766021	9	cell proliferation
1239	GO:0009553	GO:0009553	9/346	120/26174	3.20692e-05	0.00159544	0.00145577	Ha412HOChr17g0856071/Ha412HOChr11g0510951/Ha412HOChr04g0189301/Ha412HOChr04g0148201/Ha412HOChr06g0266621/Ha412HOChr14g0654751/Ha412HOChr14g0687861/Ha412HOChr14g0685311/Ha412HOChr02g0091101	9	embryo sac development
1382	GO:0009955	GO:0009955	3/346	18/26174	0.00161258	0.0356559	0.0325345	Ha412HOChr05g0213001/Ha412HOChr01g0022611/Ha412HOChr16g0766021	3	adaxial/abaxial pattern specification
1401	GO:0010015	GO:0010015	3/346	18/26174	0.00161258	0.0356559	0.0325345	Ha412HOChr05g0213001/Ha412HOChr01g0022611/Ha412HOChr16g0766021	3	root morphogenesis
1421	GO:0010411	GO:0010411	7/346	48/26174	3.0686e-06	0.000244261	0.000222877	Ha412HOChr12g0567061/Ha412HOChr01g0007471/Ha412HOChr05g0208181/Ha412HOChr17g0818271/Ha412HOChr02g0081761/Ha412HOChr09g0407591/Ha412HOChr17g0856591	7	xyloglucan metabolic process
1523	GO:0042254	GO:0042254	11/346	172/26174	1.95199e-05	0.00129482	0.00118147	Ha412HOChr14g0640631/Ha412HOChr05g0213001/Ha412HOChr10g0449041/Ha412HOChr08g0342531/Ha412HOChr04g0155451/Ha412HOChr06g0270161/Ha412HOChr08g0353421/Ha412HOChr01g0024261/Ha412HOChr01g0022611/Ha412HOChr16g0766021/Ha412HOChr14g0685191	11	ribosome biogenesis
1718	GO:0042546	GO:0042546	8/346	62/26174	1.56231e-06	0.000207267	0.000189122	Ha412HOChr12g0567061/Ha412HOChr01g0007471/Ha412HOChr05g0208181/Ha412HOChr17g0818271/Ha412HOChr02g0081761/Ha412HOChr09g0407591/Ha412HOChr17g0856591/Ha412HOChr07g0299391	8	cell wall biogenesis
1785	GO:0044205	GO:0044205	3/346	10/26174	0.000256508	0.0078531	0.00716562	Ha412HOChr16g0760391/Ha412HOChr09g0394071/Ha412HOChr15g0744061	3	'de novo' UMP biosynthetic process
1805	GO:0071555	GO:0071555	14/346	323/26174	0.000113403	0.00410312	0.00374392	Ha412HOChr12g0567061/Ha412HOChr01g0007471/Ha412HOChr09g0385231/Ha412HOChr05g0208181/Ha412HOChr17g0818271/Ha412HOChr07g0291671/Ha412HOChr15g0710341/Ha412HOChr02g0081761/Ha412HOChr09g0407591/Ha412HOChr07g0292841/Ha412HOChr12g0537671/Ha412HOChr15g0712961/Ha412HOChr03g0137911/Ha412HOChr07g0299391	14	cell wall organization

## Sheet: ZT12_west
	ID	Description	GeneRatio	BgRatio	pvalue	p.adjust	qvalue	geneID	Count	desc
1	GO:0007389	GO:0007389	3/188	30/26174	0.00128355	0.045841	0.0428493	Ha412HOChr01g0035481/Ha412HOChr09g0390851/Ha412HOChr02g0082371	3	pattern specification process
34	GO:0009416	GO:0009416	8/188	289/26174	0.00120588	0.045841	0.0428493	Ha412HOChr05g0221241/Ha412HOChr16g0748711/Ha412HOChr06g0255641/Ha412HOChr12g0580251/Ha412HOChr02g0084581/Ha412HOChr17g0813211/Ha412HOChr05g0220921/Ha412HOChr01g0002101	8	response to light stimulus
367	GO:0009638	GO:0009638	6/188	43/26174	6.1964e-07	5.16367e-05	4.82667e-05	Ha412HOChr16g0750271/Ha412HOChr05g0221241/Ha412HOChr14g0677011/Ha412HOChr15g0708191/Ha412HOChr12g0577131/Ha412HOChr12g0543321	6	phototropism
421	GO:0009733	GO:0009733	18/188	407/26174	1.01031e-09	1.26289e-07	1.18047e-07	Ha412HOChr16g0750271/Ha412HOChr16g0750251/Ha412HOChr15g0697381/Ha412HOChr04g0178961/Ha412HOChr04g0178131/Ha412HOChr12g0569921/Ha412HOChr03g0143141/Ha412HOChr04g0193631/Ha412HOChr09g0390851/Ha412HOChr15g0722671/Ha412HOChr03g0103791/Ha412HOChr09g0378501/Ha412HOChr01g0004341/Ha412HOChr12g0543321/Ha412HOChr15g0697401/Ha412HOChr10g0435441/Ha412HOChr11g0522801/Ha412HOChr02g0082371	18	response to auxin
968	GO:0009734	GO:0009734	17/188	237/26174	1.61072e-12	4.0268e-10	3.764e-10	Ha412HOChr16g0750271/Ha412HOChr16g0750251/Ha412HOChr15g0697381/Ha412HOChr04g0178961/Ha412HOChr04g0178131/Ha412HOChr12g0569921/Ha412HOChr03g0143141/Ha412HOChr17g0823101/Ha412HOChr09g0390851/Ha412HOChr15g0722671/Ha412HOChr03g0103791/Ha412HOChr09g0378501/Ha412HOChr01g0004341/Ha412HOChr12g0543321/Ha412HOChr15g0697401/Ha412HOChr10g0435441/Ha412HOChr02g0082371	17	auxin-activated signaling pathway
1582	GO:0009911	GO:0009911	5/188	71/26174	0.000160754	0.00803772	0.00751315	Ha412HOChr14g0681561/Ha412HOChr07g0309711/Ha412HOChr11g0518121/Ha412HOChr07g0309671/Ha412HOChr15g0700661	5	positive regulation of flower development
1673	GO:0010583	GO:0010583	6/188	52/26174	1.96123e-06	0.000122577	0.000114577	Ha412HOChr15g0697381/Ha412HOChr01g0035481/Ha412HOChr04g0178131/Ha412HOChr12g0569921/Ha412HOChr01g0004341/Ha412HOChr10g0435441	6	response to cyclopentenone

## Sheet: ZT16_east
	ID	Description	GeneRatio	BgRatio	pvalue	p.adjust	qvalue	geneID	Count	desc
1	GO:0006914	GO:0006914	7/713	44/26174	0.000172254	0.00745992	0.00690411	Ha412HOChr08g0362171/Ha412HOChr10g0436961/Ha412HOChr05g0240811/Ha412HOChr15g0729991/Ha412HOChr10g0437721/Ha412HOChr11g0497041/Ha412HOChr12g0535171	7	autophagy
165	GO:0007623	GO:0007623	14/713	151/26174	6.94149e-05	0.00407671	0.00377297	Ha412HOChr07g0298481/Ha412HOChr02g0088161/Ha412HOChr01g0017261/Ha412HOChr15g0725241/Ha412HOChr01g0024401/Ha412HOChr14g0669381/Ha412HOChr11g0498761/Ha412HOChr12g0549201/Ha412HOChr07g0307491/Ha412HOChr09g0423421/Ha412HOChr04g0196801/Ha412HOChr02g0062431/Ha412HOChr04g0170411/Ha412HOChr15g0698721	14	circadian rhythm
386	GO:0009416	GO:0009416	22/713	289/26174	1.62435e-05	0.00152418	0.00141062	Ha412HOChr09g0401011/Ha412HOChr04g0187831/Ha412HOChr06g0260991/Ha412HOChr16g0748711/Ha412HOChr15g0740921/Ha412HOChr09g0401021/Ha412HOChr14g0671651/Ha412HOChr08g0326711/Ha412HOChr06g0272761/Ha412HOChr09g0392441/Ha412HOChr16g0775831/Ha412HOChr10g0456211/Ha412HOChr15g0717121/Ha412HOChr08g0362641/Ha412HOChr15g0739221/Ha412HOChr17g0813731/Ha412HOChr15g0693481/Ha412HOChr11g0486801/Ha412HOChr10g0454871/…	22	response to light stimulus
719	GO:0009637	GO:0009637	11/713	81/26174	1.21719e-05	0.00137056	0.00126844	Ha412HOChr07g0298481/Ha412HOChr15g0712711/Ha412HOChr13g0630881/Ha412HOChr07g0305431/Ha412HOChr03g0131621/Ha412HOChr15g0712721/Ha412HOChr15g0693481/Ha412HOChr14g0662171/Ha412HOChr03g0142911/Ha412HOChr04g0170411/Ha412HOChr11g0484921	11	response to blue light
876	GO:0009643	GO:0009643	6/713	20/26174	1.11884e-05	0.00137056	0.00126844	Ha412HOChr05g0240481/Ha412HOChr12g0549201/Ha412HOChr11g0515801/Ha412HOChr16g0761451/Ha412HOChr11g0515811/Ha412HOChr10g0454871	6	photosynthetic acclimation
896	GO:0009644	GO:0009644	10/713	108/26174	0.000743417	0.0253412	0.0234531	Ha412HOChr06g0260991/Ha412HOChr15g0740921/Ha412HOChr15g0725241/Ha412HOChr14g0669381/Ha412HOChr10g0442441/Ha412HOChr06g0272761/Ha412HOChr08g0362641/Ha412HOChr15g0739221/Ha412HOChr17g0813731/Ha412HOChr11g0486801	10	response to high light intensity
1020	GO:0009645	GO:0009645	4/713	11/26174	0.000154667	0.00725647	0.00671582	Ha412HOChr06g0260991/Ha412HOChr15g0739221/Ha412HOChr17g0813731/Ha412HOChr11g0486801	4	response to low light intensity stimulus
1031	GO:0009767	GO:0009767	6/713	29/26174	0.000111254	0.00569421	0.00526995	Ha412HOChr07g0326381/Ha412HOChr03g0131621/Ha412HOChr17g0806341/Ha412HOChr11g0512531/Ha412HOChr08g0330751/Ha412HOChr10g0454871	6	photosynthetic electron transport chain
1157	GO:0009768	GO:0009768	12/713	33/26174	3.20021e-11	9.00859e-09	8.33739e-09	Ha412HOChr04g0187831/Ha412HOChr06g0260991/Ha412HOChr15g0740921/Ha412HOChr16g0775831/Ha412HOChr10g0456211/Ha412HOChr08g0362641/Ha412HOChr15g0739221/Ha412HOChr17g0813731/Ha412HOChr15g0693481/Ha412HOChr11g0486801/Ha412HOChr04g0187851/Ha412HOChr11g0484921	12	photosynthesis, light harvesting in photosystem I
1322	GO:0010027	GO:0010027	8/713	74/26174	0.000902209	0.0282191	0.0261166	Ha412HOChr02g0083771/Ha412HOChr17g0816831/Ha412HOChr06g0271081/Ha412HOChr03g0131621/Ha412HOChr10g0468451/Ha412HOChr17g0840271/Ha412HOChr14g0635421/Ha412HOChr08g0367941	8	thylakoid membrane organization
1417	GO:0010109	GO:0010109	4/713	15/26174	0.000586475	0.0227759	0.0210789	Ha412HOChr05g0240481/Ha412HOChr03g0131621/Ha412HOChr16g0761451/Ha412HOChr04g0190741	4	regulation of photosynthesis
1449	GO:0010114	GO:0010114	8/713	81/26174	0.00163107	0.0483313	0.0447303	Ha412HOChr10g0463601/Ha412HOChr03g0131621/Ha412HOChr07g0307491/Ha412HOChr12g0573531/Ha412HOChr17g0857711/Ha412HOChr15g0693481/Ha412HOChr11g0484921/Ha412HOChr13g0595321	8	response to red light
1544	GO:0010150	GO:0010150	17/713	211/26174	7.24105e-05	0.00407671	0.00377297	Ha412HOChr03g0102371/Ha412HOChr03g0102481/Ha412HOChr17g0822951/Ha412HOChr11g0517501/Ha412HOChr15g0725241/Ha412HOChr12g0571901/Ha412HOChr04g0196201/Ha412HOChr14g0669381/Ha412HOChr09g0392441/Ha412HOChr14g0669391/Ha412HOChr08g0352281/Ha412HOChr17g0807021/Ha412HOChr10g0437721/Ha412HOChr04g0145861/Ha412HOChr15g0706651/Ha412HOChr03g0102391/Ha412HOChr12g0535171	17	leaf senescence
1784	GO:0010182	GO:0010182	9/713	87/26174	0.000606817	0.0227759	0.0210789	Ha412HOChr17g0822951/Ha412HOChr14g0649831/Ha412HOChr17g0816831/Ha412HOChr07g0309651/Ha412HOChr14g0669391/Ha412HOChr09g0423421/Ha412HOChr01g0039991/Ha412HOChr12g0573531/Ha412HOChr15g0706651	9	sugar mediated signaling pathway
2002	GO:0010196	GO:0010196	6/713	18/26174	5.61418e-06	0.00105359	0.000975095	Ha412HOChr02g0083771/Ha412HOChr16g0775831/Ha412HOChr10g0456211/Ha412HOChr09g0402141/Ha412HOChr11g0484921/Ha412HOChr08g0367941	6	nonphotochemical quenching
2025	GO:0015979	GO:0015979	36/713	217/26174	3.05378e-18	1.71928e-15	1.59118e-15	Ha412HOChr15g0740181/Ha412HOChr04g0187831/Ha412HOChr06g0260991/Ha412HOChr06g0281851/Ha412HOChr02g0083771/Ha412HOChr15g0740921/Ha412HOChr05g0235071/Ha412HOChr05g0240481/Ha412HOChr08g0367071/Ha412HOChr13g0619111/Ha412HOChr10g0447931/Ha412HOChr03g0129971/Ha412HOChr16g0793081/Ha412HOChr16g0766081/Ha412HOChr11g0512531/Ha412HOChr10g0446421/Ha412HOChr08g0360531/Ha412HOChr10g0446461/Ha412HOChr16g0775831/…	36	photosynthesis
2591	GO:0015995	GO:0015995	9/713	62/26174	4.38518e-05	0.00308607	0.00285614	Ha412HOChr10g0463411/Ha412HOChr03g0129151/Ha412HOChr04g0163831/Ha412HOChr05g0235071/Ha412HOChr08g0367071/Ha412HOChr10g0447931/Ha412HOChr10g0446421/Ha412HOChr10g0446461/Ha412HOChr11g0528131	9	chlorophyll biosynthetic process
2853	GO:0015996	GO:0015996	4/713	16/26174	0.000765189	0.0253412	0.0234531	Ha412HOChr17g0816831/Ha412HOChr11g0523271/Ha412HOChr03g0131621/Ha412HOChr06g0271071	4	chlorophyll catabolic process
2919	GO:0060776	GO:0060776	5/713	14/26174	2.4139e-05	0.00194147	0.00179681	Ha412HOChr15g0740441/Ha412HOChr12g0559341/Ha412HOChr08g0328771/Ha412HOChr10g0462671/Ha412HOChr16g0761891	5	simple leaf morphogenesis

[truncated: 3 more sheets: ZT16_west, ZT20_east, ZT20_west]
