# Supplementary material for: Multiple light signaling pathways control solar tracking in sunflowers
Source: PLoS Biol. 2023 Oct 31;21(10):e3002344. doi: 10.1371/journal.pbio.3002344 (PMC10617704; doi:10.1371/journal.pbio.3002344)
Supplement: S10 Data — All statistically significantly enriched GO terms for rhythmic genes with a greater than a 3-hour difference in acrophase across the stem during heliotropism. Genes were split into early day-phased or night-phased groups. (XLSX) [file pbio.3002344.s022.xlsx]

## Sheet: SupData.10_ReadMe
S10 Data. Gene ontology enrichment analysis of genes with different phases across the stem during heliotropism
All statistically significantly enriched GO terms for rhythmic genes with a greater than a three-hour difference in acrophase across the stem during heliotropism. Genes were split into early day-phased or night-phased groups

## Sheet: PhaseDiff_0_8
	ID	Description	GeneRatio	BgRatio	pvalue	p.adjust	qvalue	geneID	Count	desc
1	GO:0000027	GO:0000027	21/474	74/26174	1.04915e-19	2.20322e-17	1.91056e-17	Ha412HOChr01g0022611/Ha412HOChr01g0029001/Ha412HOChr01g0033631/Ha412HOChr05g0213001/Ha412HOChr06g0282261/Ha412HOChr07g0296931/Ha412HOChr07g0314961/Ha412HOChr07g0320131/Ha412HOChr08g0342531/Ha412HOChr08g0357501/Ha412HOChr09g0396571/Ha412HOChr11g0481701/Ha412HOChr11g0511931/Ha412HOChr12g0555901/Ha412HOChr13g0592221/Ha412HOChr13g0600691/Ha412HOChr14g0685191/Ha412HOChr14g0687601/Ha412HOChr16g0784831/…	21	ribosomal large subunit assembly
83	GO:0000028	GO:0000028	14/474	47/26174	6.67747e-14	7.01134e-12	6.08001e-12	Ha412HOChr03g0123461/Ha412HOChr03g0143051/Ha412HOChr03g0143291/Ha412HOChr04g0145501/Ha412HOChr06g0245281/Ha412HOChr06g0261791/Ha412HOChr07g0316071/Ha412HOChr09g0395721/Ha412HOChr10g0470891/Ha412HOChr13g0597791/Ha412HOChr13g0630791/Ha412HOChr15g0743351/Ha412HOChr16g0753161/Ha412HOChr17g0814431	14	ribosomal small subunit assembly
133	GO:0000055	GO:0000055	3/474	12/26174	0.00114952	0.0201166	0.0174445	Ha412HOChr06g0273251/Ha412HOChr08g0350601/Ha412HOChr16g0764641	3	ribosomal large subunit export from nucleus
161	GO:0000462	GO:0000462	8/474	41/26174	6.16744e-07	3.2379e-05	2.80781e-05	Ha412HOChr03g0124851/Ha412HOChr04g0148201/Ha412HOChr04g0180191/Ha412HOChr04g0196561/Ha412HOChr04g0199611/Ha412HOChr05g0241371/Ha412HOChr06g0245281/Ha412HOChr08g0361281	8	maturation of SSU-rRNA from tricistronic rRNA transcript (SSU-rRNA, 5.8S rRNA, LSU-rRNA)
253	GO:0000463	GO:0000463	5/474	18/26174	1.34477e-05	0.000470669	0.000408149	Ha412HOChr03g0118361/Ha412HOChr12g0560591/Ha412HOChr15g0745281/Ha412HOChr16g0748941/Ha412HOChr17g0821961	5	maturation of LSU-rRNA from tricistronic rRNA transcript (SSU-rRNA, 5.8S rRNA, LSU-rRNA)
291	GO:0000470	GO:0000470	6/474	16/26174	2.34652e-07	1.40791e-05	1.2209e-05	Ha412HOChr01g0038691/Ha412HOChr02g0063441/Ha412HOChr05g0233191/Ha412HOChr07g0315781/Ha412HOChr09g0419471/Ha412HOChr11g0523881	6	maturation of LSU-rRNA
323	GO:0000724	GO:0000724	6/474	77/26174	0.0027401	0.0411015	0.0356419	Ha412HOChr01g0022091/Ha412HOChr02g0065171/Ha412HOChr04g0162051/Ha412HOChr04g0179051/Ha412HOChr04g0195941/Ha412HOChr09g0415441	6	double-strand break repair via homologous recombination
617	GO:0002181	GO:0002181	18/474	77/26174	1.94944e-15	2.72921e-13	2.36668e-13	Ha412HOChr01g0029001/Ha412HOChr03g0093531/Ha412HOChr03g0123421/Ha412HOChr05g0240251/Ha412HOChr06g0282261/Ha412HOChr07g0305471/Ha412HOChr08g0344061/Ha412HOChr09g0406511/Ha412HOChr09g0423931/Ha412HOChr11g0511931/Ha412HOChr13g0600691/Ha412HOChr13g0609551/Ha412HOChr14g0662161/Ha412HOChr15g0730001/Ha412HOChr16g0747091/Ha412HOChr16g0774041/Ha412HOChr16g0784831/Ha412HOChr17g0844061	18	cytoplasmic translation
860	GO:0006260	GO:0006260	13/474	84/26174	3.72121e-09	2.60485e-07	2.25884e-07	Ha412HOChr02g0065171/Ha412HOChr03g0117941/Ha412HOChr04g0162051/Ha412HOChr04g0181891/Ha412HOChr06g0282901/Ha412HOChr07g0314671/Ha412HOChr09g0396861/Ha412HOChr11g0522911/Ha412HOChr15g0697661/Ha412HOChr15g0737881/Ha412HOChr15g0742631/Ha412HOChr17g0806231/Ha412HOChr17g0844491	13	DNA replication
1220	GO:0006261	GO:0006261	6/474	44/26174	0.000134631	0.00376965	0.00326892	Ha412HOChr02g0065171/Ha412HOChr04g0162051/Ha412HOChr06g0247011/Ha412HOChr06g0282021/Ha412HOChr16g0752211/Ha412HOChr17g0815491	6	DNA-dependent DNA replication
1382	GO:0006268	GO:0006268	6/474	27/26174	7.32385e-06	0.000307602	0.000266742	Ha412HOChr02g0065171/Ha412HOChr03g0092021/Ha412HOChr04g0162051/Ha412HOChr04g0186581/Ha412HOChr07g0299441/Ha412HOChr13g0593881	6	DNA unwinding involved in DNA replication
1494	GO:0006270	GO:0006270	9/474	28/26174	9.88513e-10	8.30351e-08	7.20054e-08	Ha412HOChr03g0092021/Ha412HOChr03g0107791/Ha412HOChr04g0186581/Ha412HOChr07g0299441/Ha412HOChr07g0314671/Ha412HOChr10g0451591/Ha412HOChr13g0593881/Ha412HOChr15g0737881/Ha412HOChr17g0806231	9	DNA replication initiation
1620	GO:0006281	GO:0006281	12/474	246/26174	0.00187752	0.0292059	0.0253264	Ha412HOChr01g0022091/Ha412HOChr02g0065171/Ha412HOChr03g0106001/Ha412HOChr04g0162051/Ha412HOChr04g0179051/Ha412HOChr04g0181891/Ha412HOChr04g0195941/Ha412HOChr05g0208351/Ha412HOChr05g0231701/Ha412HOChr09g0415441/Ha412HOChr13g0583191/Ha412HOChr16g0752211	12	DNA repair
2751	GO:0006310	GO:0006310	5/474	46/26174	0.0014184	0.0238167	0.0206531	Ha412HOChr01g0022091/Ha412HOChr02g0065171/Ha412HOChr04g0162051/Ha412HOChr04g0179051/Ha412HOChr11g0522911	5	DNA recombination
2814	GO:0006364	GO:0006364	11/474	113/26174	6.76707e-06	0.000307602	0.000266742	Ha412HOChr04g0148201/Ha412HOChr06g0273251/Ha412HOChr09g0395801/Ha412HOChr12g0565881/Ha412HOChr14g0685311/Ha412HOChr15g0699801/Ha412HOChr15g0703941/Ha412HOChr15g0743231/Ha412HOChr16g0754491/Ha412HOChr16g0764641/Ha412HOChr17g0810171	11	rRNA processing
3088	GO:0006414	GO:0006414	8/474	110/26174	0.00089176	0.0178292	0.0154609	Ha412HOChr01g0044861/Ha412HOChr06g0282261/Ha412HOChr09g0423921/Ha412HOChr13g0600691/Ha412HOChr13g0605841/Ha412HOChr14g0640541/Ha412HOChr14g0678221/Ha412HOChr16g0775121	8	translational elongation
3550	GO:0006913	GO:0006913	5/474	42/26174	0.000933911	0.0178292	0.0154609	Ha412HOChr01g0022611/Ha412HOChr01g0025301/Ha412HOChr01g0037021/Ha412HOChr05g0213001/Ha412HOChr06g0254841	5	nucleocytoplasmic transport
3601	GO:0006949	GO:0006949	5/474	22/26174	3.89315e-05	0.00116794	0.0010128	Ha412HOChr07g0320511/Ha412HOChr10g0440761/Ha412HOChr11g0505231/Ha412HOChr17g0835161/Ha412HOChr17g0857711	5	syncytium formation
3624	GO:0009664	GO:0009664	5/474	56/26174	0.00341056	0.0493943	0.0428332	Ha412HOChr07g0320511/Ha412HOChr10g0440761/Ha412HOChr11g0505231/Ha412HOChr17g0835161/Ha412HOChr17g0857711	5	plant-type cell wall organization
3756	GO:0009828	GO:0009828	5/474	33/26174	0.000297799	0.00781723	0.00677885	Ha412HOChr07g0320511/Ha412HOChr10g0440761/Ha412HOChr11g0505231/Ha412HOChr17g0835161/Ha412HOChr17g0857711	5	plant-type cell wall loosening
3880	GO:0009955	GO:0009955	5/474	18/26174	1.34477e-05	0.000470669	0.000408149	Ha412HOChr01g0022611/Ha412HOChr01g0047011/Ha412HOChr05g0213001/Ha412HOChr11g0533061/Ha412HOChr16g0771371	5	adaxial/abaxial pattern specification
3899	GO:0010069	GO:0010069	3/474	11/26174	0.000873851	0.0178292	0.0154609	Ha412HOChr02g0084501/Ha412HOChr06g0276891/Ha412HOChr17g0818651	3	zygote asymmetric cytokinesis in embryo sac
3923	GO:0010216	GO:0010216	4/474	23/26174	0.000715534	0.0165431	0.0143457	Ha412HOChr02g0084501/Ha412HOChr06g0276891/Ha412HOChr13g0599561/Ha412HOChr17g0818651	4	maintenance of DNA methylation
3955	GO:0010424	GO:0010424	3/474	12/26174	0.00114952	0.0201166	0.0174445	Ha412HOChr02g0084501/Ha412HOChr06g0276891/Ha412HOChr17g0818651	3	DNA methylation on cytosine within a CG sequence
4009	GO:0042254	GO:0042254	39/474	172/26174	1.87599e-31	7.87917e-29	6.83256e-29	Ha412HOChr01g0020951/Ha412HOChr01g0022611/Ha412HOChr01g0024261/Ha412HOChr01g0033631/Ha412HOChr03g0093531/Ha412HOChr03g0124851/Ha412HOChr04g0155221/Ha412HOChr04g0155451/Ha412HOChr04g0183951/Ha412HOChr05g0213001/Ha412HOChr05g0241371/Ha412HOChr06g0256161/Ha412HOChr06g0257101/Ha412HOChr06g0261791/Ha412HOChr06g0282261/Ha412HOChr07g0293081/Ha412HOChr07g0294861/Ha412HOChr07g0314961/Ha412HOChr07g0316071/…	39	ribosome biogenesis
4204	GO:0042273	GO:0042273	6/474	31/26174	1.71326e-05	0.000553515	0.000479991	Ha412HOChr01g0024261/Ha412HOChr06g0257101/Ha412HOChr07g0305471/Ha412HOChr08g0344061/Ha412HOChr09g0406511/Ha412HOChr14g0662161	6	ribosomal large subunit biogenesis
4243	GO:0042274	GO:0042274	3/474	13/26174	0.00147437	0.0238167	0.0206531	Ha412HOChr12g0565881/Ha412HOChr15g0703941/Ha412HOChr16g0754491	3	ribosomal small subunit biogenesis
4256	GO:0045903	GO:0045903	3/474	10/26174	0.000644168	0.0159147	0.0138008	Ha412HOChr15g0712171/Ha412HOChr17g0821591/Ha412HOChr17g0857821	3	positive regulation of translational fidelity
4289	GO:0052546	GO:0052546	6/474	60/26174	0.00074838	0.0165431	0.0143457	Ha412HOChr03g0141941/Ha412HOChr04g0163491/Ha412HOChr07g0318681/Ha412HOChr07g0322891/Ha412HOChr14g0673881/Ha412HOChr17g0812211	6	cell wall pectin metabolic process

## Sheet: PhaseDiff_16_24
	ID	Description	GeneRatio	BgRatio	pvalue	p.adjust	qvalue	geneID	Count	desc
1	GO:0006364	GO:0006364	9/339	113/26174	1.68962e-05	0.00292305	0.00260558	Ha412HOChr04g0182671/Ha412HOChr05g0218481/Ha412HOChr05g0238111/Ha412HOChr06g0268301/Ha412HOChr08g0347271/Ha412HOChr09g0421621/Ha412HOChr12g0561161/Ha412HOChr13g0621651/Ha412HOChr14g0661391	9	rRNA processing
275	GO:0010411	GO:0010411	8/339	48/26174	1.75264e-07	6.06414e-05	5.40551e-05	Ha412HOChr05g0208181/Ha412HOChr09g0420611/Ha412HOChr13g0614301/Ha412HOChr14g0656311/Ha412HOChr15g0715451/Ha412HOChr15g0715491/Ha412HOChr17g0814461/Ha412HOChr17g0856591	8	xyloglucan metabolic process
377	GO:0042546	GO:0042546	6/339	62/26174	0.000150794	0.0130437	0.011627	Ha412HOChr05g0208181/Ha412HOChr14g0656311/Ha412HOChr15g0715451/Ha412HOChr15g0715491/Ha412HOChr17g0814461/Ha412HOChr17g0856591	6	cell wall biogenesis
444	GO:0045489	GO:0045489	6/339	48/26174	3.50422e-05	0.00404153	0.00360258	Ha412HOChr04g0174561/Ha412HOChr07g0297741/Ha412HOChr09g0419921/Ha412HOChr11g0481831/Ha412HOChr17g0820691/Ha412HOChr17g0839321	6	pectin biosynthetic process
542	GO:0071555	GO:0071555	13/339	323/26174	0.000332007	0.0229749	0.0204796	Ha412HOChr04g0171131/Ha412HOChr05g0208181/Ha412HOChr07g0292611/Ha412HOChr09g0419921/Ha412HOChr10g0430551/Ha412HOChr12g0537671/Ha412HOChr14g0656311/Ha412HOChr15g0715451/Ha412HOChr15g0715491/Ha412HOChr15g0739921/Ha412HOChr17g0814461/Ha412HOChr17g0820691/Ha412HOChr17g0839321	13	cell wall organization
