# Supplementary material for: Multiple light signaling pathways control solar tracking in sunflowers
Source: PLoS Biol. 2023 Oct 31;21(10):e3002344. doi: 10.1371/journal.pbio.3002344 (PMC10617704; doi:10.1371/journal.pbio.3002344)
Supplement: S11 Data — Arabidopsis homologs of each sunflower gene were found using blastx against the Arabidopsis proteome (TAIR10_pep_20101214), with an evalue cutoff of < 9.9 × 10−10. The single best Arabidopsis hit was retained for each gene search. (XLSX) [file pbio.3002344.s023.xlsx]

## Sheet: SupData.11_ReadMe
Annotation file including sunflower gene IDs and Arabidopsis homologs
Arabidopsis homologs of each sunflower gene were found using blastx against the Arabidopsis proteome (TAIR10_pep_20101214), with an evalue cutoff of < 9.9x10e-10. The single best Arabidopsis hit was retained for each gene search.

## Sheet: S11_Data
	Arabidopsis	Ha412	pident	length	mismatch	gapopen	qstart	qend	sstart	send	evalue	bitscore	common.name	At.annotation
1	AT1G01020	Ha412HOChr14g0680351	53.211	218	96	3	281	934	7	218	1.98e-73	229	ARV1	Arv1-like protein
3	AT1G01040	Ha412HOChr01g0047951	72.889	1907	443	19	358	5892	15	1909	0	2667	DCL1, CAF, SUS1, SIN1, ASU1, EMB76, EMB60, ATDCL1	dicer-like 1
4	AT1G01040	Ha412HOChr01g0047951	72.889	1907	443	19	358	5892	15	1909	0	2667	DCL1	dicer-like 1
5	AT1G01050	Ha412HOChr07g0292881	89.055	201	22	0	324	926	12	212	2.46e-132	381	AtPPa1, PPa1	pyrophosphorylase 1
6	AT1G01050	Ha412HOChr11g0527091	87.31	197	25	0	214	804	16	212	1.47e-128	369	AtPPa1, PPa1	pyrophosphorylase 1
7	AT1G01050	Ha412HOChr07g0304491	85.128	195	29	0	137	721	18	212	2.41e-125	358	AtPPa1, PPa1	pyrophosphorylase 1
8	AT1G01060	Ha412HOChr15g0736221	80.22	91	18	0	205	477	1	91	2.01e-40	159	LHY, LHY1	Homeodomain-like superfamily protein
12	AT1G01060	Ha412HOChr15g0736221	80.22	91	18	0	205	477	1	91	2.01e-40	159	LHY	Homeodomain-like superfamily protein
13	AT1G01060	Ha412HOChr15g0736201	41.667	708	271	30	422	2311	1	644	7.73e-77	264	LHY, LHY1	Homeodomain-like superfamily protein
17	AT1G01060	Ha412HOChr15g0736201	41.667	708	271	30	422	2311	1	644	7.73e-77	264	LHY	Homeodomain-like superfamily protein
18	AT1G01080	Ha412HOChr13g0602961	53.886	193	76	2	412	990	106	285	4.09e-65	211		RNA-binding (RRM/RBD/RNP motifs) family protein
20	AT1G01090	Ha412HOChr13g0632511	84.08	402	60	3	262	1467	31	428	0	656	PDH-E1 ALPHA	pyruvate dehydrogenase E1 alpha
21	AT1G01110	Ha412HOChr04g0188461	48.98	539	204	15	217	1662	1	525	4.58e-128	388	IQD18	IQ-domain 18
23	AT1G01110	Ha412HOChr17g0805361	48.14	430	158	11	413	1567	118	527	2.88e-100	313	IQD18	IQ-domain 18
25	AT1G01110	Ha412HOChr15g0716291	57.773	431	141	12	543	1772	117	527	8.58e-123	376	IQD18	IQ-domain 18
27	AT1G01120	Ha412HOChr17g0848061	64.115	418	150	0	172	1425	109	526	0	584	KCS1	3-ketoacyl-CoA synthase 1
28	AT1G01120	Ha412HOChr17g0848121	63.712	361	131	0	223	1305	113	473	1.94e-168	483	KCS1	3-ketoacyl-CoA synthase 1
29	AT1G01120	Ha412HOChr17g0848131	59.903	414	144	1	241	1416	113	526	0	529	KCS1	3-ketoacyl-CoA synthase 1
30	AT1G01120	Ha412HOChr15g0716271	70.152	526	152	2	223	1785	1	526	0	772	KCS1	3-ketoacyl-CoA synthase 1
31	AT1G01120	Ha412HOChr04g0188471	68.061	526	163	2	93	1655	1	526	0	762	KCS1	3-ketoacyl-CoA synthase 1
32	AT1G01140	Ha412HOChr17g0848051	74.253	435	107	2	137	1426	13	447	0	691	CIPK9, PKS6	CBL-interacting protein kinase 9
34	AT1G01140	Ha412HOChr17g0848051	74.253	435	107	2	137	1426	13	447	0	691	CIPK9, SnRK3.12, PKS6	CBL-interacting protein kinase 9
35	AT1G01160	Ha412HOChr15g0716581	60.87	115	36	3	239	574	20	128	3.35e-26	104	GIF2	GRF1-interacting factor 2
37	AT1G01170	Ha412HOChr08g0369471	53.846	78	35	1	121	351	4	81	4e-23	88.2		Protein of unknown function (DUF1138)
39	AT1G01170	Ha412HOChr10g0446241	67.532	77	25	0	182	412	7	83	2.36e-30	107		Protein of unknown function (DUF1138)
41	AT1G01170	Ha412HOChr06g0263911	83.051	59	10	0	249	425	25	83	5.57e-29	105		Protein of unknown function (DUF1138)
43	AT1G01200	Ha412HOChr16g0792401	68.75	240	63	5	17	709	1	237	1.19e-110	317	ATRABA3, ATRAB-A3, RABA3	RAB GTPase homolog A3
44	AT1G01200	Ha412HOChr17g0847921	66.122	245	71	6	179	901	1	237	5.46e-106	313	ATRABA3, ATRAB-A3, RABA3	RAB GTPase homolog A3
45	AT1G01220	Ha412HOChr04g0188801	69.617	757	214	5	19	2262	306	1055	0	1014	FKGP, AtFKGP	L-fucokinase/GDP-L-fucose pyrophosphorylase
46	AT1G01220	Ha412HOChr04g0188791	68.489	311	92	2	42	974	5	309	1.64e-125	384	FKGP, AtFKGP	L-fucokinase/GDP-L-fucose pyrophosphorylase
47	AT1G01225	Ha412HOChr06g0254001	71.311	244	59	3	104	829	1	235	2.24e-104	307		NC domain-containing protein-related
48	AT1G01225	Ha412HOChr03g0135541	27.778	108	48	4	870	550	16	94	1.08e-28	33.5		NC domain-containing protein-related
49	AT1G01225	Ha412HOChr04g0188811	71.605	243	61	1	493	1221	1	235	7.4e-109	323		NC domain-containing protein-related
50	AT1G01225	Ha412HOChr03g0135431	47.66	235	106	5	109	813	1	218	5.38e-60	194		NC domain-containing protein-related
51	AT1G01225	Ha412HOChr03g0135541	55.056	89	37	1	568	311	89	177	1.08e-28	104		NC domain-containing protein-related
52	AT1G01230	Ha412HOChr17g0805751	80.255	157	31	0	171	641	1	157	3.4e-90	268		ORMDL family protein
53	AT1G01230	Ha412HOChr02g0075191	84.127	63	10	0	216	404	1	63	2.04e-34	119		ORMDL family protein
54	AT1G01290	Ha412HOChr06g0253931	56.87	262	80	5	256	942	8	269	3.73e-87	265	CNX3	cofactor of nitrate reductase and xanthine dehydrogenase 3
56	AT1G01300	Ha412HOChr13g0633211	70.022	457	123	3	186	1514	29	485	0	598		Eukaryotic aspartyl protease family protein
57	AT1G01320	Ha412HOChr04g0189061	40.264	303	151	9	4622	5518	1502	1778	2.85e-34	145		Tetratricopeptide repeat (TPR)-like superfamily protein
59	AT1G01320	Ha412HOChr04g0189061	64.186	1438	444	19	266	4465	1	1405	0	1669		Tetratricopeptide repeat (TPR)-like superfamily protein
61	AT1G01350	Ha412HOChr06g0253821	68.847	321	96	2	64	1026	19	335	1.1e-145	415		Zinc finger (CCCH-type/C3HC4-type RING finger) family protein
62	AT1G01350	Ha412HOChr04g0189161	69.811	318	89	2	259	1212	25	335	2.13e-143	414		Zinc finger (CCCH-type/C3HC4-type RING finger) family protein
63	AT1G01360	Ha412HOChr04g0189191	73.653	167	43	1	242	739	15	181	1.53e-87	264	RCAR1, PYL9	regulatory component of ABA receptor 1
64	AT1G01360	Ha412HOChr06g0253771	77.515	169	38	0	222	728	15	183	4.94e-96	283	RCAR1, PYL9	regulatory component of ABA receptor 1
65	AT1G01370	Ha412HOChr14g0670221	67.29	107	34	1	164	481	72	178	1.24e-37	130	HTR12, CENH3	Histone superfamily protein
67	AT1G01370	Ha412HOChr15g0726141	65.421	107	36	1	202	519	72	178	2.43e-37	129	HTR12, CENH3	Histone superfamily protein
69	AT1G01380	Ha412HOChr17g0833081	81.25	32	6	0	96	191	41	72	1.1e-12	57.8	ETC1	Homeodomain-like superfamily protein
70	AT1G01420	Ha412HOChr07g0291481	52.043	465	216	5	10	1401	8	466	3.73e-150	437	UGT72B3	UDP-glucosyl transferase 72B3
71	AT1G01420	Ha412HOChr07g0291451	50.621	322	157	2	128	1090	159	479	4.49e-112	336	UGT72B3	UDP-glucosyl transferase 72B3
72	AT1G01420	Ha412HOChr07g0291461	52.473	465	214	5	16	1407	8	466	1.08e-151	441	UGT72B3	UDP-glucosyl transferase 72B3
73	AT1G01430	Ha412HOChr13g0633071	51.869	428	189	7	82	1320	23	448	2.23e-154	451	TBL25	TRICHOME BIREFRINGENCE-LIKE 25
74	AT1G01470	Ha412HOChr17g0846391	60.927	151	59	0	176	628	1	151	2.51e-61	190	LEA14, LSR3	Late embryogenesis abundant protein
75	AT1G01490	Ha412HOChr16g0790951	61.429	70	26	1	142	348	1	70	2.4e-21	90.9		Heavy metal transport/detoxification superfamily protein
77	AT1G01490	Ha412HOChr02g0077751	57.971	69	27	1	104	304	2	70	1.28e-19	83.2		Heavy metal transport/detoxification superfamily protein
79	AT1G01490	Ha412HOChr02g0077701	63.235	68	23	1	122	319	2	69	1.29e-11	62		Heavy metal transport/detoxification superfamily protein
81	AT1G01490	Ha412HOChr04g0189741	62.319	69	25	1	163	366	1	69	5.03e-21	89		Heavy metal transport/detoxification superfamily protein
83	AT1G01490	Ha412HOChr06g0253211	60.87	69	26	1	229	432	1	69	2.41e-19	84.7		Heavy metal transport/detoxification superfamily protein
85	AT1G01490	Ha412HOChr02g0077801	50.877	57	28	0	115	285	3	59	2.11e-13	65.9		Heavy metal transport/detoxification superfamily protein
87	AT1G01490	Ha412HOChr13g0593431	62.319	69	24	1	156	356	2	70	2.22e-19	85.1		Heavy metal transport/detoxification superfamily protein
89	AT1G01490	Ha412HOChr15g0743361	67.308	52	16	1	167	319	19	70	5.62e-13	66.2		Heavy metal transport/detoxification superfamily protein
91	AT1G01490	Ha412HOChr15g0743381	64.286	70	24	1	226	432	1	70	6.13e-20	86.7		Heavy metal transport/detoxification superfamily protein
93	AT1G01500	Ha412HOChr16g0792091	60.137	291	85	6	204	1016	40	319	5.6e-79	248		Erythronate-4-phosphate dehydrogenase family protein
94	AT1G01500	Ha412HOChr17g0846271	60.49	286	90	6	337	1137	40	321	2.24e-95	292		Erythronate-4-phosphate dehydrogenase family protein
95	AT1G01510	Ha412HOChr04g0189861	65.679	641	189	11	176	2020	1	636	0	778	AN	NAD(P)-binding Rossmann-fold superfamily protein
96	AT1G01510	Ha412HOChr06g0253181	69.122	638	178	8	106	1974	3	636	0	742	AN	NAD(P)-binding Rossmann-fold superfamily protein
97	AT1G01540	Ha412HOChr12g0568321	60.754	451	146	7	140	1450	11	444	9.2e-167	487		Protein kinase superfamily protein
99	AT1G01540	Ha412HOChr14g0692091	51.497	167	79	1	1	495	255	421	1.35e-53	177		Protein kinase superfamily protein
101	AT1G01560	Ha412HOChr04g0148051	69.231	26	8	0	691	768	141	166	3.25e-34	43.1	ATMPK11, MPK11	MAP kinase 11
103	AT1G01560	Ha412HOChr04g0148051	64.646	99	17	2	768	1010	167	265	3.25e-34	122	ATMPK11, MPK11	MAP kinase 11
105	AT1G01560	Ha412HOChr06g0253131	91.15	113	10	0	1072	1410	144	256	6.6e-70	224	ATMPK11, MPK11	MAP kinase 11
107	AT1G01560	Ha412HOChr06g0253131	78.788	33	7	0	250	348	19	51	2.69e-10	61.2	ATMPK11, MPK11	MAP kinase 11
109	AT1G01580	Ha412HOChr08g0353541	58.947	95	39	0	206	490	157	251	3.17e-30	124	FRO2, FRD1, ATFRO2	ferric reduction oxidase 2
110	AT1G01580	Ha412HOChr06g0254751	55.791	708	304	7	114	2216	20	725	0	815	FRO2, FRD1, ATFRO2	ferric reduction oxidase 2
111	AT1G01580	Ha412HOChr04g0189891	56.628	694	293	7	124	2187	34	725	0	808	FRO2, FRD1, ATFRO2	ferric reduction oxidase 2
112	AT1G01580	Ha412HOChr09g0395761	50.817	673	323	6	31	2040	58	725	0	672	FRO2, FRD1, ATFRO2	ferric reduction oxidase 2
113	AT1G01610	Ha412HOChr06g0253011	76.248	501	116	2	101	1600	3	501	0	741	ATGPAT4, GPAT4	glycerol-3-phosphate acyltransferase 4
114	AT1G01610	Ha412HOChr16g0791941	56.884	276	113	4	151	966	8	281	1.37e-101	308	ATGPAT4, GPAT4	glycerol-3-phosphate acyltransferase 4
115	AT1G01630	Ha412HOChr09g0425141	64.348	230	81	1	437	1126	27	255	1.14e-107	321		Sec14p-like phosphatidylinositol transfer family protein
116	AT1G01630	Ha412HOChr04g0151821	64.655	232	81	1	131	826	25	255	5e-111	325		Sec14p-like phosphatidylinositol transfer family protein
117	AT1G01650	Ha412HOChr06g0252971	75.147	511	127	0	253	1785	26	536	0	798	SPPL4, ATSPPL4	SIGNAL PEPTIDE PEPTIDASE-LIKE 4
119	AT1G01650	Ha412HOChr06g0252981	75.806	62	15	0	287	102	77	138	3.96e-27	103	SPPL4, ATSPPL4	SIGNAL PEPTIDE PEPTIDASE-LIKE 4
121	AT1G01650	Ha412HOChr16g0791881	76.731	520	121	0	274	1833	17	536	0	829	SPPL4, ATSPPL4	SIGNAL PEPTIDE PEPTIDASE-LIKE 4
123	AT1G01690	Ha412HOChr16g0791871	36.207	464	226	10	40	1269	2	449	1.05e-46	169	ATPRD3, PRD3	putative recombination initiation defects 3
124	AT1G01710	Ha412HOChr04g0190561	52.663	169	60	1	1	507	260	408	1.57e-59	191		Acyl-CoA thioesterase family protein
125	AT1G01710	Ha412HOChr04g0156871	68.421	76	23	1	198	422	169	244	1.75e-26	110		Acyl-CoA thioesterase family protein
126	AT1G01710	Ha412HOChr06g0252861	65.501	429	146	1	76	1362	1	427	0	590		Acyl-CoA thioesterase family protein
127	AT1G01710	Ha412HOChr04g0190591	64.103	429	152	1	109	1395	1	427	0	546		Acyl-CoA thioesterase family protein
128	AT1G01710	Ha412HOChr04g0156871	32.418	182	88	6	11	496	111	277	4.15e-13	70.5		Acyl-CoA thioesterase family protein
129	AT1G01710	Ha412HOChr06g0252871	54.079	429	188	4	118	1383	1	427	4.45e-157	456		Acyl-CoA thioesterase family protein
130	AT1G01720	Ha412HOChr17g0823641	63.176	296	76	7	312	1133	5	289	9.22e-107	320	ATAF1, ANAC002	NAC (No Apical Meristem) domain transcriptional regulator superfamily protein
131	AT1G01720	Ha412HOChr15g0733481	59.661	295	84	6	180	1004	5	284	3.64e-112	333	ATAF1, ANAC002	NAC (No Apical Meristem) domain transcriptional regulator superfamily protein
132	AT1G01720	Ha412HOChr01g0039711	36.216	185	101	5	55	600	7	177	1.04e-28	114	ATAF1, ANAC002	NAC (No Apical Meristem) domain transcriptional regulator superfamily protein
133	AT1G01720	Ha412HOChr15g0707361	61.074	298	79	8	278	1099	5	289	1.99e-112	341	ATAF1, ANAC002	NAC (No Apical Meristem) domain transcriptional regulator superfamily protein
134	AT1G01720	Ha412HOChr09g0413841	58.416	303	93	5	668	1525	3	289	2.77e-106	323	ATAF1, ANAC002	NAC (No Apical Meristem) domain transcriptional regulator superfamily protein
135	AT1G01730	Ha412HOChr16g0791731	42.593	162	76	5	143	622	65	211	3.45e-31	115		unknown protein; FUNCTIONS IN: molecular_function unknown; INVOLVED IN: biological_process unknown; LOCATED IN: chloroplast; EXPRESSED IN: 23 plant structures; EXPRESSED DURING: 13 growth stages; Has 42 Blast hits to 42 proteins in 17 species: Archae - 0; Bacteria - 2; Metazoa - 5; Fungi - 1; Plants - 34; Viruses - 0; Other Eukaryotes - 0 (source: NCBI BLink).
136	AT1G01750	Ha412HOChr02g0077221	75.182	137	34	0	89	499	1	137	1.99e-75	224	ADF11	actin depolymerizing factor 11
137	AT1G01760	Ha412HOChr04g0190721	52.404	416	178	6	117	1310	2	415	6.76e-134	395		adenosine deaminases;RNA binding;RNA binding;adenosine deaminases
138	AT1G01770	Ha412HOChr03g0143661	52.657	207	70	6	330	875	30	233	1.13e-53	187		unknown protein; CONTAINS InterPro DOMAIN/s: Protein of unknown function DUF1446 (InterPro:IPR010839); Has 1597 Blast hits to 1509 proteins in 306 species: Archae - 4; Bacteria - 843; Metazoa - 22; Fungi - 131; Plants - 31; Viruses - 0; Other Eukaryotes - 566 (source: NCBI BLink).
139	AT1G01770	Ha412HOChr01g0039731	86.301	73	10	0	4	222	161	233	1.49e-40	143		unknown protein; CONTAINS InterPro DOMAIN/s: Protein of unknown function DUF1446 (InterPro:IPR010839); Has 1597 Blast hits to 1509 proteins in 306 species: Archae - 4; Bacteria - 843; Metazoa - 22; Fungi - 131; Plants - 31; Viruses - 0; Other Eukaryotes - 566 (source: NCBI BLink).
140	AT1G01770	Ha412HOChr09g0382371	89.744	39	4	0	153	269	195	233	1.93e-20	87.8		unknown protein; CONTAINS InterPro DOMAIN/s: Protein of unknown function DUF1446 (InterPro:IPR010839); Has 1597 Blast hits to 1509 proteins in 306 species: Archae - 4; Bacteria - 843; Metazoa - 22; Fungi - 131; Plants - 31; Viruses - 0; Other Eukaryotes - 566 (source: NCBI BLink).
141	AT1G01770	Ha412HOChr04g0190761	65.072	627	203	7	152	2005	12	631	0	822		unknown protein; CONTAINS InterPro DOMAIN/s: Protein of unknown function DUF1446 (InterPro:IPR010839); Has 1597 Blast hits to 1509 proteins in 306 species: Archae - 4; Bacteria - 843; Metazoa - 22; Fungi - 131; Plants - 31; Viruses - 0; Other Eukaryotes - 566 (source: NCBI BLink).
142	AT1G01780	Ha412HOChr04g0190751	75	184	45	1	174	725	1	183	3.19e-101	298		GATA type zinc finger transcription factor family protein
143	AT1G01780	Ha412HOChr04g0190751	45.055	91	50	0	180	452	97	187	6.75e-20	87		GATA type zinc finger transcription factor family protein
144	AT1G01820	Ha412HOChr06g0252431	80.687	233	45	0	163	861	1	233	1.24e-131	378	PEX11C	peroxin 11c
145	AT1G01820	Ha412HOChr16g0774721	66.337	101	30	1	128	430	10	106	2.15e-37	140	PEX11C	peroxin 11c
146	AT1G01820	Ha412HOChr04g0190971	82.743	226	39	0	206	883	1	226	2.46e-138	394	PEX11C	peroxin 11c
147	AT1G01840	Ha412HOChr04g0191101	32.68	153	81	4	74	484	6	152	4.35e-15	68.9		unknown protein; Has 23 Blast hits to 23 proteins in 9 species: Archae - 0; Bacteria - 0; Metazoa - 0; Fungi - 0; Plants - 23; Viruses - 0; Other Eukaryotes - 0 (source: NCBI BLink).
148	AT1G01860	Ha412HOChr06g0251631	71.579	285	79	2	232	1080	57	341	1.4e-132	385	PFC1	Ribosomal RNA adenine dimethylase family protein
149	AT1G01880	Ha412HOChr03g0144741	53.783	608	248	13	191	1942	1	599	0	583		5'-3' exonuclease family protein
151	AT1G01910	Ha412HOChr03g0144721	81.714	350	64	0	136	1185	4	353	0	579		P-loop containing nucleoside triphosphate hydrolases superfamily protein
156	AT1G01910	Ha412HOChr06g0251721	79.143	350	72	1	184	1230	4	353	0	546		P-loop containing nucleoside triphosphate hydrolases superfamily protein
161	AT1G01910	Ha412HOChr06g0251731	83.582	67	10	1	203	3	102	167	3.5e-33	115		P-loop containing nucleoside triphosphate hydrolases superfamily protein
166	AT1G01910	Ha412HOChr13g0631991	80.286	350	69	0	135	1184	4	353	0	573		P-loop containing nucleoside triphosphate hydrolases superfamily protein
171	AT1G01920	Ha412HOChr04g0191171	63.109	534	171	5	71	1621	20	544	0	650		SET domain-containing protein
173	AT1G01930	Ha412HOChr04g0191801	37.179	78	46	1	236	3	104	178	7.26e-19	41.6		zinc finger protein-related
174	AT1G01930	Ha412HOChr04g0191801	47.525	101	39	3	538	242	12	100	7.26e-19	69.7		zinc finger protein-related
175	AT1G01930	Ha412HOChr04g0191791	52.071	507	224	5	177	1691	12	501	2.34e-161	484		zinc finger protein-related
176	AT1G01950	Ha412HOChr03g0103891	37.838	74	41	2	274	495	369	437	1.61e-12	45.4	ARK2	armadillo repeat kinesin 2
179	AT1G01950	Ha412HOChr13g0631661	70.863	834	210	8	485	2911	69	894	0	1130	ARK2	armadillo repeat kinesin 2
182	AT1G01950	Ha412HOChr09g0411971	37.333	75	42	2	537	761	368	437	3.37e-13	45.8	ARK2	armadillo repeat kinesin 2
185	AT1G01950	Ha412HOChr03g0103891	60.714	28	11	0	188	271	340	367	1.61e-12	44.3	ARK2	armadillo repeat kinesin 2
188	AT1G01950	Ha412HOChr09g0411971	54.839	31	14	0	343	435	337	367	3.37e-13	45.4	ARK2	armadillo repeat kinesin 2
191	AT1G01970	Ha412HOChr04g0191861	58.028	355	147	2	312	1376	54	406	2.03e-143	418		Tetratricopeptide repeat (TPR)-like superfamily protein
192	AT1G02000	Ha412HOChr13g0631541	80.615	423	79	3	22	1284	5	426	0	650	GAE2	UDP-D-glucuronate 4-epimerase 2
193	AT1G02000	Ha412HOChr13g0631511	93.478	46	3	0	1955	1818	188	233	6.87e-22	94	GAE2	UDP-D-glucuronate 4-epimerase 2
194	AT1G02010	Ha412HOChr03g0144301	66.615	647	196	5	63	1967	17	655	0	879	SEC1A	secretory 1A
196	AT1G02010	Ha412HOChr06g0251941	63.027	641	222	6	96	1997	17	649	0	802	SEC1A	secretory 1A
198	AT1G02020	Ha412HOChr03g0144201	67.188	576	172	7	152	1840	66	637	0	783		nitroreductase family protein
200	AT1G02040	Ha412HOChr16g0785321	46.053	152	62	5	679	1128	149	282	1.44e-27	112		C2H2-type zinc finger family protein
201	AT1G02040	Ha412HOChr13g0629541	36.626	243	93	7	442	1161	137	321	5.34e-31	120		C2H2-type zinc finger family protein
202	AT1G02040	Ha412HOChr17g0844451	39.286	168	74	5	682	1182	149	289	2.81e-26	109		C2H2-type zinc finger family protein
203	AT1G02050	Ha412HOChr13g0629791	81.346	327	59	2	4	981	67	392	2.17e-176	494	LAP6	Chalcone and stilbene synthase family protein
204	AT1G02065	Ha412HOChr16g0785211	73.228	127	28	2	433	795	155	281	1.41e-47	163	SPL8	squamosa promoter binding protein-like 8
206	AT1G02065	Ha412HOChr17g0844341	51.601	281	86	10	304	1044	1	265	1.01e-71	230	SPL8	squamosa promoter binding protein-like 8
208	AT1G02070	Ha412HOChr04g0193061	46.078	102	47	3	3117	2833	31	131	2.64e-16	77		unknown protein; BEST Arabidopsis thaliana protein match is: unknown protein (TAIR:AT3G60520.1); Has 98 Blast hits to 98 proteins in 13 species: Archae - 0; Bacteria - 0; Metazoa - 0; Fungi - 0; Plants - 98; Viruses - 0; Other Eukaryotes - 0 (source: NCBI BLink).
209	AT1G02070	Ha412HOChr13g0629611	46.429	140	62	4	75	485	2	131	2.28e-29	107		unknown protein; BEST Arabidopsis thaliana protein match is: unknown protein (TAIR:AT3G60520.1); Has 98 Blast hits to 98 proteins in 13 species: Archae - 0; Bacteria - 0; Metazoa - 0; Fungi - 0; Plants - 98; Viruses - 0; Other Eukaryotes - 0 (source: NCBI BLink).
210	AT1G02070	Ha412HOChr04g0165721	57.778	45	18	1	179	310	5	49	1.11e-10	58.2		unknown protein; BEST Arabidopsis thaliana protein match is: unknown protein (TAIR:AT3G60520.1); Has 98 Blast hits to 98 proteins in 13 species: Archae - 0; Bacteria - 0; Metazoa - 0; Fungi - 0; Plants - 98; Viruses - 0; Other Eukaryotes - 0 (source: NCBI BLink).
211	AT1G02070	Ha412HOChr03g0144021	46.565	131	59	2	48	407	1	131	1.74e-31	110		unknown protein; BEST Arabidopsis thaliana protein match is: unknown protein (TAIR:AT3G60520.1); Has 98 Blast hits to 98 proteins in 13 species: Archae - 0; Bacteria - 0; Metazoa - 0; Fungi - 0; Plants - 98; Viruses - 0; Other Eukaryotes - 0 (source: NCBI BLink).
212	AT1G02080	Ha412HOChr04g0193021	56.872	2423	923	23	207	7328	28	2377	0	2562		transcription regulators
214	AT1G02080	Ha412HOChr16g0785261	49.808	520	196	8	1204	2658	921	1410	3.66e-137	452		transcription regulators
216	AT1G02080	Ha412HOChr13g0587911	53.374	163	58	5	682	1122	1146	1306	1.98e-41	157		transcription regulators
218	AT1G02080	Ha412HOChr13g0623191	71.111	45	13	0	717	851	1092	1136	7.82e-24	72.8		transcription regulators
220	AT1G02080	Ha412HOChr13g0587911	38.696	230	82	8	67	684	802	996	5.77e-23	102		transcription regulators
222	AT1G02080	Ha412HOChr16g0785271	42.46	252	102	2	31	786	1930	2138	1.96e-59	203		transcription regulators
224	AT1G02080	Ha412HOChr13g0623191	45.714	70	26	2	932	1111	1135	1202	7.82e-24	56.2		transcription regulators
226	AT1G02080	Ha412HOChr16g0785261	40	210	118	2	568	1185	333	538	3.1e-33	139		transcription regulators
228	AT1G02080	Ha412HOChr04g0154331	57.669	163	62	4	628	1101	1146	1306	7.08e-50	181		transcription regulators
230	AT1G02080	Ha412HOChr06g0251401	57.143	2415	935	29	231	7355	23	2377	0	2573		transcription regulators
232	AT1G02080	Ha412HOChr04g0154331	39.227	181	72	6	100	630	850	996	1.69e-16	82.4		transcription regulators
234	AT1G02090	Ha412HOChr06g0250681	74.031	258	66	1	188	958	1	258	7.82e-130	374	FUS5, CSN7, COP15, ATCSN7	Proteasome component (PCI) domain protein
237	AT1G02090	Ha412HOChr13g0593451	77.064	109	25	0	286	612	127	235	6.67e-58	182	FUS5, CSN7, COP15, ATCSN7	Proteasome component (PCI) domain protein
240	AT1G02090	Ha412HOChr17g0844951	67.704	257	79	3	135	899	4	258	9.9e-124	360	FUS5, CSN7, COP15, ATCSN7	Proteasome component (PCI) domain protein
243	AT1G02090	Ha412HOChr04g0152781	59.77	87	33	2	224	478	161	247	2.33e-27	108	FUS5, CSN7, COP15, ATCSN7	Proteasome component (PCI) domain protein
246	AT1G02090	Ha412HOChr06g0250691	51.515	66	6	1	198	1	154	193	2e-13	62.8	FUS5, CSN7, COP15, ATCSN7	Proteasome component (PCI) domain protein
249	AT1G02090	Ha412HOChr17g0844961	53.947	76	21	2	195	4	1	74	1.97e-19	78.2	FUS5, CSN7, COP15, ATCSN7	Proteasome component (PCI) domain protein
252	AT1G02090	Ha412HOChr04g0183061	76.357	258	61	0	114	887	1	258	4.59e-122	369	FUS5, CSN7, COP15, ATCSN7	Proteasome component (PCI) domain protein
255	AT1G02100	Ha412HOChr13g0630131	73.054	334	84	2	99	1097	2	330	1.97e-179	507		Leucine carboxyl methyltransferase
258	AT1G02120	Ha412HOChr03g0143761	44.583	563	265	9	488	2158	68	589	2.72e-143	435	VAD1	GRAM domain family protein
259	AT1G02130	Ha412HOChr04g0172491	87.192	203	26	0	229	837	1	203	9.2e-133	378	ATRAB1B, ARA5, ARA-5, ATRABD2A, RABD2A, RA-5	RAS 5
260	AT1G02140	Ha412HOChr09g0395121	90.141	142	14	0	148	573	9	150	1.4e-94	276	MEE63, MAGO, HAP1	mago nashi family protein
261	AT1G02145	Ha412HOChr17g0845211	65.996	497	169	0	40	1530	1	497	0	671	ALG12, EBS4	homolog of asparagine-linked glycosylation 12
265	AT1G02150	Ha412HOChr16g0788101	53.36	491	217	3	279	1748	45	524	3.24e-180	522		Tetratricopeptide repeat (TPR)-like superfamily protein
266	AT1G02150	Ha412HOChr17g0845191	60	75	28	1	1720	1496	50	122	1.16e-21	99.4		Tetratricopeptide repeat (TPR)-like superfamily protein
267	AT1G02150	Ha412HOChr17g0845201	54.792	480	205	4	23	1459	53	521	0	545		Tetratricopeptide repeat (TPR)-like superfamily protein
268	AT1G02150	Ha412HOChr11g0518731	55.12	459	202	2	179	1552	47	502	6.09e-177	512		Tetratricopeptide repeat (TPR)-like superfamily protein
269	AT1G02150	Ha412HOChr17g0845191	52.798	411	184	3	1506	277	120	521	7.1e-153	452		Tetratricopeptide repeat (TPR)-like superfamily protein
270	AT1G02150	Ha412HOChr16g0788111	53.157	491	216	4	1971	508	45	524	3.66e-177	517		Tetratricopeptide repeat (TPR)-like superfamily protein
271	AT1G02160	Ha412HOChr01g0030441	82.857	70	12	0	53	262	2	71	4.41e-30	106		Cox19 family protein (CHCH motif)
273	AT1G02170	Ha412HOChr11g0498081	48.649	296	129	5	437	1261	74	367	3.14e-94	292	LOL3, ATMCPB1, MCP1B, ATMC1, MC1	metacaspase 1
274	AT1G02170	Ha412HOChr09g0394931	68.835	369	97	3	123	1220	14	367	1.24e-170	491	LOL3, ATMCPB1, MCP1B, ATMC1, MC1	metacaspase 1
275	AT1G02170	Ha412HOChr09g0387891	43.729	295	134	7	336	1145	80	367	1.78e-69	225	LOL3, ATMCPB1, MCP1B, ATMC1, MC1	metacaspase 1
276	AT1G02170	Ha412HOChr01g0030371	66.667	390	75	5	174	1286	14	367	3.15e-172	494	LOL3, ATMCPB1, MCP1B, ATMC1, MC1	metacaspase 1
277	AT1G02170	Ha412HOChr03g0107811	47.333	300	118	8	368	1183	80	367	1.99e-71	231	LOL3, ATMCPB1, MCP1B, ATMC1, MC1	metacaspase 1
278	AT1G02170	Ha412HOChr11g0498121	44.35	354	172	9	69	1067	18	367	1.51e-84	266	LOL3, ATMCPB1, MCP1B, ATMC1, MC1	metacaspase 1
279	AT1G02170	Ha412HOChr16g0788191	64.706	374	107	5	179	1285	14	367	1.98e-151	444	LOL3, ATMCPB1, MCP1B, ATMC1, MC1	metacaspase 1
280	AT1G02180	Ha412HOChr03g0104231	40.426	188	106	5	231	785	29	213	7.21e-37	134		ferredoxin-related
281	AT1G02180	Ha412HOChr04g0182601	53.234	201	84	3	216	818	27	217	3.32e-72	224		ferredoxin-related
282	AT1G02205	Ha412HOChr16g0789301	61.836	621	232	3	188	2038	1	620	0	756	CER1	Fatty acid hydroxylase superfamily
285	AT1G02205	Ha412HOChr15g0738161	58.682	622	252	4	72	1925	1	621	0	726	CER1	Fatty acid hydroxylase superfamily
288	AT1G02205	Ha412HOChr13g0586621	58.682	622	252	4	76	1929	1	621	0	724	CER1	Fatty acid hydroxylase superfamily
291	AT1G02205	Ha412HOChr13g0586711	58.387	620	253	4	74	1921	1	619	0	728	CER1	Fatty acid hydroxylase superfamily
294	AT1G02260	Ha412HOChr02g0069621	41.573	89	52	0	242	508	8	96	1.51e-16	76.3		Divalent ion symporter
295	AT1G02260	Ha412HOChr13g0591711	65.804	541	141	7	447	2054	1	502	0	680		Divalent ion symporter
296	AT1G02260	Ha412HOChr13g0591741	78.873	213	45	0	1	639	3	215	8.54e-123	357		Divalent ion symporter
297	AT1G02260	Ha412HOChr13g0591751	59.48	269	89	5	4	774	241	501	3.09e-91	278		Divalent ion symporter
298	AT1G02330	Ha412HOChr09g0409771	55.114	176	46	4	222	665	96	266	1.14e-51	169		CONTAINS InterPro DOMAIN/s: Hepatocellular carcinoma-associated antigen 59 (InterPro:IPR010756); Has 1239 Blast hits to 998 proteins in 204 species: Archae - 4; Bacteria - 71; Metazoa - 421; Fungi - 109; Plants - 87; Viruses - 5; Other Eukaryotes - 542 (source: NCBI BLink).
299	AT1G02330	Ha412HOChr01g0031641	61.417	254	85	3	225	986	26	266	1.21e-99	297		CONTAINS InterPro DOMAIN/s: Hepatocellular carcinoma-associated antigen 59 (InterPro:IPR010756); Has 1239 Blast hits to 998 proteins in 204 species: Archae - 4; Bacteria - 71; Metazoa - 421; Fungi - 109; Plants - 87; Viruses - 5; Other Eukaryotes - 542 (source: NCBI BLink).
300	AT1G02370	Ha412HOChr10g0438751	45.455	473	251	5	151	1557	67	536	4.99e-142	423		Tetratricopeptide repeat (TPR)-like superfamily protein
301	AT1G02380	Ha412HOChr08g0359121	45.556	90	41	2	154	420	82	164	2.88e-19	80.9		unknown protein; BEST Arabidopsis thaliana protein match is: unknown protein (TAIR:AT4G01960.1); Has 66 Blast hits to 66 proteins in 11 species: Archae - 0; Bacteria - 0; Metazoa - 0; Fungi - 0; Plants - 66; Viruses - 0; Other Eukaryotes - 0 (source: NCBI BLink).
302	AT1G02380	Ha412HOChr08g0359091	46.154	91	41	2	529	798	82	165	3.72e-18	83.2		unknown protein; BEST Arabidopsis thaliana protein match is: unknown protein (TAIR:AT4G01960.1); Has 66 Blast hits to 66 proteins in 11 species: Archae - 0; Bacteria - 0; Metazoa - 0; Fungi - 0; Plants - 66; Viruses - 0; Other Eukaryotes - 0 (source: NCBI BLink).
303	AT1G02400	Ha412HOChr10g0438461	50.904	332	152	4	88	1065	1	327	4.81e-108	323	ATGA2OX4, ATGA2OX6, DTA1, GA2OX6	gibberellin 2-oxidase 6
304	AT1G02410	Ha412HOChr16g0803691	82.812	192	33	0	441	1016	76	267	3.68e-117	343		cytochrome c oxidase assembly protein CtaG / Cox11 family
305	AT1G02460	Ha412HOChr03g0106351	65.92	402	132	4	439	1632	88	488	0	575		Pectin lyase-like superfamily protein
306	AT1G02460	Ha412HOChr15g0695251	61.317	243	86	4	190	909	84	321	3.26e-103	310		Pectin lyase-like superfamily protein
307	AT1G02475	Ha412HOChr06g0250551	70.701	157	46	0	192	662	62	218	1.05e-80	244		Polyketide cyclase/dehydrase and lipid transport superfamily protein
308	AT1G02475	Ha412HOChr04g0183181	75.163	153	38	0	417	875	66	218	9.65e-80	252		Polyketide cyclase/dehydrase and lipid transport superfamily protein
309	AT1G02500	Ha412HOChr05g0226681	92.821	390	28	0	112	1281	1	390	0	719	SAM1, SAM-1, MAT1, AtSAM1	S-adenosylmethionine synthetase 1
311	AT1G02500	Ha412HOChr05g0226691	93.927	247	15	0	743	3	1	247	1.78e-174	487	SAM1, SAM-1, MAT1, AtSAM1	S-adenosylmethionine synthetase 1
313	AT1G02520	Ha412HOChr15g0695021	72.381	210	58	0	1	630	125	334	7.38e-82	295	PGP11	P-glycoprotein 11
314	AT1G02520	Ha412HOChr15g0694981	37.155	471	287	7	550	1947	41	507	5.19e-80	276	PGP11	P-glycoprotein 11
315	AT1G02520	Ha412HOChr15g0695021	28.91	211	149	1	4	633	776	986	2.68e-24	111	PGP11	P-glycoprotein 11
316	AT1G02520	Ha412HOChr10g0439471	74.699	415	105	0	1	1245	186	600	0	586	PGP11	P-glycoprotein 11
317	AT1G02520	Ha412HOChr10g0440331	53.086	81	32	1	20	244	964	1044	2.28e-20	87.4	PGP11	P-glycoprotein 11
318	AT1G02520	Ha412HOChr15g0694981	68.519	108	34	0	1	324	1166	1273	5.48e-41	161	PGP11	P-glycoprotein 11
319	AT1G02520	Ha412HOChr15g0695021	69.036	591	181	1	2239	4005	687	1277	0	796	PGP11	P-glycoprotein 11
320	AT1G02520	Ha412HOChr15g0694981	67.945	652	204	3	1	1947	512	1161	0	887	PGP11	P-glycoprotein 11
321	AT1G02520	Ha412HOChr08g0339061	59.016	61	23	2	601	780	926	985	2.75e-11	64.7	PGP11	P-glycoprotein 11
322	AT1G02520	Ha412HOChr06g0267511	59.016	61	23	2	348	527	926	985	1.08e-11	64.7	PGP11	P-glycoprotein 11
323	AT1G02520	Ha412HOChr10g0439471	65.991	691	205	4	1576	3594	600	1278	0	857	PGP11	P-glycoprotein 11
324	AT1G02520	Ha412HOChr10g0439471	41.237	582	335	6	1846	3579	41	619	9.08e-125	415	PGP11	P-glycoprotein 11
325	AT1G02520	Ha412HOChr15g0695021	56.333	300	128	1	1057	1947	979	1278	1.76e-98	344	PGP11	P-glycoprotein 11
326	AT1G02520	Ha412HOChr15g0694811	70.016	1244	348	6	106	3774	39	1278	0	1733	PGP11	P-glycoprotein 11
327	AT1G02520	Ha412HOChr05g0210891	65.224	1248	401	6	397	4062	38	1278	0	1666	PGP11	P-glycoprotein 11
328	AT1G02520	Ha412HOChr10g0439471	48.499	433	218	3	19	1305	843	1274	1.13e-111	379	PGP11	P-glycoprotein 11
329	AT1G02520	Ha412HOChr15g0695021	42.268	582	329	6	2260	3993	41	619	5.55e-120	405	PGP11	P-glycoprotein 11
330	AT1G02520	Ha412HOChr15g0695021	82.667	300	52	0	1063	1962	330	629	6.38e-154	498	PGP11	P-glycoprotein 11
331	AT1G02560	Ha412HOChr01g0007121	64.052	153	14	2	1	336	135	287	5.2e-60	186	CLPP5, NCLPP5, NCLPP1	nuclear encoded CLP protease 5
332	AT1G02560	Ha412HOChr04g0198721	63.052	249	44	3	154	777	46	287	4.02e-103	302	CLPP5, NCLPP5, NCLPP1	nuclear encoded CLP protease 5
333	AT1G02560	Ha412HOChr03g0118561	61.069	131	10	2	1	270	157	287	2.29e-47	153	CLPP5, NCLPP5, NCLPP1	nuclear encoded CLP protease 5
334	AT1G02560	Ha412HOChr15g0695431	80.068	296	55	1	166	1041	3	298	1.01e-168	477	CLPP5, NCLPP5, NCLPP1	nuclear encoded CLP protease 5
335	AT1G02560	Ha412HOChr10g0438761	79.443	287	51	2	202	1038	1	287	2.52e-163	467	CLPP5, NCLPP5, NCLPP1	nuclear encoded CLP protease 5
336	AT1G02610	Ha412HOChr04g0183541	46.667	210	104	4	102	731	1	202	5.91e-55	182		RING/FYVE/PHD zinc finger superfamily protein
337	AT1G02610	Ha412HOChr06g0250361	44	200	105	4	118	717	1	193	8.19e-49	162		RING/FYVE/PHD zinc finger superfamily protein
338	AT1G02630	Ha412HOChr11g0516241	56.757	74	29	1	1272	1493	30	100	5.93e-18	87		Nucleoside transporter family protein
340	AT1G02630	Ha412HOChr12g0543791	52.121	165	68	3	40	531	9	163	2.11e-56	181		Nucleoside transporter family protein
342	AT1G02630	Ha412HOChr11g0516241	65.714	35	12	0	1936	2040	338	372	1.26e-54	50.1		Nucleoside transporter family protein
344	AT1G02630	Ha412HOChr10g0440181	49.356	233	112	1	25	723	161	387	3.3e-73	228		Nucleoside transporter family protein
346	AT1G02630	Ha412HOChr12g0543801	49.727	183	86	1	1	549	196	372	2e-56	183		Nucleoside transporter family protein
348	AT1G02630	Ha412HOChr10g0461731	51.662	391	177	3	46	1218	9	387	8.8e-148	424		Nucleoside transporter family protein
350	AT1G02630	Ha412HOChr10g0440171	35.294	85	47	2	1	255	63	139	3.2e-11	57.4		Nucleoside transporter family protein
352	AT1G02630	Ha412HOChr10g0474881	61.917	386	141	3	31	1185	9	389	3.18e-164	467		Nucleoside transporter family protein
354	AT1G02630	Ha412HOChr12g0536541	60.881	386	145	3	34	1188	9	389	9.57e-163	463		Nucleoside transporter family protein
356	AT1G02630	Ha412HOChr12g0543811	50.66	379	171	4	80	1213	9	372	2.32e-132	388		Nucleoside transporter family protein
358	AT1G02630	Ha412HOChr11g0516241	54.088	159	71	1	1464	1940	165	321	1.26e-54	183		Nucleoside transporter family protein
360	AT1G02640	Ha412HOChr10g0438971	68.831	770	231	4	156	2447	2	768	0	1122	BXL2, ATBXL2	beta-xylosidase 2
361	AT1G02660	Ha412HOChr06g0250321	60.877	570	183	10	523	2199	170	710	0	566		alpha/beta-Hydrolases superfamily protein
362	AT1G02660	Ha412HOChr10g0439021	53.995	413	168	4	785	1960	302	713	5.21e-138	421		alpha/beta-Hydrolases superfamily protein
363	AT1G02660	Ha412HOChr04g0183611	50.133	754	305	15	232	2412	1	710	0	540		alpha/beta-Hydrolases superfamily protein
364	AT1G02660	Ha412HOChr10g0439021	34.872	195	100	7	314	823	36	228	2.28e-19	92.8		alpha/beta-Hydrolases superfamily protein
365	AT1G02680	Ha412HOChr01g0001031	75.926	108	22	1	268	591	22	125	2.21e-53	171	TAF13	TBP-associated factor 13
366	AT1G02700	Ha412HOChr01g0001121	47.059	170	77	6	209	691	80	245	2.11e-38	135		unknown protein; FUNCTIONS IN: molecular_function unknown; INVOLVED IN: biological_process unknown; LOCATED IN: mitochondrion; BEST Arabidopsis thaliana protein match is: unknown protein (TAIR:AT4G02140.1); Has 49 Blast hits to 49 proteins in 21 species: Archae - 0; Bacteria - 0; Metazoa - 10; Fungi - 6; Plants - 29; Viruses - 0; Other Eukaryotes - 4 (source: NCBI BLink).
367	AT1G02730	Ha412HOChr08g0372231	75.041	609	148	3	1199	3025	577	1181	0	944	ATCSLD5, CSLD5, SOS6	cellulose synthase-like D5
368	AT1G02730	Ha412HOChr08g0372231	53.936	343	131	9	203	1195	90	417	1.1e-89	312	ATCSLD5, CSLD5, SOS6	cellulose synthase-like D5
369	AT1G02780	Ha412HOChr10g0439211	91.892	185	15	0	26	580	1	185	3.81e-108	313	emb2386	Ribosomal protein L19e family protein
370	AT1G02780	Ha412HOChr11g0510311	90.323	186	16	1	66	623	1	184	6.19e-102	302	emb2386	Ribosomal protein L19e family protein
371	AT1G02780	Ha412HOChr04g0183951	91.892	185	15	0	137	691	1	185	9.7e-105	313	emb2386	Ribosomal protein L19e family protein
372	AT1G02780	Ha412HOChr15g0695281	92.265	181	14	0	86	628	1	181	8.68e-105	305	emb2386	Ribosomal protein L19e family protein
373	AT1G02800	Ha412HOChr06g0249121	64.642	461	160	2	83	1465	42	499	0	596	ATCEL2, CEL2	cellulase 2
374	AT1G02800	Ha412HOChr17g0805371	64.286	462	162	2	216	1601	41	499	0	591	ATCEL2, CEL2	cellulase 2
375	AT1G02816	Ha412HOChr10g0438201	61.24	129	50	0	98	484	22	150	5.25e-49	161		Protein of unknown function, DUF538
376	AT1G02816	Ha412HOChr04g0184111	49.593	123	61	1	67	432	28	150	5.32e-42	137		Protein of unknown function, DUF538
377	AT1G02820	Ha412HOChr15g0695691	50	26	13	0	252	329	65	90	1.68e-10	31.2		Late embryogenesis abundant 3 (LEA3) family protein
378	AT1G02820	Ha412HOChr15g0695691	43.75	64	32	2	53	244	4	63	1.68e-10	49.7		Late embryogenesis abundant 3 (LEA3) family protein
379	AT1G02820	Ha412HOChr15g0695681	42.697	89	42	2	101	346	4	90	8.65e-17	73.2		Late embryogenesis abundant 3 (LEA3) family protein
380	AT1G02840	Ha412HOChr10g0453231	68.063	191	49	1	102	638	4	194	1.01e-80	251	SR1, ATSRP34, SRP34, SR34, At-SR34	RNA-binding (RRM/RBD/RNP motifs) family protein
383	AT1G02840	Ha412HOChr11g0510471	74.742	194	47	1	118	693	3	196	1.38e-90	285	SR1, ATSRP34, SRP34, SR34, At-SR34	RNA-binding (RRM/RBD/RNP motifs) family protein
386	AT1G02840	Ha412HOChr14g0661101	60	170	62	2	19	519	30	196	8.35e-55	186	SR1, ATSRP34, SRP34, SR34, At-SR34	RNA-binding (RRM/RBD/RNP motifs) family protein
389	AT1G02840	Ha412HOChr06g0245321	73.196	194	46	1	121	684	3	196	2.83e-76	247	SR1, ATSRP34, SRP34, SR34, At-SR34	RNA-binding (RRM/RBD/RNP motifs) family protein
392	AT1G02840	Ha412HOChr05g0217641	59.429	175	55	3	998	1474	22	196	4.24e-54	189	SR1, ATSRP34, SRP34, SR34, At-SR34	RNA-binding (RRM/RBD/RNP motifs) family protein
395	AT1G02850	Ha412HOChr15g0695781	60.691	463	181	1	95	1483	26	487	0	609	BGLU11	beta glucosidase 11
400	AT1G02850	Ha412HOChr13g0619021	43.678	87	38	2	539	766	368	454	1.17e-12	70.5	BGLU11	beta glucosidase 11
405	AT1G02850	Ha412HOChr15g0695761	61.935	465	175	2	175	1569	25	487	0	618	BGLU11	beta glucosidase 11
410	AT1G02850	Ha412HOChr15g0695801	61.277	470	174	3	132	1538	25	487	0	588	BGLU11	beta glucosidase 11
415	AT1G02850	Ha412HOChr15g0695771	59.188	468	186	3	105	1508	25	487	0	592	BGLU11	beta glucosidase 11
420	AT1G02860	Ha412HOChr06g0245311	61.424	337	106	4	101	1063	7	335	2.56e-146	418	NLA, BAH1	SPX (SYG1/Pho81/XPR1) domain-containing protein
421	AT1G02860	Ha412HOChr06g0245311	61.424	337	106	4	101	1063	7	335	2.56e-146	418	NLA	SPX (SYG1/Pho81/XPR1) domain-containing protein
422	AT1G02860	Ha412HOChr15g0696061	61.224	49	19	0	154	8	135	183	6e-30	68.6	NLA, BAH1	SPX (SYG1/Pho81/XPR1) domain-containing protein
423	AT1G02860	Ha412HOChr15g0696061	61.224	49	19	0	154	8	135	183	6e-30	68.6	NLA	SPX (SYG1/Pho81/XPR1) domain-containing protein
424	AT1G02860	Ha412HOChr15g0696061	61.667	60	22	1	305	129	84	143	6e-30	78.2	NLA, BAH1	SPX (SYG1/Pho81/XPR1) domain-containing protein
425	AT1G02860	Ha412HOChr15g0696061	61.667	60	22	1	305	129	84	143	6e-30	78.2	NLA	SPX (SYG1/Pho81/XPR1) domain-containing protein
426	AT1G02860	Ha412HOChr15g0696051	63.127	339	111	4	242	1228	1	335	1.88e-146	425	NLA, BAH1	SPX (SYG1/Pho81/XPR1) domain-containing protein
427	AT1G02860	Ha412HOChr15g0696051	63.127	339	111	4	242	1228	1	335	1.88e-146	425	NLA	SPX (SYG1/Pho81/XPR1) domain-containing protein
428	AT1G02860	Ha412HOChr10g0437771	64.118	340	107	4	205	1194	1	335	5.8e-152	437	NLA, BAH1	SPX (SYG1/Pho81/XPR1) domain-containing protein
429	AT1G02860	Ha412HOChr10g0437771	64.118	340	107	4	205	1194	1	335	5.8e-152	437	NLA	SPX (SYG1/Pho81/XPR1) domain-containing protein
430	AT1G02870	Ha412HOChr06g0245301	66.321	193	60	3	48	614	1	192	7.91e-88	258		FUNCTIONS IN: molecular_function unknown; INVOLVED IN: biological_process unknown; EXPRESSED IN: 23 plant structures; EXPRESSED DURING: 13 growth stages; CONTAINS InterPro DOMAIN/s: Ribosome biogenesis protein Nop16 (InterPro:IPR019002); Has 104 Blast hits to 104 proteins in 57 species: Archae - 0; Bacteria - 0; Metazoa - 0; Fungi - 63; Plants - 35; Viruses - 0; Other Eukaryotes - 6 (source: NCBI…
431	AT1G02880	Ha412HOChr10g0437961	65.649	262	83	2	238	1023	4	258	4.71e-107	317	TPK1	thiamin pyrophosphokinase1
435	AT1G02880	Ha412HOChr15g0695901	67.063	252	81	2	205	957	4	254	1.74e-119	347	TPK1	thiamin pyrophosphokinase1
439	AT1G02890	Ha412HOChr15g0695851	61.665	1213	410	17	399	3935	55	1246	0	1374		AAA-type ATPase family protein
441	AT1G02890	Ha412HOChr12g0550311	39.247	186	94	5	468	1025	55	221	3.85e-28	118		AAA-type ATPase family protein
443	AT1G02900	Ha412HOChr06g0245241	55.34	103	37	4	61	342	17	119	1.3e-32	110	RALFL1, RALF1, ATRALF1	rapid alkalinization factor 1
444	AT1G02910	Ha412HOChr15g0696071	78.421	380	81	1	264	1400	74	453	0	606	LPA1	tetratricopeptide repeat (TPR)-containing protein
445	AT1G02920	Ha412HOChr04g0184441	50.952	210	102	1	41	670	1	209	5.35e-68	210	ATGSTF7, GST11, ATGSTF8, GSTF7, ATGST11	glutathione S-transferase 7
446	AT1G02930	Ha412HOChr01g0001851	55.072	138	61	1	4	417	70	206	3.04e-49	157	GSTF6	glutathione S-transferase 6
447	AT1G02930	Ha412HOChr01g0001851	55.072	138	61	1	4	417	70	206	3.04e-49	157	ATGSTF6, GST1, ERD11, ATGSTF3, GSTF6, ATGST1	glutathione S-transferase 6
448	AT1G02930	Ha412HOChr01g0001901	58.454	207	85	1	142	762	3	208	2.8e-85	254	GSTF6	glutathione S-transferase 6
449	AT1G02930	Ha412HOChr01g0001901	58.454	207	85	1	142	762	3	208	2.8e-85	254	ATGSTF6, GST1, ERD11, ATGSTF3, GSTF6, ATGST1	glutathione S-transferase 6
450	AT1G02930	Ha412HOChr01g0001891	55.072	207	92	1	12	632	1	206	5.98e-80	239	GSTF6	glutathione S-transferase 6
451	AT1G02930	Ha412HOChr01g0001891	55.072	207	92	1	12	632	1	206	5.98e-80	239	ATGSTF6, GST1, ERD11, ATGSTF3, GSTF6, ATGST1	glutathione S-transferase 6
452	AT1G02930	Ha412HOChr01g0001841	57.282	206	87	1	145	762	3	207	9.9e-73	223	GSTF6	glutathione S-transferase 6
453	AT1G02930	Ha412HOChr01g0001841	57.282	206	87	1	145	762	3	207	9.9e-73	223	ATGSTF6, GST1, ERD11, ATGSTF3, GSTF6, ATGST1	glutathione S-transferase 6
454	AT1G02930	Ha412HOChr01g0001871	54.028	211	94	2	38	670	1	208	1.27e-77	233	GSTF6	glutathione S-transferase 6
455	AT1G02930	Ha412HOChr01g0001871	54.028	211	94	2	38	670	1	208	1.27e-77	233	ATGSTF6, GST1, ERD11, ATGSTF3, GSTF6, ATGST1	glutathione S-transferase 6
456	AT1G02930	Ha412HOChr01g0001881	57.921	202	84	1	154	759	3	203	2.31e-76	233	GSTF6	glutathione S-transferase 6
457	AT1G02930	Ha412HOChr01g0001881	57.921	202	84	1	154	759	3	203	2.31e-76	233	ATGSTF6, GST1, ERD11, ATGSTF3, GSTF6, ATGST1	glutathione S-transferase 6
458	AT1G02960	Ha412HOChr10g0437691	36.646	161	96	3	1076	1540	311	471	1.71e-29	122		unknown protein; BEST Arabidopsis thaliana protein match is: unknown protein (TAIR:AT1G02965.1); Has 83 Blast hits to 82 proteins in 37 species: Archae - 0; Bacteria - 2; Metazoa - 20; Fungi - 7; Plants - 29; Viruses - 0; Other Eukaryotes - 25 (source: NCBI BLink).
459	AT1G02960	Ha412HOChr10g0437691	36.646	161	96	3	1076	1540	311	471	1.71e-29	122		unknown protein; LOCATED IN: cellular_component unknown; EXPRESSED IN: 23 plant structures; EXPRESSED DURING: 13 growth stages; BEST Arabidopsis thaliana protein match is: unknown protein (TAIR:AT1G02965.1); Has 35333 Blast hits to 34131 proteins in 2444 species: Archae - 798; Bacteria - 22429; Metazoa - 974; Fungi - 991; Plants - 531; Viruses - 0; Other Eukaryotes - 9610 (source: NCBI BLink).
460	AT1G02960	Ha412HOChr10g0437691	36.646	161	96	3	1076	1540	311	471	1.71e-29	122		unknown protein; BEST Arabidopsis thaliana protein match is: unknown protein (TAIR:AT1G02965.1); Has 100 Blast hits to 99 proteins in 48 species: Archae - 0; Bacteria - 4; Metazoa - 26; Fungi - 13; Plants - 29; Viruses - 0; Other Eukaryotes - 28 (source: NCBI BLink).
461	AT1G02970	Ha412HOChr06g0245151	57.652	477	170	8	146	1507	30	497	0	523	WEE1, ATWEE1	WEE1 kinase homolog
462	AT1G02990	Ha412HOChr02g0057301	74.359	39	10	0	641	757	48	86	2.19e-12	69.3		BEST Arabidopsis thaliana protein match is: CW-type Zinc Finger (TAIR:AT3G62900.1); Has 35333 Blast hits to 34131 proteins in 2444 species: Archae - 798; Bacteria - 22429; Metazoa - 974; Fungi - 991; Plants - 531; Viruses - 0; Other Eukaryotes - 9610 (source: NCBI BLink).
463	AT1G02990	Ha412HOChr02g0057301	74.359	39	10	0	641	757	48	86	2.19e-12	69.3		FUNCTIONS IN: molecular_function unknown; INVOLVED IN: biological_process unknown; LOCATED IN: cellular_component unknown; BEST Arabidopsis thaliana protein match is: CW-type Zinc Finger (TAIR:AT3G62900.1).
464	AT1G02990	Ha412HOChr02g0057301	74.359	39	10	0	641	757	48	86	2.19e-12	69.3		BEST Arabidopsis thaliana protein match is: CW-type Zinc Finger (TAIR:AT3G62900.1); Has 5847 Blast hits to 4410 proteins in 438 species: Archae - 17; Bacteria - 452; Metazoa - 2463; Fungi - 354; Plants - 306; Viruses - 11; Other Eukaryotes - 2244 (source: NCBI BLink).
465	AT1G02990	Ha412HOChr10g0437591	69.565	23	7	0	421	489	16	38	3.96e-10	37.4		BEST Arabidopsis thaliana protein match is: CW-type Zinc Finger (TAIR:AT3G62900.1); Has 35333 Blast hits to 34131 proteins in 2444 species: Archae - 798; Bacteria - 22429; Metazoa - 974; Fungi - 991; Plants - 531; Viruses - 0; Other Eukaryotes - 9610 (source: NCBI BLink).
466	AT1G02990	Ha412HOChr10g0437591	69.565	23	7	0	421	489	16	38	3.96e-10	37.4		FUNCTIONS IN: molecular_function unknown; INVOLVED IN: biological_process unknown; LOCATED IN: cellular_component unknown; BEST Arabidopsis thaliana protein match is: CW-type Zinc Finger (TAIR:AT3G62900.1).
467	AT1G02990	Ha412HOChr10g0437591	69.565	23	7	0	421	489	16	38	3.96e-10	37.4		BEST Arabidopsis thaliana protein match is: CW-type Zinc Finger (TAIR:AT3G62900.1); Has 5847 Blast hits to 4410 proteins in 438 species: Archae - 17; Bacteria - 452; Metazoa - 2463; Fungi - 354; Plants - 306; Viruses - 11; Other Eukaryotes - 2244 (source: NCBI BLink).
468	AT1G02990	Ha412HOChr10g0437591	32.961	179	94	7	486	998	35	195	3.96e-10	47.8		BEST Arabidopsis thaliana protein match is: CW-type Zinc Finger (TAIR:AT3G62900.1); Has 35333 Blast hits to 34131 proteins in 2444 species: Archae - 798; Bacteria - 22429; Metazoa - 974; Fungi - 991; Plants - 531; Viruses - 0; Other Eukaryotes - 9610 (source: NCBI BLink).
469	AT1G02990	Ha412HOChr10g0437591	32.961	179	94	7	486	998	35	195	3.96e-10	47.8		FUNCTIONS IN: molecular_function unknown; INVOLVED IN: biological_process unknown; LOCATED IN: cellular_component unknown; BEST Arabidopsis thaliana protein match is: CW-type Zinc Finger (TAIR:AT3G62900.1).
470	AT1G02990	Ha412HOChr10g0437591	32.961	179	94	7	486	998	35	195	3.96e-10	47.8		BEST Arabidopsis thaliana protein match is: CW-type Zinc Finger (TAIR:AT3G62900.1); Has 5847 Blast hits to 4410 proteins in 438 species: Archae - 17; Bacteria - 452; Metazoa - 2463; Fungi - 354; Plants - 306; Viruses - 11; Other Eukaryotes - 2244 (source: NCBI BLink).
471	AT1G02990	Ha412HOChr02g0057301	71.053	38	11	0	821	934	39	76	2.45e-10	60.1		BEST Arabidopsis thaliana protein match is: CW-type Zinc Finger (TAIR:AT3G62900.1); Has 35333 Blast hits to 34131 proteins in 2444 species: Archae - 798; Bacteria - 22429; Metazoa - 974; Fungi - 991; Plants - 531; Viruses - 0; Other Eukaryotes - 9610 (source: NCBI BLink).
472	AT1G02990	Ha412HOChr02g0057301	71.053	38	11	0	821	934	39	76	2.45e-10	60.1		FUNCTIONS IN: molecular_function unknown; INVOLVED IN: biological_process unknown; LOCATED IN: cellular_component unknown; BEST Arabidopsis thaliana protein match is: CW-type Zinc Finger (TAIR:AT3G62900.1).
473	AT1G02990	Ha412HOChr02g0057301	71.053	38	11	0	821	934	39	76	2.45e-10	60.1		BEST Arabidopsis thaliana protein match is: CW-type Zinc Finger (TAIR:AT3G62900.1); Has 5847 Blast hits to 4410 proteins in 438 species: Archae - 17; Bacteria - 452; Metazoa - 2463; Fungi - 354; Plants - 306; Viruses - 11; Other Eukaryotes - 2244 (source: NCBI BLink).
474	AT1G02990	Ha412HOChr10g0437591	43.791	306	141	5	2796	3686	955	1238	8.82e-62	232		BEST Arabidopsis thaliana protein match is: CW-type Zinc Finger (TAIR:AT3G62900.1); Has 35333 Blast hits to 34131 proteins in 2444 species: Archae - 798; Bacteria - 22429; Metazoa - 974; Fungi - 991; Plants - 531; Viruses - 0; Other Eukaryotes - 9610 (source: NCBI BLink).
475	AT1G02990	Ha412HOChr10g0437591	43.791	306	141	5	2796	3686	955	1238	8.82e-62	232		FUNCTIONS IN: molecular_function unknown; INVOLVED IN: biological_process unknown; LOCATED IN: cellular_component unknown; BEST Arabidopsis thaliana protein match is: CW-type Zinc Finger (TAIR:AT3G62900.1).
476	AT1G02990	Ha412HOChr10g0437591	43.791	306	141	5	2796	3686	955	1238	8.82e-62	232		BEST Arabidopsis thaliana protein match is: CW-type Zinc Finger (TAIR:AT3G62900.1); Has 5847 Blast hits to 4410 proteins in 438 species: Archae - 17; Bacteria - 452; Metazoa - 2463; Fungi - 354; Plants - 306; Viruses - 11; Other Eukaryotes - 2244 (source: NCBI BLink).
477	AT1G03000	Ha412HOChr15g0708491	67.153	137	12	1	572	982	680	783	2.95e-48	174	PEX6	peroxin 6
478	AT1G03000	Ha412HOChr11g0500541	82.051	39	7	0	279	395	799	837	1.47e-11	68.2	PEX6	peroxin 6
479	AT1G03000	Ha412HOChr11g0500541	75	112	27	1	493	825	779	890	7.33e-48	176	PEX6	peroxin 6
480	AT1G03000	Ha412HOChr04g0184611	63.235	952	317	13	127	2916	1	941	0	1110	PEX6	peroxin 6
481	AT1G03000	Ha412HOChr11g0500541	85.714	21	1	1	405	467	764	782	7.33e-48	34.7	PEX6	peroxin 6
482	AT1G03000	Ha412HOChr17g0840311	67.059	85	22	3	286	522	833	917	2.48e-25	108	PEX6	peroxin 6
483	AT1G03010	Ha412HOChr01g0002101	66.771	638	198	6	103	1986	1	634	0	851		Phototropic-responsive NPH3 family protein
484	AT1G03020	Ha412HOChr15g0718161	56.863	102	44	0	136	441	1	102	3.45e-40	130		Thioredoxin superfamily protein
485	AT1G03020	Ha412HOChr15g0718211	54.902	102	46	0	136	441	1	102	1.45e-38	126		Thioredoxin superfamily protein
486	AT1G03020	Ha412HOChr04g0180451	58.824	102	42	0	97	402	1	102	7.51e-42	134		Thioredoxin superfamily protein
487	AT1G03030	Ha412HOChr01g0004351	59.236	314	112	5	114	1049	1	300	4.15e-124	365		P-loop containing nucleoside triphosphate hydrolases superfamily protein
488	AT1G03050	Ha412HOChr03g0108191	54.969	322	132	2	183	1109	5	326	5.62e-116	353		ENTH/ANTH/VHS superfamily protein
489	AT1G03050	Ha412HOChr08g0348241	31.056	322	207	7	10	942	5	322	8.61e-38	144		ENTH/ANTH/VHS superfamily protein
490	AT1G03055	Ha412HOChr15g0697271	40.146	274	132	5	78	863	1	254	1.05e-65	209		unknown protein; BEST Arabidopsis thaliana protein match is: unknown protein (TAIR:AT1G64680.1); Has 35333 Blast hits to 34131 proteins in 2444 species: Archae - 798; Bacteria - 22429; Metazoa - 974; Fungi - 991; Plants - 531; Viruses - 0; Other Eukaryotes - 9610 (source: NCBI BLink).
491	AT1G03055	Ha412HOChr15g0697271	40.146	274	132	5	78	863	1	254	1.05e-65	209		unknown protein; BEST Arabidopsis thaliana protein match is: unknown protein (TAIR:AT1G64680.1); Has 143 Blast hits to 143 proteins in 26 species: Archae - 0; Bacteria - 6; Metazoa - 0; Fungi - 0; Plants - 122; Viruses - 0; Other Eukaryotes - 15 (source: NCBI BLink).
492	AT1G03055	Ha412HOChr13g0625301	51.598	219	96	3	158	784	46	264	3.04e-76	235		unknown protein; BEST Arabidopsis thaliana protein match is: unknown protein (TAIR:AT1G64680.1); Has 35333 Blast hits to 34131 proteins in 2444 species: Archae - 798; Bacteria - 22429; Metazoa - 974; Fungi - 991; Plants - 531; Viruses - 0; Other Eukaryotes - 9610 (source: NCBI BLink).
493	AT1G03055	Ha412HOChr13g0625301	51.598	219	96	3	158	784	46	264	3.04e-76	235		unknown protein; BEST Arabidopsis thaliana protein match is: unknown protein (TAIR:AT1G64680.1); Has 143 Blast hits to 143 proteins in 26 species: Archae - 0; Bacteria - 6; Metazoa - 0; Fungi - 0; Plants - 122; Viruses - 0; Other Eukaryotes - 15 (source: NCBI BLink).
494	AT1G03060	Ha412HOChr02g0082251	66.667	54	18	0	22	183	233	286	1.35e-16	73.9	SPI	Beige/BEACH domain ;WD domain, G-beta repeat protein
495	AT1G03060	Ha412HOChr04g0178331	65.969	1863	565	17	61	5466	81	1935	0	2349	SPI	Beige/BEACH domain ;WD domain, G-beta repeat protein
496	AT1G03060	Ha412HOChr01g0003951	67.072	3617	1076	27	489	11075	1	3590	0	4534	SPI	Beige/BEACH domain ;WD domain, G-beta repeat protein
497	AT1G03060	Ha412HOChr11g0508841	65.418	3603	1100	28	364	10794	1	3583	0	4450	SPI	Beige/BEACH domain ;WD domain, G-beta repeat protein
498	AT1G03060	Ha412HOChr04g0178321	65.016	1535	496	12	115	4617	2054	3581	0	1975	SPI	Beige/BEACH domain ;WD domain, G-beta repeat protein
499	AT1G03070	Ha412HOChr10g0435961	76.763	241	53	1	162	875	7	247	8.85e-131	373		Bax inhibitor-1 family protein
501	AT1G03070	Ha412HOChr15g0718921	53.846	234	101	2	272	952	9	242	9.22e-87	263		Bax inhibitor-1 family protein
503	AT1G03070	Ha412HOChr10g0435951	67.22	241	76	1	179	892	7	247	5.55e-114	334		Bax inhibitor-1 family protein
505	AT1G03070	Ha412HOChr10g0435941	78.776	245	48	2	228	953	4	247	7.39e-132	379		Bax inhibitor-1 family protein
507	AT1G03080	Ha412HOChr01g0003761	40.883	1766	873	31	423	5318	1	1729	0	991		kinase interacting (KIP1-like) family protein
508	AT1G03080	Ha412HOChr11g0509011	42.846	1251	598	17	305	3742	1	1239	0	776		kinase interacting (KIP1-like) family protein
509	AT1G03080	Ha412HOChr11g0509011	34.31	580	310	14	4517	6124	1179	1731	1.35e-61	234		kinase interacting (KIP1-like) family protein
510	AT1G03090	Ha412HOChr01g0003711	72.389	699	189	4	263	2353	38	734	0	1014	MCCA	methylcrotonyl-CoA carboxylase alpha chain, mitochondrial / 3-methylcrotonyl-CoA carboxylase 1 (MCCA)
512	AT1G03090	Ha412HOChr01g0003731	85.135	74	11	0	244	23	38	111	1.81e-35	128	MCCA	methylcrotonyl-CoA carboxylase alpha chain, mitochondrial / 3-methylcrotonyl-CoA carboxylase 1 (MCCA)
514	AT1G03100	Ha412HOChr03g0104421	64.028	720	247	3	145	2274	75	792	0	965		Pentatricopeptide repeat (PPR) superfamily protein
515	AT1G03110	Ha412HOChr04g0185651	58.314	427	165	4	559	1836	1	415	6.55e-152	447	TRM82, AtTRM82	Transducin/WD40 repeat-like superfamily protein
516	AT1G03130	Ha412HOChr17g0806211	73.039	204	54	1	46	654	1	204	1.13e-102	298	PSAD-2	photosystem I subunit D-2
517	AT1G03130	Ha412HOChr03g0135941	93.75	144	9	0	427	858	61	204	2.78e-98	289	PSAD-2	photosystem I subunit D-2
518	AT1G03140	Ha412HOChr01g0003391	75.077	325	74	4	277	1248	97	415	3.32e-163	468		splicing factor Prp18 family protein
519	AT1G03150	Ha412HOChr04g0185461	94.253	174	10	0	93	614	1	174	1.01e-124	350		Acyl-CoA N-acyltransferases (NAT) superfamily protein
520	AT1G03160	Ha412HOChr10g0436471	54.06	862	377	8	282	2855	58	904	0	870	FZL	FZO-like
522	AT1G03170	Ha412HOChr01g0003221	40	150	76	5	136	561	22	165	4.66e-14	71.2		Protein of unknown function (DUF3049)
523	AT1G03170	Ha412HOChr04g0185421	38.994	159	77	3	118	561	22	171	6.22e-22	92		Protein of unknown function (DUF3049)
524	AT1G03180	Ha412HOChr10g0436541	48.561	278	125	3	76	900	3	265	9.81e-94	282		unknown protein; Has 36 Blast hits to 36 proteins in 15 species: Archae - 0; Bacteria - 0; Metazoa - 3; Fungi - 0; Plants - 33; Viruses - 0; Other Eukaryotes - 0 (source: NCBI BLink).
525	AT1G03180	Ha412HOChr10g0436541	48.561	278	125	3	76	900	3	265	9.81e-94	282		unknown protein; FUNCTIONS IN: molecular_function unknown; INVOLVED IN: biological_process unknown; LOCATED IN: mitochondrion; EXPRESSED IN: 15 plant structures; EXPRESSED DURING: 8 growth stages; Has 35333 Blast hits to 34131 proteins in 2444 species: Archae - 798; Bacteria - 22429; Metazoa - 974; Fungi - 991; Plants - 531; Viruses - 0; Other Eukaryotes - 9610 (source: NCBI BLink).
526	AT1G03190	Ha412HOChr10g0436551	83.509	758	119	3	131	2386	1	758	0	1337	ATXPD, UVH6	RAD3-like DNA-binding helicase protein
528	AT1G03190	Ha412HOChr04g0198511	70.312	384	68	3	316	1329	178	561	0	544	ATXPD, UVH6	RAD3-like DNA-binding helicase protein
530	AT1G03190	Ha412HOChr02g0086161	58	50	21	0	508	657	683	732	5.24e-10	62.4	ATXPD, UVH6	RAD3-like DNA-binding helicase protein
532	AT1G03190	Ha412HOChr14g0634731	53.731	67	30	1	600	800	204	269	1.15e-12	68.2	ATXPD, UVH6	RAD3-like DNA-binding helicase protein
534	AT1G03190	Ha412HOChr14g0689531	72.513	382	72	2	196	1242	178	559	0	572	ATXPD, UVH6	RAD3-like DNA-binding helicase protein
536	AT1G03210	Ha412HOChr01g0002731	50.239	209	93	5	40	648	15	218	1.47e-63	199		Phenazine biosynthesis PhzC/PhzF protein
537	AT1G03220	Ha412HOChr10g0469621	30	430	245	14	94	1302	31	431	5.3e-39	145		Eukaryotic aspartyl protease family protein
538	AT1G03220	Ha412HOChr00c00017g0859011	35.294	272	162	7	815	3	21	279	1.68e-41	148		Eukaryotic aspartyl protease family protein
539	AT1G03220	Ha412HOChr05g0207171	44.869	419	216	8	61	1311	21	426	3.32e-110	332		Eukaryotic aspartyl protease family protein
540	AT1G03220	Ha412HOChr05g0207281	43.56	427	225	6	10	1263	11	430	2.46e-113	339		Eukaryotic aspartyl protease family protein
541	AT1G03220	Ha412HOChr10g0436671	61.779	416	154	3	100	1344	22	433	0	521		Eukaryotic aspartyl protease family protein
542	AT1G03220	Ha412HOChr03g0105751	60.959	438	157	8	28	1314	1	433	1.28e-159	457		Eukaryotic aspartyl protease family protein
543	AT1G03220	Ha412HOChr03g0129281	50.827	423	186	11	113	1345	19	431	2.13e-120	359		Eukaryotic aspartyl protease family protein
544	AT1G03220	Ha412HOChr10g0469701	31.01	416	224	16	157	1299	45	432	2.33e-46	165		Eukaryotic aspartyl protease family protein
545	AT1G03220	Ha412HOChr00c00017g0859001	42.553	423	221	10	61	1314	21	426	1.48e-97	299		Eukaryotic aspartyl protease family protein
546	AT1G03230	Ha412HOChr08g0332381	35.655	359	190	12	262	1254	86	431	1.01e-47	169		Eukaryotic aspartyl protease family protein
547	AT1G03230	Ha412HOChr03g0104571	31.059	425	230	14	97	1263	34	431	1.89e-47	168		Eukaryotic aspartyl protease family protein
548	AT1G03230	Ha412HOChr04g0185251	43.75	416	200	9	80	1267	31	432	2.05e-101	310		Eukaryotic aspartyl protease family protein
549	AT1G03250	Ha412HOChr01g0002771	63.673	245	85	3	102	824	1	245	8.38e-102	301		unknown protein; FUNCTIONS IN: molecular_function unknown; INVOLVED IN: biological_process unknown; LOCATED IN: cellular_component unknown; EXPRESSED IN: 24 plant structures; EXPRESSED DURING: 15 growth stages.
550	AT1G03250	Ha412HOChr01g0002771	63.673	245	85	3	102	824	1	245	8.38e-102	301		unknown protein; Has 89 Blast hits to 89 proteins in 31 species: Archae - 0; Bacteria - 0; Metazoa - 31; Fungi - 0; Plants - 48; Viruses - 0; Other Eukaryotes - 10 (source: NCBI BLink).
551	AT1G03250	Ha412HOChr11g0511241	62.996	227	82	2	240	914	19	245	1.23e-89	273		unknown protein; FUNCTIONS IN: molecular_function unknown; INVOLVED IN: biological_process unknown; LOCATED IN: cellular_component unknown; EXPRESSED IN: 24 plant structures; EXPRESSED DURING: 15 growth stages.
552	AT1G03250	Ha412HOChr11g0511241	62.996	227	82	2	240	914	19	245	1.23e-89	273		unknown protein; Has 89 Blast hits to 89 proteins in 31 species: Archae - 0; Bacteria - 0; Metazoa - 31; Fungi - 0; Plants - 48; Viruses - 0; Other Eukaryotes - 10 (source: NCBI BLink).
553	AT1G03260	Ha412HOChr06g0285521	64.552	268	92	2	227	1021	1	268	1.49e-99	301		SNARE associated Golgi protein family
554	AT1G03260	Ha412HOChr01g0002831	69.636	247	74	1	659	1396	26	272	3.05e-106	320		SNARE associated Golgi protein family
555	AT1G03270	Ha412HOChr15g0696811	74.005	427	100	4	462	1712	15	440	0	544		CBS domain-containing protein with a domain of unknown function (DUF21)
556	AT1G03280	Ha412HOChr02g0086701	57.93	454	167	8	151	1464	13	458	2.34e-135	423		Transcription factor TFIIE, alpha subunit
557	AT1G03290	Ha412HOChr11g0511251	58.108	222	93	0	771	1436	276	497	1.82e-51	186		unknown protein; BEST Arabidopsis thaliana protein match is: unknown protein (TAIR:AT4G02880.2); Has 13587 Blast hits to 10183 proteins in 1114 species: Archae - 257; Bacteria - 2402; Metazoa - 5637; Fungi - 960; Plants - 675; Viruses - 54; Other Eukaryotes - 3602 (source: NCBI BLink).
558	AT1G03290	Ha412HOChr11g0511251	58.108	222	93	0	771	1436	276	497	1.82e-51	186		unknown protein; FUNCTIONS IN: molecular_function unknown; INVOLVED IN: biological_process unknown; LOCATED IN: cellular_component unknown; EXPRESSED IN: 22 plant structures; EXPRESSED DURING: 13 growth stages; BEST Arabidopsis thaliana protein match is: unknown protein (TAIR:AT4G02880.2).
559	AT1G03290	Ha412HOChr01g0002871	57.456	228	97	0	879	1562	267	494	5.12e-53	195		unknown protein; BEST Arabidopsis thaliana protein match is: unknown protein (TAIR:AT4G02880.2); Has 13587 Blast hits to 10183 proteins in 1114 species: Archae - 257; Bacteria - 2402; Metazoa - 5637; Fungi - 960; Plants - 675; Viruses - 54; Other Eukaryotes - 3602 (source: NCBI BLink).
560	AT1G03290	Ha412HOChr01g0002871	57.456	228	97	0	879	1562	267	494	5.12e-53	195		unknown protein; FUNCTIONS IN: molecular_function unknown; INVOLVED IN: biological_process unknown; LOCATED IN: cellular_component unknown; EXPRESSED IN: 22 plant structures; EXPRESSED DURING: 13 growth stages; BEST Arabidopsis thaliana protein match is: unknown protein (TAIR:AT4G02880.2).
561	AT1G03290	Ha412HOChr04g0185171	42.932	191	104	2	46	603	288	478	2.82e-28	111		unknown protein; BEST Arabidopsis thaliana protein match is: unknown protein (TAIR:AT4G02880.2); Has 13587 Blast hits to 10183 proteins in 1114 species: Archae - 257; Bacteria - 2402; Metazoa - 5637; Fungi - 960; Plants - 675; Viruses - 54; Other Eukaryotes - 3602 (source: NCBI BLink).
562	AT1G03290	Ha412HOChr04g0185171	42.932	191	104	2	46	603	288	478	2.82e-28	111		unknown protein; FUNCTIONS IN: molecular_function unknown; INVOLVED IN: biological_process unknown; LOCATED IN: cellular_component unknown; EXPRESSED IN: 22 plant structures; EXPRESSED DURING: 13 growth stages; BEST Arabidopsis thaliana protein match is: unknown protein (TAIR:AT4G02880.2).
563	AT1G03310	Ha412HOChr15g0696651	52.471	789	331	11	497	2734	93	880	0	815	ATISA2, ISA2, DBE1, BE2	debranching enzyme 1
565	AT1G03330	Ha412HOChr15g0696631	93.548	93	6	0	74	352	1	93	1.7e-60	182		Small nuclear ribonucleoprotein family protein
566	AT1G03330	Ha412HOChr01g0002961	93.548	93	6	0	122	400	1	93	4.1e-59	182		Small nuclear ribonucleoprotein family protein
567	AT1G03350	Ha412HOChr01g0003141	41.667	276	128	7	67	891	1	244	1.04e-41	156		BSD domain-containing protein
568	AT1G03350	Ha412HOChr00c00782g0865141	45.763	59	32	0	61	237	145	203	1.69e-12	60.8		BSD domain-containing protein
569	AT1G03350	Ha412HOChr15g0696511	45.878	279	125	6	213	1031	1	259	3.47e-56	196		BSD domain-containing protein
570	AT1G03360	Ha412HOChr15g0696531	67.683	328	98	1	69	1052	3	322	5.65e-161	456	ATRRP4, RRP4	ribosomal RNA processing 4
571	AT1G03365	Ha412HOChr06g0245111	40.741	351	196	4	790	1809	474	823	3.3e-55	201		RING/U-box superfamily protein
572	AT1G03365	Ha412HOChr06g0245111	35.811	148	84	3	4	438	79	218	1.89e-16	83.6		RING/U-box superfamily protein
573	AT1G03370	Ha412HOChr01g0008961	61.896	1034	371	6	499	3588	1	1015	0	1264		C2 calcium/lipid-binding and GRAM domain containing protein
574	AT1G03380	Ha412HOChr10g0436961	47.939	922	426	15	222	2855	2	913	0	738	ATATG18G, ATG18G	homolog of yeast autophagy 18 (ATG18) G
575	AT1G03390	Ha412HOChr09g0376161	62.963	459	165	3	10	1371	1	459	0	612		HXXXD-type acyl-transferase family protein
576	AT1G03430	Ha412HOChr02g0069891	58.667	150	61	1	161	607	6	155	3.22e-59	189	AHP5	histidine-containing phosphotransfer factor 5
577	AT1G03430	Ha412HOChr01g0007111	45.763	118	58	2	389	724	23	140	8.45e-25	99.4	AHP5	histidine-containing phosphotransfer factor 5
578	AT1G03430	Ha412HOChr04g0164961	60.265	151	59	1	356	805	5	155	1.06e-60	196	AHP5	histidine-containing phosphotransfer factor 5
579	AT1G03430	Ha412HOChr11g0479491	58.784	148	60	1	67	507	5	152	3.5e-61	189	AHP5	histidine-containing phosphotransfer factor 5
580	AT1G03440	Ha412HOChr10g0436981	63.224	397	146	0	1	1191	1	397	0	538		Leucine-rich repeat (LRR) family protein
581	AT1G03440	Ha412HOChr15g0696591	65.482	394	136	0	22	1203	4	397	0	528		Leucine-rich repeat (LRR) family protein
582	AT1G03470	Ha412HOChr01g0002421	41.509	106	47	4	628	909	155	257	4.64e-13	69.3		Kinase interacting (KIP1-like) family protein
584	AT1G03470	Ha412HOChr10g0437311	40.23	174	96	2	1	498	37	210	1.51e-26	101		Kinase interacting (KIP1-like) family protein
586	AT1G03470	Ha412HOChr11g0510601	42.929	198	104	2	71	664	5	193	9.24e-34	123		Kinase interacting (KIP1-like) family protein
588	AT1G03470	Ha412HOChr01g0002421	61.798	89	32	1	94	360	5	91	1.11e-30	119		Kinase interacting (KIP1-like) family protein
590	AT1G03475	Ha412HOChr13g0610971	100	15	0	0	312	356	329	343	3.5e-11	34.7	LIN2, HEMF1, ATCPO-I	Coproporphyrinogen III oxidase
591	AT1G03475	Ha412HOChr03g0140611	81.944	360	55	4	216	1289	35	386	0	578	LIN2, HEMF1, ATCPO-I	Coproporphyrinogen III oxidase
592	AT1G03475	Ha412HOChr13g0610971	84.615	26	4	0	229	306	304	329	3.5e-11	49.3	LIN2, HEMF1, ATCPO-I	Coproporphyrinogen III oxidase
593	AT1G03495	Ha412HOChr17g0816881	33.689	469	287	10	1	1362	1	460	2.7e-82	262		HXXXD-type acyl-transferase family protein
594	AT1G03495	Ha412HOChr16g0761051	32.845	478	275	15	93	1436	3	464	1.28e-66	225		HXXXD-type acyl-transferase family protein
595	AT1G03495	Ha412HOChr11g0486611	35.129	464	271	14	55	1386	10	463	3.6e-76	246		HXXXD-type acyl-transferase family protein
596	AT1G03495	Ha412HOChr17g0838951	35.358	461	280	11	17	1363	1	455	6.75e-82	261		HXXXD-type acyl-transferase family protein
597	AT1G03495	Ha412HOChr15g0729331	32.265	468	283	12	28	1371	10	463	2.15e-72	237		HXXXD-type acyl-transferase family protein
598	AT1G03530	Ha412HOChr10g0450171	50.538	93	42	2	124	393	440	531	2.13e-10	61.6	ATNAF1, NAF1	nuclear assembly factor 1
599	AT1G03530	Ha412HOChr14g0663431	60.19	211	74	2	605	1207	337	547	5.79e-56	204	ATNAF1, NAF1	nuclear assembly factor 1
600	AT1G03530	Ha412HOChr05g0217191	60.664	211	73	2	646	1248	337	547	5.04e-56	204	ATNAF1, NAF1	nuclear assembly factor 1
601	AT1G03540	Ha412HOChr17g0817441	54.876	605	264	3	526	2316	4	607	0	694		Pentatricopeptide repeat (PPR-like) superfamily protein
602	AT1G03560	Ha412HOChr15g0739721	61.027	662	248	5	1	1977	1	655	0	848		Pentatricopeptide repeat (PPR-like) superfamily protein
603	AT1G03560	Ha412HOChr17g0838891	61.699	671	237	7	9	2000	1	658	0	862		Pentatricopeptide repeat (PPR-like) superfamily protein
604	AT1G03590	Ha412HOChr17g0834651	66.525	472	123	8	372	1712	1	462	0	590		Protein phosphatase 2C family protein
605	AT1G03600	Ha412HOChr17g0817531	67.91	134	41	1	174	569	41	174	1.44e-57	181	PSB27	photosystem II family protein
606	AT1G03620	Ha412HOChr17g0817561	63.404	235	82	2	202	903	30	261	3.44e-104	311		ELMO/CED-12 family protein
607	AT1G03630	Ha412HOChr15g0716091	76.368	402	79	5	99	1259	1	401	0	572	POR C, PORC	protochlorophyllide oxidoreductase C
609	AT1G03630	Ha412HOChr17g0817591	78.068	383	81	2	113	1255	14	395	0	559	POR C, PORC	protochlorophyllide oxidoreductase C
611	AT1G03650	Ha412HOChr17g0835181	68.212	151	48	0	94	546	6	156	9.78e-73	227		Acyl-CoA N-acyltransferases (NAT) superfamily protein
612	AT1G03687	Ha412HOChr17g0835571	64.671	334	114	3	182	1177	50	381	3.15e-147	426		DTW domain-containing protein
614	AT1G03700	Ha412HOChr16g0747761	36.364	132	75	2	320	712	28	151	1.68e-16	75.9		Uncharacterised protein family (UPF0497)
615	AT1G03700	Ha412HOChr09g0424671	34.247	146	89	1	137	574	13	151	1.19e-14	70.9		Uncharacterised protein family (UPF0497)
616	AT1G03700	Ha412HOChr16g0747771	42.373	59	34	0	363	187	93	151	4.11e-11	58.2		Uncharacterised protein family (UPF0497)
617	AT1G03740	Ha412HOChr03g0114631	45.283	53	28	1	327	485	420	471	3.95e-23	41.6		Protein kinase superfamily protein
619	AT1G03740	Ha412HOChr03g0114631	60.87	69	23	1	134	328	348	416	3.95e-23	84.3		Protein kinase superfamily protein
621	AT1G03750	Ha412HOChr10g0449141	64.935	770	218	9	252	2459	109	860	0	989	CHR9	switch 2
622	AT1G03760	Ha412HOChr16g0793551	61.146	157	59	1	254	724	1	155	4.59e-60	202		Prefoldin chaperone subunit family protein
623	AT1G03760	Ha412HOChr15g0701191	60.131	153	59	1	85	543	5	155	1.48e-57	195		Prefoldin chaperone subunit family protein
624	AT1G03780	Ha412HOChr17g0839041	54.229	804	293	16	158	2488	3	758	0	644	TPX2	targeting protein for XKLP2
627	AT1G03780	Ha412HOChr17g0836141	57.124	772	273	12	211	2490	17	742	0	651	TPX2	targeting protein for XKLP2
630	AT1G03790	Ha412HOChr17g0816261	65.839	161	38	3	208	663	71	223	3.69e-67	213	SOM	Zinc finger C-x8-C-x5-C-x3-H type family protein
631	AT1G03790	Ha412HOChr17g0816271	54.585	229	85	5	220	891	71	285	4.77e-65	211	SOM	Zinc finger C-x8-C-x5-C-x3-H type family protein
632	AT1G03790	Ha412HOChr17g0836191	64.78	159	38	4	214	660	69	219	3.76e-61	202	SOM	Zinc finger C-x8-C-x5-C-x3-H type family protein
633	AT1G03840	Ha412HOChr05g0217341	51.245	482	157	16	291	1562	37	498	2.36e-134	400	MGP	C2H2 and C2HC zinc fingers superfamily protein
635	AT1G03870	Ha412HOChr17g0836681	65.517	145	49	1	100	531	38	182	5.43e-57	183	FLA9	FASCICLIN-like arabinoogalactan 9
636	AT1G03890	Ha412HOChr04g0176951	36.795	443	253	6	94	1419	33	449	1.45e-89	281		RmlC-like cupins superfamily protein
637	AT1G03890	Ha412HOChr04g0176971	33.665	502	264	6	33	1535	14	447	3.6e-85	272		RmlC-like cupins superfamily protein
638	AT1G03890	Ha412HOChr12g0570101	41.25	240	139	2	1169	1882	212	451	1.35e-56	199		RmlC-like cupins superfamily protein
639	AT1G03890	Ha412HOChr12g0570101	39.884	173	94	2	161	652	36	207	1.57e-29	122		RmlC-like cupins superfamily protein
640	AT1G03900	Ha412HOChr10g0434601	65.141	284	69	4	277	1122	17	272	2.23e-100	306	ATNAP4, NAP4	non-intrinsic ABC protein 4
641	AT1G03900	Ha412HOChr15g0698031	59.31	290	89	3	242	1111	12	272	1.28e-99	302	ATNAP4, NAP4	non-intrinsic ABC protein 4
642	AT1G03905	Ha412HOChr06g0257141	81.633	245	45	0	272	1006	12	256	3.06e-136	395		P-loop containing nucleoside triphosphate hydrolases superfamily protein
643	AT1G03910	Ha412HOChr11g0482531	71.966	585	146	4	406	2121	87	666	0	752		EXPRESSED IN: 24 plant structures; EXPRESSED DURING: 13 growth stages; CONTAINS InterPro DOMAIN/s: Cactin protein, cactus-binding domain, C-terminal (InterPro:IPR019134), Cactin, central region (InterPro:IPR018816); BEST Arabidopsis thaliana protein match is: unknown protein (TAIR:AT2G36815.2).
644	AT1G03910	Ha412HOChr11g0482531	71.966	585	146	4	406	2121	87	666	0	752		EXPRESSED IN: 25 plant structures; EXPRESSED DURING: 13 growth stages; CONTAINS InterPro DOMAIN/s: Cactin protein, cactus-binding domain, C-terminal (InterPro:IPR019134), Cactin, central region (InterPro:IPR018816); BEST Arabidopsis thaliana protein match is: unknown protein (TAIR:AT2G36815.2); Has 11711 Blast hits to 7382 proteins in 452 species: Archae - 31; Bacteria - 352; Metazoa - 6006; Fung…
645	AT1G03920	Ha412HOChr03g0092891	78.409	88	19	0	43	306	61	148	3.12e-39	143		Protein kinase family protein
646	AT1G03920	Ha412HOChr10g0434551	70.455	44	12	1	144	16	316	359	2.02e-14	64.7		Protein kinase family protein
647	AT1G03930	Ha412HOChr11g0508381	56.634	309	109	3	58	924	168	471	1.62e-101	305	ADK1, CKL9ALPHA, CKL9BETA	dual specificity kinase 1
648	AT1G03930	Ha412HOChr03g0123871	81.944	144	22	1	427	846	25	168	2.51e-81	255	ADK1, CKL9ALPHA, CKL9BETA	dual specificity kinase 1
649	AT1G03950	Ha412HOChr06g0257121	82.381	210	37	0	257	886	1	210	7.32e-108	316	VPS2.3	vacuolar protein sorting-associated protein 2.3
650	AT1G03970	Ha412HOChr11g0478761	54.787	188	71	5	441	968	85	270	5.15e-50	174	GBF4	G-box binding factor 4
651	AT1G03970	Ha412HOChr11g0498981	41.475	217	99	6	378	998	70	268	6.01e-30	118	GBF4	G-box binding factor 4
652	AT1G04010	Ha412HOChr04g0176461	75.987	608	139	2	227	2047	32	633	0	1001	PSAT1, ATPSAT1	phospholipid sterol acyl transferase 1
653	AT1G04020	Ha412HOChr14g0674001	43.277	238	121	4	953	1639	473	705	5.27e-52	190	ATBARD1, BARD1	breast cancer associated RING 1
654	AT1G04020	Ha412HOChr14g0674001	43.277	238	121	4	953	1639	473	705	5.27e-52	190	ATBARD1, BARD1, ROW1	breast cancer associated RING 1
655	AT1G04020	Ha412HOChr16g0801721	45.342	161	64	1	5	487	490	626	4.75e-39	145	ATBARD1, BARD1	breast cancer associated RING 1
656	AT1G04020	Ha412HOChr16g0801721	45.342	161	64	1	5	487	490	626	4.75e-39	145	ATBARD1, BARD1, ROW1	breast cancer associated RING 1
657	AT1G04020	Ha412HOChr07g0317601	39.251	721	374	15	122	2119	1	712	2.36e-140	430	ATBARD1, BARD1	breast cancer associated RING 1
658	AT1G04020	Ha412HOChr07g0317601	39.251	721	374	15	122	2119	1	712	2.36e-140	430	ATBARD1, BARD1, ROW1	breast cancer associated RING 1
659	AT1G04020	Ha412HOChr14g0673981	40.217	460	242	9	241	1545	254	705	1.3e-106	336	ATBARD1, BARD1	breast cancer associated RING 1
660	AT1G04020	Ha412HOChr14g0673981	40.217	460	242	9	241	1545	254	705	1.3e-106	336	ATBARD1, BARD1, ROW1	breast cancer associated RING 1
661	AT1G04020	Ha412HOChr14g0673991	32.787	183	108	2	454	957	262	444	1.96e-30	122	ATBARD1, BARD1	breast cancer associated RING 1
662	AT1G04020	Ha412HOChr14g0673991	32.787	183	108	2	454	957	262	444	1.96e-30	122	ATBARD1, BARD1, ROW1	breast cancer associated RING 1
663	AT1G04030	Ha412HOChr14g0680931	33.46	263	146	6	702	1442	181	430	4.07e-22	99.8		unknown protein; BEST Arabidopsis thaliana protein match is: unknown protein (TAIR:AT5G44040.1); Has 1835 Blast hits to 1511 proteins in 238 species: Archae - 7; Bacteria - 164; Metazoa - 377; Fungi - 135; Plants - 187; Viruses - 22; Other Eukaryotes - 943 (source: NCBI BLink).
664	AT1G04030	Ha412HOChr15g0698551	45.116	215	82	5	735	1283	220	430	1.42e-43	159		unknown protein; BEST Arabidopsis thaliana protein match is: unknown protein (TAIR:AT5G44040.1); Has 1835 Blast hits to 1511 proteins in 238 species: Archae - 7; Bacteria - 164; Metazoa - 377; Fungi - 135; Plants - 187; Viruses - 22; Other Eukaryotes - 943 (source: NCBI BLink).
665	AT1G04030	Ha412HOChr10g0434211	42.202	218	87	7	729	1289	220	429	3.12e-31	125		unknown protein; BEST Arabidopsis thaliana protein match is: unknown protein (TAIR:AT5G44040.1); Has 1835 Blast hits to 1511 proteins in 238 species: Archae - 7; Bacteria - 164; Metazoa - 377; Fungi - 135; Plants - 187; Viruses - 22; Other Eukaryotes - 943 (source: NCBI BLink).
666	AT1G04040	Ha412HOChr02g0091471	53.358	268	107	4	93	842	4	271	8.72e-97	288		HAD superfamily, subfamily IIIB acid phosphatase
667	AT1G04080	Ha412HOChr17g0811771	76.786	112	25	1	388	723	182	292	6.55e-47	178	PRP39	Tetratricopeptide repeat (TPR)-like superfamily protein
670	AT1G04080	Ha412HOChr01g0024431	63.545	694	228	7	381	2408	19	705	0	832	PRP39	Tetratricopeptide repeat (TPR)-like superfamily protein
673	AT1G04090	Ha412HOChr06g0256991	55.732	567	236	9	136	1791	6	572	0	656		Plant protein of unknown function (DUF946)
674	AT1G04090	Ha412HOChr05g0231201	36.364	352	177	8	40	957	213	563	1.68e-67	221		Plant protein of unknown function (DUF946)
675	AT1G04110	Ha412HOChr03g0138371	42.46	756	381	16	64	2196	24	770	0	577	SDD1	Subtilase family protein
676	AT1G04110	Ha412HOChr03g0143981	53.763	186	76	4	1	534	496	679	1.92e-56	190	SDD1	Subtilase family protein
677	AT1G04110	Ha412HOChr03g0138381	42.933	757	371	17	64	2181	24	770	0	551	SDD1	Subtilase family protein
678	AT1G04110	Ha412HOChr06g0261291	43.402	341	178	7	1	984	435	773	2.35e-89	283	SDD1	Subtilase family protein
679	AT1G04110	Ha412HOChr07g0290391	44.562	754	365	16	118	2241	24	770	0	569	SDD1	Subtilase family protein
680	AT1G04110	Ha412HOChr17g0813951	43.081	766	371	20	46	2172	11	768	0	557	SDD1	Subtilase family protein
681	AT1G04110	Ha412HOChr07g0290471	48.357	639	292	11	28	1836	134	770	0	546	SDD1	Subtilase family protein
682	AT1G04110	Ha412HOChr13g0624261	45.14	751	366	15	97	2223	24	770	0	607	SDD1	Subtilase family protein
683	AT1G04110	Ha412HOChr13g0624291	51.625	277	132	2	1	828	251	526	1.4e-86	274	SDD1	Subtilase family protein
684	AT1G04110	Ha412HOChr13g0624271	45.02	753	367	17	94	2223	24	772	0	547	SDD1	Subtilase family protein
685	AT1G04110	Ha412HOChr07g0290411	44.768	755	363	17	91	2217	24	770	0	598	SDD1	Subtilase family protein
686	AT1G04110	Ha412HOChr17g0813991	41.592	779	359	20	28	2109	6	773	2.81e-180	533	SDD1	Subtilase family protein
687	AT1G04110	Ha412HOChr01g0024471	65.201	773	249	7	19	2286	6	775	0	1021	SDD1	Subtilase family protein
688	AT1G04120	Ha412HOChr17g0830961	79.545	88	17	1	380	640	666	753	7.84e-49	149	MRP5	multidrug resistance-associated protein 5
689	AT1G04120	Ha412HOChr17g0830961	79.545	88	17	1	380	640	666	753	7.84e-49	149	ATMRP5, MRP5, ATABCC5, ABCC5	multidrug resistance-associated protein 5
690	AT1G04120	Ha412HOChr05g0225171	79.137	139	28	1	284	697	649	787	2.27e-65	229	MRP5	multidrug resistance-associated protein 5
691	AT1G04120	Ha412HOChr05g0225171	79.137	139	28	1	284	697	649	787	2.27e-65	229	ATMRP5, MRP5, ATABCC5, ABCC5	multidrug resistance-associated protein 5
692	AT1G04120	Ha412HOChr06g0265491	43.22	118	52	4	514	843	437	547	1.5e-11	67	MRP5	multidrug resistance-associated protein 5
693	AT1G04120	Ha412HOChr06g0265491	43.22	118	52	4	514	843	437	547	1.5e-11	67	ATMRP5, MRP5, ATABCC5, ABCC5	multidrug resistance-associated protein 5
694	AT1G04120	Ha412HOChr17g0830961	77.5	40	9	0	616	735	746	785	7.84e-49	64.3	MRP5	multidrug resistance-associated protein 5
695	AT1G04120	Ha412HOChr17g0830961	77.5	40	9	0	616	735	746	785	7.84e-49	64.3	ATMRP5, MRP5, ATABCC5, ABCC5	multidrug resistance-associated protein 5
696	AT1G04120	Ha412HOChr06g0265491	66.667	57	19	0	638	808	479	535	6.05e-69	90.1	MRP5	multidrug resistance-associated protein 5
697	AT1G04120	Ha412HOChr06g0265491	66.667	57	19	0	638	808	479	535	6.05e-69	90.1	ATMRP5, MRP5, ATABCC5, ABCC5	multidrug resistance-associated protein 5
698	AT1G04120	Ha412HOChr01g0024541	75.856	555	128	4	1653	1	113	665	0	859	MRP5	multidrug resistance-associated protein 5
699	AT1G04120	Ha412HOChr01g0024541	75.856	555	128	4	1653	1	113	665	0	859	ATMRP5, MRP5, ATABCC5, ABCC5	multidrug resistance-associated protein 5
700	AT1G04120	Ha412HOChr01g0024531	78.632	1404	287	6	989	5167	113	1514	0	2203	MRP5	multidrug resistance-associated protein 5
701	AT1G04120	Ha412HOChr01g0024531	78.632	1404	287	6	989	5167	113	1514	0	2203	ATMRP5, MRP5, ATABCC5, ABCC5	multidrug resistance-associated protein 5
702	AT1G04120	Ha412HOChr06g0265491	72.993	137	34	1	840	1241	547	683	6.05e-69	190	MRP5	multidrug resistance-associated protein 5
703	AT1G04120	Ha412HOChr06g0265491	72.993	137	34	1	840	1241	547	683	6.05e-69	190	ATMRP5, MRP5, ATABCC5, ABCC5	multidrug resistance-associated protein 5
704	AT1G04130	Ha412HOChr10g0433901	65.546	238	82	0	52	765	1	238	1.36e-114	334	TPR2, AtTPR2	Tetratricopeptide repeat (TPR)-like superfamily protein
705	AT1G04140	Ha412HOChr01g0024631	53.529	751	246	12	248	2236	29	764	0	719		Transducin family protein / WD-40 repeat family protein
707	AT1G04150	Ha412HOChr15g0698871	64.593	836	250	11	586	3048	208	1012	0	1093		C2 calcium/lipid-binding plant phosphoribosyltransferase family protein
708	AT1G04150	Ha412HOChr15g0698871	72.093	129	34	1	10	396	11	137	3.46e-48	186		C2 calcium/lipid-binding plant phosphoribosyltransferase family protein
709	AT1G04160	Ha412HOChr12g0549091	66.154	65	14	1	1	171	143	207	6.19e-18	77.4	XIB, ATXIB, XI-8, XI-B	myosin XI B
710	AT1G04160	Ha412HOChr07g0286531	59.382	1359	479	16	2	3868	143	1498	0	1535	XIB, ATXIB, XI-8, XI-B	myosin XI B
711	AT1G04160	Ha412HOChr14g0654161	62.758	1501	528	8	495	4910	1	1499	0	1866	XIB, ATXIB, XI-8, XI-B	myosin XI B
712	AT1G04170	Ha412HOChr01g0038201	88.817	465	51	1	196	1587	1	465	0	868	EIF2 GAMMA	eukaryotic translation initiation factor 2 gamma subunit
713	AT1G04170	Ha412HOChr11g0527101	64.286	336	66	2	288	1133	130	465	5.79e-145	420	EIF2 GAMMA	eukaryotic translation initiation factor 2 gamma subunit
714	AT1G04170	Ha412HOChr11g0517931	89.032	465	50	1	277	1668	1	465	0	867	EIF2 GAMMA	eukaryotic translation initiation factor 2 gamma subunit
715	AT1G04190	Ha412HOChr11g0516061	71.924	317	85	1	164	1102	12	328	4.71e-171	484	TPR3	Tetratricopeptide repeat (TPR)-like superfamily protein
716	AT1G04200	Ha412HOChr07g0301571	55.357	56	25	0	1465	1632	481	536	2.1e-16	65.1		FUNCTIONS IN: molecular_function unknown; INVOLVED IN: N-terminal protein myristoylation; LOCATED IN: cellular_component unknown; EXPRESSED IN: 22 plant structures; EXPRESSED DURING: 13 growth stages; CONTAINS InterPro DOMAIN/s: Dymeclin (InterPro:IPR019142); Has 395 Blast hits to 389 proteins in 117 species: Archae - 0; Bacteria - 0; Metazoa - 262; Fungi - 21; Plants - 68; Viruses - 0; Other Euk…
717	AT1G04200	Ha412HOChr07g0301571	52.5	40	19	0	1637	1756	544	583	2.1e-16	40		FUNCTIONS IN: molecular_function unknown; INVOLVED IN: N-terminal protein myristoylation; LOCATED IN: cellular_component unknown; EXPRESSED IN: 22 plant structures; EXPRESSED DURING: 13 growth stages; CONTAINS InterPro DOMAIN/s: Dymeclin (InterPro:IPR019142); Has 395 Blast hits to 389 proteins in 117 species: Archae - 0; Bacteria - 0; Metazoa - 262; Fungi - 21; Plants - 68; Viruses - 0; Other Euk…
718	AT1G04200	Ha412HOChr16g0774811	62.537	670	244	6	10	2004	61	728	0	769		FUNCTIONS IN: molecular_function unknown; INVOLVED IN: N-terminal protein myristoylation; LOCATED IN: cellular_component unknown; EXPRESSED IN: 22 plant structures; EXPRESSED DURING: 13 growth stages; CONTAINS InterPro DOMAIN/s: Dymeclin (InterPro:IPR019142); Has 395 Blast hits to 389 proteins in 117 species: Archae - 0; Bacteria - 0; Metazoa - 262; Fungi - 21; Plants - 68; Viruses - 0; Other Euk…
719	AT1G04200	Ha412HOChr16g0774821	41.667	120	66	3	363	13	219	337	1.28e-18	80.1		FUNCTIONS IN: molecular_function unknown; INVOLVED IN: N-terminal protein myristoylation; LOCATED IN: cellular_component unknown; EXPRESSED IN: 22 plant structures; EXPRESSED DURING: 13 growth stages; CONTAINS InterPro DOMAIN/s: Dymeclin (InterPro:IPR019142); Has 395 Blast hits to 389 proteins in 117 species: Archae - 0; Bacteria - 0; Metazoa - 262; Fungi - 21; Plants - 68; Viruses - 0; Other Euk…
720	AT1G04210	Ha412HOChr10g0454221	51.518	1087	439	18	375	3410	32	1105	0	1040		Leucine-rich repeat protein kinase family protein
721	AT1G04220	Ha412HOChr04g0178231	52.632	418	191	2	439	1671	103	520	1.23e-159	469	KCS2	3-ketoacyl-CoA synthase 2
722	AT1G04220	Ha412HOChr04g0178201	49.4	417	204	2	467	1696	104	520	2.53e-149	443	KCS2	3-ketoacyl-CoA synthase 2
723	AT1G04220	Ha412HOChr04g0178161	49.234	457	223	3	332	1687	61	513	2.48e-154	455	KCS2	3-ketoacyl-CoA synthase 2
724	AT1G04220	Ha412HOChr04g0178181	49.757	412	200	2	414	1628	104	515	1.29e-150	445	KCS2	3-ketoacyl-CoA synthase 2
725	AT1G04220	Ha412HOChr04g0178171	52.549	255	116	2	2662	1913	259	513	9.59e-84	278	KCS2	3-ketoacyl-CoA synthase 2
726	AT1G04220	Ha412HOChr04g0178221	53.382	414	186	2	150	1370	104	517	2.37e-161	466	KCS2	3-ketoacyl-CoA synthase 2
727	AT1G04230	Ha412HOChr12g0569891	62.406	266	94	4	90	875	1	264	2.98e-69	227		Protein of unknown function (DUF2361)
728	AT1G04240	Ha412HOChr15g0697381	56.354	181	74	4	199	729	3	182	5.94e-65	202	SHY2, IAA3	AUX/IAA transcriptional regulator family protein
729	AT1G04240	Ha412HOChr12g0569921	65.143	175	48	5	152	643	12	184	1.11e-70	219	SHY2, IAA3	AUX/IAA transcriptional regulator family protein
730	AT1G04240	Ha412HOChr04g0178131	59.669	181	69	2	147	677	5	185	9.44e-69	216	SHY2, IAA3	AUX/IAA transcriptional regulator family protein
731	AT1G04250	Ha412HOChr04g0147921	48.804	209	75	5	105	635	7	215	4.16e-55	179	AXR3, IAA17	AUX/IAA transcriptional regulator family protein
732	AT1G04250	Ha412HOChr02g0049871	41.905	210	71	7	79	558	7	215	4.51e-43	144	AXR3, IAA17	AUX/IAA transcriptional regulator family protein
733	AT1G04280	Ha412HOChr13g0630801	62.526	475	165	3	252	1652	62	531	9.52e-172	498		P-loop containing nucleoside triphosphate hydrolases superfamily protein
734	AT1G04280	Ha412HOChr13g0630811	59.244	476	180	4	207	1610	62	531	2.8e-174	504		P-loop containing nucleoside triphosphate hydrolases superfamily protein
735	AT1G04290	Ha412HOChr06g0279941	66.026	156	51	2	272	736	1	155	4.22e-60	199		Thioesterase superfamily protein
736	AT1G04300	Ha412HOChr03g0142841	64.491	383	124	6	102	1217	36	417	1.45e-154	467		TRAF-like superfamily protein
740	AT1G04300	Ha412HOChr03g0142871	49.645	1126	416	31	203	3283	1	1074	0	677		TRAF-like superfamily protein
744	AT1G04330	Ha412HOChr03g0142721	45.556	90	47	2	108	374	9	97	3.61e-17	73.2		unknown protein; FUNCTIONS IN: molecular_function unknown; INVOLVED IN: biological_process unknown; LOCATED IN: chloroplast; BEST Arabidopsis thaliana protein match is: unknown protein (TAIR:AT3G23170.1); Has 74 Blast hits to 74 proteins in 6 species: Archae - 0; Bacteria - 0; Metazoa - 0; Fungi - 0; Plants - 74; Viruses - 0; Other Eukaryotes - 0 (source: NCBI BLink).
745	AT1G04340	Ha412HOChr03g0142701	58.491	159	64	1	162	632	1	159	1.74e-42	142		HR-like lesion-inducing protein-related
746	AT1G04340	Ha412HOChr13g0629091	64.286	140	50	0	162	581	1	140	4.59e-50	162		HR-like lesion-inducing protein-related
747	AT1G04360	Ha412HOChr01g0043361	31.373	153	89	3	55	465	41	193	2.09e-22	95.5		RING/U-box superfamily protein
748	AT1G04360	Ha412HOChr14g0685511	36.735	98	62	0	160	453	80	177	4.25e-17	77.8		RING/U-box superfamily protein
749	AT1G04360	Ha412HOChr10g0434851	42.012	338	141	8	91	957	33	364	1.19e-69	222		RING/U-box superfamily protein
750	AT1G04390	Ha412HOChr13g0611631	41.315	426	230	6	1868	3091	425	848	1.39e-95	325		BTB/POZ domain-containing protein
751	AT1G04390	Ha412HOChr13g0611631	37.594	399	220	4	197	1384	15	387	4.27e-70	253		BTB/POZ domain-containing protein
752	AT1G04400	Ha412HOChr03g0142071	45.806	155	72	3	812	357	418	563	1.07e-63	130	CRY2, FHA, AT-PHH1, PHH1, ATCRY2	cryptochrome 2
754	AT1G04400	Ha412HOChr03g0142071	85.507	69	10	0	1027	821	347	415	1.07e-63	132	CRY2, FHA, AT-PHH1, PHH1, ATCRY2	cryptochrome 2
756	AT1G04400	Ha412HOChr03g0142081	61.336	569	205	4	237	1925	4	563	0	733	CRY2, FHA, AT-PHH1, PHH1, ATCRY2	cryptochrome 2
758	AT1G04420	Ha412HOChr03g0142021	74.86	358	90	0	224	1297	53	410	0	590		NAD(P)-linked oxidoreductase superfamily protein
759	AT1G04420	Ha412HOChr11g0510981	46.512	129	59	5	6	380	287	409	9.41e-22	93.6		NAD(P)-linked oxidoreductase superfamily protein
760	AT1G04420	Ha412HOChr11g0510991	45.662	219	113	4	117	764	66	281	7.87e-62	201		NAD(P)-linked oxidoreductase superfamily protein
761	AT1G04420	Ha412HOChr03g0142031	66.667	48	16	0	146	3	53	100	1.96e-17	74.3		NAD(P)-linked oxidoreductase superfamily protein
762	AT1G04430	Ha412HOChr12g0546561	47.794	136	48	3	1982	2329	1	133	2.64e-22	103		S-adenosyl-L-methionine-dependent methyltransferases superfamily protein
764	AT1G04430	Ha412HOChr13g0627991	81.25	16	3	0	48	1	86	101	2.39e-14	33.5		S-adenosyl-L-methionine-dependent methyltransferases superfamily protein
766	AT1G04430	Ha412HOChr14g0677291	63.194	144	50	3	503	934	1	141	7.55e-49	178		S-adenosyl-L-methionine-dependent methyltransferases superfamily protein
768	AT1G04430	Ha412HOChr13g0627981	77.033	627	132	5	399	2255	1	623	0	973		S-adenosyl-L-methionine-dependent methyltransferases superfamily protein
770	AT1G04430	Ha412HOChr13g0627991	52.222	90	40	3	394	125	1	87	2.39e-14	62.8		S-adenosyl-L-methionine-dependent methyltransferases superfamily protein
772	AT1G04430	Ha412HOChr03g0141941	77.193	627	130	7	376	2229	1	623	0	972		S-adenosyl-L-methionine-dependent methyltransferases superfamily protein
774	AT1G04500	Ha412HOChr06g0280101	39.853	409	195	16	527	1696	10	386	7.63e-63	214		CCT motif family protein
775	AT1G04500	Ha412HOChr01g0037071	41.076	409	190	18	188	1330	1	386	2.62e-67	221		CCT motif family protein
776	AT1G04500	Ha412HOChr14g0653991	41.844	423	184	16	272	1465	1	386	3.58e-82	262		CCT motif family protein
777	AT1G04500	Ha412HOChr02g0091491	44.472	398	164	19	280	1374	13	386	3e-76	246		CCT motif family protein
778	AT1G04510	Ha412HOChr11g0516971	71.538	520	141	3	121	1677	1	514	0	765	MAC3A	MOS4-associated complex 3A
780	AT1G04510	Ha412HOChr01g0037061	72.937	521	134	3	151	1710	1	515	0	801	MAC3A	MOS4-associated complex 3A
782	AT1G04520	Ha412HOChr10g0434151	54.93	213	93	2	206	844	31	240	3.19e-67	217	PDLP2	plasmodesmata-located protein 2
783	AT1G04520	Ha412HOChr04g0176371	48.558	208	100	3	303	920	36	238	1.5e-45	162	PDLP2	plasmodesmata-located protein 2
784	AT1G04520	Ha412HOChr04g0162211	80.556	36	6	1	129	233	272	307	6.9e-10	54.7	PDLP2	plasmodesmata-located protein 2
785	AT1G04520	Ha412HOChr15g0698751	52.778	216	99	2	319	966	31	243	1.88e-65	212	PDLP2	plasmodesmata-located protein 2
786	AT1G04530	Ha412HOChr01g0037011	39.594	197	100	2	476	1066	133	310	4.16e-34	131	TPR4	Tetratricopeptide repeat (TPR)-like superfamily protein
787	AT1G04550	Ha412HOChr15g0698811	50.459	218	92	6	285	923	33	239	5.68e-55	182	IAA12, BDL	AUX/IAA transcriptional regulator family protein
789	AT1G04550	Ha412HOChr10g0433981	46.186	236	78	8	380	1042	33	234	7.4e-54	182	IAA12, BDL	AUX/IAA transcriptional regulator family protein
791	AT1G04555	Ha412HOChr01g0036951	50.36	139	62	1	95	490	8	146	1.3e-36	127		unknown protein; FUNCTIONS IN: molecular_function unknown; INVOLVED IN: biological_process unknown; LOCATED IN: cellular_component unknown; BEST Arabidopsis thaliana protein match is: unknown protein (TAIR:AT4G33380.1); Has 84 Blast hits to 83 proteins in 15 species: Archae - 0; Bacteria - 0; Metazoa - 9; Fungi - 0; Plants - 75; Viruses - 0; Other Eukaryotes - 0 (source: NCBI BLink).
792	AT1G04560	Ha412HOChr11g0516881	74.534	161	41	0	103	585	1	161	1.83e-87	258		AWPM-19-like family protein
793	AT1G04560	Ha412HOChr01g0036941	73.913	161	42	0	183	665	1	161	8.38e-76	229		AWPM-19-like family protein
794	AT1G04560	Ha412HOChr07g0305031	48.387	155	77	1	242	706	5	156	4.4e-34	124		AWPM-19-like family protein
795	AT1G04570	Ha412HOChr01g0036871	62.264	424	158	2	462	1733	90	511	3.87e-148	442		Major facilitator superfamily protein
796	AT1G04590	Ha412HOChr15g0726631	58.929	168	69	0	398	901	149	316	5.76e-69	223		BEST Arabidopsis thaliana protein match is: Pentatricopeptide repeat (PPR) superfamily protein (TAIR:AT4G21190.1); Has 111 Blast hits to 111 proteins in 15 species: Archae - 0; Bacteria - 0; Metazoa - 0; Fungi - 0; Plants - 109; Viruses - 0; Other Eukaryotes - 2 (source: NCBI BLink).
797	AT1G04590	Ha412HOChr15g0726631	58.929	168	69	0	398	901	149	316	5.76e-69	223		BEST Arabidopsis thaliana protein match is: Pentatricopeptide repeat (PPR) superfamily protein (TAIR:AT4G18975.4); Has 111 Blast hits to 111 proteins in 15 species: Archae - 0; Bacteria - 0; Metazoa - 0; Fungi - 0; Plants - 109; Viruses - 0; Other Eukaryotes - 2 (source: NCBI BLink).
798	AT1G04590	Ha412HOChr03g0121971	63.83	188	68	0	371	934	133	320	8.34e-84	260		BEST Arabidopsis thaliana protein match is: Pentatricopeptide repeat (PPR) superfamily protein (TAIR:AT4G21190.1); Has 111 Blast hits to 111 proteins in 15 species: Archae - 0; Bacteria - 0; Metazoa - 0; Fungi - 0; Plants - 109; Viruses - 0; Other Eukaryotes - 2 (source: NCBI BLink).
799	AT1G04590	Ha412HOChr03g0121971	63.83	188	68	0	371	934	133	320	8.34e-84	260		BEST Arabidopsis thaliana protein match is: Pentatricopeptide repeat (PPR) superfamily protein (TAIR:AT4G18975.4); Has 111 Blast hits to 111 proteins in 15 species: Archae - 0; Bacteria - 0; Metazoa - 0; Fungi - 0; Plants - 109; Viruses - 0; Other Eukaryotes - 2 (source: NCBI BLink).
800	AT1G04590	Ha412HOChr03g0102461	63.978	186	67	0	394	951	135	320	2.58e-82	257		BEST Arabidopsis thaliana protein match is: Pentatricopeptide repeat (PPR) superfamily protein (TAIR:AT4G21190.1); Has 111 Blast hits to 111 proteins in 15 species: Archae - 0; Bacteria - 0; Metazoa - 0; Fungi - 0; Plants - 109; Viruses - 0; Other Eukaryotes - 2 (source: NCBI BLink).
801	AT1G04590	Ha412HOChr03g0102461	63.978	186	67	0	394	951	135	320	2.58e-82	257		BEST Arabidopsis thaliana protein match is: Pentatricopeptide repeat (PPR) superfamily protein (TAIR:AT4G18975.4); Has 111 Blast hits to 111 proteins in 15 species: Archae - 0; Bacteria - 0; Metazoa - 0; Fungi - 0; Plants - 109; Viruses - 0; Other Eukaryotes - 2 (source: NCBI BLink).
802	AT1G04590	Ha412HOChr03g0121961	63.83	188	68	0	809	246	133	320	1.88e-83	259		BEST Arabidopsis thaliana protein match is: Pentatricopeptide repeat (PPR) superfamily protein (TAIR:AT4G21190.1); Has 111 Blast hits to 111 proteins in 15 species: Archae - 0; Bacteria - 0; Metazoa - 0; Fungi - 0; Plants - 109; Viruses - 0; Other Eukaryotes - 2 (source: NCBI BLink).
803	AT1G04590	Ha412HOChr03g0121961	63.83	188	68	0	809	246	133	320	1.88e-83	259		BEST Arabidopsis thaliana protein match is: Pentatricopeptide repeat (PPR) superfamily protein (TAIR:AT4G18975.4); Has 111 Blast hits to 111 proteins in 15 species: Archae - 0; Bacteria - 0; Metazoa - 0; Fungi - 0; Plants - 109; Viruses - 0; Other Eukaryotes - 2 (source: NCBI BLink).
804	AT1G04600	Ha412HOChr11g0516831	54.333	1754	659	19	82	4989	1	1730	0	1800	XIA, ATXIA	myosin XI A
805	AT1G04600	Ha412HOChr04g0152341	58.929	56	18	1	2719	2886	463	513	9e-12	69.7	XIA, ATXIA	myosin XI A
806	AT1G04610	Ha412HOChr09g0391311	61.259	413	139	3	37	1221	12	421	1.79e-179	507	YUC3	YUCCA 3
807	AT1G04610	Ha412HOChr02g0091401	69.398	415	118	3	166	1392	9	420	0	590	YUC3	YUCCA 3
808	AT1G04610	Ha412HOChr02g0091411	70.244	205	61	0	617	3	206	410	3.49e-99	294	YUC3	YUCCA 3
809	AT1G04620	Ha412HOChr07g0286551	84.272	426	67	0	203	1480	35	460	0	775		coenzyme F420 hydrogenase family / dehydrogenase, beta subunit family
810	AT1G04630	Ha412HOChr06g0280231	84.615	143	22	0	164	592	1	143	8.05e-86	254	MEE4	GRIM-19 protein
811	AT1G04630	Ha412HOChr07g0310001	84.375	32	5	0	189	284	8	39	1.52e-10	59.3	MEE4	GRIM-19 protein
812	AT1G04630	Ha412HOChr17g0836471	53.846	65	25	1	197	376	8	72	1.71e-11	61.6	MEE4	GRIM-19 protein
813	AT1G04635	Ha412HOChr02g0054231	64.706	153	50	2	144	599	1	150	2.64e-67	207	EMB1687	ribonuclease P family protein / Rpp14 family protein
814	AT1G04635	Ha412HOChr02g0054241	64.286	154	51	2	271	729	1	151	1.44e-67	209	EMB1687	ribonuclease P family protein / Rpp14 family protein
815	AT1G04640	Ha412HOChr02g0088281	74.678	233	56	1	228	926	1	230	9.58e-131	373	LIP2	lipoyltransferase 2
817	AT1G04645	Ha412HOChr03g0107561	38.554	83	41	2	163	411	42	114	3.72e-11	57.4		Plant self-incompatibility protein S1 family
818	AT1G04645	Ha412HOChr02g0091341	37.255	102	57	2	61	366	20	114	1.11e-13	63.9		Plant self-incompatibility protein S1 family
819	AT1G04645	Ha412HOChr16g0784771	38.462	91	51	3	136	408	29	114	1.27e-14	66.6		Plant self-incompatibility protein S1 family
820	AT1G04650	Ha412HOChr07g0286581	44.04	990	500	12	164	2995	8	989	0	759		unknown protein; Has 30201 Blast hits to 17322 proteins in 780 species: Archae - 12; Bacteria - 1396; Metazoa - 17338; Fungi - 3422; Plants - 5037; Viruses - 0; Other Eukaryotes - 2996 (source: NCBI BLink).
821	AT1G04680	Ha412HOChr02g0076371	79.612	103	20	1	1315	1620	276	378	2.95e-47	174		Pectin lyase-like superfamily protein
822	AT1G04680	Ha412HOChr11g0516551	80.244	410	76	2	245	1462	21	429	0	653		Pectin lyase-like superfamily protein
823	AT1G04680	Ha412HOChr02g0076371	84.375	32	5	0	1212	1307	62	93	2.6e-11	66.6		Pectin lyase-like superfamily protein
824	AT1G04690	Ha412HOChr11g0516481	84.451	328	50	1	195	1175	1	328	0	597	KAB1, KV-BETA1	potassium channel beta subunit 1
825	AT1G04690	Ha412HOChr11g0516491	90.683	161	15	0	485	3	28	188	1.05e-111	320	KAB1, KV-BETA1	potassium channel beta subunit 1
826	AT1G04690	Ha412HOChr14g0654421	85.061	328	48	1	134	1114	1	328	0	598	KAB1, KV-BETA1	potassium channel beta subunit 1
827	AT1G04730	Ha412HOChr11g0516431	57.675	886	340	12	339	2978	87	943	0	952	CTF18	P-loop containing nucleoside triphosphate hydrolases superfamily protein
828	AT1G04750	Ha412HOChr15g0699201	80.365	219	43	0	105	761	1	219	1.34e-108	315	VAMP7B, VAMP721, ATVAMP721, AT VAMP7B	vesicle-associated membrane protein 721
830	AT1G04760	Ha412HOChr14g0637901	69.136	81	23	1	727	969	71	149	4.95e-27	108	ATVAMP726, VAMP726	vesicle-associated membrane protein 726
831	AT1G04760	Ha412HOChr04g0191521	84.884	172	26	0	1	516	1	172	2.48e-103	311	ATVAMP726, VAMP726	vesicle-associated membrane protein 726
832	AT1G04760	Ha412HOChr10g0433481	79.545	220	45	0	164	823	1	220	6.66e-121	347	ATVAMP726, VAMP726	vesicle-associated membrane protein 726
833	AT1G04760	Ha412HOChr15g0726671	76.147	218	52	0	222	875	2	219	1.37e-106	313	ATVAMP726, VAMP726	vesicle-associated membrane protein 726
834	AT1G04760	Ha412HOChr06g0252851	75.576	217	53	0	10	660	3	219	2.82e-111	322	ATVAMP726, VAMP726	vesicle-associated membrane protein 726
835	AT1G04760	Ha412HOChr11g0516441	76.042	192	46	0	219	794	1	192	1.83e-99	294	ATVAMP726, VAMP726	vesicle-associated membrane protein 726
836	AT1G04770	Ha412HOChr01g0036581	67.254	284	90	3	218	1060	20	303	1.35e-136	394		Tetratricopeptide repeat (TPR)-like superfamily protein
837	AT1G04780	Ha412HOChr02g0091111	68.95	657	172	12	438	2375	7	642	0	842		Ankyrin repeat family protein
838	AT1G04780	Ha412HOChr11g0516451	61.787	649	179	12	344	2116	5	642	0	754		Ankyrin repeat family protein
839	AT1G04790	Ha412HOChr14g0654431	32.343	572	290	16	611	2236	130	634	7.8e-52	192		RING/U-box superfamily protein
840	AT1G04840	Ha412HOChr02g0054361	50	100	50	0	603	902	195	294	8.48e-29	114		Tetratricopeptide repeat (TPR)-like superfamily protein
841	AT1G04840	Ha412HOChr02g0054361	46.774	62	32	1	395	580	128	188	8.48e-29	32.7		Tetratricopeptide repeat (TPR)-like superfamily protein
842	AT1G04840	Ha412HOChr07g0286661	50.15	668	327	5	1	1995	1	665	0	586		Tetratricopeptide repeat (TPR)-like superfamily protein
843	AT1G04850	Ha412HOChr11g0516371	78.019	414	87	3	141	1373	1	413	4e-172	495		ubiquitin-associated (UBA)/TS-N domain-containing protein
844	AT1G04850	Ha412HOChr10g0432811	60.345	58	23	0	3	176	106	163	9.9e-20	80.5		ubiquitin-associated (UBA)/TS-N domain-containing protein
845	AT1G04860	Ha412HOChr01g0036331	41.201	949	452	21	271	2871	33	957	0	591	UBP2, ATUBP2	ubiquitin-specific protease 2
846	AT1G04870	Ha412HOChr12g0536841	70.637	361	106	0	176	1258	23	383	0	553	PRMT10, ATPRMT10	protein arginine methyltransferase 10
848	AT1G04870	Ha412HOChr10g0475451	69.167	360	111	0	166	1245	24	383	0	538	PRMT10, ATPRMT10	protein arginine methyltransferase 10
850	AT1G04870	Ha412HOChr01g0025601	74.286	35	9	0	93	197	40	74	6.95e-12	65.5	PRMT10, ATPRMT10	protein arginine methyltransferase 10
852	AT1G04880	Ha412HOChr14g0655361	51.304	345	143	9	221	1207	21	356	4.23e-101	314		HMG (high mobility group) box protein with ARID/BRIGHT DNA-binding domain
853	AT1G04880	Ha412HOChr15g0726791	52.786	341	141	6	157	1134	21	356	7.83e-105	321		HMG (high mobility group) box protein with ARID/BRIGHT DNA-binding domain
854	AT1G04900	Ha412HOChr07g0286731	75.65	423	93	4	145	1410	29	442	0	649		Protein of unknown function (DUF185)
855	AT1G04910	Ha412HOChr14g0636521	72.131	122	34	0	124	489	107	228	8.88e-59	191		O-fucosyltransferase family protein
856	AT1G04910	Ha412HOChr01g0036281	77.106	463	102	1	378	1754	50	512	0	778		O-fucosyltransferase family protein
857	AT1G04910	Ha412HOChr04g0193161	84.444	90	14	0	3	272	224	313	2.61e-49	166		O-fucosyltransferase family protein
858	AT1G04910	Ha412HOChr14g0655131	78.97	466	94	2	421	1806	21	486	0	768		O-fucosyltransferase family protein
859	AT1G04910	Ha412HOChr17g0832491	65.278	72	25	0	22	237	107	178	1.47e-28	110		O-fucosyltransferase family protein
860	AT1G04910	Ha412HOChr12g0581341	79.085	153	32	0	2	460	163	315	1.3e-85	263		O-fucosyltransferase family protein
861	AT1G04910	Ha412HOChr17g0832491	77.273	44	10	0	256	387	273	316	1.18e-17	79.7		O-fucosyltransferase family protein
862	AT1G04920	Ha412HOChr14g0654961	71.255	1068	273	16	226	3351	1	1060	0	1486	ATSPS3F, SPS3F	sucrose phosphate synthase 3F
863	AT1G04940	Ha412HOChr05g0217431	81.212	165	31	0	409	903	110	274	9.4e-93	279	TIC20	translocon at the inner envelope membrane of chloroplasts 20
864	AT1G04945	Ha412HOChr16g0784871	63.598	239	84	2	137	847	6	243	1.24e-105	326		HIT-type Zinc finger family protein
867	AT1G04945	Ha412HOChr11g0485651	77.419	62	13	1	240	425	5	65	2.24e-25	105		HIT-type Zinc finger family protein
870	AT1G04950	Ha412HOChr06g0278101	52.269	551	235	6	166	1743	1	548	0	555	TAFII59, TAF6, ATTAF6	TATA BOX ASSOCIATED FACTOR II 59
873	AT1G04960	Ha412HOChr03g0119061	52.681	317	141	6	85	1020	1	313	1.22e-95	296		Protein of unknown function (DUF1664)
875	AT1G04970	Ha412HOChr16g0758731	54.329	462	201	2	197	1573	27	481	2.29e-175	504		lipid-binding serum glycoprotein family protein
877	AT1G04970	Ha412HOChr08g0361501	48.584	459	233	2	361	1731	21	478	7.39e-151	449		lipid-binding serum glycoprotein family protein
879	AT1G04980	Ha412HOChr01g0005141	56.034	116	35	4	682	981	81	196	1.5e-26	110	ATPDIL2-2, ATPDI10, PDI10, PDIL2-2	PDI-like 2-2
880	AT1G04980	Ha412HOChr15g0706981	57.143	98	35	1	863	1135	99	196	9.76e-26	108	ATPDIL2-2, ATPDI10, PDI10, PDIL2-2	PDI-like 2-2
881	AT1G04980	Ha412HOChr08g0341921	68.367	98	24	1	173	445	99	196	1.69e-32	124	ATPDIL2-2, ATPDI10, PDI10, PDIL2-2	PDI-like 2-2
882	AT1G04980	Ha412HOChr03g0119031	75.128	390	90	1	260	1408	25	414	0	610	ATPDIL2-2, ATPDI10, PDI10, PDIL2-2	PDI-like 2-2
883	AT1G04985	Ha412HOChr04g0197481	54.348	184	71	2	155	667	7	190	5.28e-47	157		unknown protein; Has 37 Blast hits to 37 proteins in 11 species: Archae - 0; Bacteria - 0; Metazoa - 0; Fungi - 0; Plants - 37; Viruses - 0; Other Eukaryotes - 0 (source: NCBI BLink).
884	AT1G04990	Ha412HOChr03g0118941	48.739	357	154	12	439	1461	5	348	1.45e-97	306		Zinc finger C-x8-C-x5-C-x3-H type family protein
886	AT1G05000	Ha412HOChr16g0758601	72.5	200	48	4	84	665	17	215	2.32e-95	288		Phosphotyrosine protein phosphatases superfamily protein
888	AT1G05000	Ha412HOChr04g0197531	75.301	166	41	0	110	607	44	209	3.75e-92	275		Phosphotyrosine protein phosphatases superfamily protein
890	AT1G05010	Ha412HOChr10g0464311	75.329	304	72	2	44	946	1	304	5.58e-160	451	EFE, ACO4, EAT1	ethylene-forming enzyme
891	AT1G05010	Ha412HOChr10g0464301	67.606	71	23	0	214	2	32	102	1.04e-35	107	EFE, ACO4, EAT1	ethylene-forming enzyme
892	AT1G05010	Ha412HOChr10g0464301	72.727	33	9	0	306	208	1	33	1.04e-35	58.5	EFE, ACO4, EAT1	ethylene-forming enzyme
893	AT1G05010	Ha412HOChr10g0464261	75.244	307	73	2	62	973	1	307	6.31e-161	453	EFE, ACO4, EAT1	ethylene-forming enzyme
894	AT1G05010	Ha412HOChr05g0200601	74.76	313	74	1	223	1146	2	314	1.5e-170	483	EFE, ACO4, EAT1	ethylene-forming enzyme
895	AT1G05010	Ha412HOChr03g0118441	74.845	322	77	3	107	1060	1	322	8.38e-166	471	EFE, ACO4, EAT1	ethylene-forming enzyme
896	AT1G05030	Ha412HOChr12g0560491	75.67	448	109	0	263	1606	73	520	0	706		Major facilitator superfamily protein
897	AT1G05055	Ha412HOChr02g0087611	79.847	392	77	1	117	1286	26	417	0	607	ATGTF2H2, GTF2H2	general transcription factor II H2
898	AT1G05060	Ha412HOChr12g0560481	60.236	254	95	5	141	890	1	252	8.02e-84	254		unknown protein; Has 34 Blast hits to 34 proteins in 13 species: Archae - 0; Bacteria - 0; Metazoa - 0; Fungi - 0; Plants - 34; Viruses - 0; Other Eukaryotes - 0 (source: NCBI BLink).
899	AT1G05070	Ha412HOChr03g0114721	63.483	178	61	1	325	858	9	182	2.55e-68	217		Protein of unknown function (DUF1068)
900	AT1G05090	Ha412HOChr16g0758181	28.721	383	208	14	943	2049	369	700	8.17e-18	88.6		dentin sialophosphoprotein-related
901	AT1G05090	Ha412HOChr16g0758181	44.531	128	69	2	310	687	1	128	7.9e-28	120		dentin sialophosphoprotein-related
902	AT1G05120	Ha412HOChr03g0114951	59.195	745	256	11	343	2448	92	831	0	885		Helicase protein with RING/U-box domain
903	AT1G05120	Ha412HOChr04g0170531	67.905	754	224	6	408	2660	95	833	0	1019		Helicase protein with RING/U-box domain
904	AT1G05140	Ha412HOChr03g0115251	69.759	291	85	1	58	930	154	441	7.26e-124	365		Peptidase M50 family protein
905	AT1G05150	Ha412HOChr05g0232811	70	820	212	6	1	2427	1	797	0	1171		Calcium-binding tetratricopeptide family protein
906	AT1G05150	Ha412HOChr09g0418971	71.288	815	212	6	169	2589	1	801	0	1150		Calcium-binding tetratricopeptide family protein
907	AT1G05160	Ha412HOChr09g0421241	36.957	460	278	8	1270	2631	30	483	5.66e-93	304	CYP88A3, ATKAO1, KAO1	cytochrome P450, family 88, subfamily A, polypeptide 3
908	AT1G05160	Ha412HOChr16g0786681	64.516	465	163	2	95	1486	24	487	0	639	CYP88A3, ATKAO1, KAO1	cytochrome P450, family 88, subfamily A, polypeptide 3
909	AT1G05170	Ha412HOChr11g0497051	74.877	406	100	1	372	1589	1	404	0	655		Galactosyltransferase family protein
911	AT1G05170	Ha412HOChr03g0124191	73.048	397	105	1	289	1473	8	404	0	635		Galactosyltransferase family protein
913	AT1G05170	Ha412HOChr04g0198371	79.899	398	79	1	302	1492	10	407	0	695		Galactosyltransferase family protein
915	AT1G05170	Ha412HOChr11g0497021	75.369	406	98	1	376	1593	1	404	0	657		Galactosyltransferase family protein
917	AT1G05170	Ha412HOChr16g0757821	77.15	407	89	3	368	1579	2	407	0	661		Galactosyltransferase family protein
919	AT1G05180	Ha412HOChr05g0220751	77.756	517	114	1	142	1689	16	532	0	872	AXR1	NAD(P)-binding Rossmann-fold superfamily protein
922	AT1G05190	Ha412HOChr10g0463721	76.636	214	48	2	169	804	1	214	6.98e-116	336	emb2394	Ribosomal protein L6 family
923	AT1G05190	Ha412HOChr15g0713501	86.364	22	3	0	300	365	61	82	1.42e-26	44.3	emb2394	Ribosomal protein L6 family
924	AT1G05190	Ha412HOChr15g0713501	69.231	26	8	0	367	444	89	114	1.42e-26	42	emb2394	Ribosomal protein L6 family
925	AT1G05190	Ha412HOChr15g0713511	81.72	93	13	1	7	273	130	222	5.95e-50	160	emb2394	Ribosomal protein L6 family
926	AT1G05190	Ha412HOChr15g0713501	56.25	64	28	0	134	325	1	64	1.42e-26	70.1	emb2394	Ribosomal protein L6 family
927	AT1G05200	Ha412HOChr03g0133211	61.071	280	98	6	61	882	657	931	2.79e-84	272	ATGLR3.4, GLR3.4, GLUR3	glutamate receptor 3.4
929	AT1G05200	Ha412HOChr16g0756281	62.514	891	314	7	413	3073	58	932	0	1117	ATGLR3.4, GLR3.4, GLUR3	glutamate receptor 3.4
931	AT1G05200	Ha412HOChr10g0463671	65.411	876	290	5	337	2952	64	930	0	1149	ATGLR3.4, GLR3.4, GLUR3	glutamate receptor 3.4
933	AT1G05200	Ha412HOChr04g0198471	64.786	886	302	6	708	3356	54	932	0	1123	ATGLR3.4, GLR3.4, GLUR3	glutamate receptor 3.4
935	AT1G05200	Ha412HOChr03g0133231	60.762	604	233	3	189	1997	56	656	0	789	ATGLR3.4, GLR3.4, GLUR3	glutamate receptor 3.4
937	AT1G05205	Ha412HOChr11g0528381	81.081	74	13	1	101	322	14	86	3.89e-37	124		unknown protein; Has 44 Blast hits to 44 proteins in 16 species: Archae - 0; Bacteria - 0; Metazoa - 0; Fungi - 0; Plants - 44; Viruses - 0; Other Eukaryotes - 0 (source: NCBI BLink).
938	AT1G05210	Ha412HOChr17g0832991	49.524	105	53	0	121	435	6	110	3.75e-32	115		Transmembrane protein 97, predicted
939	AT1G05260	Ha412HOChr11g0523861	67.839	199	64	0	1668	2264	128	326	1.8e-85	280	RCI3, RCI3A	Peroxidase superfamily protein
940	AT1G05260	Ha412HOChr15g0715191	70.717	321	90	3	223	1182	9	326	1.87e-164	466	RCI3, RCI3A	Peroxidase superfamily protein
941	AT1G05260	Ha412HOChr17g0818561	68.354	316	96	3	270	1214	14	326	1.49e-148	426	RCI3, RCI3A	Peroxidase superfamily protein
942	AT1G05260	Ha412HOChr04g0171521	50	306	147	6	148	1056	23	325	2.52e-86	267	RCI3, RCI3A	Peroxidase superfamily protein
943	AT1G05270	Ha412HOChr17g0833301	67.361	288	94	0	420	1283	84	371	2.05e-139	416		TraB family protein
944	AT1G05270	Ha412HOChr04g0173031	47.191	89	47	0	1070	1336	117	205	4.93e-17	84		TraB family protein
945	AT1G05280	Ha412HOChr10g0449721	50.391	256	106	4	46	774	25	272	3.06e-86	265		Protein of unknown function (DUF604)
946	AT1G05280	Ha412HOChr17g0818391	52.405	395	173	6	405	1571	67	452	9.86e-134	401		Protein of unknown function (DUF604)
947	AT1G05280	Ha412HOChr10g0449731	49.405	168	80	4	7	501	290	455	3.58e-48	164		Protein of unknown function (DUF604)
948	AT1G05280	Ha412HOChr15g0715251	54.663	386	166	4	136	1266	67	452	1e-144	420		Protein of unknown function (DUF604)
949	AT1G05300	Ha412HOChr04g0192641	50	142	66	3	572	147	29	165	2.87e-41	142	ZIP5	zinc transporter 5 precursor
951	AT1G05300	Ha412HOChr04g0192631	53.412	337	144	5	116	1102	29	360	2.01e-102	307	ZIP5	zinc transporter 5 precursor
953	AT1G05300	Ha412HOChr17g0844481	50.301	332	150	5	182	1135	29	359	2.45e-107	321	ZIP5	zinc transporter 5 precursor
955	AT1G05310	Ha412HOChr12g0569801	70.405	321	95	0	226	1188	69	389	1.25e-175	497		Pectin lyase-like superfamily protein
956	AT1G05350	Ha412HOChr05g0237851	80.645	403	70	5	108	1301	1	400	0	618		NAD(P)-binding Rossmann-fold superfamily protein
957	AT1G05370	Ha412HOChr10g0452711	61.179	407	146	6	257	1459	17	417	9.82e-175	500		Sec14p-like phosphatidylinositol transfer family protein
958	AT1G05370	Ha412HOChr04g0172671	59.529	425	155	7	110	1363	3	417	1.56e-168	483		Sec14p-like phosphatidylinositol transfer family protein
959	AT1G05380	Ha412HOChr06g0274721	57.883	444	182	3	1350	2669	483	925	1.19e-143	462		Acyl-CoA N-acyltransferase with RING/FYVE/PHD-type zinc finger protein
961	AT1G05380	Ha412HOChr06g0284971	33.884	121	74	2	828	1172	658	778	4.04e-15	79		Acyl-CoA N-acyltransferase with RING/FYVE/PHD-type zinc finger protein
963	AT1G05380	Ha412HOChr06g0274731	32.143	308	170	6	1293	487	106	413	7.23e-24	107		Acyl-CoA N-acyltransferase with RING/FYVE/PHD-type zinc finger protein
965	AT1G05380	Ha412HOChr06g0274731	62.5	168	62	1	501	1	483	650	4.31e-45	172		Acyl-CoA N-acyltransferase with RING/FYVE/PHD-type zinc finger protein
967	AT1G05380	Ha412HOChr06g0274721	47.115	104	50	1	1068	1364	310	413	4.73e-21	100		Acyl-CoA N-acyltransferase with RING/FYVE/PHD-type zinc finger protein
969	AT1G05385	Ha412HOChr03g0095271	60.674	178	63	3	350	862	22	199	2.62e-65	205	LPA19, Psb27-H1	photosystem II 11 kDa protein-related
970	AT1G05410	Ha412HOChr09g0385571	41.453	468	246	8	508	1872	19	471	1.14e-103	327		Protein of unknown function (DUF1423)
972	AT1G05430	Ha412HOChr03g0105291	30.508	236	140	6	58	699	2	235	3.17e-18	84.7		unknown protein; Has 31 Blast hits to 31 proteins in 9 species: Archae - 0; Bacteria - 0; Metazoa - 0; Fungi - 0; Plants - 31; Viruses - 0; Other Eukaryotes - 0 (source: NCBI BLink).
973	AT1G05440	Ha412HOChr10g0454251	38.576	337	173	8	130	1056	40	370	3.39e-55	187		C-8 sterol isomerases
974	AT1G05450	Ha412HOChr09g0385411	58.889	90	33	1	61	330	25	110	1.76e-30	107		Bifunctional inhibitor/lipid-transfer protein/seed storage 2S albumin superfamily protein
976	AT1G05450	Ha412HOChr09g0385401	61.364	88	30	1	154	417	27	110	2.46e-27	105		Bifunctional inhibitor/lipid-transfer protein/seed storage 2S albumin superfamily protein
978	AT1G05460	Ha412HOChr07g0296361	55.706	885	373	7	192	2843	9	875	0	948	SDE3	P-loop containing nucleoside triphosphate hydrolases superfamily protein
979	AT1G05460	Ha412HOChr04g0147131	45.93	344	141	10	1	915	407	744	1.58e-73	244	SDE3	P-loop containing nucleoside triphosphate hydrolases superfamily protein
980	AT1G05460	Ha412HOChr04g0147121	39.623	159	74	3	1	477	61	197	3.05e-27	107	SDE3	P-loop containing nucleoside triphosphate hydrolases superfamily protein
981	AT1G05470	Ha412HOChr03g0105561	62.399	617	190	9	446	2170	1	617	0	731	CVP2	DNAse I-like superfamily protein
982	AT1G05470	Ha412HOChr06g0274781	74.167	120	27	2	599	249	499	617	1.52e-53	180	CVP2	DNAse I-like superfamily protein
983	AT1G05470	Ha412HOChr06g0274771	72.443	352	72	7	1113	2111	272	617	6.13e-168	499	CVP2	DNAse I-like superfamily protein
984	AT1G05470	Ha412HOChr06g0274771	62.605	238	70	4	276	941	1	235	6.27e-89	293	CVP2	DNAse I-like superfamily protein
985	AT1G05470	Ha412HOChr13g0586421	45.455	231	68	7	493	1017	389	617	5.56e-43	160	CVP2	DNAse I-like superfamily protein
986	AT1G05490	Ha412HOChr16g0788231	42.975	726	369	15	823	2895	674	1389	1.62e-179	559	chr31	chromatin remodeling 31
987	AT1G05490	Ha412HOChr06g0249461	44.079	760	373	20	1521	3716	673	1408	0	574	chr31	chromatin remodeling 31
988	AT1G05490	Ha412HOChr00c00934g0865321	44.163	711	354	15	817	2847	688	1389	2.45e-179	558	chr31	chromatin remodeling 31
989	AT1G05490	Ha412HOChr00c02372g0866921	54.054	148	66	1	7	444	1245	1392	1.86e-48	167	chr31	chromatin remodeling 31
990	AT1G05500	Ha412HOChr09g0378751	70.902	543	147	4	277	1881	21	560	0	789	SYTE, ATSYTE, NTMC2TYPE2.1, NTMC2T2.1, SYT5	Calcium-dependent lipid-binding (CaLB domain) family protein
991	AT1G05500	Ha412HOChr05g0213531	72.064	562	148	3	221	1885	1	560	0	823	SYTE, ATSYTE, NTMC2TYPE2.1, NTMC2T2.1, SYT5	Calcium-dependent lipid-binding (CaLB domain) family protein
992	AT1G05500	Ha412HOChr03g0096871	74.307	541	130	3	324	1922	21	560	0	824	SYTE, ATSYTE, NTMC2TYPE2.1, NTMC2T2.1, SYT5	Calcium-dependent lipid-binding (CaLB domain) family protein
993	AT1G05500	Ha412HOChr16g0753361	61.29	93	34	1	420	698	78	168	4.64e-41	122	SYTE, ATSYTE, NTMC2TYPE2.1, NTMC2T2.1, SYT5	Calcium-dependent lipid-binding (CaLB domain) family protein
994	AT1G05500	Ha412HOChr16g0753361	70	40	12	0	268	387	35	74	4.64e-41	65.9	SYTE, ATSYTE, NTMC2TYPE2.1, NTMC2T2.1, SYT5	Calcium-dependent lipid-binding (CaLB domain) family protein
995	AT1G05510	Ha412HOChr05g0203721	45.968	124	49	2	381	752	52	157	7.5e-29	112		Protein of unknown function (DUF1264)
996	AT1G05510	Ha412HOChr03g0140341	73.171	123	33	0	6	374	59	181	1.7e-64	206		Protein of unknown function (DUF1264)
997	AT1G05510	Ha412HOChr02g0090601	71.282	195	53	1	1	585	50	241	5.93e-104	302		Protein of unknown function (DUF1264)
998	AT1G05520	Ha412HOChr02g0090631	73.062	787	190	4	177	2504	8	783	0	1116		Sec23/Sec24 protein transport family protein
999	AT1G05520	Ha412HOChr01g0035681	74.808	782	181	4	257	2554	2	783	0	1139		Sec23/Sec24 protein transport family protein
1000	AT1G05575	Ha412HOChr11g0521621	56.164	73	31	1	45	260	1	73	1.66e-15	68.2		unknown protein; FUNCTIONS IN: molecular_function unknown; INVOLVED IN: anaerobic respiration; LOCATED IN: endomembrane system; EXPRESSED IN: 17 plant structures; EXPRESSED DURING: 9 growth stages; BEST Arabidopsis thaliana protein match is: unknown protein (TAIR:AT2G31945.1); Has 63 Blast hits to 63 proteins in 10 species: Archae - 0; Bacteria - 0; Metazoa - 0; Fungi - 0; Plants - 63; Viruses - …
1001	AT1G05577	Ha412HOChr01g0029511	70.213	94	27	1	225	503	7	100	1.76e-40	149		Domain of unknown function (DUF966)
1002	AT1G05577	Ha412HOChr01g0029511	35.714	140	76	5	918	1319	220	351	2.09e-12	68.6		Domain of unknown function (DUF966)
1003	AT1G05577	Ha412HOChr04g0187281	63.551	107	39	0	220	540	9	115	9.85e-43	157		Domain of unknown function (DUF966)
1004	AT1G05590	Ha412HOChr16g0787091	62.349	579	207	5	159	1883	1	572	0	731	HEXO2, ATHEX3	beta-hexosaminidase 2
1005	AT1G05590	Ha412HOChr17g0844791	62.674	576	207	4	1	1719	2	572	0	751	HEXO2, ATHEX3	beta-hexosaminidase 2
1006	AT1G05600	Ha412HOChr10g0454271	55.242	496	218	3	97	1581	4	496	0	578		Tetratricopeptide repeat (TPR)-like superfamily protein
1008	AT1G05600	Ha412HOChr10g0454261	55.242	496	218	3	2499	1015	4	496	0	578		Tetratricopeptide repeat (TPR)-like superfamily protein
1010	AT1G05610	Ha412HOChr16g0802821	58.296	446	159	6	101	1387	41	476	5.88e-180	515	APS2	ADP-glucose pyrophosphorylase small subunit 2
1011	AT1G05620	Ha412HOChr05g0205091	68.132	182	53	1	164	694	119	300	1.15e-83	253	URH2	uridine-ribohydrolase 2
1013	AT1G05620	Ha412HOChr05g0205061	76.25	320	76	0	446	1405	1	320	1.5e-178	512	URH2	uridine-ribohydrolase 2
1015	AT1G05620	Ha412HOChr05g0205101	77.273	110	25	0	47	376	1	110	6.09e-56	176	URH2	uridine-ribohydrolase 2
1017	AT1G05620	Ha412HOChr10g0452961	76.25	320	76	0	250	1209	1	320	0	512	URH2	uridine-ribohydrolase 2
1019	AT1G05630	Ha412HOChr17g0834521	70	20	6	0	2519	2460	753	772	1.03e-11	36.6	AT5PTASE13, 5PTASE13	Endonuclease/exonuclease/phosphatase family protein
1021	AT1G05630	Ha412HOChr17g0834521	74.074	27	7	0	2641	2561	710	736	1.03e-11	52.8	AT5PTASE13, 5PTASE13	Endonuclease/exonuclease/phosphatase family protein
1023	AT1G05670	Ha412HOChr12g0557381	55.887	705	308	2	230	2344	34	735	0	845		Pentatricopeptide repeat (PPR-like) superfamily protein
1025	AT1G05680	Ha412HOChr09g0374141	49.888	447	213	6	98	1414	6	449	1.46e-145	426	UGT74E2	Uridine diphosphate glycosyltransferase 74E2
1026	AT1G05700	Ha412HOChr08g0357041	27.536	276	107	10	985	179	369	558	3.27e-11	64.7		Leucine-rich repeat transmembrane protein kinase protein
1027	AT1G05700	Ha412HOChr02g0060111	38.596	285	148	7	85	861	207	490	8.76e-33	127		Leucine-rich repeat transmembrane protein kinase protein
1028	AT1G05710	Ha412HOChr01g0037251	61.029	136	47	2	227	631	10	140	5.34e-50	168		basic helix-loop-helix (bHLH) DNA-binding superfamily protein
1033	AT1G05710	Ha412HOChr11g0517191	62.595	131	44	1	317	709	10	135	1.32e-52	170		basic helix-loop-helix (bHLH) DNA-binding superfamily protein
1038	AT1G05720	Ha412HOChr11g0517151	76.296	135	32	0	28	432	28	162	7.4e-79	231		selenoprotein family protein
1039	AT1G05720	Ha412HOChr06g0281221	75.694	144	33	1	51	476	19	162	8.1e-80	239		selenoprotein family protein
1040	AT1G05750	Ha412HOChr15g0699721	55.123	488	205	4	19	1473	15	491	0	546	PDE247, CLB19	Tetratricopeptide repeat (TPR)-like superfamily protein
1041	AT1G05780	Ha412HOChr14g0635001	60	95	38	0	111	395	1	95	5.82e-37	125		Vacuolar ATPase assembly integral membrane protein VMA21-like domain
1042	AT1G05780	Ha412HOChr06g0285331	59.434	106	40	1	128	436	1	106	8.2e-37	124		Vacuolar ATPase assembly integral membrane protein VMA21-like domain
1043	AT1G05790	Ha412HOChr17g0845421	46.9	742	319	10	119	2335	6	675	0	645		lipase class 3 family protein
1045	AT1G05800	Ha412HOChr11g0521851	58.871	372	106	8	202	1263	75	417	6.11e-149	432	DGL	alpha/beta-Hydrolases superfamily protein
1046	AT1G05800	Ha412HOChr11g0521871	59.249	373	106	7	196	1266	75	417	7.97e-151	437	DGL	alpha/beta-Hydrolases superfamily protein
1047	AT1G05805	Ha412HOChr07g0293671	85.714	91	11	1	757	1023	272	362	2.65e-49	171		basic helix-loop-helix (bHLH) DNA-binding superfamily protein
1048	AT1G05830	Ha412HOChr12g0570271	59.792	960	334	12	644	3454	151	1081	0	1152	ATX2, SDG30	trithorax-like protein 2
1049	AT1G05830	Ha412HOChr12g0570271	59.792	960	334	12	644	3454	151	1081	0	1152	ATX2	trithorax-like protein 2
1050	AT1G05840	Ha412HOChr01g0028141	42.121	330	120	12	31	825	72	395	4.28e-66	214		Eukaryotic aspartyl protease family protein
1051	AT1G05840	Ha412HOChr11g0520781	58.673	392	156	5	40	1209	79	466	3.24e-158	455		Eukaryotic aspartyl protease family protein
1052	AT1G05840	Ha412HOChr01g0028191	39.44	393	166	12	7	1032	93	464	5.73e-71	231		Eukaryotic aspartyl protease family protein
1053	AT1G05840	Ha412HOChr07g0287651	64.286	434	153	2	296	1594	31	463	0	547		Eukaryotic aspartyl protease family protein
1054	AT1G05840	Ha412HOChr02g0090251	63.51	433	156	2	187	1482	32	463	0	582		Eukaryotic aspartyl protease family protein
1055	AT1G05850	Ha412HOChr14g0658111	74.349	269	69	0	421	1227	45	313	2.88e-158	455	POM1, ERH2, ELP1, CTL1, ELP, HOT2, ATCTL1	Chitinase family protein
1056	AT1G05850	Ha412HOChr07g0287911	71.168	274	79	0	521	1342	42	315	3.19e-151	436	POM1, ERH2, ELP1, CTL1, ELP, HOT2, ATCTL1	Chitinase family protein
1057	AT1G05850	Ha412HOChr02g0089841	72.263	274	76	0	412	1233	42	315	4.92e-158	451	POM1, ERH2, ELP1, CTL1, ELP, HOT2, ATCTL1	Chitinase family protein
1058	AT1G05870	Ha412HOChr01g0035401	69.231	143	32	3	273	665	47	189	5.53e-60	194		Protein of unknown function (DUF1685)
1062	AT1G05870	Ha412HOChr02g0090061	69.065	139	27	4	240	620	55	189	7.02e-59	188		Protein of unknown function (DUF1685)
1066	AT1G05910	Ha412HOChr03g0142441	63.002	1219	393	20	225	3776	15	1210	0	1279		cell division cycle protein 48-related / CDC48-related
1067	AT1G05920	Ha412HOChr08g0337921	32.812	128	72	3	343	687	176	302	4.16e-13	67.4		Domain of unknown function (DUF313)
1068	AT1G05920	Ha412HOChr07g0293141	35.938	128	68	4	1832	2176	176	302	1.22e-12	69.7		Domain of unknown function (DUF313)
1069	AT1G05920	Ha412HOChr02g0074561	35.878	131	71	3	376	729	173	303	6.76e-13	67		Domain of unknown function (DUF313)
1070	AT1G05940	Ha412HOChr03g0143891	70.69	58	15	1	580	413	25	82	1.79e-53	47	CAT9	cationic amino acid transporter 9
1071	AT1G05940	Ha412HOChr04g0188371	67.824	547	158	5	208	1815	29	568	0	600	CAT9	cationic amino acid transporter 9
1072	AT1G05940	Ha412HOChr03g0143881	67.509	554	164	6	234	1880	25	567	0	546	CAT9	cationic amino acid transporter 9
1073	AT1G05940	Ha412HOChr03g0143891	72.059	136	38	0	410	3	84	219	1.79e-53	180	CAT9	cationic amino acid transporter 9
1074	AT1G05950	Ha412HOChr03g0140751	40.625	160	71	5	1970	2428	452	594	7.9e-23	104		unknown protein; Has 50 Blast hits to 45 proteins in 14 species: Archae - 5; Bacteria - 0; Metazoa - 4; Fungi - 0; Plants - 34; Viruses - 0; Other Eukaryotes - 7 (source: NCBI BLink).
1075	AT1G05950	Ha412HOChr03g0140751	40	290	155	7	221	1081	18	291	7.76e-61	218		unknown protein; Has 50 Blast hits to 45 proteins in 14 species: Archae - 5; Bacteria - 0; Metazoa - 4; Fungi - 0; Plants - 34; Viruses - 0; Other Eukaryotes - 7 (source: NCBI BLink).
1076	AT1G05960	Ha412HOChr03g0141371	46.337	1010	443	18	291	3044	1	1003	0	758		ARM repeat superfamily protein
1078	AT1G05960	Ha412HOChr06g0279701	45.327	995	429	16	1	2691	1	978	0	791		ARM repeat superfamily protein
1080	AT1G05970	Ha412HOChr07g0305781	40.323	186	108	2	183	731	9	194	1.03e-37	131		RNA-binding (RRM/RBD/RNP motifs) family protein
1082	AT1G05970	Ha412HOChr01g0034301	44.086	186	103	1	306	860	9	194	8.35e-42	146		RNA-binding (RRM/RBD/RNP motifs) family protein
1084	AT1G05970	Ha412HOChr10g0458711	40.323	186	103	2	191	724	9	194	2.38e-35	129		RNA-binding (RRM/RBD/RNP motifs) family protein
1086	AT1G05970	Ha412HOChr16g0756131	43.011	186	105	1	19	573	9	194	1.26e-43	146		RNA-binding (RRM/RBD/RNP motifs) family protein
1088	AT1G05970	Ha412HOChr07g0307281	41.711	187	108	1	232	789	9	195	4.96e-51	168		RNA-binding (RRM/RBD/RNP motifs) family protein
1090	AT1G05970	Ha412HOChr07g0307261	42.473	186	104	2	283	831	9	194	1.1e-35	130		RNA-binding (RRM/RBD/RNP motifs) family protein
1092	AT1G05970	Ha412HOChr01g0034311	41.304	184	99	2	571	47	9	192	4e-40	135		RNA-binding (RRM/RBD/RNP motifs) family protein
1094	AT1G05970	Ha412HOChr16g0779951	40.127	157	85	2	548	105	36	192	2.71e-29	107		RNA-binding (RRM/RBD/RNP motifs) family protein
1096	AT1G05970	Ha412HOChr16g0779891	42.473	186	106	1	211	765	9	194	1.1e-37	139		RNA-binding (RRM/RBD/RNP motifs) family protein
1098	AT1G05970	Ha412HOChr16g0779941	43.011	186	105	1	19	573	9	194	5.85e-43	144		RNA-binding (RRM/RBD/RNP motifs) family protein
1100	AT1G05970	Ha412HOChr07g0306981	41.711	187	108	1	226	783	9	195	2.35e-50	167		RNA-binding (RRM/RBD/RNP motifs) family protein
1102	AT1G05990	Ha412HOChr07g0297201	62.667	150	56	0	3	452	1	150	8.53e-58	177	RHS1	EF hand calcium-binding protein family
1103	AT1G06060	Ha412HOChr05g0232461	62.264	212	80	0	162	797	1	212	3.68e-89	272		LisH and RanBPM domains containing protein
1104	AT1G06060	Ha412HOChr08g0368381	58.019	212	89	0	257	892	1	212	5.26e-85	258		LisH and RanBPM domains containing protein
1105	AT1G06070	Ha412HOChr14g0651741	66.269	335	96	6	279	1280	21	339	5.26e-134	397		Basic-leucine zipper (bZIP) transcription factor family protein
1106	AT1G06080	Ha412HOChr04g0148731	54.819	166	72	2	13	510	1	163	4.57e-51	166	ADS1	delta 9 desaturase 1
1107	AT1G06080	Ha412HOChr04g0148751	55.346	159	70	1	13	489	1	158	9.05e-51	164	ADS1	delta 9 desaturase 1
1108	AT1G06080	Ha412HOChr04g0148741	54.819	166	72	2	13	510	1	163	4.57e-51	166	ADS1	delta 9 desaturase 1
1109	AT1G06110	Ha412HOChr09g0385251	56.311	103	39	3	493	795	212	310	7.79e-29	118	SKIP16	SKP1/ASK-interacting protein 16
1110	AT1G06110	Ha412HOChr09g0405731	53.722	309	133	5	27	944	2	303	5.28e-109	324	SKIP16	SKP1/ASK-interacting protein 16
1111	AT1G06110	Ha412HOChr03g0143571	57.432	444	178	4	152	1474	1	436	7.46e-175	503	SKIP16	SKP1/ASK-interacting protein 16
1112	AT1G06110	Ha412HOChr09g0385251	51.961	102	49	0	864	1169	301	402	1.15e-25	109	SKIP16	SKP1/ASK-interacting protein 16
1113	AT1G06130	Ha412HOChr03g0140321	68.615	325	99	1	122	1087	5	329	4.06e-153	437	GLX2-4	glyoxalase 2-4
1115	AT1G06130	Ha412HOChr13g0624891	68.085	47	15	0	344	204	281	327	5.8e-15	69.3	GLX2-4	glyoxalase 2-4
1117	AT1G06130	Ha412HOChr13g0624901	72.039	304	85	0	193	1104	25	328	6.89e-170	481	GLX2-4	glyoxalase 2-4
1119	AT1G06150	Ha412HOChr14g0654031	55.224	536	238	1	499	2106	775	1308	0	636	EMB1444	basic helix-loop-helix (bHLH) DNA-binding superfamily protein
1120	AT1G06150	Ha412HOChr14g0654031	55.224	536	238	1	499	2106	775	1308	0	636		basic helix-loop-helix (bHLH) DNA-binding superfamily protein
1121	AT1G06150	Ha412HOChr01g0023881	45.963	161	74	2	563	1009	5	164	2.28e-33	137	EMB1444	basic helix-loop-helix (bHLH) DNA-binding superfamily protein
1122	AT1G06150	Ha412HOChr01g0023881	45.963	161	74	2	563	1009	5	164	2.28e-33	137		basic helix-loop-helix (bHLH) DNA-binding superfamily protein
1123	AT1G06150	Ha412HOChr13g0608411	38.372	172	95	5	614	1129	1	161	2.65e-17	87	EMB1444	basic helix-loop-helix (bHLH) DNA-binding superfamily protein
1124	AT1G06150	Ha412HOChr13g0608411	38.372	172	95	5	614	1129	1	161	2.65e-17	87		basic helix-loop-helix (bHLH) DNA-binding superfamily protein
1125	AT1G06150	Ha412HOChr13g0608411	51.63	184	84	2	1685	2230	548	728	1.46e-50	190	EMB1444	basic helix-loop-helix (bHLH) DNA-binding superfamily protein
1126	AT1G06150	Ha412HOChr13g0608411	51.63	184	84	2	1685	2230	548	728	1.46e-50	190		basic helix-loop-helix (bHLH) DNA-binding superfamily protein
1127	AT1G06150	Ha412HOChr01g0023881	47.922	361	138	6	1163	2107	375	731	1.77e-78	268	EMB1444	basic helix-loop-helix (bHLH) DNA-binding superfamily protein
1128	AT1G06150	Ha412HOChr01g0023881	47.922	361	138	6	1163	2107	375	731	1.77e-78	268		basic helix-loop-helix (bHLH) DNA-binding superfamily protein
1129	AT1G06150	Ha412HOChr08g0338731	46.471	340	143	5	1214	2122	394	731	6.13e-80	273	EMB1444	basic helix-loop-helix (bHLH) DNA-binding superfamily protein
1130	AT1G06150	Ha412HOChr08g0338731	46.471	340	143	5	1214	2122	394	731	6.13e-80	273		basic helix-loop-helix (bHLH) DNA-binding superfamily protein
1131	AT1G06150	Ha412HOChr08g0338731	48.837	172	77	2	437	952	2	162	2.94e-42	165	EMB1444	basic helix-loop-helix (bHLH) DNA-binding superfamily protein
1132	AT1G06150	Ha412HOChr08g0338731	48.837	172	77	2	437	952	2	162	2.94e-42	165		basic helix-loop-helix (bHLH) DNA-binding superfamily protein
1133	AT1G06150	Ha412HOChr04g0177501	46.334	341	142	6	1342	2250	394	731	6.66e-79	272	EMB1444	basic helix-loop-helix (bHLH) DNA-binding superfamily protein
1134	AT1G06150	Ha412HOChr04g0177501	46.334	341	142	6	1342	2250	394	731	6.66e-79	272		basic helix-loop-helix (bHLH) DNA-binding superfamily protein
1135	AT1G06150	Ha412HOChr04g0177501	49.704	169	74	2	574	1080	5	162	2.57e-36	147	EMB1444	basic helix-loop-helix (bHLH) DNA-binding superfamily protein
1136	AT1G06150	Ha412HOChr04g0177501	49.704	169	74	2	574	1080	5	162	2.57e-36	147		basic helix-loop-helix (bHLH) DNA-binding superfamily protein
1137	AT1G06180	Ha412HOChr13g0588381	58.772	114	47	0	106	447	12	125	2.88e-46	153	ATMYB13, ATMYBLFGN, MYB13	myb domain protein 13
1138	AT1G06180	Ha412HOChr17g0816661	58.73	126	52	0	54	431	1	126	2.07e-48	161	ATMYB13, ATMYBLFGN, MYB13	myb domain protein 13
1139	AT1G06190	Ha412HOChr04g0176821	36.476	403	173	14	101	1135	8	385	1.89e-41	152		Rho termination factor
1141	AT1G06210	Ha412HOChr10g0434671	52.443	307	141	4	307	1224	1	303	4.38e-92	287		ENTH/VHS/GAT family protein
1143	AT1G06220	Ha412HOChr10g0474311	85.628	988	141	1	151	3114	1	987	0	1749	MEE5, CLO, GFA1	Ribosomal protein S5/Elongation factor G/III/V family protein
1144	AT1G06220	Ha412HOChr10g0474311	85.628	988	141	1	151	3114	1	987	0	1749	MEE5	Ribosomal protein S5/Elongation factor G/III/V family protein
1145	AT1G06230	Ha412HOChr02g0087331	31.868	182	96	3	52	522	456	634	6.38e-18	82.4	GTE4	global transcription factor group E4
1148	AT1G06230	Ha412HOChr03g0121481	46.169	509	174	14	812	2224	259	705	2.87e-85	292	GTE4	global transcription factor group E4
1151	AT1G06230	Ha412HOChr11g0521371	36.53	219	107	4	106	702	463	669	2.72e-30	120	GTE4	global transcription factor group E4
1154	AT1G06230	Ha412HOChr09g0390581	34.848	198	120	4	106	696	463	652	8.23e-21	92	GTE4	global transcription factor group E4
1157	AT1G06230	Ha412HOChr11g0489251	49.67	455	192	9	737	2074	265	691	2.78e-100	330	GTE4	global transcription factor group E4
1160	AT1G06230	Ha412HOChr02g0060361	36.986	219	106	4	106	702	463	669	4.52e-31	123	GTE4	global transcription factor group E4
1163	AT1G06240	Ha412HOChr17g0840501	64.265	347	112	6	160	1170	28	372	4.16e-142	414		Protein of unknown function DUF455
1164	AT1G06260	Ha412HOChr06g0246641	64.286	42	15	0	321	196	285	326	3.26e-13	67		Cysteine proteinases superfamily protein
1165	AT1G06270	Ha412HOChr17g0850361	51.014	345	167	2	223	1257	1	343	3.49e-118	361		Pentatricopeptide repeat (PPR) superfamily protein
1166	AT1G06280	Ha412HOChr17g0850401	63.043	92	34	0	88	363	24	115	3.88e-38	131	LBD2	LOB domain-containing protein 2
1167	AT1G06280	Ha412HOChr16g0794821	43.182	176	86	5	103	615	24	190	8.95e-40	135	LBD2	LOB domain-containing protein 2
1168	AT1G06290	Ha412HOChr17g0850441	72.162	643	178	1	261	2189	34	675	0	988	ACX3, ATACX3	acyl-CoA oxidase 3
1169	AT1G06290	Ha412HOChr11g0499991	63.768	69	17	2	386	568	324	392	5.75e-16	79.3	ACX3, ATACX3	acyl-CoA oxidase 3
1170	AT1G06290	Ha412HOChr11g0500001	75	32	8	0	124	29	361	392	5.49e-14	53.1	ACX3, ATACX3	acyl-CoA oxidase 3
1171	AT1G06290	Ha412HOChr11g0500001	62.069	29	11	0	213	127	323	351	5.49e-14	38.9	ACX3, ATACX3	acyl-CoA oxidase 3
1172	AT1G06290	Ha412HOChr17g0850461	70.794	630	180	1	196	2073	46	675	0	954	ACX3, ATACX3	acyl-CoA oxidase 3
1173	AT1G06290	Ha412HOChr16g0794841	49.867	375	105	3	10	1134	384	675	2.84e-116	353	ACX3, ATACX3	acyl-CoA oxidase 3
1174	AT1G06290	Ha412HOChr16g0794831	60.771	441	125	3	4	1323	4	397	0	545	ACX3, ATACX3	acyl-CoA oxidase 3
1175	AT1G06330	Ha412HOChr16g0783341	42.138	159	85	3	41	502	3	159	1.3e-35	123		Heavy metal transport/detoxification superfamily protein
1176	AT1G06330	Ha412HOChr11g0487221	51.553	161	64	5	68	538	9	159	3.15e-47	152		Heavy metal transport/detoxification superfamily protein
1177	AT1G06340	Ha412HOChr17g0840811	40.602	133	75	3	124	516	1	131	1.9e-26	100		Plant Tudor-like protein
1178	AT1G06390	Ha412HOChr15g0718991	78.32	369	79	1	389	1495	35	402	0	628	GSK1, ATGSK1, ATSK22, SK22, BIL2, ATSK2-3	GSK3/SHAGGY-like protein kinase 1
1180	AT1G06390	Ha412HOChr04g0181031	86.253	371	51	0	284	1396	31	401	0	689	GSK1, ATGSK1, ATSK22, SK22, BIL2, ATSK2-3	GSK3/SHAGGY-like protein kinase 1
1182	AT1G06410	Ha412HOChr17g0843731	68.171	842	260	4	165	2687	1	835	0	1212	ATTPS7, TPS7, ATTPSA	trehalose-phosphatase/synthase 7
1183	AT1G06410	Ha412HOChr04g0180881	55.037	814	351	5	278	2689	26	834	0	953	ATTPS7, TPS7, ATTPSA	trehalose-phosphatase/synthase 7
1184	AT1G06410	Ha412HOChr16g0783731	69.55	844	247	4	244	2772	1	835	0	1251	ATTPS7, TPS7, ATTPSA	trehalose-phosphatase/synthase 7
1185	AT1G06410	Ha412HOChr16g0753371	53.704	108	50	0	270	593	644	751	1.94e-33	127	ATTPS7, TPS7, ATTPSA	trehalose-phosphatase/synthase 7
1186	AT1G06410	Ha412HOChr08g0337431	72.917	48	10	1	1	144	1	45	3.31e-16	73.2	ATTPS7, TPS7, ATTPSA	trehalose-phosphatase/synthase 7
1187	AT1G06410	Ha412HOChr17g0840281	77.922	847	179	4	277	2817	1	839	0	1382	ATTPS7, TPS7, ATTPSA	trehalose-phosphatase/synthase 7
1188	AT1G06430	Ha412HOChr05g0203081	65.556	90	31	0	375	644	398	487	6.22e-34	122	FTSH8	FTSH protease 8
1189	AT1G06430	Ha412HOChr05g0203081	35.802	81	27	2	170	388	329	392	6.22e-34	42.4	FTSH8	FTSH protease 8
1190	AT1G06440	Ha412HOChr05g0210991	70.255	353	103	2	214	1269	25	376	1.88e-179	511		Ubiquitin carboxyl-terminal hydrolase family protein
1191	AT1G06460	Ha412HOChr16g0795931	38.267	277	132	10	104	844	18	285	4.21e-43	153	ACD32.1, ACD31.2	alpha-crystallin domain 32.1
1192	AT1G06470	Ha412HOChr12g0551201	64.411	399	130	2	916	2076	12	410	1.59e-166	492		Nucleotide/sugar transporter family protein
1194	AT1G06470	Ha412HOChr16g0795891	70.213	376	108	1	506	1621	29	404	1.18e-153	451		Nucleotide/sugar transporter family protein
1196	AT1G06490	Ha412HOChr17g0815371	72.569	1892	489	11	443	6049	39	1923	0	2804	ATGSL07, gsl07, atgsl7, GSL7	glucan synthase-like 7
1197	AT1G06490	Ha412HOChr16g0796081	70.206	1940	530	11	284	5998	1	1927	0	2737	ATGSL07, gsl07, atgsl7, GSL7	glucan synthase-like 7
1198	AT1G06510	Ha412HOChr16g0796011	42.105	285	132	6	100	903	8	276	4.83e-62	201		unknown protein; FUNCTIONS IN: molecular_function unknown; INVOLVED IN: biological_process unknown; LOCATED IN: chloroplast; EXPRESSED IN: 21 plant structures; EXPRESSED DURING: 13 growth stages; Has 376 Blast hits to 369 proteins in 152 species: Archae - 5; Bacteria - 113; Metazoa - 105; Fungi - 46; Plants - 27; Viruses - 2; Other Eukaryotes - 78 (source: NCBI BLink).
1199	AT1G06520	Ha412HOChr14g0681011	54.905	581	208	13	31	1626	10	585	0	576	ATGPAT1, GPAT1	glycerol-3-phosphate acyltransferase 1
1200	AT1G06520	Ha412HOChr15g0721391	50.765	327	150	7	376	1347	266	584	3.76e-107	331	ATGPAT1, GPAT1	glycerol-3-phosphate acyltransferase 1
1201	AT1G06550	Ha412HOChr08g0326741	70.37	378	111	1	144	1274	6	383	0	558		ATP-dependent caseinolytic (Clp) protease/crotonase family protein
1202	AT1G06560	Ha412HOChr16g0795751	62.176	579	187	5	142	1851	44	599	0	723		NOL1/NOP2/sun family protein
1203	AT1G06560	Ha412HOChr12g0579551	58.621	29	12	0	204	290	188	216	8.14e-22	39.7		NOL1/NOP2/sun family protein
1204	AT1G06560	Ha412HOChr12g0579551	71.698	53	15	0	34	192	124	176	8.14e-22	81.6		NOL1/NOP2/sun family protein
1205	AT1G06560	Ha412HOChr09g0404181	72.727	55	15	0	31	195	123	177	1.35e-21	85.9		NOL1/NOP2/sun family protein
1206	AT1G06570	Ha412HOChr02g0086541	61.19	420	151	5	238	1482	55	467	3.61e-173	496	PDS1, HPD	phytoene desaturation 1
1208	AT1G06590	Ha412HOChr10g0447711	59.956	904	339	8	207	2858	8	908	0	945		unknown protein; Has 380 Blast hits to 268 proteins in 109 species: Archae - 0; Bacteria - 0; Metazoa - 245; Fungi - 73; Plants - 49; Viruses - 0; Other Eukaryotes - 13 (source: NCBI BLink).
1209	AT1G06620	Ha412HOChr12g0568891	51.648	91	35	2	336	76	92	177	4.64e-25	98.6		2-oxoglutarate (2OG) and Fe(II)-dependent oxygenase superfamily protein
1210	AT1G06620	Ha412HOChr03g0142571	55.946	370	143	4	52	1149	12	365	8.52e-149	425		2-oxoglutarate (2OG) and Fe(II)-dependent oxygenase superfamily protein
1211	AT1G06620	Ha412HOChr13g0628991	59.327	327	124	3	16	969	39	365	5.36e-144	410		2-oxoglutarate (2OG) and Fe(II)-dependent oxygenase superfamily protein
1212	AT1G06620	Ha412HOChr03g0142611	56.934	274	111	3	184	993	12	282	2.43e-108	321		2-oxoglutarate (2OG) and Fe(II)-dependent oxygenase superfamily protein
1213	AT1G06620	Ha412HOChr12g0568911	42.523	214	110	4	7	624	8	216	5.88e-51	169		2-oxoglutarate (2OG) and Fe(II)-dependent oxygenase superfamily protein
1214	AT1G06620	Ha412HOChr12g0568881	50.362	276	133	3	413	1234	92	365	1.35e-90	283		2-oxoglutarate (2OG) and Fe(II)-dependent oxygenase superfamily protein
1215	AT1G06620	Ha412HOChr12g0560961	53.803	355	159	2	161	1210	11	365	2.65e-116	351		2-oxoglutarate (2OG) and Fe(II)-dependent oxygenase superfamily protein
1216	AT1G06620	Ha412HOChr13g0629001	55.65	354	148	3	71	1105	12	365	1.84e-139	404		2-oxoglutarate (2OG) and Fe(II)-dependent oxygenase superfamily protein
1217	AT1G06620	Ha412HOChr10g0434891	53.429	350	157	2	327	1370	20	365	4.94e-124	367		2-oxoglutarate (2OG) and Fe(II)-dependent oxygenase superfamily protein
1218	AT1G06620	Ha412HOChr03g0142631	53.403	382	138	5	52	1161	12	365	9.63e-140	408		2-oxoglutarate (2OG) and Fe(II)-dependent oxygenase superfamily protein
1219	AT1G06620	Ha412HOChr03g0142511	55.742	357	151	3	43	1101	12	365	3.84e-148	426		2-oxoglutarate (2OG) and Fe(II)-dependent oxygenase superfamily protein
1220	AT1G06620	Ha412HOChr13g0628721	62.179	156	59	0	1	468	210	365	5.24e-72	220		2-oxoglutarate (2OG) and Fe(II)-dependent oxygenase superfamily protein
1221	AT1G06620	Ha412HOChr13g0629031	56.944	72	31	0	216	1	129	200	9.88e-41	72.4		2-oxoglutarate (2OG) and Fe(II)-dependent oxygenase superfamily protein
1222	AT1G06620	Ha412HOChr13g0629041	58.543	357	139	3	105	1148	9	365	2.06e-144	418		2-oxoglutarate (2OG) and Fe(II)-dependent oxygenase superfamily protein
1223	AT1G06620	Ha412HOChr12g0568871	48.901	364	180	4	134	1222	7	365	5.08e-104	317		2-oxoglutarate (2OG) and Fe(II)-dependent oxygenase superfamily protein
1224	AT1G06620	Ha412HOChr13g0624601	57.26	365	147	3	1	1068	1	365	1.78e-154	439		2-oxoglutarate (2OG) and Fe(II)-dependent oxygenase superfamily protein
1225	AT1G06620	Ha412HOChr03g0142651	56.458	271	111	3	40	840	12	279	1.65e-107	317		2-oxoglutarate (2OG) and Fe(II)-dependent oxygenase superfamily protein
1226	AT1G06620	Ha412HOChr03g0142521	56.022	357	150	3	117	1175	12	365	2.9e-147	425		2-oxoglutarate (2OG) and Fe(II)-dependent oxygenase superfamily protein
1227	AT1G06620	Ha412HOChr13g0629031	47.967	123	55	3	535	194	8	130	9.88e-41	111		2-oxoglutarate (2OG) and Fe(II)-dependent oxygenase superfamily protein
1228	AT1G06620	Ha412HOChr03g0142561	56.863	357	147	3	26	1084	12	365	8.54e-147	419		2-oxoglutarate (2OG) and Fe(II)-dependent oxygenase superfamily protein
1229	AT1G06620	Ha412HOChr13g0628971	50.785	191	68	1	4	498	92	282	3.59e-59	188		2-oxoglutarate (2OG) and Fe(II)-dependent oxygenase superfamily protein
1230	AT1G06650	Ha412HOChr03g0142591	55.249	181	72	4	32	553	8	186	1.35e-60	191		2-oxoglutarate (2OG) and Fe(II)-dependent oxygenase superfamily protein
1232	AT1G06650	Ha412HOChr17g0852641	42.776	353	189	4	33	1055	10	361	6.44e-99	299		2-oxoglutarate (2OG) and Fe(II)-dependent oxygenase superfamily protein
1234	AT1G06650	Ha412HOChr03g0142691	56.557	366	141	6	28	1077	6	369	6.68e-143	409		2-oxoglutarate (2OG) and Fe(II)-dependent oxygenase superfamily protein
1236	AT1G06650	Ha412HOChr17g0852631	40.556	360	201	4	99	1142	10	368	7.39e-97	301		2-oxoglutarate (2OG) and Fe(II)-dependent oxygenase superfamily protein
1238	AT1G06650	Ha412HOChr03g0142661	55.191	366	146	6	166	1215	6	369	4.77e-139	401		2-oxoglutarate (2OG) and Fe(II)-dependent oxygenase superfamily protein
1240	AT1G06650	Ha412HOChr17g0852681	38.333	360	155	6	31	909	10	369	4.89e-74	233		2-oxoglutarate (2OG) and Fe(II)-dependent oxygenase superfamily protein
1242	AT1G06660	Ha412HOChr13g0583541	37.313	268	114	11	254	928	186	442	3.41e-29	117		unknown protein; BEST Arabidopsis thaliana protein match is: unknown protein (TAIR:AT2G30820.2); Has 166 Blast hits to 144 proteins in 35 species: Archae - 0; Bacteria - 17; Metazoa - 13; Fungi - 20; Plants - 104; Viruses - 0; Other Eukaryotes - 12 (source: NCBI BLink).
1243	AT1G06660	Ha412HOChr17g0815341	36.283	452	239	21	119	1408	18	442	4.98e-59	205		unknown protein; BEST Arabidopsis thaliana protein match is: unknown protein (TAIR:AT2G30820.2); Has 166 Blast hits to 144 proteins in 35 species: Archae - 0; Bacteria - 17; Metazoa - 13; Fungi - 20; Plants - 104; Viruses - 0; Other Eukaryotes - 12 (source: NCBI BLink).
1244	AT1G06680	Ha412HOChr17g0815291	75.536	233	53	2	268	963	34	263	1.43e-126	365	PSBP-1, OEE2, PSII-P	photosystem II subunit P-1
1245	AT1G06680	Ha412HOChr17g0815291	75.536	233	53	2	268	963	34	263	1.43e-126	365	PSBP-1, OEE2, PSII-P, OE23	photosystem II subunit P-1
1246	AT1G06680	Ha412HOChr16g0795621	69.485	272	56	2	82	843	1	263	1.68e-134	382	PSBP-1, OEE2, PSII-P	photosystem II subunit P-1
1247	AT1G06680	Ha412HOChr16g0795621	69.485	272	56	2	82	843	1	263	1.68e-134	382	PSBP-1, OEE2, PSII-P, OE23	photosystem II subunit P-1
1248	AT1G06680	Ha412HOChr06g0255311	75.862	232	53	2	241	933	34	263	1.9e-126	365	PSBP-1, OEE2, PSII-P	photosystem II subunit P-1
1249	AT1G06680	Ha412HOChr06g0255311	75.862	232	53	2	241	933	34	263	1.9e-126	365	PSBP-1, OEE2, PSII-P, OE23	photosystem II subunit P-1
1250	AT1G06690	Ha412HOChr05g0213781	74.933	375	85	3	163	1260	3	377	0	583		NAD(P)-linked oxidoreductase superfamily protein
1251	AT1G06700	Ha412HOChr00c00739g0865131	77.885	104	23	0	394	705	52	155	7.63e-50	175		Protein kinase superfamily protein
1253	AT1G06710	Ha412HOChr01g0035371	58.159	956	378	6	145	2973	42	988	0	1068		Tetratricopeptide repeat (TPR)-like superfamily protein
1254	AT1G06720	Ha412HOChr02g0083181	72.105	380	95	2	360	1487	721	1093	0	569		P-loop containing nucleoside triphosphate hydrolases superfamily protein
1255	AT1G06720	Ha412HOChr02g0083201	62.786	481	158	3	90	1520	9	472	1.43e-166	512		P-loop containing nucleoside triphosphate hydrolases superfamily protein
1256	AT1G06720	Ha412HOChr02g0083201	45.882	170	82	4	1662	2156	539	703	6.03e-26	115		P-loop containing nucleoside triphosphate hydrolases superfamily protein
1257	AT1G06730	Ha412HOChr10g0435271	55.464	485	197	8	188	1606	1	478	2.09e-168	490		pfkB-like carbohydrate kinase family protein
1258	AT1G06750	Ha412HOChr10g0435311	73.253	501	129	4	135	1634	12	508	0	733		P-loop containing nucleoside triphosphate hydrolases superfamily protein
1260	AT1G06750	Ha412HOChr03g0143031	58.077	520	203	8	169	1719	14	521	0	534		P-loop containing nucleoside triphosphate hydrolases superfamily protein
1262	AT1G06760	Ha412HOChr12g0581101	70.588	68	20	0	86	289	61	128	3.86e-18	81.6		winged-helix DNA-binding transcription factor family protein
1263	AT1G06760	Ha412HOChr10g0435321	74.627	67	17	0	368	568	62	128	8.96e-20	89		winged-helix DNA-binding transcription factor family protein
1264	AT1G06760	Ha412HOChr10g0435331	75.41	61	15	0	820	638	68	128	7.03e-17	80.5		winged-helix DNA-binding transcription factor family protein
1265	AT1G06780	Ha412HOChr15g0715961	50	94	47	0	566	847	144	237	9.62e-22	100	GAUT6	galacturonosyltransferase 6
1267	AT1G06780	Ha412HOChr10g0435391	57.991	438	184	0	1007	2320	150	587	0	548	GAUT6	galacturonosyltransferase 6
1269	AT1G06780	Ha412HOChr15g0697481	51.02	49	24	0	457	311	467	515	4.56e-48	57.4	GAUT6	galacturonosyltransferase 6
1271	AT1G06780	Ha412HOChr15g0697471	52.373	590	251	5	251	1939	1	587	0	585	GAUT6	galacturonosyltransferase 6
1273	AT1G06780	Ha412HOChr15g0697481	69.663	89	27	0	320	54	512	600	4.56e-48	150	GAUT6	galacturonosyltransferase 6
1275	AT1G06790	Ha412HOChr15g0697451	52.907	172	77	3	247	753	24	194	3.13e-65	203		RNA polymerase Rpb7 N-terminal domain-containing protein
1277	AT1G06820	Ha412HOChr08g0357121	87.255	510	65	0	563	2092	70	579	0	933	CRTISO, CCR2	carotenoid isomerase
1278	AT1G06840	Ha412HOChr08g0357471	65.016	929	312	9	548	3319	33	953	0	1076		Leucine-rich repeat protein kinase family protein
1279	AT1G06840	Ha412HOChr10g0439901	63.401	347	118	2	1	1014	607	953	2.88e-135	408		Leucine-rich repeat protein kinase family protein
1280	AT1G06850	Ha412HOChr07g0323221	60.93	215	69	5	602	1222	130	337	1.44e-68	223	AtbZIP52, bZIP52	basic leucine-zipper 52
1282	AT1G06890	Ha412HOChr08g0357101	81.513	357	61	2	139	1194	1	357	4.55e-172	492		nodulin MtN21 /EamA-like transporter family protein
1285	AT1G06900	Ha412HOChr08g0357131	67.745	1020	311	4	137	3160	11	1024	0	1376		Insulinase (Peptidase family M16) family protein
1286	AT1G06950	Ha412HOChr08g0355151	67.694	941	292	6	421	3222	70	1005	0	1244	ATTIC110, TIC110	translocon at the inner envelope membrane of chloroplasts 110
1287	AT1G06970	Ha412HOChr15g0694321	34.013	785	496	11	112	2439	14	785	1.59e-151	466	CHX14, ATCHX14	cation/hydrogen exchanger 14
1288	AT1G06980	Ha412HOChr01g0020011	74	100	22	1	1	288	1	100	4.1e-36	122		unknown protein; FUNCTIONS IN: molecular_function unknown; INVOLVED IN: biological_process unknown; LOCATED IN: endomembrane system; EXPRESSED IN: sepal, male gametophyte, carpel; EXPRESSED DURING: 4 anthesis; BEST Arabidopsis thaliana protein match is: unknown protein (TAIR:AT2G30230.1); Has 159 Blast hits to 159 proteins in 13 species: Archae - 0; Bacteria - 0; Metazoa - 0; Fungi - 0; Plants - …
1289	AT1G07010	Ha412HOChr01g0019881	70.18	389	114	1	71	1231	1	389	0	555		Calcineurin-like metallo-phosphoesterase superfamily protein
1292	AT1G07020	Ha412HOChr02g0051511	57.692	52	20	1	433	582	94	145	7.24e-12	63.5		unknown protein; Has 39 Blast hits to 39 proteins in 17 species: Archae - 0; Bacteria - 0; Metazoa - 6; Fungi - 3; Plants - 28; Viruses - 0; Other Eukaryotes - 2 (source: NCBI BLink).
1293	AT1G07040	Ha412HOChr08g0326581	67.097	310	100	1	288	1217	62	369	4.37e-145	430		unknown protein; INVOLVED IN: biological_process unknown; LOCATED IN: chloroplast; EXPRESSED IN: 24 plant structures; EXPRESSED DURING: 14 growth stages; BEST Arabidopsis thaliana protein match is: unknown protein (TAIR:AT1G27030.1); Has 540 Blast hits to 538 proteins in 187 species: Archae - 0; Bacteria - 333; Metazoa - 0; Fungi - 0; Plants - 67; Viruses - 0; Other Eukaryotes - 140 (source: NCBI…
1294	AT1G07050	Ha412HOChr08g0355471	64.948	97	30	3	552	836	100	194	8.96e-31	115		CCT motif family protein
1295	AT1G07070	Ha412HOChr07g0321601	92.857	112	8	0	111	446	1	112	1.16e-73	218		Ribosomal protein L35Ae family protein
1296	AT1G07070	Ha412HOChr09g0392861	92.857	112	8	0	145	480	1	112	1.69e-71	218		Ribosomal protein L35Ae family protein
1297	AT1G07080	Ha412HOChr01g0018441	56.853	197	81	3	123	701	33	229	2.61e-72	224		Thioredoxin superfamily protein
1298	AT1G07080	Ha412HOChr01g0018831	56.395	172	74	1	198	710	47	218	1.44e-66	211		Thioredoxin superfamily protein
1299	AT1G07080	Ha412HOChr01g0018451	58.696	184	75	1	137	685	33	216	6.7e-76	233		Thioredoxin superfamily protein
1300	AT1G07080	Ha412HOChr10g0441741	49.485	194	93	3	79	657	30	219	5.59e-63	200		Thioredoxin superfamily protein
1301	AT1G07080	Ha412HOChr01g0018771	67.241	174	56	1	187	705	44	217	2.1e-81	249		Thioredoxin superfamily protein
1302	AT1G07080	Ha412HOChr01g0018821	65.027	183	63	1	218	763	34	216	9.05e-85	259		Thioredoxin superfamily protein
1303	AT1G07090	Ha412HOChr01g0036781	72.059	136	37	1	265	672	27	161	3.75e-67	218	LSH6	Protein of unknown function (DUF640)
1304	AT1G07090	Ha412HOChr08g0355581	88.889	126	14	0	139	516	30	155	5.71e-82	242	LSH6	Protein of unknown function (DUF640)
1305	AT1G07090	Ha412HOChr13g0628031	81.679	131	24	0	169	561	31	161	3.02e-80	238	LSH6	Protein of unknown function (DUF640)
1306	AT1G07090	Ha412HOChr01g0018761	88.636	132	15	0	115	510	30	161	8.7e-86	255	LSH6	Protein of unknown function (DUF640)
1307	AT1G07110	Ha412HOChr14g0660891	78.261	23	5	0	781	849	718	740	1.37e-10	42	F2KP, ATF2KP, FKFBP	fructose-2,6-bisphosphatase
1308	AT1G07110	Ha412HOChr08g0330621	55.294	85	13	2	155	334	623	707	6.24e-22	88.6	F2KP, ATF2KP, FKFBP	fructose-2,6-bisphosphatase
1309	AT1G07110	Ha412HOChr14g0660891	86.364	22	3	0	713	778	698	719	1.37e-10	42.7	F2KP, ATF2KP, FKFBP	fructose-2,6-bisphosphatase
1310	AT1G07110	Ha412HOChr01g0018491	74.069	752	170	7	206	2410	1	744	0	1075	F2KP, ATF2KP, FKFBP	fructose-2,6-bisphosphatase
1311	AT1G07110	Ha412HOChr08g0355871	56.028	141	50	3	2	412	89	221	4.52e-48	143	F2KP, ATF2KP, FKFBP	fructose-2,6-bisphosphatase
1312	AT1G07110	Ha412HOChr08g0355871	46.053	76	40	1	438	665	237	311	4.52e-48	66.2	F2KP, ATF2KP, FKFBP	fructose-2,6-bisphosphatase
1313	AT1G07110	Ha412HOChr16g0783541	53.498	243	93	5	1158	1829	58	299	7.21e-62	219	F2KP, ATF2KP, FKFBP	fructose-2,6-bisphosphatase
1314	AT1G07110	Ha412HOChr08g0355741	71.088	754	175	7	185	2347	1	744	0	1037	F2KP, ATF2KP, FKFBP	fructose-2,6-bisphosphatase
1315	AT1G07110	Ha412HOChr08g0330621	51.852	27	13	0	316	396	702	728	6.24e-22	33.5	F2KP, ATF2KP, FKFBP	fructose-2,6-bisphosphatase
1316	AT1G07110	Ha412HOChr13g0600451	70.37	54	16	0	1037	1198	667	720	1.16e-16	82.8	F2KP, ATF2KP, FKFBP	fructose-2,6-bisphosphatase
1317	AT1G07120	Ha412HOChr04g0199941	51.918	391	180	5	105	1274	2	385	6.73e-129	379		FUNCTIONS IN: molecular_function unknown; INVOLVED IN: biological_process unknown; LOCATED IN: chloroplast envelope; EXPRESSED IN: inflorescence meristem, petal, leaf whorl, flower; EXPRESSED DURING: 4 anthesis, petal differentiation and expansion stage; BEST Arabidopsis thaliana protein match is: Tetratricopeptide repeat (TPR)-like superfamily protein (TAIR:AT4G18570.1); Has 288 Blast hits to 26…
1318	AT1G07120	Ha412HOChr16g0761691	50.614	407	171	6	97	1275	2	392	1.62e-131	387		FUNCTIONS IN: molecular_function unknown; INVOLVED IN: biological_process unknown; LOCATED IN: chloroplast envelope; EXPRESSED IN: inflorescence meristem, petal, leaf whorl, flower; EXPRESSED DURING: 4 anthesis, petal differentiation and expansion stage; BEST Arabidopsis thaliana protein match is: Tetratricopeptide repeat (TPR)-like superfamily protein (TAIR:AT4G18570.1); Has 288 Blast hits to 26…
1319	AT1G07130	Ha412HOChr15g0697181	52.941	153	71	1	4	462	3	154	6.9e-54	168	STN1, ATSTN1	Nucleic acid-binding, OB-fold-like protein
1320	AT1G07160	Ha412HOChr08g0355801	63.036	303	100	5	202	1089	83	380	2.04e-126	370		Protein phosphatase 2C family protein
1321	AT1G07160	Ha412HOChr11g0506061	55.67	388	138	8	40	1137	4	379	9.1e-132	389		Protein phosphatase 2C family protein
1322	AT1G07200	Ha412HOChr14g0688001	38.546	1004	514	26	120	2909	1	975	0	557		Double Clp-N motif-containing P-loop nucleoside triphosphate hydrolases superfamily protein
1324	AT1G07210	Ha412HOChr16g0783491	45.42	262	120	9	140	889	1	251	6.59e-55	181		Ribosomal protein S18
1325	AT1G07220	Ha412HOChr03g0126801	61.667	420	153	2	207	1445	42	460	0	551		Arabidopsis thaliana protein of unknown function (DUF821)
1326	AT1G07220	Ha412HOChr05g0221851	66.901	142	47	0	19	444	239	380	1.96e-62	200		Arabidopsis thaliana protein of unknown function (DUF821)
1327	AT1G07220	Ha412HOChr05g0221861	46.591	88	47	0	1	264	404	491	3.07e-19	80.9		Arabidopsis thaliana protein of unknown function (DUF821)
1328	AT1G07220	Ha412HOChr06g0267951	60.046	433	159	2	139	1404	31	460	0	553		Arabidopsis thaliana protein of unknown function (DUF821)
1329	AT1G07220	Ha412HOChr08g0355981	54.04	198	82	2	161	727	40	237	7.16e-74	233		Arabidopsis thaliana protein of unknown function (DUF821)
1330	AT1G07220	Ha412HOChr08g0355951	51.852	54	26	0	1	162	407	460	8.35e-13	65.5		Arabidopsis thaliana protein of unknown function (DUF821)
1331	AT1G07230	Ha412HOChr10g0445451	74.576	59	15	0	799	975	367	425	5.17e-22	100	NPC1	non-specific phospholipase C1
1332	AT1G07230	Ha412HOChr04g0166951	73.796	519	129	4	101	1645	1	516	0	770	NPC1	non-specific phospholipase C1
1333	AT1G07230	Ha412HOChr17g0840911	70.323	155	46	0	1308	1772	362	516	1.59e-56	204	NPC1	non-specific phospholipase C1
1334	AT1G07250	Ha412HOChr05g0220941	40.294	340	133	9	1	828	128	461	2.08e-62	204	UGT71C4	UDP-glucosyl transferase 71C4
1335	AT1G07250	Ha412HOChr12g0570031	59.223	103	34	3	7	312	355	450	2.71e-34	122	UGT71C4	UDP-glucosyl transferase 71C4
1336	AT1G07270	Ha412HOChr08g0356141	54.335	519	183	5	64	1605	35	504	0	520		Cell division control, Cdc6
1337	AT1G07270	Ha412HOChr17g0846841	64.72	411	140	1	593	1810	94	504	0	535		Cell division control, Cdc6
1338	AT1G07290	Ha412HOChr05g0206411	76.115	314	75	0	541	1482	62	375	1.87e-162	467	GONST2	golgi nucleotide sugar transporter 2
1339	AT1G07310	Ha412HOChr07g0322021	53.061	98	45	1	306	13	5	101	5.79e-27	102		Calcium-dependent lipid-binding (CaLB domain) family protein
1340	AT1G07310	Ha412HOChr07g0322011	51.111	135	62	2	34	429	5	138	1.63e-34	131		Calcium-dependent lipid-binding (CaLB domain) family protein
1341	AT1G07310	Ha412HOChr14g0688401	50	162	63	3	37	468	6	167	1.7e-41	149		Calcium-dependent lipid-binding (CaLB domain) family protein
1342	AT1G07320	Ha412HOChr01g0018011	73.636	220	51	3	148	798	43	258	2.24e-100	305	RPL4	ribosomal protein L4
1346	AT1G07350	Ha412HOChr08g0372011	77.885	104	23	0	289	600	67	170	7.66e-39	144		RNA-binding (RRM/RBD/RNP motifs) family protein
1348	AT1G07350	Ha412HOChr06g0279181	57.971	69	24	1	746	952	32	95	5.26e-18	80.1		RNA-binding (RRM/RBD/RNP motifs) family protein
1350	AT1G07360	Ha412HOChr03g0109911	76.296	405	73	3	111	1322	1	383	0	644		CCCH-type zinc fingerfamily protein with RNA-binding domain
1351	AT1G07360	Ha412HOChr11g0500631	76.579	380	72	2	229	1365	1	364	0	621		CCCH-type zinc fingerfamily protein with RNA-binding domain
1352	AT1G07360	Ha412HOChr06g0246111	76.471	221	27	1	7	669	44	239	5.39e-113	333		CCCH-type zinc fingerfamily protein with RNA-binding domain
1353	AT1G07370	Ha412HOChr12g0556991	58.71	155	64	0	97	561	108	262	4.9e-60	200	PCNA1, ATPCNA1	proliferating cellular nuclear antigen 1
1354	AT1G07370	Ha412HOChr08g0344081	88.077	260	31	0	158	937	1	260	8.26e-173	486	PCNA1, ATPCNA1	proliferating cellular nuclear antigen 1
1355	AT1G07370	Ha412HOChr12g0556991	60.985	264	101	1	568	1359	1	262	2.34e-110	330	PCNA1, ATPCNA1	proliferating cellular nuclear antigen 1
1356	AT1G07380	Ha412HOChr09g0422151	67.416	89	29	0	576	842	298	386	8.79e-31	124		Neutral/alkaline non-lysosomal ceramidase
1357	AT1G07380	Ha412HOChr01g0028151	71.935	310	77	2	1123	2034	12	317	5e-153	464		Neutral/alkaline non-lysosomal ceramidase
1358	AT1G07380	Ha412HOChr14g0633341	72.252	746	195	7	324	2534	37	779	0	1080		Neutral/alkaline non-lysosomal ceramidase
1359	AT1G07380	Ha412HOChr10g0464101	64.286	98	35	0	1830	2123	289	386	2.7e-30	128		Neutral/alkaline non-lysosomal ceramidase
1360	AT1G07380	Ha412HOChr05g0206121	72.775	764	192	4	266	2509	15	778	0	1114		Neutral/alkaline non-lysosomal ceramidase
1361	AT1G07390	Ha412HOChr04g0149091	36.138	1129	614	29	182	3409	2	1076	2.24e-154	490	AtRLP1, RLP1	receptor like protein 1
1364	AT1G07390	Ha412HOChr02g0088941	48.077	52	24	1	1	147	883	934	9.12e-21	42	AtRLP1, RLP1	receptor like protein 1
1367	AT1G07390	Ha412HOChr02g0088941	35.211	142	73	4	149	559	931	1058	9.12e-21	76.3	AtRLP1, RLP1	receptor like protein 1
1370	AT1G07390	Ha412HOChr08g0336081	35.211	142	83	4	1	405	931	1070	3.22e-19	83.6	AtRLP1, RLP1	receptor like protein 1
1373	AT1G07390	Ha412HOChr04g0149381	39.912	228	100	6	67	672	697	913	1.94e-37	138	AtRLP1, RLP1	receptor like protein 1
1376	AT1G07390	Ha412HOChr07g0324791	39.801	201	113	2	235	813	793	993	6.06e-33	128	AtRLP1, RLP1	receptor like protein 1
1379	AT1G07410	Ha412HOChr07g0321161	79.343	213	41	2	78	707	1	213	1.84e-125	357	ATRABA2B, RAB-A2B, ATRAB-A2B, RABA2b	RAB GTPase homolog A2B
1380	AT1G07410	Ha412HOChr01g0017371	76.279	215	50	1	208	852	1	214	7.55e-121	347	ATRABA2B, RAB-A2B, ATRAB-A2B, RABA2b	RAB GTPase homolog A2B
1381	AT1G07410	Ha412HOChr08g0371771	85.78	218	27	1	109	762	1	214	1.25e-138	393	ATRABA2B, RAB-A2B, ATRAB-A2B, RABA2b	RAB GTPase homolog A2B
1382	AT1G07410	Ha412HOChr08g0343801	92.308	52	4	0	593	438	2	53	2.74e-78	102	ATRABA2B, RAB-A2B, ATRAB-A2B, RABA2b	RAB GTPase homolog A2B
1383	AT1G07410	Ha412HOChr06g0267481	81.188	202	36	1	203	802	1	202	1.37e-120	346	ATRABA2B, RAB-A2B, ATRAB-A2B, RABA2b	RAB GTPase homolog A2B
1384	AT1G07410	Ha412HOChr08g0343801	79.675	123	25	0	436	68	54	176	2.74e-78	207	ATRABA2B, RAB-A2B, ATRAB-A2B, RABA2b	RAB GTPase homolog A2B
1385	AT1G07410	Ha412HOChr12g0556831	76.606	218	45	3	150	800	1	213	7.08e-119	341	ATRABA2B, RAB-A2B, ATRAB-A2B, RABA2b	RAB GTPase homolog A2B
1386	AT1G07410	Ha412HOChr14g0686471	79.245	212	43	1	41	673	1	212	6.98e-126	358	ATRABA2B, RAB-A2B, ATRAB-A2B, RABA2b	RAB GTPase homolog A2B
1387	AT1G07430	Ha412HOChr14g0686231	59.885	349	105	6	364	1347	101	435	4.48e-126	375	HAI2	highly ABA-induced PP2C gene 2
1388	AT1G07430	Ha412HOChr09g0412691	53.795	303	108	7	175	996	120	419	5.16e-96	292	HAI2	highly ABA-induced PP2C gene 2
1389	AT1G07430	Ha412HOChr07g0320941	56.604	318	108	7	130	1011	108	419	3.93e-112	333	HAI2	highly ABA-induced PP2C gene 2
1390	AT1G07470	Ha412HOChr01g0017231	58.04	398	133	10	160	1326	3	375	4.42e-110	334		Transcription factor IIA, alpha/beta subunit
1391	AT1G07470	Ha412HOChr01g0017241	58.122	394	136	9	151	1308	3	375	7.16e-109	333		Transcription factor IIA, alpha/beta subunit
1392	AT1G07510	Ha412HOChr01g0011211	47.896	309	144	5	185	1084	32	332	1.82e-69	233	ftsh10	FTSH protease 10
1393	AT1G07530	Ha412HOChr08g0343351	47.33	693	289	17	460	2346	86	766	4.18e-176	529	SCL14, ATGRAS2, GRAS2	SCARECROW-like 14
1394	AT1G07530	Ha412HOChr08g0371331	50.604	579	238	12	1052	2746	223	767	0	551	SCL14, ATGRAS2, GRAS2	SCARECROW-like 14
1395	AT1G07530	Ha412HOChr11g0505281	48.099	684	321	10	2225	270	86	767	0	609	SCL14, ATGRAS2, GRAS2	SCARECROW-like 14
1396	AT1G07530	Ha412HOChr14g0634621	47.628	548	246	9	856	2388	226	769	2.27e-151	464	SCL14, ATGRAS2, GRAS2	SCARECROW-like 14
1397	AT1G07530	Ha412HOChr08g0371361	51.304	460	213	3	487	1833	308	767	6.2e-163	486	SCL14, ATGRAS2, GRAS2	SCARECROW-like 14
1398	AT1G07530	Ha412HOChr14g0634631	47.619	546	245	9	1530	4	226	767	3.12e-151	462	SCL14, ATGRAS2, GRAS2	SCARECROW-like 14
1399	AT1G07530	Ha412HOChr01g0017051	46.382	774	341	15	248	2410	15	767	0	617	SCL14, ATGRAS2, GRAS2	SCARECROW-like 14
1400	AT1G07530	Ha412HOChr08g0371351	50.424	472	219	4	361	1752	300	764	7.96e-165	488	SCL14, ATGRAS2, GRAS2	SCARECROW-like 14
1401	AT1G07530	Ha412HOChr08g0371341	55.579	475	196	9	1450	62	296	767	6.27e-177	527	SCL14, ATGRAS2, GRAS2	SCARECROW-like 14
1402	AT1G07530	Ha412HOChr06g0267261	45.491	754	365	16	461	2605	20	766	0	594	SCL14, ATGRAS2, GRAS2	SCARECROW-like 14
1403	AT1G07530	Ha412HOChr14g0686041	45.785	688	311	15	304	2202	86	766	0	548	SCL14, ATGRAS2, GRAS2	SCARECROW-like 14
1404	AT1G07530	Ha412HOChr11g0505271	48.099	684	321	10	536	2491	86	767	0	609	SCL14, ATGRAS2, GRAS2	SCARECROW-like 14
1405	AT1G07540	Ha412HOChr01g0017041	54.46	426	149	9	1000	2247	237	627	9.15e-125	390	TRFL2	TRF-like 2
1406	AT1G07540	Ha412HOChr05g0205391	44.444	117	55	3	421	750	1	114	2.37e-16	83.2	TRFL2	TRF-like 2
1407	AT1G07540	Ha412HOChr06g0267251	40.348	632	241	18	192	1724	1	617	6.67e-109	341	TRFL2	TRF-like 2
1408	AT1G07540	Ha412HOChr05g0205391	53.846	351	135	7	1021	2004	281	627	1.85e-93	303	TRFL2	TRF-like 2
1409	AT1G07570	Ha412HOChr15g0745111	45.736	258	116	5	2	712	1	255	1.01e-65	212	APK1A	Protein kinase superfamily protein
1410	AT1G07570	Ha412HOChr15g0745111	45.736	258	116	5	2	712	1	255	1.01e-65	212	APK1A, APK1	Protein kinase superfamily protein
1412	AT1G07570	Ha412HOChr07g0293241	66.667	42	14	0	1011	886	271	312	2.11e-11	65.1	APK1A	Protein kinase superfamily protein
1413	AT1G07570	Ha412HOChr07g0293241	66.667	42	14	0	1011	886	271	312	2.11e-11	65.1	APK1A, APK1	Protein kinase superfamily protein
1415	AT1G07570	Ha412HOChr09g0392201	63.3	406	117	3	317	1438	1	406	0	516	APK1A	Protein kinase superfamily protein
1416	AT1G07570	Ha412HOChr09g0392201	63.3	406	117	3	317	1438	1	406	0	516	APK1A, APK1	Protein kinase superfamily protein
1418	AT1G07570	Ha412HOChr17g0815751	43.182	176	74	4	4	456	87	261	1.24e-42	146	APK1A	Protein kinase superfamily protein
1419	AT1G07570	Ha412HOChr17g0815751	43.182	176	74	4	4	456	87	261	1.24e-42	146	APK1A, APK1	Protein kinase superfamily protein
1421	AT1G07570	Ha412HOChr12g0551621	48.544	103	49	1	1	309	177	275	1.78e-29	108	APK1A	Protein kinase superfamily protein
1422	AT1G07570	Ha412HOChr12g0551621	48.544	103	49	1	1	309	177	275	1.78e-29	108	APK1A, APK1	Protein kinase superfamily protein
1424	AT1G07570	Ha412HOChr14g0685941	61.864	354	120	3	200	1216	1	354	1.48e-145	424	APK1A	Protein kinase superfamily protein
1425	AT1G07570	Ha412HOChr14g0685941	61.864	354	120	3	200	1216	1	354	1.48e-145	424	APK1A, APK1	Protein kinase superfamily protein
1427	AT1G07570	Ha412HOChr14g0685951	68.328	341	96	1	295	1281	1	341	2.5e-158	459	APK1A	Protein kinase superfamily protein
1428	AT1G07570	Ha412HOChr14g0685951	68.328	341	96	1	295	1281	1	341	2.5e-158	459	APK1A, APK1	Protein kinase superfamily protein
1430	AT1G07570	Ha412HOChr12g0556651	67.688	359	104	1	476	1516	1	359	6.38e-178	509	APK1A	Protein kinase superfamily protein
1431	AT1G07570	Ha412HOChr12g0556651	67.688	359	104	1	476	1516	1	359	6.38e-178	509	APK1A, APK1	Protein kinase superfamily protein
1433	AT1G07570	Ha412HOChr08g0343231	68.595	363	102	1	281	1333	1	363	0	516	APK1A	Protein kinase superfamily protein
1434	AT1G07570	Ha412HOChr08g0343231	68.595	363	102	1	281	1333	1	363	0	516	APK1A, APK1	Protein kinase superfamily protein
1436	AT1G07570	Ha412HOChr07g0293251	59.459	74	26	1	257	466	225	298	4.9e-22	93.6	APK1A	Protein kinase superfamily protein
1437	AT1G07570	Ha412HOChr07g0293251	59.459	74	26	1	257	466	225	298	4.9e-22	93.6	APK1A, APK1	Protein kinase superfamily protein
1439	AT1G07590	Ha412HOChr08g0371231	59.925	534	210	4	28	1620	1	533	0	644		Tetratricopeptide repeat (TPR)-like superfamily protein
1440	AT1G07615	Ha412HOChr05g0205301	58.416	505	192	6	173	1669	1	493	6.66e-165	480		GTP-binding protein Obg/CgtA
1441	AT1G07630	Ha412HOChr16g0764601	82.407	108	19	0	4	327	516	623	6.05e-60	194	PLL5	pol-like 5
1442	AT1G07630	Ha412HOChr11g0505081	60.111	722	208	21	328	2433	1	662	0	723	PLL5	pol-like 5
1443	AT1G07645	Ha412HOChr08g0370731	80.292	137	26	1	30	437	1	137	6.38e-78	229	ATDSI-1VOC, DSI-1VOC	dessication-induced 1VOC superfamily protein
1444	AT1G07650	Ha412HOChr16g0784221	50.917	654	290	15	10	1914	335	976	0	634		Leucine-rich repeat transmembrane protein kinase
1446	AT1G07650	Ha412HOChr02g0084321	50.935	214	105	0	541	1182	97	310	5.07e-46	167		Leucine-rich repeat transmembrane protein kinase
1448	AT1G07650	Ha412HOChr02g0048291	58.108	222	84	3	4	648	785	1004	2.56e-79	256		Leucine-rich repeat transmembrane protein kinase
1450	AT1G07650	Ha412HOChr16g0784311	43.085	188	88	10	19	528	362	548	5.34e-37	135		Leucine-rich repeat transmembrane protein kinase
1452	AT1G07650	Ha412HOChr17g0851431	62.185	119	45	0	28	384	120	238	1.42e-41	146		Leucine-rich repeat transmembrane protein kinase
1454	AT1G07650	Ha412HOChr00c00023g0859531	51.122	980	437	21	159	3041	5	961	0	841		Leucine-rich repeat transmembrane protein kinase
1456	AT1G07650	Ha412HOChr02g0048281	78.571	112	24	0	25	360	655	766	1.4e-57	193		Leucine-rich repeat transmembrane protein kinase
1458	AT1G07650	Ha412HOChr17g0851181	49.123	627	284	9	76	1911	3	609	0	569		Leucine-rich repeat transmembrane protein kinase
1460	AT1G07650	Ha412HOChr11g0491651	31.959	97	51	3	381	626	16	112	1.1e-10	45.4		Leucine-rich repeat transmembrane protein kinase
1462	AT1G07650	Ha412HOChr15g0693791	61.257	191	72	2	615	1187	113	301	5.8e-60	211		Leucine-rich repeat transmembrane protein kinase
1464	AT1G07650	Ha412HOChr02g0048921	68.874	151	47	0	4	456	694	844	9.86e-69	224		Leucine-rich repeat transmembrane protein kinase
1466	AT1G07650	Ha412HOChr15g0693771	54.299	442	193	7	876	2183	413	851	2.6e-126	408		Leucine-rich repeat transmembrane protein kinase
1468	AT1G07650	Ha412HOChr15g0693711	49.459	370	156	8	103	1173	5	356	3.16e-99	317		Leucine-rich repeat transmembrane protein kinase
1470	AT1G07650	Ha412HOChr17g0851441	55.191	183	78	3	31	567	421	603	3.01e-59	199		Leucine-rich repeat transmembrane protein kinase
1472	AT1G07650	Ha412HOChr02g0084321	46.939	49	21	3	375	518	35	79	5.07e-46	37		Leucine-rich repeat transmembrane protein kinase
1474	AT1G07650	Ha412HOChr00c00023g0859491	52.351	638	290	12	81	1970	214	845	0	559		Leucine-rich repeat transmembrane protein kinase
1476	AT1G07650	Ha412HOChr11g0491651	60.714	28	11	0	689	772	127	154	1.1e-10	39.3		Leucine-rich repeat transmembrane protein kinase
1478	AT1G07650	Ha412HOChr11g0488071	46.774	62	25	4	95	256	34	95	6.76e-12	60.5		Leucine-rich repeat transmembrane protein kinase
1480	AT1G07650	Ha412HOChr02g0048271	60.638	376	143	4	52	1176	615	986	1.72e-151	455		Leucine-rich repeat transmembrane protein kinase
1482	AT1G07650	Ha412HOChr12g0554391	47.735	287	139	2	97	924	24	310	3.79e-70	237		Leucine-rich repeat transmembrane protein kinase
1484	AT1G07650	Ha412HOChr02g0048241	47.917	192	92	4	63	614	421	612	2.03e-42	152		Leucine-rich repeat transmembrane protein kinase
1486	AT1G07650	Ha412HOChr17g0851581	52.703	518	240	4	115	1656	97	613	3.07e-159	481		Leucine-rich repeat transmembrane protein kinase
1488	AT1G07670	Ha412HOChr07g0289711	70	80	24	0	245	484	673	752	3.54e-28	110	ATECA4, ECA4	endomembrane-type CA-ATPase 4
1489	AT1G07670	Ha412HOChr08g0356931	78.193	1018	218	1	233	3274	24	1041	0	1647	ATECA4, ECA4	endomembrane-type CA-ATPase 4
1490	AT1G07670	Ha412HOChr06g0262811	78.457	1063	223	3	193	3369	1	1061	0	1662	ATECA4, ECA4	endomembrane-type CA-ATPase 4
1491	AT1G07700	Ha412HOChr16g0759121	80.672	119	23	0	553	909	82	200	4.89e-65	210		Thioredoxin superfamily protein
1494	AT1G07700	Ha412HOChr09g0416691	77.953	127	28	0	504	884	76	202	1.46e-67	213		Thioredoxin superfamily protein
1497	AT1G07705	Ha412HOChr08g0354941	60.062	641	185	12	269	2128	20	610	0	643		NOT2 / NOT3 / NOT5 family
1499	AT1G07705	Ha412HOChr03g0137581	42.222	180	49	7	902	426	152	297	1.14e-22	97.8		NOT2 / NOT3 / NOT5 family
1501	AT1G07705	Ha412HOChr03g0137561	51.378	617	241	18	243	1958	6	608	8.14e-167	494		NOT2 / NOT3 / NOT5 family
1503	AT1G07705	Ha412HOChr13g0621941	49.76	625	251	20	234	1970	1	608	4.5e-156	468		NOT2 / NOT3 / NOT5 family
1505	AT1G07710	Ha412HOChr06g0248841	57.143	49	21	0	312	458	114	162	2.05e-16	55.8		Ankyrin repeat family protein
1506	AT1G07710	Ha412HOChr13g0600011	64.639	526	176	6	469	2037	25	543	0	570		Ankyrin repeat family protein
1507	AT1G07710	Ha412HOChr14g0679421	62.662	541	183	8	362	1945	9	543	0	583		Ankyrin repeat family protein
1508	AT1G07710	Ha412HOChr06g0248841	58.974	39	16	0	448	564	161	199	2.05e-16	48.5		Ankyrin repeat family protein
1509	AT1G07710	Ha412HOChr10g0437051	30.42	286	151	9	481	1278	28	285	2.04e-21	97.1		Ankyrin repeat family protein
1510	AT1G07710	Ha412HOChr05g0204481	69.72	535	155	3	579	2180	15	543	0	611		Ankyrin repeat family protein
1511	AT1G07725	Ha412HOChr11g0504451	42.647	204	106	3	52	648	396	593	1.6e-49	170	ATEXO70H6, EXO70H6	exocyst subunit exo70 family protein H6
1512	AT1G07730	Ha412HOChr05g0204501	69.828	232	62	3	283	957	158	388	7.4e-95	286		Disease resistance-responsive (dirigent-like protein) family protein
1513	AT1G07730	Ha412HOChr08g0342241	49.13	230	89	4	85	690	159	388	2.04e-63	202		Disease resistance-responsive (dirigent-like protein) family protein
1514	AT1G07730	Ha412HOChr06g0262861	67.797	236	65	3	214	900	158	389	3.29e-94	284		Disease resistance-responsive (dirigent-like protein) family protein
1515	AT1G07740	Ha412HOChr06g0262851	54.195	441	185	4	4	1281	7	445	1.91e-175	499		Tetratricopeptide repeat (TPR)-like superfamily protein
1516	AT1G07745	Ha412HOChr11g0504661	50.157	319	147	4	18	956	1	313	2.14e-103	308	ATRAD51D, RAD51D, SSN1	homolog of RAD51 D
1518	AT1G07750	Ha412HOChr03g0111771	42.12	349	201	1	64	1110	8	355	4.01e-92	283		RmlC-like cupins superfamily protein
1519	AT1G07750	Ha412HOChr09g0384331	40.764	157	86	1	854	405	199	355	8.81e-37	134		RmlC-like cupins superfamily protein
1520	AT1G07780	Ha412HOChr08g0344631	60	275	110	0	210	1034	1	275	1.01e-109	325	PAI1, TRP6	phosphoribosylanthranilate isomerase 1
1524	AT1G07780	Ha412HOChr08g0344631	60	275	110	0	210	1034	1	275	1.01e-109	325	PAI1	phosphoribosylanthranilate isomerase 1
1525	AT1G07790	Ha412HOChr11g0523161	98.876	89	1	0	209	475	58	146	1.31e-59	184	HTB1	Histone superfamily protein
1526	AT1G07790	Ha412HOChr08g0354411	97.917	96	2	0	200	487	53	148	3.06e-63	194	HTB1	Histone superfamily protein
1527	AT1G07790	Ha412HOChr08g0370701	95.652	92	4	0	151	426	57	148	4.98e-61	184	HTB1	Histone superfamily protein
1528	AT1G07790	Ha412HOChr07g0288981	96.739	92	3	0	309	584	57	148	1.95e-61	187	HTB1	Histone superfamily protein
1529	AT1G07790	Ha412HOChr15g0725931	98.837	86	1	0	160	417	63	148	3.49e-58	177	HTB1	Histone superfamily protein
1530	AT1G07790	Ha412HOChr08g0354421	96.04	101	4	0	115	417	46	146	2.83e-60	185	HTB1	Histone superfamily protein
1531	AT1G07810	Ha412HOChr01g0016041	80.113	1061	208	2	299	3472	1	1061	0	1700	ECA1, ATECA1, ACA3	ER-type Ca2+-ATPase 1
1532	AT1G07830	Ha412HOChr05g0235931	72.535	142	36	1	182	598	1	142	1.11e-63	199		ribosomal protein L29 family protein
1533	AT1G07840	Ha412HOChr09g0396901	53.623	276	123	3	174	992	13	286	2.98e-85	267		Sas10/Utp3/C1D family
1536	AT1G07850	Ha412HOChr08g0356781	67.317	410	131	2	263	1489	121	528	0	569		Protein of unknown function (DUF604)
1537	AT1G07870	Ha412HOChr04g0170491	66.005	403	100	4	202	1344	1	388	0	528		Protein kinase superfamily protein
1539	AT1G07870	Ha412HOChr01g0015811	73.313	326	84	2	676	1647	87	411	1.21e-177	509		Protein kinase superfamily protein
1541	AT1G07880	Ha412HOChr08g0356751	79.083	349	73	0	178	1224	12	360	0	607	ATMPK13	Protein kinase superfamily protein
1543	AT1G07880	Ha412HOChr06g0262711	79.037	353	74	0	151	1209	8	360	0	588	ATMPK13	Protein kinase superfamily protein
1545	AT1G07890	Ha412HOChr05g0204041	76	250	60	0	168	917	1	250	1.61e-119	352	APX1, MEE6, CS1, ATAPX1, ATAPX01	ascorbate peroxidase 1
1553	AT1G07890	Ha412HOChr06g0263201	78	250	55	0	275	1024	1	250	5.12e-123	358	APX1, MEE6, CS1, ATAPX1, ATAPX01	ascorbate peroxidase 1
1561	AT1G07900	Ha412HOChr08g0341311	59.748	159	57	3	193	657	34	189	1.45e-60	192	LBD1	LOB domain-containing protein 1
1562	AT1G07900	Ha412HOChr06g0280301	53.049	164	70	3	190	672	29	188	1.87e-52	172	LBD1	LOB domain-containing protein 1
1563	AT1G07900	Ha412HOChr07g0319681	64.815	162	38	4	189	644	38	190	1.28e-56	182	LBD1	LOB domain-containing protein 1
1564	AT1G07900	Ha412HOChr06g0280291	52.121	165	71	4	953	468	29	188	5.17e-50	166	LBD1	LOB domain-containing protein 1
1565	AT1G07910	Ha412HOChr13g0602891	66.788	1102	336	7	510	3767	16	1103	0	1506	ATRNL, RNL, AtRLG1	RNAligase
1567	AT1G07910	Ha412HOChr09g0381771	52.968	219	95	3	7	645	887	1103	1.11e-73	241	ATRNL, RNL, AtRLG1	RNAligase
1569	AT1G07910	Ha412HOChr09g0381761	67.647	136	19	2	1	336	724	858	1.84e-54	182	ATRNL, RNL, AtRLG1	RNAligase
1571	AT1G07930	Ha412HOChr07g0314751	97.895	95	2	0	286	2	1	95	1.75e-62	194		GTP binding Elongation factor Tu family protein
1573	AT1G07960	Ha412HOChr07g0314731	70.866	127	34	1	190	570	20	143	2.04e-50	166	ATPDIL5-1, PDIL5-1	PDI-like 5-1
1576	AT1G07970	Ha412HOChr07g0314761	57.459	677	257	11	191	2146	23	693	0	667		CONTAINS InterPro DOMAIN/s: Cytochrome B561-related, N-terminal (InterPro:IPR019176); Has 215 Blast hits to 213 proteins in 79 species: Archae - 0; Bacteria - 6; Metazoa - 131; Fungi - 22; Plants - 42; Viruses - 0; Other Eukaryotes - 14 (source: NCBI BLink).
1577	AT1G07980	Ha412HOChr01g0033861	51.648	91	44	0	369	641	109	199	1.17e-25	101	NF-YC10	nuclear factor Y, subunit C10
1578	AT1G07985	Ha412HOChr17g0848181	50	98	40	3	103	390	4	94	3.46e-16	73.9		Expressed protein
1579	AT1G07990	Ha412HOChr14g0677941	58.984	807	302	11	173	2536	1	797	0	829		SIT4 phosphatase-associated family protein
1580	AT1G07990	Ha412HOChr01g0033541	62.799	836	247	15	228	2645	1	802	0	912		SIT4 phosphatase-associated family protein
1581	AT1G07990	Ha412HOChr09g0390941	82.609	46	8	0	205	342	82	127	1.96e-19	85.1		SIT4 phosphatase-associated family protein
1582	AT1G08010	Ha412HOChr14g0677891	35.906	298	132	13	275	1081	22	289	4.59e-38	142	GATA11	GATA transcription factor 11
1584	AT1G08010	Ha412HOChr07g0314981	38.321	274	136	9	241	984	20	286	3.13e-42	149	GATA11	GATA transcription factor 11
1586	AT1G08010	Ha412HOChr14g0671371	78.788	66	14	0	2338	2535	224	289	1.54e-27	114	GATA11	GATA transcription factor 11
1588	AT1G08030	Ha412HOChr01g0033471	61.905	420	149	5	476	1705	27	445	3e-178	517	TPST	tyrosylprotein sulfotransferase
1589	AT1G08030	Ha412HOChr07g0314991	59.382	421	141	5	281	1456	27	446	0	519	TPST	tyrosylprotein sulfotransferase
1590	AT1G08040	Ha412HOChr13g0596671	67.358	386	121	2	191	1348	1	381	0	546		Protein of unknown function (DUF707)
1592	AT1G08040	Ha412HOChr08g0360281	72.308	130	36	0	165	554	168	297	9.11e-65	217		Protein of unknown function (DUF707)
1594	AT1G08050	Ha412HOChr16g0778301	32.867	286	134	9	402	1181	57	310	6.32e-35	140		Zinc finger (C3HC4-type RING finger) family protein
1595	AT1G08050	Ha412HOChr17g0839281	35.417	288	123	9	246	1034	65	314	1.45e-40	156		Zinc finger (C3HC4-type RING finger) family protein
1596	AT1G08060	Ha412HOChr01g0033401	38.144	97	54	2	3058	3342	1734	1826	8.58e-10	63.9	MOM, MOM1	ATP-dependent helicase family protein
1598	AT1G08060	Ha412HOChr01g0033431	36.522	115	68	2	4742	5086	1730	1839	2.9e-11	69.7	MOM, MOM1	ATP-dependent helicase family protein
1600	AT1G08060	Ha412HOChr01g0042541	35.849	371	200	10	1506	2555	471	824	2.09e-51	197	MOM, MOM1	ATP-dependent helicase family protein
1602	AT1G08060	Ha412HOChr01g0042511	35.829	374	193	10	538	1614	477	818	1.13e-53	202	MOM, MOM1	ATP-dependent helicase family protein
1604	AT1G08060	Ha412HOChr01g0033431	37.147	638	338	17	989	2761	474	1095	1.12e-102	368	MOM, MOM1	ATP-dependent helicase family protein
1606	AT1G08060	Ha412HOChr14g0677731	36.631	647	359	13	1978	3810	445	1076	1.04e-93	338	MOM, MOM1	ATP-dependent helicase family protein
1608	AT1G08060	Ha412HOChr13g0617131	38.776	392	193	14	541	1659	477	840	1.6e-51	194	MOM, MOM1	ATP-dependent helicase family protein
1610	AT1G08060	Ha412HOChr13g0628261	38.611	360	184	10	262	1284	477	818	2.93e-54	202	MOM, MOM1	ATP-dependent helicase family protein
1612	AT1G08060	Ha412HOChr01g0033401	41.414	396	218	7	568	1737	474	861	7.5e-76	277	MOM, MOM1	ATP-dependent helicase family protein
1614	AT1G08060	Ha412HOChr01g0033401	32.71	107	72	0	1876	2196	953	1059	4.72e-14	77.8	MOM, MOM1	ATP-dependent helicase family protein
1616	AT1G08070	Ha412HOChr08g0371271	40.028	727	386	7	7	2049	19	741	0	560	OTP82	Tetratricopeptide repeat (TPR)-like superfamily protein
1617	AT1G08070	Ha412HOChr04g0165941	53.561	702	296	3	49	2067	41	741	0	782	OTP82	Tetratricopeptide repeat (TPR)-like superfamily protein
1618	AT1G08080	Ha412HOChr01g0033321	55.303	264	113	1	114	890	10	273	7.33e-108	317	ATACA7, ACA7	alpha carbonic anhydrase 7
1619	AT1G08080	Ha412HOChr01g0001271	48.315	267	134	1	79	867	5	271	6.92e-83	253	ATACA7, ACA7	alpha carbonic anhydrase 7
1620	AT1G08080	Ha412HOChr11g0528581	46.816	267	138	1	97	885	5	271	2.4e-87	264	ATACA7, ACA7	alpha carbonic anhydrase 7
1621	AT1G08080	Ha412HOChr11g0522391	60.581	241	95	0	142	864	33	273	5.42e-112	328	ATACA7, ACA7	alpha carbonic anhydrase 7
1622	AT1G08080	Ha412HOChr01g0033251	54.135	266	115	2	16	798	10	273	3.55e-104	305	ATACA7, ACA7	alpha carbonic anhydrase 7
1623	AT1G08080	Ha412HOChr01g0033301	57.261	241	103	0	209	931	33	273	1.5e-106	316	ATACA7, ACA7	alpha carbonic anhydrase 7
1624	AT1G08080	Ha412HOChr11g0528571	52.893	242	114	0	205	930	33	274	3.24e-95	285	ATACA7, ACA7	alpha carbonic anhydrase 7
1625	AT1G08080	Ha412HOChr11g0528641	51.02	245	116	1	188	922	33	273	5.6e-88	271	ATACA7, ACA7	alpha carbonic anhydrase 7
1626	AT1G08080	Ha412HOChr01g0033271	58.333	264	105	1	28	804	10	273	1.87e-116	337	ATACA7, ACA7	alpha carbonic anhydrase 7
1627	AT1G08080	Ha412HOChr11g0528851	49.064	267	132	1	75	863	5	271	2.04e-83	254	ATACA7, ACA7	alpha carbonic anhydrase 7
1628	AT1G08090	Ha412HOChr13g0596531	75.992	529	127	0	1	1587	1	529	0	804	ATNRT2:1, NRT2, NRT2;1AT, ACH1, LIN1, ATNRT2.1, NRT2.1, NRT2:1	nitrate transporter 2:1
1629	AT1G08090	Ha412HOChr11g0522511	77.358	530	120	0	92	1681	1	530	0	775	ATNRT2:1, NRT2, NRT2;1AT, ACH1, LIN1, ATNRT2.1, NRT2.1, NRT2:1	nitrate transporter 2:1
1630	AT1G08090	Ha412HOChr01g0033031	77.17	530	121	0	88	1677	1	530	0	797	ATNRT2:1, NRT2, NRT2;1AT, ACH1, LIN1, ATNRT2.1, NRT2.1, NRT2:1	nitrate transporter 2:1
1631	AT1G08090	Ha412HOChr11g0522491	77.358	530	120	0	10	1599	1	530	0	774	ATNRT2:1, NRT2, NRT2;1AT, ACH1, LIN1, ATNRT2.1, NRT2.1, NRT2:1	nitrate transporter 2:1
1632	AT1G08090	Ha412HOChr01g0033041	82.258	310	55	0	1	930	1	310	5.73e-170	482	ATNRT2:1, NRT2, NRT2;1AT, ACH1, LIN1, ATNRT2.1, NRT2.1, NRT2:1	nitrate transporter 2:1
1633	AT1G08090	Ha412HOChr11g0522551	74.718	443	111	1	7	1332	88	530	0	621	ATNRT2:1, NRT2, NRT2;1AT, ACH1, LIN1, ATNRT2.1, NRT2.1, NRT2:1	nitrate transporter 2:1
1634	AT1G08090	Ha412HOChr11g0522581	77.547	530	119	0	101	1690	1	530	0	798	ATNRT2:1, NRT2, NRT2;1AT, ACH1, LIN1, ATNRT2.1, NRT2.1, NRT2:1	nitrate transporter 2:1
1635	AT1G08090	Ha412HOChr11g0522521	75.461	542	121	1	5	1630	1	530	0	761	ATNRT2:1, NRT2, NRT2;1AT, ACH1, LIN1, ATNRT2.1, NRT2.1, NRT2:1	nitrate transporter 2:1
1636	AT1G08090	Ha412HOChr01g0033091	77.358	530	120	0	29	1618	1	530	0	798	ATNRT2:1, NRT2, NRT2;1AT, ACH1, LIN1, ATNRT2.1, NRT2.1, NRT2:1	nitrate transporter 2:1
1637	AT1G08090	Ha412HOChr11g0522661	77.736	530	118	0	39	1628	1	530	0	806	ATNRT2:1, NRT2, NRT2;1AT, ACH1, LIN1, ATNRT2.1, NRT2.1, NRT2:1	nitrate transporter 2:1
1638	AT1G08090	Ha412HOChr01g0033051	69.524	210	64	0	3	632	321	530	4.26e-101	302	ATNRT2:1, NRT2, NRT2;1AT, ACH1, LIN1, ATNRT2.1, NRT2.1, NRT2:1	nitrate transporter 2:1
1639	AT1G08110	Ha412HOChr11g0522831	73.656	186	46	3	267	818	1	185	2.01e-89	268		lactoylglutathione lyase family protein / glyoxalase I family protein
1643	AT1G08110	Ha412HOChr01g0032861	70.588	187	52	3	328	882	50	235	7.61e-84	256		lactoylglutathione lyase family protein / glyoxalase I family protein
1647	AT1G08125	Ha412HOChr02g0087131	62.258	310	95	5	145	1011	1	309	8.93e-132	382		S-adenosyl-L-methionine-dependent methyltransferases superfamily protein
1650	AT1G08130	Ha412HOChr15g0705901	65.128	195	67	1	562	1146	287	480	3.99e-74	246	ATLIG1, LIG1	DNA ligase 1
1651	AT1G08130	Ha412HOChr11g0522911	68.037	754	222	5	312	2552	48	789	0	1027	ATLIG1, LIG1	DNA ligase 1
1652	AT1G08130	Ha412HOChr01g0032751	64.768	755	236	4	113	2350	45	778	0	994	ATLIG1, LIG1	DNA ligase 1
1653	AT1G08130	Ha412HOChr10g0469801	64.921	191	66	1	747	1319	287	476	6.87e-70	239	ATLIG1, LIG1	DNA ligase 1
1654	AT1G08170	Ha412HOChr13g0605061	67.105	76	25	0	412	639	155	230	5.21e-33	119		Histone superfamily protein
1655	AT1G08190	Ha412HOChr13g0605151	73.802	939	220	9	289	3036	42	977	0	1404	ATVPS41, ZIP2, VPS41, ATVAM2, VAM2	vacuolar protein sorting 41
1656	AT1G08200	Ha412HOChr10g0444341	68.889	45	14	0	374	240	195	239	8.05e-12	65.5	AXS2	UDP-D-apiose/UDP-D-xylose synthase 2
1657	AT1G08200	Ha412HOChr01g0032541	87.918	389	47	0	111	1277	1	389	0	738	AXS2	UDP-D-apiose/UDP-D-xylose synthase 2
1658	AT1G08200	Ha412HOChr13g0596821	89.974	389	39	0	217	1383	1	389	0	742	AXS2	UDP-D-apiose/UDP-D-xylose synthase 2
1659	AT1G08200	Ha412HOChr06g0280871	64.662	133	13	3	919	1317	178	276	4.54e-55	153	AXS2	UDP-D-apiose/UDP-D-xylose synthase 2
1660	AT1G08200	Ha412HOChr11g0523611	89.203	389	42	0	101	1267	1	389	0	737	AXS2	UDP-D-apiose/UDP-D-xylose synthase 2
1661	AT1G08200	Ha412HOChr06g0280871	80	45	9	0	785	919	136	180	4.54e-55	80.9	AXS2	UDP-D-apiose/UDP-D-xylose synthase 2
1662	AT1G08200	Ha412HOChr02g0086551	91.123	383	34	0	287	1435	7	389	0	741	AXS2	UDP-D-apiose/UDP-D-xylose synthase 2
1663	AT1G08200	Ha412HOChr10g0444351	73.81	42	11	0	651	776	198	239	1.12e-11	65.1	AXS2	UDP-D-apiose/UDP-D-xylose synthase 2
1664	AT1G08220	Ha412HOChr13g0605181	55.133	263	101	4	85	861	9	258	1.02e-84	264		FUNCTIONS IN: molecular_function unknown; INVOLVED IN: mitochondrial proton-transporting ATP synthase complex assembly; LOCATED IN: mitochondrial inner membrane; EXPRESSED IN: 18 plant structures; EXPRESSED DURING: 7 growth stages; CONTAINS InterPro DOMAIN/s: ATPase assembly factor ATP10, mitochondria (InterPro:IPR007849); Has 168 Blast hits to 168 proteins in 86 species: Archae - 6; Bacteria - 0…
1665	AT1G08220	Ha412HOChr13g0605181	55.133	263	101	4	85	861	9	258	1.02e-84	264		FUNCTIONS IN: molecular_function unknown; INVOLVED IN: mitochondrial proton-transporting ATP synthase complex assembly; LOCATED IN: mitochondrial inner membrane; EXPRESSED IN: 18 plant structures; EXPRESSED DURING: 7 growth stages; CONTAINS InterPro DOMAIN/s: ATPase assembly factor ATP10, mitochondria (InterPro:IPR007849); Has 152 Blast hits to 152 proteins in 76 species: Archae - 6; Bacteria - 0…
1666	AT1G08230	Ha412HOChr04g0178001	34.136	457	275	9	153	1472	4	451	4.27e-61	214		Transmembrane amino acid transporter family protein
1667	AT1G08230	Ha412HOChr13g0596861	63.844	437	145	2	126	1397	15	451	0	541		Transmembrane amino acid transporter family protein
1668	AT1G08230	Ha412HOChr13g0596871	67.221	421	137	1	85	1344	31	451	0	518		Transmembrane amino acid transporter family protein
1669	AT1G08250	Ha412HOChr07g0315511	77.5	400	57	7	308	1429	10	402	0	587	ADT6	arogenate dehydratase 6
1670	AT1G08250	Ha412HOChr14g0677091	78.74	381	50	5	260	1327	28	402	0	580	ADT6	arogenate dehydratase 6
1671	AT1G08250	Ha412HOChr02g0086271	79.63	378	49	5	241	1299	28	402	0	595	ADT6	arogenate dehydratase 6
1672	AT1G08250	Ha412HOChr07g0315521	77.5	400	57	7	2033	912	10	402	0	586	ADT6	arogenate dehydratase 6
1673	AT1G08260	Ha412HOChr09g0386431	76.243	543	88	3	1	1596	189	701	0	867	EMB142, EMB2284, POL2A, TIL1, EMB529, ABO4, ESD7	DNA polymerase epsilon catalytic subunit
1674	AT1G08260	Ha412HOChr05g0222361	66.743	2189	643	14	278	6724	13	2156	0	2981	EMB142, EMB2284, POL2A, TIL1, EMB529, ABO4, ESD7	DNA polymerase epsilon catalytic subunit
1675	AT1G08260	Ha412HOChr09g0386431	49.142	1457	505	26	1594	5460	768	2156	0	1238	EMB142, EMB2284, POL2A, TIL1, EMB529, ABO4, ESD7	DNA polymerase epsilon catalytic subunit
1676	AT1G08280	Ha412HOChr01g0038611	50.614	407	173	7	1	1167	1	397	5.74e-138	399		Glycosyltransferase family 29 (sialyltransferase) family protein
1677	AT1G08280	Ha412HOChr02g0085931	49.425	348	156	5	316	1305	52	397	1.41e-115	345		Glycosyltransferase family 29 (sialyltransferase) family protein
1678	AT1G08290	Ha412HOChr02g0085911	54.867	339	98	12	90	983	11	335	2.85e-113	338	WIP3	WIP domain protein 3
1679	AT1G08315	Ha412HOChr04g0178591	60.436	321	116	4	285	1214	5	325	1.07e-112	337		ARM repeat superfamily protein
1680	AT1G08320	Ha412HOChr13g0597321	62.062	514	156	10	405	1928	1	481	0	550	TGA9, bZIP21	bZIP transcription factor family protein
1683	AT1G08320	Ha412HOChr02g0085831	60.317	504	160	9	209	1696	1	472	2.27e-180	519	TGA9, bZIP21	bZIP transcription factor family protein
1686	AT1G08350	Ha412HOChr01g0038661	57.542	179	75	1	297	833	21	198	2.93e-66	216		Endomembrane protein 70 protein family
1688	AT1G08350	Ha412HOChr01g0038671	54.103	390	178	1	2	1168	119	508	5.06e-127	390		Endomembrane protein 70 protein family
1690	AT1G08360	Ha412HOChr11g0523881	89.815	216	22	0	157	804	1	216	4.99e-126	362		Ribosomal protein L1p/L10e family
1691	AT1G08360	Ha412HOChr01g0038691	89.815	216	22	0	144	791	1	216	7.65e-126	362		Ribosomal protein L1p/L10e family
1692	AT1G08360	Ha412HOChr14g0676771	89.815	216	22	0	148	795	1	216	4.19e-125	362		Ribosomal protein L1p/L10e family
1693	AT1G08360	Ha412HOChr07g0315781	89.815	216	22	0	96	743	1	216	6.18e-126	362		Ribosomal protein L1p/L10e family
1694	AT1G08370	Ha412HOChr17g0847051	65.079	63	22	0	102	290	1	63	8.15e-20	91.7	DCP1, ATDCP1	decapping 1
1695	AT1G08370	Ha412HOChr04g0180171	75.472	53	13	0	17	175	1	53	6.3e-23	93.2	DCP1, ATDCP1	decapping 1
1696	AT1G08370	Ha412HOChr02g0084391	56.545	382	120	11	159	1214	1	366	3.7e-104	323	DCP1, ATDCP1	decapping 1
1697	AT1G08370	Ha412HOChr13g0598451	53.506	385	139	12	183	1274	1	366	4.82e-109	328	DCP1, ATDCP1	decapping 1
1698	AT1G08370	Ha412HOChr01g0037081	71.698	53	15	0	6	164	1	53	6.86e-20	87.8	DCP1, ATDCP1	decapping 1
1699	AT1G08390	Ha412HOChr11g0523591	56.204	137	57	2	193	600	1	135	4.29e-47	156		unknown protein; Has 62 Blast hits to 62 proteins in 27 species: Archae - 0; Bacteria - 0; Metazoa - 34; Fungi - 0; Plants - 28; Viruses - 0; Other Eukaryotes - 0 (source: NCBI BLink).
1700	AT1G08420	Ha412HOChr11g0506131	70.896	134	36	2	403	804	399	529	1.76e-38	119	BSL2	BRI1 suppressor 1 (BSU1)-like 2
1702	AT1G08420	Ha412HOChr11g0506131	93.333	30	2	0	312	401	370	399	1.76e-38	58.5	BSL2	BRI1 suppressor 1 (BSU1)-like 2
1704	AT1G08450	Ha412HOChr14g0640351	79.351	339	70	0	159	1175	21	359	0	579	CRT3, PSL1, EBS2, AtCRT3	calreticulin 3
1705	AT1G08450	Ha412HOChr14g0640351	79.351	339	70	0	159	1175	21	359	0	579	CRT3	calreticulin 3
1707	AT1G08460	Ha412HOChr10g0460291	56.41	78	34	0	52	285	3	80	2.26e-26	100	HDA08, HDA8, ATHDA8	histone deacetylase 8
1708	AT1G08460	Ha412HOChr14g0650561	71.123	374	106	2	249	1364	2	375	0	529	HDA08, HDA8, ATHDA8	histone deacetylase 8
1709	AT1G08460	Ha412HOChr09g0393461	56.41	78	34	0	52	285	3	80	2.45e-26	100	HDA08, HDA8, ATHDA8	histone deacetylase 8
1710	AT1G08460	Ha412HOChr10g0446721	65	120	24	2	289	594	158	277	1.69e-42	147	HDA08, HDA8, ATHDA8	histone deacetylase 8
1711	AT1G08460	Ha412HOChr10g0446721	54.321	81	37	0	49	291	2	82	1.28e-25	102	HDA08, HDA8, ATHDA8	histone deacetylase 8
1712	AT1G08470	Ha412HOChr06g0279591	70.745	376	110	0	280	1407	14	389	0	580	SSL3	strictosidine synthase-like 3
1713	AT1G08480	Ha412HOChr05g0244591	65.649	131	45	0	224	616	12	142	6.77e-62	194		unknown protein; FUNCTIONS IN: molecular_function unknown; INVOLVED IN: biological_process unknown; LOCATED IN: mitochondrion, plasma membrane, plastid, vacuole; EXPRESSED IN: 27 plant structures; EXPRESSED DURING: 15 growth stages; Has 39 Blast hits to 39 proteins in 13 species: Archae - 0; Bacteria - 0; Metazoa - 0; Fungi - 0; Plants - 39; Viruses - 0; Other Eukaryotes - 0 (source: NCBI BLink).
1714	AT1G08490	Ha412HOChr17g0842011	75	464	115	1	59	1450	1	463	0	691	ATSUFS, SUFS, ATCPNIFS, ATNFS2, CPNIFS	chloroplastic NIFS-like cysteine desulfurase
1715	AT1G08490	Ha412HOChr14g0649721	74.624	465	116	2	138	1532	1	463	0	688	ATSUFS, SUFS, ATCPNIFS, ATNFS2, CPNIFS	chloroplastic NIFS-like cysteine desulfurase
1716	AT1G08500	Ha412HOChr16g0791051	47.619	126	62	3	311	682	29	152	1.13e-23	97.8	ENODL18, AtENODL18	early nodulin-like protein 18
1717	AT1G08510	Ha412HOChr06g0270701	68.542	391	106	7	265	1422	24	402	1.31e-174	499	FATB	fatty acyl-ACP thioesterases B
1718	AT1G08510	Ha412HOChr03g0094801	69.024	410	113	7	404	1615	1	402	0	529	FATB	fatty acyl-ACP thioesterases B
1719	AT1G08510	Ha412HOChr10g0470161	48.187	193	94	4	19	588	213	402	1.05e-54	179	FATB	fatty acyl-ACP thioesterases B
1720	AT1G08510	Ha412HOChr05g0215311	63.59	390	124	7	239	1387	24	402	4.97e-173	496	FATB	fatty acyl-ACP thioesterases B
1721	AT1G08510	Ha412HOChr17g0830141	43.523	193	89	4	1	576	229	402	7.32e-49	164	FATB	fatty acyl-ACP thioesterases B
1722	AT1G08510	Ha412HOChr10g0470121	48.187	193	94	4	19	588	213	402	7.3e-55	179	FATB	fatty acyl-ACP thioesterases B
1723	AT1G08510	Ha412HOChr17g0830151	58.427	89	37	0	214	480	123	211	7.72e-32	117	FATB	fatty acyl-ACP thioesterases B
1724	AT1G08510	Ha412HOChr17g0830191	38.033	305	167	5	186	1094	118	402	2.2e-66	218	FATB	fatty acyl-ACP thioesterases B
1725	AT1G08510	Ha412HOChr10g0470141	50.435	230	107	5	8	688	177	402	5.96e-71	223	FATB	fatty acyl-ACP thioesterases B
1726	AT1G08510	Ha412HOChr09g0376201	67.883	411	117	7	536	1750	1	402	0	521	FATB	fatty acyl-ACP thioesterases B
1727	AT1G08510	Ha412HOChr10g0470081	51.186	295	137	5	217	1089	111	402	1.97e-99	303	FATB	fatty acyl-ACP thioesterases B
1728	AT1G08510	Ha412HOChr10g0470191	58.805	318	124	3	269	1213	89	402	2.14e-126	375	FATB	fatty acyl-ACP thioesterases B
1729	AT1G08510	Ha412HOChr10g0470101	54.286	105	46	2	209	520	108	211	4.76e-31	116	FATB	fatty acyl-ACP thioesterases B
1730	AT1G08510	Ha412HOChr10g0470091	50.34	294	141	4	221	1093	111	402	6.36e-96	294	FATB	fatty acyl-ACP thioesterases B
1731	AT1G08520	Ha412HOChr14g0679271	92.763	304	21	1	1477	2385	457	760	0	547	ALB1, ALB-1V, V157, PDE166, CHLD	ALBINA 1
1732	AT1G08520	Ha412HOChr14g0679271	82.173	359	60	2	247	1311	45	403	0	602	ALB1, ALB-1V, V157, PDE166, CHLD	ALBINA 1
1733	AT1G08530	Ha412HOChr05g0217521	71.069	159	46	0	419	895	98	256	1.78e-75	234		unknown protein; FUNCTIONS IN: molecular_function unknown; INVOLVED IN: biological_process unknown; LOCATED IN: chloroplast; BEST Arabidopsis thaliana protein match is: unknown protein (TAIR:AT5G09995.2); Has 140 Blast hits to 140 proteins in 53 species: Archae - 0; Bacteria - 63; Metazoa - 0; Fungi - 0; Plants - 76; Viruses - 0; Other Eukaryotes - 1 (source: NCBI BLink).
1734	AT1G08540	Ha412HOChr04g0187061	55.732	314	138	1	736	1674	255	568	6.76e-118	364	SIGB, SIG1, SIG2, SIGA, ATSIG1, ABC1, ATSIG2	RNApolymerase sigma subunit 2
1735	AT1G08540	Ha412HOChr04g0187011	57.143	301	129	0	1028	1930	268	568	5.94e-118	367	SIGB, SIG1, SIG2, SIGA, ATSIG1, ABC1, ATSIG2	RNApolymerase sigma subunit 2
1736	AT1G08540	Ha412HOChr15g0716791	50.265	378	164	3	866	1975	207	568	8.77e-116	362	SIGB, SIG1, SIG2, SIGA, ATSIG1, ABC1, ATSIG2	RNApolymerase sigma subunit 2
1737	AT1G08540	Ha412HOChr04g0187031	49.865	371	156	3	46	1095	207	568	2.33e-110	333	SIGB, SIG1, SIG2, SIGA, ATSIG1, ABC1, ATSIG2	RNApolymerase sigma subunit 2
1738	AT1G08550	Ha412HOChr13g0608871	71.078	408	109	3	453	1658	58	462	0	535	NPQ1, AVDE1	non-photochemical quenching 1
1740	AT1G08560	Ha412HOChr03g0142901	66.327	294	88	4	131	1003	1	286	3.9e-133	384	SYP111, KN, ATSYP111	syntaxin of plants 111
1741	AT1G08560	Ha412HOChr13g0630911	67.677	297	83	4	117	1001	1	286	4.94e-137	394	SYP111, KN, ATSYP111	syntaxin of plants 111
1742	AT1G08570	Ha412HOChr05g0234981	62.585	147	55	0	403	843	39	185	1.03e-64	211	ACHT4	atypical CYS HIS rich thioredoxin 4
1746	AT1G08570	Ha412HOChr02g0085051	75.287	174	43	0	424	945	42	215	1.83e-95	289	ACHT4	atypical CYS HIS rich thioredoxin 4
1750	AT1G08570	Ha412HOChr13g0597701	75.61	164	40	0	537	1028	51	214	3.47e-93	282	ACHT4	atypical CYS HIS rich thioredoxin 4
1754	AT1G08570	Ha412HOChr15g0741381	59.184	49	20	0	1055	1201	93	141	7.42e-11	61.2	ACHT4	atypical CYS HIS rich thioredoxin 4
1758	AT1G08590	Ha412HOChr08g0351141	61.381	1028	360	12	191	3178	7	1029	0	1204		Leucine-rich receptor-like protein kinase family protein
1759	AT1G08590	Ha412HOChr04g0187641	39.394	99	59	1	4	300	186	283	1.63e-15	70.9		Leucine-rich receptor-like protein kinase family protein
1760	AT1G08600	Ha412HOChr06g0281901	62.329	292	105	3	433	1296	70	360	1.28e-91	329	ATRX	P-loop containing nucleoside triphosphate hydrolases superfamily protein
1763	AT1G08600	Ha412HOChr06g0281901	62.329	292	105	3	433	1296	70	360	1.28e-91	329	ATRX, CHR20	P-loop containing nucleoside triphosphate hydrolases superfamily protein
1764	AT1G08600	Ha412HOChr06g0281901	62.13	1014	336	13	1717	4707	482	1464	0	1243	ATRX	P-loop containing nucleoside triphosphate hydrolases superfamily protein
1767	AT1G08600	Ha412HOChr06g0281901	62.13	1014	336	13	1717	4707	482	1464	0	1243	ATRX, CHR20	P-loop containing nucleoside triphosphate hydrolases superfamily protein
1768	AT1G08610	Ha412HOChr12g0553361	36.364	143	79	1	394	2	51	193	4.23e-22	96.7		Pentatricopeptide repeat (PPR) superfamily protein
1769	AT1G08620	Ha412HOChr14g0680991	58.108	814	289	12	349	2730	1	782	0	867	PKDM7D	Transcription factor jumonji (jmj) family protein / zinc finger (C5HC2 type) family protein
1771	AT1G08620	Ha412HOChr05g0222901	62.329	146	55	0	2589	3026	981	1126	3.71e-54	206	PKDM7D	Transcription factor jumonji (jmj) family protein / zinc finger (C5HC2 type) family protein
1773	AT1G08620	Ha412HOChr14g0680991	52.747	273	109	5	2848	3621	941	1208	1.56e-70	259	PKDM7D	Transcription factor jumonji (jmj) family protein / zinc finger (C5HC2 type) family protein
1775	AT1G08620	Ha412HOChr05g0222901	61.671	694	246	8	318	2342	1	693	0	824	PKDM7D	Transcription factor jumonji (jmj) family protein / zinc finger (C5HC2 type) family protein
1777	AT1G08620	Ha412HOChr07g0310441	62.464	698	241	4	293	2326	1	697	0	860	PKDM7D	Transcription factor jumonji (jmj) family protein / zinc finger (C5HC2 type) family protein
1779	AT1G08620	Ha412HOChr07g0310441	54.212	273	101	6	2672	3433	941	1208	3.09e-73	267	PKDM7D	Transcription factor jumonji (jmj) family protein / zinc finger (C5HC2 type) family protein
1781	AT1G08620	Ha412HOChr04g0176701	42.556	665	312	11	181	1965	14	678	1.85e-168	515	PKDM7D	Transcription factor jumonji (jmj) family protein / zinc finger (C5HC2 type) family protein
1783	AT1G08630	Ha412HOChr07g0310421	71.347	349	99	1	88	1131	1	349	1.04e-176	502	THA1	threonine aldolase 1
1788	AT1G08630	Ha412HOChr14g0681071	71.06	349	101	0	278	1324	1	349	0	533	THA1	threonine aldolase 1
1793	AT1G08640	Ha412HOChr14g0681101	62.937	286	99	5	170	1012	11	294	8.32e-85	262	CJD1	Chloroplast J-like domain 1
1794	AT1G08650	Ha412HOChr08g0350981	58.672	271	107	4	31	837	12	279	9.49e-114	330	PPCK1, ATPPCK1	phosphoenolpyruvate carboxylase kinase 1
1795	AT1G08650	Ha412HOChr08g0350981	58.672	271	107	4	31	837	12	279	9.49e-114	330	PPCK1	phosphoenolpyruvate carboxylase kinase 1
1796	AT1G08660	Ha412HOChr14g0676671	78.541	466	95	3	274	1659	6	470	0	744	MGP2	MALE GAMETOPHYTE DEFECTIVE 2
1798	AT1G08680	Ha412HOChr04g0195801	40	105	44	3	2028	2297	549	649	1.34e-11	68.6	ZIGA4	ARF GAP-like zinc finger-containing protein ZIGA4
1800	AT1G08680	Ha412HOChr04g0195801	40	105	44	3	2028	2297	549	649	1.34e-11	68.6	ZIGA4, AGD14	ARF GAP-like zinc finger-containing protein ZIGA4
1802	AT1G08680	Ha412HOChr06g0265891	66.087	230	73	1	198	872	2	231	4.29e-88	292	ZIGA4	ARF GAP-like zinc finger-containing protein ZIGA4
1804	AT1G08680	Ha412HOChr06g0265891	66.087	230	73	1	198	872	2	231	4.29e-88	292	ZIGA4, AGD14	ARF GAP-like zinc finger-containing protein ZIGA4
1806	AT1G08680	Ha412HOChr06g0265891	24.709	344	140	13	1404	2135	327	651	3.31e-11	67	ZIGA4	ARF GAP-like zinc finger-containing protein ZIGA4
1808	AT1G08680	Ha412HOChr06g0265891	24.709	344	140	13	1404	2135	327	651	3.31e-11	67	ZIGA4, AGD14	ARF GAP-like zinc finger-containing protein ZIGA4
1810	AT1G08680	Ha412HOChr04g0195801	65.639	227	73	1	255	920	11	237	1.59e-80	275	ZIGA4	ARF GAP-like zinc finger-containing protein ZIGA4
1812	AT1G08680	Ha412HOChr04g0195801	65.639	227	73	1	255	920	11	237	1.59e-80	275	ZIGA4, AGD14	ARF GAP-like zinc finger-containing protein ZIGA4
1814	AT1G08700	Ha412HOChr06g0265901	61.087	460	136	8	69	1352	1	449	2.02e-153	446	PS1	Presenilin-1
1815	AT1G08710	Ha412HOChr09g0407891	48.707	232	114	2	224	913	6	234	1.26e-65	209		F-box family protein
1817	AT1G08720	Ha412HOChr09g0402161	46.927	537	242	13	91	1635	1	516	1.67e-129	416	EDR1, ATEDR1	Protein kinase superfamily protein
1818	AT1G08720	Ha412HOChr09g0402161	88.889	270	30	0	1948	2757	658	927	1.26e-170	525	EDR1, ATEDR1	Protein kinase superfamily protein
1819	AT1G08730	Ha412HOChr11g0503221	68.097	536	164	2	70	1668	420	951	0	743	XIC, ATXIC	Myosin family protein with Dil domain
1820	AT1G08730	Ha412HOChr09g0372781	86.111	36	5	0	110	3	288	323	9.34e-34	68.9	XIC, ATXIC	Myosin family protein with Dil domain
1821	AT1G08730	Ha412HOChr04g0177761	50	94	28	1	493	717	1255	1348	3.57e-28	84.7	XIC, ATXIC	Myosin family protein with Dil domain
1822	AT1G08730	Ha412HOChr09g0372781	97.5	40	1	0	231	112	233	272	9.34e-34	90.5	XIC, ATXIC	Myosin family protein with Dil domain
1823	AT1G08730	Ha412HOChr04g0177761	70.588	34	10	0	716	817	1372	1405	3.57e-28	58.9	XIC, ATXIC	Myosin family protein with Dil domain
1824	AT1G08750	Ha412HOChr12g0554031	72.566	113	26	2	447	770	197	309	8.96e-43	160		Peptidase C13 family
1827	AT1G08750	Ha412HOChr01g0025021	73.854	371	86	2	307	1407	21	384	0	544		Peptidase C13 family
1830	AT1G08750	Ha412HOChr01g0013801	46.667	165	71	2	2007	2498	222	370	1.22e-35	140		Peptidase C13 family
1833	AT1G08750	Ha412HOChr07g0319441	81.395	129	12	1	444	794	117	245	1.22e-67	218		Peptidase C13 family
1836	AT1G08760	Ha412HOChr01g0016101	55.34	309	86	8	1	777	1	307	7.71e-89	279		Plant protein of unknown function (DUF936)
1837	AT1G08760	Ha412HOChr13g0624871	81.967	122	22	0	368	3	1	122	7.61e-66	221		Plant protein of unknown function (DUF936)
1838	AT1G08760	Ha412HOChr00c00022g0859381	85.938	128	18	0	1	384	1	128	1.43e-72	236		Plant protein of unknown function (DUF936)
1839	AT1G08760	Ha412HOChr13g0624881	45.833	744	309	17	367	2388	1	720	1.16e-177	531		Plant protein of unknown function (DUF936)
1840	AT1G08760	Ha412HOChr12g0568981	39.56	182	90	8	766	248	157	327	5.12e-16	67.8		Plant protein of unknown function (DUF936)
1841	AT1G08760	Ha412HOChr12g0568971	52.66	752	277	21	464	2575	1	721	0	569		Plant protein of unknown function (DUF936)
1842	AT1G08760	Ha412HOChr15g0699641	51.34	746	268	24	152	2179	1	721	0	555		Plant protein of unknown function (DUF936)
1843	AT1G08760	Ha412HOChr12g0573501	85.938	128	18	0	1	384	1	128	2.28e-73	238		Plant protein of unknown function (DUF936)
1844	AT1G08760	Ha412HOChr12g0568981	46.296	54	24	3	215	57	362	411	5.12e-16	34.3		Plant protein of unknown function (DUF936)
1845	AT1G08770	Ha412HOChr13g0617731	52.866	157	74	0	83	553	32	188	4.13e-35	128	PRA1.E	prenylated RAB acceptor 1.E
1846	AT1G08780	Ha412HOChr12g0569641	69.767	129	37	1	113	493	1	129	2.25e-57	179	AIP3, PFD4	ABI3-interacting protein 3
1847	AT1G08790	Ha412HOChr11g0514811	51.977	177	76	4	273	803	22	189	9.8e-39	138		Protein of unknown function (DUF1685)
1848	AT1G08800	Ha412HOChr06g0250871	39.869	153	73	4	308	715	6	156	2.78e-29	124		Protein of unknown function, DUF593
1850	AT1G08800	Ha412HOChr01g0004591	30.323	155	89	4	313	720	2	156	2.71e-20	97.1		Protein of unknown function, DUF593
1852	AT1G08800	Ha412HOChr15g0697541	42.035	226	101	4	4324	4935	891	1108	1.04e-37	155		Protein of unknown function, DUF593
1854	AT1G08800	Ha412HOChr04g0182561	41.892	148	57	6	367	723	6	153	8.32e-27	117		Protein of unknown function, DUF593
1856	AT1G08800	Ha412HOChr04g0182561	53.96	202	78	4	1267	1827	778	979	2.51e-49	188		Protein of unknown function, DUF593
1858	AT1G08800	Ha412HOChr15g0697541	35.111	225	100	9	298	882	10	218	1.12e-28	125		Protein of unknown function, DUF593
1860	AT1G08800	Ha412HOChr01g0004591	37.931	261	130	5	1441	2214	880	1111	4.61e-33	138		Protein of unknown function, DUF593
1862	AT1G08800	Ha412HOChr06g0250871	52.336	214	86	4	1211	1807	767	979	1.39e-49	186		Protein of unknown function, DUF593
1864	AT1G08810	Ha412HOChr14g0649241	72.376	181	34	2	37	579	1	165	4.22e-91	273	MYB60, AtMYB60	myb domain protein 60
1865	AT1G08810	Ha412HOChr14g0649241	72.376	181	34	2	37	579	1	165	4.22e-91	273	MYB60	myb domain protein 60
1866	AT1G08820	Ha412HOChr14g0668781	56.204	137	60	0	95	505	1	137	1.41e-46	162	VAP27-2	vamp/synaptobrevin-associated protein 27-2
1868	AT1G08820	Ha412HOChr12g0573321	35.443	395	212	9	84	1172	1	384	2.59e-65	214	VAP27-2	vamp/synaptobrevin-associated protein 27-2
1870	AT1G08820	Ha412HOChr07g0298861	56.296	135	59	0	270	674	5	139	6.21e-45	163	VAP27-2	vamp/synaptobrevin-associated protein 27-2
1872	AT1G08830	Ha412HOChr08g0354101	80.392	153	29	1	187	645	1	152	1.26e-80	242	CSD1	copper/zinc superoxide dismutase 1
1874	AT1G08830	Ha412HOChr07g0295361	81.046	153	28	1	233	691	1	152	7e-81	244	CSD1	copper/zinc superoxide dismutase 1
1876	AT1G08840	Ha412HOChr17g0844491	56.25	1328	504	15	136	4017	29	1313	0	1421	emb2411	DNA replication helicase, putative
1878	AT1G08845	Ha412HOChr12g0572991	91.667	48	4	0	224	81	187	234	5.89e-68	92.8		Ribosomal L18p/L5e family protein
1880	AT1G08845	Ha412HOChr12g0572991	81.373	102	19	0	540	235	84	185	5.89e-68	182		Ribosomal L18p/L5e family protein
1882	AT1G08845	Ha412HOChr12g0572981	84.768	151	20	1	346	798	87	234	3.78e-90	269		Ribosomal L18p/L5e family protein
1884	AT1G08845	Ha412HOChr09g0389951	84.416	154	24	0	114	575	36	189	1.67e-96	279		Ribosomal L18p/L5e family protein
1886	AT1G08860	Ha412HOChr15g0729491	61.509	530	146	5	13	1440	55	580	0	636	BON3	Calcium-dependent phospholipid-binding Copine family protein
1887	AT1G08860	Ha412HOChr10g0459761	61.404	57	21	1	304	474	297	352	2.71e-12	66.2	BON3	Calcium-dependent phospholipid-binding Copine family protein
1888	AT1G08860	Ha412HOChr15g0729471	67.818	550	175	2	293	1939	32	580	0	765	BON3	Calcium-dependent phospholipid-binding Copine family protein
1889	AT1G08960	Ha412HOChr14g0669801	61.217	526	172	4	62	1552	23	545	1.43e-172	503	CAX11, ATCAX11	cation exchanger 11
1890	AT1G08970	Ha412HOChr09g0385801	80	145	27	2	446	880	62	204	2.81e-74	234	HAP5C, NF-YC9	nuclear factor Y, subunit C9
1894	AT1G08970	Ha412HOChr14g0669791	69.88	166	42	4	431	928	62	219	6.02e-72	229	HAP5C, NF-YC9	nuclear factor Y, subunit C9
1898	AT1G08970	Ha412HOChr10g0469861	63.223	242	63	7	207	923	1	219	4.47e-75	236	HAP5C, NF-YC9	nuclear factor Y, subunit C9
1902	AT1G08970	Ha412HOChr12g0540441	75.904	166	30	6	432	923	62	219	1.01e-77	240	HAP5C, NF-YC9	nuclear factor Y, subunit C9
1906	AT1G08980	Ha412HOChr14g0669741	66.587	416	133	3	199	1428	6	421	3.06e-161	466	ATAMI1, AMI1, ATTOC64-I, TOC64-I	amidase 1
1907	AT1G08990	Ha412HOChr04g0169161	46.958	526	238	8	171	1634	42	564	2.53e-157	463	PGSIP5	plant glycogenin-like starch initiation protein 5
1908	AT1G09000	Ha412HOChr11g0504101	55.988	693	228	24	176	2107	1	665	0	626	ANP1, MAPKKK1, NP1	NPK1-related protein kinase 1
1909	AT1G09010	Ha412HOChr11g0504011	67.725	976	273	8	286	3192	2	942	0	1348		glycoside hydrolase family 2 protein
1910	AT1G09020	Ha412HOChr03g0130031	70.265	491	138	5	556	2022	1	485	0	701	SNF4, ATSNF4	homolog of yeast sucrose nonfermenting 4
1911	AT1G09020	Ha412HOChr04g0151741	40.461	477	255	8	204	1571	17	485	6.52e-116	353	SNF4, ATSNF4	homolog of yeast sucrose nonfermenting 4
1912	AT1G09020	Ha412HOChr08g0363861	41.772	474	247	7	109	1467	20	485	4.93e-118	357	SNF4, ATSNF4	homolog of yeast sucrose nonfermenting 4
1913	AT1G09020	Ha412HOChr10g0453181	70.529	397	103	5	354	1517	95	486	0	558	SNF4, ATSNF4	homolog of yeast sucrose nonfermenting 4
1914	AT1G09020	Ha412HOChr13g0613881	69.038	478	138	5	379	1803	15	485	0	639	SNF4, ATSNF4	homolog of yeast sucrose nonfermenting 4
1915	AT1G09030	Ha412HOChr10g0453201	61.818	110	42	0	1	330	1	110	1.29e-47	150	NF-YB4	nuclear factor Y, subunit B4
1916	AT1G09040	Ha412HOChr01g0036721	41.631	233	105	4	281	886	240	472	7.04e-41	159		unknown protein; FUNCTIONS IN: molecular_function unknown; INVOLVED IN: biological_process unknown; LOCATED IN: membrane; EXPRESSED IN: leaf; BEST Arabidopsis thaliana protein match is: unknown protein (TAIR:AT1G09050.1); Has 614 Blast hits to 567 proteins in 104 species: Archae - 2; Bacteria - 12; Metazoa - 344; Fungi - 31; Plants - 81; Viruses - 0; Other Eukaryotes - 144 (source: NCBI BLink).
1917	AT1G09040	Ha412HOChr03g0129071	43.545	457	208	11	186	1466	38	474	3.96e-103	340		unknown protein; FUNCTIONS IN: molecular_function unknown; INVOLVED IN: biological_process unknown; LOCATED IN: membrane; EXPRESSED IN: leaf; BEST Arabidopsis thaliana protein match is: unknown protein (TAIR:AT1G09050.1); Has 614 Blast hits to 567 proteins in 104 species: Archae - 2; Bacteria - 12; Metazoa - 344; Fungi - 31; Plants - 81; Viruses - 0; Other Eukaryotes - 144 (source: NCBI BLink).
1918	AT1G09040	Ha412HOChr10g0451241	45.695	151	69	3	69	482	261	411	1.82e-34	128		unknown protein; FUNCTIONS IN: molecular_function unknown; INVOLVED IN: biological_process unknown; LOCATED IN: membrane; EXPRESSED IN: leaf; BEST Arabidopsis thaliana protein match is: unknown protein (TAIR:AT1G09050.1); Has 614 Blast hits to 567 proteins in 104 species: Archae - 2; Bacteria - 12; Metazoa - 344; Fungi - 31; Plants - 81; Viruses - 0; Other Eukaryotes - 144 (source: NCBI BLink).
1919	AT1G09040	Ha412HOChr17g0827371	43.404	235	98	6	10	615	240	472	1.1e-43	160		unknown protein; FUNCTIONS IN: molecular_function unknown; INVOLVED IN: biological_process unknown; LOCATED IN: membrane; EXPRESSED IN: leaf; BEST Arabidopsis thaliana protein match is: unknown protein (TAIR:AT1G09050.1); Has 614 Blast hits to 567 proteins in 104 species: Archae - 2; Bacteria - 12; Metazoa - 344; Fungi - 31; Plants - 81; Viruses - 0; Other Eukaryotes - 144 (source: NCBI BLink).
1920	AT1G09050	Ha412HOChr13g0583731	52.727	55	26	0	461	297	240	294	1.54e-21	62.8		unknown protein; BEST Arabidopsis thaliana protein match is: unknown protein (TAIR:AT1G09040.1); Has 552 Blast hits to 499 proteins in 115 species: Archae - 0; Bacteria - 86; Metazoa - 259; Fungi - 14; Plants - 77; Viruses - 0; Other Eukaryotes - 116 (source: NCBI BLink).
1921	AT1G09050	Ha412HOChr13g0583731	44.444	36	20	0	648	541	199	234	1.54e-21	39.7		unknown protein; BEST Arabidopsis thaliana protein match is: unknown protein (TAIR:AT1G09040.1); Has 552 Blast hits to 499 proteins in 115 species: Archae - 0; Bacteria - 86; Metazoa - 259; Fungi - 14; Plants - 77; Viruses - 0; Other Eukaryotes - 116 (source: NCBI BLink).
1922	AT1G09050	Ha412HOChr13g0583731	47.5	40	17	1	811	692	140	175	1.54e-21	39.3		unknown protein; BEST Arabidopsis thaliana protein match is: unknown protein (TAIR:AT1G09040.1); Has 552 Blast hits to 499 proteins in 115 species: Archae - 0; Bacteria - 86; Metazoa - 259; Fungi - 14; Plants - 77; Viruses - 0; Other Eukaryotes - 116 (source: NCBI BLink).
1923	AT1G09060	Ha412HOChr04g0194671	51.135	925	393	16	203	2848	15	923	0	902		Zinc finger, RING-type;Transcription factor jumonji/aspartyl beta-hydroxylase
1926	AT1G09060	Ha412HOChr04g0194691	58.621	116	48	0	603	256	561	676	5.58e-92	150		Zinc finger, RING-type;Transcription factor jumonji/aspartyl beta-hydroxylase
1929	AT1G09060	Ha412HOChr04g0194691	43.694	222	104	4	1234	608	345	558	5.58e-92	202		Zinc finger, RING-type;Transcription factor jumonji/aspartyl beta-hydroxylase
1932	AT1G09060	Ha412HOChr04g0194681	38.65	163	79	5	427	2	62	224	1.32e-21	89.7		Zinc finger, RING-type;Transcription factor jumonji/aspartyl beta-hydroxylase
1935	AT1G09070	Ha412HOChr13g0625861	32.877	146	88	5	1	417	1	143	4.81e-10	59.3	SRC2, (AT)SRC2	soybean gene regulated by cold-2
1936	AT1G09070	Ha412HOChr17g0853311	52.907	172	61	4	7	471	1	169	2.5e-44	154	SRC2, (AT)SRC2	soybean gene regulated by cold-2
1937	AT1G09070	Ha412HOChr06g0273951	37.41	139	83	3	130	540	1	137	2.46e-20	89.4	SRC2, (AT)SRC2	soybean gene regulated by cold-2
1938	AT1G09070	Ha412HOChr08g0332841	42.361	144	67	6	1	408	1	136	3.16e-20	87	SRC2, (AT)SRC2	soybean gene regulated by cold-2
1939	AT1G09070	Ha412HOChr08g0360001	38.519	135	78	4	216	608	4	137	4.93e-14	72.8	SRC2, (AT)SRC2	soybean gene regulated by cold-2
1940	AT1G09070	Ha412HOChr04g0191911	50	144	65	4	1	426	1	139	5.87e-32	119	SRC2, (AT)SRC2	soybean gene regulated by cold-2
1941	AT1G09070	Ha412HOChr03g0093591	42.384	151	72	6	1	426	1	145	2.67e-20	86.7	SRC2, (AT)SRC2	soybean gene regulated by cold-2
1942	AT1G09070	Ha412HOChr13g0625871	32.877	146	88	5	1	417	1	143	4.81e-10	59.3	SRC2, (AT)SRC2	soybean gene regulated by cold-2
1943	AT1G09070	Ha412HOChr12g0547521	47.183	142	65	5	1	411	1	137	4.32e-28	107	SRC2, (AT)SRC2	soybean gene regulated by cold-2
1944	AT1G09070	Ha412HOChr07g0294821	42.657	143	77	3	1	426	1	139	2.39e-24	97.1	SRC2, (AT)SRC2	soybean gene regulated by cold-2
1945	AT1G09070	Ha412HOChr08g0332781	42.073	164	81	6	1	474	1	156	2.92e-22	92.8	SRC2, (AT)SRC2	soybean gene regulated by cold-2
1946	AT1G09070	Ha412HOChr05g0242501	41.606	137	73	5	19	411	6	141	1.37e-24	98.6	SRC2, (AT)SRC2	soybean gene regulated by cold-2
1947	AT1G09080	Ha412HOChr05g0244081	65.385	78	24	1	198	422	316	393	6.56e-32	99.4	BIP3	Heat shock protein 70 (Hsp 70) family protein
1949	AT1G09080	Ha412HOChr05g0244081	50.943	53	18	1	404	538	385	437	6.56e-32	55.5	BIP3	Heat shock protein 70 (Hsp 70) family protein
1951	AT1G09130	Ha412HOChr03g0105971	79.125	297	58	1	133	1023	37	329	2.52e-152	444		ATP-dependent caseinolytic (Clp) protease/crotonase family protein
1954	AT1G09140	Ha412HOChr10g0453241	68.306	183	56	2	81	623	6	188	9.36e-80	244	ATSRP30, SR30, At-SR30	SERINE-ARGININE PROTEIN 30
1956	AT1G09160	Ha412HOChr09g0378521	72.308	130	34	1	1514	1903	8	135	1.48e-57	193		Protein phosphatase 2C family protein
1958	AT1G09160	Ha412HOChr03g0099541	63.415	41	12	1	1903	2016	136	176	1.77e-58	50.1		Protein phosphatase 2C family protein
1960	AT1G09160	Ha412HOChr11g0502451	75.243	412	88	1	266	1459	13	424	0	599		Protein phosphatase 2C family protein
1962	AT1G09160	Ha412HOChr03g0099541	72.656	128	35	0	1520	1903	8	135	1.77e-58	197		Protein phosphatase 2C family protein
1964	AT1G09160	Ha412HOChr09g0378521	63.415	41	12	1	1903	2016	136	176	1.48e-57	50.1		Protein phosphatase 2C family protein
1966	AT1G09190	Ha412HOChr03g0107141	56.067	478	209	1	16	1446	2	479	0	564		Tetratricopeptide repeat (TPR)-like superfamily protein
1967	AT1G09195	Ha412HOChr11g0502231	53.818	537	233	6	175	1761	6	535	4.06e-165	496		FUNCTIONS IN: molecular_function unknown; INVOLVED IN: biological_process unknown; LOCATED IN: mitochondrion; CONTAINS InterPro DOMAIN/s: Metal-dependent phosphohydrolase, HD subdomain (InterPro:IPR006674), Ppx/GppA phosphatase (InterPro:IPR003695); Has 30201 Blast hits to 17322 proteins in 780 species: Archae - 12; Bacteria - 1396; Metazoa - 17338; Fungi - 3422; Plants - 5037; Viruses - 0; Other…
1968	AT1G09195	Ha412HOChr11g0502231	53.818	537	233	6	175	1761	6	535	4.06e-165	496		FUNCTIONS IN: molecular_function unknown; INVOLVED IN: biological_process unknown; CONTAINS InterPro DOMAIN/s: Metal-dependent phosphohydrolase, HD subdomain (InterPro:IPR006674), Ppx/GppA phosphatase (InterPro:IPR003695).
1969	AT1G09210	Ha412HOChr03g0107161	83.523	352	57	1	137	1192	3	353	0	568	CRT1b, AtCRT1b	calreticulin 1b
1970	AT1G09210	Ha412HOChr09g0386501	87.761	335	41	0	257	1261	19	353	0	577	CRT1b, AtCRT1b	calreticulin 1b
1971	AT1G09220	Ha412HOChr17g0814901	54.481	424	180	6	145	1386	83	503	1.46e-157	457		Pentatricopeptide repeat (PPR) superfamily protein
1972	AT1G09240	Ha412HOChr10g0454331	58.182	330	117	7	1	978	1	313	1.24e-125	362	NAS3, ATNAS3	nicotianamine synthase 3
1973	AT1G09300	Ha412HOChr04g0172701	67.36	481	152	2	224	1666	1	476	0	673		Metallopeptidase M24 family protein
1975	AT1G09320	Ha412HOChr05g0226181	31.65	297	176	6	150	1016	240	517	2.42e-30	124		agenet domain-containing protein
1976	AT1G09320	Ha412HOChr06g0250501	32.082	293	174	4	161	979	224	511	8.79e-42	161		agenet domain-containing protein
1977	AT1G09320	Ha412HOChr06g0250501	32.248	307	171	5	161	970	42	348	1.74e-44	169		agenet domain-containing protein
1978	AT1G09320	Ha412HOChr10g0438531	35.659	129	75	1	90	452	220	348	2.07e-19	92.4		agenet domain-containing protein
1979	AT1G09320	Ha412HOChr10g0438531	39.098	133	72	2	90	461	379	511	5.95e-19	90.9		agenet domain-containing protein
1980	AT1G09320	Ha412HOChr06g0250501	33.333	138	85	3	161	565	383	516	6.25e-20	94.7		agenet domain-containing protein
1981	AT1G09320	Ha412HOChr07g0295141	38.806	335	174	6	350	1273	18	348	2.42e-67	225		agenet domain-containing protein
1982	AT1G09320	Ha412HOChr04g0183261	31.861	317	177	3	112	960	37	348	1.25e-33	137		agenet domain-containing protein
1983	AT1G09320	Ha412HOChr04g0183261	33.115	305	171	6	115	969	220	511	6.3e-31	129		agenet domain-containing protein
1984	AT1G09320	Ha412HOChr07g0295141	38.65	163	95	3	326	814	351	508	5.76e-27	114		agenet domain-containing protein
1985	AT1G09320	Ha412HOChr05g0226181	30.659	349	203	10	552	1484	13	360	3.54e-37	144		agenet domain-containing protein
1986	AT1G09320	Ha412HOChr10g0438531	31.469	143	77	5	84	452	35	176	1.06e-10	64.7		agenet domain-containing protein
1987	AT1G09320	Ha412HOChr05g0226181	29.375	480	285	12	147	1484	57	516	3.38e-45	167		agenet domain-containing protein
1988	AT1G09320	Ha412HOChr07g0295141	36.61	295	177	6	419	1282	220	511	1.54e-58	202		agenet domain-containing protein
1989	AT1G09330	Ha412HOChr09g0386121	81.183	186	32	1	175	723	1	186	7.35e-105	307		unknown protein; FUNCTIONS IN: molecular_function unknown; INVOLVED IN: biological_process unknown; LOCATED IN: integral to membrane; EXPRESSED IN: 24 plant structures; EXPRESSED DURING: 15 growth stages; CONTAINS InterPro DOMAIN/s: Protein of unknown function DUF846, eukaryotic (InterPro:IPR008564); Has 518 Blast hits to 518 proteins in 206 species: Archae - 0; Bacteria - 0; Metazoa - 193; Fungi…
1990	AT1G09330	Ha412HOChr09g0386091	82.258	186	30	1	216	764	1	186	4.43e-106	311		unknown protein; FUNCTIONS IN: molecular_function unknown; INVOLVED IN: biological_process unknown; LOCATED IN: integral to membrane; EXPRESSED IN: 24 plant structures; EXPRESSED DURING: 15 growth stages; CONTAINS InterPro DOMAIN/s: Protein of unknown function DUF846, eukaryotic (InterPro:IPR008564); Has 518 Blast hits to 518 proteins in 206 species: Archae - 0; Bacteria - 0; Metazoa - 193; Fungi…
1991	AT1G09340	Ha412HOChr01g0011861	78.478	381	78	1	209	1351	1	377	0	612	CRB, CSP41B, HIP1.3	chloroplast RNA binding
1992	AT1G09340	Ha412HOChr06g0264121	73.846	65	17	0	493	687	256	320	1.1e-63	112	CRB, CSP41B, HIP1.3	chloroplast RNA binding
1993	AT1G09340	Ha412HOChr11g0479161	61.538	143	53	2	304	732	164	304	4.63e-54	178	CRB, CSP41B, HIP1.3	chloroplast RNA binding
1994	AT1G09340	Ha412HOChr06g0264121	67.826	115	16	1	218	499	139	253	1.1e-63	149	CRB, CSP41B, HIP1.3	chloroplast RNA binding
1995	AT1G09340	Ha412HOChr13g0584311	82.486	354	62	0	257	1318	24	377	0	620	CRB, CSP41B, HIP1.3	chloroplast RNA binding
1996	AT1G09380	Ha412HOChr03g0108471	38.278	209	126	3	13	636	120	326	4.54e-37	134		nodulin MtN21 /EamA-like transporter family protein
1997	AT1G09380	Ha412HOChr06g0274581	54.131	351	143	4	181	1179	6	356	4.01e-106	321		nodulin MtN21 /EamA-like transporter family protein
1998	AT1G09380	Ha412HOChr06g0274521	51.268	355	154	3	115	1122	4	358	2.01e-98	298		nodulin MtN21 /EamA-like transporter family protein
1999	AT1G09390	Ha412HOChr05g0207151	66.077	339	109	3	179	1183	32	368	4.16e-173	491		GDSL-like Lipase/Acylhydrolase superfamily protein
2000	AT1G09410	Ha412HOChr05g0223411	30.612	98	68	0	70	363	202	299	9.11e-13	63.9		pentatricopeptide (PPR) repeat-containing protein
2001	AT1G09410	Ha412HOChr05g0223411	46.602	103	55	0	85	393	21	123	3.02e-28	108		pentatricopeptide (PPR) repeat-containing protein
2002	AT1G09410	Ha412HOChr05g0223411	41.758	91	53	0	109	381	184	274	4.17e-20	85.1		pentatricopeptide (PPR) repeat-containing protein
2003	AT1G09410	Ha412HOChr05g0223411	41.739	115	67	0	49	393	40	154	4.54e-25	99.4		pentatricopeptide (PPR) repeat-containing protein
2004	AT1G09410	Ha412HOChr05g0223411	34.737	95	62	0	112	396	123	217	8.36e-18	78.6		pentatricopeptide (PPR) repeat-containing protein
2005	AT1G09410	Ha412HOChr05g0223411	38.542	96	59	0	106	393	152	247	7.04e-20	84.3		pentatricopeptide (PPR) repeat-containing protein
2006	AT1G09430	Ha412HOChr07g0296311	89.524	420	44	0	172	1431	1	420	0	785	ACLA-3	ATP-citrate lyase A-3
2007	AT1G09450	Ha412HOChr14g0674291	54.362	596	241	11	462	2174	6	595	0	582		Protein kinase superfamily protein
2008	AT1G09460	Ha412HOChr06g0274811	65.169	89	27	2	268	2	127	211	1.7e-33	124		Carbohydrate-binding X8 domain superfamily protein
2009	AT1G09460	Ha412HOChr06g0274801	64.773	88	27	2	591	854	127	210	7.93e-31	122		Carbohydrate-binding X8 domain superfamily protein
2010	AT1G09520	Ha412HOChr09g0385631	38.333	180	93	4	37	567	26	190	6.42e-13	67.4		LOCATED IN: chloroplast; EXPRESSED IN: 21 plant structures; EXPRESSED DURING: 12 growth stages; CONTAINS InterPro DOMAIN/s: Zinc finger, PHD-type, conserved site (InterPro:IPR019786); BEST Arabidopsis thaliana protein match is: PHD finger family protein (TAIR:AT3G17460.1); Has 56 Blast hits to 56 proteins in 17 species: Archae - 0; Bacteria - 2; Metazoa - 0; Fungi - 4; Plants - 46; Viruses - 0; O…
2011	AT1G09520	Ha412HOChr09g0385701	40.107	187	90	5	19	570	23	190	2.54e-11	63.5		LOCATED IN: chloroplast; EXPRESSED IN: 21 plant structures; EXPRESSED DURING: 12 growth stages; CONTAINS InterPro DOMAIN/s: Zinc finger, PHD-type, conserved site (InterPro:IPR019786); BEST Arabidopsis thaliana protein match is: PHD finger family protein (TAIR:AT3G17460.1); Has 56 Blast hits to 56 proteins in 17 species: Archae - 0; Bacteria - 2; Metazoa - 0; Fungi - 4; Plants - 46; Viruses - 0; O…
2012	AT1G09520	Ha412HOChr10g0452951	35.329	167	100	3	10	501	21	182	3.86e-21	89		LOCATED IN: chloroplast; EXPRESSED IN: 21 plant structures; EXPRESSED DURING: 12 growth stages; CONTAINS InterPro DOMAIN/s: Zinc finger, PHD-type, conserved site (InterPro:IPR019786); BEST Arabidopsis thaliana protein match is: PHD finger family protein (TAIR:AT3G17460.1); Has 56 Blast hits to 56 proteins in 17 species: Archae - 0; Bacteria - 2; Metazoa - 0; Fungi - 4; Plants - 46; Viruses - 0; O…
2013	AT1G09530	Ha412HOChr16g0774391	40.69	435	212	14	156	1370	1	419	8.65e-64	222	PIF3, POC1, PAP3	phytochrome interacting factor 3
2015	AT1G09540	Ha412HOChr11g0504301	71.429	182	37	3	136	672	1	170	1.44e-83	265	MYB61, ATMYB61	myb domain protein 61
2016	AT1G09570	Ha412HOChr06g0275381	69.328	1102	328	5	88	3366	20	1120	0	1608	PHYA, FHY2, FRE1, HY8	phytochrome A
2018	AT1G09570	Ha412HOChr04g0169231	73.43	1099	288	1	365	3649	22	1120	0	1689	PHYA, FHY2, FRE1, HY8	phytochrome A
2020	AT1G09570	Ha412HOChr06g0275441	68.153	1121	348	4	1	3342	1	1119	0	1592	PHYA, FHY2, FRE1, HY8	phytochrome A
2022	AT1G09570	Ha412HOChr06g0275421	53.548	155	72	0	1	465	965	1119	7.32e-52	177	PHYA, FHY2, FRE1, HY8	phytochrome A
2024	AT1G09570	Ha412HOChr06g0275431	71.63	853	234	4	160	2697	1	852	0	1290	PHYA, FHY2, FRE1, HY8	phytochrome A
2026	AT1G09570	Ha412HOChr10g0444011	71.429	133	38	0	10	408	12	144	4.61e-63	208	PHYA, FHY2, FRE1, HY8	phytochrome A
2028	AT1G09575	Ha412HOChr01g0022101	63.333	240	84	3	434	1144	50	288	1.19e-96	293		Protein of unknown function (DUF607)
2029	AT1G09580	Ha412HOChr10g0455611	65.445	191	64	2	160	729	28	217	8.3e-79	238		emp24/gp25L/p24 family/GOLD family protein
2030	AT1G09580	Ha412HOChr09g0387421	62.844	218	76	3	167	808	1	217	1.43e-88	265		emp24/gp25L/p24 family/GOLD family protein
2031	AT1G09580	Ha412HOChr04g0162551	68.342	199	59	2	250	846	23	217	2.38e-96	289		emp24/gp25L/p24 family/GOLD family protein
2032	AT1G09610	Ha412HOChr09g0386691	75.319	235	53	2	196	885	48	282	2.37e-126	361		Protein of unknown function (DUF579)
2033	AT1G09610	Ha412HOChr03g0110531	78.992	238	45	2	394	1092	45	282	4.98e-144	411		Protein of unknown function (DUF579)
2034	AT1G09620	Ha412HOChr11g0507101	69.167	1080	326	4	248	3472	6	1083	0	1538		ATP binding;leucine-tRNA ligases;aminoacyl-tRNA ligases;nucleotide binding;ATP binding;aminoacyl-tRNA ligases
2035	AT1G09620	Ha412HOChr12g0573251	69.259	1080	326	3	248	3472	5	1083	0	1526		ATP binding;leucine-tRNA ligases;aminoacyl-tRNA ligases;nucleotide binding;ATP binding;aminoacyl-tRNA ligases
2036	AT1G09630	Ha412HOChr10g0454641	86.636	217	27	2	118	762	1	217	2.94e-139	392	ATRAB11C, ATRABA2A, ATRAB-A2A, RAB-A2A, RAB11c	RAB GTPase 11C
2037	AT1G09630	Ha412HOChr11g0501061	80.769	156	29	1	40	507	56	210	1.44e-89	261	ATRAB11C, ATRABA2A, ATRAB-A2A, RAB-A2A, RAB11c	RAB GTPase 11C
2038	AT1G09630	Ha412HOChr06g0277181	93.22	177	12	0	154	684	1	177	1.19e-121	348	ATRAB11C, ATRABA2A, ATRAB-A2A, RAB-A2A, RAB11c	RAB GTPase 11C
2039	AT1G09645	Ha412HOChr11g0500821	48.193	83	37	3	123	368	10	87	2.35e-10	57		unknown protein; BEST Arabidopsis thaliana protein match is: unknown protein (TAIR:AT1G57765.1); Has 35333 Blast hits to 34131 proteins in 2444 species: Archae - 798; Bacteria - 22429; Metazoa - 974; Fungi - 991; Plants - 531; Viruses - 0; Other Eukaryotes - 9610 (source: NCBI BLink).
2040	AT1G09660	Ha412HOChr03g0110441	72.549	51	14	0	2686	2534	200	250	1.21e-15	78.2		RNA-binding KH domain-containing protein
2042	AT1G09660	Ha412HOChr03g0110431	63.3	297	95	6	238	1116	10	296	2.8e-111	333		RNA-binding KH domain-containing protein
2044	AT1G09680	Ha412HOChr14g0668051	48.881	581	283	4	19	1728	17	594	0	578		Pentatricopeptide repeat (PPR) superfamily protein
2045	AT1G09690	Ha412HOChr02g0084411	82.927	164	28	0	94	585	1	164	4.21e-99	287		Translation protein SH3-like family protein
2046	AT1G09690	Ha412HOChr14g0660081	82.317	164	29	0	85	576	1	164	2.14e-97	285		Translation protein SH3-like family protein
2047	AT1G09690	Ha412HOChr06g0279321	82.317	164	29	0	112	603	1	164	2.64e-98	285		Translation protein SH3-like family protein
2048	AT1G09690	Ha412HOChr13g0598441	83.537	164	27	0	96	587	1	164	1.74e-98	288		Translation protein SH3-like family protein
2049	AT1G09700	Ha412HOChr01g0031771	31.288	163	102	4	529	1002	15	172	3.49e-13	70.5	HYL1, DRB1	dsRNA-binding domain-like superfamily protein
2050	AT1G09700	Ha412HOChr02g0073271	67.391	138	45	0	181	594	10	147	1.22e-59	199	HYL1, DRB1	dsRNA-binding domain-like superfamily protein
2051	AT1G09700	Ha412HOChr09g0407051	31.492	181	114	5	147	671	2	178	1.16e-19	92	HYL1, DRB1	dsRNA-binding domain-like superfamily protein
2052	AT1G09710	Ha412HOChr15g0728681	47.603	292	135	6	326	1192	12	288	1.76e-71	244		Homeodomain-like superfamily protein
2054	AT1G09710	Ha412HOChr15g0728691	41.935	93	48	4	807	538	222	311	3.57e-11	63.2		Homeodomain-like superfamily protein
2056	AT1G09710	Ha412HOChr05g0244601	49.02	306	135	9	152	1039	16	310	5.25e-73	245		Homeodomain-like superfamily protein
2058	AT1G09730	Ha412HOChr10g0457191	46.42	433	184	12	578	1750	206	632	1.75e-95	323		Cysteine proteinases superfamily protein
2060	AT1G09730	Ha412HOChr05g0244651	49.159	535	243	8	569	2119	241	764	8.6e-150	468		Cysteine proteinases superfamily protein
2062	AT1G09730	Ha412HOChr15g0728641	53.431	408	185	1	768	1991	239	641	3.71e-138	436		Cysteine proteinases superfamily protein
2064	AT1G09740	Ha412HOChr05g0244741	67.073	164	49	2	125	601	1	164	2.63e-71	222		Adenine nucleotide alpha hydrolases-like superfamily protein
2065	AT1G09760	Ha412HOChr08g0363791	77.328	247	53	1	63	803	1	244	1.58e-78	244	U2A'	U2 small nuclear ribonucleoprotein A
2066	AT1G09760	Ha412HOChr05g0238721	77.016	248	54	1	89	832	1	245	9.11e-106	313	U2A'	U2 small nuclear ribonucleoprotein A
2067	AT1G09770	Ha412HOChr08g0350941	75.743	808	188	5	147	2549	1	807	0	1087	ATCDC5, CDC5, ATMYBCDC5	cell division cycle 5
2068	AT1G09780	Ha412HOChr15g0694621	72.727	33	8	1	131	33	426	457	1.11e-41	50.1		Phosphoglycerate mutase, 2,3-bisphosphoglycerate-independent
2069	AT1G09780	Ha412HOChr10g0439751	83.094	556	93	1	93	1757	2	557	0	913		Phosphoglycerate mutase, 2,3-bisphosphoglycerate-independent
2070	AT1G09780	Ha412HOChr15g0694621	92.424	66	5	0	330	133	356	421	1.11e-41	135		Phosphoglycerate mutase, 2,3-bisphosphoglycerate-independent
2071	AT1G09780	Ha412HOChr11g0509971	80.645	558	107	1	50	1723	1	557	0	948		Phosphoglycerate mutase, 2,3-bisphosphoglycerate-independent
2072	AT1G09794	Ha412HOChr11g0500211	76.19	63	15	0	118	306	1	63	1.73e-27	100		Cox19 family protein (CHCH motif)
2073	AT1G09795	Ha412HOChr03g0109671	76.724	348	80	1	354	1394	66	413	0	561	ATATP-PRT2, HISN1B, ATP-PRT2	ATP phosphoribosyl transferase 2
2074	AT1G09795	Ha412HOChr11g0500241	76.731	361	83	1	334	1413	53	413	0	575	ATATP-PRT2, HISN1B, ATP-PRT2	ATP phosphoribosyl transferase 2
2075	AT1G09800	Ha412HOChr09g0386831	70.783	332	73	6	228	1181	51	372	1.67e-165	477		Pseudouridine synthase family protein
2076	AT1G09812	Ha412HOChr10g0454501	54.962	131	50	4	405	794	3	125	9.57e-35	123		unknown protein; BEST Arabidopsis thaliana protein match is: unknown protein (TAIR:AT1G58007.2); Has 93 Blast hits to 93 proteins in 13 species: Archae - 0; Bacteria - 0; Metazoa - 0; Fungi - 0; Plants - 93; Viruses - 0; Other Eukaryotes - 0 (source: NCBI BLink).
2077	AT1G09815	Ha412HOChr05g0222321	51.181	127	56	4	86	457	1	124	5.94e-32	114	POLD4	polymerase delta 4
2078	AT1G09820	Ha412HOChr02g0091671	46.838	585	301	6	61	1800	22	601	4e-177	515		Pentatricopeptide repeat (PPR-like) superfamily protein
2079	AT1G09830	Ha412HOChr06g0277221	78.753	433	92	0	428	1726	98	530	0	708		Glycinamide ribonucleotide (GAR) synthetase
2080	AT1G09830	Ha412HOChr11g0500771	72.951	488	124	1	258	1697	39	526	0	725		Glycinamide ribonucleotide (GAR) synthetase
2081	AT1G09830	Ha412HOChr06g0277231	54.054	259	58	2	598	5	216	474	1.95e-82	255		Glycinamide ribonucleotide (GAR) synthetase
2082	AT1G09840	Ha412HOChr10g0454591	84.161	423	64	2	344	1612	1	420	0	746	ATSK41, SK41	shaggy-like protein kinase 41
2088	AT1G09840	Ha412HOChr03g0110381	61.224	49	18	1	182	36	1	48	7.9e-11	59.7	ATSK41, SK41	shaggy-like protein kinase 41
2094	AT1G09840	Ha412HOChr03g0110371	84.198	424	64	2	419	1690	1	421	0	764	ATSK41, SK41	shaggy-like protein kinase 41
2100	AT1G09840	Ha412HOChr10g0466841	48.75	80	13	1	18	173	296	375	1.17e-17	82.4	ATSK41, SK41	shaggy-like protein kinase 41
2106	AT1G09850	Ha412HOChr04g0181241	44.218	441	215	10	220	1536	26	437	9.92e-105	325	XBCP3	xylem bark cysteine peptidase 3
2107	AT1G09850	Ha412HOChr02g0050971	44.444	63	33	1	237	425	274	334	4.18e-10	58.2	XBCP3	xylem bark cysteine peptidase 3
2108	AT1G09850	Ha412HOChr05g0232431	66.169	402	129	4	228	1427	30	426	2.18e-180	529	XBCP3	xylem bark cysteine peptidase 3
2109	AT1G09850	Ha412HOChr05g0232441	59.574	47	19	0	146	6	348	394	3.15e-15	70.5	XBCP3	xylem bark cysteine peptidase 3
2110	AT1G09870	Ha412HOChr08g0344941	65.31	467	155	2	142	1533	17	479	0	627		histidine acid phosphatase family protein
2111	AT1G09890	Ha412HOChr02g0073571	66.827	624	198	6	183	2048	1	617	0	881		Rhamnogalacturonate lyase family protein
2112	AT1G09890	Ha412HOChr07g0296791	60.772	622	234	6	174	2027	1	616	0	754		Rhamnogalacturonate lyase family protein
2113	AT1G09890	Ha412HOChr02g0073551	63.71	620	218	5	136	1989	1	615	0	832		Rhamnogalacturonate lyase family protein
2114	AT1G09890	Ha412HOChr02g0073381	63.344	622	220	5	155	2014	1	616	0	801		Rhamnogalacturonate lyase family protein
2115	AT1G09900	Ha412HOChr07g0296681	67.333	600	166	5	97	1812	1	598	0	794		Pentatricopeptide repeat (PPR-like) superfamily protein
2116	AT1G09910	Ha412HOChr09g0388241	65.991	641	211	4	180	2102	40	673	0	895		Rhamnogalacturonate lyase family protein
2117	AT1G09920	Ha412HOChr02g0073581	52.821	195	88	1	167	751	1	191	1.67e-64	208		TRAF-type zinc finger-related
2118	AT1G09920	Ha412HOChr05g0244841	60.638	188	72	1	292	855	7	192	2.28e-77	236		TRAF-type zinc finger-related
2119	AT1G09920	Ha412HOChr10g0430661	59.474	190	75	1	157	726	5	192	6.14e-76	231		TRAF-type zinc finger-related
2120	AT1G09940	Ha412HOChr16g0776711	68.069	523	143	9	281	1819	21	529	0	677	HEMA2	Glutamyl-tRNA reductase family protein
2121	AT1G09960	Ha412HOChr02g0073671	67.623	488	153	2	319	1767	18	505	0	614	SUT4, ATSUT4, SUC4, ATSUC4	sucrose transporter 4
2122	AT1G09970	Ha412HOChr10g0457631	54.642	937	389	8	169	2895	28	956	0	950	LRR XI-23, RLK7	Leucine-rich receptor-like protein kinase family protein
2124	AT1G09970	Ha412HOChr10g0457621	56.923	260	107	2	1	777	649	904	5.55e-92	291	LRR XI-23, RLK7	Leucine-rich receptor-like protein kinase family protein
2126	AT1G09970	Ha412HOChr10g0457561	73.529	68	17	1	871	671	785	852	4.08e-37	103	LRR XI-23, RLK7	Leucine-rich receptor-like protein kinase family protein
2128	AT1G09970	Ha412HOChr10g0451191	52.263	928	383	10	103	2718	36	959	0	810	LRR XI-23, RLK7	Leucine-rich receptor-like protein kinase family protein
2130	AT1G09970	Ha412HOChr10g0457561	60.417	48	19	0	1002	859	741	788	4.08e-37	71.2	LRR XI-23, RLK7	Leucine-rich receptor-like protein kinase family protein
2132	AT1G09970	Ha412HOChr03g0117451	56.337	939	397	7	360	3161	36	966	0	979	LRR XI-23, RLK7	Leucine-rich receptor-like protein kinase family protein
2134	AT1G09970	Ha412HOChr10g0457611	52.586	116	55	0	348	1	389	504	2.18e-32	127	LRR XI-23, RLK7	Leucine-rich receptor-like protein kinase family protein
2136	AT1G09970	Ha412HOChr10g0457611	35.965	114	72	1	342	1	224	336	4.74e-13	70.1	LRR XI-23, RLK7	Leucine-rich receptor-like protein kinase family protein
2138	AT1G09970	Ha412HOChr09g0388721	54.585	927	409	6	112	2880	37	955	0	848	LRR XI-23, RLK7	Leucine-rich receptor-like protein kinase family protein
2140	AT1G09970	Ha412HOChr10g0457611	43.382	136	77	0	551	958	359	494	8.35e-35	110	LRR XI-23, RLK7	Leucine-rich receptor-like protein kinase family protein
2142	AT1G09970	Ha412HOChr10g0457611	67.647	34	11	0	466	567	331	364	8.35e-35	54.7	LRR XI-23, RLK7	Leucine-rich receptor-like protein kinase family protein
2144	AT1G09970	Ha412HOChr05g0244951	59.025	964	368	8	84	2918	12	967	0	1049	LRR XI-23, RLK7	Leucine-rich receptor-like protein kinase family protein
2146	AT1G10000	Ha412HOChr11g0484911	29.577	142	81	6	228	629	3	133	7.48e-12	64.3		Ribonuclease H-like superfamily protein
2147	AT1G10010	Ha412HOChr13g0587471	63.83	47	17	0	247	387	30	76	2.57e-11	65.5	AAP8, ATAAP8	amino acid permease 8
2148	AT1G10010	Ha412HOChr16g0776851	53.066	473	210	3	40	1428	5	475	0	525	AAP8, ATAAP8	amino acid permease 8
2149	AT1G10020	Ha412HOChr03g0114421	47.158	475	194	13	123	1427	1	458	4.31e-110	337		Protein of unknown function (DUF1005)
2150	AT1G10020	Ha412HOChr16g0761631	46.996	466	185	13	91	1326	1	458	6.43e-100	308		Protein of unknown function (DUF1005)
2151	AT1G10020	Ha412HOChr03g0114431	42.326	215	103	8	819	214	1	207	2.46e-57	151		Protein of unknown function (DUF1005)
2152	AT1G10020	Ha412HOChr03g0114431	72.414	58	16	0	176	3	221	278	2.46e-57	89.4		Protein of unknown function (DUF1005)
2153	AT1G10020	Ha412HOChr04g0200061	46.882	465	150	14	43	1176	1	455	3.01e-101	310		Protein of unknown function (DUF1005)
2154	AT1G10030	Ha412HOChr10g0458001	82.258	124	21	1	222	590	1	124	1.27e-69	213	ERG28	homolog of yeast ergosterol28
2155	AT1G10040	Ha412HOChr02g0073821	60.452	354	128	3	266	1297	59	410	2.94e-145	429		alpha/beta-Hydrolases superfamily protein
2157	AT1G10040	Ha412HOChr00c02652g0867121	69.512	82	25	0	275	520	59	140	3.17e-33	122		alpha/beta-Hydrolases superfamily protein
2159	AT1G10040	Ha412HOChr15g0729301	55.491	346	139	4	402	1433	59	391	3.31e-127	377		alpha/beta-Hydrolases superfamily protein
2161	AT1G10070	Ha412HOChr13g0587241	68.067	357	111	2	336	1397	31	387	8.83e-154	446	ATBCAT-2, BCAT-2	branched-chain amino acid transaminase 2
2164	AT1G10070	Ha412HOChr08g0352761	67.135	356	113	2	127	1182	32	387	2.59e-166	473	ATBCAT-2, BCAT-2	branched-chain amino acid transaminase 2
2167	AT1G10070	Ha412HOChr13g0587271	66.295	359	116	2	128	1192	31	388	9.83e-149	428	ATBCAT-2, BCAT-2	branched-chain amino acid transaminase 2
2170	AT1G10070	Ha412HOChr08g0352821	65.274	383	128	2	112	1248	6	387	1.81e-173	492	ATBCAT-2, BCAT-2	branched-chain amino acid transaminase 2
2173	AT1G10070	Ha412HOChr13g0587251	56.364	55	23	1	167	3	46	99	1.17e-13	68.6	ATBCAT-2, BCAT-2	branched-chain amino acid transaminase 2
2176	AT1G10095	Ha412HOChr12g0553331	47.506	421	189	7	119	1327	7	413	6.12e-125	373		Protein prenylyltransferase superfamily protein
2177	AT1G10120	Ha412HOChr08g0352661	55.76	217	79	4	1352	1999	166	366	3.57e-64	220		basic helix-loop-helix (bHLH) DNA-binding superfamily protein
2178	AT1G10130	Ha412HOChr04g0170931	81.6	1000	172	4	168	3137	1	998	0	1622	ECA3, ATECA3	endoplasmic reticulum-type calcium-transporting ATPase 3
2179	AT1G10140	Ha412HOChr10g0448491	37.984	129	67	4	1	357	1	126	2.87e-10	56.6		Uncharacterised conserved protein UCP031279
2180	AT1G10150	Ha412HOChr10g0448631	46.377	276	134	4	195	989	4	276	1.15e-76	243		Carbohydrate-binding protein
2181	AT1G10150	Ha412HOChr15g0704781	46.134	388	184	4	13	1101	13	400	8.71e-103	309		Carbohydrate-binding protein
2182	AT1G10150	Ha412HOChr14g0671311	40.979	388	191	8	1520	465	16	401	1.4e-86	274		Carbohydrate-binding protein
2183	AT1G10150	Ha412HOChr12g0567431	45.405	185	85	2	65	571	216	400	1.88e-54	178		Carbohydrate-binding protein
2184	AT1G10150	Ha412HOChr12g0567381	46.835	395	187	4	242	1357	6	400	2.62e-113	359		Carbohydrate-binding protein
2185	AT1G10170	Ha412HOChr01g0045661	78.125	64	14	0	1	192	995	1058	1.12e-29	110	ATNFXL1, NFXL1	NF-X-like 1
2186	AT1G10170	Ha412HOChr08g0351891	62.656	1039	322	17	423	3371	160	1188	0	1238	ATNFXL1, NFXL1	NF-X-like 1
2187	AT1G10170	Ha412HOChr01g0047331	57.778	720	251	16	46	2076	192	901	0	786	ATNFXL1, NFXL1	NF-X-like 1
2188	AT1G10170	Ha412HOChr01g0047361	56.108	925	307	17	46	2550	192	1107	0	923	ATNFXL1, NFXL1	NF-X-like 1
2189	AT1G10180	Ha412HOChr15g0731261	57.735	724	277	10	183	2330	1	703	0	730		BEST Arabidopsis thaliana protein match is: exocyst complex component 84B (TAIR:AT5G49830.1); Has 132 Blast hits to 132 proteins in 25 species: Archae - 0; Bacteria - 0; Metazoa - 7; Fungi - 0; Plants - 117; Viruses - 0; Other Eukaryotes - 8 (source: NCBI BLink).
2190	AT1G10200	Ha412HOChr05g0235881	67.429	175	52	2	231	740	2	176	5.68e-84	254	WLIM1	GATA type zinc finger transcription factor family protein
2191	AT1G10200	Ha412HOChr05g0235881	41.463	82	48	0	234	479	103	184	5.29e-15	73.2	WLIM1	GATA type zinc finger transcription factor family protein
2192	AT1G10200	Ha412HOChr08g0366001	66.857	175	54	1	175	687	2	176	2.01e-84	252	WLIM1	GATA type zinc finger transcription factor family protein
2193	AT1G10200	Ha412HOChr10g0458631	43.421	76	43	0	108	335	103	178	2.85e-15	73.6	WLIM1	GATA type zinc finger transcription factor family protein
2194	AT1G10200	Ha412HOChr10g0458631	72	175	48	1	105	626	2	176	2.04e-91	271	WLIM1	GATA type zinc finger transcription factor family protein
2195	AT1G10200	Ha412HOChr08g0366001	42.683	82	47	0	178	423	103	184	3.08e-15	73.2	WLIM1	GATA type zinc finger transcription factor family protein
2196	AT1G10210	Ha412HOChr09g0418671	84.53	362	56	0	229	1314	1	362	0	655	ATMPK1, MPK1	mitogen-activated protein kinase 1
2198	AT1G10210	Ha412HOChr05g0232321	81.37	365	68	0	458	1552	1	365	0	611	ATMPK1, MPK1	mitogen-activated protein kinase 1
2200	AT1G10240	Ha412HOChr13g0591451	58.904	657	265	3	398	2356	6	661	0	820	FRS11	FAR1-related sequence 11
2201	AT1G10240	Ha412HOChr10g0454771	79.88	666	133	1	227	2221	1	666	0	1135	FRS11	FAR1-related sequence 11
2202	AT1G10270	Ha412HOChr06g0277081	39.481	347	146	5	977	126	309	654	5.04e-79	258	GRP23	glutamine-rich protein 23
2203	AT1G10270	Ha412HOChr06g0277071	58.185	507	204	2	273	1769	111	617	0	626	GRP23	glutamine-rich protein 23
2204	AT1G10270	Ha412HOChr08g0355091	73.267	202	47	2	127	711	86	287	8.9e-80	257	GRP23	glutamine-rich protein 23
2205	AT1G10270	Ha412HOChr08g0355101	43.243	296	138	4	4	801	319	614	3.92e-75	247	GRP23	glutamine-rich protein 23
2206	AT1G10280	Ha412HOChr06g0277041	56.364	385	151	7	401	1513	13	394	2.77e-155	451		Core-2/I-branching beta-1,6-N-acetylglucosaminyltransferase family protein
2207	AT1G10280	Ha412HOChr03g0107551	61.157	363	128	5	568	1623	38	398	2.07e-146	430		Core-2/I-branching beta-1,6-N-acetylglucosaminyltransferase family protein
2208	AT1G10310	Ha412HOChr03g0107431	72.566	226	61	1	90	767	18	242	1.11e-108	317		NAD(P)-binding Rossmann-fold superfamily protein
2209	AT1G10320	Ha412HOChr03g0107411	59.322	354	89	5	791	1825	143	450	1.85e-133	420		Zinc finger C-x8-C-x5-C-x3-H type family protein
2210	AT1G10330	Ha412HOChr10g0464011	50.11	455	217	4	108	1472	22	466	2.65e-153	448		Tetratricopeptide repeat (TPR)-like superfamily protein
2211	AT1G10340	Ha412HOChr11g0530391	32.319	526	324	10	175	1686	4	519	7.53e-71	241		Ankyrin repeat family protein
2213	AT1G10340	Ha412HOChr09g0427901	36.594	552	281	13	211	1677	4	549	1.62e-85	278		Ankyrin repeat family protein
2215	AT1G10350	Ha412HOChr17g0857031	56.657	353	121	4	269	1246	1	348	4.92e-125	378		DNAJ heat shock family protein
2216	AT1G10350	Ha412HOChr17g0857041	47.596	208	78	3	1400	858	1	204	1.31e-47	168		DNAJ heat shock family protein
2217	AT1G10370	Ha412HOChr17g0820881	50.463	216	105	2	29	673	3	217	1.14e-69	219	GST30, ATGSTU17, GST30B, ERD9	Glutathione S-transferase family protein
2218	AT1G10370	Ha412HOChr17g0820821	46.296	216	114	2	19	663	3	217	2.12e-63	201	GST30, ATGSTU17, GST30B, ERD9	Glutathione S-transferase family protein
2219	AT1G10380	Ha412HOChr17g0820811	56.272	279	114	6	202	1026	27	301	3.58e-96	290		Putative membrane lipoprotein
2220	AT1G10385	Ha412HOChr13g0601311	57.677	749	296	13	375	2573	7	750	0	813		Vps51/Vps67 family (components of vesicular transport) protein
2221	AT1G10390	Ha412HOChr13g0619711	55.441	873	268	19	821	3304	238	1034	0	763		Nucleoporin autopeptidase
2223	AT1G10390	Ha412HOChr13g0619711	63.014	73	16	2	923	1141	152	213	9.67e-11	66.6		Nucleoporin autopeptidase
2225	AT1G10390	Ha412HOChr03g0134731	44.32	537	133	21	1114	2484	56	506	9.04e-64	235		Nucleoporin autopeptidase
2227	AT1G10390	Ha412HOChr06g0275121	48	375	127	9	1308	2228	653	1027	9.41e-104	343		Nucleoporin autopeptidase
2229	AT1G10390	Ha412HOChr03g0134731	46.809	235	66	6	970	1641	115	301	8.58e-31	131		Nucleoporin autopeptidase
2231	AT1G10390	Ha412HOChr03g0134731	54.412	68	30	1	2722	2925	334	400	1.6e-15	82		Nucleoporin autopeptidase
2233	AT1G10390	Ha412HOChr03g0134731	45.122	328	103	14	499	1413	304	577	2e-38	155		Nucleoporin autopeptidase
2235	AT1G10390	Ha412HOChr03g0134781	60.043	921	281	23	633	3278	167	1039	0	860		Nucleoporin autopeptidase
2237	AT1G10390	Ha412HOChr10g0464001	38.521	257	88	9	28	588	675	931	5.79e-42	151		Nucleoporin autopeptidase
2239	AT1G10390	Ha412HOChr03g0134731	46.188	223	84	8	832	1425	118	329	3.41e-13	74.3		Nucleoporin autopeptidase
2241	AT1G10410	Ha412HOChr08g0347391	83.333	60	10	0	79	258	351	410	1.16e-27	105		Protein of unknown function (DUF1336)
2242	AT1G10410	Ha412HOChr10g0444131	71.875	64	18	0	10	201	348	411	1.23e-28	108		Protein of unknown function (DUF1336)
2243	AT1G10417	Ha412HOChr12g0557401	54.128	109	50	0	2	328	155	263	2.33e-26	102		Encodes protein with unknown function whose expression is repressed by inoculation with Agrobacterium tumerifaciens.
2244	AT1G10430	Ha412HOChr05g0235491	91.176	306	27	0	199	1116	1	306	0	600	PP2A-2	protein phosphatase 2A-2
2245	AT1G10430	Ha412HOChr15g0712851	93.137	306	21	0	215	1132	1	306	0	612	PP2A-2	protein phosphatase 2A-2
2246	AT1G10430	Ha412HOChr17g0857001	94.444	306	17	0	188	1105	1	306	0	619	PP2A-2	protein phosphatase 2A-2
2247	AT1G10430	Ha412HOChr17g0820741	92.484	306	23	0	255	1172	1	306	0	610	PP2A-2	protein phosphatase 2A-2
2248	AT1G10430	Ha412HOChr11g0514941	76.923	91	21	0	1	273	1	91	1.93e-45	147	PP2A-2	protein phosphatase 2A-2
2249	AT1G10470	Ha412HOChr12g0557501	80	130	25	1	209	598	33	161	1.65e-67	214	ARR4, MEE7, ATRR1, IBC7	response regulator 4
2250	AT1G10480	Ha412HOChr08g0326681	56.863	102	32	3	91	384	20	113	4.36e-10	57.4	ZFP5	zinc finger protein 5
2251	AT1G10490	Ha412HOChr07g0308951	72.095	1007	270	6	122	3130	1	1000	0	1366		Domain of unknown function (DUF1726) ;Putative ATPase (DUF699)
2252	AT1G10500	Ha412HOChr00c00010g0858841	78.947	114	24	0	236	577	67	180	4.23e-66	204	ATCPISCA, CPISCA	chloroplast-localized ISCA-like protein
2253	AT1G10500	Ha412HOChr00c00014g0858951	78.947	114	24	0	213	554	67	180	1.9e-66	204	ATCPISCA, CPISCA	chloroplast-localized ISCA-like protein
2254	AT1G10510	Ha412HOChr17g0820321	65.568	607	190	5	69	1856	7	605	0	732	emb2004	RNI-like superfamily protein
2255	AT1G10520	Ha412HOChr04g0169951	65.637	518	155	7	65	1555	14	529	0	673		DNA polymerase lambda (POLL)
2256	AT1G10550	Ha412HOChr15g0713171	56.646	316	131	2	98	1045	1	310	1.57e-136	392	XTH33, XET	xyloglucan:xyloglucosyl transferase 33
2257	AT1G10550	Ha412HOChr17g0820041	55.696	316	134	2	19	966	1	310	4.95e-131	377	XTH33, XET	xyloglucan:xyloglucosyl transferase 33
2258	AT1G10550	Ha412HOChr17g0820051	57.823	294	122	1	76	957	19	310	1.89e-129	372	XTH33, XET	xyloglucan:xyloglucosyl transferase 33
2259	AT1G10550	Ha412HOChr17g0856591	53.401	294	134	2	130	1008	19	310	7.28e-116	340	XTH33, XET	xyloglucan:xyloglucosyl transferase 33
2260	AT1G10560	Ha412HOChr07g0306191	35.583	163	102	2	672	193	532	694	3.59e-26	108	PUB18, ATPUB18	plant U-box 18
2261	AT1G10570	Ha412HOChr03g0097301	39.13	138	77	4	267	674	398	530	7.55e-22	95.1	OTS2, ULP1C	Cysteine proteinases superfamily protein
2263	AT1G10580	Ha412HOChr17g0819981	78.378	592	109	5	78	1853	1	573	0	910		Transducin/WD40 repeat-like superfamily protein
2264	AT1G10600	Ha412HOChr12g0579301	63.285	207	71	2	348	965	21	223	3.66e-92	276	AMSH2	associated molecule with the SH3 domain of STAM 2
2267	AT1G10610	Ha412HOChr17g0812771	32.346	439	234	11	13	1188	12	434	1.85e-70	228		basic helix-loop-helix (bHLH) DNA-binding superfamily protein
2268	AT1G10630	Ha412HOChr17g0824821	97.79	181	4	0	216	758	1	181	2.44e-130	369	ATARFA1F, ARFA1F	ADP-ribosylation factor A1F
2269	AT1G10630	Ha412HOChr17g0856471	98.343	181	3	0	134	676	1	181	5.66e-131	371	ATARFA1F, ARFA1F	ADP-ribosylation factor A1F
2270	AT1G10630	Ha412HOChr12g0558041	98.343	181	3	0	152	694	1	181	1.16e-130	371	ATARFA1F, ARFA1F	ADP-ribosylation factor A1F
2271	AT1G10630	Ha412HOChr05g0226551	98.895	181	2	0	140	682	1	181	1.72e-131	373	ATARFA1F, ARFA1F	ADP-ribosylation factor A1F
2272	AT1G10630	Ha412HOChr12g0579401	98.343	181	3	0	146	688	1	181	1.93e-131	371	ATARFA1F, ARFA1F	ADP-ribosylation factor A1F
2273	AT1G10630	Ha412HOChr06g0260171	98.343	181	3	0	115	657	1	181	3.08e-130	371	ATARFA1F, ARFA1F	ADP-ribosylation factor A1F
2274	AT1G10630	Ha412HOChr08g0327051	98.343	181	3	0	181	723	1	181	9.64e-131	370	ATARFA1F, ARFA1F	ADP-ribosylation factor A1F
2275	AT1G10630	Ha412HOChr17g0812901	98.343	181	3	0	159	701	1	181	8.3e-131	371	ATARFA1F, ARFA1F	ADP-ribosylation factor A1F
2276	AT1G10640	Ha412HOChr06g0260121	58.603	401	146	3	250	1392	119	519	8.86e-160	465		Pectin lyase-like superfamily protein
2277	AT1G10650	Ha412HOChr12g0579501	49.856	347	151	7	287	1282	1	339	8.59e-104	319		SBP (S-ribonuclease binding protein) family protein
2279	AT1G10650	Ha412HOChr06g0260181	46.628	341	150	9	121	1053	1	339	1.31e-92	282		SBP (S-ribonuclease binding protein) family protein
2281	AT1G10650	Ha412HOChr09g0422581	45.014	351	166	8	339	1346	1	339	3.97e-90	280		SBP (S-ribonuclease binding protein) family protein
2283	AT1G10650	Ha412HOChr17g0812911	49.56	341	140	9	242	1174	1	339	1.89e-89	276		SBP (S-ribonuclease binding protein) family protein
2285	AT1G10657	Ha412HOChr17g0812921	57.778	90	36	2	196	462	12	100	4.04e-28	109		Plant protein 1589 of unknown function
2289	AT1G10660	Ha412HOChr17g0813011	51.829	328	146	6	154	1128	1	319	1.9e-90	278		unknown protein; LOCATED IN: endomembrane system; EXPRESSED IN: 24 plant structures; EXPRESSED DURING: 15 growth stages; BEST Arabidopsis thaliana protein match is: unknown protein (TAIR:AT5G62960.1); Has 35333 Blast hits to 34131 proteins in 2444 species: Archae - 798; Bacteria - 22429; Metazoa - 974; Fungi - 991; Plants - 531; Viruses - 0; Other Eukaryotes - 9610 (source: NCBI BLink).
2291	AT1G10660	Ha412HOChr17g0813011	51.829	328	146	6	154	1128	1	319	1.9e-90	278		unknown protein; LOCATED IN: endomembrane system; EXPRESSED IN: 24 plant structures; EXPRESSED DURING: 15 growth stages; BEST Arabidopsis thaliana protein match is: unknown protein (TAIR:AT5G62960.1); Has 155 Blast hits to 154 proteins in 22 species: Archae - 0; Bacteria - 0; Metazoa - 10; Fungi - 4; Plants - 139; Viruses - 0; Other Eukaryotes - 2 (source: NCBI BLink).
2293	AT1G10660	Ha412HOChr12g0579561	50.769	325	148	6	142	1110	1	315	1.44e-93	284		unknown protein; LOCATED IN: endomembrane system; EXPRESSED IN: 24 plant structures; EXPRESSED DURING: 15 growth stages; BEST Arabidopsis thaliana protein match is: unknown protein (TAIR:AT5G62960.1); Has 35333 Blast hits to 34131 proteins in 2444 species: Archae - 798; Bacteria - 22429; Metazoa - 974; Fungi - 991; Plants - 531; Viruses - 0; Other Eukaryotes - 9610 (source: NCBI BLink).
2295	AT1G10660	Ha412HOChr12g0579561	50.769	325	148	6	142	1110	1	315	1.44e-93	284		unknown protein; LOCATED IN: endomembrane system; EXPRESSED IN: 24 plant structures; EXPRESSED DURING: 15 growth stages; BEST Arabidopsis thaliana protein match is: unknown protein (TAIR:AT5G62960.1); Has 155 Blast hits to 154 proteins in 22 species: Archae - 0; Bacteria - 0; Metazoa - 10; Fungi - 4; Plants - 139; Viruses - 0; Other Eukaryotes - 2 (source: NCBI BLink).
2297	AT1G10670	Ha412HOChr06g0260261	86.288	423	58	0	317	1585	1	423	0	743	ACLA-1	ATP-citrate lyase A-1
2301	AT1G10670	Ha412HOChr12g0579601	88.18	423	50	0	87	1355	1	423	0	756	ACLA-1	ATP-citrate lyase A-1
2305	AT1G10690	Ha412HOChr12g0580121	45.556	90	47	2	31	294	17	106	8.21e-11	54.3		unknown protein; BEST Arabidopsis thaliana protein match is: unknown protein (TAIR:AT1G60783.1); Has 59 Blast hits to 59 proteins in 9 species: Archae - 0; Bacteria - 0; Metazoa - 0; Fungi - 0; Plants - 59; Viruses - 0; Other Eukaryotes - 0 (source: NCBI BLink).
2306	AT1G10690	Ha412HOChr12g0579901	45.556	90	47	2	37	300	17	106	1.07e-10	54.3		unknown protein; BEST Arabidopsis thaliana protein match is: unknown protein (TAIR:AT1G60783.1); Has 59 Blast hits to 59 proteins in 9 species: Archae - 0; Bacteria - 0; Metazoa - 0; Fungi - 0; Plants - 59; Viruses - 0; Other Eukaryotes - 0 (source: NCBI BLink).
2307	AT1G10700	Ha412HOChr08g0327921	75.568	352	78	2	315	1355	63	411	0	556	PRS3	phosphoribosyl pyrophosphate (PRPP) synthase 3
2308	AT1G10710	Ha412HOChr17g0813101	31.707	328	172	8	95	940	23	344	4.48e-46	161	PHS1	poor homologous synapsis 1
2310	AT1G10720	Ha412HOChr15g0742311	44.706	255	106	7	494	1201	170	408	5.6e-42	156		BSD domain-containing protein
2311	AT1G10740	Ha412HOChr17g0813081	76.837	449	102	2	335	1678	8	455	0	708		alpha/beta-Hydrolases superfamily protein
2315	AT1G10740	Ha412HOChr16g0782001	79.528	127	26	0	1184	1564	93	219	2.56e-64	218		alpha/beta-Hydrolases superfamily protein
2319	AT1G10740	Ha412HOChr04g0162971	79.798	99	20	0	1	297	83	181	1.54e-51	170		alpha/beta-Hydrolases superfamily protein
2323	AT1G10740	Ha412HOChr02g0076671	79.71	138	28	0	1189	1602	82	219	8.85e-71	235		alpha/beta-Hydrolases superfamily protein
2327	AT1G10740	Ha412HOChr14g0658351	72.574	237	60	1	232	942	87	318	1.65e-121	356		alpha/beta-Hydrolases superfamily protein
2331	AT1G10740	Ha412HOChr06g0260421	75.938	453	104	2	222	1577	7	455	0	704		alpha/beta-Hydrolases superfamily protein
2335	AT1G10750	Ha412HOChr12g0538841	53.226	62	28	1	91	276	85	145	7.49e-17	74.7		Protein of Unknown Function (DUF239)
2336	AT1G10750	Ha412HOChr08g0327281	54.545	176	76	3	136	654	101	275	5.7e-58	191		Protein of Unknown Function (DUF239)
2337	AT1G10750	Ha412HOChr12g0558341	54.617	379	167	4	160	1284	90	467	1.39e-154	446		Protein of Unknown Function (DUF239)
2338	AT1G10750	Ha412HOChr12g0538871	51.706	381	172	9	103	1218	89	466	1.14e-128	379		Protein of Unknown Function (DUF239)
2339	AT1G10750	Ha412HOChr08g0327261	58.621	58	24	0	91	264	85	142	1.03e-17	76.3		Protein of Unknown Function (DUF239)
2340	AT1G10750	Ha412HOChr08g0327251	49.87	385	184	8	91	1227	85	466	1.15e-133	391		Protein of Unknown Function (DUF239)
2341	AT1G10750	Ha412HOChr12g0538881	61.224	49	19	0	127	273	97	145	1.61e-16	73.6		Protein of Unknown Function (DUF239)
2342	AT1G10760	Ha412HOChr17g0823431	60.714	112	27	1	1198	1482	1092	1203	3.96e-35	140	SEX1, SOP1, SOP, GWD1, GWD	Pyruvate phosphate dikinase, PEP/pyruvate binding domain
2343	AT1G10760	Ha412HOChr13g0601651	79.348	92	19	0	933	1208	1172	1263	1.44e-40	161	SEX1, SOP1, SOP, GWD1, GWD	Pyruvate phosphate dikinase, PEP/pyruvate binding domain
2344	AT1G10760	Ha412HOChr12g0558331	67.792	1422	419	14	125	4342	1	1399	0	1823	SEX1, SOP1, SOP, GWD1, GWD	Pyruvate phosphate dikinase, PEP/pyruvate binding domain
2345	AT1G10760	Ha412HOChr12g0579801	65.883	1404	430	13	222	4301	1	1399	0	1734	SEX1, SOP1, SOP, GWD1, GWD	Pyruvate phosphate dikinase, PEP/pyruvate binding domain
2346	AT1G10760	Ha412HOChr03g0134551	83.051	118	20	0	19	372	1177	1294	2.67e-64	211	SEX1, SOP1, SOP, GWD1, GWD	Pyruvate phosphate dikinase, PEP/pyruvate binding domain
2347	AT1G10760	Ha412HOChr17g0823441	86.154	65	9	0	142	336	1228	1292	6.51e-37	119	SEX1, SOP1, SOP, GWD1, GWD	Pyruvate phosphate dikinase, PEP/pyruvate binding domain
2348	AT1G10760	Ha412HOChr17g0823441	68.421	38	7	2	41	139	1189	1226	6.51e-37	53.5	SEX1, SOP1, SOP, GWD1, GWD	Pyruvate phosphate dikinase, PEP/pyruvate binding domain
2349	AT1G10760	Ha412HOChr13g0601651	57.971	138	56	1	101	514	1060	1195	1.03e-37	152	SEX1, SOP1, SOP, GWD1, GWD	Pyruvate phosphate dikinase, PEP/pyruvate binding domain
2350	AT1G10760	Ha412HOChr09g0413281	69.591	171	47	1	193	690	1142	1312	8.25e-71	244	SEX1, SOP1, SOP, GWD1, GWD	Pyruvate phosphate dikinase, PEP/pyruvate binding domain
2351	AT1G10780	Ha412HOChr16g0776531	62.768	419	155	1	92	1348	1	418	1.8e-180	510		F-box/RNI-like superfamily protein
2352	AT1G10780	Ha412HOChr06g0252421	62.53	419	156	1	98	1354	1	418	0	517		F-box/RNI-like superfamily protein
2353	AT1G10790	Ha412HOChr03g0108871	43.972	282	154	4	310	1152	35	313	1.99e-59	203		BEST Arabidopsis thaliana protein match is: hydroxyproline-rich glycoprotein family protein (TAIR:AT3G56590.2); Has 78 Blast hits to 78 proteins in 11 species: Archae - 0; Bacteria - 0; Metazoa - 0; Fungi - 0; Plants - 78; Viruses - 0; Other Eukaryotes - 0 (source: NCBI BLink).
2354	AT1G10800	Ha412HOChr07g0287371	54.717	106	41	1	381	677	1	106	2.21e-18	79		unknown protein; FUNCTIONS IN: molecular_function unknown; INVOLVED IN: biological_process unknown; LOCATED IN: endomembrane system; EXPRESSED IN: inflorescence meristem, hypocotyl, root, flower; EXPRESSED DURING: petal differentiation and expansion stage; Has 23 Blast hits to 23 proteins in 9 species: Archae - 0; Bacteria - 0; Metazoa - 0; Fungi - 0; Plants - 22; Viruses - 0; Other Eukaryotes - …
2355	AT1G10830	Ha412HOChr14g0657901	77.926	299	66	0	307	1203	69	367	4.03e-171	485	Z-ISO, Z-ISO1.2	15-cis-zeta-carotene isomerase
2356	AT1G10830	Ha412HOChr14g0657901	77.926	299	66	0	307	1203	69	367	4.03e-171	485	Z-ISO, Z-ISO1.1	15-cis-zeta-carotene isomerase
2357	AT1G10840	Ha412HOChr10g0454171	48.333	120	44	2	7	366	86	187	5.42e-23	89.7	TIF3H1	translation initiation factor 3 subunit H1
2359	AT1G10840	Ha412HOChr15g0725941	84.226	336	53	0	351	1358	2	337	0	555	TIF3H1	translation initiation factor 3 subunit H1
2361	AT1G10840	Ha412HOChr14g0666381	62.295	61	23	0	378	560	126	186	2.61e-13	67.4	TIF3H1	translation initiation factor 3 subunit H1
2363	AT1G10850	Ha412HOChr08g0349421	57.903	639	245	7	112	1977	32	663	0	703		Leucine-rich repeat protein kinase family protein
2364	AT1G10850	Ha412HOChr17g0814531	64.593	209	74	0	102	728	32	240	2.1e-87	288		Leucine-rich repeat protein kinase family protein
2365	AT1G10850	Ha412HOChr17g0814531	72.423	359	70	3	987	2054	331	663	5.46e-173	511		Leucine-rich repeat protein kinase family protein
2366	AT1G10850	Ha412HOChr06g0261991	65.984	635	208	4	569	2464	34	663	0	746		Leucine-rich repeat protein kinase family protein
2367	AT1G10850	Ha412HOChr17g0814541	64.865	185	40	1	702	148	504	663	6.94e-68	220		Leucine-rich repeat protein kinase family protein
2368	AT1G10865	Ha412HOChr05g0238771	85.915	71	10	0	116	328	1	71	1.19e-36	122		FUNCTIONS IN: molecular_function unknown; INVOLVED IN: biological_process unknown; LOCATED IN: cellular_component unknown; CONTAINS InterPro DOMAIN/s: Cytochrome c oxidase assembly protein PET191, N-terminal (InterPro:IPR018793); Has 241 Blast hits to 241 proteins in 124 species: Archae - 0; Bacteria - 0; Metazoa - 100; Fungi - 94; Plants - 38; Viruses - 0; Other Eukaryotes - 9 (source: NCBI BLin…
2369	AT1G10865	Ha412HOChr05g0238771	85.915	71	10	0	116	328	1	71	1.19e-36	122		FUNCTIONS IN: molecular_function unknown; INVOLVED IN: biological_process unknown; LOCATED IN: cellular_component unknown; CONTAINS InterPro DOMAIN/s: Cytochrome c oxidase assembly protein PET191, N-terminal (InterPro:IPR018793); Has 30201 Blast hits to 17322 proteins in 780 species: Archae - 12; Bacteria - 1396; Metazoa - 17338; Fungi - 3422; Plants - 5037; Viruses - 0; Other Eukaryotes - 2996 (…
2370	AT1G10865	Ha412HOChr08g0363721	85.915	71	10	0	61	273	1	71	5.87e-36	121		FUNCTIONS IN: molecular_function unknown; INVOLVED IN: biological_process unknown; LOCATED IN: cellular_component unknown; CONTAINS InterPro DOMAIN/s: Cytochrome c oxidase assembly protein PET191, N-terminal (InterPro:IPR018793); Has 241 Blast hits to 241 proteins in 124 species: Archae - 0; Bacteria - 0; Metazoa - 100; Fungi - 94; Plants - 38; Viruses - 0; Other Eukaryotes - 9 (source: NCBI BLin…
2371	AT1G10865	Ha412HOChr08g0363721	85.915	71	10	0	61	273	1	71	5.87e-36	121		FUNCTIONS IN: molecular_function unknown; INVOLVED IN: biological_process unknown; LOCATED IN: cellular_component unknown; CONTAINS InterPro DOMAIN/s: Cytochrome c oxidase assembly protein PET191, N-terminal (InterPro:IPR018793); Has 30201 Blast hits to 17322 proteins in 780 species: Archae - 12; Bacteria - 1396; Metazoa - 17338; Fungi - 3422; Plants - 5037; Viruses - 0; Other Eukaryotes - 2996 (…
2372	AT1G10870	Ha412HOChr17g0814591	59.615	780	297	10	220	2526	1	773	0	922	AGD4	ARF-GAP domain 4
2373	AT1G10870	Ha412HOChr06g0262651	55.485	784	306	12	205	2460	1	773	0	823	AGD4	ARF-GAP domain 4
2374	AT1G10900	Ha412HOChr03g0108981	58.808	755	262	7	204	2360	12	753	0	871		Phosphatidylinositol-4-phosphate 5-kinase family protein
2375	AT1G10910	Ha412HOChr10g0455391	37.589	141	54	4	337	8	52	189	1.07e-21	88.6		Pentatricopeptide repeat (PPR) superfamily protein
2376	AT1G10910	Ha412HOChr10g0455381	60.033	598	235	3	217	2007	58	652	0	743		Pentatricopeptide repeat (PPR) superfamily protein
2377	AT1G10930	Ha412HOChr03g0109541	63.322	867	284	11	780	3326	226	1076	0	1070	ATSGS1, RECQ4A, ATRECQ4A	DNA helicase (RECQl4A)
2378	AT1G10930	Ha412HOChr04g0147461	48.387	93	20	1	928	650	449	513	1.8e-15	79.3	ATSGS1, RECQ4A, ATRECQ4A	DNA helicase (RECQl4A)
2379	AT1G10930	Ha412HOChr04g0147461	46.835	79	14	1	353	589	463	513	2.98e-11	64.3	ATSGS1, RECQ4A, ATRECQ4A	DNA helicase (RECQl4A)
2380	AT1G10930	Ha412HOChr10g0455001	58.652	1098	384	21	275	3412	22	1101	0	1156	ATSGS1, RECQ4A, ATRECQ4A	DNA helicase (RECQl4A)
2381	AT1G10940	Ha412HOChr10g0454971	83.333	360	56	1	591	1658	1	360	0	587		Protein kinase superfamily protein
2382	AT1G10940	Ha412HOChr10g0454971	83.333	360	56	1	591	1658	1	360	0	587	ASK1, SNRK2-4, SNRK2.4, SRK2A	Protein kinase superfamily protein
2383	AT1G10940	Ha412HOChr16g0775311	87.662	308	38	0	191	1114	1	308	0	574		Protein kinase superfamily protein
2384	AT1G10940	Ha412HOChr16g0775311	87.662	308	38	0	191	1114	1	308	0	574	ASK1, SNRK2-4, SNRK2.4, SRK2A	Protein kinase superfamily protein
2385	AT1G10940	Ha412HOChr00c00298g0863991	61.468	109	25	2	1	327	181	272	2.18e-33	129		Protein kinase superfamily protein
2386	AT1G10940	Ha412HOChr00c00298g0863991	61.468	109	25	2	1	327	181	272	2.18e-33	129	ASK1, SNRK2-4, SNRK2.4, SRK2A	Protein kinase superfamily protein
2387	AT1G10940	Ha412HOChr15g0716611	44.304	79	32	2	1194	1430	88	154	2.03e-12	60.8		Protein kinase superfamily protein
2388	AT1G10940	Ha412HOChr15g0716611	44.304	79	32	2	1194	1430	88	154	2.03e-12	60.8	ASK1, SNRK2-4, SNRK2.4, SRK2A	Protein kinase superfamily protein
2389	AT1G10940	Ha412HOChr15g0716611	76.471	17	4	0	1466	1516	173	189	2.03e-12	30.4		Protein kinase superfamily protein
2390	AT1G10940	Ha412HOChr15g0716611	76.471	17	4	0	1466	1516	173	189	2.03e-12	30.4	ASK1, SNRK2-4, SNRK2.4, SRK2A	Protein kinase superfamily protein
2391	AT1G10940	Ha412HOChr13g0611201	58.824	85	30	2	1057	1302	99	181	2.73e-19	89		Protein kinase superfamily protein
2392	AT1G10940	Ha412HOChr13g0611201	58.824	85	30	2	1057	1302	99	181	2.73e-19	89	ASK1, SNRK2-4, SNRK2.4, SRK2A	Protein kinase superfamily protein
2393	AT1G10950	Ha412HOChr10g0454951	88.652	564	63	1	253	1941	26	589	0	882	TMN1, AtTMN1	transmembrane nine 1
2394	AT1G10950	Ha412HOChr16g0775281	86.643	569	68	3	166	1848	21	589	0	851	TMN1, AtTMN1	transmembrane nine 1
2395	AT1G10950	Ha412HOChr10g0454961	84.615	39	6	0	565	449	30	68	1.38e-15	79.3	TMN1, AtTMN1	transmembrane nine 1
2396	AT1G10950	Ha412HOChr03g0109551	84.497	587	88	2	140	1897	5	589	0	889	TMN1, AtTMN1	transmembrane nine 1
2397	AT1G10970	Ha412HOChr07g0294061	63.926	377	108	3	431	1537	52	408	3.13e-118	358	ZIP4, ATZIP4	zinc transporter 4 precursor
2398	AT1G10970	Ha412HOChr13g0613011	60.668	389	141	6	371	1513	24	408	9.76e-108	328	ZIP4, ATZIP4	zinc transporter 4 precursor
2399	AT1G10970	Ha412HOChr17g0811151	52.239	402	177	4	261	1433	11	408	8.64e-130	384	ZIP4, ATZIP4	zinc transporter 4 precursor
2400	AT1G10970	Ha412HOChr10g0450601	46.377	69	27	2	1	183	144	210	4.78e-11	56.6	ZIP4, ATZIP4	zinc transporter 4 precursor
2401	AT1G11000	Ha412HOChr03g0109561	66.108	537	165	6	258	1841	1	529	0	665	MLO4, ATMLO4	Seven transmembrane MLO family protein
2402	AT1G11000	Ha412HOChr15g0722901	51.66	482	210	6	223	1635	1	470	6.71e-149	445	MLO4, ATMLO4	Seven transmembrane MLO family protein
2403	AT1G11020	Ha412HOChr06g0271181	68.217	258	78	4	316	1077	64	321	4.62e-110	325		RING/FYVE/PHD zinc finger superfamily protein
2404	AT1G11020	Ha412HOChr07g0314081	80.909	110	14	2	121	429	212	321	4.89e-47	154		RING/FYVE/PHD zinc finger superfamily protein
2405	AT1G11020	Ha412HOChr10g0475401	85.597	243	32	3	356	1075	79	321	2.37e-121	357		RING/FYVE/PHD zinc finger superfamily protein
2406	AT1G11040	Ha412HOChr05g0227251	51.643	213	103	0	364	1002	222	434	2.35e-75	239		HSP40/DnaJ peptide-binding protein
2407	AT1G11050	Ha412HOChr06g0277611	63.71	620	208	8	195	2045	20	625	0	759		Protein kinase superfamily protein
2408	AT1G11050	Ha412HOChr05g0227671	48.911	505	238	6	81	1559	24	520	4.59e-151	446		Protein kinase superfamily protein
2409	AT1G11050	Ha412HOChr05g0227641	45.516	591	248	9	28	1638	31	601	4.71e-151	448		Protein kinase superfamily protein
2410	AT1G11050	Ha412HOChr05g0227651	50.171	586	268	8	257	1966	24	601	0	543		Protein kinase superfamily protein
2411	AT1G11050	Ha412HOChr11g0499941	52.201	159	70	1	88	564	24	176	2.49e-43	154		Protein kinase superfamily protein
2412	AT1G11050	Ha412HOChr05g0227691	48.654	557	273	7	79	1716	27	581	6.39e-176	513		Protein kinase superfamily protein
2413	AT1G11050	Ha412HOChr05g0227681	53.75	80	33	2	3	230	522	601	8.52e-23	91.3		Protein kinase superfamily protein
2414	AT1G11060	Ha412HOChr04g0194141	49.864	367	172	6	520	1596	150	512	1.05e-100	343		WAPL (Wings apart-like protein regulation of heterochromatin) protein
2415	AT1G11060	Ha412HOChr12g0552851	56.522	23	10	0	1237	1305	905	927	7.68e-12	31.2		WAPL (Wings apart-like protein regulation of heterochromatin) protein
2416	AT1G11060	Ha412HOChr12g0552851	57.143	35	15	0	1049	1153	872	906	7.68e-12	44.7		WAPL (Wings apart-like protein regulation of heterochromatin) protein
2417	AT1G11060	Ha412HOChr12g0552851	62.5	32	11	1	883	975	843	874	7.68e-12	32		WAPL (Wings apart-like protein regulation of heterochromatin) protein
2418	AT1G11060	Ha412HOChr15g0720901	52.199	341	153	4	532	1545	156	489	8.54e-102	340		WAPL (Wings apart-like protein regulation of heterochromatin) protein
2419	AT1G11060	Ha412HOChr15g0720901	58.712	264	98	6	2044	2817	670	928	9.36e-74	262		WAPL (Wings apart-like protein regulation of heterochromatin) protein
2420	AT1G11060	Ha412HOChr04g0194141	50.595	336	144	3	1849	2814	601	928	6.75e-80	283		WAPL (Wings apart-like protein regulation of heterochromatin) protein
2421	AT1G11080	Ha412HOChr16g0781611	62.5	40	15	0	896	777	335	374	9.29e-11	62.4	scpl31	serine carboxypeptidase-like 31
2423	AT1G11080	Ha412HOChr16g0781601	65.914	487	152	4	142	1578	12	492	0	665	scpl31	serine carboxypeptidase-like 31
2425	AT1G11080	Ha412HOChr11g0512011	67.081	483	150	3	44	1468	11	492	0	686	scpl31	serine carboxypeptidase-like 31
2427	AT1G11090	Ha412HOChr16g0781581	64.309	311	106	4	64	987	7	315	7.8e-146	416		alpha/beta-Hydrolases superfamily protein
2428	AT1G11120	Ha412HOChr16g0781521	52.542	118	52	2	406	747	25	142	6.9e-29	109		unknown protein; FUNCTIONS IN: molecular_function unknown; INVOLVED IN: biological_process unknown; LOCATED IN: cellular_component unknown; EXPRESSED IN: 10 plant structures; EXPRESSED DURING: 4 anthesis, F mature embryo stage, petal differentiation and expansion stage, E expanded cotyledon stage, D bilateral stage; BEST Arabidopsis thaliana protein match is: unknown protein (TAIR:AT4G28170.1); H…
2429	AT1G11120	Ha412HOChr16g0781521	52.542	118	52	2	406	747	25	142	6.9e-29	109		unknown protein; BEST Arabidopsis thaliana protein match is: unknown protein (TAIR:AT1G09812.1); Has 270 Blast hits to 255 proteins in 62 species: Archae - 0; Bacteria - 2; Metazoa - 93; Fungi - 14; Plants - 126; Viruses - 0; Other Eukaryotes - 35 (source: NCBI BLink).
2430	AT1G11120	Ha412HOChr10g0450221	50.459	109	43	3	285	578	27	135	1.38e-23	93.6		unknown protein; FUNCTIONS IN: molecular_function unknown; INVOLVED IN: biological_process unknown; LOCATED IN: cellular_component unknown; EXPRESSED IN: 10 plant structures; EXPRESSED DURING: 4 anthesis, F mature embryo stage, petal differentiation and expansion stage, E expanded cotyledon stage, D bilateral stage; BEST Arabidopsis thaliana protein match is: unknown protein (TAIR:AT4G28170.1); H…
2431	AT1G11120	Ha412HOChr10g0450221	50.459	109	43	3	285	578	27	135	1.38e-23	93.6		unknown protein; BEST Arabidopsis thaliana protein match is: unknown protein (TAIR:AT1G09812.1); Has 270 Blast hits to 255 proteins in 62 species: Archae - 0; Bacteria - 2; Metazoa - 93; Fungi - 14; Plants - 126; Viruses - 0; Other Eukaryotes - 35 (source: NCBI BLink).
2432	AT1G11170	Ha412HOChr01g0006591	62.016	387	143	2	278	1426	8	394	1.78e-173	499		Protein of unknown function (DUF707)
2434	AT1G11190	Ha412HOChr16g0781321	74.17	271	70	0	188	1000	23	293	2.54e-159	450	BFN1, ENDO1	bifunctional nuclease i
2435	AT1G11200	Ha412HOChr01g0006501	55.442	294	131	0	123	1004	1	294	5.13e-119	349		Protein of unknown function (DUF300)
2436	AT1G11240	Ha412HOChr17g0842141	55.97	134	46	2	156	557	19	139	2.86e-15	74.3		CONTAINS InterPro DOMAIN/s: Nucleolar protein 12 (InterPro:IPR019186); Has 2484 Blast hits to 1934 proteins in 262 species: Archae - 0; Bacteria - 90; Metazoa - 921; Fungi - 378; Plants - 144; Viruses - 18; Other Eukaryotes - 933 (source: NCBI BLink).
2437	AT1G11250	Ha412HOChr10g0450061	71.014	276	74	2	1	822	1	272	3.6e-120	347	SYP125, ATSYP125	syntaxin of plants 125
2438	AT1G11250	Ha412HOChr17g0834401	70.545	275	78	1	1	825	1	272	1.36e-131	375	SYP125, ATSYP125	syntaxin of plants 125
2439	AT1G11260	Ha412HOChr08g0330321	68.992	516	157	2	4	1551	3	515	0	660	STP1, ATSTP1	sugar transporter 1
2440	AT1G11260	Ha412HOChr08g0330341	69.052	517	153	3	4	1542	3	516	0	660	STP1, ATSTP1	sugar transporter 1
2441	AT1G11260	Ha412HOChr10g0462421	66.925	517	168	2	1	1545	1	516	0	649	STP1, ATSTP1	sugar transporter 1
2442	AT1G11260	Ha412HOChr02g0076931	67.118	517	166	3	4	1551	3	516	0	649	STP1, ATSTP1	sugar transporter 1
2443	AT1G11260	Ha412HOChr05g0202511	82.376	505	89	0	169	1683	11	515	0	800	STP1, ATSTP1	sugar transporter 1
2444	AT1G11260	Ha412HOChr16g0781061	78.876	516	108	1	59	1606	1	515	0	760	STP1, ATSTP1	sugar transporter 1
2445	AT1G11270	Ha412HOChr15g0719321	36.449	107	58	3	13	321	35	135	5.35e-13	66.2		F-box and associated interaction domains-containing protein
2448	AT1G11290	Ha412HOChr06g0259361	24.725	182	132	3	4	540	338	517	2.65e-14	74.7	CRR22	Pentatricopeptide repeat (PPR) superfamily protein
2449	AT1G11290	Ha412HOChr06g0259361	70.38	368	109	0	4	1107	442	809	0	566	CRR22	Pentatricopeptide repeat (PPR) superfamily protein
2450	AT1G11290	Ha412HOChr06g0259361	33.333	144	95	1	1	432	239	381	7.74e-23	100	CRR22	Pentatricopeptide repeat (PPR) superfamily protein
2451	AT1G11290	Ha412HOChr03g0102961	32.895	304	199	4	22	924	241	542	5.36e-35	140	CRR22	Pentatricopeptide repeat (PPR) superfamily protein
2452	AT1G11290	Ha412HOChr14g0667101	63.857	783	282	1	692	3037	27	809	0	1082	CRR22	Pentatricopeptide repeat (PPR) superfamily protein
2453	AT1G11290	Ha412HOChr03g0102961	34.676	571	370	2	25	1731	141	710	1.59e-113	357	CRR22	Pentatricopeptide repeat (PPR) superfamily protein
2454	AT1G11290	Ha412HOChr06g0259361	26.442	208	144	5	40	654	151	352	3.23e-18	86.7	CRR22	Pentatricopeptide repeat (PPR) superfamily protein
2455	AT1G11290	Ha412HOChr03g0102961	30	330	217	6	412	1383	70	391	5.87e-34	137	CRR22	Pentatricopeptide repeat (PPR) superfamily protein
2456	AT1G11290	Ha412HOChr06g0259381	64.259	789	282	0	301	2667	20	808	0	1098	CRR22	Pentatricopeptide repeat (PPR) superfamily protein
2457	AT1G11300	Ha412HOChr11g0490631	81.25	32	6	0	96	1	1431	1462	2.7e-11	61.2		protein serine/threonine kinases;protein kinases;ATP binding;sugar binding;kinases;carbohydrate binding
2458	AT1G11300	Ha412HOChr15g0719011	39.516	124	63	7	157	507	872	990	2.36e-16	77.4		protein serine/threonine kinases;protein kinases;ATP binding;sugar binding;kinases;carbohydrate binding
2459	AT1G11300	Ha412HOChr14g0684051	44.025	159	73	6	1	444	402	555	1.91e-27	106		protein serine/threonine kinases;protein kinases;ATP binding;sugar binding;kinases;carbohydrate binding
2460	AT1G11300	Ha412HOChr11g0490631	81.25	32	6	0	96	1	601	632	1.54e-11	62		protein serine/threonine kinases;protein kinases;ATP binding;sugar binding;kinases;carbohydrate binding
2461	AT1G11300	Ha412HOChr14g0684051	39.241	158	82	4	1	444	1232	1385	4.08e-24	97.4		protein serine/threonine kinases;protein kinases;ATP binding;sugar binding;kinases;carbohydrate binding
2462	AT1G11300	Ha412HOChr15g0719011	37.398	123	67	5	157	507	42	160	3.31e-18	82.8		protein serine/threonine kinases;protein kinases;ATP binding;sugar binding;kinases;carbohydrate binding
2463	AT1G11310	Ha412HOChr06g0286121	49.52	521	239	8	127	1656	7	514	3.08e-142	426	MLO2, ATMLO2, PMR2	Seven transmembrane MLO family protein
2465	AT1G11320	Ha412HOChr13g0582011	40.749	427	207	10	351	1505	2	424	1.8e-91	287		unknown protein; FUNCTIONS IN: molecular_function unknown; INVOLVED IN: biological_process unknown; LOCATED IN: mitochondrion, plastid; EXPRESSED IN: 7 plant structures; EXPRESSED DURING: C globular stage, F mature embryo stage, petal differentiation and expansion stage, E expanded cotyledon stage, D bilateral stage; Has 46 Blast hits to 46 proteins in 14 species: Archae - 0; Bacteria - 2; Metazo…
2466	AT1G11330	Ha412HOChr04g0157531	47.326	374	159	2	101	1108	456	829	8.33e-103	337		S-locus lectin protein kinase family protein
2468	AT1G11330	Ha412HOChr14g0664241	57.434	343	145	1	85	1110	498	840	8.83e-139	415		S-locus lectin protein kinase family protein
2470	AT1G11330	Ha412HOChr04g0157591	57.988	338	139	1	1530	2543	506	840	3.01e-128	407		S-locus lectin protein kinase family protein
2472	AT1G11330	Ha412HOChr04g0157591	34	150	93	3	387	827	83	229	1.45e-16	84.7		S-locus lectin protein kinase family protein
2474	AT1G11330	Ha412HOChr17g0817821	41.616	817	415	19	197	2548	45	832	0	574		S-locus lectin protein kinase family protein
2476	AT1G11340	Ha412HOChr11g0523991	51.852	162	78	0	487	2	310	471	1.05e-106	192		S-locus lectin protein kinase family protein
2477	AT1G11340	Ha412HOChr10g0464651	48.301	412	210	3	165	1394	84	494	6.27e-141	426		S-locus lectin protein kinase family protein
2478	AT1G11340	Ha412HOChr11g0524101	48.058	412	210	3	75	1304	84	493	2.91e-137	421		S-locus lectin protein kinase family protein
2479	AT1G11340	Ha412HOChr10g0464661	56.183	372	149	4	40	1134	504	868	1.37e-143	432		S-locus lectin protein kinase family protein
2480	AT1G11340	Ha412HOChr11g0523981	52.632	798	354	9	519	2879	84	868	0	864		S-locus lectin protein kinase family protein
2481	AT1G11340	Ha412HOChr11g0524021	50.622	482	207	8	4	1407	437	901	9.44e-158	470		S-locus lectin protein kinase family protein
2482	AT1G11340	Ha412HOChr17g0838371	39.039	853	445	22	224	2668	86	901	3.73e-174	530		S-locus lectin protein kinase family protein
2483	AT1G11340	Ha412HOChr11g0523991	51.456	206	96	3	1094	483	84	287	1.05e-106	214		S-locus lectin protein kinase family protein
2484	AT1G11350	Ha412HOChr01g0023291	39.394	99	57	2	4	291	732	830	3.14e-20	84	CBRLK1, SD1-13, RKS2	S-domain-1 13
2485	AT1G11360	Ha412HOChr17g0833901	75.51	147	32	2	196	627	35	180	3.64e-73	227		Adenine nucleotide alpha hydrolases-like superfamily protein
2489	AT1G11360	Ha412HOChr15g0740951	69.832	179	46	2	104	637	8	179	1.34e-69	218		Adenine nucleotide alpha hydrolases-like superfamily protein
2493	AT1G11360	Ha412HOChr11g0490351	64.563	206	57	3	988	419	37	242	1.83e-75	234		Adenine nucleotide alpha hydrolases-like superfamily protein
2497	AT1G11360	Ha412HOChr15g0721451	67.401	227	62	5	396	1046	18	242	7.08e-75	237		Adenine nucleotide alpha hydrolases-like superfamily protein
2501	AT1G11360	Ha412HOChr11g0490341	64.563	206	57	3	280	849	37	242	1.06e-75	234		Adenine nucleotide alpha hydrolases-like superfamily protein
2505	AT1G11360	Ha412HOChr14g0664561	74.074	135	32	1	91	486	46	180	6.9e-69	211		Adenine nucleotide alpha hydrolases-like superfamily protein
2509	AT1G11380	Ha412HOChr15g0721401	59.524	210	79	4	172	786	46	254	1.64e-80	251		PLAC8 family protein
2510	AT1G11390	Ha412HOChr15g0721261	64.127	630	184	5	191	1972	1	624	0	824		Protein kinase superfamily protein
2511	AT1G11390	Ha412HOChr05g0202311	68.796	548	162	3	407	2041	83	624	0	786		Protein kinase superfamily protein
2512	AT1G11390	Ha412HOChr03g0123091	62.609	575	201	8	613	2322	59	624	0	739		Protein kinase superfamily protein
2513	AT1G11390	Ha412HOChr01g0006601	65.032	632	202	7	439	2301	1	624	0	834		Protein kinase superfamily protein
2514	AT1G11400	Ha412HOChr03g0108691	55.556	198	77	6	173	757	15	204	8.83e-38	134	PYM	partner of Y14-MAGO
2517	AT1G11410	Ha412HOChr11g0524031	46.97	330	170	3	58	1038	19	346	4.42e-110	341		S-locus lectin protein kinase family protein
2518	AT1G11430	Ha412HOChr16g0780631	76.804	194	43	2	472	1047	37	230	1.46e-100	304		plastid developmental protein DAG, putative
2519	AT1G11440	Ha412HOChr01g0023251	43.22	118	54	6	208	537	70	182	9.7e-15	75.1		BEST Arabidopsis thaliana protein match is: glycine-rich protein (TAIR:AT3G29075.1); Has 19337 Blast hits to 8589 proteins in 488 species: Archae - 26; Bacteria - 641; Metazoa - 7852; Fungi - 2167; Plants - 955; Viruses - 616; Other Eukaryotes - 7080 (source: NCBI BLink).
2520	AT1G11475	Ha412HOChr04g0174631	94.366	71	4	0	127	339	1	71	5.89e-42	139	NRPB10, NRPD10, NRPE10	RNA polymerases N / 8 kDa subunit
2521	AT1G11480	Ha412HOChr15g0721571	39.095	619	284	25	212	1942	11	578	7.48e-90	295		eukaryotic translation initiation factor-related
2523	AT1G11480	Ha412HOChr15g0721581	37.54	618	285	22	216	1922	13	578	1.6e-86	283		eukaryotic translation initiation factor-related
2525	AT1G11480	Ha412HOChr15g0721591	46.923	130	55	8	589	224	442	565	1.26e-17	80.5		eukaryotic translation initiation factor-related
2527	AT1G11510	Ha412HOChr01g0030871	52.885	104	43	1	409	720	131	228	1.16e-28	115		DNA-binding storekeeper protein-related transcriptional regulator
2528	AT1G11510	Ha412HOChr05g0201821	39.161	143	77	4	547	957	91	229	2.15e-22	99.4		DNA-binding storekeeper protein-related transcriptional regulator
2529	AT1G11530	Ha412HOChr05g0201761	58.182	110	46	0	302	631	3	112	4.6e-43	144	ATCXXS1, CXXS1	C-terminal cysteine residue is changed to a serine 1
2530	AT1G11545	Ha412HOChr01g0007471	79.021	286	58	1	97	948	19	304	9.3e-180	501	XTH8	xyloglucan endotransglucosylase/hydrolase 8
2531	AT1G11570	Ha412HOChr01g0042831	38.739	111	61	4	657	331	5	110	7.64e-13	63.5	NTL	NTF2-like
2533	AT1G11570	Ha412HOChr01g0007491	70.69	116	31	1	35	373	12	127	6.39e-45	145	NTL	NTF2-like
2535	AT1G11580	Ha412HOChr14g0690871	50.327	153	73	2	145	597	402	553	5.52e-44	154	ATPMEPCRA, PMEPCRA	methylesterase PCR A
2536	AT1G11600	Ha412HOChr16g0779051	65.451	521	165	5	1	1554	1	509	0	681	CYP77B1	cytochrome P450, family 77, subfamily B, polypeptide 1
2537	AT1G11620	Ha412HOChr17g0840591	26.437	348	192	15	269	1219	6	320	8.35e-15	77		F-box and associated interaction domains-containing protein
2538	AT1G11620	Ha412HOChr15g0697251	28.125	192	113	10	58	585	5	187	1.39e-10	60.1		F-box and associated interaction domains-containing protein
2539	AT1G11620	Ha412HOChr09g0414771	27.604	192	114	9	58	585	5	187	1.02e-10	60.5		F-box and associated interaction domains-containing protein
2540	AT1G11620	Ha412HOChr04g0153771	27.835	194	111	10	58	585	5	187	3.48e-10	58.9		F-box and associated interaction domains-containing protein
2541	AT1G11620	Ha412HOChr13g0622261	27.604	192	114	9	58	585	5	187	6.9e-11	60.8		F-box and associated interaction domains-containing protein
2542	AT1G11620	Ha412HOChr14g0662081	28.125	192	113	10	58	585	5	187	1.04e-10	60.1		F-box and associated interaction domains-containing protein
2543	AT1G11620	Ha412HOChr12g0536931	26.275	255	151	10	55	765	5	240	7.08e-14	72.4		F-box and associated interaction domains-containing protein
2544	AT1G11620	Ha412HOChr10g0458231	28.125	192	113	10	58	585	5	187	1.06e-10	60.1		F-box and associated interaction domains-containing protein
2545	AT1G11620	Ha412HOChr01g0000351	28.125	192	113	10	58	585	5	187	1.01e-10	60.1		F-box and associated interaction domains-containing protein
2546	AT1G11650	Ha412HOChr05g0201001	74.74	289	67	4	281	1141	54	338	7.67e-153	444	ATRBP45B, RBP45B	RNA-binding (RRM/RBD/RNP motifs) family protein
2548	AT1G11650	Ha412HOChr01g0007661	73.077	286	71	4	324	1175	57	338	5.46e-146	427	ATRBP45B, RBP45B	RNA-binding (RRM/RBD/RNP motifs) family protein
2550	AT1G11655	Ha412HOChr16g0779291	46.575	73	39	0	31	249	10	82	3.65e-18	73.6		unknown protein; BEST Arabidopsis thaliana protein match is: unknown protein (TAIR:AT4G21902.1); Has 22 Blast hits to 22 proteins in 6 species: Archae - 0; Bacteria - 0; Metazoa - 0; Fungi - 0; Plants - 22; Viruses - 0; Other Eukaryotes - 0 (source: NCBI BLink).
2551	AT1G11660	Ha412HOChr15g0702141	65.896	173	59	0	1	519	198	370	5.44e-74	242		heat shock protein 70 (Hsp 70) family protein
2552	AT1G11660	Ha412HOChr15g0702481	54.429	700	283	5	132	2126	1	699	0	689		heat shock protein 70 (Hsp 70) family protein
2553	AT1G11660	Ha412HOChr09g0386441	44.804	741	309	10	181	2106	1	740	0	567		heat shock protein 70 (Hsp 70) family protein
2554	AT1G11660	Ha412HOChr16g0779311	59.008	766	302	8	155	2425	1	763	0	897		heat shock protein 70 (Hsp 70) family protein
2555	AT1G11660	Ha412HOChr05g0200991	52.029	690	268	10	1	1887	1	688	0	660		heat shock protein 70 (Hsp 70) family protein
2556	AT1G11660	Ha412HOChr15g0702141	33.333	183	71	2	562	957	461	643	7.33e-20	90.5		heat shock protein 70 (Hsp 70) family protein
2557	AT1G11680	Ha412HOChr17g0814381	84.296	433	67	1	166	1461	37	469	0	780	CYP51G1, EMB1738, CYP51A2, CYP51	CYTOCHROME P450 51G1
2558	AT1G11680	Ha412HOChr06g0261731	82.132	319	57	0	2233	1277	151	469	0	566	CYP51G1, EMB1738, CYP51A2, CYP51	CYTOCHROME P450 51G1
2559	AT1G11680	Ha412HOChr06g0261741	84.101	434	68	1	241	1539	36	469	0	780	CYP51G1, EMB1738, CYP51A2, CYP51	CYTOCHROME P450 51G1
2560	AT1G11680	Ha412HOChr06g0261731	84.553	123	18	1	2580	2215	36	158	0	218	CYP51G1, EMB1738, CYP51A2, CYP51	CYTOCHROME P450 51G1
2561	AT1G11700	Ha412HOChr05g0200961	49.275	207	80	9	64	627	1	201	1.53e-37	132		Protein of unknown function, DUF584
2562	AT1G11710	Ha412HOChr05g0200871	46.707	668	331	12	1	1974	1	653	0	574		Pentatricopeptide repeat (PPR) superfamily protein
2563	AT1G11720	Ha412HOChr01g0007711	72.24	915	247	3	1120	3846	179	1092	0	1347	SS3	starch synthase 3
2564	AT1G11720	Ha412HOChr01g0007711	72.24	915	247	3	1120	3846	179	1092	0	1347	ATSS3, SS3	starch synthase 3
2565	AT1G11720	Ha412HOChr01g0007711	25.077	323	209	9	1606	2499	168	482	1.46e-13	76.3	SS3	starch synthase 3
2566	AT1G11720	Ha412HOChr01g0007711	25.077	323	209	9	1606	2499	168	482	1.46e-13	76.3	ATSS3, SS3	starch synthase 3
2567	AT1G11750	Ha412HOChr12g0561731	57.937	126	30	2	37	348	58	182	5.95e-37	126	CLPP6	CLP protease proteolytic subunit 6
2568	AT1G11750	Ha412HOChr12g0561731	57.937	126	30	2	37	348	58	182	5.95e-37	126	CLPP6, NCLPP1, NCLPP6	CLP protease proteolytic subunit 6
2569	AT1G11750	Ha412HOChr10g0465991	70.968	279	62	6	145	948	1	271	4.98e-124	362	CLPP6	CLP protease proteolytic subunit 6
2570	AT1G11750	Ha412HOChr10g0465991	70.968	279	62	6	145	948	1	271	4.98e-124	362	CLPP6, NCLPP1, NCLPP6	CLP protease proteolytic subunit 6
2571	AT1G11755	Ha412HOChr14g0665161	38.991	218	87	5	67	585	37	253	5.85e-43	144	LEW1	Undecaprenyl pyrophosphate synthetase family protein
2572	AT1G11755	Ha412HOChr10g0466041	47.541	244	115	4	369	1070	14	254	2.62e-73	234	LEW1	Undecaprenyl pyrophosphate synthetase family protein
2573	AT1G11760	Ha412HOChr07g0294041	64.286	154	44	4	144	581	1	151	7.79e-59	182	MED32	MED32; Has 41 Blast hits to 40 proteins in 14 species: Archae - 0; Bacteria - 0; Metazoa - 0; Fungi - 0; Plants - 41; Viruses - 0; Other Eukaryotes - 0 (source: NCBI BLink).
2574	AT1G11770	Ha412HOChr08g0333331	52.529	514	233	7	301	1824	25	533	0	528		FAD-binding Berberine family protein
2575	AT1G11770	Ha412HOChr08g0333371	58.414	517	201	6	85	1608	25	536	0	591		FAD-binding Berberine family protein
2576	AT1G11770	Ha412HOChr12g0547791	57.471	522	204	7	77	1636	25	530	0	573		FAD-binding Berberine family protein
2577	AT1G11770	Ha412HOChr12g0547811	56.615	514	216	5	157	1689	25	534	0	551		FAD-binding Berberine family protein
2578	AT1G11780	Ha412HOChr08g0328671	66.298	362	102	4	151	1227	1	345	4.27e-159	454		oxidoreductase, 2OG-Fe(II) oxygenase family protein
2579	AT1G11790	Ha412HOChr05g0216951	78	50	10	1	3	149	298	347	2.77e-18	79.7	ADT1	arogenate dehydratase 1
2581	AT1G11790	Ha412HOChr01g0007741	66.748	409	113	6	311	1528	1	389	0	545	ADT1	arogenate dehydratase 1
2583	AT1G11800	Ha412HOChr05g0200761	58.689	305	117	5	17	913	138	439	2.55e-121	355		endonuclease/exonuclease/phosphatase family protein
2584	AT1G11800	Ha412HOChr15g0702271	53.483	445	170	9	95	1384	11	433	2.78e-149	435		endonuclease/exonuclease/phosphatase family protein
2585	AT1G11820	Ha412HOChr05g0200771	79.565	460	94	0	311	1690	33	492	0	798		O-Glycosyl hydrolases family 17 protein
2587	AT1G11840	Ha412HOChr02g0074431	47.368	57	29	1	268	435	6	62	8.8e-10	55.5	ATGLX1, GLX1	glyoxalase I homolog
2589	AT1G11840	Ha412HOChr02g0074431	47.368	57	29	1	268	435	6	62	8.8e-10	55.5	GLX1	glyoxalase I homolog
2593	AT1G11840	Ha412HOChr05g0200791	80.357	280	55	0	239	1078	43	322	7.56e-169	478	ATGLX1, GLX1	glyoxalase I homolog
2595	AT1G11840	Ha412HOChr05g0200791	80.357	280	55	0	239	1078	43	322	7.56e-169	478	GLX1	glyoxalase I homolog
2599	AT1G11840	Ha412HOChr02g0074431	65.132	152	46	2	1	435	41	192	5.92e-66	201	ATGLX1, GLX1	glyoxalase I homolog
2601	AT1G11840	Ha412HOChr02g0074431	65.132	152	46	2	1	435	41	192	5.92e-66	201	GLX1	glyoxalase I homolog
2605	AT1G11860	Ha412HOChr15g0702081	87.961	407	48	1	217	1434	1	407	0	735		Glycine cleavage T-protein family
2608	AT1G11860	Ha412HOChr05g0200711	40.708	113	28	5	311	66	228	332	8.1e-10	54.7		Glycine cleavage T-protein family
2611	AT1G11870	Ha412HOChr09g0390111	70.76	513	130	7	99	1592	3	510	0	721	ATSRS, SRS	Seryl-tRNA synthetase
2613	AT1G11870	Ha412HOChr09g0390111	70.76	513	130	7	99	1592	3	510	0	721	ATSRS, OVA7, SRS	Seryl-tRNA synthetase
2614	AT1G11880	Ha412HOChr07g0313721	70.126	318	94	1	163	1116	40	356	5.27e-152	441		transferases, transferring hexosyl groups
2615	AT1G11880	Ha412HOChr07g0313731	59.821	112	37	3	53	379	383	489	1.89e-34	128		transferases, transferring hexosyl groups
2616	AT1G11890	Ha412HOChr10g0470931	89.908	218	22	0	258	911	1	218	1.73e-147	417	SEC22, ATSEC22	Synaptobrevin family protein
2617	AT1G11890	Ha412HOChr04g0145621	87.615	218	27	0	169	822	1	218	3.62e-144	407	SEC22, ATSEC22	Synaptobrevin family protein
2618	AT1G11900	Ha412HOChr05g0217381	37.453	267	162	4	520	1308	98	363	5.3e-60	200		Tetratricopeptide repeat (TPR)-like superfamily protein
2619	AT1G11910	Ha412HOChr16g0779571	58.032	498	189	8	109	1584	22	505	0	590	APA1, ATAPA1	aspartic proteinase A1
2620	AT1G11910	Ha412HOChr03g0114891	72.99	485	128	1	273	1727	21	502	0	743	APA1, ATAPA1	aspartic proteinase A1
2621	AT1G11910	Ha412HOChr04g0146931	70	40	12	0	433	552	222	261	7.55e-11	61.6	APA1, ATAPA1	aspartic proteinase A1
2622	AT1G11910	Ha412HOChr16g0757991	69.405	487	146	2	262	1719	21	505	0	687	APA1, ATAPA1	aspartic proteinase A1
2623	AT1G11910	Ha412HOChr04g0169021	62.651	498	173	4	102	1583	18	506	0	628	APA1, ATAPA1	aspartic proteinase A1
2624	AT1G11910	Ha412HOChr17g0814291	72.603	73	19	1	402	617	74	146	3.61e-19	89	APA1, ATAPA1	aspartic proteinase A1
2625	AT1G11910	Ha412HOChr04g0197801	71.37	489	134	3	184	1644	21	505	0	712	APA1, ATAPA1	aspartic proteinase A1
2626	AT1G11910	Ha412HOChr17g0841291	53.521	497	216	4	122	1606	23	506	0	553	APA1, ATAPA1	aspartic proteinase A1
2627	AT1G11915	Ha412HOChr16g0779591	61.162	327	121	4	18	980	1	327	2.57e-135	390		unknown protein; FUNCTIONS IN: molecular_function unknown; INVOLVED IN: biological_process unknown; LOCATED IN: endomembrane system; EXPRESSED IN: root; BEST Arabidopsis thaliana protein match is: unknown protein (TAIR:AT3G17350.1); Has 261 Blast hits to 261 proteins in 13 species: Archae - 0; Bacteria - 0; Metazoa - 0; Fungi - 0; Plants - 261; Viruses - 0; Other Eukaryotes - 0 (source: NCBI BLin…
2628	AT1G11920	Ha412HOChr01g0007911	67.347	392	116	4	43	1206	1	384	1.18e-171	488		Pectin lyase-like superfamily protein
2629	AT1G11920	Ha412HOChr17g0821221	51.323	378	169	5	347	1453	13	384	1.92e-122	365		Pectin lyase-like superfamily protein
2630	AT1G11925	Ha412HOChr10g0475091	44.706	85	47	0	28	282	53	137	9.12e-16	69.3		Stigma-specific Stig1 family protein
2631	AT1G11925	Ha412HOChr10g0475091	41.818	55	28	1	133	285	56	110	2.1e-12	45.1		Stigma-specific Stig1 family protein
2632	AT1G11925	Ha412HOChr15g0701891	51.02	49	24	0	149	3	84	132	8.84e-10	53.5		Stigma-specific Stig1 family protein
2633	AT1G11925	Ha412HOChr10g0475091	73.077	26	7	0	288	365	115	140	2.1e-12	43.1		Stigma-specific Stig1 family protein
2634	AT1G11925	Ha412HOChr15g0701951	46.429	112	57	1	55	390	27	135	7.64e-28	100		Stigma-specific Stig1 family protein
2635	AT1G11925	Ha412HOChr15g0701761	47.727	88	42	1	241	492	53	140	3.89e-20	81.3		Stigma-specific Stig1 family protein
2636	AT1G11925	Ha412HOChr15g0701841	56.667	90	39	0	142	411	51	140	5.43e-31	108		Stigma-specific Stig1 family protein
2637	AT1G11925	Ha412HOChr15g0701901	59.524	84	34	0	157	408	57	140	2.54e-30	106		Stigma-specific Stig1 family protein
2638	AT1G11925	Ha412HOChr15g0701831	55.556	90	40	0	139	408	51	140	1.31e-31	110		Stigma-specific Stig1 family protein
2639	AT1G11925	Ha412HOChr15g0701891	43.548	62	35	0	249	64	51	112	8.87e-11	56.2		Stigma-specific Stig1 family protein
2640	AT1G11930	Ha412HOChr09g0402741	72.973	37	10	0	704	814	196	232	8.99e-10	60.5		Predicted pyridoxal phosphate-dependent enzyme, YBL036C type
2642	AT1G11930	Ha412HOChr01g0007981	79.681	251	49	1	44	796	7	255	9.21e-149	420		Predicted pyridoxal phosphate-dependent enzyme, YBL036C type
2644	AT1G11940	Ha412HOChr05g0200641	59.143	350	132	3	255	1274	31	379	1.45e-139	409		Core-2/I-branching beta-1,6-N-acetylglucosaminyltransferase family protein
2645	AT1G11950	Ha412HOChr12g0540621	76.19	21	5	0	1867	1929	650	670	2.31e-57	39.7		Transcription factor jumonji (jmjC) domain-containing protein
2646	AT1G11950	Ha412HOChr11g0533331	41.022	685	308	11	152	1936	193	871	3.01e-160	491		Transcription factor jumonji (jmjC) domain-containing protein
2647	AT1G11950	Ha412HOChr12g0540621	38.108	370	200	12	839	1873	287	652	2.31e-57	202		Transcription factor jumonji (jmjC) domain-containing protein
2648	AT1G11950	Ha412HOChr11g0533311	56.25	128	44	1	1	384	756	871	3.96e-43	161		Transcription factor jumonji (jmjC) domain-containing protein
2649	AT1G11950	Ha412HOChr02g0052911	33.75	160	90	2	572	1003	273	432	7.76e-23	101		Transcription factor jumonji (jmjC) domain-containing protein
2650	AT1G11950	Ha412HOChr12g0541241	38.75	160	83	6	103	537	431	590	1.5e-21	91.3		Transcription factor jumonji (jmjC) domain-containing protein
2651	AT1G11950	Ha412HOChr11g0512911	55.08	748	268	8	1466	3688	184	870	0	798		Transcription factor jumonji (jmjC) domain-containing protein
2652	AT1G11950	Ha412HOChr17g0844091	62.5	96	36	0	4044	4331	482	577	7.78e-32	132		Transcription factor jumonji (jmjC) domain-containing protein
2653	AT1G11950	Ha412HOChr05g0202301	35.897	117	56	2	303	7	325	440	4.85e-18	79		Transcription factor jumonji (jmjC) domain-containing protein
2654	AT1G11950	Ha412HOChr14g0653011	44.522	712	352	17	3684	5771	189	873	0	598		Transcription factor jumonji (jmjC) domain-containing protein
2655	AT1G11950	Ha412HOChr11g0533321	36.777	484	261	10	46	1368	270	751	1.3e-83	275		Transcription factor jumonji (jmjC) domain-containing protein
2656	AT1G11950	Ha412HOChr14g0653011	43.983	698	356	12	684	2717	189	871	0	584		Transcription factor jumonji (jmjC) domain-containing protein
2657	AT1G12000	Ha412HOChr04g0170561	74.818	548	131	2	37	1680	26	566	0	810		Phosphofructokinase family protein
2658	AT1G12000	Ha412HOChr01g0008111	81.934	548	97	2	133	1773	20	566	0	902		Phosphofructokinase family protein
2659	AT1G12000	Ha412HOChr17g0839711	81.228	570	97	5	316	2007	1	566	0	913		Phosphofructokinase family protein
2660	AT1G12000	Ha412HOChr16g0779661	81.019	569	100	5	142	1833	1	566	0	911		Phosphofructokinase family protein
2661	AT1G12020	Ha412HOChr15g0701431	39.604	202	83	5	88	576	24	225	5.6e-33	117		unknown protein; BEST Arabidopsis thaliana protein match is: unknown protein (TAIR:AT1G62422.1); Has 89 Blast hits to 88 proteins in 16 species: Archae - 0; Bacteria - 0; Metazoa - 0; Fungi - 0; Plants - 87; Viruses - 0; Other Eukaryotes - 2 (source: NCBI BLink).
2662	AT1G12030	Ha412HOChr10g0464501	45.304	181	89	4	417	953	109	281	1.43e-44	155		Protein of unknown function (DUF506)
2663	AT1G12030	Ha412HOChr10g0464511	43.902	164	82	4	628	143	126	281	9.66e-37	134		Protein of unknown function (DUF506)
2664	AT1G12050	Ha412HOChr06g0269361	81.538	65	12	0	202	8	330	394	2.86e-34	120		fumarylacetoacetase, putative
2665	AT1G12050	Ha412HOChr06g0269351	77.381	420	93	1	187	1446	4	421	0	688		fumarylacetoacetase, putative
2666	AT1G12060	Ha412HOChr16g0780171	47.849	186	68	6	127	615	32	211	7.1e-45	152	ATBAG5, BAG5	BCL-2-associated athanogene 5
2667	AT1G12060	Ha412HOChr14g0676191	44.954	109	57	1	136	453	40	148	2.25e-20	88.2	ATBAG5, BAG5	BCL-2-associated athanogene 5
2668	AT1G12060	Ha412HOChr14g0676171	47.475	99	52	0	169	465	52	150	8.86e-22	91.7	ATBAG5, BAG5	BCL-2-associated athanogene 5
2669	AT1G12060	Ha412HOChr13g0633021	37.5	104	62	2	1889	2197	53	154	4.76e-11	63.9	ATBAG5, BAG5	BCL-2-associated athanogene 5
2670	AT1G12060	Ha412HOChr12g0544501	39.695	131	71	2	86	460	22	150	2.34e-17	80.1	ATBAG5, BAG5	BCL-2-associated athanogene 5
2671	AT1G12064	Ha412HOChr15g0701351	50.746	67	33	0	88	288	43	109	1.39e-20	79.3		unknown protein; LOCATED IN: endomembrane system; Has 35333 Blast hits to 34131 proteins in 2444 species: Archae - 798; Bacteria - 22429; Metazoa - 974; Fungi - 991; Plants - 531; Viruses - 0; Other Eukaryotes - 9610 (source: NCBI BLink).
2672	AT1G12110	Ha412HOChr06g0259901	47.009	117	32	3	1	273	434	546	1.04e-14	67.8	NRT1.1, CHL1-1, NRT1, B-1, ATNRT1, CHL1	nitrate transporter 1.1
2673	AT1G12110	Ha412HOChr17g0826681	64.786	585	199	4	162	1910	4	583	0	695	NRT1.1, CHL1-1, NRT1, B-1, ATNRT1, CHL1	nitrate transporter 1.1
2674	AT1G12110	Ha412HOChr13g0594121	64.489	597	201	7	243	2021	1	590	0	653	NRT1.1, CHL1-1, NRT1, B-1, ATNRT1, CHL1	nitrate transporter 1.1
2675	AT1G12110	Ha412HOChr06g0245811	62.253	506	181	5	30	1532	83	583	0	558	NRT1.1, CHL1-1, NRT1, B-1, ATNRT1, CHL1	nitrate transporter 1.1
2676	AT1G12110	Ha412HOChr13g0610041	62.393	117	39	2	1	348	434	546	1.17e-30	114	NRT1.1, CHL1-1, NRT1, B-1, ATNRT1, CHL1	nitrate transporter 1.1
2677	AT1G12110	Ha412HOChr02g0077881	63.378	598	205	7	161	1936	1	590	0	673	NRT1.1, CHL1-1, NRT1, B-1, ATNRT1, CHL1	nitrate transporter 1.1
2678	AT1G12120	Ha412HOChr13g0593911	38.15	173	96	4	998	1492	311	480	3.64e-20	93.6		Plant protein of unknown function (DUF863)
2679	AT1G12140	Ha412HOChr17g0835141	49.206	63	29	2	464	285	196	258	1.68e-75	57	FMO GS-OX5	flavin-monooxygenase glucosinolate S-oxygenase 5
2681	AT1G12140	Ha412HOChr17g0835141	55.618	178	74	2	972	451	3	179	1.68e-75	163	FMO GS-OX5	flavin-monooxygenase glucosinolate S-oxygenase 5
2683	AT1G12140	Ha412HOChr04g0192571	51.724	377	173	5	217	1329	27	400	7.6e-129	385	FMO GS-OX5	flavin-monooxygenase glucosinolate S-oxygenase 5
2685	AT1G12140	Ha412HOChr04g0192601	47.768	448	204	9	44	1336	4	438	1.82e-137	404	FMO GS-OX5	flavin-monooxygenase glucosinolate S-oxygenase 5
2687	AT1G12140	Ha412HOChr17g0835131	51.74	431	198	7	182	1453	3	430	1.55e-138	409	FMO GS-OX5	flavin-monooxygenase glucosinolate S-oxygenase 5
2689	AT1G12140	Ha412HOChr17g0835141	64.789	71	24	1	216	4	258	327	1.68e-75	102	FMO GS-OX5	flavin-monooxygenase glucosinolate S-oxygenase 5
2691	AT1G12150	Ha412HOChr16g0778641	38.922	334	198	2	276	1271	12	341	1.89e-47	176		Plant protein of unknown function (DUF827)
2692	AT1G12150	Ha412HOChr15g0701141	34.904	573	318	15	199	1845	1	542	4.95e-65	224		Plant protein of unknown function (DUF827)
2693	AT1G12150	Ha412HOChr17g0839431	37.5	328	200	2	326	1306	18	341	3.82e-34	137		Plant protein of unknown function (DUF827)
2694	AT1G12170	Ha412HOChr12g0576721	29.63	189	119	5	13	567	6	184	2.61e-12	68.2		F-box family protein
2695	AT1G12170	Ha412HOChr07g0288051	23.273	275	158	10	14	787	6	244	1.25e-12	69.3		F-box family protein
2696	AT1G12170	Ha412HOChr12g0576621	26.518	313	192	12	13	906	6	295	8.78e-14	72.4		F-box family protein
2697	AT1G12170	Ha412HOChr12g0576601	27.899	276	167	12	13	831	6	252	5.66e-13	70.5		F-box family protein
2698	AT1G12170	Ha412HOChr07g0288641	23.684	266	168	9	13	786	6	244	5.37e-12	66.6		F-box family protein
2699	AT1G12200	Ha412HOChr17g0835081	51.124	178	85	2	19	549	211	387	7.79e-54	189		Flavin-binding monooxygenase family protein
2700	AT1G12220	Ha412HOChr08g0357841	29.701	468	265	9	184	1434	140	594	1.01e-45	171	RPS5	Disease resistance protein (CC-NBS-LRR class) family
2702	AT1G12230	Ha412HOChr03g0138931	69.388	392	113	3	176	1330	14	405	0	532		Aldolase superfamily protein
2704	AT1G12240	Ha412HOChr15g0743981	56.273	542	221	5	338	1930	117	653	0	640	ATBETAFRUCT4, VAC-INV	Glycosyl hydrolases family 32 protein
2705	AT1G12240	Ha412HOChr17g0826901	62.273	660	223	9	11	1942	1	650	0	815	ATBETAFRUCT4, VAC-INV	Glycosyl hydrolases family 32 protein
2706	AT1G12240	Ha412HOChr03g0138921	60.513	585	211	5	250	1947	62	645	0	733	ATBETAFRUCT4, VAC-INV	Glycosyl hydrolases family 32 protein
2707	AT1G12250	Ha412HOChr02g0078071	85.641	195	28	0	413	997	12	206	1.58e-106	314		Pentapeptide repeat-containing protein
2709	AT1G12260	Ha412HOChr13g0622881	52.25	400	135	10	61	1107	1	395	9.32e-130	377	VND4, EMB2749, ANAC007, NAC007	NAC 007
2710	AT1G12260	Ha412HOChr02g0078091	77.778	162	29	1	367	852	1	155	7.01e-90	272	VND4, EMB2749, ANAC007, NAC007	NAC 007
2711	AT1G12260	Ha412HOChr13g0593791	45.595	454	120	14	145	1302	1	395	2.41e-113	338	VND4, EMB2749, ANAC007, NAC007	NAC 007
2712	AT1G12260	Ha412HOChr16g0773791	49.034	414	148	11	318	1427	1	395	1.98e-94	293	VND4, EMB2749, ANAC007, NAC007	NAC 007
2713	AT1G12260	Ha412HOChr07g0325021	49.005	402	120	11	251	1222	1	395	6.41e-115	341	VND4, EMB2749, ANAC007, NAC007	NAC 007
2714	AT1G12260	Ha412HOChr14g0690541	50.877	399	130	13	208	1218	1	395	9.55e-112	336	VND4, EMB2749, ANAC007, NAC007	NAC 007
2715	AT1G12260	Ha412HOChr03g0138891	36.759	253	106	9	760	161	144	395	2.18e-25	105	VND4, EMB2749, ANAC007, NAC007	NAC 007
2716	AT1G12260	Ha412HOChr03g0138881	54.545	396	126	9	1	1029	1	395	7.06e-131	379	VND4, EMB2749, ANAC007, NAC007	NAC 007
2717	AT1G12300	Ha412HOChr13g0627121	32.955	88	59	0	7	270	415	502	1.3e-10	58.2		Tetratricopeptide repeat (TPR)-like superfamily protein
2718	AT1G12300	Ha412HOChr07g0323811	38.602	601	328	3	31	1731	44	637	6.17e-136	431		Tetratricopeptide repeat (TPR)-like superfamily protein
2719	AT1G12300	Ha412HOChr13g0627121	37.5	120	74	1	1	357	518	637	2.76e-18	80.1		Tetratricopeptide repeat (TPR)-like superfamily protein
2720	AT1G12300	Ha412HOChr07g0323671	38.173	613	335	4	1	1728	32	637	2.45e-144	431		Tetratricopeptide repeat (TPR)-like superfamily protein
2721	AT1G12310	Ha412HOChr05g0218631	86.62	142	19	0	190	615	7	148	8.12e-88	258		Calcium-binding EF-hand family protein
2722	AT1G12310	Ha412HOChr08g0346981	82.432	148	25	1	141	581	1	148	5.13e-85	253		Calcium-binding EF-hand family protein
2723	AT1G12310	Ha412HOChr06g0264201	69.291	127	31	3	1	363	1	125	2.29e-56	172		Calcium-binding EF-hand family protein
2724	AT1G12330	Ha412HOChr06g0246051	55.87	460	150	11	264	1538	30	471	4.3e-156	456		unknown protein; INVOLVED IN: biological_process unknown; LOCATED IN: chloroplast; EXPRESSED IN: 21 plant structures; EXPRESSED DURING: 12 growth stages; BEST Arabidopsis thaliana protein match is: unknown protein (TAIR:AT5G12900.1); Has 249 Blast hits to 249 proteins in 27 species: Archae - 0; Bacteria - 0; Metazoa - 7; Fungi - 14; Plants - 217; Viruses - 0; Other Eukaryotes - 11 (source: NCBI B…
2725	AT1G12330	Ha412HOChr17g0827501	59.951	412	143	9	443	1642	71	472	2.01e-134	403		unknown protein; INVOLVED IN: biological_process unknown; LOCATED IN: chloroplast; EXPRESSED IN: 21 plant structures; EXPRESSED DURING: 12 growth stages; BEST Arabidopsis thaliana protein match is: unknown protein (TAIR:AT5G12900.1); Has 249 Blast hits to 249 proteins in 27 species: Archae - 0; Bacteria - 0; Metazoa - 7; Fungi - 14; Plants - 217; Viruses - 0; Other Eukaryotes - 11 (source: NCBI B…
2726	AT1G12350	Ha412HOChr01g0001371	64.557	316	108	2	249	1190	1	314	4.46e-139	404	ATCOAB, COAB	4-phospho-panto-thenoylcysteine synthetase
2727	AT1G12350	Ha412HOChr05g0243781	64.873	316	107	2	311	1252	1	314	2.49e-140	408	ATCOAB, COAB	4-phospho-panto-thenoylcysteine synthetase
2728	AT1G12350	Ha412HOChr01g0001381	63.981	211	74	1	13	639	98	308	1.12e-85	261	ATCOAB, COAB	4-phospho-panto-thenoylcysteine synthetase
2729	AT1G12360	Ha412HOChr07g0291031	66.719	640	197	7	191	2065	16	654	0	871	KEU	Sec1/munc18-like (SM) proteins superfamily
2730	AT1G12360	Ha412HOChr02g0076381	64.947	659	219	9	157	2109	12	666	0	843	KEU	Sec1/munc18-like (SM) proteins superfamily
2731	AT1G12360	Ha412HOChr17g0827541	71.516	653	177	5	227	2164	15	665	0	955	KEU	Sec1/munc18-like (SM) proteins superfamily
2732	AT1G12360	Ha412HOChr06g0246061	73.323	656	171	4	201	2162	12	665	0	977	KEU	Sec1/munc18-like (SM) proteins superfamily
2733	AT1G12370	Ha412HOChr10g0464391	75.641	78	18	1	1	234	27	103	1.47e-31	124	PHR1, UVR2	photolyase 1
2735	AT1G12370	Ha412HOChr07g0291011	66.528	481	152	5	35	1459	1	478	0	663	PHR1, UVR2	photolyase 1
2737	AT1G12370	Ha412HOChr07g0291021	74.145	468	114	4	269	1657	1	466	0	736	PHR1, UVR2	photolyase 1
2739	AT1G12380	Ha412HOChr13g0622451	56.51	768	290	12	139	2352	39	792	0	842		unknown protein; BEST Arabidopsis thaliana protein match is: unknown protein (TAIR:AT1G62870.1); Has 173 Blast hits to 170 proteins in 34 species: Archae - 0; Bacteria - 4; Metazoa - 25; Fungi - 8; Plants - 123; Viruses - 7; Other Eukaryotes - 6 (source: NCBI BLink).
[truncated: 43,361 more rows]
