# Supplementary material for: Multiple light signaling pathways control solar tracking in sunflowers
Source: PLoS Biol. 2023 Oct 31;21(10):e3002344. doi: 10.1371/journal.pbio.3002344 (PMC10617704; doi:10.1371/journal.pbio.3002344)
Supplement: S12 Data — (XLSX) [file pbio.3002344.s024.xlsx]

## Sheet: SupData.12
Gene ID	common name	Forward	Reverse
Ha412HOChr10g0435441	IAA4-like	AGCCAAGGCACAAATAGTGG	ATACATCCCGGAACCCATCT
Ha412HOChr07g0303111	SAUR12-like	ACCCAACCGACGTCCCTAGA	TCGGCCCGTTGTAGTAAGCT
Ha412HOChr01g0004341	IAA4-like	CCAGCCGGAGATCATAAAGA	TCCGATTCGGTTTTCTTCAC
Ha412HOChr01g0035481	PIN7-like	GCTGGGCTTTGACTTCTTGC	CCTAGGCCTGCATCTGAGAG
Ha412HOChr02g0079361	PHYB-like	ATTCGCCATTACATGGTGGT	TCCTAACCCGTCTTTGGTTG
Ha412HOChr13g0623611	HB2-like	GCAGGTGGAAGTTTGGTTTC	ACGAAGGGCACATAGTGAGG
Ha412HOChr02g0064141	BIM1-like	GAACTCTGGTGTGGACTTGTCA	TTCGGTCCGTCTTAAACCTC
Ha412HOChr04g0179931	KAT1-like	AATACGCCTCAACCGTTCAC	CAACCCTCCATGTCCAAAAC
Ha412HOChr15g0726161	EIN3-like	CACCACAACAGCTGCCATAG	CCCCATGGATCACAGTAACC
Ha412HOChr01g0047431	EBF1-like	CCAATGCTGCAACTGAGAAA	TCAATCTTAGCGGCTGTGTG
Ha412HOChr12g0580251	NPY8-like	AGCGAAACTCGTTGATGGAT	GCGCTTCCTTTCAGTCTTGT
Ha412HOChr06g0274091	UBQ	TGACGGTCCCTTGATAAGTGC	GGAGGTGCAGAGGGAGAAAG
Ha412HOChr11g0495951	EF	ATCTGGTGTTTTGGGCCTGA	TGGATGGCATCAGCATGGAG
