# Supplementary material for: Multiple light signaling pathways control solar tracking in sunflowers
Source: PLoS Biol. 2023 Oct 31;21(10):e3002344. doi: 10.1371/journal.pbio.3002344 (PMC10617704; doi:10.1371/journal.pbio.3002344)
Supplement: S13 Data — Angles of plant undergoing phototropism or heliotropism; data are plotted in Figs 1B, 1C, 2B, 4A and 4J. (XLSX) [file pbio.3002344.s025.xlsx]

## Sheet: read.me
S13_Data	Data were used to plot figures 1B, 1C, 2B, 4A, and 4J
Stem angle measurements for plants undergoing phototropism or heliotropism

## Sheet: Fig1B
ZT	plant 1	plant 2	plant 3
4	0	0	0
4.5	3.014	0.516	-0.481
5	5.27	0.912	-0.407
5.5	7.508	2.565	0.613
6	9.352	5.372	2.668
6.5	11.335	5.933	3.897
7	13.004	6.94	4.916
7.5	15.044	8.152	5.732
8	16.55	9.22	6.947
8.5	18.737	10.628	8.163
9	19.658	11.437	9.327
9.5	21.03	12.324	10.964
10	22.394	12.814	12.361
10.5	23.162	13.837	13.444
11	23.672	15.62	15
11.5	24.143	17.247	16.256
12	24.789	18.112	17.708
12.5	25.412	19.015	18.891
13	25.829	19.468	19.268
13.5	26.075	19.141	19.867
14	26.232	19.067	20.035
14.5	24.704	18.667	19.886
15	24.108	18.139	19.33
15.5	23.049	17.598	18.617
16	22.47	17.085	18.394
16.5	22.641	16.801	17.817
17	22.641	16.801	17.322
17.5	22.944	16.801	16.808
18	23.408	17.45	16.932
18.5	23.864	17.97	17.668
19	24.296	18.199	18.813
19.5	24.836	18.519	19.914
20	25.412	18.546	20.658

## Sheet: Fig1C
ZT	ZT0-1	ZT0-2	ZT0-3	ZT0-4	ZT0-5	ZT0-6	ZT0-7	ZT3-1	ZT3-2	ZT3-3	ZT3-4	ZT3-5	ZT3-6	ZT3-7	ZT3-8	ZT3-9	ZT6-1	ZT6-2	ZT6-3	ZT6-4	ZT6-5	ZT6-6	ZT6-7	ZT6-8	ZT9-1	ZT9-2	ZT9-3	ZT9-4	ZT9-5	ZT9-6	ZT12-1	ZT12-2	ZT12-3	ZT12-4	ZT12-5	ZT12-6	ZT12-7	ZT12-8	ZT12-9	ZT16-1	ZT16-2	ZT16-3	ZT16-4	ZT16-5	ZT16-6	ZT16-7	ZT16-8	ZT16-9
0	0	0	0	0	0	0	0
0.5	0	0.307	0.257	-1.126	-0.307	-0.154	-1.487
1	0.956	2.158	0.731	1.325	3.061	3.881	-0.961
1.5	2.252	5.434	2.314	3.162	6.647	6.837	0.316
2	1.981	8.036	4.316	6.164	12.233	10.967	2.904
2.5	4.357	10.355	5.017	8.067	17.48	15.698	5.448
3	6.844	14.703	6.069	9.615	22.514	18.261	11.71	0	0	0	0	0	0	0	0	0
3.5	10.867	17.409	8.885	11.201	26.631	23.744	16.062	0.378	-0.721	-1.955	0	-0.092	0	-0.085	0.689	0.573
4	15.283	21.107	12.862	12.533	29.04	27.355	20.305	1.261	-0.678	-0.891	0.912	-0.47	2.189	2.94	3.916	2.835
4.5	21.131	24.811	18.126	14.558	32.384	32.109	26.576	2.673	0.815	0.797	1.549	1.185	4.892	6.868	6.859	3.585
5	24.355	28.995	24.293	19.719	35.258	35.019	31.843	2.673	3.418	4.525	3.085	4.034	8.242	10.361	11.209	7.006
5.5	27.371	33.435	29.592	27.034	38.313	37.924	35.531	2.863	5.459	9.12	5.284	7.062	13.481	12.748	13.887	11.182
6	29.936	35.282	33.647	34.237	41.418	39.232	40.795	7.46	7.982	11.572	7.721	11.752	17.495	17.597	17.473	13.302	0	0	0	0	0	0	0	0
6.5	33.374	37.677	35.268	38.054	42.018	41.391	43.592	12.179	10.752	14.942	12.068	17.115	21.618	19.981	19.851	17.245	-1.076	-0.944	1.09	1.682	0.558	2.835	-0.276	1.682
7	35.622	39.087	37.614	40.22	43.165	43.07	46.034	18.326	15.318	18.688	16.536	21.678	24.123	21.224	23.669	20.958	0.014	-0.122	3.165	8.061	3.706	7.374	0.831	3.032
7.5	37.897	40.778	39.734	41.659	44.429	45.283	47.933	23.659	22.977	24.36	19.525	25.689	27.24	23.276	28.506	24.416	2.793	2.667	4.809	13.283	6.855	11.566	2.056	5.252
8	40.284	42.927	40.304	43.488	46.341	47.975	49.853	30.937	29.001	27.677	22.528	29.405	31.016	25.691	32.976	26.991	5.413	4.872	6.268	19.824	9.449	16.514	4.644	6.41
8.5	40.284	44.299	41.177	44.326	48.801	51.144	51.959	34.439	33.439	30.581	24.998	32.328	33.569	28.749	36.493	29.538	9.883	7.589	8.828	23.958	12.979	21.399	8.031	7.044
9	41.946	46.595	42.221	46.832	50.768	52.93	53.894	36.527	35.532	32.641	26.48	34.103	34.776	32.292	39.589	31.57	13.43	10.711	10.904	26.443	16.304	25.44	13.154	9.028	0	0	0	0	0	0
9.5	43.178	47.994	43.631	49.186	52.968	55.658	55.665	38.439	38.908	36.015	29.07	37.499	37.501	34.914	42.654	32.903	16.626	14.093	14.831	30.369	21.052	30.301	18.139	10.584	2.624	-1.101	-0.587	1.026	-0.209	-1.586
10	45.548	50.167	45.453	52.53	54.821	58.652	58.082	40.64	41.997	39.193	29.561	39.184	38.908	36.775	45.423	35.218	19.501	18.144	18.413	37.485	26.535	34.399	22.124	20.786	9.917	1.201	3.271	3.194	1.361	-0.769
10.5	47.176	52.865	45.727	55.41	56.908	61.969	59.912	45.085	43.576	43.274	31.394	41.917	40.605	40.198	49.066	37.598	22.286	21.971	23.887	43.166	31.489	35.949	25.985	37.598	13.74	4.471	6.433	5.266	3.43	-0.158
11	48.497	55.153	47.365	57.806	57.808	64.98	61.797	48.203	46.136	47.856	33.925	43.446	42.816	42.217	51.637	39.364	24.329	27.553	28.885	47.703	35.212	38.297	29.564	42.01	17.111	6.318	9.177	7.861	5.456	1.5
11.5	51.724	56.091	48.918	60.872	59.379	67.566	63.879	51.12	49.041	50.909	35.958	44.496	43.479	44.933	53.415	40.644	25.868	29.686	31.643	52.173	38.175	40.822	32.529	44.788	20.434	9.459	12.035	13.515	6.918	2.143
12	53.751	58.155	51.097	61.777	60.124	68.62	65.342	54.571	49.001	53.05	38.596	46.271	45.151	46.32	55.056	41.794	27.542	35.835	32.557	55.682	42.001	40.822	34.929	47.244	24.043	13.07	14.411	16.214	8.066	4.248	0	0	0	0	0	0	0	0	0
12.5	54.956	59.604	52.422	63.371	61.02	68.941	66.556	57.259	50.094	55.024	39.044	46.924	46.449	47.919	56.05	42.836	29.156	39.325	34.969	57.311	45.525	42.911	37.328	48.985	26.855	17.478	17.872	17.846	11.221	5.643	-0.175	-0.11	-0.912	0.753	-0.798	-0.303	-2.759	-1.126	-1.33
13	57.049	60.736	53.758	65.112	61.329	69.555	67.632	58.786	50.347	57.655	39.831	47.587	47.329	48.492	56.869	43.129	30.462	42.336	36.024	58.462	47.719	44.124	37.861	50.543	28.368	21.45	20.773	20.421	14.007	7.603	0.162	2.023	-1.022	0.753	1.553	-0.439	-1.713	0.051	-1.27
13.5	57.049	61.581	55.14	66.08	61.329	69.555	67.875	60.249	50.86	57.674	40.242	48.764	48.408	49.13	57.08	43.129	31.206	45.95	36.927	59.082	49.658	44.124	39.709	51.405	29.203	25.264	23.849	21.75	16.141	8.767	0.81	2.904	-0.981	1.257	3.722	-0.574	-0.624	1.225	-1.469
14	57.049	61.581	55.662	67.398	61.329	68.847	67.56	61.54	51.916	59.032	40.242	49.074	48.739	49.13	57.286	41.841	32.22	48.519	37.914	58.875	51.117	45.438	40.602	50.547	29.827	26.614	26.904	23.133	17.966	8.767	1.248	3.399	-0.914	1.257	5.601	-1.107	-1.783	1.984	-1.283
14.5	56.457	61.581	56.683	68.106	61.329	68.458	67.56	61.54	52.726	59.541	40.242	48.765	48.739	49.822	55.965	41.156	32.87	48.519	37.995	58.875	51.9	45.438	40.49	50.122	29.827	28.018	28.067	24.033	19.077	9.449	1.355	4.224	-0.981	2.003	6.596	-0.708	-1.149	3.258	-0.819
15	56.457	62.5	56.683	68.106	61.228	67.845	67.61	61.54	52.726	59.994	40.152	48.765	47.706	49.822	54.802	40.028	32.87	48.957	37.995	59.662	51.857	43.892	40.49	49.949	29.827	28.293	29.151	25.03	20.18	11.485	1.346	5.3	-0.356	2.594	8.327	-0.172	-2.702	3.595	-0.753
15.5	55.651	62.5	56.683	67.259	60.41	67.01	66.891	60.834	51.919	59.615	40.063	48.023	47.449	49.565	52.516	38.799	33.164	48.766	37.995	60.023	50.841	42.613	40.49	49.203	30.342	28.299	29.151	25.03	21.098	11.485	1.413	5.598	-0.356	2.594	8.327	0.229	-0.957	4.774	-0.203
16	54.955	62.853	56.683	66.356	60.085	66.189	66.446	60.392	51.654	59.615	39.727	47.951	46.634	48.976	51.352	38.092	33.219	48.592	37.461	60.6	50.572	41.886	39.073	47.133	30.342	27.885	29.151	25.03	21.635	14.146	2.414	5.598	0.021	3.021	8.618	0.764	0.395	5.691	0.329	0	0	0	0	0	0	0	0	0
16.5	54.14	62.853	56.683	65.98	58.952	63.983	66.331	58.882	51.392	58.611	39.311	47.653	46.152	48	49.587	36.989	31.848	48.191	37.306	60.6	50.644	40.229	38.517	44.432	30.47	27.885	29.151	26.381	22.297	14.146	2.651	6.77	0.803	3.021	9.392	1.166	3.726	8.653	2.434	-1.163	0	-0.363	-0.858	-1.402	0	0	0.229	-0.754
17	53.235	61.945	58.185	66.088	57.697	62.234	64.527	57.06	51.153	58.06	38.681	47.748	45.208	47.287	48.297	36.451	31.13	45.558	37.229	60.6	50.624	38.472	37.262	40.06	29.721	27.783	31.139	29.581	23.238	23.019	3.115	8.428	1.138	4.312	10.42	1.968	7.449	10.581	5.813	-1.571	0	-0.363	-0.858	-1.402	-0.415	0	1.082	-0.754
17.5	52.937	61.89	57.563	65.266	56.951	61.362	63.456	55.894	51.223	57.103	37.87	47.602	44.384	46.403	46.474	36.043	31.364	44.248	37.307	60.6	50.384	37.584	35.882	37.269	27.481	27.783	32.476	30.169	24.475	24.378	4.463	9.751	1.928	5.645	12.403	2.248	9.763	14.339	7.928	-1.571	0.98	-0.363	-1.468	-1.402	-0.415	1.726	2.048	-0.103
18	51.818	61.313	57.21	64.544	56.545	60.06	62.805	54.826	50.528	55.996	36.666	47.721	43.232	46.544	43.961	36.366	29.659	42.401	37.232	60.353	49.89	35.753	34.161	34.53	25.015	27.783	34.028	30.494	26.53	25.583	5.472	11.234	3.531	8.954	15.305	4.145	14.247	16.836	9.449	-1.571	0.98	-0.114	-1.468	0.83	0.411	3.041	4.398	0.248
18.5	50.716	60.786	56.492	63.957	54.869	58.906	61.415	52.824	48.753	54.373	35.088	47.365	42.001	45.148	41.623	36.59	28.431	40.567	36.572	58.619	49.162	35.088	32.266	31.483	23.171	28.253	33.916	31.81	28.141	27.015	6.773	14.946	5.917	10.863	17.986	6.567	18.32	20.234	13.545	-0.65	3.818	2.038	-1.468	0.83	0.825	3.041	4.398	1.237
19	49.272	60.466	56.442	62.659	54.097	57.348	60.071	50.012	48.336	53.293	34.138	46.569	40.247	44.398	41.047	37.38	26.889	39.689	35.235	58.576	48.449	35.398	30.409	30.117	23.171	28.253	33.013	33.491	30.622	28.421	11.011	18.633	7.142	12.797	19.573	10.422	22.155	23.608	19.19	0.923	3.818	2.757	0.817	0.83	1.378	9.636	6.894	1.722
19.5	46.917	59.9	56.107	61.168	52.845	56.957	58.879	48.546	47.283	51.881	33.133	45.629	38.548	43.785	40.721	36.324	26.39	38.639	34.466	57.936	47.642	35.877	28.609	29.676	25.01	27.427	32.116	35.182	31.868	29.267	14.164	21.096	8.643	14.57	20.447	11.503	23.973	26.964	25.619	3.023	4.9	4.128	2.204	1.414	1.378	11.312	10.767	3.01
20	45.651	59.348	55.724	60.074	52.198	55.148	57.847	46.028	45.395	51.006	31.441	44.573	37.246	43.216	40.721	36.341	27.162	37.061	33.163	57.099	47.163	36.768	27.199	29.893	26.915	26.331	33.04	36.561	31.868	29.784	17.172	22.975	9.298	14.71	21.377	13.084	24.836	28.195	29.981	3.024	4.9	5.614	5.405	2.147	1.878	11.618	12.703	5.9
20.5	43.688	59.207	54.734	59.051	51.247	54.503	56.52	44.309	43.584	50.059	30.86	42.297	35.628	42.493	41.465	37.094	27.162	36.394	32.47	56.775	45.743	37.201	26.893	31.05	26.75	25.406	34.057	37.303	32.114	31.595	18.591	25.258	10.618	15.264	23.034	14.624	26	30.268	31.837	3.03	4.953	7.062	5.018	0.756	1.878	13.421	19.017	9.047
21	42.592	59.207	53.427	57.854	50.727	54.503	54.779	44.309	42.314	48.013	30.257	40.829	35.102	42.053	41.465	37.304	28.093	36.394	31.925	56.355	45.098	37.217	28.046	31.672	26.674	25.406	34.453	38.353	32.114	32.793	19.456	26.257	10.953	15.835	24.327	15.83	27.053	32.908	33.111	6.068	6.03	8.998	6.01	1.629	3.847	17.493	21.771	13.218
21.5	40.541	58.304	52.955	56.901	50.042	54.022	54.779	44.309	42.561	47.608	29.807	39.367	35.58	41.459	43.061	38.479	28.312	36.789	31.203	55.936	44.995	37.217	28.982	32.561	26.491	26.619	33.951	38.299	32.466	34.49	20.394	27.608	11.509	15.835	25.379	17.054	30.14	35.016	34.12	11.004	9.429	10.616	8.024	3.135	4.283	19.97	25.513	17.41
22	40.229	58.195	52.955	55.73	49.952	53.305	54.125	43.986	42.241	46.748	28.082	38.753	35.074	41.459	43.061	37.352	29.181	36.789	30.787	55.73	45.651	36.853	29.214	32.65	26.945	27.879	34.232	39.838	34.162	35.583	20.394	28.939	12.935	17.225	25.857	17.7	31.24	37.214	35.049	14.166	13.829	12.345	9.221	5.399	6.686	21.592	27.901	21.885
22.5	39.184	55.086	52.422	55.712	48.957	53.227	54.125	45.033	42.241	46.748	28.707	36.338	35.719	41.678	43.061	37.352	29.461	36.861	30.787	55.73	44.826	37.302	30.133	33.139	28.212	28.383	34.611	39.897	34.162	37.018	21.078	29.604	14.263	19.044	27.107	18.415	34.014	38.589	37.26	16.853	18.049	13.321	12.074	8.534	8.003	21.592	30.426	23.79
23	39.371	54.382	51.766	55.712	48.998	53.24	54.204	45.033	42.723	46.953	29.042	36.046	35.474	42.434	43.33	38.194	30.084	37.093	30.787	55.852	44.131	38.041	28.67	33.139	28.658	28.675	35.174	41.082	34.162	37.776	22.324	31.402	16.197	20.585	28.408	20.083	35.413	40.284	40.815	19.015	18.354	14.338	13.677	11.959	10.157	23.005	32.362	26.003
23.5	37.906	53.282	51.766	55.611	48.252	52.522	54.379	45.7	44.311	46.601	29.501	36.046	36.199	41.355	43.539	39.136	31.104	37.554	30.787	55.852	43.359	38.876	28.565	34.109	29.106	28.751	35.404	42.338	34.771	39.085	24.672	32.151	16.994	22.422	29.533	21.806	36.666	42.475	43.067	20.181	20.207	15.014	13.689	14.793	11.865	24.34	33.197	27.616
24								45.7	44.486	46.804	29.943	36.351	36.816	41.643	44.328	39.811	30.835	37.03	30.635	55.852	43.161	38.876	29.878	34.698	30.079	29.176	35.774	42.338	34.771	39.839	26.177	33.083	18.224	23.449	30.851	24.562	37.887	44.748	44.836	21.774	21.274	15.678	14.824	16.131	12.844	26.574	35.09	29.708
24.5								46.435	46.683	47.144	30.705	36.869	37.659	41.739	45.209	39.907	31.247	37.319	31.356	57.03	42.818	38.876	30.53	36.251	30.253	29.826	36.53	42.338	35.35	41.081	27.068	34.65	19.271	24.719	31.181	25.716	38.654	46.068	46.509	22.561	22.838	16.745	15.701	17.43	13.786	28.422	38.044	31.042
25								47.276	47.417	47.556	30.945	37.603	38.321	41.739	44.122	40.421	31.355	37.319	31.356	57.03	42.714	38.876	31.452	37.396	30.968	30.439	37.077	43.02	35.35	41.068	28.068	35.287	19.809	25.171	31.831	26.651	39.159	47.453	48.88	25.142	25.284	17.912	16.898	18.861	14.502	30.327	40.622	33.006
25.5								47.56	48.455	47.508	31.59	37.81	38.321	41.739	44.522	41.175	31.386	37.319	31.356	57.223	42.323	40.318	32.575	37.738	32.128	31.889	37.363	43.02	35.35	41.628	27.809	36.576	21.082	25.916	31.899	27.793	40.854	48.512	51.033	26.775	27.196	18.921	17.812	21.586	14.502	31.28	41.132	34.505
26								48.884	49.632	47.508	31.935	38.822	39.53	41.739	44.522	41.439	31.386	37.319	31.56	56.054	42.323	41.673	33.436	38.983	32.128	32.571	38.296	43.589	35.35	43.37	29.243	37.363	22.237	26.705	31.854	29.597	42.603	50.46	54.033	28.476	29.383	19.957	19.125	22.769	15.965	33.839	42.999	36.525
26.5								50.09	50.425	48.504	32.967	38.822	40.485	41.649	44.636	42.294	31.386	37.837	31.56	56.052	42.323	41.711	32.421	39.449	33.119	33.596	37.859	44.498	35.35	43.629	29.711	38.167	23.279	26.705	31.785	30.53	43.806	52.492	54.316	29.484	30.565	22.173	19.764	24.875	17.483	36.019	45.326	37.884
27								50.09	51.37	48.7				41.649	43.31	40.944	31.946	36.775	31.56	56.252	42.766	41.416	32.527	41.702	33.933	34.104	38.204	45.795	35.35	44.438	30.713	39.617	24.265	27.57	31.697	31.308	44.288	54.587	57.524	30.535	31.68	24.912	22.644	26.615	19.671	38.207	47.617	39.122
27.5								50.728	52.514	49.089				41.649	44.367	41.956	31.946	37.319	31.651	56.252	41.681	41.734	34.143	42.303	35.796	35.067	38.863	45.898	36.651	45.066	31.965	40.019	24.874	28.934	31.687	31.915	44.689	55.926	58.676	33.35	34.131	27.091	24.2	28.177	21.376	38.854	50.61	40.576
28								51.558	53.267	50.729				41.649	45.91	41.543	32.17	38.284	31.651	56.856	42.054	42.574	34.847	43.261	36.933	36.032	39.356	47.322	36.978	45.811	32.953	41.224	25.48	29.586	32.894	33.274	43.687	57.172	58.204	34.673	35.346	30.379	27.027	30.966	22.241	41.539	52.641	41.959
28.5								51.558	53.267	51.442				40.996	45.187	42.904	32.582	38.703	32.208	56.959	42.242	42.886	35.15	44.564	37.001	36.591	40.545	47.682	37.634	46.031	33.05	42.504	26.61	30.558	34.315	34.099	45.623	58.67	60.635	35.284	36.151	32.095	28.89	32.022	22.754	44.69	54.563	44.057
29								53.014	54.82	51.759				41.256	46.344	43.692	32.958	39.088	32.355	57.167	42.543	44.771	36.743	45.034	38.669	38.113	40.464	49.437	38.269	47.614	34.091	43.509	27.543	31.01	34.414	34.756	46.472	59.589	62.611	37.422	37.55	33.238	31.586	34.649	23.77	46.744	55.98	44.4
29.5								53.481	55.11	52.125				41.114	45.717	44.091	33.43	39.463	32.531	57.454	43.468	44.687	37.72	45.947	39.608	39.433	41.126	49.907	38.36	48.264	34.857	44.254	29.038	32.427	34.508	35.308	48.25	61.17	63.568	39.355	38.516	33.742	32.827	36.067	24.271	48.318	56.181	45.649
30								54.02	55.922	52.99				41.114	46.402	44.942	33.504	40.24	32.531	57.652	43.468	45.299	39.42	47.596	40.956	40.419	41.647	51.624	38.746	49.558	35.971	44.824	29.882	32.979	34.635	36.253	49.313	62.719	64.814	39.355	39.655	33.742	34.446	37.052	25.584	49.548	57.261	45.09
30.5																									41.648	41.513	42.359	51.72	39.358	50.239	37.07	46.079	30.5	34.473	34.553	37.969	51.01	64.23	66.817	37.699	40.769	34.211	34.985	38.491	26.636	51.092	57.78	45.09
31																									42.939	42.529	42.817	52.406	39.882	51.461	38.175	47.317	31.489	35.702	35.207	39.544	51.878	65.967	68.074	37.699	41.421	35.199	35.448	39.74	26.495	52.484	59.346	45.575
31.5																									43.933	43.736	42.817	53.506	40.804	51.913	39.092	48.151	32.147	37.284	35.515	41.623	54.882	67.052	69.627	37.402	42.142	36.104	36.93	40.825	27.269	54.458	59.346	46.594
32																									44.86	43.373	43.386	54.008	41.844	52.951	39.849	48.927	33.061	38.706	36.548	43.248	56.362	68.158	71.631	38.057	42.815	36.904	38.883	41.689	27.943	57.105	61.069	46.763
32.5																									46.705	44.756	44.078	54.982	42.875	54.089	41.336	49.986	33.922	40.708	36.586	44.5	57.236	70.232	70.65	39.26	44.272	37.659	40.259	43.073	28.529	58.608	62.123	47.75
33																									48.521	45.628	44.201	54.692	41.522	55.061	42.459	51.193	34.363	40.684	37.743	45.745	58.911	72.158	73.249	39.361	45.728	38.506	41.558	44.415	29.503	58.912	63.026	48.389
33.5																									49.517	46.329	44.54	55.766	42.695	55.834	42.764	52.439	34.714	42.14	38.392	46.947	60.527	73.35	73.508	39.968	46.069	38.506	43.078	45.588	29.852	58.912	63.642	49.085
34																									49.517	47.181	45.336	56.376	42.695	55.735	43.901	53.393	35.755	43.949	38.58	48.24	61.287	73.96	74.545	40.648	46.302	39.473	44.293	47.236	30.578	58.426	64.726	50.163
34.5																									50.17	47.527	46.509	57.562	43.34	55.733	45.318	53.357	35.931	45.797	39.207	49.762	63.007	74.276	75.758	41.882	47.105	39.473	44.94	47.524	31.323	58.426	66.264	52.099
35																									51.644	48.522	47.017	58.388	43.34	56.089	45.549	54.437	36.354	45.209	40.304	51.376	63.259	74.276	75.758	42.828	47.857	39.962	45.603	48.456	31.626	57.601	67.872	53.046
35.5																									52.843	48.944	47.353	58.388	43.34	56.441	46.31	54.092	37.453	45.823	40.874	52.812	63.759	74.76	75.758	43.412	48.85	40.442	46.374	49.335	31.626	58.175	69.623	54.145
36																									53.469	49.399	47.847	58.388	43.764	56.441	47.088	55.793	38.28	46.56	41.425	53.99	63.759	75.423	75.515	43.584	49.878	41.813	47.49	50.216	32.018	58.175	70.937	54.934
36.5																									53.469	49.698	47.847	58.867	44.017	56.762	47.33	56.555	38.28	47.352	41.535	55.576	63.725	76.929	75.515	43.584	50.366	41.813	48.091	51.088	31.823	58.175	70.937	54.934
37																									53.036	50.324	47.847	58.867	44.017	57.445	48.184	56.866	38.28	47.304	41.852	55.365	64.035	77.748	74.391	44.02	50.418	41.813	48.336	52.27	31.823	58.954	70.937	56.279
37.5																									52.071	50.714	48.7	59.479	44.017	57.445	48.437	56.866	38.629	47.304	41.199	55.579	64.103	77.703	74.703	44.02	50.713	41.813	48.763	52.2	31.823	58.954	69.084	56.279
38																									52.071	51.318	48.945	60.18	44.227	57.445	48.661	56.999	39.589	47.258	41.199	55.945	64.959	78.143	74.703	43.959	50.713	41.467	48.271	52.457	32.116	58.954	68.958	55.51
38.5																									52.718	51.704	49.573	60.274	44.284	57.523	48.661	56.999	39.589	47.479	40.814	55.866	64.959	78.143	74.92	43.959	50.713	40.87	48.735	52.457	32.176	57.805	68.958	55.732
39																									53.708	52.235	49.884	60.274	44.103	57.523	48.871	56.527	39.984	47.479	40.814	55.658	64.706	78.143	75.501	44.175	50.589	41.199	48.735	52.457	32.176	57.805	68.958	55.732
39.5																									53.708	52.235	50.059	60.274	44.315	57.523	47.919	56.223	39.984	47.497	40.814	55.658	64.124	78.143	75.501	43.796	50.589	41.199	48.446	52.457	32.55	57.805	69.275	55.963
40																									53.164	52.721	50.059	60.776	44.618	58.206	47.933	56.223	39.984	47.94	41.067	55.277	64.614	78.143	75.501	43.796	49.391	41.87	48.446	53.329	32.55	58.763	69.275	56.936
40.5																									52.877	53.316	50.059	60.776	44.971	57.973	47.933	56.904	40.073	47.94	40.582	55.66	64.614	78.143	75.501	43.796	49.391	42.388	48.081	52.792	32.55	59.338	69.275	56.936
41																									52.877	54.019	50.618	60.776	44.971	57.973	47.902	57.48	40.073	47.872	40.215	55.38	63.858	78.143	75.501	44.548	49.391	42.388	48.081	52.855	32.55	59.34	69.275	56.936
41.5																									53.012	54.458	50.975	60.776	44.971	58.313	48.048	57.48	40.073	47.944	40.215	55.711	64.217	77.767	75.501	44.548	49.586	42.388	48.081	52.855	32.55	59.34	69.275	57.23
																									53.355	55.336	51.222	60.739	44.99	58.629	48.227	57.48	40.589	48.082	40.093	56.013	64.217	77.767	75.501	44.548	49.586	42.388	48.081	53.262	31.732	59.34	69.275	57.809
																									52.687	55.448	51.944	60.123	44.99	59.077	49.316	57.48	40.901	48.082	39.901	55.034	64.217	77.196	74.053	44.876	50.07	42.388	48.081	53.262	31.732	59.34	69.057	57.809
																									52.414	55.448	51.944	59.892	44.99	59.077	49.316	56.99	41.21	48.082	39.901	55.163	64.217	77.196	73.643	44.876	50.07	42.388	48.081	53.518	31.732	59.34	69.089	57.61
																									52.076	56.087	51.944	59.892	44.99	59.077	49.316	57.377	41.21	48.082	39.51	55.065	63.372	77.196	73.643	44.876	50.07	42.657	48.081	53.047	31.732	59.34	69.597	57.61
																									51.964	56.255	52.556	59.382	45.111	59.077	49.316	57.377	41.21	48.082	38.949	54.656	63.175	77.196	73.643	44.876	50.07	43.268	48.081	53.047	31.732	59.34	70.218	58
																									51.964	56.255	53.175	59.382	45.111	58.939	48.366	57.377	41.21	48.082	38.674	54.656	62.448	76.656	73.643	44.573	50.07	43.68	47.354	53.047	31.732	58.617	70.218	58.291
																									51.964	56.255	53.295	59.006	45.111	58.939	48.366	57.377	41.119	48.082	38.519	54.449	62.448	76.302	73.643	44.257	50.07	43.68	47.354	52.669	31.732	58.262	69.561	58.291
																									51.319	56.255	53.295	58.554	45.111	57.845	48.366	57.377	41.119	48.082	37.48	54.539	61.925	75.519	73.391	43.817	50.07	43.68	46.964	52.669	30.447	58.262	69.561	58.291
																									50.915	56.349	53.977	58.328	45.111	57.231	48.366	56.776	41.334	47.732	37.076	53.75	61.925	75.519	73.142	43.226	50.07	42.841	46.85	52.669	30.447	57.884	70.244	58.291
																									50.713	56.349	54.396	58.185	45.111	57.231	47.723	56.776	41.334	47.732	36.559	53.75	61.107	75.059	72.63	43.226	50.07	42.841	46.629	51.47	30.447	57.884	69.245	58.291
																									50.882	56.349	54.758	57.822	45.111	57.231	47.723	56.776	41.334	47.046	36.559	53.75	61.107	75.059	72.303	43.835	50.07	42.841	46.629	51.47	30.447	57.884	69.245	58.291
																									50.882	56.349	54.915	57.383	45.111	57.231	46.761	56.776	41.334	47.503	36.559	53.75	60.949	75.059	71.34	42.462	50.07	42.841	46.629	51.31	30.447	56.904	69.245	58.291
																									50.788	56.574	54.915	56.724	45.111	57.231	46.761	57.243	41.08	47.053	35.972	53.75	60.949	73.776	71.34	42.462	50.07	42.841	46.067	49.736	30.181	56.904	69.245	58.291
																									50.788	56.574	55.202	56.435	45.111	57.231	46.392	57.243	41.08	47.053	35.972	53.75	60.644	73.776	71.34	41.771	50.07	42.841	45.716	49.736	30.181	56.193	68.579	56.946
																									50.788	56.81	55.202	55.927	45.111	56.714	46.171	57.243	41.08	46.444	35.972	53.75	60.644	73.776	71.34	41.771	50.07	42.841	44.875	49.076	29.473	55.705	68.579	56.946
																									50.788	56.81	55.202	55.552	45.111	56.714										41.177	50.144	42.841	44.497	49.076	29.473	55.54	68.579	56.946
																									50.788	56.81	55.202	55.27	44.577	56.714										40.924	50.495	42.679	44.372	49.076	29.473	55.54	68.579	56.946
																									50.788	56.81	55.598	54.89	44.577	56.714										40.924	50.495	42.679	44.372	49.076	29.166	55.54	67.433	56.946
																									50.788	56.81	55.598	54.591	44.577	56.714										40.087	50.463	42.679	43.561	49.076	29.166	55.54	67.433	56.946
																									50.788	57.115	55.598	53.97	44.577	56.714										40.087	50.463	42.679	43.561	48.11	29.166	55.54	67.433	56.946
																									50.788	57.115	55.456	53.97	44.577	55.642										40.087	50.463	42.679	43.561	48.11	29.166	55.54	67.433	56.946
																									50.788	57.115	54.997	53.604	44.577	55.478										40.087	50.463	42.679	43.561	48.11	29.166	55.54	67.433	56.371
																																								40.087	50.463	42.679	43.026	48.11	29.166	55.54	66.175	56.371
																																								40.087	50.463	42.679	43.026	48.11	29.166	55.54	66.175	55.832
																																								40.087	50.463	42.679	43.026	48.11	28.288	55.54	66.175	55.832
																																								40.087	50.463	42.679	42.868	48.11	28.288	55.54	66.175	55.009
																																								40.087	50.463	42.679	42.868	47.684	28.288	55.138	66.876	55.009
																																								40.087	50.033	42.94	42.868	47.684	28.288	55.138	66.876	55.009

## Sheet: Fig2B
time	plant 1	plant 2	plant 3	plant 4	plant 5	plant 6
14	122.255	119.476	111.606	109.767	114.821	112.443
15	120.881	113.311	111.606	108.947	115.408	112.443
16	113.819	106.227	110.251	108.947	107.65	108.435
17	107.549	94.205	104.797	104.589	96.941	100.84
18	100.508	88.34	99.462	98.326	92.793	94.865
19	94.724	80.744	94.594	97.853	84.769	86.566
20	92.748	76.062	92.406	93.289	77.471	83.089
21	88.122	75.669	87.691	91.953	75.466	78.476
22	85.815	75.069	86.634	81.098	73.909	75.564
23	84.763	75.069	83.606	81.098	73.909	75.816
24	83.454	75.069	82.011	81.098	73.78	76.527
25	83.454	73.757	79.563	86.186	73.78	76.527
26	83.26	73.757	79.077	84.352	72.741	76.527
27	83.26	73.757	76.192	82.801	71.061	74.476
28	81.87	73.301	74.12	84.346	72.42	74.476
29	83.264	73.301	74.745	83.418	72.741	75.069
30	86.1	78.857	78.511	83.418	76.849	79.418
31	89.151	83.14	84.015	85.147	78.996	83.108
32	92.603	83.14	88.152	90.546	80.972	85.03
33	94.365	85.236	91.397	93.366	86.76	85.03
34	96.147	86.396	96.953	96.645	91.071	89.39
35	102.433	90.455	102.325	100.042	94.05	92.981
36	106.189	93.814	107.136	101.083	99.8	97.263
37	110.606	100.676	113.199	106.422	105.945	102.758
38	116.2	109.269	114.291	109.776	109.113	104.281
39	116.2	109.269	113.916	109.156	109.113	105.581
40	113.515	106.894	110.505	105.306	107.324	105.164
41	109.549	102.232	106.004	100.513	99.051	100.939
42	104.323	95.477	99.811	95.826	90.434	95.845
43	98.893	89.221	95.08	90.579	86.473	90.409
44	94.279	83.746	90.836	86.698	81.927	87.054
45	91.989	80.283	88.736	85.724	77.515	84.036
46	88.839	78.614	83.797	82.546	76.293	83.264
47	86.16	76.917	81.87	82.546	75.735	81.685
48	85.014	76.715	81.469	82.546	74.949	80.189
49	84.447	76.715	81.193	81.573	74.949	78.778
50	84.447	74.454	81.193	80.2	74.624	78.778
51	84.447	73.94	80.473	79.509	73.811	77.112
52	84.447	73.94	80.083	79.509	76.386	78.024
53	84.447	75.556	80.083	79.509	76.386	76.092
54	86.448	79.287	83.019	81.369	76.386	78.395
55	87.158	81.924	84.668	86.424	79.38	80.87
56	87.925	83.911	86.543	90.512	79.695	85.446
57	91.228	86.186	88.847	94.05	82.681	85.446
58	87.178	86.186	93.094	98.482	82.681	85.986
59	89.221	88.462	96.597	101.004	84.184	90.516
60	92.337	90.749	97.379	104.744	86.689	91.507
61	94.139	94.008	97.896	107.241	91.848	93.483
62	94.139	94.008	100.125	107.241	92.121	92.936
63	96.103	97.524	102.445	107.241	94.865	93.284
64	99.578	99.025	102.445	104.485	94.635	93.284
65	96.419	96.34	102.445	101.041	94.635	90.881
66	96.642	94.347	102.445	98.443	90	88.781
67	96.827	90.67	98.893	98.443	88.078	86.373
68	93.18	90	96.553	94.557	83.811	83.077
69	90.372	87.397	95.932	85.272	79.38	81.32
70	90.372	86.1	95.128	87.78	78.269	80.467
71	89.626	83.974	93.668	87.78	78.269	80.623
72	89.626	82.758	90.73	85.567	77.4	78.589
73	89.626	81.06	88.55	83.946	77.4	76.43
74	88.42	81.06	88.55	83.946	78.283	74.548
75	86.496	78.163	87.479	83.316	78.857	74.055
76	86.496	80.327	86.067	82.875	80.676	77.425
77	89.615	80.38	85.657	81.254	80.676	80.261

## Sheet: Fig4A
ZT	plant1	plant2	plant3	plant4	plant5	plant6	plant7	plant8	plant9	plant10	plant11	plant12	plant13	plant14	plant15	plant16	plant17
0	106.535	104.789	92.108	84.71	86.448	73.402	94.982	96.054	93.366	96.751	95.572	95.27	90.285	98.728	88.657	79.216	103.7
1	107.15	105.573	92.776	86.634	86.448	71.892	95.826	95.711	93.366	97.869	96.87	94.316	90.285	99.926	89.549	79.216	103.178
2	108.22	106.569	95.007	85.996	88.018	73.301	97.017	96.809	93.592	98.163	97.417	94.316	90.895	100.534	90.868	80.156	103.178
3	109.206	106.569	95.007	85.996	88.018	73.729	97.017	97.23	94.827	98.163	98.499	94.316	90.3	100.534	91.312	80.156	103.473
4	111.116	106.569	95.763	85.996	88.777	74.56	98.427	97.339	95.634	98.637	98.871	94.316	91.206	101.262	91.776	80.92	104.181
5	111.924	107.038	96.71	85.996	88.777	73.914	98.427	97.339	95.634	98.858	99.782	94.628	91.206	101.641	92.622	80.92	107.676
6	118.661	107.038	98.155	85.996	88.777	73.914	99.703	98.372	96.397	101.31	100.944	97.576	91.212	101.452	92.622	80.92	110.344
7	116.286	107.025	96.239	85.996	88.777	73.914	98.13	98.222	97.032	101.31	100.944	99.145	91.809	102.112	93.842	81.027	112.313
8	112.932	105.163	95.29	85.664	87.303	72.842	96.125	97.707	94.785	101.31	97.553	92.984	89.714	102.112	92.121	80.623	110.45
9	111.65	103.16	94.451	84.95	86.694	72.842	94.378	96.459	95.638	101.712	97.553	94.276	90	101.359	90.843	80.92	110.679
10	111.65	96.009	92.686	82.648	83.545	71.721	86.835	94.252	90.731	101.177	96.009	85.533	89.162	99.178	90.444	77.8	106.628
11	111.65	94.888	92.324	81.014	83.545	69.763	85.641	94.887	86.186	103.382	94.788	82.167	89.162	96.976	90.409	76.931	102.897
12	109.829	94.888	90	79.203	81.812	69.123	82.72	91.045	82.405	103.382	93.086	78.518	85.855	93.783	88.363	75.181	99.854
13	104.367	91.131	90	75.901	80.902	69.274	79.181	88.321	80.311	102.236	91.718	77.886	84.094	88.458	88.065	74.678	98.093
14	103.14	86.135	84.576	75.901	80.47	69.198	77.217	84.749	76.244	97.289	89.714	72.42	80.819	86.756	85.333	73.71	94.806
15	100.392	81.764	83.75	76.745	79.861	71.637	75.44	84.749	75.141	94.055	89.433	70.327	73.038	85.179	84.523	75.483	94.722
16	97.431	80.895	84.529	78.402	79.861	81.172	75.44	86.646	75.097	89.785	89.433	79.647	78.185	83.811	86.52	84.434	94.722
17	99.113	84.199	88.386	85.582	83.534	88.244	78.359	87.742	76.346	89.129	89.433	85.064	82.196	84.289	87.694	89.029	95.536
18	101.76	86.32	90	86.317	86.186	92.145	83.29	87.742	76.618	90	90.573	87.636	85.166	85.705	91.153	93.126	96.062
19	103.711	88.916	92.284	93.606	88.276	92.841	89.763	88.363	79.311	93.089	92.478	89.208	86.514	88.434	93.136	96.234	96.724
20	105.709	90.705	93.586	98.094	89.806	93.231	94.906	88.363	81.902	95.793	93.383	89.741	88.255	88.663	94.797	94.824	95.947
21	108.789	94.853	95.758	99.338	92.322	93.231	95.662	90.204	85.99	100.901	94.529	90	92.102	92.663	96.827	92.886	95.385
22	110.489	98.653	95.758	98.445	94.265	90.457	95.371	92.242	91.283	104.973	95.492	89.504	96.34	96.238	98.188	90.909	95.385
23	111.766	101.243	96.116	96.394	93.298	88.452	92.3	94.461	96.054	105.683	96.743	89.278	97.058	99.009	98.653	93.33	96.263
24	111.766	102.86	96.116	95.898	91.402	89.021	92.54	95.987	99.183	105.108	98.768	90.257	97.125	102.312	100.196	96.834	97.411
25	110.317	103.775	97.438	96.366	91.202	90.232	93.05	97.58	100.934	104.135	100.43	91.018	97.001	102.312	100.196	100.305	97.411
26	110.113	103.775	99.462	98.566	91.861	93.621	93.606	99.073	102.644	104.189	100.042	92.055	96.454	102.312	101.634	100.305	97.411
27	111.309	103.775	96.392	98.566	92.472	94.417	97.515	98.403	101.932	102.899	99.125	92.055	95.242	102.912	101.634	96.153	97.411
28	112.762	102.567	96.392	99.384	92.904	98.461	98.486	97.736	101.932	103.774	101.746	91.806	95.242	102.912	102.529	95.329	97.921
29	113.816	102.219	98.109	101.065	92.904	101.949	95.274	98.698	104.583	103.774	102.619	88.169	88.909	102.912	102.529	94.979	97.431
30	113.962	99.806	92.652	100.694	90.827	98.973	97.339	97.929	100.361	105.313	98.448	85.679	91.822	102.505	100.929	92.237	93.514
31	109.954	99.52	92.596	99.263	89.586	89.774	97.339	92.242	95.117	103.591	98.448	85.064	90	99.392	99.898	91.99	91.782
32	107.241	98.081	94.106	95.856	88.977	92.404	93.192	92.242	94.607	101.149	97.753	84.898	89.757	98.28	97.765	91.672	91.056
33	101.719	92.121	91.14	96.897	87.274	86.906	89.173	90	87.709	99.495	96.694	80.808	89.536	96.843	93.366	88.231	86.698
34	99.019	87.898	88.86	91.348	82.824	83.377	85.236	87.069	81.754	96.929	94.399	78.326	85.711	94.618	89.251	85.386	85.192
35	95.08	85.311	83.66	88.409	82.824	83.847	79.897	84.325	77.92	91.564	88.452	74.438	82.579	88.943	86.356	82.75	85.192
36	85.426	80.538	79.796	86.975	81.669	72.048	75.121	81.521	74.8	88.888	86.168	67.857	78.366	83.847	82.185	76.154	84.005
37	80.333	76.95	75.343	83.787	78.142	65.538	72.987	80.48	70.56	85.252	83.933	64.898	76.827	81.838	79.129	72.241	83.418
38	78.008	75.315	73.619	81.254	78.142	65.538	73.946	77.848	67.596	83.346	83.257	64.113	75.036	78.733	76.781	70	80.764
39	77.804	74.745	72.166	76.99	78.91	66.61	72.81	78.947	67.596	81.607	83.157	71.336	74.299	78.733	76.504	71.565	82.194
40	82.394	73.489	72.795	76.99	80.684	70.537	75.624	81.591	65.888	82.584	85.135	75.646	75.904	76.721	78.69	72.897	82.154
41	87.92	74.291	76.159	84.466	86.392	74.908	78.366	84.92	67.333	86.234	87.614	80.218	79.899	77.635	87.217	77.571	83.238
42	92.645	76.77	79.931	87.264	89.162	76.701	80.039	86.522	68.749	88.79	88.137	84.058	82.026	81.126	89.608	81.46	85.48
43	97.163	78.937	83.833	90	91.516	79.297	84.193	87.785	73.686	91.478	89.551	88.229	84.69	84.17	91.872	84.501	87.306
44	100.486	82.044	88.136	93.875	93.608	81.656	90.378	89.517	76.43	93.345	91.106	91.771	87.693	87.099	94.544	87.898	90.696
45	102.031	85.711	92.907	96.85	95.226	85.299	95.02	91.12	82.528	97.102	93.698	93.945	91.259	90.754	97.033	92.089	92.899
46	104.112	90.47	95.949	100.758	96.87	87.79	99.113	93.206	87.291	101.274	96.389	96.102	95.777	94.208	100.176	96.417	94.948
47	107.745	94.017	98.058	101.937	97.583	89.632	99.113	94.817	93.302	104.581	97.938	98.627	98.984	96.191	101.583	98.733	94.948
48	106.728	94.436	94.796	101.937	94.899	90.921	99.113	95.281	94.523	100.749	97.52	95.906	98.984	96.191	102.943	98.155	97.156
49	106.728	97.04	94.796	101.937	92.504	91.663	99.113	95.296	96.34	98.702	97.52	94.83	97.861	98.686	102.943	96.575	100.376
50	108.339	97.765	95.147	102.769	92.504	92.752	99.113	95.486	97.583	98.702	99.147	95.249	98.874	99.689	103.123	96.321	100.376
51	108.53	97.859	96.915	102.769	93.576	92.752	99.113	96.465	98.479	99.874	99.147	95.249	98.874	99.689	103.123	97.017	100.905
52	108.057	97.168	96.312	102.769	94.243	93.789	99.113	95.224	97.514	99.874	99.147	95.249	98.874	99.689	103.483	97.017	100.176
53	108.057	98.805	94.517	102.769	93.713	92.498	98.702	95.224	96.53	99.402	95.566	93.236	91.983	99.689	103.483	97.017	97.035
54	105.547	97.644	95.368	102.122	93.28	92.498	97.827	95.224	96.51	100.072	96.582	94.683	94.671	99.652	99.62	97.017	97.035
55	101.395	97.051	93.6	101.539	91.795	91.528	95.159	93.995	96.472	99.521	96.582	93.84	94.671	98.863	96.127	95.589	94.724
56	100.825	93.464	91.27	101.539	92.765	91.142	92.195	91.755	95.964	96.557	95.106	90.56	94.671	96.129	93.835	93.928	91.878
57	97.555	92.093	90.864	99.556	89.519	87.769	89.804	89.683	93.479	94.764	93.912	85.143	88.526	96.129	90.63	92.888	90.464
58	92.43	88.803	88.894	96.402	86.662	84.596	87.739	87.2	90.175	92.837	92.376	83.555	88.321	91.446	86.615	91.356	89.112
59	89.078	86.66	85.984	94.529	85.051	84.386	84.158	85.86	89.65	91.008	90	79.346	85.684	89.642	84.726	88.974	87.274
60	85.637	84.71	84.123	91.553	82.678	82.14	82.875	84.198	88.936	87.375	88.301	78.431	85.202	88.056	82.694	87.249	83.709
61	84.352	83.335	81.41	88.823	79.653	78.914	81.764	82.228	87.164	87.742	87.026	76.749	82.147	84.993	81.584	86.049	83.33
62	83.489	82.067	79.531	87.813	79.653	78.914	80.754	79.509	86.532	87.761	86.363	76.749	79.579	87.007	80.727	85.179	82.683
63	80.584	80.693	79.531	86.842	79.653	79.614	78.035	79.509	84.445	87.022	86.453	76.749	79.733	81.431	80.238	83.793	84.57
64	82.349	80.074	80.498	84.974	82.454	80.538	78.035	79.695	82.768	87.022	86.796	78.035	79.319	82.333	79.23	82.152	84.31
65	82.91	81.242	83.256	87.055	87.246	85.106	79.948	82.278	84.17	88.698	88.772	82.617	79.573	83.03	83.563	81.529	86.866
66	82.91	81.567	85.558	89.105	91.289	87.266	82.418	84.274	83.171	90.647	90.399	82.617	81.497	84.166	84.627	82.235	88.334
67	83.894	84.424	88.36	91.035	94.388	89.49	89.644	85.589	83.548	90.647	91.58	83.424	83.534	85.719	86.666	85.209	88.977
68	86.292	87.445	91.837	93.427	96.62	91.215	92.141	86.872	84.76	93.215	93.18	85.843	86.81	86.924	89.722	86.605	90
69	88.186	90.733	94.745	96.036	97.791	93.417	94.343	88.426	87.022	94.817	94.185	90.826	89.627	89.328	91.856	89.356	92.499
70	90	93.299	95.204	97.491	96.652	95.473	95.458	89.053	90.5	96.525	94.978	94.05	93.576	90.848	94.086	91.277	93.122
71	93.797	95.115	95.425	99.806	95.259	96.134	95.834	90	93.318	96.916	96.186	96.396	95.623	91.886	95.08	92.581	94.679
72	95.736	96.373	95.165	99.806	93.777	96.134	95.834	90.942	94.955	95.974	97.516	96.396	95.623	91.886	95.371	93.395	94.679
73	96.282	97.253	95.165	100.932	94.388	96.64	96.575	91.726	95.889	95.974	98.471	96.34	94.977	91.886	95.906	93.395	96.04
74	96.282	97.838	95.165	100.932	94.964	95.659	96.575	91.726	96.376	95.974	98.272	94.75	95.882	93.437	95.906	93.395	96.04
75	96.282	98.336	94.908	102.07	96.2	95.659	96.575	92.012	96.376	95.974	98.272	93.921	95.882	94.332	96.971	93.395	96.04
76	97.386	98.089	94.039	102.07	96.677	95.659	96.575	92.012	95.254	95.974	98.272	93.958	95.882	94.332	97.765	93.072	96.04
77	98.427	98.089	94.322	102.07	97.074	95.659	96.009	92.012	95.254	95.974	98.272	93.743	95.882	94.332	99.162	93.072	96.04

## Sheet: Fig4J
ZT	Clear_1	Clear_2	Clear_3	Clear_4	Clear_5	blue depleted 1	blue depleted 2	blue depleted 3	blue depleted 4	blue depleted 5	red depleted 1	red depleted 2	red depleted 3	red depleted 4	red depleted 5
0	93.366	97.079	76.446	79.046	86.357	91.483	97.125	85.166	82.548	84.094	78.99	89.721	88.075	103.974	77.758
1	93.784	95.396	76.446	79.024	86.245	91.663	97.222	85.471	83.37	84.094	77.746	88.582	88.796	104.455	77.758
2	91.998	94.058	76.446	79.725	85.809	90.184	97.874	82.108	82.761	80.822	76.287	88.477	88.796	103.505	78.125
3	91.975	94.044	76.792	76.51	85.365	87.754	96.557	79.271	84.495	79.582	75.784	87.89	87.149	101.544	77.103
4	90.213	93.515	76.167	76.592	84.512	86.891	93.639	76.983	84.495	77.5	75.421	85.741	88.76	96.941	74.862
5	90.418	93.515	76.167	76.426	85.791	86.479	93.871	76.594	84.495	76.455	74.678	84.992	86.807	95.326	72.106
6	90.418	93.53	76.167	78.253	85.791	87.578	91.602	75.683	87.004	78.593	75.022	87.663	86.482	94.686	75.723
7	91.672	93.53	78.953	79.842	87.23	88.628	91.364	76.449	87.767	81.457	76.746	91.364	86.424	98.067	79.423
8	93.33	93.621	79.838	80.157	87.45	89.155	92.797	77.784	87.767	83.346	80.538	92.131	88.955	100.593	82.763
9	96.973	95.112	81.908	82.641	89.778	91.503	93.485	78.906	91.217	86.294	82.904	94.936	90.409	104.444	88.047
10	98.396	95.746	82.694	84.721	90.833	91.837	94.121	80.265	94.526	90.492	87.489	101.634	92.726	109.537	96.6
11	103.106	96.483	85.914	86.589	94.148	93.691	95.912	83.013	96.834	95.394	87.489	106.803	97.311	111.949	105.912
12	108.503	97.765	90.895	88.194	95.48	94.142	95.448	80.399	99.331	99.538	85.394	105.803	94.953	111.949	108.356
13	110.072	97.897	95.363	87.028	94.477	95.804	94.254	79.216	99.839	99.538	82.694	106.771	90.347	107.389	105.382
14	106.659	97.364	97.869	86.485	95.633	97.028	97.533	78.445	105.624	98.861	78.936	107.735	89.258	104.376	106.958
15	102.724	95.287	98.193	85.134	93.53	95.208	98.484	80.085	104.485	97.125	78.509	104.78	87.599	96.998	105.012
16	98.911	94.281	97.938	82.927	92.059	90.744	91.694	77.185	99.75	90.406	78.509	99.837	86.57	86.538	98.373
17	96.756	93.094	98.227	81.739	87.337	87.868	83.591	73.957	95.345	84.787	75.887	95.914	85.477	83.165	89.517
18	94.279	90.737	97.345	81.359	83.48	86.963	82.608	76.43	91.724	84.626	74.32	94.497	80.696	84.668	79.836
19	92.971	88.758	94.116	79.399	81.537	88.481	88.535	79.227	96.4	89.601	72.705	100.854	80.478	91.306	80.858
20	90.625	86.455	90.649	77.186	79.416	90.606	96.213	74.882	97.351	92.585	68.575	101.094	80.832	94.203	87.632
21	88.781	84.504	86.748	74.037	77.892	90	91.99	68.567	92.875	89.409	64.522	94.874	79.509	90.751	89.37
22	87.671	84.352	82.42	74.037	79.017	87.732	84.044	69.242	85.118	84.447	63.886	89.312	78.328	86.861	85.337
23	89.427	84.75	81.68	72.982	80.096	85.546	81.63	74.205	87.206	82.535	64.73	86.233	78.755	82.202	81.699
24	91.701	85.578	81.48	74.022	79.011	86.244	83.145	76.547	94.471	83.951	64.849	86.511	78.171	80.479	78.729
25	91.658	86.137	81.87	71.746	80.056	87.48	83.541	74.882	95.242	86.435	67.38	86.309	77.203	78.656	78.283
26	91.842	86.137	84.357	73.338	80.224	87.214	84.289	70.731	91.855	86.356	67.38	85.994	76.769	79.833	74.692
27	91.824	85.67	84.357	75.394	78.111	85.676	82.839	67.571	89.049	83.577	69.246	84.844	75.497	81.487	75.868
28	91.626	86.234	83.095	78.197	78.805	84.414	80.388	69.04	89.256	83.884	71.478	84.581	75.497	80.333	77.179
29	94.538	86.457	83.095	78.469	80.831	84.692	79.668	69.04	91.795	84.968	70.747	86.894	75.459	81.188	77.264
30	95.516	86.943	82.606	79.704	80.956	85.58	79.326	68.902	90.831	86.521	71.046	90.434	77.951	81.941	79.728
31	95.432	87.594	82.902	80.819	81.58	85.405	81.83	70.224	88.532	88.698	72.009	93.924	80.616	82.169	80.987
32	98.002	88.568	85.536	83.899	83.056	86.069	83.234	71.504	91.083	90.725	75.271	96.851	84.409	86.889	84.011
33	101.805	90	87.51	85.968	85.396	87.422	84.83	73.476	92.231	94.497	77.221	100.181	87.896	87.651	89.635
34	103.861	92.334	90	87.282	88.599	89.065	87.318	77.373	95.282	97.067	80.008	103.384	89.415	90.881	92.154
35	107.682	95.418	92.075	86.804	92.415	90.521	90	78.593	98.675	99.819	80.287	108.141	90.412	93.795	93.61
36	111.065	97.03	93.589	86.438	95.35	91.491	91.367	76.201	98.611	100.763	77.607	103.532	89.178	89.445	92.236
37	115.141	97.692	97.645	88.955	96.161	90.593	91.042	77.85	97.469	100.763	76.446	99.313	91.72	87.103	86.209
38	116.237	96.685	98.899	90.705	94.121	90.587	90.232	77.217	96.847	100.583	75.838	98.982	89.872	88.179	82.295
39	112.501	94.147	98.297	90.704	91.936	89.881	88.95	75.295	93.546	96.242	74.988	98.721	85.079	87.9	79.87
40	108.435	90.723	95.229	88.231	90.843	86.136	87.334	67.137	88.128	89.85	74.358	95.152	79.536	81.043	82.482
41	103.791	88.688	91.298	86.198	89.129	84.03	83.596	65.519	85.917	87.827	76.223	87.518	81.254	73.578	86.671
42	99.572	86.575	86.555	83.86	86.434	84.419	82.353	72.282	90.402	95.565	77.332	89.698	89.485	78.859	81.144
43	94.424	86.575	81.978	82.025	84.913	86.225	86.149	78.717	98.568	103.797	75.132	100.265	94.785	89.705	73.403
44	91.017	85.568	82.128	80.643	83.29	87.541	88.406	78.297	98.945	100.511	73.652	104.546	91.388	92.596	75.477
45	90.164	84.289	83.84	80.689	79.109	85.79	85.305	69.462	92.962	90	72.402	100.688	83.373	87.803	85.855
46	92.121	84.248	86.303	80.727	79.287	82.715	80.461	63.713	86.579	83.118	71.64	93.021	77.375	81.057	90.927
47	94.337	84.73	87.563	78.351	80.196	83.284	79.764	65.737	83.894	83.644	73.479	84.493	76.911	73.659	86.496
48	97.521	85.443	87.578	78.81	80.196	84.521	83.579	70.61	88.946	91.852	73.479	82.021	77.896	70.804	80.293
49	98.697	85.964	86.773	79.668	79.898	85.189	85.641	72.918	90.727	94.976	74.476	81.469	81.611	70.568	76.587
50	98.697	85.964	85.177	79.668	79.502	85.189	86.535	73.413	90.686	94.753	74.148	81.427	82.733	77.035	74.346
51	97.445	85.964	84.328	80.492	79.255	85.189	83.277	67.494	88.751	88.81	74.148	90.137	81.482	78.924	73.315
52	97.5	85.964	83.66	82.602	78.963	84.369	82.251	66.151	87.521	88.542	74.534	88.294	79.662	76.284	75.927
53	97.459	86.843	84.442	82.687	79.422	83.76	82.251	67.106	88.966	92.065	74.534	88.049	81.663	79.443	77.874
54	97.772	86.98	86.224	84.632	81.045	84.908	83.31	66.978	88.828	90.654	76.283	95.17	83.45	80.905	79.12
55	99.022	88.652	88.152	86.263	83.569	85.875	85.165	68.248	89.889	91.524	76.538	94.721	85.293	84.542	81.688
56	100.469	90	89.661	86.462	85.835	86.634	85.464	69.567	92.188	93.494	78.605	98.344	86.043	87.23	83.424
57	102.926	89.736	91.886	86.405	88.293	87.735	86.826	73.227	93.257	95.281	80.502	99.36	84.855	91.698	83.841
58	105.215	92.068	94.567	87.06	89.845	89.893	89.509	74.608	94.963	98.012	83.923	109.148	91.909	90.779	85.019
59	107.125	93.151	96.415	88.566	92.413	90.964	91.476	73.45	95.683	100.678	84.417	106.356	89.599	96.69	91.696
60	108.041	93.151	97.164	88.697	93.038	91.568	90.883	73.034	95.195	101.354	84.417	103.142	88.91	91.463	92.564
61	110.645	92.726	97.484	91.049	93.154	91.344	89.714	73.566	95.195	100.557	83.418	96.516	90.605	84.631	80.407
62	112.372	92.783	95.637	91.965	92.748	91.129	93.405	71.407	89.999	98.369	82.535	99.501	93.928	85.202	77.969
63	111.147	92.783	93.428	93.505	90.772	90.409	94.226	73.243	86.899	97.056	82.057	105.204	91.87	88.412	82.322
64	109.312	89.869	93.114	92.562	89.693	89.402	89.189	71.719	86.806	92.163	82.057	101.973	81.91	88.449	89.206
65	107.291	89.869	92.803	91.635	88.922	88.595	84.757	66.521	90.788	87.491	80.658	90.228	75.602	79.292	88.345
66	105.108	87.932	89.57	89.464	87.544	85.594	80.154	65.179	91.083	84.947	80.272	79.887	78.82	69.575	75.937
67	101.461	86.649	85.248	88.224	86.096	83.395	82.638	66.605	85.097	91.115	78.724	78.263	84.057	73.435	67.756
68	97.087	86.313	83.484	86.723	85.055	82.061	91.505	67.688	81.425	96.891	78.281	86.712	93.211	82.631	68.495
69	94.434	86.337	83.146	85.776	83.787	84.564	94.712	67.87	82.393	96.196	78.281	100.984	93.388	94.16	76.94
70	92.691	86.626	83.401	85.747	83.456	87.713	91.46	66.844	87.783	90.643	77.196	107.196	86.186	90.496	85.535
71	92.719	86.309	84.553	85.747	83.456	87.775	84.775	68.177	91.953	86.193	78.425	101.201	78.797	80.035	88.421
72	94.129	86.277	84.608	84.87	82.341	86.199	81.114	67.38	93.752	86.487	79.665	88.75	75.692	71.206	82.521
73	95.181	86.277	85.236	85.715	82.285	84.867	80.991	66.516	91.517	89.764	79.665	83.308	77.555	70.492	77.29
74	95.755	85.923	85.236	86.544	81.89	85.252	80.065	64.991	87.283	90	77.882	82.084	81.858	77.439	70.573
75	95.755	85.923	85.474	87.336	81.89	84.533	82.227	64.157	87.217	89.025	76.797	87.805	82.055	81.612	67.469
76	95.154	86.767	85.11	86.497	81.89	84.308	84.038	64.084	87.985	88.948	76.797	92.611	78.12	76.217	67.732
77	95.518	87.643	84.806	87.139	81.89	84.177	84.589	63.807	86.468	89.331	76.797	85.014	80.538	81.17	73.105
78	96.009	88.735	85.557	87.536	82.968	84.856	84.264	65.682	85.7	89.357	78.967	91.279	82.664	82.275	74.354
79	97.677	89.329	87.41	87.77	84.053	85.687	85.325	66.501	88.178	91.78	82.185	94.553	84.114	84.647	75.643
80	98.62	91.332	88.571	86.731	85.248	86.406	86.192	67.559	89.141	92.746	83.642	100.56	88.484	88.175	78.106
81	99.936	91.332	90.133	87.486	87.327	87.633	87.125	70.376	89.742	93.644	84.274	100.646	87.105	89.913	80.058
82	102.104	92.129	93.18	87.678	88.273	88.909	88.98	72.723	91.311	95.353	85.601	101.992	86.552	89.093	81.206
83	101.964	92.465	95.724	88.404	89.718	91.836	90.326	74.539	91.83	97.52	87.891	107.454	88.521	92.739	88.734
84	104.131	92.758	97.541	89.936	90.995	92.77	90.8	74.539	91.915	99.312	88.668	106.332	87.5	86.974	91.332
85	104.661	92.944	97.239	92.671	90.832	92.276	90.158	74.169	92.771	101.549	89.17	99.186	87.5	80.113	83.714
86	107.233	92.504	94.686	94.847	89.585	92.171	90.076	72.769	89.957	96.914	88.841	96.275	85.956	83.328	79.515
87	109.819	91.079	92.842	95.064	88.61	89.825	93.083	70.476	86.616	92.987	86.493	101.027	82.6	89.681	85.499
88	108.859	90.645	93.237	94.536	87.366	87.278	92.773	68.009	86.616	89.606	85.98	99.503	82.111	78.986	81.497
89	107.354	90	91.67	91.983	86.348	85.567	87.638	64.846	85.18	88.444	84.392	88.859	83.399	70.044	73.205
90	104.724	90	89.625	90.122	85.048	83.225	85.873	67.956	83.595	86.793	83.676	86.414	80.1	77.64	75.391
91	99.979	88.49	88.476	88.097	83.97	83.697	90.07	70.089	83.525	87.951	83.939	96.715	76.329	88.472	84.941
92	98.237	88.49	88.455	87.591	83.631	87.088	87.83	69.69	86.423	88.603	84.236	99.646	80.75	82.053	84.966
93	96.858	89.232	88.345	87.608	83.236	87.071	84.43	67.604	87.32	86.932	84.623	94.783	81.517	73.854	76.608
94	96.673	89.775	88.095	86.46	83.236	85.181	87.57	67.791	84.848	85.689	84.382	88.174	80.406	77.463	72.651
95	96.395	89.775	88.226	86.46	83.157	84.842	88.832	68.949	81.226	85.197	83.438	86.598	79.895	86.115	78.816
96	96.538	89.775	87.964	86.46	82.842	86.127	88.137	66.988	82.103	86.356	82.674	88.34	79.895	86.538	84.604
97	96.538	88.989	87.118	85.657	82.552	86.127	87.303	65.218	83.859	87.013	81.523	90.304	79.895	82.866	84.806
