# Supplementary material for: Multiple light signaling pathways control solar tracking in sunflowers
Source: PLoS Biol. 2023 Oct 31;21(10):e3002344. doi: 10.1371/journal.pbio.3002344 (PMC10617704; doi:10.1371/journal.pbio.3002344)
Supplement: S14 Data — Normalized data plotted in Figs 4B–4H and S8 are provided, as are the Cq values of the independent biological replicates for both the genes of interest and housekeeping genes. (XLSX) [file pbio.3002344.s026.xlsx]

## Sheet: read.me
S14_Data	Data were used to plot figures 4B - 4H and panels in figure S8
Data in the plotted form are in the first sheet (each gene is normalized to two housekeeping genes)
Original Cq values for each gene of interest and the two housekeeping genes are shown in the subsequent sheets. Replicates are independent biological replicates.

## Sheet: Expression data
		Ha412HOChr10g0435441		Ha412HOChr07g0303111		Ha412HOChr01g0004341		Ha412HOChr01g0035481		Ha412HOChr02g0079361		Ha412HOChr13g0623611		Ha412HOChr02g0064141		Ha412HOChr04g0179931		Ha412HOChr15g0726161		Ha412HOChr01g0047431		Ha412HOChr12g0580251
Side	ZT	expression	SD	expression	SD	expression	SD	expression	SD	expression	SD	expression	SD	expression	SD	expression	SD	expression	SD	expression	SD	expression	SD
East_1	0	1.30785	0.84606	0.6994	0.20058	1.35944	0.7035	1.40499	0.93316	0.5523	0.1318	0.67912	0.27566	0.76799	0.36781	1.67411	1.08487	0.79592	0.54466	1.29579	0.602354	1.13393	0.40342
East_10	20	0.66544	0.19636	0.31762	0.05672	0.42301	0.04781	0.42303	0.09076	0.53692	0.26807	0.33138	0.05654	0.65795	0.08278	0.7423	0.31916	0.31521	0.11043	0.582047	0.229125	0.46373	0.17708
East_11	24	1.04554	0.37435	0.52804	0.2082	0.57907	0.20048	0.54633	0.176	0.25701	0.21856	0.43482	0.1369	0.53944	0.26167	0.67545	0.4842	0.25103	0.06885	0.734745	0.416009	0.64974	0.18842
East_12	28	0.67362	0.18459	0.18429	0.0844	0.48179	0.14807	0.72025	0.17764	0.52289	0.31901	0.84743	0.29289	0.35214	0.20262	0.54164	0.11339	0.12928	0.02994	0.62025	0.330584	1.22242	0.42598
East_13	32	0.24087	0.08599	0.05796	0.03064	0.27119	0.11268	0.19123	0.09186	0.39921	0.10558	1.02058	0.30917	0.31933	0.25538	0.40923	0.11816	0.19878	0.08419	0.50301	0.160685	0.61508	0.3082
East_14	36	0.17295	0.06536	0.05607	0.02649	0.16128	0.05095	0.12995	0.10169	0.54285	0.30123	1.06584	0.48431	0.71112	0.25767	0.17973	0.03453	0.27508	0.06726	0.442092	0.120181	0.591	0.28196
East_15	40	0.33358	0.15623	0.6026	0.1726	0.37941	0.21747	0.33217	0.1391	0.82122	0.50145	0.6958	0.19696	1.09404	0.49288	0.31271	0.12786	0.61188	0.1257	0.805387	0.381793	0.68275	0.36276
East_16	44	0.70903	0.17103	0.70525	0.45429	0.54347	0.13368	0.54814	0.2348	0.73867	0.11937	0.62861	0.14973	0.89282	0.26822	0.73194	0.22481	0.33278	0.13348	0.634576	0.22475	0.62084	0.1039
East_17	48	1.71342	0.08301	1.34197	0.492	1.10575	0.27589	1.52003	0.51939	0.91561	0.34494	0.82273	0.12364	0.76435	0.16723	1.74576	0.39692	0.44946	0.10761	0.815942	0.268193	0.90335	0.12337
East_18	52	0.6671	0.12511	0.28606	0.12304	0.60059	0.13503	0.99952	0.2287	0.67477	0.24642	0.8167	0.2062	0.37294	0.06559	0.79798	0.37709	0.22236	0.02689	1.09273	0.229985	0.85356	0.37158
East_19	56	0.52163	0.20051	0.13991	0.02917	0.394	0.06564	0.28949	0.04324	0.27659	0.20444	1.12668	0.14382	0.43453	0.17995	0.29727	0.09518	0.33256	0.02837	0.733189	0.260341	1.01288	0.25046
East_2	2	0.874661	0.0248486	0.0362423	0.03583	0.343318	0.25852	1.76116	1.14247	0.432617	0.174815	0.297558	0.188858	0.425587	0.193257	2.20133	1.01001	0.407394	0.0414383	1.42788	0.532124	1.30006	0.236886
East_20	60	0.32914	0.1423	0.063	0.03209	0.24439	0.16307	0.0987	0.0562	0.7808	0.76432	1.10621	0.79473	0.40419	0.27328	0.44668	0.31227	0.24233	0.08961	0.619642	0.295835	0.45111	0.17151
East_21	64	0.40529	0.05042	0.36594	0.23533	0.45748	0.13592	0.19876	0.16161	0.46301	0.20138	0.74782	0.12481	1.18578	0.57952	0.20346	0.10516	0.63587	0.24996	0.828772	0.124175	0.50709	0.17985
East_22	68	0.65007	0.16988	0.66888	0.21907	0.53862	0.16016	0.52743	0.19267	1.05337	0.25291	0.62498	0.1105	1.0423	0.26896	0.99582	0.17362	0.37012	0.09855	0.831676	0.116858	0.48375	0.0954
East_3	4	0.60667	0.13491	0.07413	0.04737	0.37841	0.17713	0.41386	0.16113	0.70355	0.40976	0.80001	0.161	0.43544	0.29947	0.7348	0.11933	0.12223	0.01898	0.802497	0.135749	0.98398	0.21633
East_4	6	0.27349	0.06331	0.05785	0.04197	0.31101	0.12516	0.28457	0.10927	0.45107	0.25378	0.76047	0.29815	0.35876	0.06373	0.60023	0.08609	0.20876	0.0844	0.563835	0.159885	0.76865	0.31594
East_5	8	0.28977	0.07825	0.09526	0.05332	0.22698	0.10396	0.20211	0.07361	0.30266	0.07638	0.94412	0.28287	0.57144	0.17217	0.31326	0.27867	0.13954	0.07575	0.4073	0.159953	1.13731	0.59937
East_6	10	0.21279	0.04705	0.04255	0.02487	0.16047	0.05784	0.10323	0.09444	0.37798	0.23551	0.69389	0.22627	0.40271	0.05554	0.47243	0.27717	0.14878	0.05245	0.343459	0.037447	0.71058	0.29095
East_7	12	0.21847	0.10737	0.05158	0.02125	0.11596	0.026	0.08487	0.02881	0.48141	0.26854	0.68476	0.22484	0.50393	0.04776	0.36195	0.23137	0.13769	0.02518	0.431018	0.109176	0.571	0.18274
East_8	14	0.32982	0.14558	0.05786	0.04987	0.16305	0.0733	0.06438	0.04325	1.38778	1.00236	0.69017	0.38249	0.79434	0.46696	0.40499	0.29076	0.19726	0.08697	0.497045	0.288381	0.63575	0.70497
East_9	16	0.46081	0.19148	0.19427	0.05913	0.36159	0.12186	0.18131	0.06659	1.32047	0.52728	0.5182	0.16625	0.77629	0.31235	0.45589	0.21633	0.55957	0.26655	0.820413	0.462114	0.50952	0.18946
West_1	0	1.96927	0.48216	0.91024	0.33969	1.95554	1.6374	1.33304	0.56482	0.41767	0.16269	0.65224	0.32765	0.75754	0.22549	1.90398	1.35555	0.76341	0.30394	1.01524	0.348607	1.82267	0.7571
West_10	20	0.54189	0.12448	0.60956	0.33284	0.54789	0.18487	0.64377	0.16399	0.22468	0.05099	0.34242	0.13302	0.58048	0.15357	0.70616	0.16597	0.33611	0.09656	0.620285	0.267243	0.48297	0.09607
West_11	24	0.9393	0.24427	0.57298	0.43499	0.48618	0.21205	0.81731	0.43448	0.17364	0.08025	0.31996	0.10358	0.58697	0.23012	0.76625	0.37051	0.43926	0.21919	1.14175	0.615486	0.6162	0.24154
West_12	28	0.60727	0.18306	0.14704	0.05765	0.39074	0.0874	0.66115	0.36797	0.71373	0.28316	0.88353	0.15567	0.30945	0.10913	0.64879	0.32403	0.15822	0.05914	0.759478	0.238531	0.84795	0.53419
West_13	32	0.25593	0.04136	0.09415	0.07151	0.33661	0.10177	0.25426	0.14989	0.4542	0.13337	0.90672	0.11265	0.36309	0.12655	0.3599	0.12846	0.18118	0.08905	0.535533	0.104436	0.61848	0.21356
West_14	36	0.17877	0.04921	0.09215	0.02756	0.1685	0.08968	0.21261	0.05564	0.20761	0.03677	0.63734	0.2011	0.4957	0.22938	0.27244	0.15172	0.30147	0.07658	0.101079	0.300955	0.45194	0.25402
West_15	40	0.55445	0.1717	0.68805	0.36567	0.627	0.23513	0.66216	0.28507	0.31653	0.13929	0.65726	0.26257	0.80985	0.22826	0.36106	0.08589	0.68058	0.20422	0.714437	0.184523	0.65516	0.18503
West_16	44	0.62729	0.33007	1.03024	0.40989	0.62223	0.3472	1.04956	0.343	0.53746	0.13025	0.62349	0.28883	0.95591	0.53646	0.62501	0.39366	0.49569	0.26432	0.766264	0.290853	0.64635	0.41138
West_17	48	0.93516	0.37679	0.86645	0.54712	0.67362	0.42392	0.88369	0.48005	0.63177	0.30719	0.62824	0.21537	0.55512	0.26067	0.97371	0.31995	0.38974	0.1413	0.814967	0.198948	0.52199	0.28455
West_18	52	0.48928	0.20766	0.22834	0.07023	0.45768	0.12263	0.43482	0.12016	0.64261	0.18178	1.02856	0.29341	0.247	0.07495	0.46538	0.27245	0.17224	0.03362	0.827745	0.0983019	0.49949	0.20901
West_19	56	0.46363	0.22698	0.14968	0.0676	0.4286	0.1062	0.29809	0.09531	0.3902	0.13361	0.9302	0.31897	0.3254	0.08138	0.29171	0.1348	0.23944	0.07982	0.595244	0.23143	0.83388	0.2315
West_2	2	1.25981	0.0713625	0.134122	0.09406	0.531407	0.07728	2.74862	0.774022	0.947959	0.0693366	2.83197	0.328294	1.71866	0.643351	2.32402	0.838033	0.347763	0.0627942	1.82122	0.271217	1.22268	0.151259
West_20	60	0.2951	0.08512	0.0881	0.01843	0.24893	0.02235	0.19914	0.09406	0.1987	0.08225	0.82468	0.05256	0.53668	0.07343	0.51851	0.19937	0.29117	0.12917	0.664736	0.318335	0.59503	0.22718
West_21	64	0.66595	0.14856	0.92983	0.29985	1.45805	0.40676	0.92427	0.12322	0.54414	0.28488	1.45805	0.60627	1.45805	0.51159	0.39138	0.10356	1.31924	0.42714	1.35497	0.156997	0.74662	0.11039
West_22	68	0.74224	0.12754	1.18453	0.41331	0.74581	0.41488	1.14615	0.39557	0.61501	0.20397	0.63783	0.23562	0.91284	0.22115	0.9783	0.31072	0.56579	0.06939	0.799512	0.123503	0.64796	0.38935
West_3	4	0.7169	0.09374	0.16514	0.03872	0.33287	0.10609	0.58621	0.11072	2.62864	0.58497	1.12573	0.29101	0.44497	0.19229	0.69045	0.12005	0.11023	0.03065	0.829842	0.139233	1.09787	0.1784
West_4	6	0.32631	0.06607	0.09001	0.01564	0.31714	0.13073	0.22772	0.09604	0.67275	0.45773	0.86567	0.18467	0.25427	0.05604	0.48409	0.1314	0.2265	0.02431	0.630891	0.0889144	0.93322	0.21907
West_5	8	0.26723	0.10958	0.06116	0.03119	0.21788	0.0521	0.14826	0.03927	0.49248	0.24004	0.85284	0.1646	0.34554	0.14981	0.35024	0.10306	0.13788	0.04333	0.412687	0.134601	1.25297	1.14156
West_6	10	0.21065	0.1468	0.06527	0.05455	0.17081	0.13083	0.08309	0.09065	0.25395	0.14756	0.68835	0.42959	0.41331	0.16919	0.47258	0.31183	0.15245	0.09425	0.489222	0.105215	0.67651	0.22212
West_7	12	0.21339	0.12882	0.02451	0.00896	0.12015	0.04052	0.05433	0.021	0.25418	0.07792	0.51518	0.07019	0.43156	0.15106	0.59129	0.14125	0.16229	0.03519	0.579657	0.106606	0.51571	0.16407
West_8	14	0.1908	0.05657	0.04351	0.03846	0.20419	0.02917	0.07199	0.0202	0.14507	0.11859	0.3626	0.10746	0.54598	0.19216	0.7166	0.42694	0.17366	0.06312	0.681169	0.212269	0.48814	0.09196
West_9	16	0.77864	0.37847	0.45976	0.215	0.60143	0.2499	0.37114	0.16636	0.44842	0.14736	0.50396	0.16552	1.25324	0.52046	0.43413	0.18359	0.53995	0.22153	0.709912	0.308369	0.61653	0.23147

## Sheet: Ha412HOChr10g0435441-cq
side	ZT	rep	IAA4-like	EF-like (ref)	UBQ-like (ref)
East	0	1	25.7944	22.2749	26.3491
East	4	1	25.73	21.7153	25.8136
East	8	1	26.3034	20.7674	25.5667
East	12	1	27.0522	21.1921	25.6565
East	16	1	25.0839	21.1428	25.6457
East	14	1	24.2365	21.4424	26.045
East	32	1	26.9365	21.438	25.2843
East	40	1	26.6818	21.2819	25.6446
East	48	1	24.0854	21.385	25.2965
East	56	1	25.0402	21.2165	24.6666
East	64	1	25.7407	21.2238	25.1216
East	0	2	25.6535	22.2313	26.5539
East	4	2	26.1555	21.8809	25.7421
East	8	2	26.865	21.428	25.903
East	12	2	26.033	20.9316	25.1569
East	16	2	26.0707	20.391	25.1577
East	14	2	25.1481	21.0286	25.3567
East	32	2	26.1507	20.4715	24.7145
East	40	2	26.1899	20.5324	25.2241
East	48	2	24.0693	21.4799	25.3795
East	56	2	25.2002	21.2523	24.5579
East	64	2	25.8539	21.2591	25.004
West	0	1	24.758	21.9827	25.9668
West	4	1	26.1177	22.1319	25.9782
West	8	1	26.4996	21.1188	25.3757
West	12	1	26.2402	21.2632	25.2746
West	16	1	25.6918	22.0581	26.356
West	14	1	24.8653	21.2029	25.6962
West	32	1	26.2639	21.1784	24.963
West	40	1	25.5486	21.281	25.5666
West	48	1	24.2729	20.8677	24.9328
West	56	1	25.0452	21.2114	24.5185
West	64	1	25.1937	21.1312	24.6589
West	0	2	24.9119	22.6583	26.7051
West	4	2	25.848	22.133	26.1752
West	8	2	25.7676	20.7009	25.0858
West	12	2	26.5121	21.239	25.4397
West	16	2	24.8257	20.8948	25.5231
West	14	2	25.1968	21.5454	25.7695
West	32	2	26.6936	21.1557	24.9735
West	40	2	25.9434	21.1281	25.3612
West	48	2	25.2239	21.0029	25.2909
West	56	2	26.2048	22.1085	25.0891
East	2	1	25.1466	21.0476	25.0043
East	6	1	26.1218	21.0893	25.2503
East	10	1	26.663	20.8702	25.1028
East	14	1	25.3963	20.4883	25.0013
East	20	1	24.9907	20.628	25.3667
East	28	1	25.2985	21.0075	25.3049
East	36	1	26.9434	21.4104	25.4362
East	44	1	25.1573	21.4851	25.4044
East	52	1	24.9039	20.9924	25.1683
East	60	1	26.048	20.8606	24.5137
East	68	1	24.9028	20.8953	N/A
East	2	2	24.6788	20.5352	24.6025
East	6	2	26.6907	21.0444	25.3966
East	10	2	26.3798	20.7321	25.1376
East	14	2	26.2525	21.4196	25.9579
East	20	2	25.5404	21.0195	25.7883
East	28	2	25.0802	21.2879	25.3851
East	36	2	27.8216	21.0854	25.4916
East	44	2	25.1061	21.4494	25.1244
East	52	2	25.3205	21.0856	25.0673
East	60	2	26.2657	21.6816	24.9916
East	68	2	25.3168	21.4112	24.7057
West	2	1	24.3754	20.9547	24.6907
West	6	1	26.1025	20.9813	25.325
West	10	1	26.3313	21.0606	25.3026
West	14	1	27.5449	21.1913	25.4569
West	20	1	26.278	21.6911	26.0625
West	28	1	25.0481	20.717	25.0436
West	36	1	27.2737	21.1802	25.0968
West	44	1	26.1837	21.9715	25.7193
West	52	1	25.0659	20.9343	24.9248
West	60	1	26.9645	21.8655	25.0748
West	68	1	24.6591	21.1702	24.396
West	2	2	24.881	21.1759	25.1697
West	6	2	26.4346	21.3572	25.4568
West	10	2	28.201	21.7861	26.247
West	14	2	27.4895	21.4276	25.9673
West	20	2	25.8626	21.0908	25.7893
West	28	2	25.6333	21.5259	25.5021
West	36	2	27.3433	21.0746	25.3928
West	44	2	25.0104	21.3659	25.0406
West	52	2	26.1471	21.2749	25.0271
West	60	2	26.2203	21.3926	24.7255
West	68	2	24.5338	21.2374	24.9301
East	0	3	24.8018	22.3939	28.7796
East	8	3	26.9558	22.8773	26.8474
East	16	3	26.5784	22.2121	26.9841
East	32	3	27.282	21.8816	25.4503
East	48	3	24.7382	22.4857	26.3019
East	64	3	26.6538	21.6686	25.5874
West	0	3	25.1039	22.826	27.2069
West	8	3	27.4755	22.0208	26.7205
West	16	3	26.5742	22.1723	27.1015
West	32	3	27.1346	22.2208	25.253
West	48	3	25.3579	22.7979	26.2113
West	64	3	25.7029	22.2861	25.8497
East	2	3	24.4757	20.3139	24.2651
East	10	3	26.861	21.2721	26.0059
East	20	3	25.4541	21.4352	25.8787
East	36	3	27.4625	21.7086	25.7701
East	52	3	25.5886	22.008	25.9209
East	68	3	25.4634	21.9445	25.8976
West	2	3	24.3055	21.0747	24.3759
West	10	3	27.4494	22.1355	26.5729
West	20	3	26.5688	22.7473	26.9111
West	36	3	27.2744	22.4566	26.3095
West	52	3	25.845	22.0397	26.1867
West	68	3	25.5203	21.6754	25.2053
East	4	3	26.2003	22.354	26.4996
East	12	3	27.9694	21.4478	25.6174
East	24	3	25.5376	21.6882	26.2526
East	40	3	26.071	21.6734	25.6092
East	56	3	26.5793	21.7979	25.3011
West	4	3	26.7994	22.8853	27.2773
West	12	3	28.4774	21.6951	26.2827
West	24	3	25.196	22.0571	26.4934
West	40	3	26.7115	22.8291	26.3703
West	56	3	26.6296	22.1963	25.18
East	6	3	26.935	21.4873	26.181
East	14	3	26.9263	21.3012	26.1425
East	28	3	25.2771	21.4635	25.4868
East	44	3	26.2616	22.1131	25.9469
East	60	3	27.3351	23.0013	26.3988
West	6	3	27.1676	22.0371	26.3897
West	14	3	27.4637	21.6092	26.6272
West	28	3	26.2096	22.7077	26.7513
West	44	3	25.691	21.8786	26.1889
West	60	3	27.1861	23.1238	27.5186

## Sheet: Ha412HOChr07g0303111-cq
side	ZT	rep	SAUR12-like	EF-like (ref)	UBQ-like (ref)
East	0	1	27.1628	22.2749	26.3491
East	4	1	28.6606	21.7153	25.8136
East	8	1	28.819	20.7674	25.5667
East	12	1	29.4849	21.1921	25.6565
East	16	1	27.8692	21.1428	25.6457
East	14	1	26.0339	21.4424	26.045
East	32	1	29.532	21.438	25.2843
East	40	1	26.4012	21.2819	25.6446
East	48	1	25.345	21.385	25.2965
East	56	1	28.185	21.2165	24.6666
East	64	1	26.7047	21.2238	25.1216
East	0	2	27.0918	22.2313	26.5539
East	4	2	29.7384	21.8809	25.7421
East	8	2	29.6433	21.428	25.903
East	12	2	30.2849	20.9316	25.1569
East	16	2	28.0348	20.391	25.1577
East	14	2	27.0626	21.0286	25.3567
East	32	2	28.6254	20.4715	24.7145
East	40	2	25.9659	20.5324	25.2241
East	48	2	24.5738	21.4799	25.3795
East	56	2	27.8157	21.2523	24.5579
East	64	2	25.8898	21.2591	25.004
West	0	1	26.5132	21.9827	25.9668
West	4	1	29.1756	22.1319	25.9782
West	8	1	30.1034	21.1188	25.3757
West	12	1	30.2174	21.2632	25.2746
West	16	1	27.2944	22.0581	26.356
West	14	1	26.267	21.2029	25.6962
West	32	1	28.4713	21.1784	24.963
West	40	1	25.682	21.281	25.5666
West	48	1	24.6755	20.8677	24.9328
West	56	1	27.4359	21.2114	24.5185
West	64	1	25.1874	21.1312	24.6589
West	0	2	27.165	22.6583	26.7051
West	4	2	29.1353	22.133	26.1752
West	8	2	29.2764	20.7009	25.0858
West	12	2	31.1344	21.239	25.4397
West	16	2	26.3771	20.8948	25.5231
West	14	2	27.4698	21.5454	25.7695
West	32	2	27.7355	21.1557	24.9735
West	40	2	26.241	21.1281	25.3612
West	48	2	26.0142	21.0029	25.2909
West	56	2	28.4827	22.1085	25.0891
East	2	1	29.1323	21.0476	25.0043
East	6	1	28.4334	21.0893	25.2503
East	10	1	29.6812	20.8702	25.1028
East	14	1	30.2561	20.4883	25.0013
East	20	1	27.2046	20.628	25.3667
East	28	1	28.1984	21.0075	25.3049
East	36	1	29.1594	21.4104	25.4362
East	44	1	25.5603	21.4851	25.4044
East	52	1	27.4773	20.9924	25.1683
East	60	1	29.5945	20.8606	24.5137
East	68	1	25.3011	20.8953	N/A
East	2	2	28.0524	20.5352	24.6025
East	6	2	29.2047	21.0444	25.3966
East	10	2	30.2821	20.7321	25.1376
East	14	2	29.6186	21.4196	25.9579
East	20	2	26.8873	21.0195	25.7883
East	28	2	27.8994	21.2879	25.3851
East	36	2	30.1088	21.0854	25.4916
East	44	2	25.4784	21.4494	25.1244
East	52	2	27.3373	21.0856	25.0673
East	60	2	28.9766	21.6816	24.9916
East	68	2	26.1445	21.4112	24.7057
West	2	1	27.6133	20.9547	24.6907
West	6	1	29.168	20.9813	25.325
West	10	1	28.3472	21.0606	25.3026
West	14	1	31.006	21.1913	25.4569
West	20	1	27.482	21.6911	26.0625
West	28	1	28.4959	20.717	25.0436
West	36	1	28.6732	21.1802	25.0968
West	44	1	26.0428	21.9715	25.7193
West	52	1	27.8072	20.9343	24.9248
West	60	1	29.2696	21.8655	25.0748
West	68	1	24.2805	21.1702	24.396
West	2	2	26.9209	21.1759	25.1697
West	6	2	28.7526	21.3572	25.4568
West	10	2	30.602	21.7861	26.247
West	14	2	31.0373	21.4276	25.9673
West	20	2	26.2201	21.0908	25.7893
West	28	2	27.6218	21.5259	25.5021
West	36	2	29.347	21.0746	25.3928
West	44	2	25.1407	21.3659	25.0406
West	52	2	27.0773	21.2749	25.0271
West	60	2	28.9532	21.3926	24.7255
West	68	2	25.049	21.2374	24.9301
East	0	3	27.8664	22.3939	28.7796
East	8	3	29.5402	22.8773	26.8474
East	16	3	28.6098	22.2121	26.9841
East	32	3	31.2722	21.8816	25.4503
East	48	3	26.9877	22.4857	26.3019
East	64	3	29.0956	21.6686	25.5874
West	0	3	27.6107	22.826	27.2069
West	8	3	29.9624	22.0208	26.7205
West	16	3	28.6697	22.1723	27.1015
West	32	3	31.2054	22.2208	25.253
West	48	3	27.5145	22.7979	26.2113
West	64	3	26.961	22.2861	25.8497
East	2	3	30.0142	20.3139	24.2651
East	10	3	30.0617	21.2721	26.0059
East	20	3	28.1588	21.4352	25.8787
East	36	3	38.2076	21.7086	25.7701
East	52	3	27.5268	22.008	25.9209
East	68	3	27.119	21.9445	25.8976
West	2	3	27.2525	21.0747	24.3759
West	10	3	31.3849	22.1355	26.5729
West	20	3	27.5638	22.7473	26.9111
West	36	3	29.747	22.4566	26.3095
West	52	3	28.402	22.0397	26.1867
West	68	3	26.377	21.6754	25.2053
East	4	3	31.7701	22.354	26.4996
East	12	3	30.3467	21.4478	25.6174
East	24	3	27.7946	21.6882	26.2526
East	40	3	27.0294	21.6734	25.6092
East	56	3	29.4203	21.7979	25.3011
West	4	3	30.0597	22.8853	27.2773
West	12	3	32.3607	21.6951	26.2827
West	24	3	26.5028	22.0571	26.4934
West	40	3	28.2621	22.8291	26.3703
West	56	3	29.5725	22.1963	25.18
East	6	3	31.7353	21.4873	26.181
East	14	3	29.2623	21.3012	26.1425
East	28	3	28.2502	21.4635	25.4868
East	44	3	28.3141	22.1131	25.9469
East	60	3	31.1958	23.0013	26.3988
West	6	3	30.4748	22.0371	26.3897
West	14	3	30.2068	21.6092	26.6272
West	28	3	29.9044	22.7077	26.7513
West	44	3	26.5352	21.8786	26.1889
West	60	3	30.5447	23.1238	27.5186

## Sheet: Ha412HOChr01g0004341-cq
side	ZT	rep	IAA4-like	EF-like (ref)	UBQ-like (ref)
East	0	1	26.7774	22.0227	26.01
East	4	1	27.865	21.7599	25.8071
East	8	1	28.1782	20.4475	24.7888
East	12	1	29.1996	20.6804	25.2181
East	16	1	27.1825	21.149	25.3282
East	14	1	26.3933	21.3596	25.5731
East	32	1	27.596	21.2452	25.0582
East	40	1	28.0101	21.0628	25.391
East	48	1	26.0879	21.094	25.2569
East	56	1	27.4872	21.2195	25.0058
East	64	1	26.7158	21.1134	25.14
East	0	2	26.8291	21.9352	26.0321
East	4	2	28.6508	21.7167	25.7801
East	8	2	28.477	21.0538	25.5881
East	12	2	28.7617	20.5412	24.8222
East	16	2	27.053	20.0731	24.7335
East	14	2	27.2818	20.7083	25.1583
East	32	2	27.2491	20.1957	24.2996
East	40	2	26.9878	20.0562	24.7094
East	48	2	25.6061	21.05	25.1825
East	56	2	27.3666	21.2168	24.6157
East	64	2	27.2195	21.2075	25.2352
West	0	1	26.0387	22.0371	25.7008
West	4	1	28.979	22.0247	25.6967
West	8	1	28.3021	20.9702	25.452
West	12	1	28.4749	21.0017	25.0832
West	16	1	27.1401	21.896	26.0099
West	14	1	27.4904	20.7812	25.2107
West	32	1	27.1052	20.8285	24.7151
West	40	1	26.567	21.142	25.2766
West	48	1	26.0762	20.4296	24.6025
West	56	1	27.1335	21.1604	24.6076
West	64	1	25.1423	20.9644	24.7629
West	0	2	27.2298	22.4344	26.4604
West	4	2	28.3083	22.0119	25.8342
West	8	2	27.9668	20.372	24.7942
West	12	2	29.1066	20.9555	25.1135
West	16	2	26.6645	20.6222	24.9995
West	14	2	27.3448	21.4255	25.6002
West	32	2	27.2843	21.0377	24.8904
West	40	2	27.1375	21.025	25.2882
West	48	2	26.0272	20.8376	24.8641
West	56	2	27.3826	22.1021	25.2572
East	2	1	26.8567	21.0476	25.0043
East	6	1	27.0115	20.9506	24.9816
East	10	1	28.1836	20.5467	24.9329
East	14	1	27.7522	20.1209	24.845
East	20	1	26.9272	20.3517	24.8673
East	28	1	27.1859	20.7122	24.9642
East	36	1	28.2117	21.2225	25.2378
East	44	1	27.07	21.5441	25.6087
East	52	1	26.3883	20.6511	24.4527
East	60	1	27.731	20.4153	24.2911
East	68	1	26.273	20.3888	24.7052
East	2	2	25.5859	20.5352	24.6025
East	6	2	28.1003	21.0099	25.015
East	10	2	28.5213	20.3062	24.8469
East	14	2	28.797	21.0115	25.7186
East	20	2	26.8896	20.6063	25.1045
East	28	2	26.6259	20.8929	25.0722
East	36	2	29.1076	21.0052	25.4032
East	44	2	26.8962	21.0645	25.0053
East	52	2	26.7279	20.6967	24.6875
East	60	2	27.5048	21.3562	24.8799
East	68	2	26.3571	20.8708	24.7689
West	2	1	26.0923	20.9547	24.6907
West	6	1	27.066	21.0124	25.099
West	10	1	28.0202	20.4853	24.8886
West	14	1	28.527	21.0579	25.2942
West	20	1	27.9345	21.7189	25.9636
West	28	1	27.2879	20.4835	24.8661
West	36	1	27.7185	21.0126	24.8946
West	44	1	27.6879	21.6441	25.7674
West	52	1	26.8739	20.8724	24.7132
West	60	1	28.4001	21.7444	25.1738
West	68	1	25.5115	20.5103	24.5392
West	2	2	26.5462	21.1759	25.1697
West	6	2	28.0971	21.0557	25.1174
West	10	2	29.8469	21.2602	25.923
West	14	2	28.7799	21.5147	25.635
West	20	2	27.0892	20.9891	25.5818
West	28	2	27.1838	21.2524	25.3399
West	36	2	29.1332	20.9789	25.163
West	44	2	26.3472	21.0923	25.3341
West	52	2	27.2804	20.7925	25.0499
West	60	2	28.4487	21.4579	25.2115
West	68	2	25.8835	21.2955	24.9445
East	0	3	25.5645	22.7813	26.4233
East	8	3	27.3214	21.4841	26.0194
East	16	3	27.7606	21.6811	26.3711
East	32	3	28.2283	22.284	25.9518
East	48	3	26.2905	22.1975	26.1969
East	64	3	27.5066	21.581	26.1814
West	0	3	24.979	22.7134	27.0924
West	8	3	27.9114	21.4144	26.2791
West	16	3	27.5564	22.2253	26.759
West	32	3	28.003	22.1791	25.7686
West	48	3	27.4312	22.5355	26.4794
West	64	3	25.7172	22.0011	26.2478
East	2	3	28.1286	20.3139	24.2651
East	10	3	27.5994	20.8182	25.5362
East	20	3	27.1331	21.4883	25.8413
East	36	3	28.6818	21.6248	25.8356
East	52	3	26.1611	21.7363	25.8255
East	68	3	27.1013	21.5645	25.8832
West	2	3	25.7043	21.0747	24.3759
West	10	3	28.0615	21.7276	26.2607
West	20	3	27.2892	22.4977	26.6897
West	36	3	28.9333	22.1369	26.0103
West	52	3	26.5893	21.4693	25.8986
West	68	3	27.0668	21.465	25.5526
East	4	3	27.3663	22.0136	26.2857
East	12	3	28.7154	21.4653	25.9966
East	24	3	27.1067	21.8314	26.1937
East	40	3	26.4576	21.5349	25.7317
East	56	3	27.1386	21.9796	26.0157
West	4	3	28.1362	22.8105	27.1337
West	12	3	29.4285	21.7283	26.0326
West	24	3	26.4436	21.4455	25.9409
West	40	3	27.3907	22.9092	26.6616
West	56	3	27.5419	22.1343	25.7319
East	6	3	27.4067	21.481	25.7043
East	14	3	28.3228	20.8797	25.5819
East	28	3	26.4663	21.3692	25.38
East	44	3	27.4054	22.2111	26.1138
East	60	3	29.0604	22.8675	26.5473
West	6	3	28.1362	22.2675	26.2024
West	14	3	28.5712	22.3754	26.3646
West	28	3	27.6225	22.1404	26.1978
West	44	3	26.513	21.6278	25.6869
West	60	3	28.2844	22.5607	26.238

## Sheet: Ha412HOChr01g0035481-cq
side	ZT	rep	PIN7-like	EF-like (ref)	UBQ-like (ref)
East	0	1	27.5808	22.2749	26.3491
East	4	1	27.4245	21.7153	25.8136
East	8	1	28.4715	20.7674	25.5667
East	12	1	30.1213	21.1921	25.6565
East	16	1	29.2693	21.1428	25.6457
East	14	1	26.9562	21.4424	26.045
East	32	1	27.8292	21.438	25.2843
East	40	1	28.3104	21.2819	25.6446
East	48	1	26.4511	21.385	25.2965
East	56	1	27.5555	21.2165	24.6666
East	64	1	28.3268	21.2238	25.1216
East	0	2	27.1003	22.2313	26.5539
East	4	2	28.4946	21.8809	25.7421
East	8	2	29.2289	21.428	25.903
East	12	2	29.5536	20.9316	25.1569
East	16	2	28.5982	20.391	25.1577
East	14	2	27.1579	21.0286	25.3567
East	32	2	29.0415	20.4715	24.7145
East	40	2	27.3751	20.5324	25.2241
East	48	2	25.6351	21.4799	25.3795
East	56	2	27.9289	21.2523	24.5579
East	64	2	27.2833	21.2591	25.004
West	0	1	26.7263	21.9827	25.9668
West	4	1	28.1073	22.1319	25.9782
West	8	1	28.9736	21.1188	25.3757
West	12	1	30.1159	21.2632	25.2746
West	16	1	28.3141	22.0581	26.356
West	14	1	26.4737	21.2029	25.6962
West	32	1	27.3434	21.1784	24.963
West	40	1	26.5786	21.281	25.5666
West	48	1	26.0386	20.8677	24.9328
West	56	1	27.502	21.2114	24.5185
West	64	1	26.1357	21.1312	24.6589
West	0	2	27.492	22.6583	26.7051
West	4	2	27.632	22.133	26.1752
West	8	2	29.352	20.7009	25.0858
West	12	2	31.128	21.239	25.4397
West	16	2	27.6259	20.8948	25.5231
West	14	2	27.7212	21.5454	25.7695
West	32	2	27.7808	21.1557	24.9735
West	40	2	27.0535	21.1281	25.3612
West	48	2	26.0629	21.0029	25.2909
West	56	2	28.1141	22.1085	25.0891
East	2	1	25.5281	21.2564	25.0959
East	6	1	27.6521	21.0893	25.2503
East	10	1	28.5105	20.8702	25.1028
East	14	1	30.8157	20.4883	25.0013
East	20	1	27.4895	20.628	25.3667
East	28	1	26.3198	21.0075	25.3049
East	36	1	28.1438	21.4104	25.4362
East	44	1	26.7504	21.4851	25.4044
East	52	1	26.327	20.9924	25.1683
East	60	1	29.3735	20.8606	24.5137
East	68	1	27.5405	20.8953	N/A
East	2	2	24.7787	20.8436	24.6424
East	6	2	27.6696	21.0444	25.3966
East	10	2	30.747	20.7321	25.1376
East	14	2	30.4423	21.4196	25.9579
East	20	2	27.1028	21.0195	25.7883
East	28	2	26.5515	21.2879	25.3851
East	36	2	30.3579	21.0854	25.4916
East	44	2	27.0335	21.4494	25.1244
East	52	2	26.3084	21.0856	25.0673
East	60	2	29.2319	21.6816	24.9916
East	68	2	26.8682	21.4112	24.7057
West	2	1	25.5336	21.0784	24.8847
West	6	1	27.8314	20.9813	25.325
West	10	1	29.4506	21.0606	25.3026
West	14	1	30.2748	21.1913	25.4569
West	20	1	27.7559	21.6911	26.0625
West	28	1	27.5806	20.717	25.0436
West	36	1	28.2893	21.1802	25.0968
West	44	1	26.814	21.9715	25.7193
West	52	1	27.7749	20.9343	24.9248
West	60	1	29.0818	21.8655	25.0748
West	68	1	25.5423	21.1702	24.396
West	2	2	25.2051	21.4319	25.3268
West	6	2	29.0234	21.3572	25.4568
West	10	2	31.9696	21.7861	26.247
West	14	2	30.5265	21.4276	25.9673
West	20	2	27.2044	21.0908	25.7893
West	28	2	26.2201	21.5259	25.5021
West	36	2	28.9376	21.0746	25.3928
West	44	2	26.0838	21.3659	25.0406
West	52	2	27.0625	21.2749	25.0271
West	60	2	28.5655	21.3926	24.7255
West	68	2	25.3152	21.2374	24.9301
East	0	3	26.7824	22.3939	28.7796
East	8	3	30.1242	22.8773	26.8474
East	16	3	29.5105	22.2121	26.9841
East	32	3	29.1089	21.8816	25.4503
East	48	3	26.4606	22.4857	26.3019
East	64	3	30.515	21.6686	25.5874
West	0	3	27.5374	22.826	27.2069
West	8	3	29.758	22.0208	26.7205
West	16	3	29.6735	22.1723	27.1015
West	32	3	29.8718	22.2208	25.253
West	48	3	28.1825	22.7979	26.2113
West	64	3	27.1829	22.2861	25.8497
East	2	3	26.3831	20.0214	23.71
East	10	3	29.3912	21.2721	26.0059
East	20	3	28.4818	21.4352	25.8787
East	36	3	29.9574	21.7086	25.7701
East	52	3	26.6886	22.008	25.9209
East	68	3	27.4518	21.9445	25.8976
West	2	3	25.1612	21.6003	25.2661
West	10	3	30.1317	22.1355	26.5729
West	20	3	28.3312	22.7473	26.9111
West	36	3	29.4613	22.4566	26.3095
West	52	3	28.1772	22.0397	26.1867
West	68	3	27.0845	21.6754	25.2053
East	4	3	29.1672	22.354	26.4996
East	12	3	30.1999	21.4478	25.6174
East	24	3	28.5753	21.6882	26.2526
East	40	3	28.2709	21.6734	25.6092
East	56	3	28.4632	21.7979	25.3011
West	4	3	29.0758	22.8853	27.2773
West	12	3	31.1712	21.6951	26.2827
West	24	3	27.2518	22.0571	26.4934
West	40	3	28.6277	22.8291	26.3703
West	56	3	29.0041	22.1963	25.18
East	6	3	29.5857	21.4873	26.181
East	14	3	30.0198	21.3012	26.1425
East	28	3	27.7071	21.4635	25.4868
East	44	3	28.7546	22.1131	25.9469
East	60	3	31.3652	23.0013	26.3988
West	6	3	29.5816	22.0371	26.3897
West	14	3	30.8576	21.6092	26.6272
West	28	3	28.3273	22.7077	26.7513
West	44	3	27.1909	21.8786	26.1889
West	60	3	30.4169	23.1238	27.5186

## Sheet: Ha412HOChr02g0079361-cq
side	ZT	rep	PHYB-like	EF-like (ref)	UBQ-like (ref)
East	0	1	30.2844	22.2749	26.3491
East	4	1	29.4926	21.7153	25.8136
East	8	1	30.7227	20.7674	25.5667
East	12	1	30.1927	21.1921	25.6565
East	16	1	27.9335	21.1428	25.6457
East	14	1	30.9733	21.4424	26.045
East	32	1	29.459	21.438	25.2843
East	40	1	29.2483	21.2819	25.6446
East	48	1	28.7404	21.385	25.2965
East	56	1	30.1751	21.2165	24.6666
East	64	1	29.0608	21.2238	25.1216
East	0	2	30.5969	22.2313	26.5539
East	4	2	28.9613	21.8809	25.7421
East	8	2	30.6272	21.428	25.903
East	12	2	28.727	20.9316	25.1569
East	16	2	28.2265	20.391	25.1577
East	14	2	29.4723	21.0286	25.3567
East	32	2	29.698	20.4715	24.7145
East	40	2	27.8281	20.5324	25.2241
East	48	2	28.6887	21.4799	25.3795
East	56	2	31.1824	21.2523	24.5579
East	64	2	30.2406	21.2591	25.004
West	0	1	30.5604	21.9827	25.9668
West	4	1	28.4659	22.1319	25.9782
West	8	1	29.3994	21.1188	25.3757
West	12	1	31.1399	21.2632	25.2746
West	16	1	30.3006	22.0581	26.356
West	14	1	30.9676	21.2029	25.6962
West	32	1	29.3554	21.1784	24.963
West	40	1	30.2475	21.281	25.5666
West	48	1	28.6687	20.8677	24.9328
West	56	1	29.4741	21.2114	24.5185
West	64	1	29.8995	21.1312	24.6589
West	0	2	31.4997	22.6583	26.7051
West	4	2	28.1311	22.133	26.1752
West	8	2	29.1791	20.7009	25.0858
West	12	2	30.3481	21.239	25.4397
West	16	2	30.6552	20.8948	25.5231
West	14	2	32.2027	21.5454	25.7695
West	32	2	29.349	21.1557	24.9735
West	40	2	30.195	21.1281	25.3612
West	48	2	29.471	21.0029	25.2909
West	56	2	30.2331	22.1085	25.0891
East	2	1	29.3952	21.0476	25.0043
East	6	1	29.3084	21.0893	25.2503
East	10	1	28.9909	20.8702	25.1028
East	14	1	27.8221	20.4883	25.0013
East	20	1	29.1834	20.628	25.3667
East	28	1	28.8854	21.0075	25.3049
East	36	1	29.8055	21.4104	25.4362
East	44	1	29.043	21.4851	25.4044
East	52	1	29.3447	20.9924	25.1683
East	60	1	27.7203	20.8606	24.5137
East	68	1	28.6108	20.8953	N/A
East	2	2	28.5361	20.5352	24.6025
East	6	2	29.1493	21.0444	25.3966
East	10	2	30.7349	20.7321	25.1376
East	14	2	29.1554	21.4196	25.9579
East	20	2	30.1534	21.0195	25.7883
East	28	2	30.3903	21.2879	25.3851
East	36	2	30.1211	21.0854	25.4916
East	44	2	29.0898	21.4494	25.1244
East	52	2	29.4213	21.0856	25.0673
East	60	2	29.2157	21.6816	24.9916
East	68	2	28.5005	21.4112	24.7057
West	2	1	28.0275	20.9547	24.6907
West	6	1	28.9092	20.9813	25.325
West	10	1	30.0697	21.0606	25.3026
West	14	1	31.6859	21.1913	25.4569
West	20	1	31.6243	21.6911	26.0625
West	28	1	28.9984	20.717	25.0436
West	36	1	30.9412	21.1802	25.0968
West	44	1	29.9077	21.9715	25.7193
West	52	1	29.4898	20.9343	24.9248
West	60	1	31.0923	21.8655	25.0748
West	68	1	28.8173	21.1702	24.396
West	2	2	28.5888	21.1759	25.1697
West	6	2	30.3963	21.3572	25.4568
West	10	2	31.4324	21.7861	26.247
West	14	2	32.7369	21.4276	25.9673
West	20	2	31.2023	21.0908	25.7893
West	28	2	29.8794	21.5259	25.5021
West	36	2	31.1999	21.0746	25.3928
West	44	2	29.5049	21.3659	25.0406
West	52	2	29.3061	21.2749	25.0271
West	60	2	31.6771	21.3926	24.7255
West	68	2	29.4894	21.2374	24.9301
East	0	3	32.7866	22.3939	28.7796
East	8	3	32.8072	22.8773	26.8474
East	16	3	30.7002	22.2121	26.9841
East	32	3	30.6824	21.8816	25.4503
East	48	3	30.6688	22.4857	26.3019
East	64	3	31.005	21.6686	25.5874
West	0	3	31.9742	22.826	27.2069
West	8	3	31.483	22.0208	26.7205
West	16	3	31.5022	22.1723	27.1015
West	32	3	31.1476	22.2208	25.253
West	48	3	31.6994	22.7979	26.2113
West	64	3	30.572	22.2861	25.8497
East	2	3	29.5185	20.3139	24.2651
East	10	3	31.1624	21.2721	26.0059
East	20	3	30.5877	21.4352	25.8787
East	36	3	30.2105	21.7086	25.7701
East	52	3	30.0206	22.008	25.9209
East	68	3	29.633	21.9445	25.8976
West	2	3	28.0128	21.0747	24.3759
West	10	3	32.9498	22.1355	26.5729
West	20	3	32.3967	22.7473	26.9111
West	36	3	32.2312	22.4566	26.3095
West	52	3	29.4143	22.0397	26.1867
West	68	3	29.8802	21.6754	25.2053
East	4	3	31.4921	22.354	26.4996
East	12	3	30.4765	21.4478	25.6174
East	24	3	32.6029	21.6882	26.2526
East	40	3	30.0684	21.6734	25.6092
East	56	3	30.2561	21.7979	25.3011
West	4	3	29.4742	22.8853	27.2773
West	12	3	32.0304	21.6951	26.2827
West	24	3	32.5771	22.0571	26.4934
West	40	3	32.4745	22.8291	26.3703
West	56	3	31.4811	22.1963	25.18
East	6	3	32.0849	21.4873	26.181
East	14	3	28.9268	21.3012	26.1425
East	28	3	30.2777	21.4635	25.4868
East	44	3	30.8651	22.1131	25.9469
East	60	3	31.6462	23.0013	26.3988
West	6	3	30.6938	22.0371	26.3897
West	14	3	32.4233	21.6092	26.6272
West	28	3	30.5724	22.7077	26.7513
West	44	3	31.4037	21.8786	26.1889
West	60	3	32.6219	23.1238	27.5186

## Sheet: Ha412HOChr13g0623611-cq
side	ZT	rep	HB2-like	EF-like (ref)	UBQ-like (ref)
East	0	1	26.2506	22.0227	26.01
East	4	1	25.6574	21.7599	25.8071
East	8	1	24.6179	20.4475	24.7888
East	12	1	25.6696	20.6804	25.2181
East	16	1	25.3755	21.149	25.3282
East	14	1	25.6945	21.3596	25.5731
East	32	1	24.7573	21.2452	25.0582
East	40	1	25.3431	21.0628	25.391
East	48	1	25.0549	21.094	25.2569
East	56	1	24.5059	21.2195	25.0058
East	64	1	25.2996	21.1134	25.14
East	0	2	26.6909	21.9352	26.0321
East	4	2	25.5324	21.7167	25.7801
East	8	2	25.1528	21.0538	25.5881
East	12	2	24.9497	20.5412	24.8222
East	16	2	25.4909	20.0731	24.7335
East	14	2	26.2795	20.7083	25.1583
East	32	2	24.356	20.1957	24.2996
East	40	2	25.0448	20.0562	24.7094
East	48	2	25.4489	21.05	25.1825
East	56	2	24.7714	21.2168	24.6157
East	64	2	25.0537	21.2075	25.2352
West	0	1	26.2834	22.0371	25.7008
West	4	1	25.9077	22.0247	25.6967
West	8	1	24.7381	20.9702	25.452
West	12	1	25.515	21.0017	25.0832
West	16	1	26.2406	21.896	26.0099
West	14	1	26.5114	20.7812	25.2107
West	32	1	24.703	20.8285	24.7151
West	40	1	25.4208	21.142	25.2766
West	48	1	25.2114	20.4296	24.6025
West	56	1	24.7011	21.1604	24.6076
West	64	1	23.8502	20.9644	24.7629
West	0	2	27.1895	22.4344	26.4604
West	4	2	25.365	22.0119	25.8342
West	8	2	24.8494	20.372	24.7942
West	12	2	25.7987	20.9555	25.1135
West	16	2	25.9232	20.6222	24.9995
West	14	2	26.9245	21.4255	25.6002
West	32	2	24.9662	21.0377	24.8904
West	40	2	25.645	21.025	25.2882
West	48	2	25.3027	20.8376	24.8641
West	56	2	25.4844	22.1021	25.2572
East	2	1	25.6064	21.0476	25.0043
East	6	1	24.4522	20.9506	24.9816
East	10	1	24.4112	20.5467	24.9329
East	14	1	24.9756	20.1209	24.845
East	20	1	25.8781	20.3517	24.8673
East	28	1	25.076	20.7122	24.9642
East	36	1	24.3876	21.2225	25.2378
East	44	1	25.8468	21.5441	25.6087
East	52	1	25.1257	20.6511	24.4527
East	60	1	23.8609	20.4153	24.2911
East	68	1	25.0651	20.3888	24.7052
East	2	2	25.2703	20.5352	24.6025
East	6	2	25.5456	21.0099	25.015
East	10	2	25.2636	20.3062	24.8469
East	14	2	25.7446	21.0115	25.7186
East	20	2	26.1615	20.6063	25.1045
East	28	2	25.007	20.8929	25.0722
East	36	2	25.4978	21.0052	25.4032
East	44	2	25.4153	21.0645	25.0053
East	52	2	24.8121	20.6967	24.6875
East	60	2	24.6811	21.3562	24.8799
East	68	2	25.0732	20.8708	24.7689
West	2	1	22.5203	20.9547	24.6907
West	6	1	24.752	21.0124	25.099
West	10	1	24.5943	20.4853	24.8886
West	14	1	26.895	21.0579	25.2942
West	20	1	27.488	21.7189	25.9636
West	28	1	24.947	20.4835	24.8661
West	36	1	25.2507	21.0126	24.8946
West	44	1	26.2968	21.6441	25.7674
West	52	1	25.0018	20.8724	24.7132
West	60	1	25.4601	21.7444	25.1738
West	68	1	24.6164	20.5103	24.5392
West	2	2	23.0279	21.1759	25.1697
West	6	2	25.2809	21.0557	25.1174
West	10	2	26.2677	21.2602	25.923
West	14	2	26.7613	21.5147	25.635
West	20	2	26.5076	20.9891	25.5818
West	28	2	25.0284	21.2524	25.3399
West	36	2	25.9786	20.9789	25.163
West	44	2	25.4878	21.0923	25.3341
West	52	2	24.4679	20.7925	25.0499
West	60	2	25.4528	21.4579	25.2115
West	68	2	25.4403	21.2955	24.9445
East	0	3	26.1889	22.7813	26.4233
East	8	3	25.1139	21.4841	26.0194
East	16	3	26.5554	21.6811	26.3711
East	32	3	25.2669	22.284	25.9518
East	48	3	25.769	22.1975	26.1969
East	64	3	26.081	21.581	26.1814
West	0	3	26.4427	22.7134	27.0924
West	8	3	25.6124	21.4144	26.2791
West	16	3	27.0228	22.2253	26.759
West	32	3	25.4332	22.1791	25.7686
West	48	3	26.3588	22.5355	26.4794
West	64	3	25.2546	22.0011	26.2478
East	2	3	27.2665	20.3139	24.2651
East	10	3	25.3513	20.8182	25.5362
East	20	3	26.9112	21.4883	25.8413
East	36	3	25.0361	21.6248	25.8356
East	52	3	25.0834	21.7363	25.8255
East	68	3	26.0625	21.5645	25.8832
West	2	3	22.759	21.0747	24.3759
West	10	3	25.9371	21.7276	26.2607
West	20	3	27.3426	22.4977	26.6897
West	36	3	25.7193	22.1369	26.0103
West	52	3	24.7878	21.4693	25.8986
West	68	3	26.0755	21.465	25.5526
East	4	3	26.4406	22.0136	26.2857
East	12	3	25.4054	21.4653	25.9966
East	24	3	27.1158	21.8314	26.1937
East	40	3	25.42	21.5349	25.7317
East	56	3	25.2556	21.9796	26.0157
West	4	3	25.7728	22.8105	27.1337
West	12	3	26.4628	21.7283	26.0326
West	24	3	26.709	21.4455	25.9409
West	40	3	26.9402	22.9092	26.6616
West	56	3	25.6045	22.1343	25.7319
East	6	3	25.6352	21.481	25.7043
East	14	3	24.9616	20.8797	25.5819
East	28	3	24.8293	21.3692	25.38
East	44	3	26.5151	22.2111	26.1138
East	60	3	26.2472	22.8675	26.5473
West	6	3	25.8163	22.2675	26.2024
West	14	3	26.7007	22.3754	26.3646
West	28	3	25.6243	22.1404	26.1978
West	44	3	25.7701	21.6278	25.6869
West	60	3	26.1426	22.5607	26.238

## Sheet: Ha412HOChr02g0064141-cq
side	ZT	rep	BIM1-like	EF-like (ref)	UBQ-like (ref)
East	0	1	28.4093	22.0227	26.01
East	4	1	29.5536	21.7599	25.8071
East	8	1	27.1358	20.4475	24.7888
East	12	1	27.4549	20.6804	25.2181
East	16	1	27.4903	21.149	25.3282
East	14	1	28.5496	21.3596	25.5731
East	32	1	29.177	21.2452	25.0582
East	40	1	27.0686	21.0628	25.391
East	48	1	27.1061	21.094	25.2569
East	56	1	28.5	21.2195	25.0058
East	64	1	26.0215	21.1134	25.14
East	0	2	28.2908	21.9352	26.0321
East	4	2	27.654	21.7167	25.7801
East	8	2	27.8328	21.0538	25.5881
East	12	2	27.6095	20.5412	24.8222
East	16	2	26.5398	20.0731	24.7335
East	14	2	27.2481	20.7083	25.1583
East	32	2	27.0888	20.1957	24.2996
East	40	2	25.9516	20.0562	24.7094
East	48	2	27.2572	21.05	25.1825
East	56	2	28.1121	21.2168	24.6157
East	64	2	27.3038	21.2075	25.2352
West	0	1	28.2985	22.0371	25.7008
West	4	1	29.1893	22.0247	25.6967
West	8	1	28.5148	20.9702	25.452
West	12	1	27.4071	21.0017	25.0832
West	16	1	27.0246	21.896	26.0099
West	14	1	27.8827	20.7812	25.2107
West	32	1	28.1976	20.8285	24.7151
West	40	1	27.3872	21.142	25.2766
West	48	1	27.0577	20.4296	24.6025
West	56	1	28.3179	21.1604	24.6076
West	64	1	25.9406	20.9644	24.7629
West	0	2	28.4959	22.4344	26.4604
West	4	2	29.2458	22.0119	25.8342
West	8	2	27.4712	20.372	24.7942
West	12	2	28.0558	20.9555	25.1135
West	16	2	26.3545	20.6222	24.9995
West	14	2	28.0556	21.4255	25.6002
West	32	2	27.633	21.0377	24.8904
West	40	2	27.251	21.025	25.2882
West	48	2	27.6084	20.8376	24.8641
West	56	2	28.5656	22.1021	25.2572
East	2	1	27.0368	21.2564	25.0959
East	6	1	27.9974	20.9506	24.9816
East	10	1	26.075	20.5467	24.9329
East	14	1	26.9981	20.1209	24.845
East	20	1	28.6123	20.3517	24.8673
East	36	1	26.8034	21.2225	25.2378
East	44	1	27.4003	21.5441	25.6087
East	52	1	27.6694	20.6511	24.4527
East	60	1	27.5446	20.4153	24.2911
East	68	1	26.093	20.3888	24.7052
East	2	2	27.0831	20.8436	24.6424
East	6	2	28.0637	21.0099	25.015
East	10	2	27.5281	20.3062	24.8469
East	14	2	27.5128	21.0115	25.7186
East	20	2	27.2265	20.6063	25.1045
East	28	2	28.3353	20.8929	25.0722
East	36	2	27.7587	21.0052	25.4032
East	44	2	26.7888	21.0645	25.0053
East	52	2	28.1251	20.6967	24.6875
East	60	2	26.7393	21.3562	24.8799
East	68	2	27.5822	20.8708	24.7689
West	2	1	25.3405	21.0784	24.8847
West	6	1	27.7295	21.0124	25.099
West	14	1	28.1408	21.0579	25.2942
West	20	1	28.3772	21.7189	25.9636
West	28	1	28.4086	20.4835	24.8661
West	36	1	28.2396	21.0126	24.8946
West	44	1	27.8965	21.6441	25.7674
West	52	1	29.0115	20.8724	24.7132
West	60	1	28.1116	21.7444	25.1738
West	68	1	26.7123	20.5103	24.5392
West	2	2	26.4359	21.4319	25.3268
West	6	2	28.5704	21.0557	25.1174
West	10	2	28.0434	21.2602	25.923
West	14	2	28.4017	21.5147	25.635
West	20	2	27.8547	20.9891	25.5818
West	28	2	29.0472	21.2524	25.3399
West	36	2	27.0972	20.9789	25.163
West	44	2	26.7711	21.0923	25.3341
West	52	2	28.7408	20.7925	25.0499
West	60	2	27.9533	21.4579	25.2115
West	68	2	26.8975	21.2955	24.9445
East	0	3	27.3557	22.7813	26.4233
East	8	3	27.6848	21.4841	26.0194
East	16	3	27.1206	21.6811	26.3711
East	32	3	28.7136	22.284	25.9518
East	48	3	27.8293	22.1975	26.1969
East	64	3	26.6126	21.581	26.1814
West	0	3	28.0261	22.7134	27.0924
West	8	3	28.6498	21.4144	26.2791
West	16	3	27.3644	22.2253	26.759
West	32	3	28.769	22.1791	25.7686
West	48	3	28.2309	22.5355	26.4794
West	64	3	26.7167	22.0011	26.2478
East	2	3	27.1631	20.0214	23.71
East	10	3	27.7806	20.8182	25.5362
East	20	3	27.2879	21.4883	25.8413
East	36	3	27.6282	21.6248	25.8356
East	52	3	28.0872	21.7363	25.8255
East	68	3	26.641	21.5645	25.8832
West	2	3	25.3495	21.6003	25.2661
West	10	3	28.847	21.7276	26.2607
West	20	3	28.289	22.4977	26.6897
West	36	3	28.276	22.1369	26.0103
West	52	3	28.2512	21.4693	25.8986
West	68	3	26.4796	21.465	25.5526
East	4	3	28.6317	22.0136	26.2857
East	12	3	27.784	21.4653	25.9966
East	24	3	27.8416	21.8314	26.1937
East	40	3	26.4225	21.5349	25.7317
East	56	3	27.5058	21.9796	26.0157
West	4	3	28.2467	22.8105	27.1337
West	12	3	28.607	21.7283	26.0326
West	24	3	27.1751	21.4455	25.9409
West	40	3	27.8953	22.9092	26.6616
West	56	3	28.9299	22.1343	25.7319
East	6	3	28.4747	21.481	25.7043
East	14	3	27.0146	20.8797	25.5819
East	28	3	27.2188	21.3692	25.38
East	44	3	27.5286	22.2111	26.1138
East	60	3	28.908	22.8675	26.5473
West	6	3	29.307	22.2675	26.2024
West	14	3	27.6269	22.3754	26.3646
West	28	3	28.2164	22.1404	26.1978
West	44	3	26.6347	21.6278	25.6869
West	60	3	28.3915	22.5607	26.238

## Sheet: Ha412HOChr04g0179931-cq
side	ZT	rep	KAT1-like	EF-like (ref)	UBQ-like (ref)
East	0	1	27.6058	22.2749	26.3491
East	4	1	27.7366	21.7153	25.8136
East	8	1	27.626	20.7674	25.5667
East	12	1	28.4012	21.1921	25.6565
East	16	1	27.8563	21.1428	25.6457
East	14	1	26.6243	21.4424	26.045
East	32	1	27.5964	21.438	25.2843
East	40	1	28.425	21.2819	25.6446
East	48	1	26.3452	21.385	25.2965
East	56	1	28.1132	21.2165	24.6666
East	64	1	28.4203	21.2238	25.1216
East	0	2	27.2859	22.2313	26.5539
East	4	2	27.652	21.8809	25.7421
East	8	2	28.3736	21.428	25.903
East	12	2	26.9146	20.9316	25.1569
East	16	2	27.2195	20.391	25.1577
East	32	2	27.3514	20.4715	24.7145
East	40	2	28.4526	20.5324	25.2241
East	48	2	26.0869	21.4799	25.3795
East	56	2	28.4121	21.2523	24.5579
East	64	2	28.2028	21.2591	25.004
West	0	1	26.9278	21.9827	25.9668
West	4	1	27.9153	22.1319	25.9782
West	8	1	28.1959	21.1188	25.3757
West	12	1	27.0585	21.2632	25.2746
West	16	1	28.7046	22.0581	26.356
West	14	1	27.5997	21.2029	25.6962
West	32	1	27.3313	21.1784	24.963
West	40	1	28.1075	21.281	25.5666
West	48	1	26.4371	20.8677	24.9328
West	56	1	27.783	21.2114	24.5185
West	64	1	28.0398	21.1312	24.6589
West	0	2	27.6184	22.6583	26.7051
West	4	2	28.321	22.133	26.1752
West	8	2	27.7446	20.7009	25.0858
West	12	2	27.4957	21.239	25.4397
West	16	2	27.7855	20.8948	25.5231
West	14	2	27.7941	21.5454	25.7695
West	32	2	28.0755	21.1557	24.9735
West	40	2	28.3511	21.1281	25.3612
West	48	2	26.5391	21.0029	25.2909
West	56	2	28.1601	22.1085	25.0891
East	2	1	25.5531	21.0476	25.0043
East	6	1	27.3247	21.0893	25.2503
East	10	1	27.4388	20.8702	25.1028
East	14	1	26.7543	20.4883	25.0013
East	20	1	26.8095	20.628	25.3667
East	28	1	27.3984	21.0075	25.3049
East	36	1	28.9156	21.4104	25.4362
East	44	1	27.3137	21.4851	25.4044
East	52	1	27.3002	20.9924	25.1683
East	60	1	26.9312	20.8606	24.5137
East	68	1	26.6123	20.8953	N/A
East	2	2	24.2409	20.5352	24.6025
East	6	2	27.3882	21.0444	25.3966
East	10	2	28.2084	20.7321	25.1376
East	14	2	28.6361	21.4196	25.9579
East	20	2	27.5298	21.0195	25.7883
East	28	2	27.1455	21.2879	25.3851
East	36	2	29.0595	21.0854	25.4916
East	44	2	26.6951	21.4494	25.1244
East	52	2	27.0988	21.0856	25.0673
East	60	2	28.7348	21.6816	24.9916
East	68	2	26.3029	21.4112	24.7057
West	2	1	25.4899	20.9547	24.6907
West	6	1	27.4249	20.9813	25.325
West	10	1	28.229	21.0606	25.3026
West	14	1	26.5668	21.1913	25.4569
West	20	1	27.8955	21.6911	26.0625
West	28	1	27.5294	20.717	25.0436
West	36	1	27.6905	21.1802	25.0968
West	44	1	28.4603	21.9715	25.7193
West	52	1	28.5481	20.9343	24.9248
West	60	1	27.8167	21.8655	25.0748
West	68	1	25.9883	21.1702	24.396
West	2	2	24.8755	21.1759	25.1697
West	6	2	28.1447	21.3572	25.4568
West	10	2	28.8455	21.7861	26.247
West	14	2	27.0435	21.4276	25.9673
West	20	2	27.4122	21.0908	25.7893
West	28	2	26.7678	21.5259	25.5021
West	36	2	28.9851	21.0746	25.3928
West	44	2	26.7964	21.3659	25.0406
West	52	2	27.3824	21.2749	25.0271
West	60	2	28.1526	21.3926	24.7255
West	68	2	26.0818	21.2374	24.9301
East	0	3	27.3962	22.3939	28.7796
East	8	3	31.5375	22.8773	26.8474
East	16	3	29.9096	22.2121	26.9841
East	32	3	29.2997	21.8816	25.4503
East	48	3	27.1379	22.4857	26.3019
East	64	3	31.0528	21.6686	25.5874
West	0	3	27.1524	22.826	27.2069
West	8	3	30.0073	22.0208	26.7205
West	16	3	30.0537	22.1723	27.1015
West	32	3	29.7217	22.2208	25.253
West	48	3	28.4903	22.7979	26.2113
West	64	3	29.0099	22.2861	25.8497
East	2	3	25.1995	20.3139	24.2651
East	10	3	28.0103	21.2721	26.0059
East	20	3	27.8387	21.4352	25.8787
East	36	3	30.7432	21.7086	25.7701
East	52	3	27.4383	22.008	25.9209
East	68	3	27.8569	21.9445	25.8976
West	2	3	25.1191	21.0747	24.3759
West	10	3	28.5168	22.1355	26.5729
West	20	3	29.1694	22.7473	26.9111
West	36	3	30.5387	22.4566	26.3095
West	52	3	28.2666	22.0397	26.1867
West	68	3	28.1344	21.6754	25.2053
East	4	3	28.8334	22.354	26.4996
East	12	3	29.9947	21.4478	25.6174
East	24	3	29.4243	21.6882	26.2526
East	40	3	28.9837	21.6734	25.6092
East	56	3	28.9085	21.7979	25.3011
West	4	3	29.3836	22.8853	27.2773
West	12	3	29.1888	21.6951	26.2827
West	24	3	27.9899	22.0571	26.4934
West	40	3	30.0758	22.8291	26.3703
West	56	3	30.2981	22.1963	25.18
East	6	3	28.5054	21.4873	26.181
East	14	3	29.5146	21.3012	26.1425
East	28	3	28.9592	21.4635	25.4868
East	44	3	29.017	22.1131	25.9469
East	60	3	29.3172	23.0013	26.3988
West	6	3	29.1754	22.0371	26.3897
West	14	3	29.7197	21.6092	26.6272
West	28	3	29.4492	22.7077	26.7513
West	44	3	28.7106	21.8786	26.1889
West	60	3	29.4341	23.1238	27.5186

[truncated: 3 more sheets: Ha412HOChr15g0726161-cq, Ha412HOChr01g0047431-cq, Ha412HOChr12g0580251-cq]
