# Supplementary material for: Multiple light signaling pathways control solar tracking in sunflowers
Source: PLoS Biol. 2023 Oct 31;21(10):e3002344. doi: 10.1371/journal.pbio.3002344 (PMC10617704; doi:10.1371/journal.pbio.3002344)
Supplement: S15 Data — Spectral data plotted in Fig 4I as well as circadian parameters for heliotropic movement of plants grown in these conditions (Fig 4K and 4L) are provided. (XLSX) [file pbio.3002344.s027.xlsx]

## Sheet: read.me
S15_Data	Data were used to plot figures 4I, 4K, and 4L
Fig. 4I	Light spectra within filter boxes used for heliotropism experiments
Fig. 4K	Circadian parameters for heliotropic movements of plants maintained in filter boxes
Fig. 4L	Changes in stem lengths over the course of heliotropism experiment for plants maintained in filter boxes

## Sheet: Fig4I
nm	Red-depleted	Clear	Blue-depleted	Color
250	0	0	0	UV-B
250.5	0	0	0	UV-B
251	0	0	0	UV-B
251.5	0	0	0	UV-B
252	0	0	0	UV-B
252.5	0	0	0	UV-B
253	0	0	0	UV-B
253.5	0	0	0	UV-B
254	0	0	0	UV-B
254.5	0	0	0	UV-B
255	0	0	0	UV-B
255.5	0	0	0	UV-B
256	0	0	0	UV-B
256.5	0	0	0	UV-B
257	0	0	0	UV-B
257.5	0	0	0	UV-B
258	0	0	0	UV-B
258.5	0	0	0	UV-B
259	0	0	0	UV-B
259.5	0	0	0	UV-B
260	0	0	0	UV-B
260.5	0	0	0	UV-B
261	0	0	0	UV-B
261.5	0	0	0	UV-B
262	0	0	0	UV-B
262.5	0	0	0	UV-B
263	0	0	0	UV-B
263.5	0	0	0	UV-B
264	0	0	0	UV-B
264.5	0	0	0	UV-B
265	0	0	0	UV-B
265.5	0	0	0	UV-B
266	0	0	0	UV-B
266.5	0	0	0	UV-B
267	0	0	0	UV-B
267.5	0	0	0	UV-B
268	0	0	0	UV-B
268.5	0	0	0	UV-B
269	0	0	0	UV-B
269.5	0	0	0	UV-B
270	0	0	0	UV-B
270.5	0	0	0	UV-B
271	0	0	0	UV-B
271.5	0	0	0	UV-B
272	0	0	0	UV-B
272.5	0	0	0	UV-B
273	0	0	0	UV-B
273.5	0	0	0	UV-B
274	0	0	0	UV-B
274.5	0	0	0	UV-B
275	0	0	0	UV-B
275.5	0	0	0	UV-B
276	0	0	0	UV-B
276.5	0	0	0	UV-B
277	0	0	0	UV-B
277.5	0	0	0	UV-B
278	0	0	0	UV-B
278.5	0	0	0	UV-B
279	0	0	0	UV-B
279.5	0	0	0	UV-B
280	0	0	0	UV-B
280.5	0	0	0	UV-B
281	0	0	0	UV-B
281.5	0	0	0	UV-B
282	0	0	0	UV-B
282.5	0	0	0	UV-B
283	0	0	0	UV-B
283.5	0	0	0	UV-B
284	0	0	0	UV-B
284.5	0	0	0	UV-B
285	0	0	0	UV-B
285.5	0	0	0	UV-B
286	0	0	0	UV-B
286.5	0	0	0	UV-B
287	0	0	0	UV-B
287.5	0	0	0	UV-B
288	0	0	0	UV-B
288.5	0	0	0	UV-B
289	0	0	0	UV-B
289.5	0	0	0	UV-B
290	0	0	0	UV-B
290.5	0	0	0	UV-B
291	0	0	0	UV-B
291.5	0	0	0	UV-B
292	0	0	0	UV-B
292.5	0	0	0	UV-B
293	0	0	0	UV-B
293.5	0	0	0	UV-B
294	0	0	0	UV-B
294.5	0	0	0	UV-B
295	0	0	0	UV-B
295.5	0	0	0	UV-B
296	0	0	0	UV-B
296.5	0	0	0	UV-B
297	0	0	0	UV-B
297.5	0	0	0	UV-B
298	0	0	0	UV-B
298.5	0	0	0	UV-B
299	0	0	0	UV-B
299.5	0	0	0	UV-B
300	0	0	0	UV-B
300.5	0	0	0	UV-B
301	0	1.9833e-05	0	UV-B
301.5	0	0.00064965	0	UV-B
302	0	0.0024959	0	UV-B
302.5	0	0.0042374	0	UV-B
303	0	0.0060762	0	UV-B
303.5	0	0.0088116	0	UV-B
304	0	0.011934	0	UV-B
304.5	0	0.015005	0	UV-B
305	0	0.018855	0	UV-B
305.5	0	0.023695	0	UV-B
306	0	0.029337	0	UV-B
306.5	0	0.034535	0	UV-B
307	0	0.039022	0	UV-B
307.5	0	0.043019	0	UV-B
308	0	0.047455	0	UV-B
308.5	0	0.051797	0	UV-B
309	0	0.05635	0	UV-B
309.5	0	0.061895	0	UV-B
310	0	0.068465	0	UV-B
310.5	0	0.075111	0.0011152	UV-B
311	0	0.081793	0.0039791	UV-B
311.5	0	0.089654	0.0072003	UV-B
312	0	0.098642	0.0097004	UV-B
312.5	0	0.1081	0.012458	UV-B
313	0	0.11844	0.016304	UV-B
313.5	0	0.12861	0.01978	UV-B
314	0	0.13754	0.023104	UV-B
314.5	0	0.14492	0.026666	UV-B
315	0	0.15167	0.030815	UV-A
315.5	0	0.15697	0.034635	UV-A
316	0	0.16359	0.039605	UV-A
316.5	0	0.17073	0.043963	UV-A
317	0	0.17799	0.047925	UV-A
317.5	0	0.18703	0.051916	UV-A
318	0	0.19678	0.055173	UV-A
318.5	0	0.20516	0.057413	UV-A
319	0	0.21343	0.060084	UV-A
319.5	0	0.22187	0.063265	UV-A
320	0	0.22905	0.066467	UV-A
320.5	0	0.2347	0.06909	UV-A
321	0	0.23991	0.07159	UV-A
321.5	0	0.24521	0.0739	UV-A
322	0	0.25158	0.076181	UV-A
322.5	0	0.2598	0.0789	UV-A
323	0	0.27083	0.082404	UV-A
323.5	0	0.28558	0.087257	UV-A
324	0	0.30346	0.09376	UV-A
324.5	0	0.32375	0.10174	UV-A
325	0	0.34491	0.11018	UV-A
325.5	0	0.3652	0.11796	UV-A
326	0	0.38043	0.12403	UV-A
326.5	0	0.39303	0.12842	UV-A
327	0	0.40559	0.13256	UV-A
327.5	0.00013146	0.42019	0.13742	UV-A
328	0.0024267	0.43322	0.14239	UV-A
328.5	0.0058578	0.44905	0.14806	UV-A
329	0.0091124	0.46556	0.15367	UV-A
329.5	0.012116	0.47904	0.15807	UV-A
330	0.014378	0.48729	0.1603	UV-A
330.5	0.016065	0.49435	0.16166	UV-A
331	0.018041	0.49963	0.16255	UV-A
331.5	0.020017	0.50393	0.16296	UV-A
332	0.021068	0.50785	0.16218	UV-A
332.5	0.021096	0.51044	0.16026	UV-A
333	0.020852	0.5121	0.15761	UV-A
333.5	0.020284	0.51288	0.15409	UV-A
334	0.020196	0.51297	0.15041	UV-A
334.5	0.020461	0.51111	0.14652	UV-A
335	0.020612	0.50875	0.14235	UV-A
335.5	0.020996	0.5077	0.13845	UV-A
336	0.022007	0.5083	0.13568	UV-A
336.5	0.023009	0.511	0.13406	UV-A
337	0.023448	0.51603	0.13293	UV-A
337.5	0.024542	0.52397	0.13298	UV-A
338	0.026774	0.53418	0.13446	UV-A
338.5	0.029234	0.54694	0.13669	UV-A
339	0.031762	0.56072	0.1385	UV-A
339.5	0.034666	0.57363	0.13887	UV-A
340	0.038566	0.58673	0.13919	UV-A
340.5	0.042658	0.59868	0.13977	UV-A
341	0.04662	0.6074	0.13913	UV-A
341.5	0.05003	0.6122	0.13667	UV-A
342	0.051812	0.6132	0.13438	UV-A
342.5	0.051858	0.61031	0.13101	UV-A
343	0.050353	0.606	0.12453	UV-A
343.5	0.049471	0.60198	0.11769	UV-A
344	0.050215	0.60088	0.11247	UV-A
344.5	0.052366	0.60532	0.10915	UV-A
345	0.055909	0.6156	0.10817	UV-A
345.5	0.060669	0.62697	0.10867	UV-A
346	0.064273	0.6373	0.10908	UV-A
346.5	0.06634	0.64486	0.10884	UV-A
347	0.068448	0.64933	0.10718	UV-A
347.5	0.070065	0.65119	0.10386	UV-A
348	0.07142	0.65324	0.1005	UV-A
348.5	0.073971	0.65815	0.097707	UV-A
349	0.078035	0.66873	0.0954	UV-A
349.5	0.08294	0.68466	0.094018	UV-A
350	0.088985	0.70286	0.094064	UV-A
350.5	0.09609	0.72056	0.093982	UV-A
351	0.1031	0.73631	0.092826	UV-A
351.5	0.10966	0.74942	0.091678	UV-A
352	0.11593	0.7608	0.090681	UV-A
352.5	0.12198	0.77335	0.089221	UV-A
353	0.12818	0.78793	0.087804	UV-A
353.5	0.13459	0.80272	0.087461	UV-A
354	0.14118	0.81579	0.087255	UV-A
354.5	0.14652	0.82315	0.08561	UV-A
355	0.14952	0.8204	0.082074	UV-A
355.5	0.14968	0.80793	0.077045	UV-A
356	0.14751	0.78851	0.07064	UV-A
356.5	0.14378	0.76419	0.063206	UV-A
357	0.14004	0.73988	0.055857	UV-A
357.5	0.139	0.72568	0.050413	UV-A
358	0.14202	0.72366	0.04734	UV-A
358.5	0.1485	0.73309	0.046304	UV-A
359	0.15533	0.75018	0.045699	UV-A
359.5	0.16384	0.77034	0.045988	UV-A
360	0.17345	0.78869	0.045906	UV-A
360.5	0.1821	0.80443	0.044992	UV-A
361	0.18997	0.81844	0.044079	UV-A
361.5	0.19833	0.83287	0.043179	UV-A
362	0.20703	0.84975	0.041139	UV-A
362.5	0.21522	0.86633	0.038561	UV-A
363	0.2238	0.88354	0.036722	UV-A
363.5	0.23405	0.90459	0.035435	UV-A
364	0.24708	0.9303	0.035244	UV-A
364.5	0.26403	0.962	0.037159	UV-A
365	0.28229	0.99926	0.039721	UV-A
365.5	0.30075	1.0372	0.041231	UV-A
366	0.31928	1.0709	0.041024	UV-A
366.5	0.33574	1.097	0.03991	UV-A
367	0.34662	1.1121	0.037617	UV-A
367.5	0.35515	1.1194	0.035558	UV-A
368	0.36393	1.1239	0.034499	UV-A
368.5	0.37161	1.1266	0.034029	UV-A
369	0.37875	1.13	0.033094	UV-A
369.5	0.38623	1.1354	0.030415	UV-A
370	0.39302	1.1398	0.026488	UV-A
370.5	0.39844	1.1414	0.022198	UV-A
371	0.40235	1.1399	0.01775	UV-A
371.5	0.40435	1.1333	0.013659	UV-A
372	0.40503	1.1199	0.011356	UV-A
372.5	0.40481	1.1007	0.011005	UV-A
373	0.40315	1.0785	0.009902	UV-A
373.5	0.40251	1.0605	0.0082049	UV-A
374	0.40623	1.0546	0.0068439	UV-A
374.5	0.41429	1.0629	0.0052874	UV-A
375	0.42715	1.0867	0.0031378	UV-A
375.5	0.44644	1.1248	0.0014118	UV-A
376	0.47228	1.1742	0.00084762	UV-A
376.5	0.50129	1.2283	0.001519	UV-A
377	0.53054	1.2792	0.0022695	UV-A
377.5	0.55776	1.3184	0.0027186	UV-A
378	0.57944	1.342	0.0027324	UV-A
378.5	0.59187	1.3492	0.0024281	UV-A
379	0.59648	1.3421	0.00057213	UV-A
379.5	0.59827	1.3272	0	UV-A
380	0.59683	1.31	0	violet
380.5	0.59121	1.2856	0	violet
381	0.57987	1.2471	0	violet
381.5	0.56	1.1908	0	violet
382	0.53207	1.1264	0	violet
382.5	0.50709	1.0709	0	violet
383	0.49172	1.0411	0	violet
383.5	0.4884	1.0405	0	violet
384	0.50075	1.0687	0	violet
384.5	0.52659	1.1128	0	violet
385	0.55411	1.1571	0	violet
385.5	0.57858	1.1931	0	violet
386	0.59969	1.2187	0	violet
386.5	0.61703	1.2364	0	violet
387	0.62937	1.2502	0	violet
387.5	0.64292	1.2662	0	violet
388	0.66211	1.2895	0	violet
388.5	0.68799	1.3264	0	violet
389	0.72016	1.3784	0	violet
389.5	0.76114	1.4429	0	violet
390	0.80458	1.508	0	violet
390.5	0.84025	1.5553	0	violet
391	0.85679	1.5643	0	violet
391.5	0.84701	1.5241	0	violet
392	0.81155	1.4438	0	violet
392.5	0.7634	1.3517	0	violet
393	0.72064	1.2811	0	violet
393.5	0.70209	1.26	0	violet
394	0.71539	1.2945	0	violet
394.5	0.75017	1.3595	0	violet
395	0.78519	1.4166	0	violet
395.5	0.80678	1.4452	0	violet
396	0.81562	1.453	0	violet
396.5	0.82372	1.4639	0	violet
397	0.84885	1.5084	0	violet
397.5	0.90494	1.6082	0	violet
398	0.98906	1.7551	0	violet
398.5	1.087	1.9177	0	violet
399	1.1838	2.0672	0	violet
399.5	1.2671	2.1907	0	violet
400	1.3326	2.2846	0	violet
400.5	1.3843	2.3528	0	violet
401	1.4255	2.403	0	violet
401.5	1.4569	2.4406	0	violet
402	1.4799	2.4658	0	violet
402.5	1.4943	2.4796	0	violet
403	1.5018	2.4894	0	violet
403.5	1.5048	2.4983	0	violet
404	1.5044	2.5031	0	violet
404.5	1.5021	2.5028	0	violet
405	1.4994	2.4985	0	violet
405.5	1.4979	2.4899	0	violet
406	1.4994	2.4838	0	violet
406.5	1.5076	2.4924	0	violet
407	1.5272	2.5245	0	violet
407.5	1.5549	2.5715	0	violet
408	1.5786	2.6131	0	violet
408.5	1.5943	2.6393	0	violet
409	1.6018	2.6497	0	violet
409.5	1.6034	2.6511	0	violet
410	1.6074	2.6594	0	violet
410.5	1.6222	2.6873	0	violet
411	1.6451	2.731	0	violet
411.5	1.6683	2.7785	0	violet
412	1.6841	2.8142	0	violet
412.5	1.6909	2.8315	0	violet
413	1.6921	2.8383	0	violet
413.5	1.691	2.8457	0	violet
414	1.6914	2.8581	0	violet
414.5	1.6948	2.8752	0	violet
415	1.7004	2.8944	0	violet
415.5	1.7024	2.9083	0	violet
416	1.6956	2.9045	0	violet
416.5	1.6842	2.8867	0	violet
417	1.6683	2.865	0	violet
417.5	1.6463	2.844	0	violet
418	1.6291	2.8322	0	violet
418.5	1.6201	2.8354	0.00032758	violet
419	1.6167	2.8513	0.0019101	violet
419.5	1.6215	2.8771	0.004247	violet
420	1.63	2.907	0.0056255	violet
420.5	1.634	2.9286	0.0065242	violet
421	1.6348	2.9443	0.0069945	violet
421.5	1.6287	2.9504	0.0076736	violet
422	1.6156	2.9477	0.0088178	violet
422.5	1.6044	2.9479	0.011281	violet
423	1.5959	2.9557	0.015124	violet
423.5	1.5884	2.9655	0.019637	violet
424	1.5831	2.9763	0.023835	violet
424.5	1.5789	2.9823	0.027583	violet
425	1.5711	2.9751	0.029887	violet
425.5	1.5588	2.9572	0.030897	violet
426	1.5446	2.9351	0.032019	violet
426.5	1.5311	2.913	0.033231	violet
427	1.5183	2.8947	0.034289	violet
427.5	1.5083	2.8772	0.035687	violet
428	1.4936	2.8452	0.037359	violet
428.5	1.4674	2.7886	0.037535	violet
429	1.4354	2.7193	0.036729	violet
429.5	1.404	2.6553	0.035562	violet
430	1.3825	2.6182	0.035768	violet
430.5	1.3891	2.6362	0.038046	violet
431	1.4295	2.7146	0.043239	violet
431.5	1.4886	2.8246	0.050103	violet
432	1.5534	2.9341	0.057352	violet
432.5	1.6083	3.0207	0.063865	violet
433	1.6443	3.076	0.069055	violet
433.5	1.6697	3.1139	0.073826	violet
434	1.6963	3.1538	0.079121	violet
434.5	1.7316	3.2086	0.086177	violet
435	1.7787	3.2809	0.094151	violet
435.5	1.8266	3.3516	0.10272	violet
436	1.8612	3.4011	0.10998	violet
436.5	1.8786	3.4209	0.11467	violet
437	1.8735	3.4051	0.11691	violet
437.5	1.8496	3.3644	0.11905	violet
438	1.8255	3.3285	0.12261	violet
438.5	1.813	3.3137	0.12764	violet
439	1.8112	3.3228	0.13554	violet
439.5	1.8197	3.3595	0.14568	violet
440	1.8422	3.4217	0.15596	violet
440.5	1.8724	3.4958	0.16602	violet
441	1.902	3.5681	0.17529	violet
441.5	1.9312	3.6375	0.18382	violet
442	1.9605	3.702	0.19303	violet
442.5	1.9832	3.754	0.20255	violet
443	1.9977	3.793	0.21126	violet
443.5	2.0078	3.8252	0.22014	violet
444	2.008	3.8464	0.22815	violet
444.5	1.9966	3.8512	0.23441	violet
445	1.9801	3.8473	0.2401	violet
445.5	1.9667	3.8535	0.24638	violet
446	1.9573	3.8748	0.25396	violet
446.5	1.9571	3.9089	0.26372	violet
447	1.9675	3.9539	0.27576	violet
447.5	1.9832	4.0044	0.28831	violet
448	1.994	4.0438	0.30005	violet
448.5	2.002	4.0742	0.31121	violet
449	2.0164	4.1143	0.32353	violet
449.5	2.0381	4.167	0.33711	violet
450	2.0609	4.2162	0.35114	blue
450.5	2.0796	4.2467	0.36447	blue
451	2.0871	4.2448	0.37528	blue
451.5	2.0807	4.2113	0.38241	blue
452	2.0665	4.1626	0.38724	blue
452.5	2.054	4.1196	0.39092	blue
453	2.0527	4.096	0.39518	blue
453.5	2.0651	4.0956	0.40286	blue
454	2.0891	4.1134	0.4137	blue
454.5	2.1239	4.1461	0.42595	blue
455	2.1681	4.1875	0.44037	blue
455.5	2.2198	4.2353	0.45709	blue
456	2.2746	4.2822	0.47349	blue
456.5	2.3265	4.3169	0.4872	blue
457	2.3684	4.3291	0.49927	blue
457.5	2.4001	4.3188	0.50936	blue
458	2.4249	4.2946	0.51655	blue
458.5	2.4526	4.2742	0.52308	blue
459	2.4886	4.2681	0.5336	blue
459.5	2.537	4.2803	0.54652	blue
460	2.5963	4.3084	0.56109	blue
460.5	2.6638	4.3479	0.57865	blue
461	2.7326	4.3868	0.59643	blue
461.5	2.793	4.4138	0.60994	blue
462	2.8417	4.4242	0.62142	blue
462.5	2.8854	4.4261	0.6334	blue
463	2.9214	4.4192	0.64398	blue
463.5	2.9445	4.4015	0.65354	blue
464	2.9716	4.3905	0.66518	blue
464.5	2.9991	4.379	0.67617	blue
465	3.0176	4.3588	0.68318	blue
465.5	3.0355	4.3427	0.68993	blue
466	3.066	4.3444	0.69832	blue
466.5	3.0984	4.3529	0.70871	blue
467	3.127	4.3603	0.71857	blue
467.5	3.1602	4.3768	0.72953	blue
468	3.1935	4.386	0.73918	blue
468.5	3.2193	4.3835	0.74917	blue
469	3.2418	4.3791	0.75985	blue
469.5	3.2716	4.3927	0.7757	blue
470	3.2997	4.4149	0.79492	blue
470.5	3.329	4.445	0.8168	blue
471	3.3618	4.4799	0.83932	blue
471.5	3.3923	4.5096	0.85911	blue
472	3.4149	4.5265	0.87481	blue
472.5	3.4344	4.5374	0.88828	blue
473	3.454	4.548	0.90056	blue
473.5	3.4714	4.5595	0.91331	blue
474	3.4832	4.5665	0.92605	blue
474.5	3.4879	4.5595	0.93603	blue
475	3.4867	4.5446	0.94478	blue
475.5	3.4801	4.5301	0.95374	blue
476	3.473	4.5182	0.96217	blue
476.5	3.4755	4.5162	0.97331	blue
477	3.4885	4.5305	0.98962	blue
477.5	3.5035	4.5527	1.0081	blue
478	3.5213	4.5778	1.0273	blue
478.5	3.54	4.6014	1.0467	blue
479	3.5525	4.6227	1.0646	blue
479.5	3.5612	4.6423	1.0807	blue
480	3.5702	4.6582	1.0959	blue
480.5	3.5761	4.6704	1.11	blue
481	3.5757	4.6762	1.1223	blue
481.5	3.5673	4.6686	1.1318	blue
482	3.5543	4.6524	1.1391	blue
482.5	3.535	4.6279	1.144	blue
483	3.5024	4.5873	1.1454	blue
483.5	3.46	4.5306	1.1439	blue
484	3.4002	4.4507	1.1363	blue
484.5	3.3116	4.3384	1.1199	blue
485	3.2117	4.218	1.1008	cyan
485.5	3.1259	4.1236	1.0869	cyan
486	3.0695	4.0763	1.0839	cyan
486.5	3.0553	4.0808	1.0948	cyan
487	3.0783	4.1279	1.1193	cyan
487.5	3.1203	4.1965	1.1492	cyan
488	3.1688	4.2659	1.1789	cyan
488.5	3.2068	4.3202	1.2058	cyan
489	3.2395	4.3725	1.2318	cyan
489.5	3.2688	4.4205	1.2551	cyan
490	3.2767	4.438	1.2719	cyan
490.5	3.2635	4.4263	1.2817	cyan
491	3.2426	4.4035	1.2878	cyan
491.5	3.2188	4.3773	1.294	cyan
492	3.2004	4.361	1.3027	cyan
492.5	3.2003	4.3712	1.3179	cyan
493	3.2171	4.4036	1.3407	cyan
493.5	3.2381	4.4409	1.3639	cyan
494	3.253	4.4705	1.3829	cyan
494.5	3.2613	4.4925	1.4002	cyan
495	3.2659	4.511	1.4168	cyan
495.5	3.2646	4.5188	1.4304	cyan
496	3.2536	4.5124	1.4412	cyan
496.5	3.2365	4.499	1.4505	cyan
497	3.217	4.4807	1.4583	cyan
497.5	3.1935	4.4586	1.4644	cyan
498	3.1697	4.4423	1.4704	cyan
498.5	3.1503	4.4309	1.4768	cyan
499	3.1304	4.416	1.4823	cyan
499.5	3.1037	4.3936	1.4858	cyan
500	3.0723	4.3645	1.4879	green
500.5	3.0406	4.3364	1.4901	green
501	3.0169	4.3234	1.498	green
501.5	3.0069	4.3291	1.5139	green
502	3.0087	4.3464	1.5336	green
502.5	3.0126	4.3671	1.5539	green
503	3.0173	4.3866	1.5749	green
503.5	3.0242	4.4108	1.5973	green
504	3.0338	4.4399	1.6212	green
504.5	3.0489	4.4746	1.6479	green
505	3.0684	4.5112	1.6758	green
505.5	3.0782	4.5354	1.6998	green
506	3.0716	4.5389	1.7165	green
506.5	3.0535	4.5321	1.7272	green
507	3.0322	4.5244	1.7368	green
507.5	3.0142	4.5226	1.7494	green
508	3.0038	4.5289	1.7663	green
508.5	2.9977	4.5383	1.785	green
509	2.9933	4.5478	1.8049	green
509.5	2.9891	4.5584	1.8247	green
510	2.9837	4.5674	1.8431	green
510.5	2.9761	4.5732	1.8595	green
511	2.9667	4.5764	1.8745	green
511.5	2.9512	4.5713	1.8858	green
512	2.9267	4.5552	1.8914	green
512.5	2.8969	4.5338	1.8931	green
513	2.8669	4.5151	1.8957	green
513.5	2.8411	4.5025	1.9009	green
514	2.8199	4.491	1.9074	green
514.5	2.7957	4.466	1.9114	green
515	2.7593	4.4191	1.9056	green
515.5	2.7068	4.349	1.8878	green
516	2.6447	4.2689	1.8638	green
516.5	2.5866	4.2037	1.8457	green
517	2.5446	4.1711	1.8402	green
517.5	2.5315	4.1839	1.8544	green
518	2.5482	4.2381	1.8899	green
518.5	2.5791	4.3107	1.9378	green
519	2.6119	4.3818	1.9858	green
519.5	2.6411	4.4484	2.0326	green
520	2.6632	4.5041	2.0758	green
520.5	2.6748	4.543	2.1108	green
521	2.6748	4.5664	2.1354	green
521.5	2.6674	4.5829	2.1545	green
522	2.6585	4.599	2.1722	green
522.5	2.6526	4.6186	2.1915	green
523	2.653	4.6434	2.2144	green
523.5	2.6586	4.6692	2.2407	green
524	2.6595	4.6823	2.2642	green
524.5	2.6443	4.6687	2.2761	green
525	2.6074	4.6253	2.2716	green
525.5	2.5557	4.5671	2.2565	green
526	2.5061	4.5208	2.2425	green
526.5	2.4758	4.5083	2.244	green
527	2.4708	4.5351	2.2678	green
527.5	2.4892	4.5955	2.3096	green
528	2.5174	4.6696	2.3617	green
528.5	2.5393	4.7338	2.412	green
529	2.5497	4.7791	2.4532	green
529.5	2.5515	4.8101	2.488	green
530	2.5449	4.825	2.518	green
530.5	2.5299	4.8237	2.5372	green
531	2.5055	4.8046	2.546	green
531.5	2.4729	4.7753	2.5477	green
532	2.4366	4.7447	2.5463	green
532.5	2.4051	4.726	2.5505	green
533	2.3867	4.7298	2.5681	green
533.5	2.3829	4.7569	2.6002	green
534	2.3868	4.7939	2.6407	green
534.5	2.3895	4.8243	2.6799	green
535	2.3845	4.8403	2.7119	green
535.5	2.3696	4.844	2.7374	green
536	2.3463	4.8361	2.7569	green
536.5	2.321	4.8262	2.7754	green
537	2.2992	4.8247	2.7966	green
537.5	2.2794	4.8243	2.82	green
538	2.2585	4.8138	2.8389	green
538.5	2.2327	4.7935	2.8482	green
539	2.2007	4.7648	2.8505	green
539.5	2.1691	4.7406	2.8555	green
540	2.1446	4.7308	2.8687	green
540.5	2.1297	4.7373	2.8931	green
541	2.1222	4.7554	2.927	green
541.5	2.1176	4.7787	2.9651	green
542	2.1134	4.8027	3.0048	green
542.5	2.1073	4.8261	3.0441	green
543	2.0982	4.8477	3.0833	green
543.5	2.0883	4.8687	3.123	green
544	2.0774	4.8865	3.1606	green
544.5	2.064	4.896	3.1926	green
545	2.0487	4.8978	3.2185	green
545.5	2.03	4.8918	3.2375	green
546	2.0087	4.8802	3.2513	green
546.5	1.987	4.8707	3.2653	green
547	1.9659	4.8701	3.2844	green
547.5	1.9459	4.8751	3.31	green
548	1.9302	4.8879	3.3405	green
548.5	1.917	4.9046	3.3715	green
549	1.902	4.9192	3.397	green
549.5	1.8858	4.9294	3.4187	green
550	1.8691	4.9369	3.4378	green
550.5	1.8511	4.9434	3.4576	green
551	1.8315	4.9475	3.4769	green
551.5	1.8117	4.9481	3.4956	green
552	1.7931	4.9523	3.5159	green
552.5	1.7765	4.9625	3.5387	green
553	1.7615	4.975	3.5647	green
553.5	1.7484	4.9908	3.5958	green
554	1.7338	5.0028	3.6246	green
554.5	1.714	5.0025	3.6433	green
555	1.6892	4.988	3.6509	green
555.5	1.6604	4.9633	3.6492	green
556	1.628	4.9339	3.6397	green
556.5	1.5963	4.9054	3.6293	green
557	1.566	4.8785	3.6221	green
557.5	1.5372	4.8569	3.6179	green
558	1.5109	4.844	3.6177	green
558.5	1.4884	4.8404	3.6262	green
559	1.4709	4.8491	3.6453	green
559.5	1.4564	4.869	3.6697	green
560	1.4434	4.8915	3.697	green
560.5	1.4307	4.9102	3.7241	green
561	1.4166	4.9246	3.7467	green
561.5	1.4005	4.9358	3.7671	green
562	1.3829	4.9441	3.7852	green
562.5	1.3646	4.9516	3.798	green
563	1.3449	4.9565	3.8077	green
563.5	1.3227	4.9529	3.8104	green
564	1.2967	4.9367	3.8005	green
564.5	1.2717	4.9206	3.7927	green
565	1.25	4.9128	3.7925	yellow
565.5	1.2314	4.9134	3.7994	yellow
566	1.215	4.9196	3.8106	yellow
566.5	1.2003	4.9293	3.8244	yellow
567	1.1842	4.9326	3.8336	yellow
567.5	1.1661	4.9294	3.8376	yellow
568	1.1464	4.9205	3.8377	yellow
568.5	1.1257	4.9071	3.8352	yellow
569	1.105	4.8933	3.8304	yellow
569.5	1.0845	4.8831	3.8256	yellow
570	1.0653	4.8818	3.8263	yellow
570.5	1.0497	4.8961	3.8389	yellow
571	1.0372	4.9234	3.8632	yellow
571.5	1.027	4.9555	3.895	yellow
572	1.0175	4.9833	3.9295	yellow
572.5	1.006	4.9988	3.9529	yellow
573	0.99065	4.9978	3.9592	yellow
573.5	0.97273	4.9865	3.9562	yellow
574	0.95202	4.9727	3.9482	yellow
574.5	0.93219	4.9617	3.9377	yellow
575	0.91518	4.9568	3.9332	yellow
575.5	0.9006	4.9599	3.9354	yellow
576	0.88689	4.9663	3.9397	yellow
576.5	0.87322	4.9671	3.9441	yellow
577	0.85848	4.9648	3.9469	yellow
577.5	0.84273	4.9626	3.9498	yellow
578	0.8284	4.9639	3.9577	yellow
578.5	0.81725	4.9753	3.9727	yellow
579	0.80798	4.9963	3.9926	yellow
579.5	0.80021	5.0214	4.0179	yellow
580	0.79259	5.0489	4.0428	yellow
580.5	0.78281	5.074	4.0665	yellow
581	0.77195	5.0993	4.0921	yellow
581.5	0.76019	5.1244	4.1159	yellow
582	0.74693	5.1429	4.1368	yellow
582.5	0.73392	5.1542	4.1537	yellow
583	0.72149	5.1565	4.1609	yellow
583.5	0.70837	5.1476	4.1589	yellow
584	0.69445	5.1306	4.1486	yellow
584.5	0.67987	5.1147	4.1352	yellow
585	0.66482	5.1075	4.1277	yellow
585.5	0.65109	5.1047	4.1263	yellow
586	0.63872	5.0997	4.1262	yellow
586.5	0.62479	5.0798	4.1156	yellow
587	0.60761	5.0298	4.0796	yellow
587.5	0.58794	4.961	4.0251	yellow
588	0.56662	4.8993	3.9695	yellow
588.5	0.5473	4.8654	3.9321	yellow
589	0.53344	4.871	3.9294	yellow
589.5	0.52536	4.912	3.9595	yellow
590	0.52069	4.9675	4.0065	orange
590.5	0.51607	5.0178	4.0536	orange
591	0.51054	5.0555	4.0894	orange
591.5	0.50235	5.0807	4.1124	orange
592	0.49151	5.092	4.125	orange
592.5	0.48018	5.0962	4.1318	orange
593	0.46871	5.0943	4.1351	orange
593.5	0.45675	5.0884	4.1366	orange
594	0.44604	5.0887	4.1401	orange
594.5	0.43635	5.0977	4.1464	orange
595	0.42733	5.1137	4.1575	orange
595.5	0.41868	5.1295	4.1703	orange
596	0.4101	5.1388	4.1789	orange
596.5	0.40104	5.1407	4.1823	orange
597	0.3913	5.1342	4.1793	orange
597.5	0.38108	5.1258	4.1729	orange
598	0.371	5.1244	4.1684	orange
598.5	0.36094	5.1276	4.1666	orange
599	0.3503	5.128	4.1657	orange
599.5	0.33956	5.1229	4.1617	orange
600	0.3288	5.1128	4.1534	orange
600.5	0.31798	5.1005	4.1454	orange
601	0.30859	5.0948	4.1442	orange
601.5	0.30075	5.1057	4.1557	orange
602	0.29374	5.1315	4.1786	orange
602.5	0.28764	5.1641	4.2055	orange
603	0.28133	5.192	4.2276	orange
603.5	0.2739	5.2097	4.2418	orange
604	0.2658	5.2145	4.2429	orange
604.5	0.25736	5.2137	4.2395	orange
605	0.24846	5.2104	4.2366	orange
605.5	0.23982	5.2052	4.2318	orange
606	0.23206	5.1978	4.2239	orange
606.5	0.22493	5.1885	4.2165	orange
607	0.21813	5.1765	4.2085	orange
607.5	0.21143	5.164	4.2016	orange
608	0.20411	5.1541	4.1975	orange
608.5	0.1964	5.1493	4.1959	orange
609	0.189	5.1475	4.1939	orange
609.5	0.18182	5.1501	4.1933	orange
610	0.17537	5.156	4.1941	orange
610.5	0.16953	5.1548	4.1919	orange
611	0.16283	5.1497	4.1884	orange
611.5	0.15633	5.142	4.1821	orange
612	0.15031	5.1289	4.1714	orange
612.5	0.14492	5.1195	4.1628	orange
613	0.14022	5.1172	4.158	orange
613.5	0.1352	5.1132	4.1542	orange
614	0.12908	5.1034	4.1493	orange
614.5	0.12241	5.0902	4.1395	orange
615	0.11604	5.0767	4.128	orange
615.5	0.11033	5.0697	4.1225	orange
616	0.10682	5.0795	4.1304	orange
616.5	0.10483	5.1043	4.1494	orange
617	0.10193	5.1338	4.1751	orange
617.5	0.098534	5.1593	4.1987	orange
618	0.095223	5.1807	4.2185	orange
618.5	0.091181	5.195	4.2335	orange
619	0.086708	5.2034	4.2428	orange
619.5	0.082694	5.2067	4.2462	orange
620	0.078376	5.2046	4.2461	orange
620.5	0.073224	5.1978	4.24	orange
621	0.068811	5.1881	4.2282	orange
621.5	0.06517	5.1763	4.2173	orange
622	0.061363	5.1616	4.2079	orange
622.5	0.057313	5.1452	4.1949	orange
623	0.053637	5.1244	4.1777	orange
623.5	0.049861	5.103	4.1588	orange
624	0.046111	5.0888	4.1435	orange
624.5	0.042954	5.0835	4.1343	orange
625	0.040167	5.0815	4.1302	red
625.5	0.036985	5.077	4.1289	red
626	0.03317	5.0727	4.1277	red
626.5	0.030248	5.0643	4.1221	red
627	0.026962	5.0494	4.1113	red
627.5	0.024276	5.0375	4.1002	red
628	0.022536	5.0344	4.0932	red
628.5	0.021446	5.0307	4.0871	red
629	0.020421	5.0296	4.0839	red
629.5	0.019184	5.0327	4.0861	red
630	0.017991	5.036	4.0904	red
630.5	0.016314	5.0441	4.0975	red
631	0.01319	5.0573	4.1092	red
631.5	0.0099522	5.0689	4.1163	red
632	0.0069863	5.0834	4.1228	red
632.5	0.0044398	5.0956	4.1329	red
633	0.0025174	5.0995	4.1408	red
633.5	0.0014856	5.1039	4.1489	red
634	0.00094206	5.1125	4.161	red
634.5	0.00027764	5.1233	4.1701	red
635	0	5.1415	4.1803	red
635.5	0	5.1634	4.1962	red
636	0	5.1809	4.2078	red
636.5	0	5.197	4.2203	red
637	0	5.2092	4.2344	red
637.5	0	5.2108	4.2361	red
638	0	5.207	4.2305	red
638.5	0	5.1984	4.2232	red
639	0	5.1826	4.2114	red
639.5	0	5.1694	4.2014	red
640	0	5.1629	4.1953	red
640.5	0	5.1611	4.1928	red
641	0	5.1682	4.1954	red
641.5	0	5.1818	4.2004	red
642	0	5.194	4.2063	red
642.5	0	5.2026	4.2147	red
643	0	5.2051	4.2218	red
643.5	0	5.201	4.226	red
644	0	5.1904	4.2238	red
644.5	0	5.1749	4.2157	red
645	0	5.1593	4.2034	red
645.5	0	5.1468	4.19	red
646	0	5.1322	4.1764	red
646.5	0	5.1205	4.1692	red
647	0	5.1105	4.1609	red
647.5	0	5.1037	4.1518	red
648	0	5.1022	4.145	red
648.5	0	5.1058	4.142	red
649	0	5.1115	4.1447	red
649.5	0	5.1203	4.1544	red
650	0	5.1273	4.1654	red
650.5	0	5.1366	4.18	red
651	0	5.1461	4.1913	red
651.5	0	5.1545	4.2	red
652	0	5.1585	4.2078	red
652.5	0	5.1476	4.2047	red
653	0	5.1154	4.185	red
653.5	0	5.059	4.145	red
654	0	4.976	4.0788	red
654.5	0	4.8877	3.9999	red
655	0	4.8164	3.9292	red
655.5	0	4.7807	3.8859	red
656	0	4.7914	3.8836	red
656.5	0	4.8433	3.9236	red
657	0	4.9184	3.9908	red
657.5	0	4.9989	4.0651	red
658	0	5.0753	4.1344	red
658.5	0	5.1395	4.1891	red
659	0	5.1832	4.224	red
659.5	0	5.2138	4.2471	red
660	0	5.2417	4.268	red
660.5	0	5.2567	4.2802	red
661	0	5.2662	4.2884	red
661.5	0	5.2759	4.2948	red
662	0	5.2756	4.2926	red
662.5	0	5.2723	4.288	red
663	0	5.2705	4.285	red
663.5	0	5.2665	4.2832	red
664	0	5.2598	4.2809	red
664.5	0	5.2604	4.2814	red
665	0	5.2602	4.2802	red
665.5	0	5.26	4.2764	red
666	0	5.2615	4.2737	red
666.5	0	5.2604	4.2734	red
667	0	5.2545	4.2714	red
667.5	0	5.2492	4.2699	red
668	0	5.2445	4.2688	red
668.5	0	5.2369	4.2616	red
669	0	5.2262	4.2492	red
669.5	0	5.2138	4.2364	red
670	0	5.2005	4.2244	red
670.5	0	5.1885	4.2133	red
671	0	5.1808	4.2082	red
671.5	0	5.1772	4.2058	red
672	0	5.1771	4.2043	red
672.5	0	5.1805	4.2054	red
673	0	5.1818	4.2049	red
673.5	0	5.1814	4.2035	red
674	0	5.1788	4.2044	red
674.5	0	5.1702	4.2011	red
675	0	5.1609	4.1963	red
675.5	0	5.1561	4.1961	red
676	0	5.15	4.1902	red
676.5	0	5.1447	4.1814	red
677	0	5.1429	4.1785	red
677.5	0	5.1427	4.1771	red
678	0	5.1405	4.1754	red
678.5	0	5.1388	4.1761	red
679	0	5.1391	4.1754	red
679.5	0	5.1367	4.1717	red
680	0	5.1319	4.1671	red
680.5	0	5.1251	4.1625	red
681	0	5.1171	4.1608	red
681.5	0	5.1054	4.1573	red
682	0	5.0901	4.1486	red
682.5	0	5.0788	4.1376	red
683	0	5.0658	4.1217	red
683.5	0	5.0398	4.0968	red
684	0	4.9951	4.0638	red
684.5	0	4.9174	4.0098	red
685	0	4.7966	3.9217	red
685.5	0	4.651	3.8064	red
686	0	4.5047	3.6818	red
686.5	0	4.3836	3.5706	red
687	0	4.3078	3.4963	red
687.5	0	4.2834	3.4693	red
688	0	4.2999	3.4775	red
688.5	0	4.3389	3.5061	red
689	0	4.3896	3.5429	red
689.5	0	4.4458	3.5823	red
690	0	4.4981	3.6241	red
690.5	0	4.5463	3.6653	red
691	0	4.5873	3.701	red
691.5	0	4.6165	3.7301	red
692	0	4.6386	3.7497	red
692.5	0	4.6479	3.7557	red
693	0	4.6523	3.7572	red
693.5	0	4.6618	3.762	red
694	0	4.6735	3.7712	red
694.5	0	4.6918	3.7883	red
695	0	4.7146	3.8095	red
695.5	0	4.7315	3.825	red
696	0	4.7453	3.8362	red
696.5	0	4.754	3.8399	red
697	0	4.7575	3.8405	red
697.5	0	4.7512	3.8372	red
698	0	4.735	3.8271	red
698.5	0	4.7186	3.8197	red
699	0	4.6995	3.8087	red
699.5	0	4.6824	3.7945	red
700	0	4.6721	3.7865	farRed
700.5	0	4.6641	3.7791	farRed
701	0	4.6632	3.7746	farRed
701.5	0	4.6732	3.7799	farRed
702	0	4.6888	3.7861	farRed
702.5	0	4.7116	3.7951	farRed
703	0	4.7337	3.8077	farRed
703.5	0	4.752	3.8184	farRed
704	0	4.7699	3.8308	farRed
704.5	0	4.782	3.8457	farRed
705	0	4.79	3.8561	farRed
705.5	0	4.7982	3.8636	farRed
706	0	4.7991	3.8702	farRed
706.5	0	4.7988	3.8736	farRed
707	0	4.803	3.8744	farRed
707.5	0	4.8043	3.876	farRed
708	0	4.8027	3.8765	farRed
708.5	0	4.8077	3.8795	farRed
709	0	4.8122	3.8853	farRed
709.5	0	4.8124	3.8858	farRed
710	0	4.8156	3.8845	farRed
710.5	0.0014663	4.8171	3.8811	farRed
711	0.0052277	4.8091	3.8718	farRed
711.5	0.0098477	4.8006	3.8633	farRed
712	0.016394	4.7929	3.861	farRed
712.5	0.025118	4.7766	3.8578	farRed
713	0.033241	4.7613	3.8521	farRed
713.5	0.040723	4.7459	3.8453	farRed
714	0.047565	4.7185	3.8277	farRed
714.5	0.052748	4.6781	3.7942	farRed
715	0.057998	4.6194	3.7441	farRed
715.5	0.063529	4.5354	3.6719	farRed
716	0.067629	4.4259	3.578	farRed
716.5	0.072678	4.3073	3.4769	farRed
717	0.077962	4.1883	3.3737	farRed
717.5	0.08354	4.0817	3.2819	farRed
718	0.090993	4.003	3.2135	farRed
718.5	0.099017	3.96	3.1719	farRed
719	0.10881	3.9542	3.1624	farRed
719.5	0.12106	3.9838	3.1848	farRed
720	0.13683	4.039	3.2308	farRed
720.5	0.15575	4.1066	3.2961	farRed
721	0.17482	4.1743	3.3583	farRed
721.5	0.19347	4.2295	3.4041	farRed
722	0.20933	4.2547	3.4231	farRed
722.5	0.22205	4.2394	3.4045	farRed
723	0.23468	4.2022	3.3677	farRed
723.5	0.25095	4.155	3.3292	farRed
724	0.27051	4.1171	3.2993	farRed
724.5	0.29204	4.1012	3.2886	farRed
725	0.31538	4.1067	3.2942	farRed
725.5	0.33855	4.1214	3.3055	farRed
726	0.36092	4.1367	3.3199	farRed
726.5	0.38399	4.1502	3.3264	farRed
727	0.4079	4.1575	3.3227	farRed
727.5	0.43353	4.1614	3.317	farRed
728	0.45959	4.1673	3.3154	farRed
728.5	0.48622	4.1732	3.3156	farRed
729	0.51707	4.1879	3.3267	farRed
729.5	0.54913	4.213	3.348	farRed
730	0.58241	4.2449	3.369	farRed
730.5	0.61918	4.2831	3.3955	farRed
731	0.65897	4.3236	3.4278	farRed
731.5	0.69964	4.3684	3.465	farRed
732	0.74175	4.4098	3.5081	farRed
732.5	0.78619	4.4517	3.5517	farRed
733	0.83345	4.4952	3.5938	farRed
733.5	0.88078	4.5274	3.6224	farRed
734	0.92857	4.5467	3.6416	farRed
734.5	0.97426	4.5567	3.653	farRed
735	1.0154	4.5531	3.6514	farRed
735.5	1.0565	4.5482	3.6507	farRed
736	1.1021	4.5512	3.6538	farRed
736.5	1.1494	4.5551	3.6565	farRed
737	1.1936	4.5542	3.6549	farRed
737.5	1.2363	4.5538	3.6501	farRed
738	1.2745	4.5502	3.6435	farRed
738.5	1.3125	4.5508	3.6369	farRed
739	1.353	4.5533	3.6332	farRed
739.5	1.3956	4.5529	3.6334	farRed
740	1.4395	4.5472	3.6328	farRed
740.5	1.4846	4.5382	3.628	farRed
741	1.5335	4.5322	3.6273	farRed
741.5	1.5878	4.5373	3.6325	farRed
742	1.6439	4.5517	3.6444	farRed
742.5	1.6982	4.5686	3.6579	farRed
743	1.7503	4.583	3.6671	farRed
743.5	1.798	4.5896	3.6698	farRed
744	1.8442	4.5916	3.6644	farRed
744.5	1.8902	4.5857	3.655	farRed
745	1.9354	4.5776	3.6501	farRed
745.5	1.9815	4.5706	3.6466	farRed
746	2.0241	4.5574	3.6418	farRed
746.5	2.0676	4.5483	3.6399	farRed
747	2.1128	4.5453	3.6375	farRed
747.5	2.1529	4.5391	3.6348	farRed
748	2.1932	4.534	3.633	farRed
748.5	2.2329	4.5255	3.6256	farRed
749	2.2693	4.5123	3.6128	farRed
749.5	2.3055	4.5037	3.6007	farRed
750	2.3448	4.4967	3.5922	farRed
750.5	2.3866	4.4935	3.5875	farRed
751	2.4267	4.4879	3.5851	farRed
751.5	2.4702	4.4836	3.5839	farRed
752	2.5173	4.4837	3.586	farRed
752.5	2.5611	4.4829	3.5868	farRed
753	2.604	4.481	3.587	farRed
753.5	2.6428	4.4804	3.5879	farRed
754	2.6772	4.4759	3.584	farRed
754.5	2.7113	4.469	3.578	farRed
755	2.745	4.4628	3.5754	farRed
755.5	2.7758	4.4514	3.5716	farRed
756	2.8022	4.4325	3.5667	farRed
756.5	2.8198	4.3976	3.5512	farRed
757	2.8203	4.3304	3.5083	farRed
757.5	2.7852	4.1977	3.4137	farRed
758	2.6767	3.9498	3.2263	farRed
758.5	2.4486	3.5535	2.9087	farRed
759	2.1236	3.0596	2.4982	farRed
759.5	1.7595	2.5507	2.0643	farRed
760	1.4475	2.1412	1.7054	farRed
760.5	1.2632	1.9105	1.4916	farRed
761	1.2334	1.8724	1.4462	farRed
761.5	1.3104	1.9575	1.5125	farRed
762	1.413	2.0704	1.6019	farRed
762.5	1.498	2.1642	1.6761	farRed
763	1.564	2.2412	1.7353	farRed
763.5	1.6409	2.3391	1.8071	farRed
764	1.7661	2.4888	1.9246	farRed
764.5	1.9304	2.6814	2.0836	farRed
765	2.121	2.9015	2.2656	farRed
765.5	2.3212	3.1275	2.4546	farRed
766	2.5148	3.3467	2.6346	farRed
766.5	2.7018	3.5506	2.799	farRed
767	2.8742	3.7301	2.9463	farRed
767.5	3.0195	3.8739	3.0669	farRed
768	3.1359	3.9822	3.1653	farRed
768.5	3.2252	4.0623	3.2383	farRed
769	3.2938	4.1163	3.2872	farRed
769.5	3.3459	4.1548	3.3189	farRed
770	3.392	4.1869	3.3412	farRed
770.5	3.4294	4.2062	3.3557	farRed
771	3.4562	4.2181	3.3651	farRed
771.5	3.4799	4.2257	3.3767	farRed
772	3.5	4.2242	3.3803	farRed
772.5	3.5236	4.2262	3.3798	farRed
773	3.552	4.2315	3.3844	farRed
773.5	3.5757	4.234	3.3881	farRed
774	3.5934	4.2377	3.3914	farRed
774.5	3.6032	4.2373	3.3927	farRed
775	3.6085	4.2329	3.3913	farRed
775.5	3.6219	4.2302	3.3902	farRed
776	3.6416	4.2246	3.385	farRed
776.5	3.6626	4.2234	3.3818	farRed
777	3.6772	4.2233	3.379	farRed
777.5	3.6826	4.2221	3.3703	farRed
778	3.6891	4.2255	3.367	farRed
778.5	3.702	4.2265	3.3653	farRed
779	3.722	4.2239	3.3625	farRed
779.5	3.7428	4.2218	3.3626	farRed
780	3.7569	4.2159	3.3582	IR
780.5	3.7764	4.2155	3.3612	IR
781	3.7965	4.2208	3.3681	IR
781.5	3.8112	4.2287	3.3724	IR
782	3.8245	4.2383	3.3757	IR
782.5	3.8272	4.2418	3.3735	IR
783	3.8275	4.2433	3.367	IR
783.5	3.835	4.2475	3.366	IR
784	3.851	4.2545	3.3693	IR
784.5	3.8706	4.2627	3.3742	IR
785	3.8863	4.274	3.3799	IR
785.5	3.9	4.2789	3.3779	IR
786	3.9095	4.275	3.3684	IR
786.5	3.9103	4.2666	3.3565	IR
787	3.9064	4.2482	3.3456	IR
787.5	3.899	4.2232	3.3362	IR
788	3.889	4.2021	3.328	IR
788.5	3.8855	4.1877	3.3197	IR
789	3.8839	4.1771	3.3109	IR
789.5	3.8814	4.1664	3.2999	IR
790	3.8819	4.1599	3.2922	IR
790.5	3.8873	4.1535	3.2876	IR
791	3.8941	4.1453	3.279	IR
791.5	3.9008	4.1388	3.2703	IR
792	3.9054	4.1323	3.2658	IR
792.5	3.9042	4.1266	3.2639	IR
793	3.8986	4.1224	3.2641	IR
793.5	3.892	4.1243	3.2688	IR
794	3.8924	4.1269	3.2748	IR
794.5	3.8999	4.1239	3.2765	IR
795	3.9147	4.1244	3.2776	IR
795.5	3.9354	4.1256	3.2778	IR
796	3.9602	4.1285	3.2825	IR
796.5	3.982	4.1428	3.2934	IR
797	4.0009	4.1576	3.31	IR
797.5	4.0147	4.17	3.3236	IR
798	4.0197	4.1731	3.3254	IR
798.5	4.0102	4.1579	3.3117	IR
799	3.9912	4.1349	3.2881	IR
799.5	3.9712	4.1137	3.2669	IR
800	3.9543	4.101	3.2539	IR

## Sheet: Fig4K
Experiment	Data Label	plant	tau	emp p	emp p BH Corrected	Pattern Shape	Pattern Period	Pattern Peak	P. Trough	P. Circ. Peak	P. Circ. Trough	P. Width	P. Asym	JTK p from tau	JTK p BH Corrected	bf corrected JTK p	BH bf corrected p
1	Clear	1	0.500193	1e-05	1.31e-05	ACOS	24	14	6	14	6	24	0.33	1.92e-10	3.07e-10	1.5e-08	2.39e-08
1	Clear	2	0.436862	1e-05	1.31e-05	ACOS	24	16	22	16	22	24	0.75	2.28e-08	2.99e-08	1.78e-06	2.33e-06
1	Clear	3	0.528595	1e-05	1.31e-05	ACOS	24	16	20	16	20	24	0.83	1.85e-11	3.64e-11	1.44e-09	2.84e-09
4	Clear	4	0.539513	1e-05	1.31e-05	ACOS	24	14	6	14	6	24	0.33	7.28e-12	1.59e-11	5.68e-10	1.24e-09
1	Clear	5	0.610103	1e-05	1.31e-05	ACOS	24	14	6	14	6	24	0.33	1.12e-14	3.68e-14	8.76e-13	2.87e-12
1	blue depleted	1	0.598357	1e-05	1e-05	ACOS	24	14	10	14	10	24	0.17	2.69e-13	5.47e-13	2.1e-11	4.27e-11
1	blue depleted	2	0.648927	1e-05	1e-05	ACOS	24	14	8	14	8	24	0.25	2.54e-15	1.27e-14	1.98e-13	9.9e-13
1	blue depleted	3	0.596111	1e-05	1e-05	ACOS	24	14	6	14	6	24	0.33	3.28e-13	5.47e-13	2.56e-11	4.27e-11
1	blue depleted	4	0.479077	1e-05	1e-05	ACOS	24	14	8	14	8	24	0.25	3.8e-09	3.8e-09	2.97e-07	2.97e-07
1	blue depleted	5	0.54337	1e-05	1e-05	ACOS	24	12	4	12	4	24	0.33	2.84e-11	3.54e-11	2.21e-09	2.76e-09
1	red depleted	1	0.632516	1e-05	1.31e-05	ACOS	24	12	6	12	6	24	0.25	1.22e-15	5.16e-15	9.55e-14	4.02e-13
1	red depleted	2	0.634929	1e-05	1.31e-05	ACOS	24	12	6	12	6	24	0.25	9.6e-16	4.57e-15	7.49e-14	3.56e-13
1	red depleted	3	0.571384	1e-05	1.31e-05	ACOS	24	14	6	14	6	24	0.33	4.3e-13	1.06e-12	3.36e-11	8.25e-11
1	red depleted	4	0.532633	1e-05	1.31e-05	ACOS	24	12	6	12	6	24	0.25	1.31e-11	2.67e-11	1.02e-09	2.08e-09
1	red depleted	5	0.739328	1e-05	1.31e-05	ACOS	24	12	6	12	6	24	0.25	1.09e-20	3.22e-19	8.51e-19	2.51e-17
2	Clear	1	0.297109	0.00497995	0.00544106	ACOS	24	10	2	10	2	24	0.33	0.0001	0.00011	0.00781768	0.00854154
2	Clear	2	0.687904	1e-05	1.31e-05	ACOS	24	14	4	14	4	24	0.42	3.67e-18	3.61e-17	2.86e-16	2.82e-15
2	Clear	3	0.492981	1e-05	1.31e-05	ACOS	24	16	22	16	22	24	0.75	3.42e-10	5.31e-10	2.67e-08	4.14e-08
2	Clear	4	0.708237	1e-05	1.31e-05	COS	24	14	2	14	2	24	0.5	3.86e-19	4.56e-18	3.01e-17	3.56e-16
2	blue depleted	1	0.145746	0.535555	0.535555	ACOS	24	14	14	14	14	24	0	0.0340704	0.0340704	2.65749	1
2	blue depleted	2	0.630901	1e-05	1.31e-05	ACOS	24	12	4	12	4	24	0.33	1.44e-15	5.66e-15	1.12e-13	4.42e-13
2	blue depleted	3	0.405065	2e-05	2.46e-05	ACOS	24	22	2	22	2	24	0.83	1.99e-07	2.45e-07	1.56e-05	1.91e-05
2	blue depleted	4	0.207985	0.129309	0.131538	ACOS	24	22	0	22	0	24	0.92	0.0046204	0.00470006	0.360391	0.366605
2	red depleted	1	0.390349	3e-05	3.54e-05	ACOS	24	10	4	10	4	24	0.25	5.16e-07	6.09e-07	4.03e-05	4.75e-05
2	red depleted	2	0.536483	1e-05	1.31e-05	ACOS	24	10	2	10	2	24	0.33	9.45e-12	1.99e-11	7.37e-10	1.55e-09
2	red depleted	3	0.592225	1e-05	1.31e-05	ACOS	24	12	6	12	6	24	0.25	6.22e-14	1.75e-13	4.85e-12	1.36e-11
2	red depleted	4	0.413366	2e-05	2.46e-05	ACOS	24	10	4	10	4	24	0.25	1.15e-07	1.44e-07	8.96e-06	1.13e-05
3	Clear	1	0.422572	2e-05	2.46e-05	ACOS	24	14	22	14	22	24	0.67	6.16e-08	7.9e-08	4.81e-06	6.16e-06
3	Clear	2	0.722123	1e-05	1.31e-05	COS	24	14	2	14	2	24	0.5	8e-20	1.18e-18	6.24e-18	9.21e-17
3	Clear	3	0.748673	1e-05	1.31e-05	ACOS	24	14	4	14	4	24	0.42	3.63e-21	2.14e-19	2.83e-19	1.67e-17
3	Clear	4	0.45392	1e-05	1.31e-05	ACOS	24	14	22	14	22	24	0.67	6.7e-09	9.41e-09	5.22e-07	7.34e-07
3	Clear	5	0.660031	1e-05	1.31e-05	ACOS	24	16	2	16	2	24	0.58	7.25e-17	4.75e-16	5.65e-15	3.71e-14
3	blue depleted	1	0.371461	0.00012	0.000139	ACOS	24	12	6	12	6	24	0.25	1.67e-06	1.93e-06	0.00013	0.00015
3	blue depleted	2	0.285063	0.00809992	0.008689	ACOS	24	14	0	14	0	24	0.58	0.00018	0.000193	0.014046	0.0150675
3	blue depleted	3	0.511051	1e-05	1.31e-05	ACOS	24	14	8	14	8	24	0.25	7.97e-11	1.43e-10	6.22e-09	1.11e-08
3	blue depleted	4	0.615634	1e-05	1e-05	ACOS	24	14	6	14	6	24	0.33	5.7e-14	5.7e-14	4.45e-12	4.45e-12
3	blue depleted	5	0.394467	5e-05	5e-05	ACOS	24	14	4	14	4	24	0.42	1.42e-06	1.42e-06	0.00011	0.00011
3	red depleted	1	0.552842	1e-05	1.31e-05	COS	24	14	2	14	2	24	0.5	2.27e-12	5.37e-12	1.77e-10	4.18e-10
3	red depleted	2	0.634466	1e-05	1.31e-05	ACOS	24	12	6	12	6	24	0.25	1.01e-15	4.57e-15	7.85e-14	3.56e-13
3	red depleted	3	0.353496	0.00024	0.000272	ACOS	24	10	6	10	6	24	0.17	4.84e-06	5.49e-06	0.000378	0.000428
3	red depleted	4	0.505383	1e-05	1.31e-05	ACOS	24	10	4	10	4	24	0.25	1.27e-10	2.13e-10	9.87e-09	1.66e-08
3	red depleted	5	0.459604	1e-05	1.31e-05	ACOS	24	12	2	12	2	24	0.42	4.41e-09	6.34e-09	3.44e-07	4.95e-07
4	Clear	1	0.489748	1e-05	1.31e-05	ACOS	24	12	2	12	2	24	0.42	4.41e-10	6.67e-10	3.44e-08	5.2e-08
4	Clear	2	0.618666	1e-05	1.31e-05	COS	24	12	0	12	0	24	0.5	4.86e-15	1.69e-14	3.79e-13	1.32e-12
4	Clear	3	0.674856	1e-05	1.31e-05	ACOS	24	12	2	12	2	24	0.42	1.51e-17	1.27e-16	1.17e-15	9.9e-15
4	blue depleted	1	0.511223	1e-05	1.31e-05	ACOS	24	12	4	12	4	24	0.33	7.86e-11	1.43e-10	6.13e-09	1.11e-08
4	blue depleted	2	0.64266	1e-05	1.31e-05	ACOS	24	12	4	12	4	24	0.33	4.38e-16	2.35e-15	3.41e-14	1.83e-13
4	blue depleted	3	0.477257	1e-05	1.31e-05	ACOS	24	12	6	12	6	24	0.25	1.16e-09	1.72e-09	9.08e-08	1.34e-07
4	red depleted	1	0.595606	1e-05	1.31e-05	ACOS	24	10	4	10	4	24	0.25	4.52e-14	1.33e-13	3.52e-12	1.04e-11
4	red depleted	2	0.725405	1e-05	1.31e-05	ACOS	24	10	2	10	2	24	0.33	5.49e-20	1.08e-18	4.28e-18	8.42e-17
4	red depleted	3	0.647491	1e-05	1.31e-05	ACOS	24	10	4	10	4	24	0.25	2.67e-16	1.57e-15	2.08e-14	1.23e-13
5	Clear	1	0.623767	1e-05	1.31e-05	ACOS	24	14	22	14	22	24	0.67	2.94e-15	1.08e-14	2.29e-13	8.44e-13
5	Clear	2	0.599851	1e-05	1.31e-05	ACOS	24	14	22	14	22	24	0.67	3.02e-14	9.37e-14	2.35e-12	7.31e-12
5	Clear	3	0.582286	1e-05	1.31e-05	ACOS	24	14	4	14	4	24	0.42	1.58e-13	4.05e-13	1.23e-11	3.16e-11
5	Clear	4	0.589779	1e-05	1.31e-05	ACOS	24	14	0	14	0	24	0.58	7.84e-14	2.1e-13	6.11e-12	1.64e-11
5	Clear	5	0.673321	1e-05	1.31e-05	ACOS	24	14	22	14	22	24	0.67	1.77e-17	1.31e-16	1.38e-15	1.02e-14
5	blue depleted	1	0.44858	1e-05	1.31e-05	ACOS	24	12	4	12	4	24	0.33	9.88e-09	1.36e-08	7.7e-07	1.06e-06
5	blue depleted	2	0.277169	0.0108599	0.0114417	ACOS	24	10	6	10	6	24	0.17	0.000261	0.000275	0.020382	0.0214739
5	blue depleted	3	0.276508	0.0112099	0.0116032	ACOS	24	16	16	16	16	24	0	0.000269	0.000279	0.0210193	0.0217568
5	blue depleted	4	0.391726	3e-05	3.54e-05	ACOS	24	12	4	12	4	24	0.33	4.73e-07	5.69e-07	3.69e-05	4.44e-05
5	blue depleted	5	0.525195	1e-05	1.31e-05	ACOS	24	12	4	12	4	24	0.33	2.47e-11	4.69e-11	1.92e-09	3.66e-09
5	red depleted	1	0.503562	1e-05	1.31e-05	ACOS	24	10	4	10	4	24	0.25	1.47e-10	2.4e-10	1.14e-08	1.87e-08
5	red depleted	2	0.552163	1e-05	1.31e-05	ACOS	24	10	4	10	4	24	0.25	2.41e-12	5.48e-12	1.88e-10	4.27e-10
5	red depleted	3	0.442452	1e-05	1.31e-05	COS	24	12	0	12	0	24	0.5	1.53e-08	2.06e-08	1.2e-06	1.6e-06
5	red depleted	4	0.327976	0.00112999	0.00125791	ACOS	24	10	0	10	0	24	0.42	2.02e-05	2.25e-05	0.00157846	0.00175715
5	red depleted	5	0.505863	1e-05	1.31e-05	ACOS	24	10	4	10	4	24	0.25	1.22e-10	2.11e-10	9.49e-09	1.65e-08

## Sheet: Fig4L
Filter box	plant	percent increase in stem length
Clear	1	83.5961
Clear	2	68.3911
Clear	3	112.25
Clear	4	105.486
Clear	5	66.9339
blue depleted	1	116.777
blue depleted	2	184.267
blue depleted	3	201.949
blue depleted	4	182.079
blue depleted	5	151.916
red depleted	1	97.2537
red depleted	2	298.733
red depleted	3	259.172
red depleted	4	251.913
red depleted	5	212.324
