# Supplementary material for: Multiple light signaling pathways control solar tracking in sunflowers
Source: PLoS Biol. 2023 Oct 31;21(10):e3002344. doi: 10.1371/journal.pbio.3002344 (PMC10617704; doi:10.1371/journal.pbio.3002344)
Supplement: S16 Data — Temperatures when stem samples were collected for RNA-seq and during heliotropism under altered light conditions; data are plotted in S11 Fig. (XLSX) [file pbio.3002344.s028.xlsx]

## Sheet: read.me
S16_Data	Data were used to plot figures S11A and S11B
Temperature data were downloaded from the National Solar Radiation Database (NSRDB) - https://nsrdb.nrel.gov/
Times are in indicated time zones (Pacific Daylight Time, PDT; Coordinated Universal Time (UTC))
When plotting, 0 = dawn at the start of the experiment
Site
Latitude	Longitude
38.54	-121.81

## Sheet: temperatures_RNA-seq_collection
Year	Month	Day	PDT.Hour	PDT.Minute	Temperature	hr
2016	8	18	6	0	16	0
2016	8	18	6	30	18	0.5
2016	8	18	7	0	20	1
2016	8	18	7	30	21	1.5
2016	8	18	8	0	23	2
2016	8	18	8	30	25	2.5
2016	8	18	9	0	27	3
2016	8	18	9	30	28	3.5
2016	8	18	10	0	30	4
2016	8	18	10	30	31	4.5
2016	8	18	11	0	33	5
2016	8	18	11	30	34	5.5
2016	8	18	12	0	35	6
2016	8	18	12	30	35	6.5
2016	8	18	13	0	35	7
2016	8	18	13	30	35	7.5
2016	8	18	14	0	35	8
2016	8	18	14	30	34	8.5
2016	8	18	15	0	34	9
2016	8	18	15	30	33	9.5
2016	8	18	16	0	32	10
2016	8	18	16	30	30	10.5
2016	8	18	17	0	29	11
2016	8	18	17	30	26	11.5
2016	8	18	18	0	24	12
2016	8	18	18	30	22	12.5
2016	8	18	19	0	21	13
2016	8	18	19	30	20	13.5
2016	8	18	20	0	20	14
2016	8	18	20	30	19	14.5
2016	8	18	21	0	19	15
2016	8	18	21	30	18	15.5
2016	8	18	22	0	18	16
2016	8	18	22	30	17	16.5
2016	8	18	23	0	17	17
2016	8	18	23	30	17	17.5
2016	8	19	0	0	17	18
2016	8	19	0	30	16	18.5
2016	8	19	1	0	16	19
2016	8	19	1	30	15	19.5
2016	8	19	2	0	15	20
2016	8	19	2	30	15	20.5
2016	8	19	3	0	15	21
2016	8	19	3	30	15	21.5
2016	8	19	4	0	15	22
2016	8	19	4	30	14	22.5
2016	8	19	5	0	14	23
2016	8	19	5	30	15	23.5
2016	8	19	6	0	16	24
2016	8	19	6	30	17	24.5
2016	8	19	7	0	18	25
2016	8	19	7	30	19	25.5
2016	8	19	8	0	21	26
2016	8	19	8	30	23	26.5
2016	8	19	9	0	25	27
2016	8	19	9	30	26	27.5
2016	8	19	10	0	28	28
2016	8	19	10	30	29	28.5
2016	8	19	11	0	31	29
2016	8	19	11	30	32	29.5
2016	8	19	12	0	33	30
2016	8	19	12	30	33	30.5
2016	8	19	13	0	34	31
2016	8	19	13	30	34	31.5
2016	8	19	14	0	34	32
2016	8	19	14	30	33	32.5
2016	8	19	15	0	33	33
2016	8	19	15	30	32	33.5
2016	8	19	16	0	31	34
2016	8	19	16	30	29	34.5
2016	8	19	17	0	28	35
2016	8	19	17	30	26	35.5
2016	8	19	18	0	24	36
2016	8	19	18	30	22	36.5
2016	8	19	19	0	21	37
2016	8	19	19	30	20	37.5
2016	8	19	20	0	19	38
2016	8	19	20	30	18	38.5
2016	8	19	21	0	18	39
2016	8	19	21	30	17	39.5
2016	8	19	22	0	17	40
2016	8	19	22	30	17	40.5
2016	8	19	23	0	17	41
2016	8	19	23	30	16	41.5
2016	8	20	0	0	16	42
2016	8	20	0	30	16	42.5
2016	8	20	1	0	16	43
2016	8	20	1	30	15	43.5
2016	8	20	2	0	15	44
2016	8	20	2	30	14	44.5
2016	8	20	3	0	14	45
2016	8	20	3	30	14	45.5
2016	8	20	4	0	14	46
2016	8	20	4	30	14	46.5
2016	8	20	5	0	14	47
2016	8	20	5	30	14	47.5

## Sheet: temperatures_filter_box_trackin
Year	Month	Day	UTC.hour	UTC.min	Temperature	trial	hour	minute	frac.hr	hr.decimal
2021	8	12	14	40	21.6	trial1	0	40	0.666667	0.666667
2021	8	12	14	50	21.9	trial1	0	50	0.833333	0.833333
2021	8	12	15	0	22.2	trial1	1	0	0	1
2021	8	12	15	10	22.7	trial1	1	10	0.166667	1.16667
2021	8	12	15	20	23.2	trial1	1	20	0.333333	1.33333
2021	8	12	15	30	23.6	trial1	1	30	0.5	1.5
2021	8	12	15	40	24.1	trial1	1	40	0.666667	1.66667
2021	8	12	15	50	24.6	trial1	1	50	0.833333	1.83333
2021	8	12	16	0	25	trial1	2	0	0	2
2021	8	12	16	10	25.5	trial1	2	10	0.166667	2.16667
2021	8	12	16	20	26.1	trial1	2	20	0.333333	2.33333
2021	8	12	16	30	26.6	trial1	2	30	0.5	2.5
2021	8	12	16	40	27.1	trial1	2	40	0.666667	2.66667
2021	8	12	16	50	27.6	trial1	2	50	0.833333	2.83333
2021	8	12	17	0	28.1	trial1	3	0	0	3
2021	8	12	17	10	28.6	trial1	3	10	0.166667	3.16667
2021	8	12	17	20	29.1	trial1	3	20	0.333333	3.33333
2021	8	12	17	30	29.6	trial1	3	30	0.5	3.5
2021	8	12	17	40	30.1	trial1	3	40	0.666667	3.66667
2021	8	12	17	50	30.6	trial1	3	50	0.833333	3.83333
2021	8	12	18	0	31.1	trial1	4	0	0	4
2021	8	12	18	10	31.6	trial1	4	10	0.166667	4.16667
2021	8	12	18	20	32	trial1	4	20	0.333333	4.33333
2021	8	12	18	30	32.5	trial1	4	30	0.5	4.5
2021	8	12	18	40	32.9	trial1	4	40	0.666667	4.66667
2021	8	12	18	50	33.4	trial1	4	50	0.833333	4.83333
2021	8	12	19	0	33.9	trial1	5	0	0	5
2021	8	12	19	10	34.3	trial1	5	10	0.166667	5.16667
2021	8	12	19	20	34.7	trial1	5	20	0.333333	5.33333
2021	8	12	19	30	35.2	trial1	5	30	0.5	5.5
2021	8	12	19	40	35.6	trial1	5	40	0.666667	5.66667
2021	8	12	19	50	36	trial1	5	50	0.833333	5.83333
2021	8	12	20	0	36.5	trial1	6	0	0	6
2021	8	12	20	10	36.8	trial1	6	10	0.166667	6.16667
2021	8	12	20	20	37.1	trial1	6	20	0.333333	6.33333
2021	8	12	20	30	37.4	trial1	6	30	0.5	6.5
2021	8	12	20	40	37.7	trial1	6	40	0.666667	6.66667
2021	8	12	20	50	38	trial1	6	50	0.833333	6.83333
2021	8	12	21	0	38.3	trial1	7	0	0	7
2021	8	12	21	10	38.4	trial1	7	10	0.166667	7.16667
2021	8	12	21	20	38.5	trial1	7	20	0.333333	7.33333
2021	8	12	21	30	38.6	trial1	7	30	0.5	7.5
2021	8	12	21	40	38.7	trial1	7	40	0.666667	7.66667
2021	8	12	21	50	38.8	trial1	7	50	0.833333	7.83333
2021	8	12	22	0	38.9	trial1	8	0	0	8
2021	8	12	22	10	38.8	trial1	8	10	0.166667	8.16667
2021	8	12	22	20	38.6	trial1	8	20	0.333333	8.33333
2021	8	12	22	30	38.5	trial1	8	30	0.5	8.5
2021	8	12	22	40	38.4	trial1	8	40	0.666667	8.66667
2021	8	12	22	50	38.3	trial1	8	50	0.833333	8.83333
2021	8	12	23	0	38.2	trial1	9	0	0	9
2021	8	12	23	10	38.2	trial1	9	10	0.166667	9.16667
2021	8	12	23	20	38.2	trial1	9	20	0.333333	9.33333
2021	8	12	23	30	38.2	trial1	9	30	0.5	9.5
2021	8	12	23	40	38.2	trial1	9	40	0.666667	9.66667
2021	8	12	23	50	38.2	trial1	9	50	0.833333	9.83333
2021	8	13	0	0	36.2	trial1	10	0	0	10
2021	8	13	0	10	35.6	trial1	10	10	0.166667	10.1667
2021	8	13	0	20	35	trial1	10	20	0.333333	10.3333
2021	8	13	0	30	34.5	trial1	10	30	0.5	10.5
2021	8	13	0	40	33.9	trial1	10	40	0.666667	10.6667
2021	8	13	0	50	33.4	trial1	10	50	0.833333	10.8333
2021	8	13	1	0	32.8	trial1	11	0	0	11
2021	8	13	1	10	32	trial1	11	10	0.166667	11.1667
2021	8	13	1	20	31.3	trial1	11	20	0.333333	11.3333
2021	8	13	1	30	30.5	trial1	11	30	0.5	11.5
2021	8	13	1	40	29.7	trial1	11	40	0.666667	11.6667
2021	8	13	1	50	29	trial1	11	50	0.833333	11.8333
2021	8	13	2	0	28.2	trial1	12	0	0	12
2021	8	13	2	10	27.6	trial1	12	10	0.166667	12.1667
2021	8	13	2	20	27	trial1	12	20	0.333333	12.3333
2021	8	13	2	30	26.3	trial1	12	30	0.5	12.5
2021	8	13	2	40	25.7	trial1	12	40	0.666667	12.6667
2021	8	13	2	50	25.1	trial1	12	50	0.833333	12.8333
2021	8	13	3	0	24.5	trial1	13	0	0	13
2021	8	13	3	10	24.1	trial1	13	10	0.166667	13.1667
2021	8	13	3	20	23.7	trial1	13	20	0.333333	13.3333
2021	8	13	3	30	23.3	trial1	13	30	0.5	13.5
2021	8	13	3	40	22.9	trial1	13	40	0.666667	13.6667
2021	8	13	3	50	22.6	trial1	13	50	0.833333	13.8333
2021	8	13	4	0	22.2	trial1	14	0	0	14
2021	8	13	4	10	21.9	trial1	14	10	0.166667	14.1667
2021	8	13	4	20	21.7	trial1	14	20	0.333333	14.3333
2021	8	13	4	30	21.5	trial1	14	30	0.5	14.5
2021	8	13	4	40	21.2	trial1	14	40	0.666667	14.6667
2021	8	13	4	50	21	trial1	14	50	0.833333	14.8333
2021	8	13	5	0	20.7	trial1	15	0	0	15
2021	8	13	5	10	20.7	trial1	15	10	0.166667	15.1667
2021	8	13	5	20	20.6	trial1	15	20	0.333333	15.3333
2021	8	13	5	30	20.5	trial1	15	30	0.5	15.5
2021	8	13	5	40	20.5	trial1	15	40	0.666667	15.6667
2021	8	13	5	50	20.4	trial1	15	50	0.833333	15.8333
2021	8	13	6	0	20.3	trial1	16	0	0	16
2021	8	13	6	10	20.2	trial1	16	10	0.166667	16.1667
2021	8	13	6	20	20	trial1	16	20	0.333333	16.3333
2021	8	13	6	30	19.9	trial1	16	30	0.5	16.5
2021	8	13	6	40	19.7	trial1	16	40	0.666667	16.6667
2021	8	13	6	50	19.6	trial1	16	50	0.833333	16.8333
2021	8	13	7	0	19.4	trial1	17	0	0	17
2021	8	13	7	10	19.3	trial1	17	10	0.166667	17.1667
2021	8	13	7	20	19.2	trial1	17	20	0.333333	17.3333
2021	8	13	7	30	19	trial1	17	30	0.5	17.5
2021	8	13	7	40	18.9	trial1	17	40	0.666667	17.6667
2021	8	13	7	50	18.8	trial1	17	50	0.833333	17.8333
2021	8	13	8	0	18.7	trial1	18	0	0	18
2021	8	13	8	10	18.6	trial1	18	10	0.166667	18.1667
2021	8	13	8	20	18.4	trial1	18	20	0.333333	18.3333
2021	8	13	8	30	18.3	trial1	18	30	0.5	18.5
2021	8	13	8	40	18.2	trial1	18	40	0.666667	18.6667
2021	8	13	8	50	18.1	trial1	18	50	0.833333	18.8333
2021	8	13	9	0	18	trial1	19	0	0	19
2021	8	13	9	10	17.9	trial1	19	10	0.166667	19.1667
2021	8	13	9	20	17.8	trial1	19	20	0.333333	19.3333
2021	8	13	9	30	17.7	trial1	19	30	0.5	19.5
2021	8	13	9	40	17.5	trial1	19	40	0.666667	19.6667
2021	8	13	9	50	17.4	trial1	19	50	0.833333	19.8333
2021	8	13	10	0	17.3	trial1	20	0	0	20
2021	8	13	10	10	17.2	trial1	20	10	0.166667	20.1667
2021	8	13	10	20	17.1	trial1	20	20	0.333333	20.3333
2021	8	13	10	30	17	trial1	20	30	0.5	20.5
2021	8	13	10	40	16.9	trial1	20	40	0.666667	20.6667
2021	8	13	10	50	16.8	trial1	20	50	0.833333	20.8333
2021	8	13	11	0	16.7	trial1	21	0	0	21
2021	8	13	11	10	16.6	trial1	21	10	0.166667	21.1667
2021	8	13	11	20	16.5	trial1	21	20	0.333333	21.3333
2021	8	13	11	30	16.4	trial1	21	30	0.5	21.5
2021	8	13	11	40	16.3	trial1	21	40	0.666667	21.6667
2021	8	13	11	50	16.1	trial1	21	50	0.833333	21.8333
2021	8	13	12	0	16	trial1	22	0	0	22
2021	8	13	12	10	16	trial1	22	10	0.166667	22.1667
2021	8	13	12	20	15.9	trial1	22	20	0.333333	22.3333
2021	8	13	12	30	15.9	trial1	22	30	0.5	22.5
2021	8	13	12	40	15.8	trial1	22	40	0.666667	22.6667
2021	8	13	12	50	15.8	trial1	22	50	0.833333	22.8333
2021	8	13	13	0	15.7	trial1	23	0	0	23
2021	8	13	13	10	15.9	trial1	23	10	0.166667	23.1667
2021	8	13	13	20	16	trial1	23	20	0.333333	23.3333
2021	8	13	13	30	16.2	trial1	23	30	0.5	23.5
2021	8	13	13	40	16.4	trial1	23	40	0.666667	23.6667
2021	8	13	13	50	16.5	trial1	23	50	0.833333	23.8333
2021	8	13	14	0	16.7	trial1	0	0	0	0
2021	8	13	14	10	17.1	trial1	0	10	0.166667	0.166667
2021	8	13	14	20	17.5	trial1	0	20	0.333333	0.333333
2021	8	13	14	30	17.8	trial1	0	30	0.5	0.5
2021	8	13	14	40	18.2	trial1	0	40	0.666667	0.666667
2021	8	13	14	50	18.6	trial1	0	50	0.833333	0.833333
2021	8	13	15	0	19	trial1	1	0	0	1
2021	8	13	15	10	19.5	trial1	1	10	0.166667	1.16667
2021	8	13	15	20	20.1	trial1	1	20	0.333333	1.33333
2021	8	13	15	30	20.6	trial1	1	30	0.5	1.5
2021	8	13	15	40	21.1	trial1	1	40	0.666667	1.66667
2021	8	13	15	50	21.6	trial1	1	50	0.833333	1.83333
2021	8	13	16	0	22.1	trial1	2	0	0	2
2021	8	13	16	10	22.6	trial1	2	10	0.166667	2.16667
2021	8	13	16	20	23.2	trial1	2	20	0.333333	2.33333
2021	8	13	16	30	23.7	trial1	2	30	0.5	2.5
2021	8	13	16	40	24.2	trial1	2	40	0.666667	2.66667
2021	8	13	16	50	24.7	trial1	2	50	0.833333	2.83333
2021	8	13	17	0	25.2	trial1	3	0	0	3
2021	8	13	17	10	25.7	trial1	3	10	0.166667	3.16667
2021	8	13	17	20	26.2	trial1	3	20	0.333333	3.33333
2021	8	13	17	30	26.7	trial1	3	30	0.5	3.5
2021	8	13	17	40	27.2	trial1	3	40	0.666667	3.66667
2021	8	13	17	50	27.7	trial1	3	50	0.833333	3.83333
2021	8	13	18	0	28.2	trial1	4	0	0	4
2021	8	13	18	10	28.7	trial1	4	10	0.166667	4.16667
2021	8	13	18	20	29.1	trial1	4	20	0.333333	4.33333
2021	8	13	18	30	29.6	trial1	4	30	0.5	4.5
2021	8	13	18	40	30.1	trial1	4	40	0.666667	4.66667
2021	8	13	18	50	30.5	trial1	4	50	0.833333	4.83333
2021	8	13	19	0	31	trial1	5	0	0	5
2021	8	13	19	10	31.4	trial1	5	10	0.166667	5.16667
2021	8	13	19	20	31.8	trial1	5	20	0.333333	5.33333
2021	8	13	19	30	32.2	trial1	5	30	0.5	5.5
2021	8	13	19	40	32.6	trial1	5	40	0.666667	5.66667
2021	8	13	19	50	33	trial1	5	50	0.833333	5.83333
2021	8	13	20	0	33.4	trial1	6	0	0	6
2021	8	13	20	10	33.7	trial1	6	10	0.166667	6.16667
2021	8	13	20	20	34	trial1	6	20	0.333333	6.33333
2021	8	13	20	30	34.3	trial1	6	30	0.5	6.5
2021	8	13	20	40	34.6	trial1	6	40	0.666667	6.66667
2021	8	13	20	50	35	trial1	6	50	0.833333	6.83333
2021	8	13	21	0	35.3	trial1	7	0	0	7
2021	8	13	21	10	35.5	trial1	7	10	0.166667	7.16667
2021	8	13	21	20	35.7	trial1	7	20	0.333333	7.33333
2021	8	13	21	30	35.9	trial1	7	30	0.5	7.5
2021	8	13	21	40	36.1	trial1	7	40	0.666667	7.66667
2021	8	13	21	50	36.4	trial1	7	50	0.833333	7.83333
2021	8	13	22	0	36.6	trial1	8	0	0	8
2021	8	13	22	10	36.6	trial1	8	10	0.166667	8.16667
2021	8	13	22	20	36.6	trial1	8	20	0.333333	8.33333
2021	8	13	22	30	36.6	trial1	8	30	0.5	8.5
2021	8	13	22	40	36.6	trial1	8	40	0.666667	8.66667
2021	8	13	22	50	36.6	trial1	8	50	0.833333	8.83333
2021	8	13	23	0	36.6	trial1	9	0	0	9
2021	8	13	23	10	36.6	trial1	9	10	0.166667	9.16667
2021	8	13	23	20	36.6	trial1	9	20	0.333333	9.33333
2021	8	13	23	30	36.6	trial1	9	30	0.5	9.5
2021	8	13	23	40	36.6	trial1	9	40	0.666667	9.66667
2021	8	13	23	50	36.6	trial1	9	50	0.833333	9.83333
2021	8	14	0	0	35	trial1	10	0	0	10
2021	8	14	0	10	34.4	trial1	10	10	0.166667	10.1667
2021	8	14	0	20	33.9	trial1	10	20	0.333333	10.3333
2021	8	14	0	30	33.3	trial1	10	30	0.5	10.5
2021	8	14	0	40	32.7	trial1	10	40	0.666667	10.6667
2021	8	14	0	50	32.1	trial1	10	50	0.833333	10.8333
2021	8	14	1	0	31.5	trial1	11	0	0	11
2021	8	14	1	10	30.7	trial1	11	10	0.166667	11.1667
2021	8	14	1	20	30	trial1	11	20	0.333333	11.3333
2021	8	14	1	30	29.2	trial1	11	30	0.5	11.5
2021	8	14	1	40	28.5	trial1	11	40	0.666667	11.6667
2021	8	14	1	50	27.7	trial1	11	50	0.833333	11.8333
2021	8	14	2	0	27	trial1	12	0	0	12
2021	8	14	2	10	26.5	trial1	12	10	0.166667	12.1667
2021	8	14	2	20	26	trial1	12	20	0.333333	12.3333
2021	8	14	2	30	25.5	trial1	12	30	0.5	12.5
2021	8	14	2	40	25	trial1	12	40	0.666667	12.6667
2021	8	14	2	50	24.5	trial1	12	50	0.833333	12.8333
2021	8	14	3	0	23.9	trial1	13	0	0	13
2021	8	14	3	10	23.7	trial1	13	10	0.166667	13.1667
2021	8	14	3	20	23.5	trial1	13	20	0.333333	13.3333
2021	8	14	3	30	23.2	trial1	13	30	0.5	13.5
2021	8	14	3	40	23	trial1	13	40	0.666667	13.6667
2021	8	14	3	50	22.7	trial1	13	50	0.833333	13.8333
2021	8	14	4	0	22.5	trial1	14	0	0	14
2021	8	14	4	10	22.3	trial1	14	10	0.166667	14.1667
2021	8	14	4	20	22.1	trial1	14	20	0.333333	14.3333
2021	8	14	4	30	21.9	trial1	14	30	0.5	14.5
2021	8	14	4	40	21.6	trial1	14	40	0.666667	14.6667
2021	8	14	4	50	21.4	trial1	14	50	0.833333	14.8333
2021	8	14	5	0	21.2	trial1	15	0	0	15
2021	8	14	5	10	21.1	trial1	15	10	0.166667	15.1667
2021	8	14	5	20	20.9	trial1	15	20	0.333333	15.3333
2021	8	14	5	30	20.7	trial1	15	30	0.5	15.5
2021	8	14	5	40	20.6	trial1	15	40	0.666667	15.6667
2021	8	14	5	50	20.4	trial1	15	50	0.833333	15.8333
2021	8	14	6	0	20.2	trial1	16	0	0	16
2021	8	14	6	10	20.1	trial1	16	10	0.166667	16.1667
2021	8	14	6	20	20	trial1	16	20	0.333333	16.3333
2021	8	14	6	30	19.8	trial1	16	30	0.5	16.5
2021	8	14	6	40	19.7	trial1	16	40	0.666667	16.6667
2021	8	14	6	50	19.6	trial1	16	50	0.833333	16.8333
2021	8	14	7	0	19.5	trial1	17	0	0	17
2021	8	14	7	10	19.4	trial1	17	10	0.166667	17.1667
2021	8	14	7	20	19.3	trial1	17	20	0.333333	17.3333
2021	8	14	7	30	19.2	trial1	17	30	0.5	17.5
2021	8	14	7	40	19.1	trial1	17	40	0.666667	17.6667
2021	8	14	7	50	19	trial1	17	50	0.833333	17.8333
2021	8	14	8	0	18.9	trial1	18	0	0	18
2021	8	14	8	10	18.8	trial1	18	10	0.166667	18.1667
2021	8	14	8	20	18.7	trial1	18	20	0.333333	18.3333
2021	8	14	8	30	18.6	trial1	18	30	0.5	18.5
2021	8	14	8	40	18.5	trial1	18	40	0.666667	18.6667
2021	8	14	8	50	18.4	trial1	18	50	0.833333	18.8333
2021	8	14	9	0	18.4	trial1	19	0	0	19
2021	8	14	9	10	18.3	trial1	19	10	0.166667	19.1667
2021	8	14	9	20	18.2	trial1	19	20	0.333333	19.3333
2021	8	14	9	30	18.1	trial1	19	30	0.5	19.5
2021	8	14	9	40	18	trial1	19	40	0.666667	19.6667
2021	8	14	9	50	17.9	trial1	19	50	0.833333	19.8333
2021	8	14	10	0	17.8	trial1	20	0	0	20
2021	8	14	10	10	17.7	trial1	20	10	0.166667	20.1667
2021	8	14	10	20	17.6	trial1	20	20	0.333333	20.3333
2021	8	14	10	30	17.5	trial1	20	30	0.5	20.5
2021	8	14	10	40	17.4	trial1	20	40	0.666667	20.6667
2021	8	14	10	50	17.3	trial1	20	50	0.833333	20.8333
2021	8	14	11	0	17.2	trial1	21	0	0	21
2021	8	14	11	10	17.1	trial1	21	10	0.166667	21.1667
2021	8	14	11	20	17.1	trial1	21	20	0.333333	21.3333
2021	8	14	11	30	17	trial1	21	30	0.5	21.5
2021	8	14	11	40	16.9	trial1	21	40	0.666667	21.6667
2021	8	14	11	50	16.8	trial1	21	50	0.833333	21.8333
2021	8	14	12	0	16.8	trial1	22	0	0	22
2021	8	14	12	10	16.7	trial1	22	10	0.166667	22.1667
2021	8	14	12	20	16.7	trial1	22	20	0.333333	22.3333
2021	8	14	12	30	16.7	trial1	22	30	0.5	22.5
2021	8	14	12	40	16.6	trial1	22	40	0.666667	22.6667
2021	8	14	12	50	16.6	trial1	22	50	0.833333	22.8333
2021	8	14	13	0	16.6	trial1	23	0	0	23
2021	8	14	13	10	16.8	trial1	23	10	0.166667	23.1667
2021	8	14	13	20	17.1	trial1	23	20	0.333333	23.3333
2021	8	14	13	30	17.3	trial1	23	30	0.5	23.5
2021	8	14	13	40	17.6	trial1	23	40	0.666667	23.6667
2021	8	14	13	50	17.8	trial1	23	50	0.833333	23.8333
2021	8	14	14	0	18	trial1	0	0	0	0
2021	8	14	14	10	18.5	trial1	0	10	0.166667	0.166667
2021	8	14	14	20	18.9	trial1	0	20	0.333333	0.333333
2021	8	14	14	30	19.4	trial1	0	30	0.5	0.5
2021	8	14	14	40	19.8	trial1	0	40	0.666667	0.666667
2021	8	14	14	50	20.3	trial1	0	50	0.833333	0.833333
2021	8	14	15	0	20.7	trial1	1	0	0	1
2021	8	14	15	10	21.4	trial1	1	10	0.166667	1.16667
2021	8	14	15	20	22.1	trial1	1	20	0.333333	1.33333
2021	8	14	15	30	22.7	trial1	1	30	0.5	1.5
2021	8	14	15	40	23.4	trial1	1	40	0.666667	1.66667
2021	8	14	15	50	24	trial1	1	50	0.833333	1.83333
2021	8	14	16	0	24.7	trial1	2	0	0	2
2021	8	14	16	10	25.3	trial1	2	10	0.166667	2.16667
2021	8	14	16	20	25.9	trial1	2	20	0.333333	2.33333
2021	8	14	16	30	26.5	trial1	2	30	0.5	2.5
2021	8	14	16	40	27.1	trial1	2	40	0.666667	2.66667
2021	8	14	16	50	27.7	trial1	2	50	0.833333	2.83333
2021	8	14	17	0	28.4	trial1	3	0	0	3
2021	8	14	17	10	29	trial1	3	10	0.166667	3.16667
2021	8	14	17	20	29.7	trial1	3	20	0.333333	3.33333
2021	8	14	17	30	30.4	trial1	3	30	0.5	3.5
2021	8	14	17	40	31.1	trial1	3	40	0.666667	3.66667
2021	8	14	17	50	31.8	trial1	3	50	0.833333	3.83333
2021	8	14	18	0	32.4	trial1	4	0	0	4
2021	8	14	18	10	33	trial1	4	10	0.166667	4.16667
2021	8	14	18	20	33.6	trial1	4	20	0.333333	4.33333
2021	8	14	18	30	34.2	trial1	4	30	0.5	4.5
2021	8	14	18	40	34.8	trial1	4	40	0.666667	4.66667
2021	8	14	18	50	35.4	trial1	4	50	0.833333	4.83333
2021	8	14	19	0	36	trial1	5	0	0	5
2021	8	14	19	10	36.5	trial1	5	10	0.166667	5.16667
2021	8	14	19	20	37	trial1	5	20	0.333333	5.33333
2021	8	14	19	30	37.5	trial1	5	30	0.5	5.5
2021	8	14	19	40	38	trial1	5	40	0.666667	5.66667
2021	8	14	19	50	38.5	trial1	5	50	0.833333	5.83333
2021	8	14	20	0	39	trial1	6	0	0	6
2021	8	14	20	10	39.4	trial1	6	10	0.166667	6.16667
2021	8	14	20	20	39.7	trial1	6	20	0.333333	6.33333
2021	8	14	20	30	40	trial1	6	30	0.5	6.5
2021	8	14	20	40	40.3	trial1	6	40	0.666667	6.66667
2021	8	14	20	50	40.7	trial1	6	50	0.833333	6.83333
2021	8	14	21	0	41	trial1	7	0	0	7
2021	8	14	21	10	41.1	trial1	7	10	0.166667	7.16667
2021	8	14	21	20	41.2	trial1	7	20	0.333333	7.33333
2021	8	14	21	30	41.3	trial1	7	30	0.5	7.5
2021	8	14	21	40	41.4	trial1	7	40	0.666667	7.66667
2021	8	14	21	50	41.5	trial1	7	50	0.833333	7.83333
2021	8	14	22	0	41.6	trial1	8	0	0	8
2021	8	14	22	10	41.4	trial1	8	10	0.166667	8.16667
2021	8	14	22	20	41.2	trial1	8	20	0.333333	8.33333
2021	8	14	22	30	41	trial1	8	30	0.5	8.5
2021	8	14	22	40	40.8	trial1	8	40	0.666667	8.66667
2021	8	14	22	50	40.6	trial1	8	50	0.833333	8.83333
2021	8	14	23	0	40.4	trial1	9	0	0	9
2021	8	14	23	10	40.4	trial1	9	10	0.166667	9.16667
2021	8	14	23	20	40.4	trial1	9	20	0.333333	9.33333
2021	8	14	23	30	40.4	trial1	9	30	0.5	9.5
2021	8	14	23	40	40.4	trial1	9	40	0.666667	9.66667
2021	8	14	23	50	40.4	trial1	9	50	0.833333	9.83333
2021	8	15	0	0	37.2	trial1	10	0	0	10
2021	8	15	0	10	36.3	trial1	10	10	0.166667	10.1667
2021	8	15	0	20	35.4	trial1	10	20	0.333333	10.3333
2021	8	15	0	30	34.6	trial1	10	30	0.5	10.5
2021	8	15	0	40	33.7	trial1	10	40	0.666667	10.6667
2021	8	15	0	50	32.8	trial1	10	50	0.833333	10.8333
2021	8	15	1	0	31.9	trial1	11	0	0	11
2021	8	15	1	10	31	trial1	11	10	0.166667	11.1667
2021	8	15	1	20	30.1	trial1	11	20	0.333333	11.3333
2021	8	15	1	30	29.2	trial1	11	30	0.5	11.5
2021	8	15	1	40	28.4	trial1	11	40	0.666667	11.6667
2021	8	15	1	50	27.5	trial1	11	50	0.833333	11.8333
2021	8	15	2	0	26.6	trial1	12	0	0	12
2021	8	15	2	10	26.1	trial1	12	10	0.166667	12.1667
2021	8	15	2	20	25.6	trial1	12	20	0.333333	12.3333
2021	8	15	2	30	25.1	trial1	12	30	0.5	12.5
2021	8	15	2	40	24.6	trial1	12	40	0.666667	12.6667
2021	8	15	2	50	24	trial1	12	50	0.833333	12.8333
2021	8	15	3	0	23.5	trial1	13	0	0	13
2021	8	15	3	10	23.3	trial1	13	10	0.166667	13.1667
2021	8	15	3	20	23	trial1	13	20	0.333333	13.3333
2021	8	15	3	30	22.7	trial1	13	30	0.5	13.5
2021	8	15	3	40	22.5	trial1	13	40	0.666667	13.6667
2021	8	15	3	50	22.2	trial1	13	50	0.833333	13.8333
2021	8	15	4	0	21.9	trial1	14	0	0	14
2021	8	15	4	10	21.7	trial1	14	10	0.166667	14.1667
2021	8	15	4	20	21.6	trial1	14	20	0.333333	14.3333
2021	8	15	4	30	21.4	trial1	14	30	0.5	14.5
2021	8	15	4	40	21.2	trial1	14	40	0.666667	14.6667
2021	8	15	4	50	21	trial1	14	50	0.833333	14.8333
2021	8	15	5	0	20.9	trial1	15	0	0	15
2021	8	15	5	10	20.7	trial1	15	10	0.166667	15.1667
2021	8	15	5	20	20.6	trial1	15	20	0.333333	15.3333
2021	8	15	5	30	20.5	trial1	15	30	0.5	15.5
2021	8	15	5	40	20.4	trial1	15	40	0.666667	15.6667
2021	8	15	5	50	20.2	trial1	15	50	0.833333	15.8333
2021	8	15	6	0	20.1	trial1	16	0	0	16
2021	8	15	6	10	20	trial1	16	10	0.166667	16.1667
2021	8	15	6	20	19.9	trial1	16	20	0.333333	16.3333
2021	8	15	6	30	19.9	trial1	16	30	0.5	16.5
2021	8	15	6	40	19.8	trial1	16	40	0.666667	16.6667
2021	8	15	6	50	19.7	trial1	16	50	0.833333	16.8333
2021	8	15	7	0	19.6	trial1	17	0	0	17
2021	8	15	7	10	19.5	trial1	17	10	0.166667	17.1667
2021	8	15	7	20	19.5	trial1	17	20	0.333333	17.3333
2021	8	15	7	30	19.4	trial1	17	30	0.5	17.5
2021	8	15	7	40	19.3	trial1	17	40	0.666667	17.6667
2021	8	15	7	50	19.2	trial1	17	50	0.833333	17.8333
2021	8	15	8	0	19.2	trial1	18	0	0	18
2021	8	15	8	10	19	trial1	18	10	0.166667	18.1667
2021	8	15	8	20	18.9	trial1	18	20	0.333333	18.3333
2021	8	15	8	30	18.8	trial1	18	30	0.5	18.5
2021	8	15	8	40	18.7	trial1	18	40	0.666667	18.6667
2021	8	15	8	50	18.5	trial1	18	50	0.833333	18.8333
2021	8	15	9	0	18.4	trial1	19	0	0	19
2021	8	15	9	10	18.2	trial1	19	10	0.166667	19.1667
2021	8	15	9	20	18	trial1	19	20	0.333333	19.3333
2021	8	15	9	30	17.9	trial1	19	30	0.5	19.5
2021	8	15	9	40	17.7	trial1	19	40	0.666667	19.6667
2021	8	15	9	50	17.5	trial1	19	50	0.833333	19.8333
2021	8	15	10	0	17.3	trial1	20	0	0	20
2021	8	15	10	10	17.2	trial1	20	10	0.166667	20.1667
2021	8	15	10	20	17.1	trial1	20	20	0.333333	20.3333
2021	8	15	10	30	17.1	trial1	20	30	0.5	20.5
2021	8	15	10	40	17	trial1	20	40	0.666667	20.6667
2021	8	15	10	50	16.9	trial1	20	50	0.833333	20.8333
2021	8	15	11	0	16.8	trial1	21	0	0	21
2021	8	15	11	10	16.8	trial1	21	10	0.166667	21.1667
2021	8	15	11	20	16.8	trial1	21	20	0.333333	21.3333
2021	8	15	11	30	16.8	trial1	21	30	0.5	21.5
2021	8	15	11	40	16.8	trial1	21	40	0.666667	21.6667
2021	8	15	11	50	16.8	trial1	21	50	0.833333	21.8333
2021	8	15	12	0	16.8	trial1	22	0	0	22
2021	8	15	12	10	16.8	trial1	22	10	0.166667	22.1667
2021	8	15	12	20	16.8	trial1	22	20	0.333333	22.3333
2021	8	15	12	30	16.9	trial1	22	30	0.5	22.5
2021	8	15	12	40	16.9	trial1	22	40	0.666667	22.6667
2021	8	15	12	50	16.9	trial1	22	50	0.833333	22.8333
2021	8	15	13	0	17	trial1	23	0	0	23
2021	8	15	13	10	17.3	trial1	23	10	0.166667	23.1667
2021	8	15	13	20	17.6	trial1	23	20	0.333333	23.3333
2021	8	15	13	30	17.9	trial1	23	30	0.5	23.5
2021	8	15	13	40	18.2	trial1	23	40	0.666667	23.6667
2021	8	15	13	50	18.5	trial1	23	50	0.833333	23.8333
2021	8	15	14	0	18.8	trial1	0	0	0	0
2021	8	15	14	10	19.2	trial1	0	10	0.166667	0.166667
2021	8	15	14	20	19.7	trial1	0	20	0.333333	0.333333
2021	8	15	14	30	20.1	trial1	0	30	0.5	0.5
2021	8	15	14	40	20.6	trial1	0	40	0.666667	0.666667
2021	8	15	14	50	21	trial1	0	50	0.833333	0.833333
2021	8	15	15	0	21.5	trial1	1	0	0	1
2021	8	15	15	10	22.1	trial1	1	10	0.166667	1.16667
2021	8	15	15	20	22.8	trial1	1	20	0.333333	1.33333
2021	8	15	15	30	23.4	trial1	1	30	0.5	1.5
2021	8	15	15	40	24.1	trial1	1	40	0.666667	1.66667
2021	8	15	15	50	24.7	trial1	1	50	0.833333	1.83333
2021	8	15	16	0	25.4	trial1	2	0	0	2
2021	8	15	16	10	26.1	trial1	2	10	0.166667	2.16667
2021	8	15	16	20	26.9	trial1	2	20	0.333333	2.33333
2021	8	15	16	30	27.7	trial1	2	30	0.5	2.5
2021	8	15	16	40	28.4	trial1	2	40	0.666667	2.66667
2021	8	15	16	50	29.2	trial1	2	50	0.833333	2.83333
2021	8	15	17	0	29.9	trial1	3	0	0	3
2021	8	15	17	10	30.6	trial1	3	10	0.166667	3.16667
2021	8	15	17	20	31.2	trial1	3	20	0.333333	3.33333
2021	8	15	17	30	31.8	trial1	3	30	0.5	3.5
2021	8	15	17	40	32.4	trial1	3	40	0.666667	3.66667
2021	8	15	17	50	33	trial1	3	50	0.833333	3.83333
2021	8	15	18	0	33.6	trial1	4	0	0	4
2021	8	15	18	10	34.1	trial1	4	10	0.166667	4.16667
2021	8	15	18	20	34.6	trial1	4	20	0.333333	4.33333
2021	8	15	18	30	35.2	trial1	4	30	0.5	4.5
2021	8	15	18	40	35.7	trial1	4	40	0.666667	4.66667
2021	8	15	18	50	36.2	trial1	4	50	0.833333	4.83333
2021	8	15	19	0	36.7	trial1	5	0	0	5
2021	8	15	19	10	37.2	trial1	5	10	0.166667	5.16667
2021	8	15	19	20	37.6	trial1	5	20	0.333333	5.33333
2021	8	15	19	30	38	trial1	5	30	0.5	5.5
2021	8	15	19	40	38.5	trial1	5	40	0.666667	5.66667
2021	8	15	19	50	38.9	trial1	5	50	0.833333	5.83333
2021	8	15	20	0	39.4	trial1	6	0	0	6
2021	8	15	20	10	39.7	trial1	6	10	0.166667	6.16667
2021	8	15	20	20	40.1	trial1	6	20	0.333333	6.33333
2021	8	15	20	30	40.5	trial1	6	30	0.5	6.5
2021	8	15	20	40	40.9	trial1	6	40	0.666667	6.66667
2021	8	15	20	50	41.3	trial1	6	50	0.833333	6.83333
2021	8	15	21	0	41.6	trial1	7	0	0	7
2021	8	15	21	10	41.9	trial1	7	10	0.166667	7.16667
2021	8	15	21	20	42.1	trial1	7	20	0.333333	7.33333
2021	8	15	21	30	42.3	trial1	7	30	0.5	7.5
2021	8	15	21	40	42.5	trial1	7	40	0.666667	7.66667
2021	8	15	21	50	42.7	trial1	7	50	0.833333	7.83333
2021	8	15	22	0	42.9	trial1	8	0	0	8
2021	8	15	22	10	42.9	trial1	8	10	0.166667	8.16667
2021	8	15	22	20	42.9	trial1	8	20	0.333333	8.33333
2021	8	15	22	30	42.9	trial1	8	30	0.5	8.5
2021	8	15	22	40	42.9	trial1	8	40	0.666667	8.66667
2021	8	15	22	50	42.9	trial1	8	50	0.833333	8.83333
2021	8	15	23	0	42.9	trial1	9	0	0	9
2021	8	15	23	10	42.9	trial1	9	10	0.166667	9.16667
2021	8	15	23	20	42.9	trial1	9	20	0.333333	9.33333
2021	8	15	23	30	42.9	trial1	9	30	0.5	9.5
2021	8	15	23	40	42.9	trial1	9	40	0.666667	9.66667
2021	8	15	23	50	42.9	trial1	9	50	0.833333	9.83333
2021	8	16	0	0	41	trial1	10	0	0	10
2021	8	16	0	10	40.2	trial1	10	10	0.166667	10.1667
2021	8	16	0	20	39.3	trial1	10	20	0.333333	10.3333
2021	8	16	0	30	38.5	trial1	10	30	0.5	10.5
2021	8	16	0	40	37.6	trial1	10	40	0.666667	10.6667
2021	8	16	0	50	36.8	trial1	10	50	0.833333	10.8333
2021	8	16	1	0	35.9	trial1	11	0	0	11
2021	8	16	1	10	34.9	trial1	11	10	0.166667	11.1667
2021	8	16	1	20	33.9	trial1	11	20	0.333333	11.3333
2021	8	16	1	30	32.9	trial1	11	30	0.5	11.5
2021	8	16	1	40	31.9	trial1	11	40	0.666667	11.6667
2021	8	16	1	50	30.9	trial1	11	50	0.833333	11.8333
2021	8	16	2	0	29.9	trial1	12	0	0	12
2021	8	16	2	10	29.2	trial1	12	10	0.166667	12.1667
2021	8	16	2	20	28.6	trial1	12	20	0.333333	12.3333
2021	8	16	2	30	27.9	trial1	12	30	0.5	12.5
2021	8	16	2	40	27.2	trial1	12	40	0.666667	12.6667
2021	8	16	2	50	26.6	trial1	12	50	0.833333	12.8333
2021	8	16	3	0	25.9	trial1	13	0	0	13
2021	8	16	3	10	25.5	trial1	13	10	0.166667	13.1667
2021	8	16	3	20	25.2	trial1	13	20	0.333333	13.3333
2021	8	16	3	30	24.8	trial1	13	30	0.5	13.5
2021	8	16	3	40	24.4	trial1	13	40	0.666667	13.6667
2021	8	16	3	50	24	trial1	13	50	0.833333	13.8333
2021	8	16	4	0	23.7	trial1	14	0	0	14
2021	8	16	4	10	23.4	trial1	14	10	0.166667	14.1667
2021	8	16	4	20	23.1	trial1	14	20	0.333333	14.3333
2021	8	16	4	30	22.9	trial1	14	30	0.5	14.5
2021	8	16	4	40	22.6	trial1	14	40	0.666667	14.6667
2021	8	16	4	50	22.4	trial1	14	50	0.833333	14.8333
2021	8	16	5	0	22.1	trial1	15	0	0	15
2021	8	16	5	10	21.9	trial1	15	10	0.166667	15.1667
2021	8	16	5	20	21.8	trial1	15	20	0.333333	15.3333
2021	8	16	5	30	21.6	trial1	15	30	0.5	15.5
2021	8	16	5	40	21.4	trial1	15	40	0.666667	15.6667
2021	8	16	5	50	21.2	trial1	15	50	0.833333	15.8333
2021	8	16	6	0	21.1	trial1	16	0	0	16
2021	8	16	6	10	21	trial1	16	10	0.166667	16.1667
2021	8	16	6	20	20.8	trial1	16	20	0.333333	16.3333
2021	8	16	6	30	20.7	trial1	16	30	0.5	16.5
2021	8	16	6	40	20.6	trial1	16	40	0.666667	16.6667
2021	8	16	6	50	20.5	trial1	16	50	0.833333	16.8333
2021	8	16	7	0	20.3	trial1	17	0	0	17
2021	8	16	7	10	20.3	trial1	17	10	0.166667	17.1667
2021	8	16	7	20	20.2	trial1	17	20	0.333333	17.3333
2021	8	16	7	30	20.1	trial1	17	30	0.5	17.5
2021	8	16	7	40	20	trial1	17	40	0.666667	17.6667
2021	8	16	7	50	19.9	trial1	17	50	0.833333	17.8333
2021	8	16	8	0	19.8	trial1	18	0	0	18
2021	8	16	8	10	19.7	trial1	18	10	0.166667	18.1667
2021	8	16	8	20	19.6	trial1	18	20	0.333333	18.3333
2021	8	16	8	30	19.5	trial1	18	30	0.5	18.5
2021	8	16	8	40	19.5	trial1	18	40	0.666667	18.6667
2021	8	16	8	50	19.4	trial1	18	50	0.833333	18.8333
2021	8	16	9	0	19.3	trial1	19	0	0	19
2021	8	16	9	10	19.2	trial1	19	10	0.166667	19.1667
2021	8	16	9	20	19	trial1	19	20	0.333333	19.3333
2021	8	16	9	30	18.9	trial1	19	30	0.5	19.5
2021	8	16	9	40	18.8	trial1	19	40	0.666667	19.6667
2021	8	16	9	50	18.7	trial1	19	50	0.833333	19.8333
2021	8	16	10	0	18.6	trial1	20	0	0	20
2021	8	16	10	10	18.5	trial1	20	10	0.166667	20.1667
2021	8	16	10	20	18.5	trial1	20	20	0.333333	20.3333
2021	8	16	10	30	18.4	trial1	20	30	0.5	20.5
2021	8	16	10	40	18.3	trial1	20	40	0.666667	20.6667
2021	8	16	10	50	18.2	trial1	20	50	0.833333	20.8333
2021	8	16	11	0	18.1	trial1	21	0	0	21
2021	8	16	11	10	18.1	trial1	21	10	0.166667	21.1667
2021	8	16	11	20	18	trial1	21	20	0.333333	21.3333
2021	8	16	11	30	17.9	trial1	21	30	0.5	21.5
2021	8	16	11	40	17.9	trial1	21	40	0.666667	21.6667
2021	8	16	11	50	17.8	trial1	21	50	0.833333	21.8333
2021	8	16	12	0	17.7	trial1	22	0	0	22
2021	8	16	12	10	17.7	trial1	22	10	0.166667	22.1667
2021	8	16	12	20	17.7	trial1	22	20	0.333333	22.3333
2021	8	16	12	30	17.7	trial1	22	30	0.5	22.5
2021	8	16	12	40	17.7	trial1	22	40	0.666667	22.6667
2021	8	16	12	50	17.7	trial1	22	50	0.833333	22.8333
2021	8	16	13	0	17.7	trial1	23	0	0	23
2021	8	16	13	10	17.9	trial1	23	10	0.166667	23.1667
2021	8	16	13	20	18.1	trial1	23	20	0.333333	23.3333
2021	8	16	13	30	18.3	trial1	23	30	0.5	23.5
2021	8	16	13	40	18.4	trial1	23	40	0.666667	23.6667
2021	8	16	13	50	18.6	trial1	23	50	0.833333	23.8333
2021	8	16	14	0	18.8	trial1	0	0	0	0
2021	8	16	14	10	19.2	trial1	0	10	0.166667	0.166667
2021	8	16	14	20	19.6	trial1	0	20	0.333333	0.333333
2021	8	16	14	30	19.9	trial1	0	30	0.5	0.5
2021	8	16	14	40	20.3	trial1	0	40	0.666667	0.666667
2021	8	16	14	50	20.7	trial1	0	50	0.833333	0.833333
2021	8	16	15	0	21	trial1	1	0	0	1
2021	8	16	15	10	21.6	trial1	1	10	0.166667	1.16667
2021	8	16	15	20	22.1	trial1	1	20	0.333333	1.33333
2021	8	16	15	30	22.7	trial1	1	30	0.5	1.5
2021	8	16	15	40	23.2	trial1	1	40	0.666667	1.66667
2021	8	16	15	50	23.8	trial1	1	50	0.833333	1.83333
2021	8	16	16	0	24.3	trial1	2	0	0	2
2021	8	16	16	10	25.1	trial1	2	10	0.166667	2.16667
2021	8	16	16	20	25.8	trial1	2	20	0.333333	2.33333
2021	8	16	16	30	26.5	trial1	2	30	0.5	2.5
2021	8	16	16	40	27.3	trial1	2	40	0.666667	2.66667
2021	8	16	16	50	28	trial1	2	50	0.833333	2.83333
2021	8	16	17	0	28.7	trial1	3	0	0	3
2021	8	16	17	10	29.5	trial1	3	10	0.166667	3.16667
2021	8	16	17	20	30.2	trial1	3	20	0.333333	3.33333
2021	8	16	17	30	31	trial1	3	30	0.5	3.5
2021	8	16	17	40	31.7	trial1	3	40	0.666667	3.66667
2021	8	16	17	50	32.4	trial1	3	50	0.833333	3.83333
2021	8	16	18	0	33.2	trial1	4	0	0	4
2021	8	16	18	10	33.9	trial1	4	10	0.166667	4.16667
2021	8	16	18	20	34.6	trial1	4	20	0.333333	4.33333
2021	8	16	18	30	35.4	trial1	4	30	0.5	4.5
2021	8	16	18	40	36.1	trial1	4	40	0.666667	4.66667
2021	8	16	18	50	36.8	trial1	4	50	0.833333	4.83333
2021	8	16	19	0	37.6	trial1	5	0	0	5
2021	8	16	19	10	38.2	trial1	5	10	0.166667	5.16667
2021	8	16	19	20	38.9	trial1	5	20	0.333333	5.33333
2021	8	16	19	30	39.5	trial1	5	30	0.5	5.5
2021	8	16	19	40	40.2	trial1	5	40	0.666667	5.66667
2021	8	16	19	50	40.8	trial1	5	50	0.833333	5.83333
2021	8	16	20	0	41.5	trial1	6	0	0	6
2021	8	16	20	10	41.8	trial1	6	10	0.166667	6.16667
2021	8	16	20	20	42.1	trial1	6	20	0.333333	6.33333
2021	8	16	20	30	42.4	trial1	6	30	0.5	6.5
2021	8	16	20	40	42.7	trial1	6	40	0.666667	6.66667
2021	8	16	20	50	43.1	trial1	6	50	0.833333	6.83333
2021	8	16	21	0	43.4	trial1	7	0	0	7
2021	8	16	21	10	43.4	trial1	7	10	0.166667	7.16667
2021	8	16	21	20	43.5	trial1	7	20	0.333333	7.33333
2021	8	16	21	30	43.6	trial1	7	30	0.5	7.5
2021	8	16	21	40	43.6	trial1	7	40	0.666667	7.66667
2021	8	16	21	50	43.7	trial1	7	50	0.833333	7.83333
2021	8	16	22	0	43.7	trial1	8	0	0	8
2021	8	16	22	10	43.6	trial1	8	10	0.166667	8.16667
2021	8	16	22	20	43.5	trial1	8	20	0.333333	8.33333
2021	8	16	22	30	43.4	trial1	8	30	0.5	8.5
2021	8	16	22	40	43.2	trial1	8	40	0.666667	8.66667
2021	8	16	22	50	43.1	trial1	8	50	0.833333	8.83333
2021	8	16	23	0	43	trial1	9	0	0	9
2021	8	16	23	10	43	trial1	9	10	0.166667	9.16667
2021	8	16	23	20	43	trial1	9	20	0.333333	9.33333
2021	8	16	23	30	43	trial1	9	30	0.5	9.5
2021	8	16	23	40	43	trial1	9	40	0.666667	9.66667
2021	8	16	23	50	43	trial1	9	50	0.833333	9.83333
2021	8	17	0	0	41.2	trial1	10	0	0	10
2021	8	17	0	10	40.7	trial1	10	10	0.166667	10.1667
2021	8	17	0	20	40.2	trial1	10	20	0.333333	10.3333
2021	8	17	0	30	39.7	trial1	10	30	0.5	10.5
2021	8	17	0	40	39.2	trial1	10	40	0.666667	10.6667
2021	8	17	0	50	38.8	trial1	10	50	0.833333	10.8333
2021	8	17	1	0	38.3	trial1	11	0	0	11
2021	8	17	1	10	37.5	trial1	11	10	0.166667	11.1667
2021	8	17	1	20	36.7	trial1	11	20	0.333333	11.3333
2021	8	17	1	30	35.9	trial1	11	30	0.5	11.5
2021	8	17	1	40	35.2	trial1	11	40	0.666667	11.6667
2021	8	17	1	50	34.4	trial1	11	50	0.833333	11.8333
2021	8	17	2	0	33.6	trial1	12	0	0	12
2021	8	17	2	10	32.8	trial1	12	10	0.166667	12.1667
2021	8	17	2	20	32.1	trial1	12	20	0.333333	12.3333
2021	8	17	2	30	31.3	trial1	12	30	0.5	12.5
2021	8	17	2	40	30.5	trial1	12	40	0.666667	12.6667
2021	8	17	2	50	29.7	trial1	12	50	0.833333	12.8333
2021	8	17	14	40	18.1	trial2	0	40	0.666667	0.666667
2021	8	17	14	50	18.4	trial2	0	50	0.833333	0.833333
2021	8	17	15	0	18.7	trial2	1	0	0	1
2021	8	17	15	10	19.2	trial2	1	10	0.166667	1.16667
2021	8	17	15	20	19.6	trial2	1	20	0.333333	1.33333
2021	8	17	15	30	20	trial2	1	30	0.5	1.5
2021	8	17	15	40	20.4	trial2	1	40	0.666667	1.66667
2021	8	17	15	50	20.8	trial2	1	50	0.833333	1.83333
2021	8	17	16	0	21.2	trial2	2	0	0	2
2021	8	17	16	10	21.7	trial2	2	10	0.166667	2.16667
2021	8	17	16	20	22.1	trial2	2	20	0.333333	2.33333
2021	8	17	16	30	22.6	trial2	2	30	0.5	2.5
2021	8	17	16	40	23	trial2	2	40	0.666667	2.66667
2021	8	17	16	50	23.4	trial2	2	50	0.833333	2.83333
2021	8	17	17	0	23.9	trial2	3	0	0	3
2021	8	17	17	10	24.4	trial2	3	10	0.166667	3.16667
2021	8	17	17	20	24.9	trial2	3	20	0.333333	3.33333
2021	8	17	17	30	25.4	trial2	3	30	0.5	3.5
2021	8	17	17	40	25.9	trial2	3	40	0.666667	3.66667
2021	8	17	17	50	26.4	trial2	3	50	0.833333	3.83333
2021	8	17	18	0	26.9	trial2	4	0	0	4
2021	8	17	18	10	27.4	trial2	4	10	0.166667	4.16667
2021	8	17	18	20	27.9	trial2	4	20	0.333333	4.33333
2021	8	17	18	30	28.3	trial2	4	30	0.5	4.5
2021	8	17	18	40	28.8	trial2	4	40	0.666667	4.66667
2021	8	17	18	50	29.2	trial2	4	50	0.833333	4.83333
2021	8	17	19	0	29.7	trial2	5	0	0	5
2021	8	17	19	10	30.1	trial2	5	10	0.166667	5.16667
2021	8	17	19	20	30.5	trial2	5	20	0.333333	5.33333
2021	8	17	19	30	30.8	trial2	5	30	0.5	5.5
2021	8	17	19	40	31.2	trial2	5	40	0.666667	5.66667
2021	8	17	19	50	31.6	trial2	5	50	0.833333	5.83333
2021	8	17	20	0	32	trial2	6	0	0	6
2021	8	17	20	10	32.3	trial2	6	10	0.166667	6.16667
2021	8	17	20	20	32.5	trial2	6	20	0.333333	6.33333
2021	8	17	20	30	32.8	trial2	6	30	0.5	6.5
2021	8	17	20	40	33.1	trial2	6	40	0.666667	6.66667
2021	8	17	20	50	33.4	trial2	6	50	0.833333	6.83333
2021	8	17	21	0	33.7	trial2	7	0	0	7
2021	8	17	21	10	33.8	trial2	7	10	0.166667	7.16667
2021	8	17	21	20	34	trial2	7	20	0.333333	7.33333
2021	8	17	21	30	34.1	trial2	7	30	0.5	7.5
2021	8	17	21	40	34.3	trial2	7	40	0.666667	7.66667
2021	8	17	21	50	34.4	trial2	7	50	0.833333	7.83333
2021	8	17	22	0	34.5	trial2	8	0	0	8
2021	8	17	22	10	34.5	trial2	8	10	0.166667	8.16667
2021	8	17	22	20	34.5	trial2	8	20	0.333333	8.33333
2021	8	17	22	30	34.5	trial2	8	30	0.5	8.5
2021	8	17	22	40	34.4	trial2	8	40	0.666667	8.66667
2021	8	17	22	50	34.4	trial2	8	50	0.833333	8.83333
2021	8	17	23	0	34.4	trial2	9	0	0	9
2021	8	17	23	10	34.4	trial2	9	10	0.166667	9.16667
2021	8	17	23	20	34.4	trial2	9	20	0.333333	9.33333
2021	8	17	23	30	34.4	trial2	9	30	0.5	9.5
2021	8	17	23	40	34.4	trial2	9	40	0.666667	9.66667
2021	8	17	23	50	34.4	trial2	9	50	0.833333	9.83333
2021	8	18	0	0	32.9	trial2	10	0	0	10
2021	8	18	0	10	32.3	trial2	10	10	0.166667	10.1667
2021	8	18	0	20	31.8	trial2	10	20	0.333333	10.3333
2021	8	18	0	30	31.3	trial2	10	30	0.5	10.5
2021	8	18	0	40	30.8	trial2	10	40	0.666667	10.6667
2021	8	18	0	50	30.2	trial2	10	50	0.833333	10.8333
2021	8	18	1	0	29.7	trial2	11	0	0	11
2021	8	18	1	10	29	trial2	11	10	0.166667	11.1667
2021	8	18	1	20	28.3	trial2	11	20	0.333333	11.3333
2021	8	18	1	30	27.5	trial2	11	30	0.5	11.5
2021	8	18	1	40	26.8	trial2	11	40	0.666667	11.6667
2021	8	18	1	50	26.1	trial2	11	50	0.833333	11.8333
2021	8	18	2	0	25.4	trial2	12	0	0	12
2021	8	18	2	10	24.7	trial2	12	10	0.166667	12.1667
2021	8	18	2	20	24.1	trial2	12	20	0.333333	12.3333
2021	8	18	2	30	23.5	trial2	12	30	0.5	12.5
2021	8	18	2	40	22.9	trial2	12	40	0.666667	12.6667
2021	8	18	2	50	22.3	trial2	12	50	0.833333	12.8333
2021	8	18	3	0	21.7	trial2	13	0	0	13
2021	8	18	3	10	21.3	trial2	13	10	0.166667	13.1667
2021	8	18	3	20	21	trial2	13	20	0.333333	13.3333
2021	8	18	3	30	20.6	trial2	13	30	0.5	13.5
2021	8	18	3	40	20.3	trial2	13	40	0.666667	13.6667
2021	8	18	3	50	19.9	trial2	13	50	0.833333	13.8333
2021	8	18	4	0	19.6	trial2	14	0	0	14
2021	8	18	4	10	19.4	trial2	14	10	0.166667	14.1667
2021	8	18	4	20	19.3	trial2	14	20	0.333333	14.3333
2021	8	18	4	30	19.1	trial2	14	30	0.5	14.5
2021	8	18	4	40	19	trial2	14	40	0.666667	14.6667
2021	8	18	4	50	18.8	trial2	14	50	0.833333	14.8333
2021	8	18	5	0	18.6	trial2	15	0	0	15
2021	8	18	5	10	18.6	trial2	15	10	0.166667	15.1667
2021	8	18	5	20	18.5	trial2	15	20	0.333333	15.3333
2021	8	18	5	30	18.4	trial2	15	30	0.5	15.5
2021	8	18	5	40	18.4	trial2	15	40	0.666667	15.6667
2021	8	18	5	50	18.3	trial2	15	50	0.833333	15.8333
2021	8	18	6	0	18.2	trial2	16	0	0	16
2021	8	18	6	10	18.2	trial2	16	10	0.166667	16.1667
2021	8	18	6	20	18.2	trial2	16	20	0.333333	16.3333
2021	8	18	6	30	18.1	trial2	16	30	0.5	16.5
2021	8	18	6	40	18.1	trial2	16	40	0.666667	16.6667
2021	8	18	6	50	18.1	trial2	16	50	0.833333	16.8333
2021	8	18	7	0	18.1	trial2	17	0	0	17
2021	8	18	7	10	18	trial2	17	10	0.166667	17.1667
2021	8	18	7	20	18	trial2	17	20	0.333333	17.3333
2021	8	18	7	30	18	trial2	17	30	0.5	17.5
2021	8	18	7	40	18	trial2	17	40	0.666667	17.6667
2021	8	18	7	50	18	trial2	17	50	0.833333	17.8333
2021	8	18	8	0	18	trial2	18	0	0	18
2021	8	18	8	10	17.9	trial2	18	10	0.166667	18.1667
2021	8	18	8	20	17.9	trial2	18	20	0.333333	18.3333
2021	8	18	8	30	17.9	trial2	18	30	0.5	18.5
2021	8	18	8	40	17.9	trial2	18	40	0.666667	18.6667
2021	8	18	8	50	17.9	trial2	18	50	0.833333	18.8333
2021	8	18	9	0	17.9	trial2	19	0	0	19
2021	8	18	9	10	17.8	trial2	19	10	0.166667	19.1667
2021	8	18	9	20	17.8	trial2	19	20	0.333333	19.3333
2021	8	18	9	30	17.8	trial2	19	30	0.5	19.5
2021	8	18	9	40	17.8	trial2	19	40	0.666667	19.6667
2021	8	18	9	50	17.8	trial2	19	50	0.833333	19.8333
2021	8	18	10	0	17.7	trial2	20	0	0	20
2021	8	18	10	10	17.7	trial2	20	10	0.166667	20.1667
2021	8	18	10	20	17.7	trial2	20	20	0.333333	20.3333
2021	8	18	10	30	17.6	trial2	20	30	0.5	20.5
2021	8	18	10	40	17.6	trial2	20	40	0.666667	20.6667
2021	8	18	10	50	17.6	trial2	20	50	0.833333	20.8333
2021	8	18	11	0	17.5	trial2	21	0	0	21
2021	8	18	11	10	17.5	trial2	21	10	0.166667	21.1667
2021	8	18	11	20	17.5	trial2	21	20	0.333333	21.3333
2021	8	18	11	30	17.4	trial2	21	30	0.5	21.5
2021	8	18	11	40	17.4	trial2	21	40	0.666667	21.6667
2021	8	18	11	50	17.3	trial2	21	50	0.833333	21.8333
2021	8	18	12	0	17.3	trial2	22	0	0	22
2021	8	18	12	10	17.3	trial2	22	10	0.166667	22.1667
2021	8	18	12	20	17.3	trial2	22	20	0.333333	22.3333
2021	8	18	12	30	17.3	trial2	22	30	0.5	22.5
2021	8	18	12	40	17.2	trial2	22	40	0.666667	22.6667
2021	8	18	12	50	17.2	trial2	22	50	0.833333	22.8333
2021	8	18	13	0	17.2	trial2	23	0	0	23
2021	8	18	13	10	17.4	trial2	23	10	0.166667	23.1667
2021	8	18	13	20	17.6	trial2	23	20	0.333333	23.3333
2021	8	18	13	30	17.9	trial2	23	30	0.5	23.5
2021	8	18	13	40	18.1	trial2	23	40	0.666667	23.6667
2021	8	18	13	50	18.3	trial2	23	50	0.833333	23.8333
2021	8	18	14	0	18.5	trial2	0	0	0	0
2021	8	18	14	10	18.9	trial2	0	10	0.166667	0.166667
2021	8	18	14	20	19.2	trial2	0	20	0.333333	0.333333
2021	8	18	14	30	19.6	trial2	0	30	0.5	0.5
2021	8	18	14	40	20	trial2	0	40	0.666667	0.666667
2021	8	18	14	50	20.3	trial2	0	50	0.833333	0.833333
2021	8	18	15	0	20.7	trial2	1	0	0	1
2021	8	18	15	10	21	trial2	1	10	0.166667	1.16667
2021	8	18	15	20	21.4	trial2	1	20	0.333333	1.33333
2021	8	18	15	30	21.7	trial2	1	30	0.5	1.5
2021	8	18	15	40	22.1	trial2	1	40	0.666667	1.66667
2021	8	18	15	50	22.4	trial2	1	50	0.833333	1.83333
2021	8	18	16	0	22.7	trial2	2	0	0	2
2021	8	18	16	10	23	trial2	2	10	0.166667	2.16667
2021	8	18	16	20	23.2	trial2	2	20	0.333333	2.33333
2021	8	18	16	30	23.5	trial2	2	30	0.5	2.5
2021	8	18	16	40	23.7	trial2	2	40	0.666667	2.66667
2021	8	18	16	50	23.9	trial2	2	50	0.833333	2.83333
2021	8	18	17	0	24.2	trial2	3	0	0	3
2021	8	18	17	10	24.8	trial2	3	10	0.166667	3.16667
2021	8	18	17	20	25.4	trial2	3	20	0.333333	3.33333
2021	8	18	17	30	26	trial2	3	30	0.5	3.5
2021	8	18	17	40	26.5	trial2	3	40	0.666667	3.66667
2021	8	18	17	50	27.1	trial2	3	50	0.833333	3.83333
2021	8	18	18	0	27.7	trial2	4	0	0	4
2021	8	18	18	10	28.2	trial2	4	10	0.166667	4.16667
2021	8	18	18	20	28.7	trial2	4	20	0.333333	4.33333
2021	8	18	18	30	29.2	trial2	4	30	0.5	4.5
2021	8	18	18	40	29.7	trial2	4	40	0.666667	4.66667
2021	8	18	18	50	30.1	trial2	4	50	0.833333	4.83333
2021	8	18	19	0	30.6	trial2	5	0	0	5
2021	8	18	19	10	30.9	trial2	5	10	0.166667	5.16667
2021	8	18	19	20	31.2	trial2	5	20	0.333333	5.33333
2021	8	18	19	30	31.5	trial2	5	30	0.5	5.5
2021	8	18	19	40	31.8	trial2	5	40	0.666667	5.66667
2021	8	18	19	50	32.1	trial2	5	50	0.833333	5.83333
2021	8	18	20	0	32.4	trial2	6	0	0	6
2021	8	18	20	10	32.6	trial2	6	10	0.166667	6.16667
2021	8	18	20	20	32.8	trial2	6	20	0.333333	6.33333
2021	8	18	20	30	33	trial2	6	30	0.5	6.5
2021	8	18	20	40	33.1	trial2	6	40	0.666667	6.66667
2021	8	18	20	50	33.3	trial2	6	50	0.833333	6.83333
2021	8	18	21	0	33.5	trial2	7	0	0	7
2021	8	18	21	10	33.6	trial2	7	10	0.166667	7.16667
2021	8	18	21	20	33.6	trial2	7	20	0.333333	7.33333
2021	8	18	21	30	33.7	trial2	7	30	0.5	7.5
2021	8	18	21	40	33.8	trial2	7	40	0.666667	7.66667
2021	8	18	21	50	33.9	trial2	7	50	0.833333	7.83333
2021	8	18	22	0	34	trial2	8	0	0	8
2021	8	18	22	10	33.9	trial2	8	10	0.166667	8.16667
2021	8	18	22	20	33.9	trial2	8	20	0.333333	8.33333
2021	8	18	22	30	33.9	trial2	8	30	0.5	8.5
2021	8	18	22	40	33.9	trial2	8	40	0.666667	8.66667
2021	8	18	22	50	33.9	trial2	8	50	0.833333	8.83333
2021	8	18	23	0	33.9	trial2	9	0	0	9
2021	8	18	23	10	33.9	trial2	9	10	0.166667	9.16667
2021	8	18	23	20	33.9	trial2	9	20	0.333333	9.33333
2021	8	18	23	30	33.9	trial2	9	30	0.5	9.5
2021	8	18	23	40	33.9	trial2	9	40	0.666667	9.66667
2021	8	18	23	50	33.9	trial2	9	50	0.833333	9.83333
2021	8	19	0	0	33.4	trial2	10	0	0	10
2021	8	19	0	10	32.9	trial2	10	10	0.166667	10.1667
2021	8	19	0	20	32.4	trial2	10	20	0.333333	10.3333
2021	8	19	0	30	31.9	trial2	10	30	0.5	10.5
2021	8	19	0	40	31.4	trial2	10	40	0.666667	10.6667
2021	8	19	0	50	30.9	trial2	10	50	0.833333	10.8333
2021	8	19	1	0	30.4	trial2	11	0	0	11
2021	8	19	1	10	29.8	trial2	11	10	0.166667	11.1667
2021	8	19	1	20	29.2	trial2	11	20	0.333333	11.3333
2021	8	19	1	30	28.5	trial2	11	30	0.5	11.5
2021	8	19	1	40	27.9	trial2	11	40	0.666667	11.6667
2021	8	19	1	50	27.3	trial2	11	50	0.833333	11.8333
2021	8	19	2	0	26.7	trial2	12	0	0	12
2021	8	19	2	10	26.4	trial2	12	10	0.166667	12.1667
2021	8	19	2	20	26.1	trial2	12	20	0.333333	12.3333
2021	8	19	2	30	25.8	trial2	12	30	0.5	12.5
2021	8	19	2	40	25.5	trial2	12	40	0.666667	12.6667
2021	8	19	2	50	25.2	trial2	12	50	0.833333	12.8333
2021	8	19	3	0	24.9	trial2	13	0	0	13
2021	8	19	3	10	24.6	trial2	13	10	0.166667	13.1667
2021	8	19	3	20	24.3	trial2	13	20	0.333333	13.3333
2021	8	19	3	30	23.9	trial2	13	30	0.5	13.5
2021	8	19	3	40	23.6	trial2	13	40	0.666667	13.6667
2021	8	19	3	50	23.3	trial2	13	50	0.833333	13.8333
2021	8	19	4	0	23	trial2	14	0	0	14
2021	8	19	4	10	22.7	trial2	14	10	0.166667	14.1667
2021	8	19	4	20	22.5	trial2	14	20	0.333333	14.3333
2021	8	19	4	30	22.3	trial2	14	30	0.5	14.5
2021	8	19	4	40	22	trial2	14	40	0.666667	14.6667
2021	8	19	4	50	21.8	trial2	14	50	0.833333	14.8333
2021	8	19	5	0	21.6	trial2	15	0	0	15
2021	8	19	5	10	21.4	trial2	15	10	0.166667	15.1667
2021	8	19	5	20	21.2	trial2	15	20	0.333333	15.3333
2021	8	19	5	30	21	trial2	15	30	0.5	15.5
2021	8	19	5	40	20.8	trial2	15	40	0.666667	15.6667
2021	8	19	5	50	20.6	trial2	15	50	0.833333	15.8333
2021	8	19	6	0	20.5	trial2	16	0	0	16
2021	8	19	6	10	20.3	trial2	16	10	0.166667	16.1667
2021	8	19	6	20	20.1	trial2	16	20	0.333333	16.3333
2021	8	19	6	30	19.9	trial2	16	30	0.5	16.5
2021	8	19	6	40	19.8	trial2	16	40	0.666667	16.6667
2021	8	19	6	50	19.6	trial2	16	50	0.833333	16.8333
2021	8	19	7	0	19.4	trial2	17	0	0	17
2021	8	19	7	10	19.2	trial2	17	10	0.166667	17.1667
2021	8	19	7	20	19.1	trial2	17	20	0.333333	17.3333
2021	8	19	7	30	18.9	trial2	17	30	0.5	17.5
2021	8	19	7	40	18.8	trial2	17	40	0.666667	17.6667
2021	8	19	7	50	18.6	trial2	17	50	0.833333	17.8333
2021	8	19	8	0	18.5	trial2	18	0	0	18
2021	8	19	8	10	18.4	trial2	18	10	0.166667	18.1667
2021	8	19	8	20	18.3	trial2	18	20	0.333333	18.3333
2021	8	19	8	30	18.2	trial2	18	30	0.5	18.5
2021	8	19	8	40	18.1	trial2	18	40	0.666667	18.6667
2021	8	19	8	50	18	trial2	18	50	0.833333	18.8333
2021	8	19	9	0	17.9	trial2	19	0	0	19
2021	8	19	9	10	17.8	trial2	19	10	0.166667	19.1667
2021	8	19	9	20	17.8	trial2	19	20	0.333333	19.3333
2021	8	19	9	30	17.7	trial2	19	30	0.5	19.5
2021	8	19	9	40	17.7	trial2	19	40	0.666667	19.6667
2021	8	19	9	50	17.6	trial2	19	50	0.833333	19.8333
2021	8	19	10	0	17.6	trial2	20	0	0	20
2021	8	19	10	10	17.5	trial2	20	10	0.166667	20.1667
2021	8	19	10	20	17.5	trial2	20	20	0.333333	20.3333
2021	8	19	10	30	17.5	trial2	20	30	0.5	20.5
2021	8	19	10	40	17.4	trial2	20	40	0.666667	20.6667
2021	8	19	10	50	17.4	trial2	20	50	0.833333	20.8333
2021	8	19	11	0	17.4	trial2	21	0	0	21
2021	8	19	11	10	17.3	trial2	21	10	0.166667	21.1667
2021	8	19	11	20	17.3	trial2	21	20	0.333333	21.3333
2021	8	19	11	30	17.2	trial2	21	30	0.5	21.5
2021	8	19	11	40	17.1	trial2	21	40	0.666667	21.6667
2021	8	19	11	50	17.1	trial2	21	50	0.833333	21.8333
2021	8	19	12	0	17	trial2	22	0	0	22
2021	8	19	12	10	17	trial2	22	10	0.166667	22.1667
2021	8	19	12	20	17	trial2	22	20	0.333333	22.3333
2021	8	19	12	30	17	trial2	22	30	0.5	22.5
2021	8	19	12	40	17	trial2	22	40	0.666667	22.6667
2021	8	19	12	50	17	trial2	22	50	0.833333	22.8333
2021	8	19	13	0	16.9	trial2	23	0	0	23
2021	8	19	13	10	17.3	trial2	23	10	0.166667	23.1667
2021	8	19	13	20	17.6	trial2	23	20	0.333333	23.3333
2021	8	19	13	30	17.9	trial2	23	30	0.5	23.5
2021	8	19	13	40	18.2	trial2	23	40	0.666667	23.6667
2021	8	19	13	50	18.6	trial2	23	50	0.833333	23.8333
2021	8	19	14	0	18.9	trial2	0	0	0	0
2021	8	19	14	10	19.3	trial2	0	10	0.166667	0.166667
2021	8	19	14	20	19.7	trial2	0	20	0.333333	0.333333
2021	8	19	14	30	20.2	trial2	0	30	0.5	0.5
2021	8	19	14	40	20.6	trial2	0	40	0.666667	0.666667
2021	8	19	14	50	21	trial2	0	50	0.833333	0.833333
2021	8	19	15	0	21.5	trial2	1	0	0	1
2021	8	19	15	10	21.9	trial2	1	10	0.166667	1.16667
2021	8	19	15	20	22.4	trial2	1	20	0.333333	1.33333
2021	8	19	15	30	22.8	trial2	1	30	0.5	1.5
2021	8	19	15	40	23.3	trial2	1	40	0.666667	1.66667
2021	8	19	15	50	23.7	trial2	1	50	0.833333	1.83333
2021	8	19	16	0	24.2	trial2	2	0	0	2
2021	8	19	16	10	24.7	trial2	2	10	0.166667	2.16667
2021	8	19	16	20	25.2	trial2	2	20	0.333333	2.33333
2021	8	19	16	30	25.7	trial2	2	30	0.5	2.5
2021	8	19	16	40	26.2	trial2	2	40	0.666667	2.66667
2021	8	19	16	50	26.7	trial2	2	50	0.833333	2.83333
2021	8	19	17	0	27.2	trial2	3	0	0	3
2021	8	19	17	10	27.8	trial2	3	10	0.166667	3.16667
2021	8	19	17	20	28.4	trial2	3	20	0.333333	3.33333
2021	8	19	17	30	29.1	trial2	3	30	0.5	3.5
2021	8	19	17	40	29.7	trial2	3	40	0.666667	3.66667
2021	8	19	17	50	30.3	trial2	3	50	0.833333	3.83333
2021	8	19	18	0	31	trial2	4	0	0	4
2021	8	19	18	10	31.4	trial2	4	10	0.166667	4.16667
2021	8	19	18	20	31.9	trial2	4	20	0.333333	4.33333
2021	8	19	18	30	32.3	trial2	4	30	0.5	4.5
2021	8	19	18	40	32.8	trial2	4	40	0.666667	4.66667
2021	8	19	18	50	33.2	trial2	4	50	0.833333	4.83333
2021	8	19	19	0	33.7	trial2	5	0	0	5
2021	8	19	19	10	33.9	trial2	5	10	0.166667	5.16667
2021	8	19	19	20	34.2	trial2	5	20	0.333333	5.33333
2021	8	19	19	30	34.5	trial2	5	30	0.5	5.5
2021	8	19	19	40	34.7	trial2	5	40	0.666667	5.66667
2021	8	19	19	50	35	trial2	5	50	0.833333	5.83333
2021	8	19	20	0	35.2	trial2	6	0	0	6
2021	8	19	20	10	35.4	trial2	6	10	0.166667	6.16667
2021	8	19	20	20	35.6	trial2	6	20	0.333333	6.33333
2021	8	19	20	30	35.7	trial2	6	30	0.5	6.5
2021	8	19	20	40	35.9	trial2	6	40	0.666667	6.66667
2021	8	19	20	50	36	trial2	6	50	0.833333	6.83333
2021	8	19	21	0	36.2	trial2	7	0	0	7
2021	8	19	21	10	36.2	trial2	7	10	0.166667	7.16667
2021	8	19	21	20	36.2	trial2	7	20	0.333333	7.33333
2021	8	19	21	30	36.3	trial2	7	30	0.5	7.5
2021	8	19	21	40	36.3	trial2	7	40	0.666667	7.66667
2021	8	19	21	50	36.3	trial2	7	50	0.833333	7.83333
2021	8	19	22	0	36.3	trial2	8	0	0	8
2021	8	19	22	10	36.2	trial2	8	10	0.166667	8.16667
2021	8	19	22	20	36.2	trial2	8	20	0.333333	8.33333
2021	8	19	22	30	36.1	trial2	8	30	0.5	8.5
2021	8	19	22	40	36	trial2	8	40	0.666667	8.66667
2021	8	19	22	50	35.9	trial2	8	50	0.833333	8.83333
2021	8	19	23	0	35.8	trial2	9	0	0	9
2021	8	19	23	10	35.8	trial2	9	10	0.166667	9.16667
2021	8	19	23	20	35.8	trial2	9	20	0.333333	9.33333
2021	8	19	23	30	35.8	trial2	9	30	0.5	9.5
2021	8	19	23	40	35.8	trial2	9	40	0.666667	9.66667
2021	8	19	23	50	35.8	trial2	9	50	0.833333	9.83333
2021	8	20	0	0	34.2	trial2	10	0	0	10
2021	8	20	0	10	33.6	trial2	10	10	0.166667	10.1667
2021	8	20	0	20	32.9	trial2	10	20	0.333333	10.3333
2021	8	20	0	30	32.3	trial2	10	30	0.5	10.5
2021	8	20	0	40	31.7	trial2	10	40	0.666667	10.6667
2021	8	20	0	50	31	trial2	10	50	0.833333	10.8333
2021	8	20	1	0	30.4	trial2	11	0	0	11
2021	8	20	1	10	29.5	trial2	11	10	0.166667	11.1667
2021	8	20	1	20	28.6	trial2	11	20	0.333333	11.3333
2021	8	20	1	30	27.7	trial2	11	30	0.5	11.5
2021	8	20	1	40	26.7	trial2	11	40	0.666667	11.6667
2021	8	20	1	50	25.8	trial2	11	50	0.833333	11.8333
2021	8	20	2	0	24.9	trial2	12	0	0	12
2021	8	20	2	10	24.3	trial2	12	10	0.166667	12.1667
2021	8	20	2	20	23.7	trial2	12	20	0.333333	12.3333
2021	8	20	2	30	23.1	trial2	12	30	0.5	12.5
2021	8	20	2	40	22.5	trial2	12	40	0.666667	12.6667
2021	8	20	2	50	21.9	trial2	12	50	0.833333	12.8333
2021	8	20	3	0	21.3	trial2	13	0	0	13
2021	8	20	3	10	21.1	trial2	13	10	0.166667	13.1667
2021	8	20	3	20	20.9	trial2	13	20	0.333333	13.3333
2021	8	20	3	30	20.6	trial2	13	30	0.5	13.5
2021	8	20	3	40	20.4	trial2	13	40	0.666667	13.6667
2021	8	20	3	50	20.2	trial2	13	50	0.833333	13.8333
2021	8	20	4	0	19.9	trial2	14	0	0	14
2021	8	20	4	10	19.8	trial2	14	10	0.166667	14.1667
2021	8	20	4	20	19.6	trial2	14	20	0.333333	14.3333
2021	8	20	4	30	19.4	trial2	14	30	0.5	14.5
2021	8	20	4	40	19.3	trial2	14	40	0.666667	14.6667
2021	8	20	4	50	19.1	trial2	14	50	0.833333	14.8333
2021	8	20	5	0	18.9	trial2	15	0	0	15
2021	8	20	5	10	18.8	trial2	15	10	0.166667	15.1667
2021	8	20	5	20	18.7	trial2	15	20	0.333333	15.3333
2021	8	20	5	30	18.5	trial2	15	30	0.5	15.5
2021	8	20	5	40	18.4	trial2	15	40	0.666667	15.6667
2021	8	20	5	50	18.2	trial2	15	50	0.833333	15.8333
2021	8	20	6	0	18.1	trial2	16	0	0	16
2021	8	20	6	10	18	trial2	16	10	0.166667	16.1667
2021	8	20	6	20	17.9	trial2	16	20	0.333333	16.3333
2021	8	20	6	30	17.8	trial2	16	30	0.5	16.5
2021	8	20	6	40	17.7	trial2	16	40	0.666667	16.6667
2021	8	20	6	50	17.6	trial2	16	50	0.833333	16.8333
2021	8	20	7	0	17.6	trial2	17	0	0	17
2021	8	20	7	10	17.5	trial2	17	10	0.166667	17.1667
2021	8	20	7	20	17.4	trial2	17	20	0.333333	17.3333
2021	8	20	7	30	17.3	trial2	17	30	0.5	17.5
2021	8	20	7	40	17.2	trial2	17	40	0.666667	17.6667
2021	8	20	7	50	17.2	trial2	17	50	0.833333	17.8333
2021	8	20	8	0	17.1	trial2	18	0	0	18
2021	8	20	8	10	17	trial2	18	10	0.166667	18.1667
2021	8	20	8	20	16.9	trial2	18	20	0.333333	18.3333
2021	8	20	8	30	16.8	trial2	18	30	0.5	18.5
2021	8	20	8	40	16.7	trial2	18	40	0.666667	18.6667
2021	8	20	8	50	16.7	trial2	18	50	0.833333	18.8333
2021	8	20	9	0	16.6	trial2	19	0	0	19
2021	8	20	9	10	16.5	trial2	19	10	0.166667	19.1667
2021	8	20	9	20	16.4	trial2	19	20	0.333333	19.3333
2021	8	20	9	30	16.3	trial2	19	30	0.5	19.5
2021	8	20	9	40	16.2	trial2	19	40	0.666667	19.6667
2021	8	20	9	50	16.1	trial2	19	50	0.833333	19.8333
2021	8	20	10	0	16	trial2	20	0	0	20
2021	8	20	10	10	15.9	trial2	20	10	0.166667	20.1667
2021	8	20	10	20	15.9	trial2	20	20	0.333333	20.3333
2021	8	20	10	30	15.8	trial2	20	30	0.5	20.5
2021	8	20	10	40	15.7	trial2	20	40	0.666667	20.6667
2021	8	20	10	50	15.6	trial2	20	50	0.833333	20.8333
2021	8	20	11	0	15.6	trial2	21	0	0	21
2021	8	20	11	10	15.5	trial2	21	10	0.166667	21.1667
2021	8	20	11	20	15.4	trial2	21	20	0.333333	21.3333
2021	8	20	11	30	15.4	trial2	21	30	0.5	21.5
2021	8	20	11	40	15.3	trial2	21	40	0.666667	21.6667
2021	8	20	11	50	15.3	trial2	21	50	0.833333	21.8333
2021	8	20	12	0	15.2	trial2	22	0	0	22
2021	8	20	12	10	15.2	trial2	22	10	0.166667	22.1667
2021	8	20	12	20	15.1	trial2	22	20	0.333333	22.3333
2021	8	20	12	30	15.1	trial2	22	30	0.5	22.5
2021	8	20	12	40	15.1	trial2	22	40	0.666667	22.6667
2021	8	20	12	50	15	trial2	22	50	0.833333	22.8333
2021	8	20	13	0	15	trial2	23	0	0	23
2021	8	20	13	10	15.2	trial2	23	10	0.166667	23.1667
2021	8	20	13	20	15.4	trial2	23	20	0.333333	23.3333
2021	8	20	13	30	15.6	trial2	23	30	0.5	23.5
2021	8	20	13	40	15.8	trial2	23	40	0.666667	23.6667
2021	8	20	13	50	16	trial2	23	50	0.833333	23.8333
2021	8	20	14	0	16.2	trial2	0	0	0	0
2021	8	20	14	10	16.5	trial2	0	10	0.166667	0.166667
2021	8	20	14	20	16.8	trial2	0	20	0.333333	0.333333
2021	8	20	14	30	17.1	trial2	0	30	0.5	0.5
2021	8	20	14	40	17.4	trial2	0	40	0.666667	0.666667
2021	8	20	14	50	17.8	trial2	0	50	0.833333	0.833333
2021	8	20	15	0	18.1	trial2	1	0	0	1
2021	8	20	15	10	18.6	trial2	1	10	0.166667	1.16667
2021	8	20	15	20	19.2	trial2	1	20	0.333333	1.33333
2021	8	20	15	30	19.7	trial2	1	30	0.5	1.5
2021	8	20	15	40	20.2	trial2	1	40	0.666667	1.66667
2021	8	20	15	50	20.8	trial2	1	50	0.833333	1.83333
2021	8	20	16	0	21.3	trial2	2	0	0	2
2021	8	20	16	10	21.9	trial2	2	10	0.166667	2.16667
2021	8	20	16	20	22.4	trial2	2	20	0.333333	2.33333
2021	8	20	16	30	22.9	trial2	2	30	0.5	2.5
2021	8	20	16	40	23.4	trial2	2	40	0.666667	2.66667
2021	8	20	16	50	24	trial2	2	50	0.833333	2.83333
2021	8	20	17	0	24.5	trial2	3	0	0	3
2021	8	20	17	10	25	trial2	3	10	0.166667	3.16667
2021	8	20	17	20	25.4	trial2	3	20	0.333333	3.33333
2021	8	20	17	30	25.9	trial2	3	30	0.5	3.5
2021	8	20	17	40	26.3	trial2	3	40	0.666667	3.66667
2021	8	20	17	50	26.8	trial2	3	50	0.833333	3.83333
2021	8	20	18	0	27.3	trial2	4	0	0	4
2021	8	20	18	10	27.6	trial2	4	10	0.166667	4.16667
2021	8	20	18	20	27.9	trial2	4	20	0.333333	4.33333
2021	8	20	18	30	28.2	trial2	4	30	0.5	4.5
2021	8	20	18	40	28.6	trial2	4	40	0.666667	4.66667
2021	8	20	18	50	28.9	trial2	4	50	0.833333	4.83333
2021	8	20	19	0	29.2	trial2	5	0	0	5
2021	8	20	19	10	29.4	trial2	5	10	0.166667	5.16667
2021	8	20	19	20	29.7	trial2	5	20	0.333333	5.33333
2021	8	20	19	30	29.9	trial2	5	30	0.5	5.5
2021	8	20	19	40	30.1	trial2	5	40	0.666667	5.66667
2021	8	20	19	50	30.4	trial2	5	50	0.833333	5.83333
2021	8	20	20	0	30.6	trial2	6	0	0	6
2021	8	20	20	10	30.7	trial2	6	10	0.166667	6.16667
2021	8	20	20	20	30.8	trial2	6	20	0.333333	6.33333
2021	8	20	20	30	30.9	trial2	6	30	0.5	6.5
2021	8	20	20	40	31.1	trial2	6	40	0.666667	6.66667
2021	8	20	20	50	31.2	trial2	6	50	0.833333	6.83333
2021	8	20	21	0	31.3	trial2	7	0	0	7
2021	8	20	21	10	31.3	trial2	7	10	0.166667	7.16667
2021	8	20	21	20	31.2	trial2	7	20	0.333333	7.33333
2021	8	20	21	30	31.2	trial2	7	30	0.5	7.5
2021	8	20	21	40	31.2	trial2	7	40	0.666667	7.66667
2021	8	20	21	50	31.2	trial2	7	50	0.833333	7.83333
2021	8	20	22	0	31.1	trial2	8	0	0	8
2021	8	20	22	10	30.9	trial2	8	10	0.166667	8.16667
2021	8	20	22	20	30.8	trial2	8	20	0.333333	8.33333
2021	8	20	22	30	30.6	trial2	8	30	0.5	8.5
2021	8	20	22	40	30.4	trial2	8	40	0.666667	8.66667
2021	8	20	22	50	30.2	trial2	8	50	0.833333	8.83333
2021	8	20	23	0	30	trial2	9	0	0	9
2021	8	20	23	10	30	trial2	9	10	0.166667	9.16667
2021	8	20	23	20	30	trial2	9	20	0.333333	9.33333
2021	8	20	23	30	30	trial2	9	30	0.5	9.5
2021	8	20	23	40	30	trial2	9	40	0.666667	9.66667
2021	8	20	23	50	30	trial2	9	50	0.833333	9.83333
2021	8	21	0	0	27.9	trial2	10	0	0	10
2021	8	21	0	10	27.3	trial2	10	10	0.166667	10.1667
2021	8	21	0	20	26.8	trial2	10	20	0.333333	10.3333
2021	8	21	0	30	26.3	trial2	10	30	0.5	10.5
2021	8	21	0	40	25.8	trial2	10	40	0.666667	10.6667
2021	8	21	0	50	25.2	trial2	10	50	0.833333	10.8333
2021	8	21	1	0	24.7	trial2	11	0	0	11
2021	8	21	1	10	24.2	trial2	11	10	0.166667	11.1667
2021	8	21	1	20	23.6	trial2	11	20	0.333333	11.3333
2021	8	21	1	30	23	trial2	11	30	0.5	11.5
2021	8	21	1	40	22.5	trial2	11	40	0.666667	11.6667
2021	8	21	1	50	21.9	trial2	11	50	0.833333	11.8333
2021	8	21	2	0	21.4	trial2	12	0	0	12
2021	8	21	2	10	21	trial2	12	10	0.166667	12.1667
2021	8	21	2	20	20.7	trial2	12	20	0.333333	12.3333
2021	8	21	2	30	20.3	trial2	12	30	0.5	12.5
2021	8	21	2	40	20	trial2	12	40	0.666667	12.6667
2021	8	21	2	50	19.6	trial2	12	50	0.833333	12.8333
2021	8	26	14	40	16.5	trial3	0	40	0.666667	0.666667
2021	8	26	14	50	17	trial3	0	50	0.833333	0.833333
2021	8	26	15	0	17.5	trial3	1	0	0	1
2021	8	26	15	10	18.2	trial3	1	10	0.166667	1.16667
2021	8	26	15	20	18.9	trial3	1	20	0.333333	1.33333
2021	8	26	15	30	19.6	trial3	1	30	0.5	1.5
2021	8	26	15	40	20.3	trial3	1	40	0.666667	1.66667
2021	8	26	15	50	21	trial3	1	50	0.833333	1.83333
2021	8	26	16	0	21.7	trial3	2	0	0	2
2021	8	26	16	10	22.5	trial3	2	10	0.166667	2.16667
2021	8	26	16	20	23.2	trial3	2	20	0.333333	2.33333
2021	8	26	16	30	23.9	trial3	2	30	0.5	2.5
2021	8	26	16	40	24.6	trial3	2	40	0.666667	2.66667
2021	8	26	16	50	25.4	trial3	2	50	0.833333	2.83333
2021	8	26	17	0	26.1	trial3	3	0	0	3
2021	8	26	17	10	26.8	trial3	3	10	0.166667	3.16667
2021	8	26	17	20	27.4	trial3	3	20	0.333333	3.33333
2021	8	26	17	30	28.1	trial3	3	30	0.5	3.5
2021	8	26	17	40	28.8	trial3	3	40	0.666667	3.66667
2021	8	26	17	50	29.4	trial3	3	50	0.833333	3.83333
2021	8	26	18	0	30.1	trial3	4	0	0	4
2021	8	26	18	10	30.7	trial3	4	10	0.166667	4.16667
2021	8	26	18	20	31.4	trial3	4	20	0.333333	4.33333
2021	8	26	18	30	32	trial3	4	30	0.5	4.5
2021	8	26	18	40	32.6	trial3	4	40	0.666667	4.66667
2021	8	26	18	50	33.3	trial3	4	50	0.833333	4.83333
2021	8	26	19	0	33.9	trial3	5	0	0	5
2021	8	26	19	10	34.2	trial3	5	10	0.166667	5.16667
2021	8	26	19	20	34.6	trial3	5	20	0.333333	5.33333
2021	8	26	19	30	35	trial3	5	30	0.5	5.5
2021	8	26	19	40	35.3	trial3	5	40	0.666667	5.66667
2021	8	26	19	50	35.7	trial3	5	50	0.833333	5.83333
2021	8	26	20	0	36.1	trial3	6	0	0	6
2021	8	26	20	10	36.3	trial3	6	10	0.166667	6.16667
2021	8	26	20	20	36.5	trial3	6	20	0.333333	6.33333
2021	8	26	20	30	36.7	trial3	6	30	0.5	6.5
2021	8	26	20	40	36.9	trial3	6	40	0.666667	6.66667
2021	8	26	20	50	37.1	trial3	6	50	0.833333	6.83333
2021	8	26	21	0	37.3	trial3	7	0	0	7
2021	8	26	21	10	37.4	trial3	7	10	0.166667	7.16667
2021	8	26	21	20	37.5	trial3	7	20	0.333333	7.33333
2021	8	26	21	30	37.6	trial3	7	30	0.5	7.5
2021	8	26	21	40	37.7	trial3	7	40	0.666667	7.66667
2021	8	26	21	50	37.8	trial3	7	50	0.833333	7.83333
2021	8	26	22	0	37.9	trial3	8	0	0	8
2021	8	26	22	10	37.9	trial3	8	10	0.166667	8.16667
2021	8	26	22	20	37.9	trial3	8	20	0.333333	8.33333
2021	8	26	22	30	37.9	trial3	8	30	0.5	8.5
2021	8	26	22	40	37.9	trial3	8	40	0.666667	8.66667
2021	8	26	22	50	37.9	trial3	8	50	0.833333	8.83333
2021	8	26	23	0	37.9	trial3	9	0	0	9
2021	8	26	23	10	37.9	trial3	9	10	0.166667	9.16667
2021	8	26	23	20	37.9	trial3	9	20	0.333333	9.33333
2021	8	26	23	30	37.9	trial3	9	30	0.5	9.5
2021	8	26	23	40	37.9	trial3	9	40	0.666667	9.66667
2021	8	26	23	50	37.9	trial3	9	50	0.833333	9.83333
2021	8	27	0	0	37.1	trial3	10	0	0	10
2021	8	27	0	10	36.7	trial3	10	10	0.166667	10.1667
2021	8	27	0	20	36.2	trial3	10	20	0.333333	10.3333
2021	8	27	0	30	35.8	trial3	10	30	0.5	10.5
2021	8	27	0	40	35.3	trial3	10	40	0.666667	10.6667
2021	8	27	0	50	34.9	trial3	10	50	0.833333	10.8333
2021	8	27	1	0	34.4	trial3	11	0	0	11
2021	8	27	1	10	33.5	trial3	11	10	0.166667	11.1667
2021	8	27	1	20	32.7	trial3	11	20	0.333333	11.3333
2021	8	27	1	30	31.8	trial3	11	30	0.5	11.5
2021	8	27	1	40	30.9	trial3	11	40	0.666667	11.6667
2021	8	27	1	50	30	trial3	11	50	0.833333	11.8333
2021	8	27	2	0	29.1	trial3	12	0	0	12
2021	8	27	2	10	28.6	trial3	12	10	0.166667	12.1667
2021	8	27	2	20	28.1	trial3	12	20	0.333333	12.3333
2021	8	27	2	30	27.7	trial3	12	30	0.5	12.5
2021	8	27	2	40	27.2	trial3	12	40	0.666667	12.6667
2021	8	27	2	50	26.7	trial3	12	50	0.833333	12.8333
2021	8	27	3	0	26.2	trial3	13	0	0	13
2021	8	27	3	10	25.9	trial3	13	10	0.166667	13.1667
2021	8	27	3	20	25.6	trial3	13	20	0.333333	13.3333
2021	8	27	3	30	25.3	trial3	13	30	0.5	13.5
2021	8	27	3	40	25	trial3	13	40	0.666667	13.6667
2021	8	27	3	50	24.7	trial3	13	50	0.833333	13.8333
2021	8	27	4	0	24.4	trial3	14	0	0	14
2021	8	27	4	10	24.1	trial3	14	10	0.166667	14.1667
2021	8	27	4	20	23.8	trial3	14	20	0.333333	14.3333
2021	8	27	4	30	23.5	trial3	14	30	0.5	14.5
2021	8	27	4	40	23.3	trial3	14	40	0.666667	14.6667
2021	8	27	4	50	23	trial3	14	50	0.833333	14.8333
2021	8	27	5	0	22.7	trial3	15	0	0	15
2021	8	27	5	10	22.5	trial3	15	10	0.166667	15.1667
2021	8	27	5	20	22.3	trial3	15	20	0.333333	15.3333
2021	8	27	5	30	22.1	trial3	15	30	0.5	15.5
2021	8	27	5	40	21.9	trial3	15	40	0.666667	15.6667
2021	8	27	5	50	21.7	trial3	15	50	0.833333	15.8333
2021	8	27	6	0	21.5	trial3	16	0	0	16
2021	8	27	6	10	21.4	trial3	16	10	0.166667	16.1667
2021	8	27	6	20	21.3	trial3	16	20	0.333333	16.3333
2021	8	27	6	30	21.1	trial3	16	30	0.5	16.5
2021	8	27	6	40	21	trial3	16	40	0.666667	16.6667
2021	8	27	6	50	20.8	trial3	16	50	0.833333	16.8333
2021	8	27	7	0	20.7	trial3	17	0	0	17
2021	8	27	7	10	20.6	trial3	17	10	0.166667	17.1667
2021	8	27	7	20	20.5	trial3	17	20	0.333333	17.3333
2021	8	27	7	30	20.4	trial3	17	30	0.5	17.5
2021	8	27	7	40	20.3	trial3	17	40	0.666667	17.6667
2021	8	27	7	50	20.2	trial3	17	50	0.833333	17.8333
2021	8	27	8	0	20.1	trial3	18	0	0	18
2021	8	27	8	10	20	trial3	18	10	0.166667	18.1667
2021	8	27	8	20	19.9	trial3	18	20	0.333333	18.3333
2021	8	27	8	30	19.8	trial3	18	30	0.5	18.5
2021	8	27	8	40	19.8	trial3	18	40	0.666667	18.6667
2021	8	27	8	50	19.7	trial3	18	50	0.833333	18.8333
2021	8	27	9	0	19.6	trial3	19	0	0	19
2021	8	27	9	10	19.6	trial3	19	10	0.166667	19.1667
2021	8	27	9	20	19.7	trial3	19	20	0.333333	19.3333
2021	8	27	9	30	19.7	trial3	19	30	0.5	19.5
2021	8	27	9	40	19.7	trial3	19	40	0.666667	19.6667
2021	8	27	9	50	19.7	trial3	19	50	0.833333	19.8333
2021	8	27	10	0	19.8	trial3	20	0	0	20
2021	8	27	10	10	19.8	trial3	20	10	0.166667	20.1667
2021	8	27	10	20	19.8	trial3	20	20	0.333333	20.3333
2021	8	27	10	30	19.8	trial3	20	30	0.5	20.5
2021	8	27	10	40	19.8	trial3	20	40	0.666667	20.6667
2021	8	27	10	50	19.8	trial3	20	50	0.833333	20.8333
2021	8	27	11	0	19.7	trial3	21	0	0	21
2021	8	27	11	10	19.7	trial3	21	10	0.166667	21.1667
2021	8	27	11	20	19.6	trial3	21	20	0.333333	21.3333
2021	8	27	11	30	19.5	trial3	21	30	0.5	21.5
2021	8	27	11	40	19.4	trial3	21	40	0.666667	21.6667
2021	8	27	11	50	19.3	trial3	21	50	0.833333	21.8333
2021	8	27	12	0	19.2	trial3	22	0	0	22
2021	8	27	12	10	19.1	trial3	22	10	0.166667	22.1667
2021	8	27	12	20	19	trial3	22	20	0.333333	22.3333
2021	8	27	12	30	18.9	trial3	22	30	0.5	22.5
2021	8	27	12	40	18.8	trial3	22	40	0.666667	22.6667
2021	8	27	12	50	18.7	trial3	22	50	0.833333	22.8333
2021	8	27	13	0	18.6	trial3	23	0	0	23
2021	8	27	13	10	18.9	trial3	23	10	0.166667	23.1667
2021	8	27	13	20	19.3	trial3	23	20	0.333333	23.3333
2021	8	27	13	30	19.6	trial3	23	30	0.5	23.5
2021	8	27	13	40	19.9	trial3	23	40	0.666667	23.6667
2021	8	27	13	50	20.2	trial3	23	50	0.833333	23.8333
2021	8	27	14	0	20.6	trial3	0	0	0	0
2021	8	27	14	10	21.1	trial3	0	10	0.166667	0.166667
2021	8	27	14	20	21.6	trial3	0	20	0.333333	0.333333
2021	8	27	14	30	22.1	trial3	0	30	0.5	0.5
2021	8	27	14	40	22.6	trial3	0	40	0.666667	0.666667
2021	8	27	14	50	23.1	trial3	0	50	0.833333	0.833333
2021	8	27	15	0	23.6	trial3	1	0	0	1
2021	8	27	15	10	24	trial3	1	10	0.166667	1.16667
2021	8	27	15	20	24.5	trial3	1	20	0.333333	1.33333
2021	8	27	15	30	24.9	trial3	1	30	0.5	1.5
2021	8	27	15	40	25.4	trial3	1	40	0.666667	1.66667
2021	8	27	15	50	25.8	trial3	1	50	0.833333	1.83333
2021	8	27	16	0	26.2	trial3	2	0	0	2
2021	8	27	16	10	26.8	trial3	2	10	0.166667	2.16667
2021	8	27	16	20	27.3	trial3	2	20	0.333333	2.33333
2021	8	27	16	30	27.8	trial3	2	30	0.5	2.5
2021	8	27	16	40	28.3	trial3	2	40	0.666667	2.66667
2021	8	27	16	50	28.8	trial3	2	50	0.833333	2.83333
2021	8	27	17	0	29.4	trial3	3	0	0	3
2021	8	27	17	10	30	trial3	3	10	0.166667	3.16667
2021	8	27	17	20	30.5	trial3	3	20	0.333333	3.33333
2021	8	27	17	30	31.1	trial3	3	30	0.5	3.5
2021	8	27	17	40	31.7	trial3	3	40	0.666667	3.66667
2021	8	27	17	50	32.3	trial3	3	50	0.833333	3.83333
2021	8	27	18	0	32.8	trial3	4	0	0	4
2021	8	27	18	10	33.4	trial3	4	10	0.166667	4.16667
2021	8	27	18	20	33.9	trial3	4	20	0.333333	4.33333
2021	8	27	18	30	34.5	trial3	4	30	0.5	4.5
2021	8	27	18	40	35	trial3	4	40	0.666667	4.66667
2021	8	27	18	50	35.6	trial3	4	50	0.833333	4.83333
2021	8	27	19	0	36.1	trial3	5	0	0	5
2021	8	27	19	10	36.5	trial3	5	10	0.166667	5.16667
2021	8	27	19	20	36.8	trial3	5	20	0.333333	5.33333
2021	8	27	19	30	37.2	trial3	5	30	0.5	5.5
2021	8	27	19	40	37.6	trial3	5	40	0.666667	5.66667
2021	8	27	19	50	37.9	trial3	5	50	0.833333	5.83333
2021	8	27	20	0	38.3	trial3	6	0	0	6
2021	8	27	20	10	38.5	trial3	6	10	0.166667	6.16667
2021	8	27	20	20	38.7	trial3	6	20	0.333333	6.33333
2021	8	27	20	30	38.9	trial3	6	30	0.5	6.5
2021	8	27	20	40	39.1	trial3	6	40	0.666667	6.66667
2021	8	27	20	50	39.3	trial3	6	50	0.833333	6.83333
2021	8	27	21	0	39.5	trial3	7	0	0	7
2021	8	27	21	10	39.6	trial3	7	10	0.166667	7.16667
2021	8	27	21	20	39.7	trial3	7	20	0.333333	7.33333
2021	8	27	21	30	39.7	trial3	7	30	0.5	7.5
2021	8	27	21	40	39.8	trial3	7	40	0.666667	7.66667
2021	8	27	21	50	39.9	trial3	7	50	0.833333	7.83333
2021	8	27	22	0	39.9	trial3	8	0	0	8
2021	8	27	22	10	39.9	trial3	8	10	0.166667	8.16667
2021	8	27	22	20	39.8	trial3	8	20	0.333333	8.33333
2021	8	27	22	30	39.8	trial3	8	30	0.5	8.5
2021	8	27	22	40	39.7	trial3	8	40	0.666667	8.66667
2021	8	27	22	50	39.7	trial3	8	50	0.833333	8.83333
2021	8	27	23	0	39.6	trial3	9	0	0	9
2021	8	27	23	10	39.6	trial3	9	10	0.166667	9.16667
2021	8	27	23	20	39.6	trial3	9	20	0.333333	9.33333
2021	8	27	23	30	39.6	trial3	9	30	0.5	9.5
2021	8	27	23	40	39.6	trial3	9	40	0.666667	9.66667
2021	8	27	23	50	39.6	trial3	9	50	0.833333	9.83333
2021	8	28	0	0	38.7	trial3	10	0	0	10
2021	8	28	0	10	38.1	trial3	10	10	0.166667	10.1667
2021	8	28	0	20	37.5	trial3	10	20	0.333333	10.3333
2021	8	28	0	30	36.9	trial3	10	30	0.5	10.5
2021	8	28	0	40	36.3	trial3	10	40	0.666667	10.6667
2021	8	28	0	50	35.7	trial3	10	50	0.833333	10.8333
2021	8	28	1	0	35.1	trial3	11	0	0	11
2021	8	28	1	10	34.4	trial3	11	10	0.166667	11.1667
2021	8	28	1	20	33.6	trial3	11	20	0.333333	11.3333
2021	8	28	1	30	32.9	trial3	11	30	0.5	11.5
2021	8	28	1	40	32.2	trial3	11	40	0.666667	11.6667
2021	8	28	1	50	31.4	trial3	11	50	0.833333	11.8333
2021	8	28	2	0	30.7	trial3	12	0	0	12
2021	8	28	2	10	30.3	trial3	12	10	0.166667	12.1667
2021	8	28	2	20	29.8	trial3	12	20	0.333333	12.3333
2021	8	28	2	30	29.4	trial3	12	30	0.5	12.5
2021	8	28	2	40	28.9	trial3	12	40	0.666667	12.6667
2021	8	28	2	50	28.4	trial3	12	50	0.833333	12.8333
2021	8	28	3	0	28	trial3	13	0	0	13
2021	8	28	3	10	27.7	trial3	13	10	0.166667	13.1667
2021	8	28	3	20	27.4	trial3	13	20	0.333333	13.3333
2021	8	28	3	30	27.1	trial3	13	30	0.5	13.5
2021	8	28	3	40	26.8	trial3	13	40	0.666667	13.6667
2021	8	28	3	50	26.5	trial3	13	50	0.833333	13.8333
2021	8	28	4	0	26.2	trial3	14	0	0	14
2021	8	28	4	10	26	trial3	14	10	0.166667	14.1667
2021	8	28	4	20	25.7	trial3	14	20	0.333333	14.3333
2021	8	28	4	30	25.4	trial3	14	30	0.5	14.5
2021	8	28	4	40	25.2	trial3	14	40	0.666667	14.6667
2021	8	28	4	50	24.9	trial3	14	50	0.833333	14.8333
2021	8	28	5	0	24.6	trial3	15	0	0	15
2021	8	28	5	10	24.4	trial3	15	10	0.166667	15.1667
2021	8	28	5	20	24.3	trial3	15	20	0.333333	15.3333
2021	8	28	5	30	24.1	trial3	15	30	0.5	15.5
2021	8	28	5	40	23.9	trial3	15	40	0.666667	15.6667
2021	8	28	5	50	23.7	trial3	15	50	0.833333	15.8333
2021	8	28	6	0	23.5	trial3	16	0	0	16
2021	8	28	6	10	23.3	trial3	16	10	0.166667	16.1667
2021	8	28	6	20	23.2	trial3	16	20	0.333333	16.3333
2021	8	28	6	30	23.1	trial3	16	30	0.5	16.5
2021	8	28	6	40	23	trial3	16	40	0.666667	16.6667
2021	8	28	6	50	22.8	trial3	16	50	0.833333	16.8333
2021	8	28	7	0	22.7	trial3	17	0	0	17
2021	8	28	7	10	22.6	trial3	17	10	0.166667	17.1667
2021	8	28	7	20	22.6	trial3	17	20	0.333333	17.3333
2021	8	28	7	30	22.5	trial3	17	30	0.5	17.5
2021	8	28	7	40	22.5	trial3	17	40	0.666667	17.6667
2021	8	28	7	50	22.4	trial3	17	50	0.833333	17.8333
2021	8	28	8	0	22.4	trial3	18	0	0	18
2021	8	28	8	10	22.3	trial3	18	10	0.166667	18.1667
2021	8	28	8	20	22.3	trial3	18	20	0.333333	18.3333
2021	8	28	8	30	22.3	trial3	18	30	0.5	18.5
2021	8	28	8	40	22.3	trial3	18	40	0.666667	18.6667
2021	8	28	8	50	22.3	trial3	18	50	0.833333	18.8333
2021	8	28	9	0	22.2	trial3	19	0	0	19
2021	8	28	9	10	22.2	trial3	19	10	0.166667	19.1667
2021	8	28	9	20	22.2	trial3	19	20	0.333333	19.3333
2021	8	28	9	30	22.2	trial3	19	30	0.5	19.5
2021	8	28	9	40	22.2	trial3	19	40	0.666667	19.6667
2021	8	28	9	50	22.2	trial3	19	50	0.833333	19.8333
2021	8	28	10	0	22.3	trial3	20	0	0	20
2021	8	28	10	10	22.2	trial3	20	10	0.166667	20.1667
2021	8	28	10	20	22.2	trial3	20	20	0.333333	20.3333
2021	8	28	10	30	22.2	trial3	20	30	0.5	20.5
2021	8	28	10	40	22.2	trial3	20	40	0.666667	20.6667
2021	8	28	10	50	22.2	trial3	20	50	0.833333	20.8333
2021	8	28	11	0	22.2	trial3	21	0	0	21
2021	8	28	11	10	22.1	trial3	21	10	0.166667	21.1667
2021	8	28	11	20	22	trial3	21	20	0.333333	21.3333
2021	8	28	11	30	21.9	trial3	21	30	0.5	21.5
2021	8	28	11	40	21.8	trial3	21	40	0.666667	21.6667
2021	8	28	11	50	21.7	trial3	21	50	0.833333	21.8333
2021	8	28	12	0	21.7	trial3	22	0	0	22
2021	8	28	12	10	21.6	trial3	22	10	0.166667	22.1667
2021	8	28	12	20	21.5	trial3	22	20	0.333333	22.3333
2021	8	28	12	30	21.4	trial3	22	30	0.5	22.5
2021	8	28	12	40	21.4	trial3	22	40	0.666667	22.6667
2021	8	28	12	50	21.3	trial3	22	50	0.833333	22.8333
2021	8	28	13	0	21.2	trial3	23	0	0	23
2021	8	28	13	10	21.4	trial3	23	10	0.166667	23.1667
2021	8	28	13	20	21.5	trial3	23	20	0.333333	23.3333
2021	8	28	13	30	21.7	trial3	23	30	0.5	23.5
2021	8	28	13	40	21.8	trial3	23	40	0.666667	23.6667
2021	8	28	13	50	22	trial3	23	50	0.833333	23.8333
2021	8	28	14	0	22.2	trial3	0	0	0	0
2021	8	28	14	10	22.7	trial3	0	10	0.166667	0.166667
2021	8	28	14	20	23.3	trial3	0	20	0.333333	0.333333
2021	8	28	14	30	23.8	trial3	0	30	0.5	0.5
2021	8	28	14	40	24.3	trial3	0	40	0.666667	0.666667
2021	8	28	14	50	24.9	trial3	0	50	0.833333	0.833333
2021	8	28	15	0	25.4	trial3	1	0	0	1
2021	8	28	15	10	25.8	trial3	1	10	0.166667	1.16667
2021	8	28	15	20	26.3	trial3	1	20	0.333333	1.33333
2021	8	28	15	30	26.7	trial3	1	30	0.5	1.5
2021	8	28	15	40	27.1	trial3	1	40	0.666667	1.66667
2021	8	28	15	50	27.5	trial3	1	50	0.833333	1.83333
2021	8	28	16	0	28	trial3	2	0	0	2
2021	8	28	16	10	28.5	trial3	2	10	0.166667	2.16667
2021	8	28	16	20	29.1	trial3	2	20	0.333333	2.33333
2021	8	28	16	30	29.7	trial3	2	30	0.5	2.5
2021	8	28	16	40	30.3	trial3	2	40	0.666667	2.66667
2021	8	28	16	50	30.8	trial3	2	50	0.833333	2.83333
2021	8	28	17	0	31.4	trial3	3	0	0	3
2021	8	28	17	10	32.1	trial3	3	10	0.166667	3.16667
2021	8	28	17	20	32.8	trial3	3	20	0.333333	3.33333
2021	8	28	17	30	33.5	trial3	3	30	0.5	3.5
2021	8	28	17	40	34.2	trial3	3	40	0.666667	3.66667
2021	8	28	17	50	34.9	trial3	3	50	0.833333	3.83333
2021	8	28	18	0	35.6	trial3	4	0	0	4
2021	8	28	18	10	36	trial3	4	10	0.166667	4.16667
2021	8	28	18	20	36.5	trial3	4	20	0.333333	4.33333
2021	8	28	18	30	37	trial3	4	30	0.5	4.5
2021	8	28	18	40	37.4	trial3	4	40	0.666667	4.66667
2021	8	28	18	50	37.9	trial3	4	50	0.833333	4.83333
2021	8	28	19	0	38.3	trial3	5	0	0	5
2021	8	28	19	10	38.6	trial3	5	10	0.166667	5.16667
2021	8	28	19	20	38.8	trial3	5	20	0.333333	5.33333
2021	8	28	19	30	39.1	trial3	5	30	0.5	5.5
2021	8	28	19	40	39.3	trial3	5	40	0.666667	5.66667
2021	8	28	19	50	39.6	trial3	5	50	0.833333	5.83333
2021	8	28	20	0	39.9	trial3	6	0	0	6
2021	8	28	20	10	40	trial3	6	10	0.166667	6.16667
2021	8	28	20	20	40.2	trial3	6	20	0.333333	6.33333
2021	8	28	20	30	40.3	trial3	6	30	0.5	6.5
2021	8	28	20	40	40.5	trial3	6	40	0.666667	6.66667
2021	8	28	20	50	40.7	trial3	6	50	0.833333	6.83333
2021	8	28	21	0	40.8	trial3	7	0	0	7
2021	8	28	21	10	40.9	trial3	7	10	0.166667	7.16667
2021	8	28	21	20	41	trial3	7	20	0.333333	7.33333
2021	8	28	21	30	41.1	trial3	7	30	0.5	7.5
2021	8	28	21	40	41.2	trial3	7	40	0.666667	7.66667
2021	8	28	21	50	41.2	trial3	7	50	0.833333	7.83333
2021	8	28	22	0	41.3	trial3	8	0	0	8
2021	8	28	22	10	41.3	trial3	8	10	0.166667	8.16667
2021	8	28	22	20	41.3	trial3	8	20	0.333333	8.33333
2021	8	28	22	30	41.3	trial3	8	30	0.5	8.5
2021	8	28	22	40	41.3	trial3	8	40	0.666667	8.66667
2021	8	28	22	50	41.2	trial3	8	50	0.833333	8.83333
2021	8	28	23	0	41.2	trial3	9	0	0	9
2021	8	28	23	10	41.2	trial3	9	10	0.166667	9.16667
2021	8	28	23	20	41.2	trial3	9	20	0.333333	9.33333
2021	8	28	23	30	41.2	trial3	9	30	0.5	9.5
2021	8	28	23	40	41.2	trial3	9	40	0.666667	9.66667
2021	8	28	23	50	41.2	trial3	9	50	0.833333	9.83333
2021	8	29	0	0	40.4	trial3	10	0	0	10
2021	8	29	0	10	39.8	trial3	10	10	0.166667	10.1667
2021	8	29	0	20	39.2	trial3	10	20	0.333333	10.3333
2021	8	29	0	30	38.6	trial3	10	30	0.5	10.5
2021	8	29	0	40	38	trial3	10	40	0.666667	10.6667
2021	8	29	0	50	37.4	trial3	10	50	0.833333	10.8333
2021	8	29	1	0	36.8	trial3	11	0	0	11
2021	8	29	1	10	36	trial3	11	10	0.166667	11.1667
2021	8	29	1	20	35.2	trial3	11	20	0.333333	11.3333
2021	8	29	1	30	34.4	trial3	11	30	0.5	11.5
2021	8	29	1	40	33.6	trial3	11	40	0.666667	11.6667
2021	8	29	1	50	32.8	trial3	11	50	0.833333	11.8333
2021	8	29	2	0	32	trial3	12	0	0	12
2021	8	29	2	10	31.6	trial3	12	10	0.166667	12.1667
2021	8	29	2	20	31.1	trial3	12	20	0.333333	12.3333
2021	8	29	2	30	30.7	trial3	12	30	0.5	12.5
2021	8	29	2	40	30.3	trial3	12	40	0.666667	12.6667
2021	8	29	2	50	29.8	trial3	12	50	0.833333	12.8333
2021	8	29	3	0	29.4	trial3	13	0	0	13
2021	8	29	3	10	29.1	trial3	13	10	0.166667	13.1667
2021	8	29	3	20	28.8	trial3	13	20	0.333333	13.3333
2021	8	29	3	30	28.5	trial3	13	30	0.5	13.5
2021	8	29	3	40	28.2	trial3	13	40	0.666667	13.6667
2021	8	29	3	50	27.8	trial3	13	50	0.833333	13.8333
2021	8	29	4	0	27.5	trial3	14	0	0	14
2021	8	29	4	10	27.2	trial3	14	10	0.166667	14.1667
2021	8	29	4	20	26.9	trial3	14	20	0.333333	14.3333
2021	8	29	4	30	26.6	trial3	14	30	0.5	14.5
2021	8	29	4	40	26.3	trial3	14	40	0.666667	14.6667
2021	8	29	4	50	26.1	trial3	14	50	0.833333	14.8333
2021	8	29	5	0	25.8	trial3	15	0	0	15
2021	8	29	5	10	25.5	trial3	15	10	0.166667	15.1667
2021	8	29	5	20	25.3	trial3	15	20	0.333333	15.3333
2021	8	29	5	30	25	trial3	15	30	0.5	15.5
2021	8	29	5	40	24.8	trial3	15	40	0.666667	15.6667
2021	8	29	5	50	24.6	trial3	15	50	0.833333	15.8333
2021	8	29	6	0	24.3	trial3	16	0	0	16
2021	8	29	6	10	24.1	trial3	16	10	0.166667	16.1667
2021	8	29	6	20	23.9	trial3	16	20	0.333333	16.3333
2021	8	29	6	30	23.8	trial3	16	30	0.5	16.5
2021	8	29	6	40	23.6	trial3	16	40	0.666667	16.6667
2021	8	29	6	50	23.4	trial3	16	50	0.833333	16.8333
2021	8	29	7	0	23.2	trial3	17	0	0	17
2021	8	29	7	10	23.1	trial3	17	10	0.166667	17.1667
2021	8	29	7	20	23	trial3	17	20	0.333333	17.3333
2021	8	29	7	30	22.9	trial3	17	30	0.5	17.5
2021	8	29	7	40	22.7	trial3	17	40	0.666667	17.6667
2021	8	29	7	50	22.6	trial3	17	50	0.833333	17.8333
2021	8	29	8	0	22.5	trial3	18	0	0	18
2021	8	29	8	10	22.3	trial3	18	10	0.166667	18.1667
2021	8	29	8	20	22.2	trial3	18	20	0.333333	18.3333
2021	8	29	8	30	22.1	trial3	18	30	0.5	18.5
2021	8	29	8	40	21.9	trial3	18	40	0.666667	18.6667
2021	8	29	8	50	21.8	trial3	18	50	0.833333	18.8333
2021	8	29	9	0	21.7	trial3	19	0	0	19
2021	8	29	9	10	21.5	trial3	19	10	0.166667	19.1667
2021	8	29	9	20	21.3	trial3	19	20	0.333333	19.3333
2021	8	29	9	30	21.1	trial3	19	30	0.5	19.5
2021	8	29	9	40	20.9	trial3	19	40	0.666667	19.6667
2021	8	29	9	50	20.7	trial3	19	50	0.833333	19.8333
2021	8	29	10	0	20.6	trial3	20	0	0	20
2021	8	29	10	10	20.4	trial3	20	10	0.166667	20.1667
2021	8	29	10	20	20.1	trial3	20	20	0.333333	20.3333
2021	8	29	10	30	19.9	trial3	20	30	0.5	20.5
2021	8	29	10	40	19.7	trial3	20	40	0.666667	20.6667
2021	8	29	10	50	19.5	trial3	20	50	0.833333	20.8333
2021	8	29	11	0	19.3	trial3	21	0	0	21
2021	8	29	11	10	19.1	trial3	21	10	0.166667	21.1667
2021	8	29	11	20	19	trial3	21	20	0.333333	21.3333
2021	8	29	11	30	18.8	trial3	21	30	0.5	21.5
2021	8	29	11	40	18.7	trial3	21	40	0.666667	21.6667
2021	8	29	11	50	18.5	trial3	21	50	0.833333	21.8333
2021	8	29	12	0	18.3	trial3	22	0	0	22
2021	8	29	12	10	18.2	trial3	22	10	0.166667	22.1667
2021	8	29	12	20	18.1	trial3	22	20	0.333333	22.3333
2021	8	29	12	30	18	trial3	22	30	0.5	22.5
2021	8	29	12	40	17.9	trial3	22	40	0.666667	22.6667
2021	8	29	12	50	17.8	trial3	22	50	0.833333	22.8333
2021	8	29	13	0	17.7	trial3	23	0	0	23
2021	8	29	13	10	17.9	trial3	23	10	0.166667	23.1667
2021	8	29	13	20	18.1	trial3	23	20	0.333333	23.3333
2021	8	29	13	30	18.3	trial3	23	30	0.5	23.5
2021	8	29	13	40	18.5	trial3	23	40	0.666667	23.6667
2021	8	29	13	50	18.7	trial3	23	50	0.833333	23.8333
2021	8	29	14	0	18.9	trial3	0	0	0	0
2021	8	29	14	10	19.4	trial3	0	10	0.166667	0.166667
2021	8	29	14	20	19.8	trial3	0	20	0.333333	0.333333
2021	8	29	14	30	20.3	trial3	0	30	0.5	0.5
2021	8	29	14	40	20.8	trial3	0	40	0.666667	0.666667
2021	8	29	14	50	21.3	trial3	0	50	0.833333	0.833333
2021	8	29	15	0	21.7	trial3	1	0	0	1
2021	8	29	15	10	22.5	trial3	1	10	0.166667	1.16667
2021	8	29	15	20	23.2	trial3	1	20	0.333333	1.33333
2021	8	29	15	30	24	trial3	1	30	0.5	1.5
2021	8	29	15	40	24.7	trial3	1	40	0.666667	1.66667
2021	8	29	15	50	25.5	trial3	1	50	0.833333	1.83333
2021	8	29	16	0	26.2	trial3	2	0	0	2
2021	8	29	16	10	27.1	trial3	2	10	0.166667	2.16667
2021	8	29	16	20	28	trial3	2	20	0.333333	2.33333
2021	8	29	16	30	28.9	trial3	2	30	0.5	2.5
2021	8	29	16	40	29.8	trial3	2	40	0.666667	2.66667
2021	8	29	16	50	30.7	trial3	2	50	0.833333	2.83333
2021	8	29	17	0	31.6	trial3	3	0	0	3
2021	8	29	17	10	32.3	trial3	3	10	0.166667	3.16667
2021	8	29	17	20	33	trial3	3	20	0.333333	3.33333
2021	8	29	17	30	33.8	trial3	3	30	0.5	3.5
2021	8	29	17	40	34.5	trial3	3	40	0.666667	3.66667
2021	8	29	17	50	35.2	trial3	3	50	0.833333	3.83333
2021	8	29	18	0	36	trial3	4	0	0	4
2021	8	29	18	10	36.6	trial3	4	10	0.166667	4.16667
2021	8	29	18	20	37.2	trial3	4	20	0.333333	4.33333
2021	8	29	18	30	37.9	trial3	4	30	0.5	4.5
2021	8	29	18	40	38.5	trial3	4	40	0.666667	4.66667
2021	8	29	18	50	39.1	trial3	4	50	0.833333	4.83333
2021	8	29	19	0	39.8	trial3	5	0	0	5
2021	8	29	19	10	40.1	trial3	5	10	0.166667	5.16667
2021	8	29	19	20	40.4	trial3	5	20	0.333333	5.33333
2021	8	29	19	30	40.7	trial3	5	30	0.5	5.5
2021	8	29	19	40	41	trial3	5	40	0.666667	5.66667
2021	8	29	19	50	41.3	trial3	5	50	0.833333	5.83333
2021	8	29	20	0	41.7	trial3	6	0	0	6
2021	8	29	20	10	41.8	trial3	6	10	0.166667	6.16667
2021	8	29	20	20	41.9	trial3	6	20	0.333333	6.33333
2021	8	29	20	30	42	trial3	6	30	0.5	6.5
2021	8	29	20	40	42.2	trial3	6	40	0.666667	6.66667
2021	8	29	20	50	42.3	trial3	6	50	0.833333	6.83333
2021	8	29	21	0	42.4	trial3	7	0	0	7
2021	8	29	21	10	42.4	trial3	7	10	0.166667	7.16667
2021	8	29	21	20	42.4	trial3	7	20	0.333333	7.33333
2021	8	29	21	30	42.4	trial3	7	30	0.5	7.5
2021	8	29	21	40	42.4	trial3	7	40	0.666667	7.66667
2021	8	29	21	50	42.3	trial3	7	50	0.833333	7.83333
2021	8	29	22	0	42.3	trial3	8	0	0	8
2021	8	29	22	10	42.2	trial3	8	10	0.166667	8.16667
2021	8	29	22	20	42	trial3	8	20	0.333333	8.33333
2021	8	29	22	30	41.8	trial3	8	30	0.5	8.5
2021	8	29	22	40	41.7	trial3	8	40	0.666667	8.66667
2021	8	29	22	50	41.5	trial3	8	50	0.833333	8.83333
2021	8	29	23	0	41.3	trial3	9	0	0	9
2021	8	29	23	10	41.3	trial3	9	10	0.166667	9.16667
2021	8	29	23	20	41.3	trial3	9	20	0.333333	9.33333
2021	8	29	23	30	41.3	trial3	9	30	0.5	9.5
2021	8	29	23	40	41.3	trial3	9	40	0.666667	9.66667
2021	8	29	23	50	41.3	trial3	9	50	0.833333	9.83333
2021	8	30	0	0	39.5	trial3	10	0	0	10
2021	8	30	0	10	39	trial3	10	10	0.166667	10.1667
2021	8	30	0	20	38.5	trial3	10	20	0.333333	10.3333
2021	8	30	0	30	38	trial3	10	30	0.5	10.5
2021	8	30	0	40	37.5	trial3	10	40	0.666667	10.6667
2021	8	30	0	50	36.9	trial3	10	50	0.833333	10.8333
2021	8	30	1	0	36.4	trial3	11	0	0	11
2021	8	30	1	10	35.6	trial3	11	10	0.166667	11.1667
2021	8	30	1	20	34.7	trial3	11	20	0.333333	11.3333
2021	8	30	1	30	33.9	trial3	11	30	0.5	11.5
2021	8	30	1	40	33.1	trial3	11	40	0.666667	11.6667
2021	8	30	1	50	32.2	trial3	11	50	0.833333	11.8333
2021	8	30	2	0	31.4	trial3	12	0	0	12
2021	8	30	2	10	30.8	trial3	12	10	0.166667	12.1667
2021	8	30	2	20	30.3	trial3	12	20	0.333333	12.3333
2021	8	30	2	30	29.8	trial3	12	30	0.5	12.5
2021	8	30	2	40	29.2	trial3	12	40	0.666667	12.6667
2021	8	30	2	50	28.7	trial3	12	50	0.833333	12.8333
2021	9	3	14	40	15.9	trial4	0	40	0.666667	0.666667
2021	9	3	14	50	16.4	trial4	0	50	0.833333	0.833333
2021	9	3	15	0	16.9	trial4	1	0	0	1
2021	9	3	15	10	17.5	trial4	1	10	0.166667	1.16667
2021	9	3	15	20	18	trial4	1	20	0.333333	1.33333
2021	9	3	15	30	18.6	trial4	1	30	0.5	1.5
2021	9	3	15	40	19.1	trial4	1	40	0.666667	1.66667
2021	9	3	15	50	19.7	trial4	1	50	0.833333	1.83333
2021	9	3	16	0	20.2	trial4	2	0	0	2
2021	9	3	16	10	20.8	trial4	2	10	0.166667	2.16667
2021	9	3	16	20	21.4	trial4	2	20	0.333333	2.33333
2021	9	3	16	30	22	trial4	2	30	0.5	2.5
2021	9	3	16	40	22.6	trial4	2	40	0.666667	2.66667
2021	9	3	16	50	23.3	trial4	2	50	0.833333	2.83333
2021	9	3	17	0	23.9	trial4	3	0	0	3
2021	9	3	17	10	24.5	trial4	3	10	0.166667	3.16667
2021	9	3	17	20	25.1	trial4	3	20	0.333333	3.33333
2021	9	3	17	30	25.7	trial4	3	30	0.5	3.5
2021	9	3	17	40	26.3	trial4	3	40	0.666667	3.66667
2021	9	3	17	50	26.9	trial4	3	50	0.833333	3.83333
2021	9	3	18	0	27.5	trial4	4	0	0	4
2021	9	3	18	10	28	trial4	4	10	0.166667	4.16667
2021	9	3	18	20	28.5	trial4	4	20	0.333333	4.33333
2021	9	3	18	30	29.1	trial4	4	30	0.5	4.5
2021	9	3	18	40	29.6	trial4	4	40	0.666667	4.66667
2021	9	3	18	50	30.1	trial4	4	50	0.833333	4.83333
2021	9	3	19	0	30.6	trial4	5	0	0	5
2021	9	3	19	10	31	trial4	5	10	0.166667	5.16667
2021	9	3	19	20	31.5	trial4	5	20	0.333333	5.33333
2021	9	3	19	30	31.9	trial4	5	30	0.5	5.5
2021	9	3	19	40	32.3	trial4	5	40	0.666667	5.66667
2021	9	3	19	50	32.7	trial4	5	50	0.833333	5.83333
2021	9	3	20	0	33.1	trial4	6	0	0	6
2021	9	3	20	10	33.3	trial4	6	10	0.166667	6.16667
2021	9	3	20	20	33.5	trial4	6	20	0.333333	6.33333
2021	9	3	20	30	33.7	trial4	6	30	0.5	6.5
2021	9	3	20	40	33.9	trial4	6	40	0.666667	6.66667
2021	9	3	20	50	34	trial4	6	50	0.833333	6.83333
2021	9	3	21	0	34.2	trial4	7	0	0	7
2021	9	3	21	10	34.3	trial4	7	10	0.166667	7.16667
2021	9	3	21	20	34.3	trial4	7	20	0.333333	7.33333
2021	9	3	21	30	34.4	trial4	7	30	0.5	7.5
2021	9	3	21	40	34.5	trial4	7	40	0.666667	7.66667
2021	9	3	21	50	34.5	trial4	7	50	0.833333	7.83333
2021	9	3	22	0	34.6	trial4	8	0	0	8
2021	9	3	22	10	34.5	trial4	8	10	0.166667	8.16667
2021	9	3	22	20	34.4	trial4	8	20	0.333333	8.33333
2021	9	3	22	30	34.3	trial4	8	30	0.5	8.5
2021	9	3	22	40	34.3	trial4	8	40	0.666667	8.66667
2021	9	3	22	50	34.2	trial4	8	50	0.833333	8.83333
2021	9	3	23	0	34.1	trial4	9	0	0	9
2021	9	3	23	10	34.1	trial4	9	10	0.166667	9.16667
2021	9	3	23	20	34.1	trial4	9	20	0.333333	9.33333
2021	9	3	23	30	34.1	trial4	9	30	0.5	9.5
2021	9	3	23	40	34.1	trial4	9	40	0.666667	9.66667
2021	9	3	23	50	34.1	trial4	9	50	0.833333	9.83333
2021	9	4	0	0	32.7	trial4	10	0	0	10
2021	9	4	0	10	32.2	trial4	10	10	0.166667	10.1667
2021	9	4	0	20	31.7	trial4	10	20	0.333333	10.3333
2021	9	4	0	30	31.2	trial4	10	30	0.5	10.5
2021	9	4	0	40	30.7	trial4	10	40	0.666667	10.6667
2021	9	4	0	50	30.1	trial4	10	50	0.833333	10.8333
2021	9	4	1	0	29.6	trial4	11	0	0	11
2021	9	4	1	10	28.8	trial4	11	10	0.166667	11.1667
2021	9	4	1	20	27.9	trial4	11	20	0.333333	11.3333
2021	9	4	1	30	27	trial4	11	30	0.5	11.5
2021	9	4	1	40	26.1	trial4	11	40	0.666667	11.6667
2021	9	4	1	50	25.2	trial4	11	50	0.833333	11.8333
2021	9	4	2	0	24.4	trial4	12	0	0	12
2021	9	4	2	10	23.7	trial4	12	10	0.166667	12.1667
2021	9	4	2	20	23.1	trial4	12	20	0.333333	12.3333
2021	9	4	2	30	22.5	trial4	12	30	0.5	12.5
2021	9	4	2	40	21.9	trial4	12	40	0.666667	12.6667
2021	9	4	2	50	21.2	trial4	12	50	0.833333	12.8333
2021	9	4	3	0	20.6	trial4	13	0	0	13
2021	9	4	3	10	20.3	trial4	13	10	0.166667	13.1667
2021	9	4	3	20	20	trial4	13	20	0.333333	13.3333
2021	9	4	3	30	19.7	trial4	13	30	0.5	13.5
2021	9	4	3	40	19.4	trial4	13	40	0.666667	13.6667
2021	9	4	3	50	19.1	trial4	13	50	0.833333	13.8333
2021	9	4	4	0	18.8	trial4	14	0	0	14
2021	9	4	4	10	18.6	trial4	14	10	0.166667	14.1667
2021	9	4	4	20	18.4	trial4	14	20	0.333333	14.3333
2021	9	4	4	30	18.2	trial4	14	30	0.5	14.5
2021	9	4	4	40	18.1	trial4	14	40	0.666667	14.6667
2021	9	4	4	50	17.9	trial4	14	50	0.833333	14.8333
2021	9	4	5	0	17.7	trial4	15	0	0	15
2021	9	4	5	10	17.6	trial4	15	10	0.166667	15.1667
2021	9	4	5	20	17.4	trial4	15	20	0.333333	15.3333
2021	9	4	5	30	17.2	trial4	15	30	0.5	15.5
2021	9	4	5	40	17.1	trial4	15	40	0.666667	15.6667
2021	9	4	5	50	16.9	trial4	15	50	0.833333	15.8333
2021	9	4	6	0	16.8	trial4	16	0	0	16
2021	9	4	6	10	16.6	trial4	16	10	0.166667	16.1667
2021	9	4	6	20	16.5	trial4	16	20	0.333333	16.3333
2021	9	4	6	30	16.3	trial4	16	30	0.5	16.5
2021	9	4	6	40	16.2	trial4	16	40	0.666667	16.6667
2021	9	4	6	50	16	trial4	16	50	0.833333	16.8333
2021	9	4	7	0	15.9	trial4	17	0	0	17
2021	9	4	7	10	15.8	trial4	17	10	0.166667	17.1667
2021	9	4	7	20	15.6	trial4	17	20	0.333333	17.3333
2021	9	4	7	30	15.5	trial4	17	30	0.5	17.5
2021	9	4	7	40	15.4	trial4	17	40	0.666667	17.6667
2021	9	4	7	50	15.3	trial4	17	50	0.833333	17.8333
2021	9	4	8	0	15.2	trial4	18	0	0	18
2021	9	4	8	10	15.1	trial4	18	10	0.166667	18.1667
2021	9	4	8	20	15	trial4	18	20	0.333333	18.3333
2021	9	4	8	30	14.9	trial4	18	30	0.5	18.5
2021	9	4	8	40	14.8	trial4	18	40	0.666667	18.6667
2021	9	4	8	50	14.7	trial4	18	50	0.833333	18.8333
2021	9	4	9	0	14.5	trial4	19	0	0	19
2021	9	4	9	10	14.4	trial4	19	10	0.166667	19.1667
2021	9	4	9	20	14.3	trial4	19	20	0.333333	19.3333
2021	9	4	9	30	14.2	trial4	19	30	0.5	19.5
2021	9	4	9	40	14.1	trial4	19	40	0.666667	19.6667
2021	9	4	9	50	14	trial4	19	50	0.833333	19.8333
2021	9	4	10	0	13.9	trial4	20	0	0	20
2021	9	4	10	10	13.7	trial4	20	10	0.166667	20.1667
2021	9	4	10	20	13.6	trial4	20	20	0.333333	20.3333
2021	9	4	10	30	13.5	trial4	20	30	0.5	20.5
2021	9	4	10	40	13.4	trial4	20	40	0.666667	20.6667
2021	9	4	10	50	13.3	trial4	20	50	0.833333	20.8333
2021	9	4	11	0	13.1	trial4	21	0	0	21
2021	9	4	11	10	13	trial4	21	10	0.166667	21.1667
2021	9	4	11	20	12.9	trial4	21	20	0.333333	21.3333
2021	9	4	11	30	12.8	trial4	21	30	0.5	21.5
2021	9	4	11	40	12.7	trial4	21	40	0.666667	21.6667
2021	9	4	11	50	12.6	trial4	21	50	0.833333	21.8333
2021	9	4	12	0	12.5	trial4	22	0	0	22
2021	9	4	12	10	12.5	trial4	22	10	0.166667	22.1667
2021	9	4	12	20	12.4	trial4	22	20	0.333333	22.3333
2021	9	4	12	30	12.4	trial4	22	30	0.5	22.5
2021	9	4	12	40	12.3	trial4	22	40	0.666667	22.6667
2021	9	4	12	50	12.3	trial4	22	50	0.833333	22.8333
2021	9	4	13	0	12.2	trial4	23	0	0	23
2021	9	4	13	10	12.6	trial4	23	10	0.166667	23.1667
2021	9	4	13	20	12.9	trial4	23	20	0.333333	23.3333
2021	9	4	13	30	13.2	trial4	23	30	0.5	23.5
2021	9	4	13	40	13.6	trial4	23	40	0.666667	23.6667
2021	9	4	13	50	13.9	trial4	23	50	0.833333	23.8333
2021	9	4	14	0	14.3	trial4	0	0	0	0
2021	9	4	14	10	14.7	trial4	0	10	0.166667	0.166667
2021	9	4	14	20	15.2	trial4	0	20	0.333333	0.333333
2021	9	4	14	30	15.7	trial4	0	30	0.5	0.5
2021	9	4	14	40	16.2	trial4	0	40	0.666667	0.666667
2021	9	4	14	50	16.7	trial4	0	50	0.833333	0.833333
2021	9	4	15	0	17.1	trial4	1	0	0	1
2021	9	4	15	10	17.8	trial4	1	10	0.166667	1.16667
2021	9	4	15	20	18.5	trial4	1	20	0.333333	1.33333
2021	9	4	15	30	19.2	trial4	1	30	0.5	1.5
2021	9	4	15	40	19.8	trial4	1	40	0.666667	1.66667
2021	9	4	15	50	20.5	trial4	1	50	0.833333	1.83333
2021	9	4	16	0	21.2	trial4	2	0	0	2
2021	9	4	16	10	22	trial4	2	10	0.166667	2.16667
2021	9	4	16	20	22.9	trial4	2	20	0.333333	2.33333
2021	9	4	16	30	23.7	trial4	2	30	0.5	2.5
2021	9	4	16	40	24.5	trial4	2	40	0.666667	2.66667
2021	9	4	16	50	25.3	trial4	2	50	0.833333	2.83333
2021	9	4	17	0	26.2	trial4	3	0	0	3
2021	9	4	17	10	26.8	trial4	3	10	0.166667	3.16667
2021	9	4	17	20	27.5	trial4	3	20	0.333333	3.33333
2021	9	4	17	30	28.2	trial4	3	30	0.5	3.5
2021	9	4	17	40	28.9	trial4	3	40	0.666667	3.66667
2021	9	4	17	50	29.5	trial4	3	50	0.833333	3.83333
2021	9	4	18	0	30.2	trial4	4	0	0	4
2021	9	4	18	10	30.8	trial4	4	10	0.166667	4.16667
2021	9	4	18	20	31.5	trial4	4	20	0.333333	4.33333
2021	9	4	18	30	32.1	trial4	4	30	0.5	4.5
2021	9	4	18	40	32.7	trial4	4	40	0.666667	4.66667
2021	9	4	18	50	33.4	trial4	4	50	0.833333	4.83333
2021	9	4	19	0	34	trial4	5	0	0	5
2021	9	4	19	10	34.4	trial4	5	10	0.166667	5.16667
2021	9	4	19	20	34.8	trial4	5	20	0.333333	5.33333
2021	9	4	19	30	35.2	trial4	5	30	0.5	5.5
2021	9	4	19	40	35.6	trial4	5	40	0.666667	5.66667
2021	9	4	19	50	36	trial4	5	50	0.833333	5.83333
2021	9	4	20	0	36.4	trial4	6	0	0	6
2021	9	4	20	10	36.6	trial4	6	10	0.166667	6.16667
2021	9	4	20	20	36.8	trial4	6	20	0.333333	6.33333
2021	9	4	20	30	36.9	trial4	6	30	0.5	6.5
2021	9	4	20	40	37.1	trial4	6	40	0.666667	6.66667
2021	9	4	20	50	37.3	trial4	6	50	0.833333	6.83333
2021	9	4	21	0	37.5	trial4	7	0	0	7
2021	9	4	21	10	37.5	trial4	7	10	0.166667	7.16667
2021	9	4	21	20	37.6	trial4	7	20	0.333333	7.33333
2021	9	4	21	30	37.6	trial4	7	30	0.5	7.5
2021	9	4	21	40	37.7	trial4	7	40	0.666667	7.66667
2021	9	4	21	50	37.7	trial4	7	50	0.833333	7.83333
2021	9	4	22	0	37.8	trial4	8	0	0	8
2021	9	4	22	10	37.7	trial4	8	10	0.166667	8.16667
2021	9	4	22	20	37.7	trial4	8	20	0.333333	8.33333
2021	9	4	22	30	37.6	trial4	8	30	0.5	8.5
2021	9	4	22	40	37.6	trial4	8	40	0.666667	8.66667
2021	9	4	22	50	37.5	trial4	8	50	0.833333	8.83333
2021	9	4	23	0	37.5	trial4	9	0	0	9
2021	9	4	23	10	37.5	trial4	9	10	0.166667	9.16667
2021	9	4	23	20	37.5	trial4	9	20	0.333333	9.33333
2021	9	4	23	30	37.5	trial4	9	30	0.5	9.5
2021	9	4	23	40	37.5	trial4	9	40	0.666667	9.66667
2021	9	4	23	50	37.5	trial4	9	50	0.833333	9.83333
2021	9	5	0	0	36.3	trial4	10	0	0	10
2021	9	5	0	10	35.7	trial4	10	10	0.166667	10.1667
2021	9	5	0	20	35.2	trial4	10	20	0.333333	10.3333
2021	9	5	0	30	34.6	trial4	10	30	0.5	10.5
2021	9	5	0	40	34.1	trial4	10	40	0.666667	10.6667
2021	9	5	0	50	33.5	trial4	10	50	0.833333	10.8333
2021	9	5	1	0	32.9	trial4	11	0	0	11
2021	9	5	1	10	31.9	trial4	11	10	0.166667	11.1667
2021	9	5	1	20	30.9	trial4	11	20	0.333333	11.3333
2021	9	5	1	30	29.9	trial4	11	30	0.5	11.5
2021	9	5	1	40	28.9	trial4	11	40	0.666667	11.6667
2021	9	5	1	50	27.9	trial4	11	50	0.833333	11.8333
2021	9	5	2	0	26.9	trial4	12	0	0	12
2021	9	5	2	10	26.5	trial4	12	10	0.166667	12.1667
2021	9	5	2	20	26	trial4	12	20	0.333333	12.3333
2021	9	5	2	30	25.6	trial4	12	30	0.5	12.5
2021	9	5	2	40	25.2	trial4	12	40	0.666667	12.6667
2021	9	5	2	50	24.7	trial4	12	50	0.833333	12.8333
2021	9	5	3	0	24.3	trial4	13	0	0	13
2021	9	5	3	10	23.9	trial4	13	10	0.166667	13.1667
2021	9	5	3	20	23.6	trial4	13	20	0.333333	13.3333
2021	9	5	3	30	23.2	trial4	13	30	0.5	13.5
2021	9	5	3	40	22.8	trial4	13	40	0.666667	13.6667
2021	9	5	3	50	22.4	trial4	13	50	0.833333	13.8333
2021	9	5	4	0	22.1	trial4	14	0	0	14
2021	9	5	4	10	21.8	trial4	14	10	0.166667	14.1667
2021	9	5	4	20	21.6	trial4	14	20	0.333333	14.3333
2021	9	5	4	30	21.4	trial4	14	30	0.5	14.5
2021	9	5	4	40	21.2	trial4	14	40	0.666667	14.6667
2021	9	5	4	50	21	trial4	14	50	0.833333	14.8333
2021	9	5	5	0	20.7	trial4	15	0	0	15
2021	9	5	5	10	20.6	trial4	15	10	0.166667	15.1667
2021	9	5	5	20	20.4	trial4	15	20	0.333333	15.3333
2021	9	5	5	30	20.3	trial4	15	30	0.5	15.5
2021	9	5	5	40	20.1	trial4	15	40	0.666667	15.6667
2021	9	5	5	50	20	trial4	15	50	0.833333	15.8333
2021	9	5	6	0	19.8	trial4	16	0	0	16
2021	9	5	6	10	19.7	trial4	16	10	0.166667	16.1667
2021	9	5	6	20	19.6	trial4	16	20	0.333333	16.3333
2021	9	5	6	30	19.5	trial4	16	30	0.5	16.5
2021	9	5	6	40	19.3	trial4	16	40	0.666667	16.6667
2021	9	5	6	50	19.2	trial4	16	50	0.833333	16.8333
2021	9	5	7	0	19.1	trial4	17	0	0	17
2021	9	5	7	10	19	trial4	17	10	0.166667	17.1667
2021	9	5	7	20	18.9	trial4	17	20	0.333333	17.3333
2021	9	5	7	30	18.9	trial4	17	30	0.5	17.5
2021	9	5	7	40	18.8	trial4	17	40	0.666667	17.6667
2021	9	5	7	50	18.7	trial4	17	50	0.833333	17.8333
2021	9	5	8	0	18.7	trial4	18	0	0	18
2021	9	5	8	10	18.6	trial4	18	10	0.166667	18.1667
2021	9	5	8	20	18.5	trial4	18	20	0.333333	18.3333
2021	9	5	8	30	18.4	trial4	18	30	0.5	18.5
2021	9	5	8	40	18.4	trial4	18	40	0.666667	18.6667
2021	9	5	8	50	18.3	trial4	18	50	0.833333	18.8333
2021	9	5	9	0	18.2	trial4	19	0	0	19
2021	9	5	9	10	18.1	trial4	19	10	0.166667	19.1667
2021	9	5	9	20	18	trial4	19	20	0.333333	19.3333
2021	9	5	9	30	17.9	trial4	19	30	0.5	19.5
2021	9	5	9	40	17.8	trial4	19	40	0.666667	19.6667
2021	9	5	9	50	17.7	trial4	19	50	0.833333	19.8333
2021	9	5	10	0	17.6	trial4	20	0	0	20
2021	9	5	10	10	17.5	trial4	20	10	0.166667	20.1667
2021	9	5	10	20	17.4	trial4	20	20	0.333333	20.3333
2021	9	5	10	30	17.3	trial4	20	30	0.5	20.5
2021	9	5	10	40	17.1	trial4	20	40	0.666667	20.6667
2021	9	5	10	50	17	trial4	20	50	0.833333	20.8333
2021	9	5	11	0	16.9	trial4	21	0	0	21
2021	9	5	11	10	16.8	trial4	21	10	0.166667	21.1667
2021	9	5	11	20	16.6	trial4	21	20	0.333333	21.3333
2021	9	5	11	30	16.5	trial4	21	30	0.5	21.5
2021	9	5	11	40	16.4	trial4	21	40	0.666667	21.6667
2021	9	5	11	50	16.3	trial4	21	50	0.833333	21.8333
2021	9	5	12	0	16.1	trial4	22	0	0	22
2021	9	5	12	10	16	trial4	22	10	0.166667	22.1667
2021	9	5	12	20	15.9	trial4	22	20	0.333333	22.3333
2021	9	5	12	30	15.8	trial4	22	30	0.5	22.5
2021	9	5	12	40	15.7	trial4	22	40	0.666667	22.6667
2021	9	5	12	50	15.6	trial4	22	50	0.833333	22.8333
2021	9	5	13	0	15.5	trial4	23	0	0	23
2021	9	5	13	10	15.8	trial4	23	10	0.166667	23.1667
2021	9	5	13	20	16.1	trial4	23	20	0.333333	23.3333
2021	9	5	13	30	16.5	trial4	23	30	0.5	23.5
2021	9	5	13	40	16.8	trial4	23	40	0.666667	23.6667
2021	9	5	13	50	17.1	trial4	23	50	0.833333	23.8333
2021	9	5	14	0	17.4	trial4	0	0	0	0
2021	9	5	14	10	17.9	trial4	0	10	0.166667	0.166667
2021	9	5	14	20	18.4	trial4	0	20	0.333333	0.333333
2021	9	5	14	30	18.9	trial4	0	30	0.5	0.5
2021	9	5	14	40	19.4	trial4	0	40	0.666667	0.666667
2021	9	5	14	50	19.9	trial4	0	50	0.833333	0.833333
2021	9	5	15	0	20.4	trial4	1	0	0	1
2021	9	5	15	10	21	trial4	1	10	0.166667	1.16667
2021	9	5	15	20	21.6	trial4	1	20	0.333333	1.33333
2021	9	5	15	30	22.2	trial4	1	30	0.5	1.5
2021	9	5	15	40	22.8	trial4	1	40	0.666667	1.66667
2021	9	5	15	50	23.4	trial4	1	50	0.833333	1.83333
2021	9	5	16	0	24	trial4	2	0	0	2
2021	9	5	16	10	24.8	trial4	2	10	0.166667	2.16667
2021	9	5	16	20	25.7	trial4	2	20	0.333333	2.33333
2021	9	5	16	30	26.5	trial4	2	30	0.5	2.5
2021	9	5	16	40	27.3	trial4	2	40	0.666667	2.66667
2021	9	5	16	50	28.2	trial4	2	50	0.833333	2.83333
2021	9	5	17	0	29	trial4	3	0	0	3
2021	9	5	17	10	29.8	trial4	3	10	0.166667	3.16667
2021	9	5	17	20	30.6	trial4	3	20	0.333333	3.33333
2021	9	5	17	30	31.4	trial4	3	30	0.5	3.5
2021	9	5	17	40	32.1	trial4	3	40	0.666667	3.66667
2021	9	5	17	50	32.9	trial4	3	50	0.833333	3.83333
2021	9	5	18	0	33.7	trial4	4	0	0	4
2021	9	5	18	10	34.3	trial4	4	10	0.166667	4.16667
2021	9	5	18	20	34.9	trial4	4	20	0.333333	4.33333
2021	9	5	18	30	35.4	trial4	4	30	0.5	4.5
2021	9	5	18	40	36	trial4	4	40	0.666667	4.66667
2021	9	5	18	50	36.6	trial4	4	50	0.833333	4.83333
2021	9	5	19	0	37.2	trial4	5	0	0	5
2021	9	5	19	10	37.5	trial4	5	10	0.166667	5.16667
2021	9	5	19	20	37.8	trial4	5	20	0.333333	5.33333
2021	9	5	19	30	38	trial4	5	30	0.5	5.5
2021	9	5	19	40	38.3	trial4	5	40	0.666667	5.66667
2021	9	5	19	50	38.6	trial4	5	50	0.833333	5.83333
2021	9	5	20	0	38.9	trial4	6	0	0	6
2021	9	5	20	10	39	trial4	6	10	0.166667	6.16667
2021	9	5	20	20	39.2	trial4	6	20	0.333333	6.33333
2021	9	5	20	30	39.3	trial4	6	30	0.5	6.5
2021	9	5	20	40	39.4	trial4	6	40	0.666667	6.66667
2021	9	5	20	50	39.6	trial4	6	50	0.833333	6.83333
2021	9	5	21	0	39.7	trial4	7	0	0	7
2021	9	5	21	10	39.7	trial4	7	10	0.166667	7.16667
2021	9	5	21	20	39.7	trial4	7	20	0.333333	7.33333
2021	9	5	21	30	39.7	trial4	7	30	0.5	7.5
2021	9	5	21	40	39.8	trial4	7	40	0.666667	7.66667
2021	9	5	21	50	39.8	trial4	7	50	0.833333	7.83333
2021	9	5	22	0	39.8	trial4	8	0	0	8
2021	9	5	22	10	39.7	trial4	8	10	0.166667	8.16667
2021	9	5	22	20	39.5	trial4	8	20	0.333333	8.33333
2021	9	5	22	30	39.4	trial4	8	30	0.5	8.5
2021	9	5	22	40	39.3	trial4	8	40	0.666667	8.66667
[truncated: 675 more rows]
