# Supplementary material for: Multiple light signaling pathways control solar tracking in sunflowers
Source: PLoS Biol. 2023 Oct 31;21(10):e3002344. doi: 10.1371/journal.pbio.3002344 (PMC10617704; doi:10.1371/journal.pbio.3002344)
Supplement: S17 Data — Z-score-normalized expression data for genes with mean values plotted in Figs 3D, 3G, 3H, 3K, 3L, S6C, S6D and S7A. The raw and counts per million normalized counts for these transcripts may be accessed at NCBI GEO, accession # GSE229654. (XLSX) [file pbio.3002344.s029.xlsx]

## Sheet: read.me
S17_Data	Expression data for genes with mean expression values plotted in figures 3D, 3G, 3H, 3K, 3L, S6C, S6D and S7A
Z-score-normalized expression data for genes with mean expression values plotted in the indicated figures.
Raw and normalized (counts per million) data for these genes in the phototropism and heliotropism experiments may be downloaded from NCBI GEO, accession # GSE229654
https://www.ncbi.nlm.nih.gov/geo/query/acc.cgi?acc=GSE229654

## Sheet: Fig3D
Ha412	ZT	side	zscore
Ha412HOChr01g0003771	3	Dark	1.57227
Ha412HOChr01g0005291	3	Dark	2.21884
Ha412HOChr01g0006261	3	Dark	0.396644
Ha412HOChr01g0011771	3	Dark	-0.658171
Ha412HOChr01g0014111	3	Dark	0.499105
Ha412HOChr01g0014381	3	Dark	-0.048601
Ha412HOChr01g0018411	3	Dark	-0.242074
Ha412HOChr01g0020951	3	Dark	0.16116
Ha412HOChr01g0022091	3	Dark	0.827216
Ha412HOChr01g0022611	3	Dark	0.285395
Ha412HOChr01g0024261	3	Dark	0.121429
Ha412HOChr01g0025301	3	Dark	0.285286
Ha412HOChr01g0028181	3	Dark	-0.703899
Ha412HOChr01g0029001	3	Dark	-0.0797334
Ha412HOChr01g0029081	3	Dark	0.304845
Ha412HOChr01g0033631	3	Dark	-0.0460024
Ha412HOChr01g0037021	3	Dark	0.763213
Ha412HOChr01g0038691	3	Dark	0.210305
Ha412HOChr01g0039051	3	Dark	0.113245
Ha412HOChr01g0044861	3	Dark	0.296697
Ha412HOChr01g0047011	3	Dark	0.0376628
Ha412HOChr02g0049611	3	Dark	-0.799543
Ha412HOChr02g0056941	3	Dark	0.298756
Ha412HOChr02g0063441	3	Dark	0.0195937
Ha412HOChr02g0065171	3	Dark	0.501563
Ha412HOChr02g0069891	3	Dark	1.01084
Ha412HOChr02g0073081	3	Dark	1.33443
Ha412HOChr02g0074611	3	Dark	0.0405299
Ha412HOChr02g0075081	3	Dark	-0.297622
Ha412HOChr02g0077971	3	Dark	-0.4323
Ha412HOChr02g0080371	3	Dark	0.473049
Ha412HOChr02g0082051	3	Dark	1.3883
Ha412HOChr02g0083141	3	Dark	0.120346
Ha412HOChr02g0084271	3	Dark	-0.98018
Ha412HOChr02g0084501	3	Dark	0.517825
Ha412HOChr02g0086381	3	Dark	-0.253499
Ha412HOChr02g0090731	3	Dark	1.20702
Ha412HOChr02g0090791	3	Dark	-0.527384
Ha412HOChr02g0091761	3	Dark	1.79476
Ha412HOChr03g0092021	3	Dark	1.27319
Ha412HOChr03g0092141	3	Dark	0.24569
Ha412HOChr03g0093531	3	Dark	-0.000739026
Ha412HOChr03g0100161	3	Dark	0.0873227
Ha412HOChr03g0101561	3	Dark	-0.342333
Ha412HOChr03g0103891	3	Dark	1.02851
Ha412HOChr03g0104231	3	Dark	-0.433714
Ha412HOChr03g0106001	3	Dark	0.54704
Ha412HOChr03g0107791	3	Dark	1.0537
Ha412HOChr03g0107991	3	Dark	0.715229
Ha412HOChr03g0108641	3	Dark	1.00196
Ha412HOChr03g0110131	3	Dark	1.97795
Ha412HOChr03g0111441	3	Dark	0.0745353
Ha412HOChr03g0111491	3	Dark	1.2299
Ha412HOChr03g0115501	3	Dark	-0.278641
Ha412HOChr03g0115741	3	Dark	0.457111
Ha412HOChr03g0117941	3	Dark	0.520797
Ha412HOChr03g0118361	3	Dark	0.0562647
Ha412HOChr03g0119241	3	Dark	1.62495
Ha412HOChr03g0119471	3	Dark	0.22435
Ha412HOChr03g0119851	3	Dark	-1.46632
Ha412HOChr03g0122501	3	Dark	0.524818
Ha412HOChr03g0123421	3	Dark	-0.0190731
Ha412HOChr03g0123461	3	Dark	0.353677
Ha412HOChr03g0124851	3	Dark	0.163911
Ha412HOChr03g0125011	3	Dark	1.41556
Ha412HOChr03g0126681	3	Dark	1.4332
Ha412HOChr03g0126801	3	Dark	0.568926
Ha412HOChr03g0127361	3	Dark	0.19105
Ha412HOChr03g0129391	3	Dark	0.550244
Ha412HOChr03g0132531	3	Dark	-0.0528731
Ha412HOChr03g0134531	3	Dark	-0.18144
Ha412HOChr03g0137471	3	Dark	-0.287446
Ha412HOChr03g0137911	3	Dark	-0.0662254
Ha412HOChr03g0139421	3	Dark	0.518965
Ha412HOChr03g0139741	3	Dark	0.287298
Ha412HOChr03g0140211	3	Dark	0.0886112
Ha412HOChr03g0140251	3	Dark	-0.0146237
Ha412HOChr03g0141281	3	Dark	0.0867733
Ha412HOChr03g0141941	3	Dark	0.505981
Ha412HOChr03g0143051	3	Dark	-0.00357591
Ha412HOChr03g0143291	3	Dark	0.0217234
Ha412HOChr04g0145221	3	Dark	-0.134276
Ha412HOChr04g0145501	3	Dark	0.0166899
Ha412HOChr04g0146401	3	Dark	-0.223862
Ha412HOChr04g0148201	3	Dark	-0.06146
Ha412HOChr04g0149301	3	Dark	0.219023
Ha412HOChr04g0154651	3	Dark	0.828327
Ha412HOChr04g0154681	3	Dark	1.38393
Ha412HOChr04g0155221	3	Dark	0.0259688
Ha412HOChr04g0155451	3	Dark	0.0667158
Ha412HOChr04g0160171	3	Dark	0.606856
Ha412HOChr04g0160181	3	Dark	0.982824
Ha412HOChr04g0162051	3	Dark	0.486444
Ha412HOChr04g0163491	3	Dark	-0.512882
Ha412HOChr04g0164501	3	Dark	-0.297938
Ha412HOChr04g0170451	3	Dark	0.286006
Ha412HOChr04g0171331	3	Dark	2.01696
Ha412HOChr04g0171411	3	Dark	0.127967
Ha412HOChr04g0173621	3	Dark	1.95748
Ha412HOChr04g0176481	3	Dark	0.608304
Ha412HOChr04g0176691	3	Dark	0.299918
Ha412HOChr04g0178171	3	Dark	-0.19048
Ha412HOChr04g0179051	3	Dark	0.726776
Ha412HOChr04g0180191	3	Dark	0.0753256
Ha412HOChr04g0180981	3	Dark	-1.03536
Ha412HOChr04g0181891	3	Dark	0.440015
Ha412HOChr04g0183911	3	Dark	-0.3708
Ha412HOChr04g0183951	3	Dark	0.0233042
Ha412HOChr04g0184721	3	Dark	-0.307392
Ha412HOChr04g0185541	3	Dark	0.492871
Ha412HOChr04g0186581	3	Dark	1.11893
Ha412HOChr04g0188621	3	Dark	1.64207
Ha412HOChr04g0189531	3	Dark	-0.202326
Ha412HOChr04g0189731	3	Dark	0.811848
Ha412HOChr04g0190021	3	Dark	0.845535
Ha412HOChr04g0190771	3	Dark	0.472429
Ha412HOChr04g0191001	3	Dark	-0.711005
Ha412HOChr04g0191011	3	Dark	1.00884
Ha412HOChr04g0194191	3	Dark	-0.311226
Ha412HOChr04g0195851	3	Dark	-0.27534
Ha412HOChr04g0195941	3	Dark	0.145078
Ha412HOChr04g0196561	3	Dark	0.108703
Ha412HOChr04g0199611	3	Dark	-0.0231216
Ha412HOChr04g0200011	3	Dark	0.553359
Ha412HOChr05g0200771	3	Dark	1.3744
Ha412HOChr05g0203251	3	Dark	0.246994
Ha412HOChr05g0204731	3	Dark	-0.0202805
Ha412HOChr05g0205281	3	Dark	0.432293
Ha412HOChr05g0206141	3	Dark	0.626446
Ha412HOChr05g0208351	3	Dark	-0.236054
Ha412HOChr05g0212571	3	Dark	1.07522
Ha412HOChr05g0213001	3	Dark	0.20629
Ha412HOChr05g0215991	3	Dark	-0.304554
Ha412HOChr05g0216091	3	Dark	-0.103601
Ha412HOChr05g0217921	3	Dark	0.56855
Ha412HOChr05g0219131	3	Dark	0.116955
Ha412HOChr05g0221631	3	Dark	-0.279634
Ha412HOChr05g0222361	3	Dark	1.4512
Ha412HOChr05g0226881	3	Dark	0.074336
Ha412HOChr05g0229601	3	Dark	0.713375
Ha412HOChr05g0231701	3	Dark	0.738749
Ha412HOChr05g0233191	3	Dark	-0.0283982
Ha412HOChr05g0233241	3	Dark	-0.126641
Ha412HOChr05g0235381	3	Dark	0.519264
Ha412HOChr05g0236421	3	Dark	-0.14106
Ha412HOChr05g0237751	3	Dark	0.491133
Ha412HOChr05g0237911	3	Dark	-0.230375
Ha412HOChr05g0239991	3	Dark	2.5074
Ha412HOChr05g0240251	3	Dark	0.257424
Ha412HOChr05g0241371	3	Dark	0.567507
Ha412HOChr05g0243301	3	Dark	0.36616
Ha412HOChr06g0245151	3	Dark	0.642564
Ha412HOChr06g0245281	3	Dark	-0.0267331
Ha412HOChr06g0245451	3	Dark	0.0543321
Ha412HOChr06g0245481	3	Dark	0.0551485
Ha412HOChr06g0247011	3	Dark	0.0181795
Ha412HOChr06g0247441	3	Dark	-0.329225
Ha412HOChr06g0248841	3	Dark	-0.294016
Ha412HOChr06g0249031	3	Dark	1.03371
Ha412HOChr06g0249841	3	Dark	0.61425
Ha412HOChr06g0251311	3	Dark	0.199831
Ha412HOChr06g0253651	3	Dark	-0.316829
Ha412HOChr06g0253921	3	Dark	1.15229
Ha412HOChr06g0254241	3	Dark	-0.102699
Ha412HOChr06g0254841	3	Dark	0.867177
Ha412HOChr06g0255491	3	Dark	1.15363
Ha412HOChr06g0256161	3	Dark	0.136231
Ha412HOChr06g0257101	3	Dark	-0.142974
Ha412HOChr06g0257961	3	Dark	0.919554
Ha412HOChr06g0260261	3	Dark	0.427111
Ha412HOChr06g0261791	3	Dark	-0.0296283
Ha412HOChr06g0261981	3	Dark	0.676516
Ha412HOChr06g0263011	3	Dark	0.245382
Ha412HOChr06g0263901	3	Dark	0.228826
Ha412HOChr06g0263991	3	Dark	0.0541518
Ha412HOChr06g0265781	3	Dark	-0.362191
Ha412HOChr06g0266751	3	Dark	0.348157
Ha412HOChr06g0268521	3	Dark	0.691352
Ha412HOChr06g0269351	3	Dark	-0.248219
Ha412HOChr06g0269661	3	Dark	0.191917
Ha412HOChr06g0271291	3	Dark	-0.893944
Ha412HOChr06g0273251	3	Dark	0.422989
Ha412HOChr06g0273641	3	Dark	0.227248
Ha412HOChr06g0274141	3	Dark	0.0407597
Ha412HOChr06g0276411	3	Dark	-0.441249
Ha412HOChr06g0276891	3	Dark	1.26467
Ha412HOChr06g0279281	3	Dark	0.922637
Ha412HOChr06g0279591	3	Dark	0.527548
Ha412HOChr06g0279961	3	Dark	-0.0921078
Ha412HOChr06g0280511	3	Dark	0.48947
Ha412HOChr06g0282021	3	Dark	0.805771
Ha412HOChr06g0282261	3	Dark	0.571784
Ha412HOChr06g0282471	3	Dark	0.190992
Ha412HOChr06g0282901	3	Dark	0.507206
Ha412HOChr06g0286021	3	Dark	-0.412461
Ha412HOChr07g0286901	3	Dark	-0.076734
Ha412HOChr07g0292411	3	Dark	-0.521344
Ha412HOChr07g0292511	3	Dark	1.47051
Ha412HOChr07g0292941	3	Dark	-0.0236907
Ha412HOChr07g0293081	3	Dark	-0.246262
Ha412HOChr07g0294861	3	Dark	0.142292
Ha412HOChr07g0295831	3	Dark	1.08392
Ha412HOChr07g0296231	3	Dark	1.69818
Ha412HOChr07g0296931	3	Dark	0.00267897
Ha412HOChr07g0299441	3	Dark	1.34459
Ha412HOChr07g0299811	3	Dark	-0.0262859
Ha412HOChr07g0303351	3	Dark	-0.427654
Ha412HOChr07g0305471	3	Dark	0.000248
Ha412HOChr07g0308921	3	Dark	0.21199
Ha412HOChr07g0308951	3	Dark	0.797553
Ha412HOChr07g0309341	3	Dark	0.197542
Ha412HOChr07g0311771	3	Dark	-0.103124
Ha412HOChr07g0312521	3	Dark	0.402447
Ha412HOChr07g0312821	3	Dark	0.885803
Ha412HOChr07g0313401	3	Dark	-1.02352
Ha412HOChr07g0314671	3	Dark	0.104614
Ha412HOChr07g0314961	3	Dark	-0.0305539
Ha412HOChr07g0315621	3	Dark	-0.302858
Ha412HOChr07g0315781	3	Dark	0.147394
Ha412HOChr07g0316071	3	Dark	-0.171326
Ha412HOChr07g0316771	3	Dark	0.460972
Ha412HOChr07g0317531	3	Dark	1.44037
Ha412HOChr07g0318081	3	Dark	0.439257
Ha412HOChr07g0318681	3	Dark	-0.490744
Ha412HOChr07g0320131	3	Dark	0.0951681
Ha412HOChr07g0320511	3	Dark	0.842867
Ha412HOChr07g0321961	3	Dark	0.238725
Ha412HOChr07g0322891	3	Dark	0.325283
Ha412HOChr07g0325931	3	Dark	-0.314536
Ha412HOChr08g0328601	3	Dark	0.517027
Ha412HOChr08g0328671	3	Dark	0.325677
Ha412HOChr08g0332451	3	Dark	-0.368157
Ha412HOChr08g0335601	3	Dark	0.215163
Ha412HOChr08g0337421	3	Dark	0.735537
Ha412HOChr08g0337821	3	Dark	1.45952
Ha412HOChr08g0339131	3	Dark	1.46169
Ha412HOChr08g0340311	3	Dark	1.18508
Ha412HOChr08g0342531	3	Dark	0.0373968
Ha412HOChr08g0343491	3	Dark	0.64141
Ha412HOChr08g0344061	3	Dark	-0.0585187
Ha412HOChr08g0345241	3	Dark	-0.246367
Ha412HOChr08g0346181	3	Dark	-1.02556
Ha412HOChr08g0349721	3	Dark	0.137301
Ha412HOChr08g0350601	3	Dark	0.878996
Ha412HOChr08g0351841	3	Dark	0.255245
Ha412HOChr08g0352021	3	Dark	-0.611298
Ha412HOChr08g0354601	3	Dark	-0.176801
Ha412HOChr08g0355081	3	Dark	1.04132
Ha412HOChr08g0357281	3	Dark	-0.855822
Ha412HOChr08g0357501	3	Dark	0.0075903
Ha412HOChr08g0357571	3	Dark	-0.860708
Ha412HOChr08g0357721	3	Dark	0.0394997
Ha412HOChr08g0361281	3	Dark	0.047823
Ha412HOChr08g0363581	3	Dark	0.235251
Ha412HOChr08g0363621	3	Dark	0.545544
Ha412HOChr08g0364111	3	Dark	-0.201044
Ha412HOChr08g0365401	3	Dark	0.131231
Ha412HOChr08g0367001	3	Dark	-0.0441793
Ha412HOChr08g0368481	3	Dark	0.961367
Ha412HOChr08g0370721	3	Dark	-0.526375
Ha412HOChr09g0372871	3	Dark	1.10015
Ha412HOChr09g0375161	3	Dark	0.658114
Ha412HOChr09g0377381	3	Dark	0.094742
Ha412HOChr09g0382941	3	Dark	0.981426
Ha412HOChr09g0383511	3	Dark	-0.215597
Ha412HOChr09g0385231	3	Dark	-0.185517
Ha412HOChr09g0390891	3	Dark	0.165131
Ha412HOChr09g0394071	3	Dark	0.358386
Ha412HOChr09g0395721	3	Dark	0.13134
Ha412HOChr09g0395801	3	Dark	-0.311139
Ha412HOChr09g0396571	3	Dark	0.0713691
Ha412HOChr09g0396861	3	Dark	-0.0272252
Ha412HOChr09g0400171	3	Dark	-0.290009
Ha412HOChr09g0401621	3	Dark	-0.601087
Ha412HOChr09g0403371	3	Dark	0.377304
Ha412HOChr09g0403521	3	Dark	0.111665
Ha412HOChr09g0404391	3	Dark	-0.880261
Ha412HOChr09g0405481	3	Dark	-0.354869
Ha412HOChr09g0405751	3	Dark	0.0442285
Ha412HOChr09g0406011	3	Dark	0.934038
Ha412HOChr09g0406041	3	Dark	-0.0267048
Ha412HOChr09g0406511	3	Dark	-0.231136
Ha412HOChr09g0410341	3	Dark	-0.72549
Ha412HOChr09g0413821	3	Dark	0.446152
Ha412HOChr09g0415441	3	Dark	1.2823
Ha412HOChr09g0415481	3	Dark	0.532216
Ha412HOChr09g0419471	3	Dark	0.0448401
Ha412HOChr09g0420491	3	Dark	0.757557
Ha412HOChr09g0421291	3	Dark	0.970073
Ha412HOChr09g0422841	3	Dark	0.362716
Ha412HOChr09g0423921	3	Dark	0.165765
Ha412HOChr09g0423931	3	Dark	0.242167
Ha412HOChr09g0424131	3	Dark	-1.25712
Ha412HOChr09g0425041	3	Dark	0.891395
Ha412HOChr09g0425481	3	Dark	0.00896227
Ha412HOChr09g0427531	3	Dark	0.512083
Ha412HOChr09g0429431	3	Dark	0.680106
Ha412HOChr10g0430791	3	Dark	-0.503867
Ha412HOChr10g0431921	3	Dark	1.53955
Ha412HOChr10g0432121	3	Dark	0.34227
Ha412HOChr10g0435371	3	Dark	0.402433
Ha412HOChr10g0435721	3	Dark	-0.300066
Ha412HOChr10g0436261	3	Dark	-0.121534
Ha412HOChr10g0438511	3	Dark	0.242331
Ha412HOChr10g0440761	3	Dark	-1.0755
Ha412HOChr10g0441711	3	Dark	0.259376
Ha412HOChr10g0444991	3	Dark	1.53782
Ha412HOChr10g0446191	3	Dark	0.207697
Ha412HOChr10g0449041	3	Dark	0.203794
Ha412HOChr10g0451591	3	Dark	0.901087
Ha412HOChr10g0452581	3	Dark	0.219857
Ha412HOChr10g0453701	3	Dark	0.0834174
Ha412HOChr10g0454581	3	Dark	0.137139
Ha412HOChr10g0455191	3	Dark	-0.0143406
Ha412HOChr10g0457001	3	Dark	-0.173963
Ha412HOChr10g0459401	3	Dark	-0.345545
Ha412HOChr10g0464221	3	Dark	-0.836562
Ha412HOChr10g0466741	3	Dark	-0.165002
Ha412HOChr10g0470891	3	Dark	0.374889
Ha412HOChr10g0471881	3	Dark	-0.0117816
Ha412HOChr10g0473741	3	Dark	-0.648467
Ha412HOChr11g0478731	3	Dark	1.61644
Ha412HOChr11g0479371	3	Dark	1.15695
Ha412HOChr11g0479601	3	Dark	0.468078
Ha412HOChr11g0479881	3	Dark	0.118326
Ha412HOChr11g0479901	3	Dark	-0.0486535
Ha412HOChr11g0481701	3	Dark	0.766002
Ha412HOChr11g0481811	3	Dark	0.491316
Ha412HOChr11g0483071	3	Dark	0.0985889
Ha412HOChr11g0483081	3	Dark	0.593158
Ha412HOChr11g0483971	3	Dark	-0.499496
Ha412HOChr11g0485831	3	Dark	1.19545
Ha412HOChr11g0486561	3	Dark	0.405858
Ha412HOChr11g0489851	3	Dark	0.410049
Ha412HOChr11g0489921	3	Dark	1.36944
Ha412HOChr11g0491791	3	Dark	-0.34306
Ha412HOChr11g0495181	3	Dark	1.02076
Ha412HOChr11g0496381	3	Dark	0.613282
Ha412HOChr11g0496681	3	Dark	-0.817345
Ha412HOChr11g0497391	3	Dark	-0.634844
Ha412HOChr11g0498761	3	Dark	1.35886
Ha412HOChr11g0500771	3	Dark	1.75076
Ha412HOChr11g0504831	3	Dark	0.10285
Ha412HOChr11g0505231	3	Dark	-0.00499938
Ha412HOChr11g0506931	3	Dark	0.246752
Ha412HOChr11g0508541	3	Dark	-0.0414671
Ha412HOChr11g0510361	3	Dark	-0.00671746
Ha412HOChr11g0511931	3	Dark	0.0361545
Ha412HOChr11g0512511	3	Dark	0.29955
Ha412HOChr11g0515671	3	Dark	0.241955
Ha412HOChr11g0516431	3	Dark	1.25234
Ha412HOChr11g0517871	3	Dark	-0.160362
Ha412HOChr11g0520961	3	Dark	-0.66024
Ha412HOChr11g0522401	3	Dark	1.16806
Ha412HOChr11g0522911	3	Dark	0.662776
Ha412HOChr11g0523881	3	Dark	0.0382045
Ha412HOChr11g0528071	3	Dark	-1.24895
Ha412HOChr11g0533061	3	Dark	-0.178137
Ha412HOChr11g0533251	3	Dark	-0.0233203
Ha412HOChr12g0538431	3	Dark	0.607645
Ha412HOChr12g0542941	3	Dark	-0.0380272
Ha412HOChr12g0543371	3	Dark	0.339356
Ha412HOChr12g0555901	3	Dark	-0.137267
Ha412HOChr12g0558041	3	Dark	-1.31595
Ha412HOChr12g0559151	3	Dark	1.06091
Ha412HOChr12g0560591	3	Dark	0.137197
Ha412HOChr12g0562371	3	Dark	0.883433
Ha412HOChr12g0564041	3	Dark	-0.834991
Ha412HOChr12g0564601	3	Dark	1.29536
Ha412HOChr12g0565881	3	Dark	-0.0904141
Ha412HOChr12g0569701	3	Dark	1.32236
Ha412HOChr12g0570511	3	Dark	0.390369
Ha412HOChr12g0575741	3	Dark	-0.635021
Ha412HOChr12g0575961	3	Dark	2.32435
Ha412HOChr12g0577511	3	Dark	0.513338
Ha412HOChr12g0577821	3	Dark	1.49333
Ha412HOChr12g0578421	3	Dark	0.915065
Ha412HOChr13g0582581	3	Dark	1.74136
Ha412HOChr13g0583191	3	Dark	0.0688852
Ha412HOChr13g0588651	3	Dark	0.724714
Ha412HOChr13g0590561	3	Dark	-0.0491922
Ha412HOChr13g0592051	3	Dark	-0.741632
Ha412HOChr13g0592221	3	Dark	0.249775
Ha412HOChr13g0593861	3	Dark	0.663386
Ha412HOChr13g0593881	3	Dark	0.978349
Ha412HOChr13g0595301	3	Dark	-0.117873
Ha412HOChr13g0597791	3	Dark	0.226443
Ha412HOChr13g0599561	3	Dark	2.70099
Ha412HOChr13g0600561	3	Dark	-0.0523962
Ha412HOChr13g0600691	3	Dark	0.141746
Ha412HOChr13g0602401	3	Dark	-0.243485
Ha412HOChr13g0603101	3	Dark	-0.124028
Ha412HOChr13g0605221	3	Dark	-0.020322
Ha412HOChr13g0605841	3	Dark	0.112488
Ha412HOChr13g0608391	3	Dark	0.375904
Ha412HOChr13g0609551	3	Dark	0.126924
Ha412HOChr13g0610891	3	Dark	-0.0962841
Ha412HOChr13g0615601	3	Dark	-0.0948408
Ha412HOChr13g0615941	3	Dark	0.493222
Ha412HOChr13g0619461	3	Dark	-0.687403
Ha412HOChr13g0621411	3	Dark	0.121984
Ha412HOChr13g0623951	3	Dark	0.139769
Ha412HOChr13g0627211	3	Dark	-1.25163
Ha412HOChr13g0630791	3	Dark	0.165042
Ha412HOChr13g0632691	3	Dark	0.161582
Ha412HOChr14g0636611	3	Dark	-0.932618
Ha412HOChr14g0640331	3	Dark	0.0522784
Ha412HOChr14g0640541	3	Dark	-0.0792801
Ha412HOChr14g0640621	3	Dark	-0.255816
Ha412HOChr14g0640631	3	Dark	0.0436219
Ha412HOChr14g0649871	3	Dark	1.85777
Ha412HOChr14g0651011	3	Dark	0.284982
Ha412HOChr14g0653761	3	Dark	0.936621
Ha412HOChr14g0656121	3	Dark	0.211692
Ha412HOChr14g0660081	3	Dark	0.215583
Ha412HOChr14g0660471	3	Dark	0.122122
Ha412HOChr14g0662161	3	Dark	0.26012
Ha412HOChr14g0666851	3	Dark	1.03983
Ha412HOChr14g0668301	3	Dark	0.669655
Ha412HOChr14g0668841	3	Dark	-0.0370002
Ha412HOChr14g0669921	3	Dark	-0.1406
Ha412HOChr14g0669991	3	Dark	-0.100246
Ha412HOChr14g0672211	3	Dark	1.28277
Ha412HOChr14g0673021	3	Dark	1.08888
Ha412HOChr14g0673831	3	Dark	-0.194321
Ha412HOChr14g0673881	3	Dark	-0.0457939
Ha412HOChr14g0674391	3	Dark	-0.519408
Ha412HOChr14g0674911	3	Dark	-0.075147
Ha412HOChr14g0676991	3	Dark	-0.187182
Ha412HOChr14g0678221	3	Dark	0.0263717
Ha412HOChr14g0678871	3	Dark	0.787216
Ha412HOChr14g0678991	3	Dark	0.677814
Ha412HOChr14g0679381	3	Dark	-0.497442
Ha412HOChr14g0685191	3	Dark	-0.0866391
Ha412HOChr14g0685311	3	Dark	0.0394848
Ha412HOChr14g0687601	3	Dark	0.678069
Ha412HOChr14g0688431	3	Dark	1.30547
Ha412HOChr14g0689581	3	Dark	-0.0455108
Ha412HOChr14g0691611	3	Dark	2.04897
Ha412HOChr14g0691861	3	Dark	-0.824617
Ha412HOChr14g0692641	3	Dark	-0.934712
Ha412HOChr15g0693631	3	Dark	0.0761229
Ha412HOChr15g0697111	3	Dark	-0.202856
Ha412HOChr15g0697661	3	Dark	1.06998
Ha412HOChr15g0699311	3	Dark	0.16854
Ha412HOChr15g0699801	3	Dark	-0.111434
Ha412HOChr15g0701061	3	Dark	0.771812
Ha412HOChr15g0703941	3	Dark	0.0146284
Ha412HOChr15g0708271	3	Dark	1.791
Ha412HOChr15g0708681	3	Dark	0.420766
Ha412HOChr15g0709031	3	Dark	-0.120539
Ha412HOChr15g0709951	3	Dark	1.42406
Ha412HOChr15g0712171	3	Dark	0.261267
Ha412HOChr15g0714721	3	Dark	-0.51197
Ha412HOChr15g0717031	3	Dark	-0.60515
Ha412HOChr15g0717941	3	Dark	-0.434947
Ha412HOChr15g0721101	3	Dark	-0.437985
Ha412HOChr15g0725231	3	Dark	0.0919703
Ha412HOChr15g0726001	3	Dark	-0.880059
Ha412HOChr15g0726761	3	Dark	-1.66387
Ha412HOChr15g0729521	3	Dark	0.30326
Ha412HOChr15g0730001	3	Dark	0.0171316
Ha412HOChr15g0731241	3	Dark	-1.01441
Ha412HOChr15g0732551	3	Dark	-0.115245
Ha412HOChr15g0737881	3	Dark	0.161632
Ha412HOChr15g0738911	3	Dark	-0.145244
Ha412HOChr15g0740831	3	Dark	-0.373691
Ha412HOChr15g0742631	3	Dark	0.62825
Ha412HOChr15g0743231	3	Dark	-0.0340941
Ha412HOChr15g0743351	3	Dark	0.143602
Ha412HOChr15g0744561	3	Dark	1.19445
Ha412HOChr15g0744971	3	Dark	1.40003
Ha412HOChr15g0745281	3	Dark	-0.127426
Ha412HOChr15g0745701	3	Dark	0.24279
Ha412HOChr16g0747091	3	Dark	-0.000758677
Ha412HOChr16g0747451	3	Dark	0.757427
Ha412HOChr16g0748461	3	Dark	0.72559
Ha412HOChr16g0748941	3	Dark	0.648884
Ha412HOChr16g0750451	3	Dark	1.2888
Ha412HOChr16g0750711	3	Dark	0.284293
Ha412HOChr16g0752081	3	Dark	0.228395
Ha412HOChr16g0752211	3	Dark	0.435454
Ha412HOChr16g0752821	3	Dark	0.719232
Ha412HOChr16g0753161	3	Dark	0.135283
Ha412HOChr16g0754491	3	Dark	0.129982
Ha412HOChr16g0755461	3	Dark	-0.309685
Ha412HOChr16g0758691	3	Dark	0.00665812
Ha412HOChr16g0761471	3	Dark	-0.925201
Ha412HOChr16g0764641	3	Dark	0.174774
Ha412HOChr16g0764771	3	Dark	-0.503673
Ha412HOChr16g0766921	3	Dark	0.0408
Ha412HOChr16g0769211	3	Dark	0.170401
Ha412HOChr16g0771371	3	Dark	0.439535
Ha412HOChr16g0772351	3	Dark	0.684188
Ha412HOChr16g0773651	3	Dark	-0.173818
Ha412HOChr16g0774041	3	Dark	-0.0595158
Ha412HOChr16g0774851	3	Dark	0.738026
Ha412HOChr16g0775121	3	Dark	0.0607483
Ha412HOChr16g0776631	3	Dark	-0.131298
Ha412HOChr16g0778161	3	Dark	0.819974
Ha412HOChr16g0779101	3	Dark	-0.638418
Ha412HOChr16g0780481	3	Dark	-0.53046
Ha412HOChr16g0782081	3	Dark	0.748591
Ha412HOChr16g0782461	3	Dark	0.210167
Ha412HOChr16g0782881	3	Dark	0.38675
Ha412HOChr16g0784711	3	Dark	0.677829
Ha412HOChr16g0784831	3	Dark	-0.0292766
Ha412HOChr16g0784871	3	Dark	-0.322344
Ha412HOChr16g0786651	3	Dark	0.879689
Ha412HOChr16g0790181	3	Dark	-1.06237
Ha412HOChr16g0801501	3	Dark	1.47336
Ha412HOChr17g0804331	3	Dark	0.353707
Ha412HOChr17g0806231	3	Dark	0.127056
Ha412HOChr17g0806401	3	Dark	0.203209
Ha412HOChr17g0806841	3	Dark	0.247297
Ha412HOChr17g0806881	3	Dark	0.264778
Ha412HOChr17g0807941	3	Dark	0.976389
Ha412HOChr17g0810171	3	Dark	-0.111677
Ha412HOChr17g0811101	3	Dark	0.568213
Ha412HOChr17g0812211	3	Dark	1.01034
Ha412HOChr17g0812901	3	Dark	-0.735175
Ha412HOChr17g0814431	3	Dark	-0.0177861
Ha412HOChr17g0815491	3	Dark	0.483266
Ha412HOChr17g0818651	3	Dark	0.853855
Ha412HOChr17g0819411	3	Dark	0.00170773
Ha412HOChr17g0819811	3	Dark	0.452821
Ha412HOChr17g0820411	3	Dark	0.104659
Ha412HOChr17g0821591	3	Dark	0.0441765
Ha412HOChr17g0821961	3	Dark	-0.135623
Ha412HOChr17g0822451	3	Dark	0.857868
Ha412HOChr17g0822721	3	Dark	0.401569
Ha412HOChr17g0827471	3	Dark	-0.243222
Ha412HOChr17g0835161	3	Dark	-0.66383
Ha412HOChr17g0835601	3	Dark	0.244537
Ha412HOChr17g0843541	3	Dark	0.0377511
Ha412HOChr17g0844061	3	Dark	0.0190549
Ha412HOChr17g0844131	3	Dark	-0.524599
Ha412HOChr17g0844441	3	Dark	0.9833
Ha412HOChr17g0844491	3	Dark	0.642796
Ha412HOChr17g0844581	3	Dark	-0.0727539
Ha412HOChr17g0850461	3	Dark	0.263376
Ha412HOChr17g0852151	3	Dark	0.157228
Ha412HOChr17g0855641	3	Dark	0.226904
Ha412HOChr17g0855941	3	Dark	0.215589
Ha412HOChr17g0856641	3	Dark	-0.163456
Ha412HOChr17g0857711	3	Dark	1.82789
Ha412HOChr17g0857821	3	Dark	-0.117726
Ha412HOChr01g0003771	3	Light	1.47638
Ha412HOChr01g0005291	3	Light	2.10935
Ha412HOChr01g0006261	3	Light	0.226408
Ha412HOChr01g0011771	3	Light	0.0241974
Ha412HOChr01g0014111	3	Light	0.206112
Ha412HOChr01g0014381	3	Light	-0.113088
Ha412HOChr01g0018411	3	Light	-0.473726
Ha412HOChr01g0020951	3	Light	-0.174475
Ha412HOChr01g0022091	3	Light	0.779543
Ha412HOChr01g0022611	3	Light	-0.0104638
Ha412HOChr01g0024261	3	Light	-0.0786712
Ha412HOChr01g0025301	3	Light	-0.328674
Ha412HOChr01g0028181	3	Light	-0.343154
Ha412HOChr01g0029001	3	Light	-0.0580996
Ha412HOChr01g0029081	3	Light	0.707733
Ha412HOChr01g0033631	3	Light	-0.303306
Ha412HOChr01g0037021	3	Light	0.775372
Ha412HOChr01g0038691	3	Light	-0.0733918
Ha412HOChr01g0039051	3	Light	-0.100915
Ha412HOChr01g0044861	3	Light	0.00123308
Ha412HOChr01g0047011	3	Light	-0.122695
Ha412HOChr02g0049611	3	Light	-0.727923
Ha412HOChr02g0056941	3	Light	0.303524
Ha412HOChr02g0063441	3	Light	-0.173435
Ha412HOChr02g0065171	3	Light	0.592767
Ha412HOChr02g0069891	3	Light	1.35827
Ha412HOChr02g0073081	3	Light	1.16671
Ha412HOChr02g0074611	3	Light	-0.193776
Ha412HOChr02g0075081	3	Light	-0.0615626
Ha412HOChr02g0077971	3	Light	0.852477
Ha412HOChr02g0080371	3	Light	1.0447
Ha412HOChr02g0082051	3	Light	1.43653
Ha412HOChr02g0083141	3	Light	-0.112257
Ha412HOChr02g0084271	3	Light	1.05565
Ha412HOChr02g0084501	3	Light	0.59628
Ha412HOChr02g0086381	3	Light	-0.418535
Ha412HOChr02g0090731	3	Light	1.3799
Ha412HOChr02g0090791	3	Light	-0.341648
Ha412HOChr02g0091761	3	Light	1.4383
Ha412HOChr03g0092021	3	Light	1.4307
Ha412HOChr03g0092141	3	Light	0.713637
Ha412HOChr03g0093531	3	Light	-0.336378
Ha412HOChr03g0100161	3	Light	0.240727
Ha412HOChr03g0101561	3	Light	-0.210862
Ha412HOChr03g0103891	3	Light	0.362221
Ha412HOChr03g0104231	3	Light	-0.362296
Ha412HOChr03g0106001	3	Light	0.247386
Ha412HOChr03g0107791	3	Light	0.900784
Ha412HOChr03g0107991	3	Light	1.7839
Ha412HOChr03g0108641	3	Light	0.781828
Ha412HOChr03g0110131	3	Light	1.61362
Ha412HOChr03g0111441	3	Light	0.209036
Ha412HOChr03g0111491	3	Light	1.12089
Ha412HOChr03g0115501	3	Light	-0.0355009
Ha412HOChr03g0115741	3	Light	0.622038
Ha412HOChr03g0117941	3	Light	0.335065
Ha412HOChr03g0118361	3	Light	-0.11901
Ha412HOChr03g0119241	3	Light	1.2111
Ha412HOChr03g0119471	3	Light	0.219085
Ha412HOChr03g0119851	3	Light	-1.35971
Ha412HOChr03g0122501	3	Light	1.16739
Ha412HOChr03g0123421	3	Light	-0.394186
Ha412HOChr03g0123461	3	Light	-0.0238957
Ha412HOChr03g0124851	3	Light	-0.187927
Ha412HOChr03g0125011	3	Light	2.36156
Ha412HOChr03g0126681	3	Light	2.61729
Ha412HOChr03g0126801	3	Light	1.07903
Ha412HOChr03g0127361	3	Light	-0.212805
Ha412HOChr03g0129391	3	Light	1.35271
Ha412HOChr03g0132531	3	Light	0.914161
Ha412HOChr03g0134531	3	Light	-1.04933
Ha412HOChr03g0137471	3	Light	-0.120552
Ha412HOChr03g0137911	3	Light	-0.0800748
Ha412HOChr03g0139421	3	Light	0.167597
Ha412HOChr03g0139741	3	Light	0.0834841
Ha412HOChr03g0140211	3	Light	-0.372165
Ha412HOChr03g0140251	3	Light	-0.0806961
Ha412HOChr03g0141281	3	Light	-0.171462
Ha412HOChr03g0141941	3	Light	1.08977
Ha412HOChr03g0143051	3	Light	-0.235281
Ha412HOChr03g0143291	3	Light	-0.156101
Ha412HOChr04g0145221	3	Light	-0.0857704
Ha412HOChr04g0145501	3	Light	-0.128111
Ha412HOChr04g0146401	3	Light	-0.00179952
Ha412HOChr04g0148201	3	Light	-0.196536
Ha412HOChr04g0149301	3	Light	1.02245
Ha412HOChr04g0154651	3	Light	1.47141
Ha412HOChr04g0154681	3	Light	1.17773
Ha412HOChr04g0155221	3	Light	-0.169193
Ha412HOChr04g0155451	3	Light	-0.277112
Ha412HOChr04g0160171	3	Light	0.78056
Ha412HOChr04g0160181	3	Light	1.33052
Ha412HOChr04g0162051	3	Light	0.512581
Ha412HOChr04g0163491	3	Light	-0.0621002
Ha412HOChr04g0164501	3	Light	0.00527046
Ha412HOChr04g0170451	3	Light	0.0580941
Ha412HOChr04g0171331	3	Light	1.33026
Ha412HOChr04g0171411	3	Light	-0.218081
Ha412HOChr04g0173621	3	Light	3.09546
Ha412HOChr04g0176481	3	Light	0.255027
Ha412HOChr04g0176691	3	Light	0.247503
Ha412HOChr04g0178171	3	Light	-0.160073
Ha412HOChr04g0179051	3	Light	0.688331
Ha412HOChr04g0180191	3	Light	0.201795
Ha412HOChr04g0180981	3	Light	-1.63713
Ha412HOChr04g0181891	3	Light	0.12511
Ha412HOChr04g0183911	3	Light	-0.265755
Ha412HOChr04g0183951	3	Light	-0.289058
Ha412HOChr04g0184721	3	Light	-1.29318
Ha412HOChr04g0185541	3	Light	0.70949
Ha412HOChr04g0186581	3	Light	1.19868
Ha412HOChr04g0188621	3	Light	1.24417
Ha412HOChr04g0189531	3	Light	-0.189294
Ha412HOChr04g0189731	3	Light	1.26918
Ha412HOChr04g0190021	3	Light	0.758226
Ha412HOChr04g0190771	3	Light	-0.0514095
Ha412HOChr04g0191001	3	Light	-0.658879
Ha412HOChr04g0191011	3	Light	1.72541
Ha412HOChr04g0194191	3	Light	-0.741688
Ha412HOChr04g0195851	3	Light	0.0367389
Ha412HOChr04g0195941	3	Light	-0.448269
Ha412HOChr04g0196561	3	Light	0.109589
Ha412HOChr04g0199611	3	Light	-0.156415
Ha412HOChr04g0200011	3	Light	0.770003
Ha412HOChr05g0200771	3	Light	0.97765
Ha412HOChr05g0203251	3	Light	0.0360722
Ha412HOChr05g0204731	3	Light	-0.316962
Ha412HOChr05g0205281	3	Light	0.0305396
Ha412HOChr05g0206141	3	Light	0.606055
Ha412HOChr05g0208351	3	Light	-0.113526
Ha412HOChr05g0212571	3	Light	1.04731
Ha412HOChr05g0213001	3	Light	-0.201297
Ha412HOChr05g0215991	3	Light	0.692895
Ha412HOChr05g0216091	3	Light	-0.271092
Ha412HOChr05g0217921	3	Light	0.559962
Ha412HOChr05g0219131	3	Light	0.146232
Ha412HOChr05g0221631	3	Light	-0.190547
Ha412HOChr05g0222361	3	Light	1.46133
Ha412HOChr05g0226881	3	Light	-0.190787
Ha412HOChr05g0229601	3	Light	0.907847
Ha412HOChr05g0231701	3	Light	1.67845
Ha412HOChr05g0233191	3	Light	-0.216356
Ha412HOChr05g0233241	3	Light	0.272731
Ha412HOChr05g0235381	3	Light	0.458991
Ha412HOChr05g0236421	3	Light	-0.346568
Ha412HOChr05g0237751	3	Light	0.311766
Ha412HOChr05g0237911	3	Light	-0.468813
Ha412HOChr05g0239991	3	Light	2.22654
Ha412HOChr05g0240251	3	Light	-0.133394
Ha412HOChr05g0241371	3	Light	0.181886
Ha412HOChr05g0243301	3	Light	0.0493682
Ha412HOChr06g0245151	3	Light	0.59196
Ha412HOChr06g0245281	3	Light	-0.254465
Ha412HOChr06g0245451	3	Light	-0.21127
Ha412HOChr06g0245481	3	Light	-0.143444
Ha412HOChr06g0247011	3	Light	0.929398
Ha412HOChr06g0247441	3	Light	-0.945017
Ha412HOChr06g0248841	3	Light	0.196104
Ha412HOChr06g0249031	3	Light	0.900648
Ha412HOChr06g0249841	3	Light	0.902982
Ha412HOChr06g0251311	3	Light	0.0575678
Ha412HOChr06g0253651	3	Light	-0.118764
Ha412HOChr06g0253921	3	Light	2.16179
Ha412HOChr06g0254241	3	Light	-0.272998
Ha412HOChr06g0254841	3	Light	-1.09085
Ha412HOChr06g0255491	3	Light	1.08105
Ha412HOChr06g0256161	3	Light	-0.13029
Ha412HOChr06g0257101	3	Light	-0.329407
Ha412HOChr06g0257961	3	Light	1.62228
Ha412HOChr06g0260261	3	Light	1.25338
Ha412HOChr06g0261791	3	Light	0.0126369
Ha412HOChr06g0261981	3	Light	0.812459
Ha412HOChr06g0263011	3	Light	0.372029
Ha412HOChr06g0263901	3	Light	0.164176
Ha412HOChr06g0263991	3	Light	-0.321569
Ha412HOChr06g0265781	3	Light	-0.927356
Ha412HOChr06g0266751	3	Light	0.212663
Ha412HOChr06g0268521	3	Light	1.01115
Ha412HOChr06g0269351	3	Light	-0.209717
Ha412HOChr06g0269661	3	Light	-0.277215
Ha412HOChr06g0271291	3	Light	-0.656324
Ha412HOChr06g0273251	3	Light	0.193012
Ha412HOChr06g0273641	3	Light	0.0576184
Ha412HOChr06g0274141	3	Light	0.0102197
Ha412HOChr06g0276411	3	Light	0.865312
Ha412HOChr06g0276891	3	Light	1.35275
Ha412HOChr06g0279281	3	Light	0.463553
Ha412HOChr06g0279591	3	Light	0.7584
Ha412HOChr06g0279961	3	Light	-0.221642
Ha412HOChr06g0280511	3	Light	-0.0415788
Ha412HOChr06g0282021	3	Light	0.582678
Ha412HOChr06g0282261	3	Light	0.176231
Ha412HOChr06g0282471	3	Light	0.142789
Ha412HOChr06g0282901	3	Light	1.02898
Ha412HOChr06g0286021	3	Light	-0.28314
Ha412HOChr07g0286901	3	Light	-0.0269042
Ha412HOChr07g0292411	3	Light	-0.407585
Ha412HOChr07g0292511	3	Light	1.39548
Ha412HOChr07g0292941	3	Light	-1.40963
Ha412HOChr07g0293081	3	Light	-0.490935
Ha412HOChr07g0294861	3	Light	-0.0744231
Ha412HOChr07g0295831	3	Light	1.09722
Ha412HOChr07g0296231	3	Light	1.99271
Ha412HOChr07g0296931	3	Light	-0.313327
Ha412HOChr07g0299441	3	Light	1.65737
Ha412HOChr07g0299811	3	Light	-0.197594
Ha412HOChr07g0303351	3	Light	0.583451
Ha412HOChr07g0305471	3	Light	-0.259851
Ha412HOChr07g0308921	3	Light	-0.181674
Ha412HOChr07g0308951	3	Light	0.525627
Ha412HOChr07g0309341	3	Light	-1.55567
Ha412HOChr07g0311771	3	Light	-0.270116
Ha412HOChr07g0312521	3	Light	0.945452
Ha412HOChr07g0312821	3	Light	1.55294
Ha412HOChr07g0313401	3	Light	-0.75119
Ha412HOChr07g0314671	3	Light	0.0853934
Ha412HOChr07g0314961	3	Light	-0.181605
Ha412HOChr07g0315621	3	Light	-0.194948
Ha412HOChr07g0315781	3	Light	-0.0349696
Ha412HOChr07g0316071	3	Light	-0.417834
Ha412HOChr07g0316771	3	Light	1.08406
Ha412HOChr07g0317531	3	Light	1.30691
Ha412HOChr07g0318081	3	Light	0.378775
Ha412HOChr07g0318681	3	Light	-0.361732
Ha412HOChr07g0320131	3	Light	-0.266821
Ha412HOChr07g0320511	3	Light	-0.748498
Ha412HOChr07g0321961	3	Light	-0.0627371
Ha412HOChr07g0322891	3	Light	0.967628
Ha412HOChr07g0325931	3	Light	-0.307662
Ha412HOChr08g0328601	3	Light	0.594907
Ha412HOChr08g0328671	3	Light	0.264866
Ha412HOChr08g0332451	3	Light	-0.413854
Ha412HOChr08g0335601	3	Light	0.421241
Ha412HOChr08g0337421	3	Light	0.74772
Ha412HOChr08g0337821	3	Light	1.76773
Ha412HOChr08g0339131	3	Light	1.36099
Ha412HOChr08g0340311	3	Light	1.35696
Ha412HOChr08g0342531	3	Light	-0.212618
Ha412HOChr08g0343491	3	Light	0.656059
Ha412HOChr08g0344061	3	Light	-0.111237
Ha412HOChr08g0345241	3	Light	0.409342
Ha412HOChr08g0346181	3	Light	-1.01616
Ha412HOChr08g0349721	3	Light	-0.221949
Ha412HOChr08g0350601	3	Light	0.583955
Ha412HOChr08g0351841	3	Light	0.0920465
Ha412HOChr08g0352021	3	Light	-0.502686
Ha412HOChr08g0354601	3	Light	-0.377669
Ha412HOChr08g0355081	3	Light	1.84263
Ha412HOChr08g0357281	3	Light	-0.760991
Ha412HOChr08g0357501	3	Light	-0.317867
Ha412HOChr08g0357571	3	Light	-0.791855
Ha412HOChr08g0357721	3	Light	-0.256128
Ha412HOChr08g0361281	3	Light	-0.167039
Ha412HOChr08g0363581	3	Light	0.0125193
Ha412HOChr08g0363621	3	Light	0.682729
Ha412HOChr08g0364111	3	Light	0.813419
Ha412HOChr08g0365401	3	Light	-0.246446
Ha412HOChr08g0367001	3	Light	-0.351208
Ha412HOChr08g0368481	3	Light	0.396301
Ha412HOChr08g0370721	3	Light	-0.528619
Ha412HOChr09g0372871	3	Light	1.05397
Ha412HOChr09g0375161	3	Light	1.16468
Ha412HOChr09g0377381	3	Light	0.13908
Ha412HOChr09g0382941	3	Light	1.53454
Ha412HOChr09g0383511	3	Light	-0.0167395
Ha412HOChr09g0385231	3	Light	-0.35335
Ha412HOChr09g0390891	3	Light	-0.347008
Ha412HOChr09g0394071	3	Light	0.057972
Ha412HOChr09g0395721	3	Light	-0.29815
Ha412HOChr09g0395801	3	Light	-0.406658
Ha412HOChr09g0396571	3	Light	-0.18131
Ha412HOChr09g0396861	3	Light	0.112235
Ha412HOChr09g0400171	3	Light	-0.0159808
Ha412HOChr09g0401621	3	Light	-0.514694
Ha412HOChr09g0403371	3	Light	-0.0178162
Ha412HOChr09g0403521	3	Light	-0.0608469
Ha412HOChr09g0404391	3	Light	-0.944667
Ha412HOChr09g0405481	3	Light	-0.21021
Ha412HOChr09g0405751	3	Light	-0.698486
Ha412HOChr09g0406011	3	Light	0.978238
Ha412HOChr09g0406041	3	Light	-0.224418
Ha412HOChr09g0406511	3	Light	-0.379319
Ha412HOChr09g0410341	3	Light	-0.750639
Ha412HOChr09g0413821	3	Light	-0.0339937
Ha412HOChr09g0415441	3	Light	0.553809
Ha412HOChr09g0415481	3	Light	0.126872
Ha412HOChr09g0419471	3	Light	-0.151686
Ha412HOChr09g0420491	3	Light	0.0505612
Ha412HOChr09g0421291	3	Light	1.32986
Ha412HOChr09g0422841	3	Light	0.057091
Ha412HOChr09g0423921	3	Light	-0.105032
Ha412HOChr09g0423931	3	Light	0.131333
Ha412HOChr09g0424131	3	Light	-1.28214
Ha412HOChr09g0425041	3	Light	0.589932
Ha412HOChr09g0425481	3	Light	-0.724491
Ha412HOChr09g0427531	3	Light	1.80843
Ha412HOChr09g0429431	3	Light	0.187051
Ha412HOChr10g0430791	3	Light	-0.390204
Ha412HOChr10g0431921	3	Light	1.40348
Ha412HOChr10g0432121	3	Light	0.113979
Ha412HOChr10g0435371	3	Light	0.92482
Ha412HOChr10g0435721	3	Light	0.399407
Ha412HOChr10g0436261	3	Light	-0.423364
Ha412HOChr10g0438511	3	Light	-0.252419
Ha412HOChr10g0440761	3	Light	-0.253305
Ha412HOChr10g0441711	3	Light	-0.127328
Ha412HOChr10g0444991	3	Light	2.19345
Ha412HOChr10g0446191	3	Light	-0.0586357
Ha412HOChr10g0449041	3	Light	0.0648935
Ha412HOChr10g0451591	3	Light	0.293549
Ha412HOChr10g0452581	3	Light	0.195034
Ha412HOChr10g0453701	3	Light	-0.114648
Ha412HOChr10g0454581	3	Light	0.239358
Ha412HOChr10g0455191	3	Light	-0.0822293
Ha412HOChr10g0457001	3	Light	0.0866495
Ha412HOChr10g0459401	3	Light	-0.302905
Ha412HOChr10g0464221	3	Light	-1.16701
Ha412HOChr10g0466741	3	Light	-0.386951
Ha412HOChr10g0470891	3	Light	0.047085
Ha412HOChr10g0471881	3	Light	-0.262714
Ha412HOChr10g0473741	3	Light	-0.486962
Ha412HOChr11g0478731	3	Light	1.49501
Ha412HOChr11g0479371	3	Light	0.858411
Ha412HOChr11g0479601	3	Light	0.534112
Ha412HOChr11g0479881	3	Light	-0.168264
Ha412HOChr11g0479901	3	Light	-0.299641
Ha412HOChr11g0481701	3	Light	-0.283587
Ha412HOChr11g0481811	3	Light	0.486913
Ha412HOChr11g0483071	3	Light	0.280068
Ha412HOChr11g0483081	3	Light	0.596265
Ha412HOChr11g0483971	3	Light	0.0604352
Ha412HOChr11g0485831	3	Light	1.06106
Ha412HOChr11g0486561	3	Light	1.01137
Ha412HOChr11g0489851	3	Light	0.456547
Ha412HOChr11g0489921	3	Light	0.802743
Ha412HOChr11g0491791	3	Light	-0.461894
Ha412HOChr11g0495181	3	Light	1.0389
Ha412HOChr11g0496381	3	Light	2.32301
Ha412HOChr11g0496681	3	Light	-0.0808322
Ha412HOChr11g0497391	3	Light	-0.759561
Ha412HOChr11g0498761	3	Light	1.12376
Ha412HOChr11g0500771	3	Light	1.1478
Ha412HOChr11g0504831	3	Light	-0.258819
Ha412HOChr11g0505231	3	Light	0.227027
Ha412HOChr11g0506931	3	Light	-0.345544
Ha412HOChr11g0508541	3	Light	-0.301787
Ha412HOChr11g0510361	3	Light	-0.148792
Ha412HOChr11g0511931	3	Light	-0.25147
Ha412HOChr11g0512511	3	Light	-0.24715
Ha412HOChr11g0515671	3	Light	0.274985
Ha412HOChr11g0516431	3	Light	1.31856
Ha412HOChr11g0517871	3	Light	-0.218501
Ha412HOChr11g0520961	3	Light	-0.481654
Ha412HOChr11g0522401	3	Light	-0.478286
Ha412HOChr11g0522911	3	Light	0.7606
Ha412HOChr11g0523881	3	Light	-0.163161
Ha412HOChr11g0528071	3	Light	-1.55545
Ha412HOChr11g0533061	3	Light	-0.495918
Ha412HOChr11g0533251	3	Light	0.66032
Ha412HOChr12g0538431	3	Light	1.21283
Ha412HOChr12g0542941	3	Light	-0.355559
Ha412HOChr12g0543371	3	Light	0.324813
Ha412HOChr12g0555901	3	Light	-0.377786
Ha412HOChr12g0558041	3	Light	-1.67772
Ha412HOChr12g0559151	3	Light	1.72695
Ha412HOChr12g0560591	3	Light	-0.136549
Ha412HOChr12g0562371	3	Light	0.0923848
Ha412HOChr12g0564041	3	Light	-0.100228
Ha412HOChr12g0564601	3	Light	1.66826
Ha412HOChr12g0565881	3	Light	-0.213762
Ha412HOChr12g0569701	3	Light	0.397999
Ha412HOChr12g0570511	3	Light	0.108745
Ha412HOChr12g0575741	3	Light	-0.645284
Ha412HOChr12g0575961	3	Light	1.84538
Ha412HOChr12g0577511	3	Light	0.597576
Ha412HOChr12g0577821	3	Light	1.71793
Ha412HOChr12g0578421	3	Light	0.235886
Ha412HOChr13g0582581	3	Light	2.42985
Ha412HOChr13g0583191	3	Light	1.26241
Ha412HOChr13g0588651	3	Light	0.742134
Ha412HOChr13g0590561	3	Light	-0.611383
Ha412HOChr13g0592051	3	Light	-1.00948
Ha412HOChr13g0592221	3	Light	-0.105073
Ha412HOChr13g0593861	3	Light	1.19875
Ha412HOChr13g0593881	3	Light	1.40007
Ha412HOChr13g0595301	3	Light	-0.617283
Ha412HOChr13g0597791	3	Light	-0.1172
Ha412HOChr13g0599561	3	Light	1.897
Ha412HOChr13g0600561	3	Light	-0.316599
Ha412HOChr13g0600691	3	Light	-0.29575
Ha412HOChr13g0602401	3	Light	-0.243691
Ha412HOChr13g0603101	3	Light	0.377404
Ha412HOChr13g0605221	3	Light	0.147408
Ha412HOChr13g0605841	3	Light	-0.24092
Ha412HOChr13g0608391	3	Light	0.61749
Ha412HOChr13g0609551	3	Light	-0.305086
Ha412HOChr13g0610891	3	Light	-0.333102
Ha412HOChr13g0615601	3	Light	-0.450487
Ha412HOChr13g0615941	3	Light	0.66838
Ha412HOChr13g0619461	3	Light	-0.744771
Ha412HOChr13g0621411	3	Light	-0.0307284
Ha412HOChr13g0623951	3	Light	-0.177154
Ha412HOChr13g0627211	3	Light	-0.783652
Ha412HOChr13g0630791	3	Light	-0.163562
Ha412HOChr13g0632691	3	Light	0.69488
Ha412HOChr14g0636611	3	Light	-0.899541
Ha412HOChr14g0640331	3	Light	-0.150599
Ha412HOChr14g0640541	3	Light	-0.15727
Ha412HOChr14g0640621	3	Light	-0.869167
Ha412HOChr14g0640631	3	Light	-0.315182
Ha412HOChr14g0649871	3	Light	2.05124
Ha412HOChr14g0651011	3	Light	0.110805
Ha412HOChr14g0653761	3	Light	0.362762
Ha412HOChr14g0656121	3	Light	-0.169832
Ha412HOChr14g0660081	3	Light	-0.221379
Ha412HOChr14g0660471	3	Light	-0.193108
Ha412HOChr14g0662161	3	Light	0.0166848
Ha412HOChr14g0666851	3	Light	-0.118242
Ha412HOChr14g0668301	3	Light	0.166806
Ha412HOChr14g0668841	3	Light	-0.284621
Ha412HOChr14g0669921	3	Light	-0.249567
Ha412HOChr14g0669991	3	Light	-0.0279696
Ha412HOChr14g0672211	3	Light	1.56586
Ha412HOChr14g0673021	3	Light	1.42831
Ha412HOChr14g0673831	3	Light	0.280815
Ha412HOChr14g0673881	3	Light	0.153157
Ha412HOChr14g0674391	3	Light	-1.94075
Ha412HOChr14g0674911	3	Light	0.0250494
Ha412HOChr14g0676991	3	Light	-0.109056
Ha412HOChr14g0678221	3	Light	-0.27889
Ha412HOChr14g0678871	3	Light	0.762842
Ha412HOChr14g0678991	3	Light	0.631814
Ha412HOChr14g0679381	3	Light	-0.525242
Ha412HOChr14g0685191	3	Light	-0.356852
Ha412HOChr14g0685311	3	Light	0.12036
Ha412HOChr14g0687601	3	Light	0.861313
Ha412HOChr14g0688431	3	Light	0.606572
Ha412HOChr14g0689581	3	Light	-0.0398998
Ha412HOChr14g0691611	3	Light	2.40397
Ha412HOChr14g0691861	3	Light	-0.783101
Ha412HOChr14g0692641	3	Light	-0.398339
Ha412HOChr15g0693631	3	Light	-0.0454336
Ha412HOChr15g0697111	3	Light	-0.535197
Ha412HOChr15g0697661	3	Light	1.39088
Ha412HOChr15g0699311	3	Light	0.0345163
Ha412HOChr15g0699801	3	Light	-0.349487
Ha412HOChr15g0701061	3	Light	0.194689
Ha412HOChr15g0703941	3	Light	-0.149476
Ha412HOChr15g0708271	3	Light	2.04783
Ha412HOChr15g0708681	3	Light	0.167513
Ha412HOChr15g0709031	3	Light	-0.678911
Ha412HOChr15g0709951	3	Light	2.19124
Ha412HOChr15g0712171	3	Light	0.182537
Ha412HOChr15g0714721	3	Light	-0.459141
Ha412HOChr15g0717031	3	Light	-0.743168
Ha412HOChr15g0717941	3	Light	-0.40573
Ha412HOChr15g0721101	3	Light	-0.0349285
Ha412HOChr15g0725231	3	Light	0.272689
Ha412HOChr15g0726001	3	Light	-0.664827
Ha412HOChr15g0726761	3	Light	-1.16021
Ha412HOChr15g0729521	3	Light	0.272098
Ha412HOChr15g0730001	3	Light	-0.292547
Ha412HOChr15g0731241	3	Light	-1.25619
Ha412HOChr15g0732551	3	Light	-0.454601
Ha412HOChr15g0737881	3	Light	-0.00489581
Ha412HOChr15g0738911	3	Light	-0.359753
Ha412HOChr15g0740831	3	Light	-0.323334
Ha412HOChr15g0742631	3	Light	0.379447
Ha412HOChr15g0743231	3	Light	0.0793756
Ha412HOChr15g0743351	3	Light	0.112856
Ha412HOChr15g0744561	3	Light	1.50322
Ha412HOChr15g0744971	3	Light	2.12119
Ha412HOChr15g0745281	3	Light	0.00543989
Ha412HOChr15g0745701	3	Light	0.233052
Ha412HOChr16g0747091	3	Light	-0.323192
Ha412HOChr16g0747451	3	Light	1.07787
Ha412HOChr16g0748461	3	Light	0.0939993
Ha412HOChr16g0748941	3	Light	-0.132106
Ha412HOChr16g0750451	3	Light	1.37774
Ha412HOChr16g0750711	3	Light	0.191403
Ha412HOChr16g0752081	3	Light	0.00545992
Ha412HOChr16g0752211	3	Light	0.773329
Ha412HOChr16g0752821	3	Light	0.660777
Ha412HOChr16g0753161	3	Light	-0.333179
Ha412HOChr16g0754491	3	Light	-0.0407749
Ha412HOChr16g0755461	3	Light	-0.667514
Ha412HOChr16g0758691	3	Light	1.65395
Ha412HOChr16g0761471	3	Light	-0.806794
Ha412HOChr16g0764641	3	Light	-0.0720073
Ha412HOChr16g0764771	3	Light	-0.855983
Ha412HOChr16g0766921	3	Light	-0.183184
Ha412HOChr16g0769211	3	Light	-0.180973
Ha412HOChr16g0771371	3	Light	0.0400445
Ha412HOChr16g0772351	3	Light	1.06832
Ha412HOChr16g0773651	3	Light	-0.380638
Ha412HOChr16g0774041	3	Light	-0.318119
Ha412HOChr16g0774851	3	Light	-0.434861
Ha412HOChr16g0775121	3	Light	-0.170989
Ha412HOChr16g0776631	3	Light	-0.401422
Ha412HOChr16g0778161	3	Light	1.05145
Ha412HOChr16g0779101	3	Light	0.454794
Ha412HOChr16g0780481	3	Light	0.144165
Ha412HOChr16g0782081	3	Light	0.61868
Ha412HOChr16g0782461	3	Light	-0.165693
Ha412HOChr16g0782881	3	Light	-0.736716
Ha412HOChr16g0784711	3	Light	0.849513
Ha412HOChr16g0784831	3	Light	-0.277637
Ha412HOChr16g0784871	3	Light	-0.575737
Ha412HOChr16g0786651	3	Light	1.24147
Ha412HOChr16g0790181	3	Light	-0.491437
Ha412HOChr16g0801501	3	Light	0.986149
Ha412HOChr17g0804331	3	Light	0.759921
Ha412HOChr17g0806231	3	Light	0.730415
Ha412HOChr17g0806401	3	Light	0.569865
Ha412HOChr17g0806841	3	Light	-0.0158372
Ha412HOChr17g0806881	3	Light	-0.355835
Ha412HOChr17g0807941	3	Light	0.29671
Ha412HOChr17g0810171	3	Light	0.273403
Ha412HOChr17g0811101	3	Light	0.581371
Ha412HOChr17g0812211	3	Light	0.711581
Ha412HOChr17g0812901	3	Light	-0.612669
Ha412HOChr17g0814431	3	Light	-0.0549663
Ha412HOChr17g0815491	3	Light	0.465072
Ha412HOChr17g0818651	3	Light	0.540516
Ha412HOChr17g0819411	3	Light	0.219617
Ha412HOChr17g0819811	3	Light	0.767006
Ha412HOChr17g0820411	3	Light	0.284416
Ha412HOChr17g0821591	3	Light	-0.231492
Ha412HOChr17g0821961	3	Light	-0.4203
Ha412HOChr17g0822451	3	Light	0.672937
Ha412HOChr17g0822721	3	Light	0.910472
Ha412HOChr17g0827471	3	Light	0.315886
Ha412HOChr17g0835161	3	Light	-0.331468
Ha412HOChr17g0835601	3	Light	0.857506
Ha412HOChr17g0843541	3	Light	-0.111389
Ha412HOChr17g0844061	3	Light	-0.219759
Ha412HOChr17g0844131	3	Light	-0.455913
Ha412HOChr17g0844441	3	Light	1.39608
Ha412HOChr17g0844491	3	Light	0.57932
Ha412HOChr17g0844581	3	Light	-0.255871
Ha412HOChr17g0850461	3	Light	1.058
Ha412HOChr17g0852151	3	Light	0.00462904
Ha412HOChr17g0855641	3	Light	-0.334573
Ha412HOChr17g0855941	3	Light	0.0811605
Ha412HOChr17g0856641	3	Light	0.212762
Ha412HOChr17g0857711	3	Light	1.39474
Ha412HOChr17g0857821	3	Light	-0.165966
Ha412HOChr01g0003771	4	Dark	0.315459
Ha412HOChr01g0005291	4	Dark	0.0419744
Ha412HOChr01g0006261	4	Dark	0.926089
Ha412HOChr01g0011771	4	Dark	-0.703314
Ha412HOChr01g0014111	4	Dark	-0.509109
Ha412HOChr01g0014381	4	Dark	0.556091
Ha412HOChr01g0018411	4	Dark	0.619608
Ha412HOChr01g0020951	4	Dark	0.29446
Ha412HOChr01g0022091	4	Dark	0.491469
Ha412HOChr01g0022611	4	Dark	0.705516
Ha412HOChr01g0024261	4	Dark	0.640885
Ha412HOChr01g0025301	4	Dark	0.35804
Ha412HOChr01g0028181	4	Dark	-0.155876
Ha412HOChr01g0029001	4	Dark	0.510615
Ha412HOChr01g0029081	4	Dark	-0.742797
Ha412HOChr01g0033631	4	Dark	0.640498
Ha412HOChr01g0037021	4	Dark	1.19493
Ha412HOChr01g0038691	4	Dark	0.835967
Ha412HOChr01g0039051	4	Dark	-1.07168
Ha412HOChr01g0044861	4	Dark	0.490651
Ha412HOChr01g0047011	4	Dark	0.513975
Ha412HOChr02g0049611	4	Dark	-0.680512
Ha412HOChr02g0056941	4	Dark	-0.583175
Ha412HOChr02g0063441	4	Dark	0.592352
Ha412HOChr02g0065171	4	Dark	-0.285622
Ha412HOChr02g0069891	4	Dark	0.160186
Ha412HOChr02g0073081	4	Dark	2.12081
Ha412HOChr02g0074611	4	Dark	0.335011
Ha412HOChr02g0075081	4	Dark	2.20934
Ha412HOChr02g0077971	4	Dark	-0.620187
Ha412HOChr02g0080371	4	Dark	-0.155607
Ha412HOChr02g0082051	4	Dark	0.80271
Ha412HOChr02g0083141	4	Dark	0.561296
Ha412HOChr02g0084271	4	Dark	-1.6342
Ha412HOChr02g0084501	4	Dark	0.30129
Ha412HOChr02g0086381	4	Dark	0.135101
Ha412HOChr02g0090731	4	Dark	-0.290656
Ha412HOChr02g0090791	4	Dark	0.67833
Ha412HOChr02g0091761	4	Dark	0.806887
Ha412HOChr03g0092021	4	Dark	0.326956
Ha412HOChr03g0092141	4	Dark	0.138335
Ha412HOChr03g0093531	4	Dark	0.613973
Ha412HOChr03g0100161	4	Dark	-0.204717
Ha412HOChr03g0101561	4	Dark	0.00312753
Ha412HOChr03g0103891	4	Dark	-0.00780084
Ha412HOChr03g0104231	4	Dark	0.110192
Ha412HOChr03g0106001	4	Dark	-0.268082
Ha412HOChr03g0107791	4	Dark	-1.04062
Ha412HOChr03g0107991	4	Dark	-0.860666
Ha412HOChr03g0108641	4	Dark	0.0911602
Ha412HOChr03g0110131	4	Dark	1.50233
Ha412HOChr03g0111441	4	Dark	0.413996
Ha412HOChr03g0111491	4	Dark	0.8227
Ha412HOChr03g0115501	4	Dark	0.812981
Ha412HOChr03g0115741	4	Dark	0.363512
Ha412HOChr03g0117941	4	Dark	-0.369371
Ha412HOChr03g0118361	4	Dark	0.596259
Ha412HOChr03g0119241	4	Dark	2.07904
Ha412HOChr03g0119471	4	Dark	-0.351222
Ha412HOChr03g0119851	4	Dark	-0.942222
Ha412HOChr03g0122501	4	Dark	0.535271
Ha412HOChr03g0123421	4	Dark	0.862143
Ha412HOChr03g0123461	4	Dark	0.503237
Ha412HOChr03g0124851	4	Dark	0.502832
Ha412HOChr03g0125011	4	Dark	0.742479
Ha412HOChr03g0126681	4	Dark	0.249458
Ha412HOChr03g0126801	4	Dark	-0.816249
Ha412HOChr03g0127361	4	Dark	0.439552
Ha412HOChr03g0129391	4	Dark	-0.0626844
Ha412HOChr03g0132531	4	Dark	0.0505221
Ha412HOChr03g0134531	4	Dark	-1.8166
Ha412HOChr03g0137471	4	Dark	-0.0302637
Ha412HOChr03g0137911	4	Dark	0.35952
Ha412HOChr03g0139421	4	Dark	-0.955107
Ha412HOChr03g0139741	4	Dark	0.6917
Ha412HOChr03g0140211	4	Dark	0.831285
Ha412HOChr03g0140251	4	Dark	0.548694
Ha412HOChr03g0141281	4	Dark	0.540567
Ha412HOChr03g0141941	4	Dark	1.16535
Ha412HOChr03g0143051	4	Dark	0.211377
Ha412HOChr03g0143291	4	Dark	0.151525
Ha412HOChr04g0145221	4	Dark	1.50502
Ha412HOChr04g0145501	4	Dark	0.693441
Ha412HOChr04g0146401	4	Dark	1.18704
Ha412HOChr04g0148201	4	Dark	-0.173483
Ha412HOChr04g0149301	4	Dark	0.716905
Ha412HOChr04g0154651	4	Dark	-0.324888
Ha412HOChr04g0154681	4	Dark	-0.213044
Ha412HOChr04g0155221	4	Dark	0.491784
Ha412HOChr04g0155451	4	Dark	0.680512
Ha412HOChr04g0160171	4	Dark	0.0178333
Ha412HOChr04g0160181	4	Dark	-0.0968741
Ha412HOChr04g0162051	4	Dark	-0.0797508
Ha412HOChr04g0163491	4	Dark	1.76114
Ha412HOChr04g0164501	4	Dark	0.101555
Ha412HOChr04g0170451	4	Dark	0.430098
Ha412HOChr04g0171331	4	Dark	0.214698
Ha412HOChr04g0171411	4	Dark	0.600512
Ha412HOChr04g0173621	4	Dark	0.665468
Ha412HOChr04g0176481	4	Dark	0.797529
Ha412HOChr04g0176691	4	Dark	0.931053
Ha412HOChr04g0178171	4	Dark	1.93652
Ha412HOChr04g0179051	4	Dark	-0.0456278
Ha412HOChr04g0180191	4	Dark	0.208925
Ha412HOChr04g0180981	4	Dark	-0.0270693
Ha412HOChr04g0181891	4	Dark	0.240014
Ha412HOChr04g0183911	4	Dark	-0.555714
Ha412HOChr04g0183951	4	Dark	0.62479
Ha412HOChr04g0184721	4	Dark	-0.42267
Ha412HOChr04g0185541	4	Dark	-0.28709
Ha412HOChr04g0186581	4	Dark	0.427389
Ha412HOChr04g0188621	4	Dark	0.495583
Ha412HOChr04g0189531	4	Dark	0.793609
Ha412HOChr04g0189731	4	Dark	-0.402594
Ha412HOChr04g0190021	4	Dark	0.0132764
Ha412HOChr04g0190771	4	Dark	0.302781
Ha412HOChr04g0191001	4	Dark	-0.232684
Ha412HOChr04g0191011	4	Dark	-0.445784
Ha412HOChr04g0194191	4	Dark	0.507835
Ha412HOChr04g0195851	4	Dark	-0.807314
Ha412HOChr04g0195941	4	Dark	0.3312
Ha412HOChr04g0196561	4	Dark	-0.0945704
Ha412HOChr04g0199611	4	Dark	0.551727
Ha412HOChr04g0200011	4	Dark	0.641827
Ha412HOChr05g0200771	4	Dark	1.01024
Ha412HOChr05g0203251	4	Dark	0.289353
Ha412HOChr05g0204731	4	Dark	0.28571
Ha412HOChr05g0205281	4	Dark	0.384683
Ha412HOChr05g0206141	4	Dark	0.332434
Ha412HOChr05g0208351	4	Dark	-0.835671
Ha412HOChr05g0212571	4	Dark	0.0588427
Ha412HOChr05g0213001	4	Dark	0.58035
Ha412HOChr05g0215991	4	Dark	0.797819
Ha412HOChr05g0216091	4	Dark	2.48345
Ha412HOChr05g0217921	4	Dark	1.036
Ha412HOChr05g0219131	4	Dark	-0.206542
Ha412HOChr05g0221631	4	Dark	-0.721584
Ha412HOChr05g0222361	4	Dark	-0.00299948
Ha412HOChr05g0226881	4	Dark	0.424639
Ha412HOChr05g0229601	4	Dark	0.0840765
Ha412HOChr05g0231701	4	Dark	-0.578661
Ha412HOChr05g0233191	4	Dark	0.686758
Ha412HOChr05g0233241	4	Dark	-0.824769
Ha412HOChr05g0235381	4	Dark	-0.845461
Ha412HOChr05g0236421	4	Dark	0.362971
Ha412HOChr05g0237751	4	Dark	0.217332
Ha412HOChr05g0237911	4	Dark	-0.212287
Ha412HOChr05g0239991	4	Dark	0.917868
Ha412HOChr05g0240251	4	Dark	0.608955
Ha412HOChr05g0241371	4	Dark	0.720191
Ha412HOChr05g0243301	4	Dark	0.841832
Ha412HOChr06g0245151	4	Dark	0.349786
Ha412HOChr06g0245281	4	Dark	0.635387
Ha412HOChr06g0245451	4	Dark	0.666528
Ha412HOChr06g0245481	4	Dark	0.668409
Ha412HOChr06g0247011	4	Dark	-0.457132
Ha412HOChr06g0247441	4	Dark	-1.29417
Ha412HOChr06g0248841	4	Dark	0.0374226
Ha412HOChr06g0249031	4	Dark	-1.57248
Ha412HOChr06g0249841	4	Dark	0.155108
Ha412HOChr06g0251311	4	Dark	-0.204967
Ha412HOChr06g0253651	4	Dark	0.110248
Ha412HOChr06g0253921	4	Dark	1.43823
Ha412HOChr06g0254241	4	Dark	0.434411
Ha412HOChr06g0254841	4	Dark	-0.696865
Ha412HOChr06g0255491	4	Dark	0.910081
Ha412HOChr06g0256161	4	Dark	0.686313
Ha412HOChr06g0257101	4	Dark	0.445682
Ha412HOChr06g0257961	4	Dark	0.696972
Ha412HOChr06g0260261	4	Dark	-0.00376635
Ha412HOChr06g0261791	4	Dark	0.476718
Ha412HOChr06g0261981	4	Dark	-0.0661613
Ha412HOChr06g0263011	4	Dark	0.752318
Ha412HOChr06g0263901	4	Dark	0.896435
Ha412HOChr06g0263991	4	Dark	0.256543
Ha412HOChr06g0265781	4	Dark	0.217115
Ha412HOChr06g0266751	4	Dark	0.640085
Ha412HOChr06g0268521	4	Dark	1.88922
Ha412HOChr06g0269351	4	Dark	-0.407764
Ha412HOChr06g0269661	4	Dark	-0.115683
Ha412HOChr06g0271291	4	Dark	0.10357
Ha412HOChr06g0273251	4	Dark	0.782845
Ha412HOChr06g0273641	4	Dark	0.618246
Ha412HOChr06g0274141	4	Dark	0.529735
Ha412HOChr06g0276411	4	Dark	1.32927
Ha412HOChr06g0276891	4	Dark	0.0765324
Ha412HOChr06g0279281	4	Dark	0.0228981
Ha412HOChr06g0279591	4	Dark	0.236703
Ha412HOChr06g0279961	4	Dark	1.75082
Ha412HOChr06g0280511	4	Dark	0.464075
Ha412HOChr06g0282021	4	Dark	-0.302529
Ha412HOChr06g0282261	4	Dark	0.869022
Ha412HOChr06g0282471	4	Dark	0.99052
Ha412HOChr06g0282901	4	Dark	0.748718
Ha412HOChr06g0286021	4	Dark	-1.08472
Ha412HOChr07g0286901	4	Dark	0.00360976
Ha412HOChr07g0292411	4	Dark	-0.351257
Ha412HOChr07g0292511	4	Dark	0.658865
Ha412HOChr07g0292941	4	Dark	-0.00853823
Ha412HOChr07g0293081	4	Dark	0.43943
Ha412HOChr07g0294861	4	Dark	0.81168
Ha412HOChr07g0295831	4	Dark	0.131069
Ha412HOChr07g0296231	4	Dark	0.36722
Ha412HOChr07g0296931	4	Dark	0.774074
Ha412HOChr07g0299441	4	Dark	0.481733
Ha412HOChr07g0299811	4	Dark	0.662771
Ha412HOChr07g0303351	4	Dark	-0.927076
Ha412HOChr07g0305471	4	Dark	0.369964
Ha412HOChr07g0308921	4	Dark	0.367137
Ha412HOChr07g0308951	4	Dark	0.171348
Ha412HOChr07g0309341	4	Dark	-0.179363
Ha412HOChr07g0311771	4	Dark	0.449085
Ha412HOChr07g0312521	4	Dark	-0.0489854
Ha412HOChr07g0312821	4	Dark	0.652293
Ha412HOChr07g0313401	4	Dark	0.116238
Ha412HOChr07g0314671	4	Dark	0.0583061
Ha412HOChr07g0314961	4	Dark	0.606677
Ha412HOChr07g0315621	4	Dark	0.0822071
Ha412HOChr07g0315781	4	Dark	0.761386
Ha412HOChr07g0316071	4	Dark	0.357359
Ha412HOChr07g0316771	4	Dark	-0.401456
Ha412HOChr07g0317531	4	Dark	0.96812
Ha412HOChr07g0318081	4	Dark	0.776211
Ha412HOChr07g0318681	4	Dark	0.924027
Ha412HOChr07g0320131	4	Dark	0.619933
Ha412HOChr07g0320511	4	Dark	-1.51459
Ha412HOChr07g0321961	4	Dark	0.706082
Ha412HOChr07g0322891	4	Dark	1.52705
Ha412HOChr07g0325931	4	Dark	0.541316
Ha412HOChr08g0328601	4	Dark	-0.330433
Ha412HOChr08g0328671	4	Dark	0.0365743
Ha412HOChr08g0332451	4	Dark	-0.431941
Ha412HOChr08g0335601	4	Dark	0.237809
Ha412HOChr08g0337421	4	Dark	0.13051
Ha412HOChr08g0337821	4	Dark	1.71754
Ha412HOChr08g0339131	4	Dark	1.17186
Ha412HOChr08g0340311	4	Dark	-0.538482
Ha412HOChr08g0342531	4	Dark	0.300361
Ha412HOChr08g0343491	4	Dark	-0.0632924
Ha412HOChr08g0344061	4	Dark	0.411568
Ha412HOChr08g0345241	4	Dark	-0.379577
Ha412HOChr08g0346181	4	Dark	-0.737428
Ha412HOChr08g0349721	4	Dark	0.752851
Ha412HOChr08g0350601	4	Dark	0.614131
Ha412HOChr08g0351841	4	Dark	0.750692
Ha412HOChr08g0352021	4	Dark	-0.0175456
Ha412HOChr08g0354601	4	Dark	0.426911
Ha412HOChr08g0355081	4	Dark	-0.400102
Ha412HOChr08g0357281	4	Dark	-0.222833
Ha412HOChr08g0357501	4	Dark	0.633006
Ha412HOChr08g0357571	4	Dark	-0.720797
Ha412HOChr08g0357721	4	Dark	0.30789
Ha412HOChr08g0361281	4	Dark	0.445392
Ha412HOChr08g0363581	4	Dark	0.448618
Ha412HOChr08g0363621	4	Dark	0.356582
Ha412HOChr08g0364111	4	Dark	2.07115
Ha412HOChr08g0365401	4	Dark	0.59455
Ha412HOChr08g0367001	4	Dark	0.511836
Ha412HOChr08g0368481	4	Dark	-0.02848
Ha412HOChr08g0370721	4	Dark	-1.17113
Ha412HOChr09g0372871	4	Dark	0.873011
Ha412HOChr09g0375161	4	Dark	-0.904887
Ha412HOChr09g0377381	4	Dark	-0.238573
Ha412HOChr09g0382941	4	Dark	-0.147475
Ha412HOChr09g0383511	4	Dark	0.0936345
Ha412HOChr09g0385231	4	Dark	1.14372
Ha412HOChr09g0390891	4	Dark	-1.05409
Ha412HOChr09g0394071	4	Dark	0.381149
Ha412HOChr09g0395721	4	Dark	0.522104
Ha412HOChr09g0395801	4	Dark	-0.161035
Ha412HOChr09g0396571	4	Dark	0.601421
Ha412HOChr09g0396861	4	Dark	-0.850221
Ha412HOChr09g0400171	4	Dark	-0.0617686
Ha412HOChr09g0401621	4	Dark	-0.929868
Ha412HOChr09g0403371	4	Dark	0.54145
Ha412HOChr09g0403521	4	Dark	0.700563
Ha412HOChr09g0404391	4	Dark	-0.942515
Ha412HOChr09g0405481	4	Dark	-0.201114
Ha412HOChr09g0405751	4	Dark	0.0287929
Ha412HOChr09g0406011	4	Dark	0.453123
Ha412HOChr09g0406041	4	Dark	0.392887
Ha412HOChr09g0406511	4	Dark	0.253416
Ha412HOChr09g0410341	4	Dark	-0.277292
Ha412HOChr09g0413821	4	Dark	0.0527186
Ha412HOChr09g0415441	4	Dark	0.30563
Ha412HOChr09g0415481	4	Dark	0.934196
Ha412HOChr09g0419471	4	Dark	0.456583
Ha412HOChr09g0420491	4	Dark	-0.808214
Ha412HOChr09g0421291	4	Dark	1.01676
Ha412HOChr09g0422841	4	Dark	0.647215
Ha412HOChr09g0423921	4	Dark	0.668937
Ha412HOChr09g0423931	4	Dark	0.775402
Ha412HOChr09g0424131	4	Dark	-1.10435
Ha412HOChr09g0425041	4	Dark	1.28143
Ha412HOChr09g0425481	4	Dark	-0.434903
Ha412HOChr09g0427531	4	Dark	-1.33492
Ha412HOChr09g0429431	4	Dark	-0.0182298
Ha412HOChr10g0430791	4	Dark	0.514143
Ha412HOChr10g0431921	4	Dark	0.298186
Ha412HOChr10g0432121	4	Dark	0.651382
Ha412HOChr10g0435371	4	Dark	0.493638
Ha412HOChr10g0435721	4	Dark	-0.137515
Ha412HOChr10g0436261	4	Dark	0.607507
Ha412HOChr10g0438511	4	Dark	-0.774497
Ha412HOChr10g0440761	4	Dark	-1.04215
Ha412HOChr10g0441711	4	Dark	0.67639
Ha412HOChr10g0444991	4	Dark	0.557287
Ha412HOChr10g0446191	4	Dark	0.650186
Ha412HOChr10g0449041	4	Dark	0.729118
Ha412HOChr10g0451591	4	Dark	0.308301
Ha412HOChr10g0452581	4	Dark	0.123582
Ha412HOChr10g0453701	4	Dark	0.38718
Ha412HOChr10g0454581	4	Dark	-0.538448
Ha412HOChr10g0455191	4	Dark	-0.628212
Ha412HOChr10g0457001	4	Dark	-0.138232
Ha412HOChr10g0459401	4	Dark	-0.133036
Ha412HOChr10g0464221	4	Dark	-0.872079
Ha412HOChr10g0466741	4	Dark	0.497874
Ha412HOChr10g0470891	4	Dark	0.49282
Ha412HOChr10g0471881	4	Dark	0.550954
Ha412HOChr10g0473741	4	Dark	0.201756
Ha412HOChr11g0478731	4	Dark	0.247765
Ha412HOChr11g0479371	4	Dark	-0.00219583
Ha412HOChr11g0479601	4	Dark	1.12072
Ha412HOChr11g0479881	4	Dark	0.748438
Ha412HOChr11g0479901	4	Dark	0.20189
Ha412HOChr11g0481701	4	Dark	0.986266
Ha412HOChr11g0481811	4	Dark	0.431246
Ha412HOChr11g0483071	4	Dark	1.26387
Ha412HOChr11g0483081	4	Dark	0.0672719
Ha412HOChr11g0483971	4	Dark	1.37744
Ha412HOChr11g0485831	4	Dark	2.60657
Ha412HOChr11g0486561	4	Dark	-0.287975
Ha412HOChr11g0489851	4	Dark	0.883366
Ha412HOChr11g0489921	4	Dark	1.13975
Ha412HOChr11g0491791	4	Dark	-0.192596
Ha412HOChr11g0495181	4	Dark	-0.983261
Ha412HOChr11g0496381	4	Dark	-1.17713
Ha412HOChr11g0496681	4	Dark	-0.889652
Ha412HOChr11g0497391	4	Dark	-0.975696
Ha412HOChr11g0498761	4	Dark	-0.238507
Ha412HOChr11g0500771	4	Dark	0.966873
Ha412HOChr11g0504831	4	Dark	0.565236
Ha412HOChr11g0505231	4	Dark	0.982435
Ha412HOChr11g0506931	4	Dark	0.222575
Ha412HOChr11g0508541	4	Dark	0.150474
Ha412HOChr11g0510361	4	Dark	0.708863
Ha412HOChr11g0511931	4	Dark	0.506959
Ha412HOChr11g0512511	4	Dark	-1.06517
Ha412HOChr11g0515671	4	Dark	0.725076
Ha412HOChr11g0516431	4	Dark	0.588793
Ha412HOChr11g0517871	4	Dark	2.11095
Ha412HOChr11g0520961	4	Dark	-0.269006
Ha412HOChr11g0522401	4	Dark	-0.589427
Ha412HOChr11g0522911	4	Dark	-0.357139
Ha412HOChr11g0523881	4	Dark	0.742496
Ha412HOChr11g0528071	4	Dark	-1.49758
Ha412HOChr11g0533061	4	Dark	0.403589
Ha412HOChr11g0533251	4	Dark	-0.388346
Ha412HOChr12g0538431	4	Dark	0.903047
Ha412HOChr12g0542941	4	Dark	0.700715
Ha412HOChr12g0543371	4	Dark	1.35358
Ha412HOChr12g0555901	4	Dark	0.390574
Ha412HOChr12g0558041	4	Dark	-1.06507
Ha412HOChr12g0559151	4	Dark	-0.34475
Ha412HOChr12g0560591	4	Dark	0.656164
Ha412HOChr12g0562371	4	Dark	0.651465
Ha412HOChr12g0564041	4	Dark	0.843883
Ha412HOChr12g0564601	4	Dark	-0.263664
Ha412HOChr12g0565881	4	Dark	0.668972
Ha412HOChr12g0569701	4	Dark	1.46289
Ha412HOChr12g0570511	4	Dark	0.664918
Ha412HOChr12g0575741	4	Dark	-1.00151
Ha412HOChr12g0575961	4	Dark	-0.0989289
Ha412HOChr12g0577511	4	Dark	0.235194
Ha412HOChr12g0577821	4	Dark	-0.459256
Ha412HOChr12g0578421	4	Dark	0.349415
Ha412HOChr13g0582581	4	Dark	0.460311
Ha412HOChr13g0583191	4	Dark	0.221014
Ha412HOChr13g0588651	4	Dark	-0.159606
Ha412HOChr13g0590561	4	Dark	-1.0345
Ha412HOChr13g0592051	4	Dark	-0.908868
Ha412HOChr13g0592221	4	Dark	0.530491
Ha412HOChr13g0593861	4	Dark	-0.173038
Ha412HOChr13g0593881	4	Dark	0.517769
Ha412HOChr13g0595301	4	Dark	0.459217
Ha412HOChr13g0597791	4	Dark	0.627467
Ha412HOChr13g0599561	4	Dark	0.325092
Ha412HOChr13g0600561	4	Dark	0.615729
Ha412HOChr13g0600691	4	Dark	0.812776
Ha412HOChr13g0602401	4	Dark	1.83635
Ha412HOChr13g0603101	4	Dark	-0.449247
Ha412HOChr13g0605221	4	Dark	-0.121172
Ha412HOChr13g0605841	4	Dark	0.491943
Ha412HOChr13g0608391	4	Dark	1.21435
Ha412HOChr13g0609551	4	Dark	0.667148
Ha412HOChr13g0610891	4	Dark	0.127827
Ha412HOChr13g0615601	4	Dark	-0.148006
Ha412HOChr13g0615941	4	Dark	0.243722
Ha412HOChr13g0619461	4	Dark	1.11694
Ha412HOChr13g0621411	4	Dark	1.15179
Ha412HOChr13g0623951	4	Dark	0.565444
Ha412HOChr13g0627211	4	Dark	0.413755
Ha412HOChr13g0630791	4	Dark	0.532486
Ha412HOChr13g0632691	4	Dark	-0.0234991
Ha412HOChr14g0636611	4	Dark	-0.852348
Ha412HOChr14g0640331	4	Dark	-0.280588
Ha412HOChr14g0640541	4	Dark	0.28334
Ha412HOChr14g0640621	4	Dark	0.58491
Ha412HOChr14g0640631	4	Dark	0.583819
Ha412HOChr14g0649871	4	Dark	0.959057
Ha412HOChr14g0651011	4	Dark	0.720114
Ha412HOChr14g0653761	4	Dark	0.50258
Ha412HOChr14g0656121	4	Dark	1.20823
Ha412HOChr14g0660081	4	Dark	0.657644
Ha412HOChr14g0660471	4	Dark	0.753524
Ha412HOChr14g0662161	4	Dark	0.442111
Ha412HOChr14g0666851	4	Dark	-0.658826
Ha412HOChr14g0668301	4	Dark	1.1128
Ha412HOChr14g0668841	4	Dark	0.896157
Ha412HOChr14g0669921	4	Dark	0.576234
Ha412HOChr14g0669991	4	Dark	0.0300335
Ha412HOChr14g0672211	4	Dark	0.294751
Ha412HOChr14g0673021	4	Dark	-0.0397291
Ha412HOChr14g0673831	4	Dark	0.563891
Ha412HOChr14g0673881	4	Dark	1.71541
Ha412HOChr14g0674391	4	Dark	-0.338777
Ha412HOChr14g0674911	4	Dark	0.269102
Ha412HOChr14g0676991	4	Dark	0.101601
Ha412HOChr14g0678221	4	Dark	0.329805
Ha412HOChr14g0678871	4	Dark	0.975501
Ha412HOChr14g0678991	4	Dark	-1.37457
Ha412HOChr14g0679381	4	Dark	-1.16808
Ha412HOChr14g0685191	4	Dark	0.600342
Ha412HOChr14g0685311	4	Dark	-0.0331274
Ha412HOChr14g0687601	4	Dark	0.828114
Ha412HOChr14g0688431	4	Dark	1.30999
Ha412HOChr14g0689581	4	Dark	-0.660438
Ha412HOChr14g0691611	4	Dark	1.10417
Ha412HOChr14g0691861	4	Dark	-0.849522
Ha412HOChr14g0692641	4	Dark	-0.587508
Ha412HOChr15g0693631	4	Dark	0.434623
Ha412HOChr15g0697111	4	Dark	-0.145795
Ha412HOChr15g0697661	4	Dark	-0.67022
Ha412HOChr15g0699311	4	Dark	0.761912
Ha412HOChr15g0699801	4	Dark	-0.121705
Ha412HOChr15g0701061	4	Dark	-0.641527
Ha412HOChr15g0703941	4	Dark	0.557597
Ha412HOChr15g0708271	4	Dark	1.25154
Ha412HOChr15g0708681	4	Dark	0.939646
Ha412HOChr15g0709031	4	Dark	0.795568
Ha412HOChr15g0709951	4	Dark	-0.679008
Ha412HOChr15g0712171	4	Dark	0.635286
Ha412HOChr15g0714721	4	Dark	0.277141
Ha412HOChr15g0717031	4	Dark	0.433735
Ha412HOChr15g0717941	4	Dark	-0.688315
Ha412HOChr15g0721101	4	Dark	-0.359202
Ha412HOChr15g0725231	4	Dark	-0.418389
Ha412HOChr15g0726001	4	Dark	0.0284004
Ha412HOChr15g0726761	4	Dark	-0.351252
Ha412HOChr15g0729521	4	Dark	-0.0666594
Ha412HOChr15g0730001	4	Dark	0.603767
Ha412HOChr15g0731241	4	Dark	-0.56988
Ha412HOChr15g0732551	4	Dark	-0.283806
Ha412HOChr15g0737881	4	Dark	0.516952
Ha412HOChr15g0738911	4	Dark	0.4211
Ha412HOChr15g0740831	4	Dark	0.579405
Ha412HOChr15g0742631	4	Dark	-0.315467
Ha412HOChr15g0743231	4	Dark	0.512462
Ha412HOChr15g0743351	4	Dark	0.808637
Ha412HOChr15g0744561	4	Dark	1.02135
Ha412HOChr15g0744971	4	Dark	-0.279698
Ha412HOChr15g0745281	4	Dark	0.549901
Ha412HOChr15g0745701	4	Dark	0.476812
Ha412HOChr16g0747091	4	Dark	0.290335
Ha412HOChr16g0747451	4	Dark	-0.122331
Ha412HOChr16g0748461	4	Dark	0.60892
Ha412HOChr16g0748941	4	Dark	0.713031
Ha412HOChr16g0750451	4	Dark	1.62253
Ha412HOChr16g0750711	4	Dark	0.336676
Ha412HOChr16g0752081	4	Dark	-0.130556
Ha412HOChr16g0752211	4	Dark	-0.438809
Ha412HOChr16g0752821	4	Dark	2.0767
Ha412HOChr16g0753161	4	Dark	0.502558
Ha412HOChr16g0754491	4	Dark	0.687403
Ha412HOChr16g0755461	4	Dark	-0.601755
Ha412HOChr16g0758691	4	Dark	0.00379842
Ha412HOChr16g0761471	4	Dark	-0.697911
Ha412HOChr16g0764641	4	Dark	0.785125
Ha412HOChr16g0764771	4	Dark	-0.187524
Ha412HOChr16g0766921	4	Dark	0.559942
Ha412HOChr16g0769211	4	Dark	0.690868
Ha412HOChr16g0771371	4	Dark	0.737682
Ha412HOChr16g0772351	4	Dark	-0.880923
Ha412HOChr16g0773651	4	Dark	-0.0975926
Ha412HOChr16g0774041	4	Dark	0.428689
Ha412HOChr16g0774851	4	Dark	0.110569
Ha412HOChr16g0775121	4	Dark	0.137334
Ha412HOChr16g0776631	4	Dark	0.416408
Ha412HOChr16g0778161	4	Dark	-0.40091
Ha412HOChr16g0779101	4	Dark	-0.39857
Ha412HOChr16g0780481	4	Dark	-0.27607
Ha412HOChr16g0782081	4	Dark	1.66531
Ha412HOChr16g0782461	4	Dark	0.00153451
Ha412HOChr16g0782881	4	Dark	-0.0543625
Ha412HOChr16g0784711	4	Dark	-0.180498
Ha412HOChr16g0784831	4	Dark	0.44068
Ha412HOChr16g0784871	4	Dark	0.350324
Ha412HOChr16g0786651	4	Dark	-0.355387
Ha412HOChr16g0790181	4	Dark	1.17455
Ha412HOChr16g0801501	4	Dark	0.929158
Ha412HOChr17g0804331	4	Dark	0.357252
Ha412HOChr17g0806231	4	Dark	0.595725
Ha412HOChr17g0806401	4	Dark	2.36984
Ha412HOChr17g0806841	4	Dark	0.859069
Ha412HOChr17g0806881	4	Dark	0.692816
Ha412HOChr17g0807941	4	Dark	1.04043
Ha412HOChr17g0810171	4	Dark	0.0399675
Ha412HOChr17g0811101	4	Dark	-0.567966
Ha412HOChr17g0812211	4	Dark	1.18404
Ha412HOChr17g0812901	4	Dark	0.445476
Ha412HOChr17g0814431	4	Dark	0.544119
Ha412HOChr17g0815491	4	Dark	-0.134136
Ha412HOChr17g0818651	4	Dark	1.14272
Ha412HOChr17g0819411	4	Dark	3.2783
Ha412HOChr17g0819811	4	Dark	-0.841337
Ha412HOChr17g0820411	4	Dark	-0.364762
Ha412HOChr17g0821591	4	Dark	0.35839
Ha412HOChr17g0821961	4	Dark	0.190063
Ha412HOChr17g0822451	4	Dark	0.690652
Ha412HOChr17g0822721	4	Dark	0.981857
Ha412HOChr17g0827471	4	Dark	-1.31845
Ha412HOChr17g0835161	4	Dark	-1.72636
Ha412HOChr17g0835601	4	Dark	-0.528974
Ha412HOChr17g0843541	4	Dark	0.536485
Ha412HOChr17g0844061	4	Dark	0.562121
Ha412HOChr17g0844131	4	Dark	1.04834
Ha412HOChr17g0844441	4	Dark	1.13384
Ha412HOChr17g0844491	4	Dark	-0.80659
Ha412HOChr17g0844581	4	Dark	0.470985
Ha412HOChr17g0850461	4	Dark	-0.514068
Ha412HOChr17g0852151	4	Dark	-0.274718
Ha412HOChr17g0855641	4	Dark	0.397322
Ha412HOChr17g0855941	4	Dark	0.796934
Ha412HOChr17g0856641	4	Dark	0.485667
Ha412HOChr17g0857711	4	Dark	-1.3674
Ha412HOChr17g0857821	4	Dark	0.667301
Ha412HOChr01g0003771	4	Light	0.803918
Ha412HOChr01g0005291	4	Light	0.155872
Ha412HOChr01g0006261	4	Light	1.32613
Ha412HOChr01g0011771	4	Light	-0.363442
Ha412HOChr01g0014111	4	Light	2.0295
Ha412HOChr01g0014381	4	Light	1.11302
Ha412HOChr01g0018411	4	Light	0.140141
Ha412HOChr01g0020951	4	Light	1.14372
Ha412HOChr01g0022091	4	Light	0.202293
Ha412HOChr01g0022611	4	Light	1.21393
Ha412HOChr01g0024261	4	Light	1.10206
Ha412HOChr01g0025301	4	Light	0.741256
Ha412HOChr01g0028181	4	Light	0.504139
Ha412HOChr01g0029001	4	Light	1.05714
Ha412HOChr01g0029081	4	Light	0.288869
Ha412HOChr01g0033631	4	Light	0.783727
Ha412HOChr01g0037021	4	Light	1.36309
Ha412HOChr01g0038691	4	Light	0.846541
Ha412HOChr01g0039051	4	Light	-0.374309
Ha412HOChr01g0044861	4	Light	0.797651
Ha412HOChr01g0047011	4	Light	1.16364
Ha412HOChr02g0049611	4	Light	-0.709475
Ha412HOChr02g0056941	4	Light	-0.25928
Ha412HOChr02g0063441	4	Light	1.19757
Ha412HOChr02g0065171	4	Light	-0.132065
Ha412HOChr02g0069891	4	Light	1.58092
Ha412HOChr02g0073081	4	Light	-0.217599
Ha412HOChr02g0074611	4	Light	1.08454
Ha412HOChr02g0075081	4	Light	2.08067
Ha412HOChr02g0077971	4	Light	1.97278
Ha412HOChr02g0080371	4	Light	0.784065
Ha412HOChr02g0082051	4	Light	-0.695163
Ha412HOChr02g0083141	4	Light	1.32064
Ha412HOChr02g0084271	4	Light	0.374246
Ha412HOChr02g0084501	4	Light	0.833117
Ha412HOChr02g0086381	4	Light	0.533452
Ha412HOChr02g0090731	4	Light	0.559313
Ha412HOChr02g0090791	4	Light	1.10133
Ha412HOChr02g0091761	4	Light	0.359496
Ha412HOChr03g0092021	4	Light	1.02971
Ha412HOChr03g0092141	4	Light	-0.708997
Ha412HOChr03g0093531	4	Light	0.954361
Ha412HOChr03g0100161	4	Light	-0.3433
Ha412HOChr03g0101561	4	Light	1.58158
Ha412HOChr03g0103891	4	Light	-1.32611
Ha412HOChr03g0104231	4	Light	-1.2982
Ha412HOChr03g0106001	4	Light	0.57129
Ha412HOChr03g0107791	4	Light	1.3252
Ha412HOChr03g0107991	4	Light	-0.742584
Ha412HOChr03g0108641	4	Light	0.630309
Ha412HOChr03g0110131	4	Light	0.0348483
Ha412HOChr03g0111441	4	Light	0.529564
Ha412HOChr03g0111491	4	Light	1.41918
Ha412HOChr03g0115501	4	Light	1.55405
Ha412HOChr03g0115741	4	Light	0.911047
Ha412HOChr03g0117941	4	Light	0.81072
Ha412HOChr03g0118361	4	Light	0.825775
Ha412HOChr03g0119241	4	Light	0.421457
Ha412HOChr03g0119471	4	Light	-0.0633348
Ha412HOChr03g0119851	4	Light	-1.19163
Ha412HOChr03g0122501	4	Light	1.60022
Ha412HOChr03g0123421	4	Light	0.747148
Ha412HOChr03g0123461	4	Light	1.17489
Ha412HOChr03g0124851	4	Light	1.20186
Ha412HOChr03g0125011	4	Light	0.0209589
Ha412HOChr03g0126681	4	Light	1.07272
Ha412HOChr03g0126801	4	Light	-1.12516
Ha412HOChr03g0127361	4	Light	1.37118
Ha412HOChr03g0129391	4	Light	2.08608
Ha412HOChr03g0132531	4	Light	0.0608429
Ha412HOChr03g0134531	4	Light	-0.56095
Ha412HOChr03g0137471	4	Light	-0.294759
Ha412HOChr03g0137911	4	Light	-0.740508
Ha412HOChr03g0139421	4	Light	-0.485242
Ha412HOChr03g0139741	4	Light	0.867845
Ha412HOChr03g0140211	4	Light	0.8096
Ha412HOChr03g0140251	4	Light	0.973549
Ha412HOChr03g0141281	4	Light	1.22271
Ha412HOChr03g0141941	4	Light	1.42794
Ha412HOChr03g0143051	4	Light	0.819448
Ha412HOChr03g0143291	4	Light	0.950188
Ha412HOChr04g0145221	4	Light	1.87945
Ha412HOChr04g0145501	4	Light	1.08066
Ha412HOChr04g0146401	4	Light	2.70166
Ha412HOChr04g0148201	4	Light	0.326153
Ha412HOChr04g0149301	4	Light	-0.33025
Ha412HOChr04g0154651	4	Light	2.70675
Ha412HOChr04g0154681	4	Light	0.0335608
Ha412HOChr04g0155221	4	Light	1.11701
Ha412HOChr04g0155451	4	Light	1.2429
Ha412HOChr04g0160171	4	Light	1.04079
Ha412HOChr04g0160181	4	Light	0.384871
Ha412HOChr04g0162051	4	Light	0.282369
Ha412HOChr04g0163491	4	Light	2.07675
Ha412HOChr04g0164501	4	Light	0.32888
Ha412HOChr04g0170451	4	Light	-1.01987
Ha412HOChr04g0171331	4	Light	0.104569
Ha412HOChr04g0171411	4	Light	1.38104
Ha412HOChr04g0173621	4	Light	-0.519691
Ha412HOChr04g0176481	4	Light	1.20885
Ha412HOChr04g0176691	4	Light	2.11527
Ha412HOChr04g0178171	4	Light	0.685167
Ha412HOChr04g0179051	4	Light	0.48024
Ha412HOChr04g0180191	4	Light	0.805162
Ha412HOChr04g0180981	4	Light	0.362659
Ha412HOChr04g0181891	4	Light	1.56868
Ha412HOChr04g0183911	4	Light	0.177482
Ha412HOChr04g0183951	4	Light	1.25287
Ha412HOChr04g0184721	4	Light	1.14145
Ha412HOChr04g0185541	4	Light	0.085467
Ha412HOChr04g0186581	4	Light	1.50946
Ha412HOChr04g0188621	4	Light	-0.827653
Ha412HOChr04g0189531	4	Light	1.47872
Ha412HOChr04g0189731	4	Light	0.562683
Ha412HOChr04g0190021	4	Light	-1.01469
Ha412HOChr04g0190771	4	Light	1.12952
Ha412HOChr04g0191001	4	Light	2.22884
Ha412HOChr04g0191011	4	Light	-0.0894881
Ha412HOChr04g0194191	4	Light	0.543703
Ha412HOChr04g0195851	4	Light	0.614167
Ha412HOChr04g0195941	4	Light	0.85647
Ha412HOChr04g0196561	4	Light	0.719149
Ha412HOChr04g0199611	4	Light	0.943821
Ha412HOChr04g0200011	4	Light	2.44843
Ha412HOChr05g0200771	4	Light	0.896481
Ha412HOChr05g0203251	4	Light	0.79504
Ha412HOChr05g0204731	4	Light	0.679253
Ha412HOChr05g0205281	4	Light	-1.30515
Ha412HOChr05g0206141	4	Light	0.923776
Ha412HOChr05g0208351	4	Light	-0.337897
Ha412HOChr05g0212571	4	Light	-0.181742
Ha412HOChr05g0213001	4	Light	1.24757
Ha412HOChr05g0215991	4	Light	0.415466
Ha412HOChr05g0216091	4	Light	0.728273
Ha412HOChr05g0217921	4	Light	0.0815441
Ha412HOChr05g0219131	4	Light	0.714229
Ha412HOChr05g0221631	4	Light	-0.64203
Ha412HOChr05g0222361	4	Light	0.721909
Ha412HOChr05g0226881	4	Light	0.79937
Ha412HOChr05g0229601	4	Light	0.418989
Ha412HOChr05g0231701	4	Light	1.07934
Ha412HOChr05g0233191	4	Light	1.05398
Ha412HOChr05g0233241	4	Light	-0.332352
Ha412HOChr05g0235381	4	Light	-2.09144
Ha412HOChr05g0236421	4	Light	0.956097
Ha412HOChr05g0237751	4	Light	0.448897
Ha412HOChr05g0237911	4	Light	-0.11033
Ha412HOChr05g0239991	4	Light	-0.628175
Ha412HOChr05g0240251	4	Light	1.23299
Ha412HOChr05g0241371	4	Light	1.05964
Ha412HOChr05g0243301	4	Light	1.33483
Ha412HOChr06g0245151	4	Light	1.39314
Ha412HOChr06g0245281	4	Light	0.847338
Ha412HOChr06g0245451	4	Light	0.998872
Ha412HOChr06g0245481	4	Light	0.879415
Ha412HOChr06g0247011	4	Light	0.924158
Ha412HOChr06g0247441	4	Light	-0.721522
Ha412HOChr06g0248841	4	Light	0.384712
Ha412HOChr06g0249031	4	Light	-0.15427
Ha412HOChr06g0249841	4	Light	1.18383
Ha412HOChr06g0251311	4	Light	-0.0826184
Ha412HOChr06g0253651	4	Light	0.591484
Ha412HOChr06g0253921	4	Light	0.185176
Ha412HOChr06g0254241	4	Light	0.824765
Ha412HOChr06g0254841	4	Light	-0.344834
Ha412HOChr06g0255491	4	Light	1.80435
Ha412HOChr06g0256161	4	Light	1.20553
Ha412HOChr06g0257101	4	Light	0.964228
Ha412HOChr06g0257961	4	Light	2.19471
Ha412HOChr06g0260261	4	Light	0.586543
Ha412HOChr06g0261791	4	Light	1.21544
Ha412HOChr06g0261981	4	Light	0.378819
Ha412HOChr06g0263011	4	Light	1.76042
Ha412HOChr06g0263901	4	Light	1.35592
Ha412HOChr06g0263991	4	Light	0.0427891
Ha412HOChr06g0265781	4	Light	0.692891
Ha412HOChr06g0266751	4	Light	1.14104
Ha412HOChr06g0268521	4	Light	0.796127
Ha412HOChr06g0269351	4	Light	0.149475
Ha412HOChr06g0269661	4	Light	-0.565189
Ha412HOChr06g0271291	4	Light	1.83077
Ha412HOChr06g0273251	4	Light	1.42065
Ha412HOChr06g0273641	4	Light	1.20511
Ha412HOChr06g0274141	4	Light	1.28131
Ha412HOChr06g0276411	4	Light	2.12454
Ha412HOChr06g0276891	4	Light	0.606777
Ha412HOChr06g0279281	4	Light	2.53753
Ha412HOChr06g0279591	4	Light	0.691245
Ha412HOChr06g0279961	4	Light	1.91064
Ha412HOChr06g0280511	4	Light	1.17409
Ha412HOChr06g0282021	4	Light	0.790187
Ha412HOChr06g0282261	4	Light	1.14303
Ha412HOChr06g0282471	4	Light	2.45748
Ha412HOChr06g0282901	4	Light	1.39259
Ha412HOChr06g0286021	4	Light	-0.0283158
Ha412HOChr07g0286901	4	Light	0.474953
Ha412HOChr07g0292411	4	Light	0.575229
Ha412HOChr07g0292511	4	Light	1.13388
Ha412HOChr07g0292941	4	Light	1.81601
Ha412HOChr07g0293081	4	Light	0.717553
Ha412HOChr07g0294861	4	Light	1.3115
Ha412HOChr07g0295831	4	Light	0.284656
Ha412HOChr07g0296231	4	Light	-0.925079
Ha412HOChr07g0296931	4	Light	1.59434
Ha412HOChr07g0299441	4	Light	1.39844
Ha412HOChr07g0299811	4	Light	0.937779
Ha412HOChr07g0303351	4	Light	0.226928
Ha412HOChr07g0305471	4	Light	1.03351
Ha412HOChr07g0308921	4	Light	1.17555
Ha412HOChr07g0308951	4	Light	0.977838
Ha412HOChr07g0309341	4	Light	0.187495
Ha412HOChr07g0311771	4	Light	0.715649
Ha412HOChr07g0312521	4	Light	0.967299
Ha412HOChr07g0312821	4	Light	0.209806
Ha412HOChr07g0313401	4	Light	0.186808
Ha412HOChr07g0314671	4	Light	0.118522
Ha412HOChr07g0314961	4	Light	0.757342
Ha412HOChr07g0315621	4	Light	0.599548
Ha412HOChr07g0315781	4	Light	0.907787
Ha412HOChr07g0316071	4	Light	0.806113
Ha412HOChr07g0316771	4	Light	0.405889
Ha412HOChr07g0317531	4	Light	0.794989
Ha412HOChr07g0318081	4	Light	1.73481
Ha412HOChr07g0318681	4	Light	1.94151
Ha412HOChr07g0320131	4	Light	1.1289
Ha412HOChr07g0320511	4	Light	-1.20675
Ha412HOChr07g0321961	4	Light	0.69664
Ha412HOChr07g0322891	4	Light	2.70079
Ha412HOChr07g0325931	4	Light	1.2722
Ha412HOChr08g0328601	4	Light	0.0185423
Ha412HOChr08g0328671	4	Light	0.898946
Ha412HOChr08g0332451	4	Light	-0.409039
Ha412HOChr08g0335601	4	Light	-0.72928
Ha412HOChr08g0337421	4	Light	1.97598
Ha412HOChr08g0337821	4	Light	1.56316
Ha412HOChr08g0339131	4	Light	0.504872
Ha412HOChr08g0340311	4	Light	-1.85405
Ha412HOChr08g0342531	4	Light	0.903315
Ha412HOChr08g0343491	4	Light	-1.21134
Ha412HOChr08g0344061	4	Light	1.17563
Ha412HOChr08g0345241	4	Light	2.43443
Ha412HOChr08g0346181	4	Light	1.53685
Ha412HOChr08g0349721	4	Light	0.0385233
Ha412HOChr08g0350601	4	Light	0.130488
Ha412HOChr08g0351841	4	Light	1.40744
Ha412HOChr08g0352021	4	Light	-0.89868
Ha412HOChr08g0354601	4	Light	0.786434
Ha412HOChr08g0355081	4	Light	0.576425
Ha412HOChr08g0357281	4	Light	2.13172
Ha412HOChr08g0357501	4	Light	1.48638
Ha412HOChr08g0357571	4	Light	0.874711
Ha412HOChr08g0357721	4	Light	0.975782
Ha412HOChr08g0361281	4	Light	0.577622
Ha412HOChr08g0363581	4	Light	1.02885
Ha412HOChr08g0363621	4	Light	0.369244
Ha412HOChr08g0364111	4	Light	0.80988
Ha412HOChr08g0365401	4	Light	0.989112
Ha412HOChr08g0367001	4	Light	1.18216
Ha412HOChr08g0368481	4	Light	0.955977
Ha412HOChr08g0370721	4	Light	-1.16842
Ha412HOChr09g0372871	4	Light	-0.991907
Ha412HOChr09g0375161	4	Light	-0.488614
Ha412HOChr09g0377381	4	Light	0.0409483
Ha412HOChr09g0382941	4	Light	1.45129
Ha412HOChr09g0383511	4	Light	-0.13888
Ha412HOChr09g0385231	4	Light	1.41864
Ha412HOChr09g0390891	4	Light	0.563549
Ha412HOChr09g0394071	4	Light	1.19356
Ha412HOChr09g0395721	4	Light	1.05826
Ha412HOChr09g0395801	4	Light	0.405657
Ha412HOChr09g0396571	4	Light	1.20322
Ha412HOChr09g0396861	4	Light	-0.850547
Ha412HOChr09g0400171	4	Light	1.41914
Ha412HOChr09g0401621	4	Light	-0.0484767
Ha412HOChr09g0403371	4	Light	0.759137
Ha412HOChr09g0403521	4	Light	1.27526
Ha412HOChr09g0404391	4	Light	0.0587553
Ha412HOChr09g0405481	4	Light	0.753392
Ha412HOChr09g0405751	4	Light	-0.344909
Ha412HOChr09g0406011	4	Light	1.04901
Ha412HOChr09g0406041	4	Light	0.889249
Ha412HOChr09g0406511	4	Light	1.09586
Ha412HOChr09g0410341	4	Light	1.82207
Ha412HOChr09g0413821	4	Light	0.083681
Ha412HOChr09g0415441	4	Light	0.591164
Ha412HOChr09g0415481	4	Light	1.49289
Ha412HOChr09g0419471	4	Light	1.05873
Ha412HOChr09g0420491	4	Light	-0.505353
Ha412HOChr09g0421291	4	Light	0.3916
Ha412HOChr09g0422841	4	Light	0.91817
Ha412HOChr09g0423921	4	Light	0.918468
Ha412HOChr09g0423931	4	Light	1.18443
Ha412HOChr09g0424131	4	Light	0.0119835
Ha412HOChr09g0425041	4	Light	1.39987
Ha412HOChr09g0425481	4	Light	-0.637126
Ha412HOChr09g0427531	4	Light	0.898333
Ha412HOChr09g0429431	4	Light	0.789275
Ha412HOChr10g0430791	4	Light	1.95961
Ha412HOChr10g0431921	4	Light	0.862673
Ha412HOChr10g0432121	4	Light	1.22883
Ha412HOChr10g0435371	4	Light	-0.574245
Ha412HOChr10g0435721	4	Light	0.0855674
Ha412HOChr10g0436261	4	Light	1.26907
Ha412HOChr10g0438511	4	Light	-0.13246
Ha412HOChr10g0440761	4	Light	0.296649
Ha412HOChr10g0441711	4	Light	1.09933
Ha412HOChr10g0444991	4	Light	0.623115
Ha412HOChr10g0446191	4	Light	1.2244
Ha412HOChr10g0449041	4	Light	1.0712
Ha412HOChr10g0451591	4	Light	0.605819
Ha412HOChr10g0452581	4	Light	2.11555
Ha412HOChr10g0453701	4	Light	0.517196
Ha412HOChr10g0454581	4	Light	1.52518
Ha412HOChr10g0455191	4	Light	-0.299963
Ha412HOChr10g0457001	4	Light	0.174815
Ha412HOChr10g0459401	4	Light	0.11393
Ha412HOChr10g0464221	4	Light	-1.59754
Ha412HOChr10g0466741	4	Light	1.19895
Ha412HOChr10g0470891	4	Light	1.31203
Ha412HOChr10g0471881	4	Light	1.03845
Ha412HOChr10g0473741	4	Light	-0.150816
Ha412HOChr11g0478731	4	Light	0.749472
Ha412HOChr11g0479371	4	Light	-0.00483103
Ha412HOChr11g0479601	4	Light	0.0470357
Ha412HOChr11g0479881	4	Light	1.06342
Ha412HOChr11g0479901	4	Light	0.298838
Ha412HOChr11g0481701	4	Light	1.10831
Ha412HOChr11g0481811	4	Light	1.3344
Ha412HOChr11g0483071	4	Light	1.8853
Ha412HOChr11g0483081	4	Light	1.59237
Ha412HOChr11g0483971	4	Light	1.79768
Ha412HOChr11g0485831	4	Light	-0.242235
Ha412HOChr11g0486561	4	Light	0.617372
Ha412HOChr11g0489851	4	Light	2.08443
Ha412HOChr11g0489921	4	Light	2.01506
Ha412HOChr11g0491791	4	Light	0.964994
Ha412HOChr11g0495181	4	Light	-1.09293
Ha412HOChr11g0496381	4	Light	-0.0811555
Ha412HOChr11g0496681	4	Light	-0.412164
Ha412HOChr11g0497391	4	Light	0.456573
Ha412HOChr11g0498761	4	Light	-0.263384
Ha412HOChr11g0500771	4	Light	0.159719
Ha412HOChr11g0504831	4	Light	1.36669
Ha412HOChr11g0505231	4	Light	0.544339
Ha412HOChr11g0506931	4	Light	-0.286216
Ha412HOChr11g0508541	4	Light	1.40056
Ha412HOChr11g0510361	4	Light	1.21776
Ha412HOChr11g0511931	4	Light	1.00768
Ha412HOChr11g0512511	4	Light	-1.90931
Ha412HOChr11g0515671	4	Light	1.6432
Ha412HOChr11g0516431	4	Light	1.46125
Ha412HOChr11g0517871	4	Light	2.74075
Ha412HOChr11g0520961	4	Light	0.0311135
Ha412HOChr11g0522401	4	Light	0.985421
Ha412HOChr11g0522911	4	Light	-0.154449
Ha412HOChr11g0523881	4	Light	0.778986
Ha412HOChr11g0528071	4	Light	-1.09308
Ha412HOChr11g0533061	4	Light	0.837727
[truncated: 7,847 more rows]

## Sheet: Fig3G
Ha412	ZT	side	zscore
Ha412HOChr00c00706g0865071	36	East	1.50149
Ha412HOChr00c09785g0870301	36	East	-0.794282
Ha412HOChr01g0004341	36	East	-1.35216
Ha412HOChr01g0007471	36	East	0.440531
Ha412HOChr01g0013091	36	East	1.58353
Ha412HOChr01g0023251	36	East	-0.00672109
Ha412HOChr01g0023321	36	East	-0.749344
Ha412HOChr01g0033681	36	East	1.1625
Ha412HOChr01g0035481	36	East	-1.38231
Ha412HOChr01g0036271	36	East	0.488964
Ha412HOChr01g0037701	36	East	-0.269996
Ha412HOChr01g0037761	36	East	-0.840331
Ha412HOChr01g0047431	36	East	0.331113
Ha412HOChr01g0047441	36	East	1.28715
Ha412HOChr02g0052711	36	East	0.031127
Ha412HOChr02g0058381	36	East	-0.818
Ha412HOChr02g0059121	36	East	-1.02172
Ha412HOChr02g0060831	36	East	-0.681554
Ha412HOChr02g0061781	36	East	0.179028
Ha412HOChr02g0064141	36	East	0.576133
Ha412HOChr02g0079191	36	East	-0.22167
Ha412HOChr02g0079361	36	East	-1.05929
Ha412HOChr02g0085531	36	East	1.08482
Ha412HOChr02g0087231	36	East	-0.137129
Ha412HOChr03g0100111	36	East	-0.458626
Ha412HOChr03g0100731	36	East	-0.497457
Ha412HOChr03g0118431	36	East	-0.495264
Ha412HOChr03g0124191	36	East	-1.28413
Ha412HOChr03g0124611	36	East	2.90781
Ha412HOChr03g0125481	36	East	-0.208576
Ha412HOChr03g0127391	36	East	2.11796
Ha412HOChr03g0139471	36	East	0.251665
Ha412HOChr03g0140141	36	East	0.965787
Ha412HOChr03g0141391	36	East	-0.798076
Ha412HOChr03g0142771	36	East	-0.741089
Ha412HOChr04g0161651	36	East	-1.27795
Ha412HOChr04g0161671	36	East	-0.747625
Ha412HOChr04g0166931	36	East	2.36715
Ha412HOChr04g0178401	36	East	3.37595
Ha412HOChr04g0179931	36	East	-0.875974
Ha412HOChr04g0183571	36	East	-0.806814
Ha412HOChr04g0193931	36	East	2.17373
Ha412HOChr05g0202511	36	East	0.0604724
Ha412HOChr05g0203711	36	East	1.30019
Ha412HOChr05g0210041	36	East	-0.676201
Ha412HOChr05g0210051	36	East	-0.443791
Ha412HOChr05g0215071	36	East	-1.22518
Ha412HOChr05g0222991	36	East	1.31576
Ha412HOChr05g0226831	36	East	-0.475605
Ha412HOChr05g0230691	36	East	0.981429
Ha412HOChr05g0234981	36	East	-0.213135
Ha412HOChr05g0235221	36	East	-0.327239
Ha412HOChr06g0245821	36	East	-1.16808
Ha412HOChr06g0250151	36	East	-0.953366
Ha412HOChr06g0255721	36	East	-0.303899
Ha412HOChr06g0260341	36	East	0.443084
Ha412HOChr06g0261081	36	East	-0.864714
Ha412HOChr06g0266421	36	East	-0.570291
Ha412HOChr06g0266621	36	East	0.892602
Ha412HOChr06g0275801	36	East	1.88511
Ha412HOChr07g0286941	36	East	0.209333
Ha412HOChr07g0299371	36	East	-0.172651
Ha412HOChr07g0303401	36	East	0.666177
Ha412HOChr07g0314971	36	East	0.49278
Ha412HOChr07g0319761	36	East	-0.554019
Ha412HOChr07g0323011	36	East	1.30503
Ha412HOChr08g0339541	36	East	-0.742782
Ha412HOChr08g0343781	36	East	-0.302249
Ha412HOChr08g0344281	36	East	-0.825076
Ha412HOChr08g0368101	36	East	-1.50169
Ha412HOChr08g0368811	36	East	0.880872
Ha412HOChr09g0377661	36	East	-0.757492
Ha412HOChr09g0379851	36	East	-0.968719
Ha412HOChr09g0382261	36	East	-0.792127
Ha412HOChr09g0394451	36	East	-0.94596
Ha412HOChr09g0399781	36	East	0.0390173
Ha412HOChr09g0400831	36	East	0.475242
Ha412HOChr09g0403291	36	East	-0.986961
Ha412HOChr09g0403511	36	East	-1.37429
Ha412HOChr09g0409921	36	East	0.0176403
Ha412HOChr09g0412521	36	East	-0.838835
Ha412HOChr09g0413721	36	East	-0.829557
Ha412HOChr09g0414681	36	East	-0.699428
Ha412HOChr09g0421361	36	East	1.72666
Ha412HOChr09g0422751	36	East	1.96909
Ha412HOChr09g0422771	36	East	0.605795
Ha412HOChr10g0434541	36	East	-1.01436
Ha412HOChr10g0435441	36	East	-1.10011
Ha412HOChr10g0436801	36	East	2.34778
Ha412HOChr10g0442621	36	East	1.30461
Ha412HOChr10g0443111	36	East	-0.405094
Ha412HOChr10g0444911	36	East	0.426996
Ha412HOChr10g0453371	36	East	0.149475
Ha412HOChr10g0463301	36	East	1.39015
Ha412HOChr10g0464321	36	East	-1.375
Ha412HOChr10g0465601	36	East	-0.374038
Ha412HOChr10g0468761	36	East	-0.121403
Ha412HOChr10g0469871	36	East	0.628274
Ha412HOChr10g0469891	36	East	0.0689116
Ha412HOChr10g0474781	36	East	-1.46174
Ha412HOChr10g0474901	36	East	0.912016
Ha412HOChr10g0474911	36	East	1.70575
Ha412HOChr10g0475571	36	East	-0.201412
Ha412HOChr10g0476531	36	East	-1.04171
Ha412HOChr10g0478561	36	East	-1.67565
Ha412HOChr10g0478571	36	East	0.187349
Ha412HOChr11g0495921	36	East	-0.752281
Ha412HOChr11g0518901	36	East	0.812862
Ha412HOChr11g0519151	36	East	-0.0813312
Ha412HOChr11g0529401	36	East	1.56121
Ha412HOChr11g0530871	36	East	-0.983114
Ha412HOChr12g0534651	36	East	-0.945506
Ha412HOChr12g0534821	36	East	-0.455205
Ha412HOChr12g0542581	36	East	-0.720679
Ha412HOChr12g0542591	36	East	-0.692383
Ha412HOChr12g0543851	36	East	-0.361176
Ha412HOChr12g0557761	36	East	-0.13169
Ha412HOChr12g0561361	36	East	1.22423
Ha412HOChr12g0562311	36	East	1.13527
Ha412HOChr12g0564241	36	East	-0.593093
Ha412HOChr12g0565931	36	East	0.0812692
Ha412HOChr12g0565971	36	East	0.412333
Ha412HOChr12g0577221	36	East	1.02126
Ha412HOChr12g0578751	36	East	-0.326017
Ha412HOChr12g0580251	36	East	-1.73439
Ha412HOChr12g0580591	36	East	1.25347
Ha412HOChr13g0582141	36	East	-0.726785
Ha412HOChr13g0582751	36	East	2.89372
Ha412HOChr13g0584681	36	East	-0.339526
Ha412HOChr13g0584701	36	East	-0.765644
Ha412HOChr13g0585831	36	East	-0.472683
Ha412HOChr13g0593911	36	East	1.18994
Ha412HOChr13g0594621	36	East	-0.0528999
Ha412HOChr13g0599741	36	East	1.10273
Ha412HOChr13g0600851	36	East	0.532283
Ha412HOChr13g0605021	36	East	0.64009
Ha412HOChr13g0608151	36	East	-0.605206
Ha412HOChr13g0616741	36	East	-0.816494
Ha412HOChr13g0623591	36	East	0.524
Ha412HOChr13g0623611	36	East	0.853401
Ha412HOChr13g0630861	36	East	0.359096
Ha412HOChr13g0631171	36	East	0.508431
Ha412HOChr13g0632721	36	East	0.513632
Ha412HOChr13g0632801	36	East	-1.8394
Ha412HOChr14g0636251	36	East	-1.06097
Ha412HOChr14g0662481	36	East	-0.0269173
Ha412HOChr14g0664021	36	East	-0.970395
Ha412HOChr14g0664591	36	East	-0.303111
Ha412HOChr14g0665191	36	East	0.442753
Ha412HOChr14g0670451	36	East	1.36733
Ha412HOChr14g0677891	36	East	-1.02245
Ha412HOChr14g0682301	36	East	1.03239
Ha412HOChr14g0684691	36	East	0.964181
Ha412HOChr14g0691051	36	East	0.113142
Ha412HOChr14g0691141	36	East	0.00761722
Ha412HOChr14g0692821	36	East	0.30081
Ha412HOChr15g0697681	36	East	-0.434046
Ha412HOChr15g0699901	36	East	-1.07848
Ha412HOChr15g0703871	36	East	3.07144
Ha412HOChr15g0706161	36	East	0.527189
Ha412HOChr15g0708511	36	East	1.15266
Ha412HOChr15g0709011	36	East	0.523262
Ha412HOChr15g0711191	36	East	0.402966
Ha412HOChr15g0718761	36	East	0.222156
Ha412HOChr15g0722671	36	East	-1.06381
Ha412HOChr15g0723471	36	East	1.93513
Ha412HOChr15g0724111	36	East	0.808943
Ha412HOChr15g0726161	36	East	-0.160581
Ha412HOChr15g0728461	36	East	0.882239
Ha412HOChr15g0730201	36	East	2.34511
Ha412HOChr15g0733021	36	East	0.776731
Ha412HOChr15g0734811	36	East	-0.734472
Ha412HOChr15g0737141	36	East	1.3392
Ha412HOChr15g0738181	36	East	2.14155
Ha412HOChr15g0743661	36	East	-1.25347
Ha412HOChr16g0755091	36	East	-1.03589
Ha412HOChr16g0755601	36	East	1.36577
Ha412HOChr16g0757081	36	East	-0.0788755
Ha412HOChr16g0772191	36	East	-0.420261
Ha412HOChr16g0801191	36	East	0.408739
Ha412HOChr16g0802041	36	East	0.333468
Ha412HOChr17g0804491	36	East	1.78733
Ha412HOChr17g0805361	36	East	-0.155363
Ha412HOChr17g0814461	36	East	-0.628476
Ha412HOChr17g0819021	36	East	-0.991438
Ha412HOChr17g0819411	36	East	1.3975
Ha412HOChr17g0822481	36	East	-0.449295
Ha412HOChr17g0823541	36	East	-0.259348
Ha412HOChr17g0826691	36	East	0.870945
Ha412HOChr17g0836991	36	East	-0.244783
Ha412HOChr17g0840771	36	East	0.475131
Ha412HOChr17g0843731	36	East	0.0245349
Ha412HOChr17g0849311	36	East	0.186234
Ha412HOChr17g0852951	36	East	-0.241629
Ha412HOChr17g0854001	36	East	0.368365
Ha412HOChr00c00706g0865071	36	West	2.08296
Ha412HOChr00c09785g0870301	36	West	-0.398762
Ha412HOChr01g0004341	36	West	-0.715231
Ha412HOChr01g0007471	36	West	-0.883662
Ha412HOChr01g0013091	36	West	1.75972
Ha412HOChr01g0023251	36	West	0.449937
Ha412HOChr01g0023321	36	West	-0.850227
Ha412HOChr01g0033681	36	West	1.56354
Ha412HOChr01g0035481	36	West	-0.329688
Ha412HOChr01g0036271	36	West	-0.0103511
Ha412HOChr01g0037701	36	West	0.0351363
Ha412HOChr01g0037761	36	West	0.97625
Ha412HOChr01g0047431	36	West	0.611132
Ha412HOChr01g0047441	36	West	2.05967
Ha412HOChr02g0052711	36	West	1.54614
Ha412HOChr02g0058381	36	West	-1.09422
Ha412HOChr02g0059121	36	West	1.18528
Ha412HOChr02g0060831	36	West	0.867606
Ha412HOChr02g0061781	36	West	1.30749
Ha412HOChr02g0064141	36	West	1.25884
Ha412HOChr02g0079191	36	West	-0.120765
Ha412HOChr02g0079361	36	West	-0.669035
Ha412HOChr02g0085531	36	West	2.49625
Ha412HOChr02g0087231	36	West	-0.347003
Ha412HOChr03g0100111	36	West	-0.111257
Ha412HOChr03g0100731	36	West	-0.0961218
Ha412HOChr03g0118431	36	West	1.36077
Ha412HOChr03g0124191	36	West	-0.553149
Ha412HOChr03g0124611	36	West	1.71612
Ha412HOChr03g0125481	36	West	-0.30347
Ha412HOChr03g0127391	36	West	1.39993
Ha412HOChr03g0139471	36	West	0.348601
Ha412HOChr03g0140141	36	West	-0.395843
Ha412HOChr03g0141391	36	West	-0.257221
Ha412HOChr03g0142771	36	West	-0.11366
Ha412HOChr04g0161651	36	West	-1.15756
Ha412HOChr04g0161671	36	West	-0.924511
Ha412HOChr04g0166931	36	West	2.75814
Ha412HOChr04g0178401	36	West	1.17138
Ha412HOChr04g0179931	36	West	0.149587
Ha412HOChr04g0183571	36	West	-0.893722
Ha412HOChr04g0193931	36	West	0.123017
Ha412HOChr05g0202511	36	West	-0.0781125
Ha412HOChr05g0203711	36	West	0.486715
Ha412HOChr05g0210041	36	West	-0.424698
Ha412HOChr05g0210051	36	West	-0.709304
Ha412HOChr05g0215071	36	West	-1.16677
Ha412HOChr05g0222991	36	West	2.05134
Ha412HOChr05g0226831	36	West	-0.848158
Ha412HOChr05g0230691	36	West	0.131965
Ha412HOChr05g0234981	36	West	0.0563983
Ha412HOChr05g0235221	36	West	1.12487
Ha412HOChr06g0245821	36	West	-0.747059
Ha412HOChr06g0250151	36	West	-0.484884
Ha412HOChr06g0255721	36	West	0.890281
Ha412HOChr06g0260341	36	West	-0.422784
Ha412HOChr06g0261081	36	West	0.454188
Ha412HOChr06g0266421	36	West	-0.626474
Ha412HOChr06g0266621	36	West	-0.636143
Ha412HOChr06g0275801	36	West	2.87073
Ha412HOChr07g0286941	36	West	-0.550455
Ha412HOChr07g0299371	36	West	-0.0269524
Ha412HOChr07g0303401	36	West	-0.141761
Ha412HOChr07g0314971	36	West	0.961888
Ha412HOChr07g0319761	36	West	-0.616556
Ha412HOChr07g0323011	36	West	1.61178
Ha412HOChr08g0339541	36	West	-0.887179
Ha412HOChr08g0343781	36	West	-0.523353
Ha412HOChr08g0344281	36	West	-0.740356
Ha412HOChr08g0368101	36	West	-0.329729
Ha412HOChr08g0368811	36	West	0.478243
Ha412HOChr09g0377661	36	West	1.05241
Ha412HOChr09g0379851	36	West	-0.530707
Ha412HOChr09g0382261	36	West	-0.332819
Ha412HOChr09g0394451	36	West	-0.29235
Ha412HOChr09g0399781	36	West	-0.287919
Ha412HOChr09g0400831	36	West	-0.0617364
Ha412HOChr09g0403291	36	West	-0.649456
Ha412HOChr09g0403511	36	West	-0.922036
Ha412HOChr09g0409921	36	West	-0.124486
Ha412HOChr09g0412521	36	West	-0.711412
Ha412HOChr09g0413721	36	West	-0.751927
Ha412HOChr09g0414681	36	West	-0.322894
Ha412HOChr09g0421361	36	West	2.2671
Ha412HOChr09g0422751	36	West	0.289948
Ha412HOChr09g0422771	36	West	-0.21908
Ha412HOChr10g0434541	36	West	-0.805007
Ha412HOChr10g0435441	36	West	-0.687045
Ha412HOChr10g0436801	36	West	-0.226365
Ha412HOChr10g0442621	36	West	0.663193
Ha412HOChr10g0443111	36	West	-0.362404
Ha412HOChr10g0444911	36	West	-0.509964
Ha412HOChr10g0453371	36	West	0.603174
Ha412HOChr10g0463301	36	West	1.39045
Ha412HOChr10g0464321	36	West	-1.3386
Ha412HOChr10g0465601	36	West	0.027477
Ha412HOChr10g0468761	36	West	1.18237
Ha412HOChr10g0469871	36	West	1.43405
Ha412HOChr10g0469891	36	West	0.0441395
Ha412HOChr10g0474781	36	West	-0.232857
Ha412HOChr10g0474901	36	West	1.58269
Ha412HOChr10g0474911	36	West	1.41827
Ha412HOChr10g0475571	36	West	-0.495334
Ha412HOChr10g0476531	36	West	-1.10722
Ha412HOChr10g0478561	36	West	-0.986087
Ha412HOChr10g0478571	36	West	-0.47383
Ha412HOChr11g0495921	36	West	-0.790417
Ha412HOChr11g0518901	36	West	0.914523
Ha412HOChr11g0519151	36	West	0.868833
Ha412HOChr11g0529401	36	West	3.22807
Ha412HOChr11g0530871	36	West	0.537928
Ha412HOChr12g0534651	36	West	-1.55607
Ha412HOChr12g0534821	36	West	-0.117697
Ha412HOChr12g0542581	36	West	-0.55774
Ha412HOChr12g0542591	36	West	-0.590888
Ha412HOChr12g0543851	36	West	0.659691
Ha412HOChr12g0557761	36	West	-0.0942966
Ha412HOChr12g0561361	36	West	0.907559
Ha412HOChr12g0562311	36	West	0.936039
Ha412HOChr12g0564241	36	West	-0.17508
Ha412HOChr12g0565931	36	West	0.562048
Ha412HOChr12g0565971	36	West	1.19631
Ha412HOChr12g0577221	36	West	0.580413
Ha412HOChr12g0578751	36	West	-0.345588
Ha412HOChr12g0580251	36	West	-0.51664
Ha412HOChr12g0580591	36	West	1.3666
Ha412HOChr13g0582141	36	West	-0.152873
Ha412HOChr13g0582751	36	West	1.46213
Ha412HOChr13g0584681	36	West	-0.403884
Ha412HOChr13g0584701	36	West	-0.523872
Ha412HOChr13g0585831	36	West	0.138365
Ha412HOChr13g0593911	36	West	0.305382
Ha412HOChr13g0594621	36	West	0.146013
Ha412HOChr13g0599741	36	West	1.69154
Ha412HOChr13g0600851	36	West	-0.45776
Ha412HOChr13g0605021	36	West	0.908899
Ha412HOChr13g0608151	36	West	-0.975903
Ha412HOChr13g0616741	36	West	-0.670006
Ha412HOChr13g0623591	36	West	-0.471139
Ha412HOChr13g0623611	36	West	0.596474
Ha412HOChr13g0630861	36	West	0.235334
Ha412HOChr13g0631171	36	West	1.23572
Ha412HOChr13g0632721	36	West	-0.190762
Ha412HOChr13g0632801	36	West	-0.401562
Ha412HOChr14g0636251	36	West	-0.49813
Ha412HOChr14g0662481	36	West	-0.549174
Ha412HOChr14g0664021	36	West	0.552599
Ha412HOChr14g0664591	36	West	-0.372274
Ha412HOChr14g0665191	36	West	0.883195
Ha412HOChr14g0670451	36	West	-0.814073
Ha412HOChr14g0677891	36	West	-0.268514
Ha412HOChr14g0682301	36	West	-0.342911
Ha412HOChr14g0684691	36	West	-0.448331
Ha412HOChr14g0691051	36	West	2.27865
Ha412HOChr14g0691141	36	West	0.470432
Ha412HOChr14g0692821	36	West	-0.016479
Ha412HOChr15g0697681	36	West	-0.029117
Ha412HOChr15g0699901	36	West	-0.815343
Ha412HOChr15g0703871	36	West	0.963547
Ha412HOChr15g0706161	36	West	0.421312
Ha412HOChr15g0708511	36	West	1.08776
Ha412HOChr15g0709011	36	West	0.183791
Ha412HOChr15g0711191	36	West	-0.0824331
Ha412HOChr15g0718761	36	West	-0.199697
Ha412HOChr15g0722671	36	West	-0.162065
Ha412HOChr15g0723471	36	West	1.29867
Ha412HOChr15g0724111	36	West	0.204064
Ha412HOChr15g0726161	36	West	0.289432
Ha412HOChr15g0728461	36	West	0.276454
Ha412HOChr15g0730201	36	West	2.39697
Ha412HOChr15g0733021	36	West	1.35443
Ha412HOChr15g0734811	36	West	-0.725564
Ha412HOChr15g0737141	36	West	0.220424
Ha412HOChr15g0738181	36	West	2.26913
Ha412HOChr15g0743661	36	West	-1.24007
Ha412HOChr16g0755091	36	West	0.0526181
Ha412HOChr16g0755601	36	West	2.09215
Ha412HOChr16g0757081	36	West	0.389198
Ha412HOChr16g0772191	36	West	-0.513246
Ha412HOChr16g0801191	36	West	0.163551
Ha412HOChr16g0802041	36	West	0.491778
Ha412HOChr17g0804491	36	West	0.555239
Ha412HOChr17g0805361	36	West	-0.301668
Ha412HOChr17g0814461	36	West	-0.875732
Ha412HOChr17g0819021	36	West	-0.361949
Ha412HOChr17g0819411	36	West	0.11136
Ha412HOChr17g0822481	36	West	0.547286
Ha412HOChr17g0823541	36	West	-0.377792
Ha412HOChr17g0826691	36	West	0.735308
Ha412HOChr17g0836991	36	West	0.393952
Ha412HOChr17g0840771	36	West	-0.654482
Ha412HOChr17g0843731	36	West	-0.66447
Ha412HOChr17g0849311	36	West	0.0976527
Ha412HOChr17g0852951	36	West	0.0538291
Ha412HOChr17g0854001	36	West	0.0624556
Ha412HOChr00c00706g0865071	40	East	0.883125
Ha412HOChr00c09785g0870301	40	East	-0.664467
Ha412HOChr01g0004341	40	East	-0.87057
Ha412HOChr01g0007471	40	East	-0.586136
Ha412HOChr01g0013091	40	East	0.167078
Ha412HOChr01g0023251	40	East	1.51432
Ha412HOChr01g0023321	40	East	0.283442
Ha412HOChr01g0033681	40	East	1.29445
Ha412HOChr01g0035481	40	East	-1.26057
Ha412HOChr01g0036271	40	East	1.95948
Ha412HOChr01g0037701	40	East	1.20989
Ha412HOChr01g0037761	40	East	0.696764
Ha412HOChr01g0047431	40	East	0.122407
Ha412HOChr01g0047441	40	East	0.971015
Ha412HOChr02g0052711	40	East	0.0977186
Ha412HOChr02g0058381	40	East	-0.473221
Ha412HOChr02g0059121	40	East	0.312805
Ha412HOChr02g0060831	40	East	-0.217924
Ha412HOChr02g0061781	40	East	1.04595
Ha412HOChr02g0064141	40	East	2.02014
Ha412HOChr02g0079191	40	East	1.0986
Ha412HOChr02g0079361	40	East	-0.178383
Ha412HOChr02g0085531	40	East	1.4803
Ha412HOChr02g0087231	40	East	-0.0226865
Ha412HOChr03g0100111	40	East	0.955085
Ha412HOChr03g0100731	40	East	1.77245
Ha412HOChr03g0118431	40	East	0.183025
Ha412HOChr03g0124191	40	East	-1.86953
Ha412HOChr03g0124611	40	East	-0.644922
Ha412HOChr03g0125481	40	East	0.625155
Ha412HOChr03g0127391	40	East	1.2253
Ha412HOChr03g0139471	40	East	-2.24539
Ha412HOChr03g0140141	40	East	-0.647819
Ha412HOChr03g0141391	40	East	0.757766
Ha412HOChr03g0142771	40	East	0.389776
Ha412HOChr04g0161651	40	East	-1.26444
Ha412HOChr04g0161671	40	East	0.270039
Ha412HOChr04g0166931	40	East	0.839819
Ha412HOChr04g0178401	40	East	-0.81041
Ha412HOChr04g0179931	40	East	-1.35886
Ha412HOChr04g0183571	40	East	-0.917786
Ha412HOChr04g0193931	40	East	1.3176
Ha412HOChr05g0202511	40	East	1.58603
Ha412HOChr05g0203711	40	East	0.472644
Ha412HOChr05g0210041	40	East	1.27365
Ha412HOChr05g0210051	40	East	1.5973
Ha412HOChr05g0215071	40	East	-1.08827
Ha412HOChr05g0222991	40	East	1.0948
Ha412HOChr05g0226831	40	East	-0.522277
Ha412HOChr05g0230691	40	East	-0.547876
Ha412HOChr05g0234981	40	East	0.974642
Ha412HOChr05g0235221	40	East	-1.10016
Ha412HOChr06g0245821	40	East	-0.371218
Ha412HOChr06g0250151	40	East	-0.623711
Ha412HOChr06g0255721	40	East	0.429943
Ha412HOChr06g0260341	40	East	-1.22417
Ha412HOChr06g0261081	40	East	0.943393
Ha412HOChr06g0266421	40	East	-0.741211
Ha412HOChr06g0266621	40	East	-0.847037
Ha412HOChr06g0275801	40	East	0.318354
Ha412HOChr07g0286941	40	East	3.06811
Ha412HOChr07g0299371	40	East	1.35317
Ha412HOChr07g0303401	40	East	1.16951
Ha412HOChr07g0314971	40	East	2.13734
Ha412HOChr07g0319761	40	East	-0.585911
Ha412HOChr07g0323011	40	East	1.27964
Ha412HOChr08g0339541	40	East	0.521661
Ha412HOChr08g0343781	40	East	-0.0510557
Ha412HOChr08g0344281	40	East	1.67392
Ha412HOChr08g0368101	40	East	-1.14753
Ha412HOChr08g0368811	40	East	-0.273873
Ha412HOChr09g0377661	40	East	1.67448
Ha412HOChr09g0379851	40	East	-0.809146
Ha412HOChr09g0382261	40	East	0.969164
Ha412HOChr09g0394451	40	East	0.785538
Ha412HOChr09g0399781	40	East	0.642906
Ha412HOChr09g0400831	40	East	-0.70226
Ha412HOChr09g0403291	40	East	1.43372
Ha412HOChr09g0403511	40	East	0.757894
Ha412HOChr09g0409921	40	East	-2.45038
Ha412HOChr09g0412521	40	East	1.04233
Ha412HOChr09g0413721	40	East	-0.64134
Ha412HOChr09g0414681	40	East	-1.18017
Ha412HOChr09g0421361	40	East	1.53911
Ha412HOChr09g0422751	40	East	-1.34991
Ha412HOChr09g0422771	40	East	-0.385293
Ha412HOChr10g0434541	40	East	-0.137534
Ha412HOChr10g0435441	40	East	-0.686569
Ha412HOChr10g0436801	40	East	1.73155
Ha412HOChr10g0442621	40	East	1.5582
Ha412HOChr10g0443111	40	East	1.86125
Ha412HOChr10g0444911	40	East	-0.340189
Ha412HOChr10g0453371	40	East	2.45379
Ha412HOChr10g0463301	40	East	-0.0240213
Ha412HOChr10g0464321	40	East	-0.314315
Ha412HOChr10g0465601	40	East	0.604505
Ha412HOChr10g0468761	40	East	0.973454
Ha412HOChr10g0469871	40	East	0.337974
Ha412HOChr10g0469891	40	East	0.834782
Ha412HOChr10g0474781	40	East	-0.326268
Ha412HOChr10g0474901	40	East	-0.59025
Ha412HOChr10g0474911	40	East	-0.471168
Ha412HOChr10g0475571	40	East	-0.0866301
Ha412HOChr10g0476531	40	East	-0.412553
Ha412HOChr10g0478561	40	East	-0.600367
Ha412HOChr10g0478571	40	East	0.615486
Ha412HOChr11g0495921	40	East	0.322746
Ha412HOChr11g0518901	40	East	1.55938
Ha412HOChr11g0519151	40	East	1.01632
Ha412HOChr11g0529401	40	East	0.398297
Ha412HOChr11g0530871	40	East	-0.355867
Ha412HOChr12g0534651	40	East	1.01074
Ha412HOChr12g0534821	40	East	1.96381
Ha412HOChr12g0542581	40	East	1.09899
Ha412HOChr12g0542591	40	East	1.09287
Ha412HOChr12g0543851	40	East	1.00281
Ha412HOChr12g0557761	40	East	-0.521778
Ha412HOChr12g0561361	40	East	0.626587
Ha412HOChr12g0562311	40	East	0.762924
Ha412HOChr12g0564241	40	East	1.54739
Ha412HOChr12g0565931	40	East	-0.021208
Ha412HOChr12g0565971	40	East	-1.36002
Ha412HOChr12g0577221	40	East	1.78306
Ha412HOChr12g0578751	40	East	1.40493
Ha412HOChr12g0580251	40	East	-1.5618
Ha412HOChr12g0580591	40	East	0.757714
Ha412HOChr13g0582141	40	East	0.176313
Ha412HOChr13g0582751	40	East	-0.382223
Ha412HOChr13g0584681	40	East	-0.312172
Ha412HOChr13g0584701	40	East	-0.214818
Ha412HOChr13g0585831	40	East	0.58585
Ha412HOChr13g0593911	40	East	-0.670976
Ha412HOChr13g0594621	40	East	1.47149
Ha412HOChr13g0599741	40	East	1.63808
Ha412HOChr13g0600851	40	East	0.989757
Ha412HOChr13g0605021	40	East	1.33537
Ha412HOChr13g0608151	40	East	0.294357
Ha412HOChr13g0616741	40	East	0.703176
Ha412HOChr13g0623591	40	East	1.15118
Ha412HOChr13g0623611	40	East	-1.30081
Ha412HOChr13g0630861	40	East	2.27071
Ha412HOChr13g0631171	40	East	1.37122
Ha412HOChr13g0632721	40	East	0.929012
Ha412HOChr13g0632801	40	East	-0.947729
Ha412HOChr14g0636251	40	East	0.847581
Ha412HOChr14g0662481	40	East	-0.0416933
Ha412HOChr14g0664021	40	East	-0.962601
Ha412HOChr14g0664591	40	East	1.40276
Ha412HOChr14g0665191	40	East	-0.314586
Ha412HOChr14g0670451	40	East	-0.399505
Ha412HOChr14g0677891	40	East	-0.318457
Ha412HOChr14g0682301	40	East	0.937572
Ha412HOChr14g0684691	40	East	-0.246116
Ha412HOChr14g0691051	40	East	1.16274
Ha412HOChr14g0691141	40	East	-2.11759
Ha412HOChr14g0692821	40	East	0.195513
Ha412HOChr15g0697681	40	East	2.38227
Ha412HOChr15g0699901	40	East	0.336894
Ha412HOChr15g0703871	40	East	-0.446566
Ha412HOChr15g0706161	40	East	0.224784
Ha412HOChr15g0708511	40	East	0.969118
Ha412HOChr15g0709011	40	East	1.37741
Ha412HOChr15g0711191	40	East	-0.398212
Ha412HOChr15g0718761	40	East	0.326725
Ha412HOChr15g0722671	40	East	-1.52337
Ha412HOChr15g0723471	40	East	-0.674259
Ha412HOChr15g0724111	40	East	0.871824
Ha412HOChr15g0726161	40	East	1.47046
Ha412HOChr15g0728461	40	East	0.540652
Ha412HOChr15g0730201	40	East	0.0403337
Ha412HOChr15g0733021	40	East	-0.257328
Ha412HOChr15g0734811	40	East	1.04112
Ha412HOChr15g0737141	40	East	-0.247961
Ha412HOChr15g0738181	40	East	0.73691
Ha412HOChr15g0743661	40	East	0.933909
Ha412HOChr16g0755091	40	East	1.35293
Ha412HOChr16g0755601	40	East	1.43439
Ha412HOChr16g0757081	40	East	1.24903
Ha412HOChr16g0772191	40	East	0.250602
Ha412HOChr16g0801191	40	East	1.15881
Ha412HOChr16g0802041	40	East	-0.813141
Ha412HOChr17g0804491	40	East	1.11275
Ha412HOChr17g0805361	40	East	-1.00644
Ha412HOChr17g0814461	40	East	-0.374612
Ha412HOChr17g0819021	40	East	-1.6023
Ha412HOChr17g0819411	40	East	0.0917108
Ha412HOChr17g0822481	40	East	0.166561
Ha412HOChr17g0823541	40	East	0.104498
Ha412HOChr17g0826691	40	East	-0.98654
Ha412HOChr17g0836991	40	East	1.80734
Ha412HOChr17g0840771	40	East	-1.65352
Ha412HOChr17g0843731	40	East	0.350445
Ha412HOChr17g0849311	40	East	0.74574
Ha412HOChr17g0852951	40	East	1.43701
Ha412HOChr17g0854001	40	East	-0.834013
Ha412HOChr00c00706g0865071	40	West	0.760909
Ha412HOChr00c09785g0870301	40	West	1.496
Ha412HOChr01g0004341	40	West	1.16721
Ha412HOChr01g0007471	40	West	1.09508
Ha412HOChr01g0013091	40	West	-0.0847663
Ha412HOChr01g0023251	40	West	1.18771
Ha412HOChr01g0023321	40	West	1.09029
Ha412HOChr01g0033681	40	West	1.7083
Ha412HOChr01g0035481	40	West	1.7838
Ha412HOChr01g0036271	40	West	0.405559
Ha412HOChr01g0037701	40	West	1.74627
Ha412HOChr01g0037761	40	West	-0.0506248
Ha412HOChr01g0047431	40	West	-0.470719
Ha412HOChr01g0047441	40	West	0.341265
Ha412HOChr02g0052711	40	West	-0.262269
Ha412HOChr02g0058381	40	West	-0.488192
Ha412HOChr02g0059121	40	West	1.04196
Ha412HOChr02g0060831	40	West	2.54564
Ha412HOChr02g0061781	40	West	-0.202251
Ha412HOChr02g0064141	40	West	1.21208
Ha412HOChr02g0079191	40	West	0.520173
Ha412HOChr02g0079361	40	West	0.653705
Ha412HOChr02g0085531	40	West	1.05563
Ha412HOChr02g0087231	40	West	0.476644
Ha412HOChr03g0100111	40	West	1.66034
Ha412HOChr03g0100731	40	West	1.85034
Ha412HOChr03g0118431	40	West	0.66563
Ha412HOChr03g0124191	40	West	-0.472246
Ha412HOChr03g0124611	40	West	-0.426516
Ha412HOChr03g0125481	40	West	0.183259
Ha412HOChr03g0127391	40	West	1.01083
Ha412HOChr03g0139471	40	West	-1.08657
Ha412HOChr03g0140141	40	West	-0.639122
Ha412HOChr03g0141391	40	West	1.25676
Ha412HOChr03g0142771	40	West	2.19541
Ha412HOChr04g0161651	40	West	-1.54799
Ha412HOChr04g0161671	40	West	0.509024
Ha412HOChr04g0166931	40	West	-0.0246363
Ha412HOChr04g0178401	40	West	-0.188867
Ha412HOChr04g0179931	40	West	-0.805535
Ha412HOChr04g0183571	40	West	-0.304557
Ha412HOChr04g0193931	40	West	1.3997
Ha412HOChr05g0202511	40	West	2.20195
Ha412HOChr05g0203711	40	West	0.233691
Ha412HOChr05g0210041	40	West	0.916375
Ha412HOChr05g0210051	40	West	0.95159
Ha412HOChr05g0215071	40	West	2.06875
Ha412HOChr05g0222991	40	West	0.0659404
Ha412HOChr05g0226831	40	West	0.211954
Ha412HOChr05g0230691	40	West	1.68586
Ha412HOChr05g0234981	40	West	0.95704
Ha412HOChr05g0235221	40	West	1.3098
Ha412HOChr06g0245821	40	West	1.53002
Ha412HOChr06g0250151	40	West	-0.69684
Ha412HOChr06g0255721	40	West	1.24127
Ha412HOChr06g0260341	40	West	-1.06452
Ha412HOChr06g0261081	40	West	0.990364
Ha412HOChr06g0266421	40	West	0.650626
Ha412HOChr06g0266621	40	West	1.38189
Ha412HOChr06g0275801	40	West	-0.216
Ha412HOChr07g0286941	40	West	1.60985
Ha412HOChr07g0299371	40	West	1.51095
Ha412HOChr07g0303401	40	West	-0.842598
Ha412HOChr07g0314971	40	West	1.65091
Ha412HOChr07g0319761	40	West	-0.068159
Ha412HOChr07g0323011	40	West	0.765331
Ha412HOChr08g0339541	40	West	2.34922
Ha412HOChr08g0343781	40	West	-0.14545
Ha412HOChr08g0344281	40	West	0.560268
Ha412HOChr08g0368101	40	West	-0.685989
Ha412HOChr08g0368811	40	West	2.71014
Ha412HOChr09g0377661	40	West	1.38924
Ha412HOChr09g0379851	40	West	1.02235
Ha412HOChr09g0382261	40	West	1.14676
Ha412HOChr09g0394451	40	West	1.29351
Ha412HOChr09g0399781	40	West	1.20615
Ha412HOChr09g0400831	40	West	-0.263147
Ha412HOChr09g0403291	40	West	1.24846
Ha412HOChr09g0403511	40	West	1.45676
Ha412HOChr09g0409921	40	West	0.397203
Ha412HOChr09g0412521	40	West	1.65918
Ha412HOChr09g0413721	40	West	0.29198
Ha412HOChr09g0414681	40	West	-0.0381544
Ha412HOChr09g0421361	40	West	1.42941
Ha412HOChr09g0422751	40	West	-0.705079
Ha412HOChr09g0422771	40	West	-0.780916
Ha412HOChr10g0434541	40	West	1.85274
Ha412HOChr10g0435441	40	West	0.217318
Ha412HOChr10g0436801	40	West	-0.0663838
Ha412HOChr10g0442621	40	West	1.49301
Ha412HOChr10g0443111	40	West	1.01197
Ha412HOChr10g0444911	40	West	0.527706
Ha412HOChr10g0453371	40	West	0.0755296
Ha412HOChr10g0463301	40	West	2.42372
Ha412HOChr10g0464321	40	West	-1.10902
Ha412HOChr10g0465601	40	West	0.577506
Ha412HOChr10g0468761	40	West	1.77831
Ha412HOChr10g0469871	40	West	0.776072
Ha412HOChr10g0469891	40	West	0.672621
Ha412HOChr10g0474781	40	West	1.25039
Ha412HOChr10g0474901	40	West	-1.13585
Ha412HOChr10g0474911	40	West	-0.261377
Ha412HOChr10g0475571	40	West	1.59484
Ha412HOChr10g0476531	40	West	1.53567
Ha412HOChr10g0478561	40	West	1.61248
Ha412HOChr10g0478571	40	West	1.68073
Ha412HOChr11g0495921	40	West	0.365967
Ha412HOChr11g0518901	40	West	0.84781
Ha412HOChr11g0519151	40	West	2.1706
Ha412HOChr11g0529401	40	West	-1.04468
Ha412HOChr11g0530871	40	West	0.944922
Ha412HOChr12g0534651	40	West	0.580494
Ha412HOChr12g0534821	40	West	1.46141
Ha412HOChr12g0542581	40	West	1.24532
Ha412HOChr12g0542591	40	West	1.32767
Ha412HOChr12g0543851	40	West	0.323809
Ha412HOChr12g0557761	40	West	-1.37909
Ha412HOChr12g0561361	40	West	-0.0681398
Ha412HOChr12g0562311	40	West	2.89081
Ha412HOChr12g0564241	40	West	1.64872
Ha412HOChr12g0565931	40	West	1.75954
Ha412HOChr12g0565971	40	West	-1.33646
Ha412HOChr12g0577221	40	West	0.13063
Ha412HOChr12g0578751	40	West	0.820269
Ha412HOChr12g0580251	40	West	0.247928
Ha412HOChr12g0580591	40	West	1.775
Ha412HOChr13g0582141	40	West	1.61428
Ha412HOChr13g0582751	40	West	0.276775
Ha412HOChr13g0584681	40	West	-0.225596
Ha412HOChr13g0584701	40	West	0.855673
Ha412HOChr13g0585831	40	West	-1.41809
Ha412HOChr13g0593911	40	West	0.713801
Ha412HOChr13g0594621	40	West	1.44188
Ha412HOChr13g0599741	40	West	1.23191
Ha412HOChr13g0600851	40	West	1.20583
Ha412HOChr13g0605021	40	West	2.3234
Ha412HOChr13g0608151	40	West	0.643674
Ha412HOChr13g0616741	40	West	1.10821
Ha412HOChr13g0623591	40	West	0.319175
Ha412HOChr13g0623611	40	West	-1.1407
Ha412HOChr13g0630861	40	West	1.33641
Ha412HOChr13g0631171	40	West	2.21729
Ha412HOChr13g0632721	40	West	1.45394
Ha412HOChr13g0632801	40	West	0.563167
Ha412HOChr14g0636251	40	West	0.152034
Ha412HOChr14g0662481	40	West	-0.418617
Ha412HOChr14g0664021	40	West	1.71883
Ha412HOChr14g0664591	40	West	1.21758
Ha412HOChr14g0665191	40	West	1.69224
Ha412HOChr14g0670451	40	West	-0.498201
Ha412HOChr14g0677891	40	West	2.06821
Ha412HOChr14g0682301	40	West	1.42254
Ha412HOChr14g0684691	40	West	2.29429
Ha412HOChr14g0691051	40	West	1.40996
Ha412HOChr14g0691141	40	West	0.509275
Ha412HOChr14g0692821	40	West	2.15109
Ha412HOChr15g0697681	40	West	0.921858
Ha412HOChr15g0699901	40	West	1.28097
Ha412HOChr15g0703871	40	West	-0.857555
Ha412HOChr15g0706161	40	West	1.23134
Ha412HOChr15g0708511	40	West	1.93936
Ha412HOChr15g0709011	40	West	0.605138
Ha412HOChr15g0711191	40	West	-0.724008
Ha412HOChr15g0718761	40	West	1.38075
Ha412HOChr15g0722671	40	West	-1.23369
Ha412HOChr15g0723471	40	West	-0.72473
Ha412HOChr15g0724111	40	West	0.274466
Ha412HOChr15g0726161	40	West	2.17683
Ha412HOChr15g0728461	40	West	1.64039
Ha412HOChr15g0730201	40	West	-0.23813
Ha412HOChr15g0733021	40	West	2.54015
Ha412HOChr15g0734811	40	West	2.00353
Ha412HOChr15g0737141	40	West	1.6607
Ha412HOChr15g0738181	40	West	0.171527
Ha412HOChr15g0743661	40	West	1.67371
Ha412HOChr16g0755091	40	West	1.57872
Ha412HOChr16g0755601	40	West	0.721245
Ha412HOChr16g0757081	40	West	1.49124
Ha412HOChr16g0772191	40	West	0.894876
Ha412HOChr16g0801191	40	West	0.719303
Ha412HOChr16g0802041	40	West	-0.0806648
Ha412HOChr17g0804491	40	West	1.35926
Ha412HOChr17g0805361	40	West	-0.276256
Ha412HOChr17g0814461	40	West	1.35965
Ha412HOChr17g0819021	40	West	-0.585664
Ha412HOChr17g0819411	40	West	-1.15687
Ha412HOChr17g0822481	40	West	2.55075
Ha412HOChr17g0823541	40	West	1.33139
Ha412HOChr17g0826691	40	West	-0.832995
Ha412HOChr17g0836991	40	West	0.498321
Ha412HOChr17g0840771	40	West	0.964111
Ha412HOChr17g0843731	40	West	0.465587
Ha412HOChr17g0849311	40	West	0.51144
Ha412HOChr17g0852951	40	West	0.874725
Ha412HOChr17g0854001	40	West	-0.536557
Ha412HOChr00c00706g0865071	44	East	-0.513284
Ha412HOChr00c09785g0870301	44	East	0.26734
Ha412HOChr01g0004341	44	East	0.901107
Ha412HOChr01g0007471	44	East	-0.756609
Ha412HOChr01g0013091	44	East	-0.656629
Ha412HOChr01g0023251	44	East	1.12316
Ha412HOChr01g0023321	44	East	0.84624
Ha412HOChr01g0033681	44	East	-0.139418
Ha412HOChr01g0035481	44	East	0.216229
Ha412HOChr01g0036271	44	East	1.03583
Ha412HOChr01g0037701	44	East	1.29866
Ha412HOChr01g0037761	44	East	1.35379
Ha412HOChr01g0047431	44	East	-0.42631
Ha412HOChr01g0047441	44	East	0.246293
Ha412HOChr02g0052711	44	East	-0.777172
Ha412HOChr02g0058381	44	East	0.34465
Ha412HOChr02g0059121	44	East	0.681755
Ha412HOChr02g0060831	44	East	-0.283202
Ha412HOChr02g0061781	44	East	-1.58045
Ha412HOChr02g0064141	44	East	0.413531
Ha412HOChr02g0079191	44	East	0.995037
Ha412HOChr02g0079361	44	East	0.491293
Ha412HOChr02g0085531	44	East	0.534451
Ha412HOChr02g0087231	44	East	0.075757
Ha412HOChr03g0100111	44	East	-0.118534
Ha412HOChr03g0100731	44	East	0.665142
Ha412HOChr03g0118431	44	East	0.925029
Ha412HOChr03g0124191	44	East	-0.762118
Ha412HOChr03g0124611	44	East	-0.921662
Ha412HOChr03g0125481	44	East	1.41505
Ha412HOChr03g0127391	44	East	-0.271282
Ha412HOChr03g0139471	44	East	-0.0980611
Ha412HOChr03g0140141	44	East	-1.25734
Ha412HOChr03g0141391	44	East	0.972448
Ha412HOChr03g0142771	44	East	0.416065
Ha412HOChr04g0161651	44	East	0.365118
Ha412HOChr04g0161671	44	East	1.05872
Ha412HOChr04g0166931	44	East	-0.507047
Ha412HOChr04g0178401	44	East	-0.891098
Ha412HOChr04g0179931	44	East	-0.103621
Ha412HOChr04g0183571	44	East	0.377951
Ha412HOChr04g0193931	44	East	-0.0228904
Ha412HOChr05g0202511	44	East	0.582862
Ha412HOChr05g0203711	44	East	0.525425
Ha412HOChr05g0210041	44	East	0.944735
Ha412HOChr05g0210051	44	East	1.06909
Ha412HOChr05g0215071	44	East	1.11454
Ha412HOChr05g0222991	44	East	0.612138
Ha412HOChr05g0226831	44	East	0.0499742
Ha412HOChr05g0230691	44	East	0.695074
Ha412HOChr05g0234981	44	East	0.272035
Ha412HOChr05g0235221	44	East	-1.5422
Ha412HOChr06g0245821	44	East	0.249254
Ha412HOChr06g0250151	44	East	0.418145
Ha412HOChr06g0255721	44	East	0.712398
Ha412HOChr06g0260341	44	East	-1.62856
Ha412HOChr06g0261081	44	East	0.536441
Ha412HOChr06g0266421	44	East	-0.564395
Ha412HOChr06g0266621	44	East	-0.667264
Ha412HOChr06g0275801	44	East	-0.533574
Ha412HOChr07g0286941	44	East	-0.274932
Ha412HOChr07g0299371	44	East	0.709122
Ha412HOChr07g0303401	44	East	-0.256089
Ha412HOChr07g0314971	44	East	0.125827
Ha412HOChr07g0319761	44	East	-0.314179
Ha412HOChr07g0323011	44	East	-0.240289
Ha412HOChr08g0339541	44	East	1.05275
Ha412HOChr08g0343781	44	East	0.380879
Ha412HOChr08g0344281	44	East	0.819923
Ha412HOChr08g0368101	44	East	0.199245
Ha412HOChr08g0368811	44	East	-0.309134
Ha412HOChr09g0377661	44	East	0.289925
Ha412HOChr09g0379851	44	East	-0.190551
Ha412HOChr09g0382261	44	East	0.713332
Ha412HOChr09g0394451	44	East	1.48602
Ha412HOChr09g0399781	44	East	1.01364
Ha412HOChr09g0400831	44	East	0.0783876
Ha412HOChr09g0403291	44	East	1.47934
Ha412HOChr09g0403511	44	East	0.964982
Ha412HOChr09g0409921	44	East	0.222274
Ha412HOChr09g0412521	44	East	1.06239
Ha412HOChr09g0413721	44	East	1.86658
Ha412HOChr09g0414681	44	East	-0.213147
Ha412HOChr09g0421361	44	East	-0.600893
Ha412HOChr09g0422751	44	East	0.555701
Ha412HOChr09g0422771	44	East	1.36561
Ha412HOChr10g0434541	44	East	0.525121
Ha412HOChr10g0435441	44	East	0.177951
Ha412HOChr10g0436801	44	East	-0.180694
Ha412HOChr10g0442621	44	East	1.17587
Ha412HOChr10g0443111	44	East	1.00508
Ha412HOChr10g0444911	44	East	-0.528127
Ha412HOChr10g0453371	44	East	0.839552
Ha412HOChr10g0463301	44	East	-0.226161
Ha412HOChr10g0464321	44	East	0.373298
Ha412HOChr10g0465601	44	East	0.796186
Ha412HOChr10g0468761	44	East	-0.220136
Ha412HOChr10g0469871	44	East	-1.19609
Ha412HOChr10g0469891	44	East	0.919623
Ha412HOChr10g0474781	44	East	1.09862
Ha412HOChr10g0474901	44	East	-0.937055
Ha412HOChr10g0474911	44	East	-1.05388
Ha412HOChr10g0475571	44	East	1.16012
Ha412HOChr10g0476531	44	East	0.545625
Ha412HOChr10g0478561	44	East	-0.760828
Ha412HOChr10g0478571	44	East	0.246072
Ha412HOChr11g0495921	44	East	0.838069
Ha412HOChr11g0518901	44	East	0.586048
Ha412HOChr11g0519151	44	East	0.909116
Ha412HOChr11g0529401	44	East	1.05985
Ha412HOChr11g0530871	44	East	-0.647091
Ha412HOChr12g0534651	44	East	0.323287
Ha412HOChr12g0534821	44	East	0.164511
Ha412HOChr12g0542581	44	East	1.31961
Ha412HOChr12g0542591	44	East	1.28436
Ha412HOChr12g0543851	44	East	0.351154
Ha412HOChr12g0557761	44	East	-1.01822
Ha412HOChr12g0561361	44	East	0.314503
Ha412HOChr12g0562311	44	East	-0.142045
Ha412HOChr12g0564241	44	East	1.15085
Ha412HOChr12g0565931	44	East	0.557989
Ha412HOChr12g0565971	44	East	-0.553642
Ha412HOChr12g0577221	44	East	0.812024
Ha412HOChr12g0578751	44	East	0.244881
Ha412HOChr12g0580251	44	East	-0.285959
Ha412HOChr12g0580591	44	East	-0.120612
Ha412HOChr13g0582141	44	East	1.16021
Ha412HOChr13g0582751	44	East	0.461819
Ha412HOChr13g0584681	44	East	0.944758
Ha412HOChr13g0584701	44	East	1.10727
Ha412HOChr13g0585831	44	East	-0.0704823
Ha412HOChr13g0593911	44	East	0.194422
Ha412HOChr13g0594621	44	East	0.863967
Ha412HOChr13g0599741	44	East	0.342349
Ha412HOChr13g0600851	44	East	1.64489
Ha412HOChr13g0605021	44	East	0.684319
Ha412HOChr13g0608151	44	East	0.559411
Ha412HOChr13g0616741	44	East	1.01526
Ha412HOChr13g0623591	44	East	1.02886
Ha412HOChr13g0623611	44	East	-1.20997
Ha412HOChr13g0630861	44	East	0.655359
Ha412HOChr13g0631171	44	East	0.5537
Ha412HOChr13g0632721	44	East	0.30743
Ha412HOChr13g0632801	44	East	-0.0497174
Ha412HOChr14g0636251	44	East	0.875314
Ha412HOChr14g0662481	44	East	0.166449
Ha412HOChr14g0664021	44	East	-0.638603
Ha412HOChr14g0664591	44	East	0.766286
Ha412HOChr14g0665191	44	East	0.0486922
Ha412HOChr14g0670451	44	East	0.482518
Ha412HOChr14g0677891	44	East	0.391258
Ha412HOChr14g0682301	44	East	-1.47688
Ha412HOChr14g0684691	44	East	-0.263403
Ha412HOChr14g0691051	44	East	-0.610638
Ha412HOChr14g0691141	44	East	-1.44515
Ha412HOChr14g0692821	44	East	0.0730736
Ha412HOChr15g0697681	44	East	-0.775199
Ha412HOChr15g0699901	44	East	1.01143
Ha412HOChr15g0703871	44	East	-0.956175
Ha412HOChr15g0706161	44	East	0.275317
Ha412HOChr15g0708511	44	East	0.456933
Ha412HOChr15g0709011	44	East	0.176573
Ha412HOChr15g0711191	44	East	-0.828175
Ha412HOChr15g0718761	44	East	1.14216
Ha412HOChr15g0722671	44	East	-0.972184
Ha412HOChr15g0723471	44	East	-0.776804
Ha412HOChr15g0724111	44	East	1.08005
Ha412HOChr15g0726161	44	East	0.663342
Ha412HOChr15g0728461	44	East	-0.0584007
Ha412HOChr15g0730201	44	East	-0.305773
Ha412HOChr15g0733021	44	East	-0.547662
Ha412HOChr15g0734811	44	East	1.16316
Ha412HOChr15g0737141	44	East	0.151848
Ha412HOChr15g0738181	44	East	-1.06223
Ha412HOChr15g0743661	44	East	0.851636
Ha412HOChr16g0755091	44	East	1.77925
Ha412HOChr16g0755601	44	East	0.110507
Ha412HOChr16g0757081	44	East	0.581746
Ha412HOChr16g0772191	44	East	0.79268
Ha412HOChr16g0801191	44	East	1.1057
Ha412HOChr16g0802041	44	East	0.0113839
Ha412HOChr17g0804491	44	East	-0.202772
Ha412HOChr17g0805361	44	East	-0.746563
Ha412HOChr17g0814461	44	East	-0.686411
Ha412HOChr17g0819021	44	East	-0.4161
Ha412HOChr17g0819411	44	East	-0.444458
Ha412HOChr17g0822481	44	East	0.331575
Ha412HOChr17g0823541	44	East	0.454099
Ha412HOChr17g0826691	44	East	-0.943625
Ha412HOChr17g0836991	44	East	1.41657
Ha412HOChr17g0840771	44	East	-0.359872
Ha412HOChr17g0843731	44	East	0.352959
Ha412HOChr17g0849311	44	East	0.261075
Ha412HOChr17g0852951	44	East	1.33751
Ha412HOChr17g0854001	44	East	-1.0755
Ha412HOChr00c00706g0865071	44	West	0.469684
Ha412HOChr00c09785g0870301	44	West	0.744248
Ha412HOChr01g0004341	44	West	1.14845
Ha412HOChr01g0007471	44	West	2.46774
Ha412HOChr01g0013091	44	West	-0.572246
Ha412HOChr01g0023251	44	West	1.12743
Ha412HOChr01g0023321	44	West	1.5407
Ha412HOChr01g0033681	44	West	0.314973
Ha412HOChr01g0035481	44	West	0.252725
Ha412HOChr01g0036271	44	West	0.804401
Ha412HOChr01g0037701	44	West	0.726661
Ha412HOChr01g0037761	44	West	-0.798891
Ha412HOChr01g0047431	44	West	-1.99028
Ha412HOChr01g0047441	44	West	-2.17322
Ha412HOChr02g0052711	44	West	2.81247
Ha412HOChr02g0058381	44	West	0.308624
Ha412HOChr02g0059121	44	West	1.70519
Ha412HOChr02g0060831	44	West	0.104914
Ha412HOChr02g0061781	44	West	-1.65074
Ha412HOChr02g0064141	44	West	0.432603
Ha412HOChr02g0079191	44	West	0.461484
Ha412HOChr02g0079361	44	West	0.405702
Ha412HOChr02g0085531	44	West	-0.0565343
Ha412HOChr02g0087231	44	West	0.25029
Ha412HOChr03g0100111	44	West	1.33685
Ha412HOChr03g0100731	44	West	-0.038089
Ha412HOChr03g0118431	44	West	0.354391
Ha412HOChr03g0124191	44	West	-0.728715
Ha412HOChr03g0124611	44	West	-0.710239
Ha412HOChr03g0125481	44	West	1.17805
Ha412HOChr03g0127391	44	West	-0.400089
Ha412HOChr03g0139471	44	West	0.218253
Ha412HOChr03g0140141	44	West	-0.943574
Ha412HOChr03g0141391	44	West	2.22003
Ha412HOChr03g0142771	44	West	0.0126322
Ha412HOChr04g0161651	44	West	-0.99401
Ha412HOChr04g0161671	44	West	1.13871
Ha412HOChr04g0166931	44	West	-0.566645
Ha412HOChr04g0178401	44	West	-0.417589
Ha412HOChr04g0179931	44	West	0.232633
Ha412HOChr04g0183571	44	West	0.587628
Ha412HOChr04g0193931	44	West	1.05357
Ha412HOChr05g0202511	44	West	0.719197
Ha412HOChr05g0203711	44	West	0.550893
Ha412HOChr05g0210041	44	West	1.90376
Ha412HOChr05g0210051	44	West	2.42522
Ha412HOChr05g0215071	44	West	0.037114
Ha412HOChr05g0222991	44	West	-1.82212
Ha412HOChr05g0226831	44	West	1.61654
Ha412HOChr05g0230691	44	West	2.91771
Ha412HOChr05g0234981	44	West	0.742373
Ha412HOChr05g0235221	44	West	-0.857945
Ha412HOChr06g0245821	44	West	0.611446
Ha412HOChr06g0250151	44	West	0.756681
Ha412HOChr06g0255721	44	West	0.465975
Ha412HOChr06g0260341	44	West	-1.92551
Ha412HOChr06g0261081	44	West	-0.00123225
Ha412HOChr06g0266421	44	West	1.90973
Ha412HOChr06g0266621	44	West	0.576785
Ha412HOChr06g0275801	44	West	-0.382884
Ha412HOChr07g0286941	44	West	-0.368195
Ha412HOChr07g0299371	44	West	0.635794
Ha412HOChr07g0303401	44	West	-0.181562
Ha412HOChr07g0314971	44	West	-0.0854915
Ha412HOChr07g0319761	44	West	0.210008
Ha412HOChr07g0323011	44	West	-0.36178
Ha412HOChr08g0339541	44	West	0.953953
Ha412HOChr08g0343781	44	West	0.724324
Ha412HOChr08g0344281	44	West	0.286669
Ha412HOChr08g0368101	44	West	-0.545407
Ha412HOChr08g0368811	44	West	0.801662
Ha412HOChr09g0377661	44	West	-1.02838
Ha412HOChr09g0379851	44	West	-0.327658
Ha412HOChr09g0382261	44	West	1.6974
Ha412HOChr09g0394451	44	West	1.95275
Ha412HOChr09g0399781	44	West	1.31962
Ha412HOChr09g0400831	44	West	1.60365
Ha412HOChr09g0403291	44	West	1.1747
Ha412HOChr09g0403511	44	West	-0.0394305
Ha412HOChr09g0409921	44	West	-2.17064
Ha412HOChr09g0412521	44	West	0.711255
Ha412HOChr09g0413721	44	West	0.941579
Ha412HOChr09g0414681	44	West	-0.38732
Ha412HOChr09g0421361	44	West	-0.78804
Ha412HOChr09g0422751	44	West	0.131326
Ha412HOChr09g0422771	44	West	2.85747
Ha412HOChr10g0434541	44	West	1.55138
Ha412HOChr10g0435441	44	West	0.274648
Ha412HOChr10g0436801	44	West	-0.419807
Ha412HOChr10g0442621	44	West	0.997444
Ha412HOChr10g0443111	44	West	0.982322
Ha412HOChr10g0444911	44	West	2.36033
Ha412HOChr10g0453371	44	West	-0.626826
Ha412HOChr10g0463301	44	West	-0.0357071
Ha412HOChr10g0464321	44	West	-0.343758
Ha412HOChr10g0465601	44	West	1.87769
Ha412HOChr10g0468761	44	West	0.397069
Ha412HOChr10g0469871	44	West	-0.315105
Ha412HOChr10g0469891	44	West	1.8141
Ha412HOChr10g0474781	44	West	1.05904
Ha412HOChr10g0474901	44	West	-1.61214
Ha412HOChr10g0474911	44	West	-2.09682
Ha412HOChr10g0475571	44	West	1.52218
Ha412HOChr10g0476531	44	West	1.11227
Ha412HOChr10g0478561	44	West	0.226408
Ha412HOChr10g0478571	44	West	1.97766
Ha412HOChr11g0495921	44	West	0.715931
Ha412HOChr11g0518901	44	West	-0.341212
Ha412HOChr11g0519151	44	West	1.06945
Ha412HOChr11g0529401	44	West	-1.25102
Ha412HOChr11g0530871	44	West	-0.511526
Ha412HOChr12g0534651	44	West	0.576103
Ha412HOChr12g0534821	44	West	2.30106
Ha412HOChr12g0542581	44	West	2.0039
Ha412HOChr12g0542591	44	West	1.51121
Ha412HOChr12g0543851	44	West	-0.349958
Ha412HOChr12g0557761	44	West	-1.39836
Ha412HOChr12g0561361	44	West	1.46361
Ha412HOChr12g0562311	44	West	-0.00790981
Ha412HOChr12g0564241	44	West	0.481817
Ha412HOChr12g0565931	44	West	1.05721
Ha412HOChr12g0565971	44	West	-2.79132
Ha412HOChr12g0577221	44	West	-0.0478541
Ha412HOChr12g0578751	44	West	0.762657
Ha412HOChr12g0580251	44	West	-0.800866
Ha412HOChr12g0580591	44	West	0.457982
Ha412HOChr13g0582141	44	West	0.393221
Ha412HOChr13g0582751	44	West	0.0099918
Ha412HOChr13g0584681	44	West	2.52928
Ha412HOChr13g0584701	44	West	2.19191
Ha412HOChr13g0585831	44	West	-1.36238
Ha412HOChr13g0593911	44	West	1.60736
Ha412HOChr13g0594621	44	West	0.583666
Ha412HOChr13g0599741	44	West	0.0547483
Ha412HOChr13g0600851	44	West	1.32948
Ha412HOChr13g0605021	44	West	0.852721
Ha412HOChr13g0608151	44	West	1.4459
Ha412HOChr13g0616741	44	West	1.33529
Ha412HOChr13g0623591	44	West	-0.783422
Ha412HOChr13g0623611	44	West	-1.34865
Ha412HOChr13g0630861	44	West	0.0423931
Ha412HOChr13g0631171	44	West	-0.672341
Ha412HOChr13g0632721	44	West	1.64525
Ha412HOChr13g0632801	44	West	0.415519
Ha412HOChr14g0636251	44	West	2.30348
Ha412HOChr14g0662481	44	West	-0.0376025
Ha412HOChr14g0664021	44	West	-1.5349
Ha412HOChr14g0664591	44	West	1.65574
Ha412HOChr14g0665191	44	West	1.17909
Ha412HOChr14g0670451	44	West	0.922604
Ha412HOChr14g0677891	44	West	1.11894
Ha412HOChr14g0682301	44	West	-0.897237
Ha412HOChr14g0684691	44	West	1.59247
Ha412HOChr14g0691051	44	West	0.280695
Ha412HOChr14g0691141	44	West	0.0377377
Ha412HOChr14g0692821	44	West	1.60429
Ha412HOChr15g0697681	44	West	-0.305301
Ha412HOChr15g0699901	44	West	1.00946
Ha412HOChr15g0703871	44	West	-0.809747
Ha412HOChr15g0706161	44	West	1.45838
Ha412HOChr15g0708511	44	West	0.517299
Ha412HOChr15g0709011	44	West	1.55665
Ha412HOChr15g0711191	44	West	-0.72611
Ha412HOChr15g0718761	44	West	2.02057
Ha412HOChr15g0722671	44	West	-0.594313
Ha412HOChr15g0723471	44	West	-0.76744
Ha412HOChr15g0724111	44	West	0.347746
Ha412HOChr15g0726161	44	West	0.748302
Ha412HOChr15g0728461	44	West	-0.448939
Ha412HOChr15g0730201	44	West	-0.636244
Ha412HOChr15g0733021	44	West	-0.310885
Ha412HOChr15g0734811	44	West	1.22931
Ha412HOChr15g0737141	44	West	1.42701
Ha412HOChr15g0738181	44	West	-0.836904
Ha412HOChr15g0743661	44	West	0.394653
Ha412HOChr16g0755091	44	West	0.545266
Ha412HOChr16g0755601	44	West	-0.0722104
Ha412HOChr16g0757081	44	West	0.886703
Ha412HOChr16g0772191	44	West	0.368608
Ha412HOChr16g0801191	44	West	1.39842
Ha412HOChr16g0802041	44	West	-0.610051
Ha412HOChr17g0804491	44	West	0.951584
Ha412HOChr17g0805361	44	West	-0.575423
Ha412HOChr17g0814461	44	West	2.2945
Ha412HOChr17g0819021	44	West	-0.404341
Ha412HOChr17g0819411	44	West	-1.63419
Ha412HOChr17g0822481	44	West	0.0709106
Ha412HOChr17g0823541	44	West	1.39362
Ha412HOChr17g0826691	44	West	-0.629764
Ha412HOChr17g0836991	44	West	0.0742253
Ha412HOChr17g0840771	44	West	1.24959
Ha412HOChr17g0843731	44	West	0.763788
Ha412HOChr17g0849311	44	West	2.43955
Ha412HOChr17g0852951	44	West	0.973212
Ha412HOChr17g0854001	44	West	-1.71642
Ha412HOChr00c00706g0865071	0	East	-0.443311
Ha412HOChr00c09785g0870301	0	East	1.7669
Ha412HOChr01g0004341	0	East	1.16642
Ha412HOChr01g0007471	0	East	1.05931
Ha412HOChr01g0013091	0	East	-1.00271
Ha412HOChr01g0023251	0	East	-0.205238
Ha412HOChr01g0023321	0	East	1.07299
Ha412HOChr01g0033681	0	East	-0.997644
Ha412HOChr01g0035481	0	East	1.24915
Ha412HOChr01g0036271	0	East	0.0412581
Ha412HOChr01g0037701	0	East	0.220781
Ha412HOChr01g0037761	0	East	0.819586
Ha412HOChr01g0047431	0	East	1.17365
Ha412HOChr01g0047441	0	East	0.538769
Ha412HOChr02g0052711	0	East	0.309072
Ha412HOChr02g0058381	0	East	1.78197
Ha412HOChr02g0059121	0	East	0.0180346
Ha412HOChr02g0060831	0	East	-0.564635
Ha412HOChr02g0061781	0	East	-1.18177
Ha412HOChr02g0064141	0	East	-0.0372832
Ha412HOChr02g0079191	0	East	0.879695
Ha412HOChr02g0079361	0	East	1.81272
Ha412HOChr02g0085531	0	East	-0.965754
Ha412HOChr02g0087231	0	East	1.23548
Ha412HOChr03g0100111	0	East	0.662336
Ha412HOChr03g0100731	0	East	-0.292858
Ha412HOChr03g0118431	0	East	0.479354
Ha412HOChr03g0124191	0	East	0.969788
Ha412HOChr03g0124611	0	East	-0.874755
Ha412HOChr03g0125481	0	East	0.797079
Ha412HOChr03g0127391	0	East	-0.209708
Ha412HOChr03g0139471	0	East	2.46075
Ha412HOChr03g0140141	0	East	0.696138
Ha412HOChr03g0141391	0	East	0.506148
Ha412HOChr03g0142771	0	East	1.07929
Ha412HOChr04g0161651	0	East	0.899057
Ha412HOChr04g0161671	0	East	1.76522
Ha412HOChr04g0166931	0	East	-0.639648
Ha412HOChr04g0178401	0	East	-0.570523
Ha412HOChr04g0179931	0	East	2.30854
Ha412HOChr04g0183571	0	East	1.93432
Ha412HOChr04g0193931	0	East	0.0428493
Ha412HOChr05g0202511	0	East	-0.378631
Ha412HOChr05g0203711	0	East	0.703021
Ha412HOChr05g0210041	0	East	0.320837
Ha412HOChr05g0210051	0	East	0.243077
Ha412HOChr05g0215071	0	East	0.481025
Ha412HOChr05g0222991	0	East	0.0884425
Ha412HOChr05g0226831	0	East	1.68447
Ha412HOChr05g0230691	0	East	-0.825125
Ha412HOChr05g0234981	0	East	0.203734
Ha412HOChr05g0235221	0	East	-0.717939
Ha412HOChr06g0245821	0	East	1.12372
Ha412HOChr06g0250151	0	East	2.01871
Ha412HOChr06g0255721	0	East	0.282559
Ha412HOChr06g0260341	0	East	0.569681
Ha412HOChr06g0261081	0	East	0.904568
Ha412HOChr06g0266421	0	East	0.95891
Ha412HOChr06g0266621	0	East	1.67178
Ha412HOChr06g0275801	0	East	-1.23382
Ha412HOChr07g0286941	0	East	-0.133085
Ha412HOChr07g0299371	0	East	-0.401879
Ha412HOChr07g0303401	0	East	0.921918
Ha412HOChr07g0314971	0	East	-0.683757
Ha412HOChr07g0319761	0	East	2.14881
Ha412HOChr07g0323011	0	East	-1.05862
Ha412HOChr08g0339541	0	East	-0.0521072
Ha412HOChr08g0343781	0	East	2.74756
Ha412HOChr08g0344281	0	East	1.09293
Ha412HOChr08g0368101	0	East	1.75605
Ha412HOChr08g0368811	0	East	0.716963
Ha412HOChr09g0377661	0	East	-0.458131
Ha412HOChr09g0379851	0	East	1.49571
Ha412HOChr09g0382261	0	East	0.745001
Ha412HOChr09g0394451	0	East	-0.270958
Ha412HOChr09g0399781	0	East	0.23455
Ha412HOChr09g0400831	0	East	1.73207
Ha412HOChr09g0403291	0	East	0.31194
Ha412HOChr09g0403511	0	East	1.30663
Ha412HOChr09g0409921	0	East	0.191687
Ha412HOChr09g0412521	0	East	0.184055
Ha412HOChr09g0413721	0	East	1.73899
Ha412HOChr09g0414681	0	East	1.016
Ha412HOChr09g0421361	0	East	-0.992191
Ha412HOChr09g0422751	0	East	0.683766
Ha412HOChr09g0422771	0	East	0.643565
Ha412HOChr10g0434541	0	East	1.16819
Ha412HOChr10g0435441	0	East	1.42127
Ha412HOChr10g0436801	0	East	0.809585
Ha412HOChr10g0442621	0	East	-0.543632
Ha412HOChr10g0443111	0	East	0.0673252
Ha412HOChr10g0444911	0	East	1.70196
Ha412HOChr10g0453371	0	East	-0.959402
Ha412HOChr10g0463301	0	East	-0.792693
Ha412HOChr10g0464321	0	East	1.50397
Ha412HOChr10g0465601	0	East	1.27371
Ha412HOChr10g0468761	0	East	-0.479835
Ha412HOChr10g0469871	0	East	-0.221821
Ha412HOChr10g0469891	0	East	0.352203
Ha412HOChr10g0474781	0	East	0.929969
Ha412HOChr10g0474901	0	East	-0.774122
Ha412HOChr10g0474911	0	East	-0.465678
Ha412HOChr10g0475571	0	East	0.525397
Ha412HOChr10g0476531	0	East	0.914725
Ha412HOChr10g0478561	0	East	1.81898
Ha412HOChr10g0478571	0	East	0.37141
Ha412HOChr11g0495921	0	East	2.24545
Ha412HOChr11g0518901	0	East	-0.881502
Ha412HOChr11g0519151	0	East	-0.752719
Ha412HOChr11g0529401	0	East	-0.257933
Ha412HOChr11g0530871	0	East	1.94461
Ha412HOChr12g0534651	0	East	1.07331
Ha412HOChr12g0534821	0	East	-0.469433
Ha412HOChr12g0542581	0	East	-0.209633
Ha412HOChr12g0542591	0	East	-0.21578
Ha412HOChr12g0543851	0	East	-1.21273
Ha412HOChr12g0557761	0	East	0.223153
Ha412HOChr12g0561361	0	East	0.766083
Ha412HOChr12g0562311	0	East	-0.547772
Ha412HOChr12g0564241	0	East	0.302759
Ha412HOChr12g0565931	0	East	0.48233
Ha412HOChr12g0565971	0	East	-0.0876207
Ha412HOChr12g0577221	0	East	0.0202867
Ha412HOChr12g0578751	0	East	0.869541
Ha412HOChr12g0580251	0	East	1.44807
Ha412HOChr12g0580591	0	East	-0.946992
Ha412HOChr13g0582141	0	East	0.816408
Ha412HOChr13g0582751	0	East	0.903743
Ha412HOChr13g0584681	0	East	0.466285
Ha412HOChr13g0584701	0	East	1.01417
Ha412HOChr13g0585831	0	East	-0.354085
Ha412HOChr13g0593911	0	East	0.111535
Ha412HOChr13g0594621	0	East	0.341754
Ha412HOChr13g0599741	0	East	-0.808733
Ha412HOChr13g0600851	0	East	0.380676
Ha412HOChr13g0605021	0	East	-0.345027
Ha412HOChr13g0608151	0	East	1.44017
Ha412HOChr13g0616741	0	East	-0.142133
Ha412HOChr13g0623591	0	East	-0.752598
Ha412HOChr13g0623611	0	East	0.888741
Ha412HOChr13g0630861	0	East	-0.218593
Ha412HOChr13g0631171	0	East	-0.665061
Ha412HOChr13g0632721	0	East	0.0672288
Ha412HOChr13g0632801	0	East	1.35093
Ha412HOChr14g0636251	0	East	-0.0826726
Ha412HOChr14g0662481	0	East	2.3286
Ha412HOChr14g0664021	0	East	0.496964
Ha412HOChr14g0664591	0	East	-0.644097
Ha412HOChr14g0665191	0	East	0.0790519
Ha412HOChr14g0670451	0	East	-0.303997
Ha412HOChr14g0677891	0	East	0.810546
Ha412HOChr14g0682301	0	East	-0.619318
Ha412HOChr14g0684691	0	East	0.173266
Ha412HOChr14g0691051	0	East	-1.298
Ha412HOChr14g0691141	0	East	0.255687
Ha412HOChr14g0692821	0	East	0.730326
Ha412HOChr15g0697681	0	East	0.123491
Ha412HOChr15g0699901	0	East	0.700503
Ha412HOChr15g0703871	0	East	-0.77046
Ha412HOChr15g0706161	0	East	0.386741
Ha412HOChr15g0708511	0	East	-0.599562
Ha412HOChr15g0709011	0	East	0.25598
Ha412HOChr15g0711191	0	East	-0.71639
Ha412HOChr15g0718761	0	East	1.00436
Ha412HOChr15g0722671	0	East	1.35765
Ha412HOChr15g0723471	0	East	-0.783053
Ha412HOChr15g0724111	0	East	0.817428
Ha412HOChr15g0726161	0	East	-0.14273
Ha412HOChr15g0728461	0	East	0.273568
Ha412HOChr15g0730201	0	East	-0.538025
Ha412HOChr15g0733021	0	East	-0.214254
Ha412HOChr15g0734811	0	East	-0.155841
Ha412HOChr15g0737141	0	East	0.282197
Ha412HOChr15g0738181	0	East	-1.22594
Ha412HOChr15g0743661	0	East	0.762448
Ha412HOChr16g0755091	0	East	-0.00578956
Ha412HOChr16g0755601	0	East	-0.812751
Ha412HOChr16g0757081	0	East	-0.405625
Ha412HOChr16g0772191	0	East	1.25023
Ha412HOChr16g0801191	0	East	0.573848
Ha412HOChr16g0802041	0	East	-0.46246
Ha412HOChr17g0804491	0	East	-0.754415
Ha412HOChr17g0805361	0	East	2.3981
Ha412HOChr17g0814461	0	East	1.83092
Ha412HOChr17g0819021	0	East	1.90993
Ha412HOChr17g0819411	0	East	-1.5566
Ha412HOChr17g0822481	0	East	0.3294
Ha412HOChr17g0823541	0	East	0.726272
Ha412HOChr17g0826691	0	East	-0.106124
Ha412HOChr17g0836991	0	East	0.223854
Ha412HOChr17g0840771	0	East	1.06132
Ha412HOChr17g0843731	0	East	1.40901
Ha412HOChr17g0849311	0	East	1.0284
Ha412HOChr17g0852951	0	East	0.932243
Ha412HOChr17g0854001	0	East	-0.432026
Ha412HOChr00c00706g0865071	0	West	-0.185487
Ha412HOChr00c09785g0870301	0	West	0.724486
Ha412HOChr01g0004341	0	West	1.76706
Ha412HOChr01g0007471	0	West	1.23778
Ha412HOChr01g0013091	0	West	-0.977011
Ha412HOChr01g0023251	0	West	-0.146546
Ha412HOChr01g0023321	0	West	1.08751
Ha412HOChr01g0033681	0	West	-0.990138
Ha412HOChr01g0035481	0	West	1.86116
Ha412HOChr01g0036271	0	West	-0.824285
Ha412HOChr01g0037701	0	West	0.311088
Ha412HOChr01g0037761	0	West	0.81201
Ha412HOChr01g0047431	0	West	-0.0116834
Ha412HOChr01g0047441	0	West	0.669158
Ha412HOChr02g0052711	0	West	0.429876
Ha412HOChr02g0058381	0	West	2.03051
Ha412HOChr02g0059121	0	West	-0.498596
Ha412HOChr02g0060831	0	West	-0.429475
Ha412HOChr02g0061781	0	West	-0.402348
Ha412HOChr02g0064141	0	West	-0.582158
Ha412HOChr02g0079191	0	West	1.09098
Ha412HOChr02g0079361	0	West	0.261206
Ha412HOChr02g0085531	0	West	-0.998425
Ha412HOChr02g0087231	0	West	2.56622
Ha412HOChr03g0100111	0	West	0.131277
Ha412HOChr03g0100731	0	West	-0.232531
Ha412HOChr03g0118431	0	West	1.35879
Ha412HOChr03g0124191	0	West	1.70421
Ha412HOChr03g0124611	0	West	-0.78809
Ha412HOChr03g0125481	0	West	0.756019
Ha412HOChr03g0127391	0	West	-0.606001
Ha412HOChr03g0139471	0	West	0.653552
Ha412HOChr03g0140141	0	West	2.32472
Ha412HOChr03g0141391	0	West	0.31208
Ha412HOChr03g0142771	0	West	0.994549
Ha412HOChr04g0161651	0	West	1.18267
Ha412HOChr04g0161671	0	West	1.4261
Ha412HOChr04g0166931	0	West	-0.638525
Ha412HOChr04g0178401	0	West	-0.628624
Ha412HOChr04g0179931	0	West	1.80393
Ha412HOChr04g0183571	0	West	2.19698
Ha412HOChr04g0193931	0	West	-0.11944
Ha412HOChr05g0202511	0	West	-0.364807
Ha412HOChr05g0203711	0	West	1.91515
Ha412HOChr05g0210041	0	West	-0.304134
Ha412HOChr05g0210051	0	West	-0.133184
Ha412HOChr05g0215071	0	West	2.44987
Ha412HOChr05g0222991	0	West	-0.266881
Ha412HOChr05g0226831	0	West	2.3576
Ha412HOChr05g0230691	0	West	-1.0002
Ha412HOChr05g0234981	0	West	-0.104314
Ha412HOChr05g0235221	0	West	-0.0342844
Ha412HOChr06g0245821	0	West	1.03394
Ha412HOChr06g0250151	0	West	2.10129
Ha412HOChr06g0255721	0	West	0.0392541
Ha412HOChr06g0260341	0	West	1.51959
Ha412HOChr06g0261081	0	West	1.06918
Ha412HOChr06g0266421	0	West	2.07925
Ha412HOChr06g0266621	0	West	2.75533
Ha412HOChr06g0275801	0	West	-1.16067
Ha412HOChr07g0286941	0	West	-1.16446
Ha412HOChr07g0299371	0	West	-0.635508
Ha412HOChr07g0303401	0	West	1.97441
Ha412HOChr07g0314971	0	West	-0.808788
Ha412HOChr07g0319761	0	West	3.39158
Ha412HOChr07g0323011	0	West	-1.13469
Ha412HOChr08g0339541	0	West	-0.344664
Ha412HOChr08g0343781	0	West	1.46446
Ha412HOChr08g0344281	0	West	0.6337
Ha412HOChr08g0368101	0	West	0.668195
Ha412HOChr08g0368811	0	West	1.66262
Ha412HOChr09g0377661	0	West	-0.0328377
Ha412HOChr09g0379851	0	West	1.09741
Ha412HOChr09g0382261	0	West	0.186313
Ha412HOChr09g0394451	0	West	-0.921917
Ha412HOChr09g0399781	0	West	-0.0278725
Ha412HOChr09g0400831	0	West	1.96779
Ha412HOChr09g0403291	0	West	0.417663
Ha412HOChr09g0403511	0	West	0.438307
Ha412HOChr09g0409921	0	West	1.93022
Ha412HOChr09g0412521	0	West	0.13029
Ha412HOChr09g0413721	0	West	1.17174
Ha412HOChr09g0414681	0	West	1.30601
Ha412HOChr09g0421361	0	West	-1.05146
Ha412HOChr09g0422751	0	West	1.75828
Ha412HOChr09g0422771	0	West	0.23591
Ha412HOChr10g0434541	0	West	0.759099
Ha412HOChr10g0435441	0	West	1.92198
Ha412HOChr10g0436801	0	West	-0.268595
Ha412HOChr10g0442621	0	West	-0.512597
Ha412HOChr10g0443111	0	West	-0.173161
Ha412HOChr10g0444911	0	West	1.22321
Ha412HOChr10g0453371	0	West	-1.01011
Ha412HOChr10g0463301	0	West	-0.486696
Ha412HOChr10g0464321	0	West	1.63716
Ha412HOChr10g0465601	0	West	0.530667
Ha412HOChr10g0468761	0	West	0.14285
Ha412HOChr10g0469871	0	West	-1.04865
Ha412HOChr10g0469891	0	West	0.21434
Ha412HOChr10g0474781	0	West	1.25091
Ha412HOChr10g0474901	0	West	-1.0257
Ha412HOChr10g0474911	0	West	-0.604507
Ha412HOChr10g0475571	0	West	0.4086
Ha412HOChr10g0476531	0	West	1.34477
Ha412HOChr10g0478561	0	West	-0.330263
Ha412HOChr10g0478571	0	West	0.18157
Ha412HOChr11g0495921	0	West	1.73026
Ha412HOChr11g0518901	0	West	-1.06931
Ha412HOChr11g0519151	0	West	-0.391741
Ha412HOChr11g0529401	0	West	-0.276549
Ha412HOChr11g0530871	0	West	0.751908
Ha412HOChr12g0534651	0	West	1.19601
Ha412HOChr12g0534821	0	West	-0.916676
Ha412HOChr12g0542581	0	West	-0.128222
Ha412HOChr12g0542591	0	West	-0.157308
Ha412HOChr12g0543851	0	West	-1.1217
Ha412HOChr12g0557761	0	West	1.04009
Ha412HOChr12g0561361	0	West	-0.0754444
Ha412HOChr12g0562311	0	West	-0.281798
Ha412HOChr12g0564241	0	West	0.241898
Ha412HOChr12g0565931	0	West	1.34689
Ha412HOChr12g0565971	0	West	0.170822
Ha412HOChr12g0577221	0	West	-0.710013
Ha412HOChr12g0578751	0	West	0.558975
Ha412HOChr12g0580251	0	West	2.16726
Ha412HOChr12g0580591	0	West	-1.11888
Ha412HOChr13g0582141	0	West	1.33872
Ha412HOChr13g0582751	0	West	1.6232
Ha412HOChr13g0584681	0	West	0.953273
Ha412HOChr13g0584701	0	West	1.11295
Ha412HOChr13g0585831	0	West	-1.09031
Ha412HOChr13g0593911	0	West	2.01724
Ha412HOChr13g0594621	0	West	0.152661
Ha412HOChr13g0599741	0	West	-0.784873
Ha412HOChr13g0600851	0	West	0.534961
Ha412HOChr13g0605021	0	West	-0.54352
Ha412HOChr13g0608151	0	West	1.20533
Ha412HOChr13g0616741	0	West	0.00731738
Ha412HOChr13g0623591	0	West	-1.16681
Ha412HOChr13g0623611	0	West	-0.0460959
Ha412HOChr13g0630861	0	West	-0.466899
Ha412HOChr13g0631171	0	West	-1.00315
Ha412HOChr13g0632721	0	West	-0.0900439
Ha412HOChr13g0632801	0	West	1.78878
Ha412HOChr14g0636251	0	West	0.392119
Ha412HOChr14g0662481	0	West	2.71938
Ha412HOChr14g0664021	0	West	0.142699
Ha412HOChr14g0664591	0	West	-0.789828
Ha412HOChr14g0665191	0	West	0.908366
Ha412HOChr14g0670451	0	West	-0.624463
Ha412HOChr14g0677891	0	West	1.03648
Ha412HOChr14g0682301	0	West	-1.34126
Ha412HOChr14g0684691	0	West	-0.0407712
Ha412HOChr14g0691051	0	West	-1.32767
Ha412HOChr14g0691141	0	West	0.933848
Ha412HOChr14g0692821	0	West	0.541272
Ha412HOChr15g0697681	0	West	-0.0620583
Ha412HOChr15g0699901	0	West	0.735182
Ha412HOChr15g0703871	0	West	-0.433974
Ha412HOChr15g0706161	0	West	-0.120632
Ha412HOChr15g0708511	0	West	-0.712361
Ha412HOChr15g0709011	0	West	0.000541085
Ha412HOChr15g0711191	0	West	-1.13593
Ha412HOChr15g0718761	0	West	0.80596
Ha412HOChr15g0722671	0	West	1.18452
Ha412HOChr15g0723471	0	West	-0.783248
Ha412HOChr15g0724111	0	West	1.20036
Ha412HOChr15g0726161	0	West	0.0655077
Ha412HOChr15g0728461	0	West	0.181628
Ha412HOChr15g0730201	0	West	-0.83936
Ha412HOChr15g0733021	0	West	0.153968
Ha412HOChr15g0734811	0	West	-0.268399
Ha412HOChr15g0737141	0	West	0.773834
Ha412HOChr15g0738181	0	West	-1.21136
Ha412HOChr15g0743661	0	West	0.999014
Ha412HOChr16g0755091	0	West	-0.40834
Ha412HOChr16g0755601	0	West	-0.830595
Ha412HOChr16g0757081	0	West	-0.508887
Ha412HOChr16g0772191	0	West	1.43209
Ha412HOChr16g0801191	0	West	0.369297
Ha412HOChr16g0802041	0	West	-0.652648
Ha412HOChr17g0804491	0	West	-0.48467
Ha412HOChr17g0805361	0	West	2.56473
Ha412HOChr17g0814461	0	West	1.45583
Ha412HOChr17g0819021	0	West	2.53836
Ha412HOChr17g0819411	0	West	-0.876947
Ha412HOChr17g0822481	0	West	0.343733
Ha412HOChr17g0823541	0	West	1.18307
Ha412HOChr17g0826691	0	West	-0.744346
Ha412HOChr17g0836991	0	West	-0.565531
Ha412HOChr17g0840771	0	West	2.32035
Ha412HOChr17g0843731	0	West	1.63576
Ha412HOChr17g0849311	0	West	0.736699
Ha412HOChr17g0852951	0	West	-0.0139469
Ha412HOChr17g0854001	0	West	0.402888
Ha412HOChr00c00706g0865071	4	East	-1.44817
Ha412HOChr00c09785g0870301	4	East	-0.550179
Ha412HOChr01g0004341	4	East	0.0958092
Ha412HOChr01g0007471	4	East	-0.590507
Ha412HOChr01g0013091	4	East	-0.906567
Ha412HOChr01g0023251	4	East	-1.20323
Ha412HOChr01g0023321	4	East	-1.12351
Ha412HOChr01g0033681	4	East	-1.30732
Ha412HOChr01g0035481	4	East	0.430063
Ha412HOChr01g0036271	4	East	0.0410935
Ha412HOChr01g0037701	4	East	-0.967974
Ha412HOChr01g0037761	4	East	-0.238539
Ha412HOChr01g0047431	4	East	0.68165
Ha412HOChr01g0047441	4	East	0.654293
Ha412HOChr02g0052711	4	East	-1.10638
Ha412HOChr02g0058381	4	East	-0.0736135
Ha412HOChr02g0059121	4	East	0.679893
Ha412HOChr02g0060831	4	East	-0.964467
Ha412HOChr02g0061781	4	East	0.310291
Ha412HOChr02g0064141	4	East	-1.35521
Ha412HOChr02g0079191	4	East	-0.519546
Ha412HOChr02g0079361	4	East	-0.48959
Ha412HOChr02g0085531	4	East	-1.13116
Ha412HOChr02g0087231	4	East	-0.691025
Ha412HOChr03g0100111	4	East	-0.522115
Ha412HOChr03g0100731	4	East	-0.822232
Ha412HOChr03g0118431	4	East	-0.633212
Ha412HOChr03g0124191	4	East	1.89141
Ha412HOChr03g0124611	4	East	0.00297858
Ha412HOChr03g0125481	4	East	-0.658008
Ha412HOChr03g0127391	4	East	-1.61848
Ha412HOChr03g0139471	4	East	-0.117006
Ha412HOChr03g0140141	4	East	-1.05246
Ha412HOChr03g0141391	4	East	-0.0439804
Ha412HOChr03g0142771	4	East	-1.09003
Ha412HOChr04g0161651	4	East	1.05318
Ha412HOChr04g0161671	4	East	-1.11781
Ha412HOChr04g0166931	4	East	-0.644979
Ha412HOChr04g0178401	4	East	-0.514246
Ha412HOChr04g0179931	4	East	0.524555
Ha412HOChr04g0183571	4	East	-0.336652
Ha412HOChr04g0193931	4	East	-0.977417
Ha412HOChr05g0202511	4	East	-1.19385
Ha412HOChr05g0203711	4	East	-1.00022
Ha412HOChr05g0210041	4	East	-1.08143
Ha412HOChr05g0210051	4	East	-1.02778
Ha412HOChr05g0215071	4	East	0.517096
Ha412HOChr05g0222991	4	East	-0.692304
Ha412HOChr05g0226831	4	East	-0.291645
Ha412HOChr05g0230691	4	East	0.337795
Ha412HOChr05g0234981	4	East	-1.04065
Ha412HOChr05g0235221	4	East	-0.794327
Ha412HOChr06g0245821	4	East	-0.0197375
Ha412HOChr06g0250151	4	East	0.324604
Ha412HOChr06g0255721	4	East	-0.19541
Ha412HOChr06g0260341	4	East	0.510841
Ha412HOChr06g0261081	4	East	-0.856516
Ha412HOChr06g0266421	4	East	-0.379294
Ha412HOChr06g0266621	4	East	-0.39584
Ha412HOChr06g0275801	4	East	-0.395135
Ha412HOChr07g0286941	4	East	-0.738455
Ha412HOChr07g0299371	4	East	-0.970471
Ha412HOChr07g0303401	4	East	-0.338033
Ha412HOChr07g0314971	4	East	-0.82298
Ha412HOChr07g0319761	4	East	-0.376037
Ha412HOChr07g0323011	4	East	-1.12502
Ha412HOChr08g0339541	4	East	-1.02867
Ha412HOChr08g0343781	4	East	0.0726896
Ha412HOChr08g0344281	4	East	-1.1644
Ha412HOChr08g0368101	4	East	0.878294
Ha412HOChr08g0368811	4	East	-1.16345
Ha412HOChr09g0377661	4	East	-0.649931
Ha412HOChr09g0379851	4	East	-0.234311
Ha412HOChr09g0382261	4	East	-0.573899
Ha412HOChr09g0394451	4	East	-0.339263
Ha412HOChr09g0399781	4	East	-1.08692
Ha412HOChr09g0400831	4	East	-0.933758
Ha412HOChr09g0403291	4	East	-0.870224
Ha412HOChr09g0403511	4	East	-0.657384
Ha412HOChr09g0409921	4	East	0.00329879
Ha412HOChr09g0412521	4	East	-0.820033
Ha412HOChr09g0413721	4	East	-0.600671
Ha412HOChr09g0414681	4	East	1.12569
Ha412HOChr09g0421361	4	East	-0.632794
Ha412HOChr09g0422751	4	East	0.403394
Ha412HOChr09g0422771	4	East	0.510885
Ha412HOChr10g0434541	4	East	-0.268905
Ha412HOChr10g0435441	4	East	-0.184879
Ha412HOChr10g0436801	4	East	-0.30811
Ha412HOChr10g0442621	4	East	-1.39452
Ha412HOChr10g0443111	4	East	-0.886131
Ha412HOChr10g0444911	4	East	-0.231749
Ha412HOChr10g0453371	4	East	-1.06655
Ha412HOChr10g0463301	4	East	-1.05358
Ha412HOChr10g0464321	4	East	0.932162
Ha412HOChr10g0465601	4	East	-0.901175
Ha412HOChr10g0468761	4	East	-0.200323
Ha412HOChr10g0469871	4	East	0.424874
Ha412HOChr10g0469891	4	East	-1.11005
Ha412HOChr10g0474781	4	East	-0.528528
Ha412HOChr10g0474901	4	East	0.766961
Ha412HOChr10g0474911	4	East	0.811217
Ha412HOChr10g0475571	4	East	-1.28956
Ha412HOChr10g0476531	4	East	-0.343036
Ha412HOChr10g0478561	4	East	-0.730873
Ha412HOChr10g0478571	4	East	-0.758661
Ha412HOChr11g0495921	4	East	-0.414588
Ha412HOChr11g0518901	4	East	-1.17675
Ha412HOChr11g0519151	4	East	-1.13703
Ha412HOChr11g0529401	4	East	-0.380917
Ha412HOChr11g0530871	4	East	-0.469217
Ha412HOChr12g0534651	4	East	-0.267394
Ha412HOChr12g0534821	4	East	-0.903757
Ha412HOChr12g0542581	4	East	-0.847994
Ha412HOChr12g0542591	4	East	-0.870611
Ha412HOChr12g0543851	4	East	-0.755502
Ha412HOChr12g0557761	4	East	-0.0952511
Ha412HOChr12g0561361	4	East	-1.52804
Ha412HOChr12g0562311	4	East	-0.908349
Ha412HOChr12g0564241	4	East	-1.10063
Ha412HOChr12g0565931	4	East	-1.24021
Ha412HOChr12g0565971	4	East	0.42479
Ha412HOChr12g0577221	4	East	-1.00606
Ha412HOChr12g0578751	4	East	-1.01106
Ha412HOChr12g0580251	4	East	1.20821
Ha412HOChr12g0580591	4	East	-0.938643
Ha412HOChr13g0582141	4	East	-0.593884
Ha412HOChr13g0582751	4	East	-0.773886
Ha412HOChr13g0584681	4	East	-0.860981
Ha412HOChr13g0584701	4	East	-0.761213
Ha412HOChr13g0585831	4	East	1.22201
Ha412HOChr13g0593911	4	East	-1.82539
Ha412HOChr13g0594621	4	East	-1.04682
Ha412HOChr13g0599741	4	East	-1.20116
Ha412HOChr13g0600851	4	East	-1.1691
Ha412HOChr13g0605021	4	East	-1.3268
Ha412HOChr13g0608151	4	East	-0.176304
Ha412HOChr13g0616741	4	East	-1.05682
Ha412HOChr13g0623591	4	East	-0.577489
Ha412HOChr13g0623611	4	East	0.609975
Ha412HOChr13g0630861	4	East	-1.25082
Ha412HOChr13g0631171	4	East	-0.477961
Ha412HOChr13g0632721	4	East	-1.33625
Ha412HOChr13g0632801	4	East	0.756188
Ha412HOChr14g0636251	4	East	-0.894934
Ha412HOChr14g0662481	4	East	-0.386646
Ha412HOChr14g0664021	4	East	-0.352398
Ha412HOChr14g0664591	4	East	-1.01825
Ha412HOChr14g0665191	4	East	-0.878961
Ha412HOChr14g0670451	4	East	-0.946327
Ha412HOChr14g0677891	4	East	-0.334609
Ha412HOChr14g0682301	4	East	0.928332
Ha412HOChr14g0684691	4	East	-1.04475
Ha412HOChr14g0691051	4	East	-0.49011
Ha412HOChr14g0691141	4	East	0.0570592
Ha412HOChr14g0692821	4	East	-1.20727
Ha412HOChr15g0697681	4	East	-0.028521
Ha412HOChr15g0699901	4	East	-0.957882
Ha412HOChr15g0703871	4	East	-0.2606
Ha412HOChr15g0706161	4	East	-1.74329
Ha412HOChr15g0708511	4	East	-1.12118
Ha412HOChr15g0709011	4	East	-1.21678
Ha412HOChr15g0711191	4	East	0.422682
Ha412HOChr15g0718761	4	East	-1.16265
Ha412HOChr15g0722671	4	East	0.579371
Ha412HOChr15g0723471	4	East	-0.226138
Ha412HOChr15g0724111	4	East	-0.973825
Ha412HOChr15g0726161	4	East	-1.06836
Ha412HOChr15g0728461	4	East	-0.982703
Ha412HOChr15g0730201	4	East	-0.59538
Ha412HOChr15g0733021	4	East	-0.713018
Ha412HOChr15g0734811	4	East	-0.779084
Ha412HOChr15g0737141	4	East	-1.21192
Ha412HOChr15g0738181	4	East	-0.426131
Ha412HOChr15g0743661	4	East	-0.0484025
Ha412HOChr16g0755091	4	East	-0.35888
Ha412HOChr16g0755601	4	East	-1.32169
Ha412HOChr16g0757081	4	East	-0.912729
Ha412HOChr16g0772191	4	East	-0.27456
Ha412HOChr16g0801191	4	East	-1.39927
Ha412HOChr16g0802041	4	East	-0.243134
Ha412HOChr17g0804491	4	East	-1.07428
Ha412HOChr17g0805361	4	East	-0.411748
Ha412HOChr17g0814461	4	East	-0.449353
Ha412HOChr17g0819021	4	East	0.839475
Ha412HOChr17g0819411	4	East	0.211208
Ha412HOChr17g0822481	4	East	-0.596962
Ha412HOChr17g0823541	4	East	-1.04379
Ha412HOChr17g0826691	4	East	1.30604
Ha412HOChr17g0836991	4	East	-1.31301
Ha412HOChr17g0840771	4	East	-0.0908071
Ha412HOChr17g0843731	4	East	-1.00038
Ha412HOChr17g0849311	4	East	-0.876175
Ha412HOChr17g0852951	4	East	-1.15285
Ha412HOChr17g0854001	4	East	0.38406
Ha412HOChr00c00706g0865071	4	West	-1.57637
Ha412HOChr00c09785g0870301	4	West	0.404642
Ha412HOChr01g0004341	4	West	-0.321584
Ha412HOChr01g0007471	4	West	-0.548599
Ha412HOChr01g0013091	4	West	-0.958387
Ha412HOChr01g0023251	4	West	-1.25666
Ha412HOChr01g0023321	4	West	-1.06437
Ha412HOChr01g0033681	4	West	-1.25283
Ha412HOChr01g0035481	4	West	-0.681214
Ha412HOChr01g0036271	4	West	-0.120698
Ha412HOChr01g0037701	4	West	-1.11536
Ha412HOChr01g0037761	4	West	-0.758041
Ha412HOChr01g0047431	4	West	0.154329
Ha412HOChr01g0047441	4	West	0.483623
Ha412HOChr02g0052711	4	West	-0.361793
Ha412HOChr02g0058381	4	West	0.164533
Ha412HOChr02g0059121	4	West	-0.497224
Ha412HOChr02g0060831	4	West	-0.541776
Ha412HOChr02g0061781	4	West	-0.868372
Ha412HOChr02g0064141	4	West	-1.36502
Ha412HOChr02g0079191	4	West	-0.718755
Ha412HOChr02g0079361	4	West	0.225106
Ha412HOChr02g0085531	4	West	-1.18254
Ha412HOChr02g0087231	4	West	-0.647751
Ha412HOChr03g0100111	4	West	-0.638349
Ha412HOChr03g0100731	4	West	-0.961222
Ha412HOChr03g0118431	4	West	-0.676326
Ha412HOChr03g0124191	4	West	0.857308
Ha412HOChr03g0124611	4	West	-0.103887
Ha412HOChr03g0125481	4	West	-0.203911
Ha412HOChr03g0127391	4	West	-1.2907
Ha412HOChr03g0139471	4	West	-0.459997
Ha412HOChr03g0140141	4	West	-0.499652
Ha412HOChr03g0141391	4	West	-0.891182
Ha412HOChr03g0142771	4	West	-0.734761
Ha412HOChr04g0161651	4	West	0.761354
Ha412HOChr04g0161671	4	West	-0.753561
Ha412HOChr04g0166931	4	West	-0.651071
Ha412HOChr04g0178401	4	West	-0.280093
Ha412HOChr04g0179931	4	West	0.306321
Ha412HOChr04g0183571	4	West	-0.428699
Ha412HOChr04g0193931	4	West	-1.13824
Ha412HOChr05g0202511	4	West	-1.17952
Ha412HOChr05g0203711	4	West	-1.46215
Ha412HOChr05g0210041	4	West	-1.11985
Ha412HOChr05g0210051	4	West	-1.12571
Ha412HOChr05g0215071	4	West	-0.49167
Ha412HOChr05g0222991	4	West	-0.978889
Ha412HOChr05g0226831	4	West	-0.0858608
Ha412HOChr05g0230691	4	West	-0.590157
Ha412HOChr05g0234981	4	West	-0.945119
Ha412HOChr05g0235221	4	West	-0.880368
Ha412HOChr06g0245821	4	West	-0.589228
Ha412HOChr06g0250151	4	West	-1.19967
Ha412HOChr06g0255721	4	West	-0.185903
Ha412HOChr06g0260341	4	West	0.949379
Ha412HOChr06g0261081	4	West	-0.836388
Ha412HOChr06g0266421	4	West	-0.878473
Ha412HOChr06g0266621	4	West	-0.0797855
Ha412HOChr06g0275801	4	West	-0.406515
Ha412HOChr07g0286941	4	West	-0.297392
Ha412HOChr07g0299371	4	West	-1.00576
Ha412HOChr07g0303401	4	West	-0.373961
Ha412HOChr07g0314971	4	West	-0.882938
Ha412HOChr07g0319761	4	West	-0.497908
Ha412HOChr07g0323011	4	West	-1.123
Ha412HOChr08g0339541	4	West	-0.796311
Ha412HOChr08g0343781	4	West	1.01284
Ha412HOChr08g0344281	4	West	-0.8603
Ha412HOChr08g0368101	4	West	1.20718
Ha412HOChr08g0368811	4	West	-0.90297
Ha412HOChr09g0377661	4	West	-0.635409
Ha412HOChr09g0379851	4	West	-0.798604
Ha412HOChr09g0382261	4	West	-0.930982
Ha412HOChr09g0394451	4	West	-1.03745
Ha412HOChr09g0399781	4	West	-1.0723
Ha412HOChr09g0400831	4	West	-1.00183
Ha412HOChr09g0403291	4	West	-1.02689
Ha412HOChr09g0403511	4	West	-0.53104
Ha412HOChr09g0409921	4	West	-0.335883
Ha412HOChr09g0412521	4	West	-0.861526
Ha412HOChr09g0413721	4	West	-0.783518
Ha412HOChr09g0414681	4	West	1.02693
Ha412HOChr09g0421361	4	West	-0.76853
Ha412HOChr09g0422751	4	West	0.104724
Ha412HOChr09g0422771	4	West	0.442251
Ha412HOChr10g0434541	4	West	-0.676971
Ha412HOChr10g0435441	4	West	-0.477652
Ha412HOChr10g0436801	4	West	-1.84153
Ha412HOChr10g0442621	4	West	-1.36942
Ha412HOChr10g0443111	4	West	-1.0494
Ha412HOChr10g0444911	4	West	-0.752557
Ha412HOChr10g0453371	4	West	-1.13296
Ha412HOChr10g0463301	4	West	-1.00969
Ha412HOChr10g0464321	4	West	0.546536
Ha412HOChr10g0465601	4	West	-0.895603
Ha412HOChr10g0468761	4	West	-0.675447
Ha412HOChr10g0469871	4	West	-0.320881
Ha412HOChr10g0469891	4	West	-1.10176
Ha412HOChr10g0474781	4	West	-0.893173
Ha412HOChr10g0474901	4	West	1.03062
Ha412HOChr10g0474911	4	West	0.519219
Ha412HOChr10g0475571	4	West	-1.23189
Ha412HOChr10g0476531	4	West	-1.12783
Ha412HOChr10g0478561	4	West	-0.529443
Ha412HOChr10g0478571	4	West	-0.469408
Ha412HOChr11g0495921	4	West	-0.629944
Ha412HOChr11g0518901	4	West	-1.73547
Ha412HOChr11g0519151	4	West	-1.08414
Ha412HOChr11g0529401	4	West	-0.526281
Ha412HOChr11g0530871	4	West	-0.585052
Ha412HOChr12g0534651	4	West	-0.158666
Ha412HOChr12g0534821	4	West	-1.16476
Ha412HOChr12g0542581	4	West	-0.881229
Ha412HOChr12g0542591	4	West	-0.878219
Ha412HOChr12g0543851	4	West	-1.28626
Ha412HOChr12g0557761	4	West	-0.4912
Ha412HOChr12g0561361	4	West	-1.46315
Ha412HOChr12g0562311	4	West	-0.86246
Ha412HOChr12g0564241	4	West	-1.16077
Ha412HOChr12g0565931	4	West	-1.08163
Ha412HOChr12g0565971	4	West	-0.315456
Ha412HOChr12g0577221	4	West	-1.26507
Ha412HOChr12g0578751	4	West	-0.959079
Ha412HOChr12g0580251	4	West	0.619483
Ha412HOChr12g0580591	4	West	-1.30878
Ha412HOChr13g0582141	4	West	-0.805224
Ha412HOChr13g0582751	4	West	-0.935394
Ha412HOChr13g0584681	4	West	-0.800082
Ha412HOChr13g0584701	4	West	-0.902237
Ha412HOChr13g0585831	4	West	1.35431
Ha412HOChr13g0593911	4	West	-1.87776
Ha412HOChr13g0594621	4	West	-1.13981
Ha412HOChr13g0599741	4	West	-1.28334
Ha412HOChr13g0600851	4	West	-1.43932
Ha412HOChr13g0605021	4	West	-1.45334
Ha412HOChr13g0608151	4	West	-0.213267
Ha412HOChr13g0616741	4	West	-0.801854
Ha412HOChr13g0623591	4	West	-0.618765
Ha412HOChr13g0623611	4	West	0.654894
Ha412HOChr13g0630861	4	West	-1.34105
Ha412HOChr13g0631171	4	West	-0.810936
Ha412HOChr13g0632721	4	West	-1.12931
Ha412HOChr13g0632801	4	West	-0.156654
Ha412HOChr14g0636251	4	West	-1.21867
Ha412HOChr14g0662481	4	West	-0.409906
Ha412HOChr14g0664021	4	West	-0.0622547
Ha412HOChr14g0664591	4	West	-1.03179
Ha412HOChr14g0665191	4	West	-1.14969
Ha412HOChr14g0670451	4	West	-0.93284
Ha412HOChr14g0677891	4	West	-1.19687
Ha412HOChr14g0682301	4	West	-0.168926
Ha412HOChr14g0684691	4	West	-0.921555
Ha412HOChr14g0691051	4	West	-0.578198
Ha412HOChr14g0691141	4	West	0.00732104
Ha412HOChr14g0692821	4	West	-1.26931
Ha412HOChr15g0697681	4	West	-0.803022
Ha412HOChr15g0699901	4	West	-1.06809
Ha412HOChr15g0703871	4	West	-0.0967411
Ha412HOChr15g0706161	4	West	-2.11733
Ha412HOChr15g0708511	4	West	-1.15549
Ha412HOChr15g0709011	4	West	-1.46393
Ha412HOChr15g0711191	4	West	0.293638
Ha412HOChr15g0718761	4	West	-1.0883
Ha412HOChr15g0722671	4	West	0.728583
Ha412HOChr15g0723471	4	West	-0.603238
Ha412HOChr15g0724111	4	West	-0.76364
Ha412HOChr15g0726161	4	West	-1.26057
Ha412HOChr15g0728461	4	West	-1.07455
Ha412HOChr15g0730201	4	West	-0.205121
Ha412HOChr15g0733021	4	West	-1.16944
Ha412HOChr15g0734811	4	West	-0.861553
Ha412HOChr15g0737141	4	West	-1.31259
Ha412HOChr15g0738181	4	West	-0.213982
Ha412HOChr15g0743661	4	West	-0.144088
Ha412HOChr16g0755091	4	West	-0.792957
Ha412HOChr16g0755601	4	West	-1.30735
Ha412HOChr16g0757081	4	West	-1.02711
Ha412HOChr16g0772191	4	West	-0.652181
Ha412HOChr16g0801191	4	West	-1.35109
Ha412HOChr16g0802041	4	West	-1.02624
Ha412HOChr17g0804491	4	West	-1.15488
Ha412HOChr17g0805361	4	West	-0.355422
Ha412HOChr17g0814461	4	West	-0.635355
Ha412HOChr17g0819021	4	West	-0.43664
Ha412HOChr17g0819411	4	West	1.61022
Ha412HOChr17g0822481	4	West	-0.970918
Ha412HOChr17g0823541	4	West	-1.00222
Ha412HOChr17g0826691	4	West	0.725847
Ha412HOChr17g0836991	4	West	-1.37411
Ha412HOChr17g0840771	4	West	-0.448286
Ha412HOChr17g0843731	4	West	-1.02515
Ha412HOChr17g0849311	4	West	-1.06174
Ha412HOChr17g0852951	4	West	-0.952842
Ha412HOChr17g0854001	4	West	0.0405058
Ha412HOChr00c00706g0865071	8	East	-0.604452
Ha412HOChr00c09785g0870301	8	East	-0.738725
Ha412HOChr01g0004341	8	East	-0.95829
Ha412HOChr01g0007471	8	East	-0.508122
Ha412HOChr01g0013091	8	East	0.848987
Ha412HOChr01g0023251	8	East	-1.08773
Ha412HOChr01g0023321	8	East	-0.601458
Ha412HOChr01g0033681	8	East	-0.62697
Ha412HOChr01g0035481	8	East	-0.986148
Ha412HOChr01g0036271	8	East	-1.15724
Ha412HOChr01g0037701	8	East	-1.14769
Ha412HOChr01g0037761	8	East	1.41242
Ha412HOChr01g0047431	8	East	1.36366
Ha412HOChr01g0047441	8	East	0.275864
Ha412HOChr02g0052711	8	East	-1.91863
Ha412HOChr02g0058381	8	East	-1.00794
Ha412HOChr02g0059121	8	East	-0.948166
Ha412HOChr02g0060831	8	East	-0.267917
Ha412HOChr02g0061781	8	East	-0.355398
Ha412HOChr02g0064141	8	East	-0.912959
Ha412HOChr02g0079191	8	East	-1.1908
Ha412HOChr02g0079361	8	East	-1.07231
Ha412HOChr02g0085531	8	East	-0.576696
Ha412HOChr02g0087231	8	East	-0.859221
Ha412HOChr03g0100111	8	East	-0.878184
Ha412HOChr03g0100731	8	East	-1.03853
Ha412HOChr03g0118431	8	East	-1.11502
Ha412HOChr03g0124191	8	East	0.798511
Ha412HOChr03g0124611	8	East	0.251749
Ha412HOChr03g0125481	8	East	-1.56073
Ha412HOChr03g0127391	8	East	-1.20119
Ha412HOChr03g0139471	8	East	-0.679338
Ha412HOChr03g0140141	8	East	0.553009
Ha412HOChr03g0141391	8	East	-1.26182
Ha412HOChr03g0142771	8	East	1.09308
Ha412HOChr04g0161651	8	East	0.433688
Ha412HOChr04g0161671	8	East	-0.988506
Ha412HOChr04g0166931	8	East	-0.549673
Ha412HOChr04g0178401	8	East	0.277645
Ha412HOChr04g0179931	8	East	-0.609528
Ha412HOChr04g0183571	8	East	-0.627613
Ha412HOChr04g0193931	8	East	-0.45531
Ha412HOChr05g0202511	8	East	-0.984413
Ha412HOChr05g0203711	8	East	-1.26657
Ha412HOChr05g0210041	8	East	-0.865072
Ha412HOChr05g0210051	8	East	-0.985002
Ha412HOChr05g0215071	8	East	0.0402067
Ha412HOChr05g0222991	8	East	0.52455
Ha412HOChr05g0226831	8	East	-0.775156
[truncated: 2,681 more rows]

## Sheet: Fig3H
Ha412	ZT	side	zscore
Ha412HOChr00c00706g0865071	3	Dark	-1.08818
Ha412HOChr00c09785g0870301	3	Dark	-1.05799
Ha412HOChr01g0004341	3	Dark	-0.075463
Ha412HOChr01g0007471	3	Dark	-0.826107
Ha412HOChr01g0013091	3	Dark	-1.31684
Ha412HOChr01g0023251	3	Dark	-1.46204
Ha412HOChr01g0023321	3	Dark	-0.277154
Ha412HOChr01g0033681	3	Dark	-1.07223
Ha412HOChr01g0035481	3	Dark	-1.10561
Ha412HOChr01g0036271	3	Dark	-0.703541
Ha412HOChr01g0037701	3	Dark	-0.0573976
Ha412HOChr01g0037761	3	Dark	-0.00568953
Ha412HOChr01g0047431	3	Dark	-1.27008
Ha412HOChr01g0047441	3	Dark	0.285371
Ha412HOChr02g0052711	3	Dark	-0.604146
Ha412HOChr02g0058381	3	Dark	0.84373
Ha412HOChr02g0059121	3	Dark	-0.773703
Ha412HOChr02g0060831	3	Dark	-0.0833085
Ha412HOChr02g0061781	3	Dark	-0.546177
Ha412HOChr02g0064141	3	Dark	-0.927065
Ha412HOChr02g0079191	3	Dark	0.103153
Ha412HOChr02g0079361	3	Dark	-1.05071
Ha412HOChr02g0085531	3	Dark	-1.06897
Ha412HOChr02g0087231	3	Dark	-0.181555
Ha412HOChr03g0100111	3	Dark	-1.42551
Ha412HOChr03g0100731	3	Dark	0.108734
Ha412HOChr03g0118431	3	Dark	-0.196812
Ha412HOChr03g0124191	3	Dark	0.0669645
Ha412HOChr03g0124611	3	Dark	-0.982308
Ha412HOChr03g0125481	3	Dark	-0.909289
Ha412HOChr03g0127391	3	Dark	-0.449387
Ha412HOChr03g0139471	3	Dark	-1.75684
Ha412HOChr03g0140141	3	Dark	0.316423
Ha412HOChr03g0141391	3	Dark	-0.894881
Ha412HOChr03g0142771	3	Dark	0.996486
Ha412HOChr04g0161651	3	Dark	0.618802
Ha412HOChr04g0161671	3	Dark	-0.723438
Ha412HOChr04g0166931	3	Dark	-0.687811
Ha412HOChr04g0178401	3	Dark	-0.959625
Ha412HOChr04g0179931	3	Dark	-0.00537956
Ha412HOChr04g0183571	3	Dark	0.415755
Ha412HOChr04g0193931	3	Dark	-1.1499
Ha412HOChr05g0202511	3	Dark	-1.14418
Ha412HOChr05g0203711	3	Dark	-0.175008
Ha412HOChr05g0210041	3	Dark	-1.37131
Ha412HOChr05g0210051	3	Dark	-1.35943
Ha412HOChr05g0215071	3	Dark	-0.240416
Ha412HOChr05g0222991	3	Dark	0.763075
Ha412HOChr05g0226831	3	Dark	0.0291983
Ha412HOChr05g0230691	3	Dark	-1.23653
Ha412HOChr05g0234981	3	Dark	-0.553721
Ha412HOChr05g0235221	3	Dark	-1.20527
Ha412HOChr06g0245821	3	Dark	-1.06349
Ha412HOChr06g0250151	3	Dark	-0.734766
Ha412HOChr06g0255721	3	Dark	-1.46879
Ha412HOChr06g0260341	3	Dark	0.353453
Ha412HOChr06g0261081	3	Dark	-0.735325
Ha412HOChr06g0266421	3	Dark	-0.803003
Ha412HOChr06g0266621	3	Dark	0.7531
Ha412HOChr06g0275801	3	Dark	-1.86909
Ha412HOChr07g0286941	3	Dark	-1.12129
Ha412HOChr07g0299371	3	Dark	-0.816933
Ha412HOChr07g0303401	3	Dark	-0.212405
Ha412HOChr07g0314971	3	Dark	-0.804106
Ha412HOChr07g0319761	3	Dark	-0.636562
Ha412HOChr07g0323011	3	Dark	-1.30123
Ha412HOChr08g0339541	3	Dark	-0.771787
Ha412HOChr08g0343781	3	Dark	0.364409
Ha412HOChr08g0344281	3	Dark	-0.172535
Ha412HOChr08g0368101	3	Dark	-1.57424
Ha412HOChr08g0368811	3	Dark	3.20392e-05
Ha412HOChr09g0377661	3	Dark	0.193537
Ha412HOChr09g0379851	3	Dark	-0.943634
Ha412HOChr09g0382261	3	Dark	-1.54282
Ha412HOChr09g0394451	3	Dark	-1.39194
Ha412HOChr09g0399781	3	Dark	-0.525781
Ha412HOChr09g0400831	3	Dark	-0.260569
Ha412HOChr09g0403291	3	Dark	-1.28014
Ha412HOChr09g0403511	3	Dark	-0.0463054
Ha412HOChr09g0409921	3	Dark	-0.476555
Ha412HOChr09g0412521	3	Dark	-0.455573
Ha412HOChr09g0413721	3	Dark	-1.00311
Ha412HOChr09g0414681	3	Dark	0.489839
Ha412HOChr09g0421361	3	Dark	-1.01909
Ha412HOChr09g0422751	3	Dark	-0.278065
Ha412HOChr09g0422771	3	Dark	0.660585
Ha412HOChr09g0428641	3	Dark	-0.950857
Ha412HOChr10g0434541	3	Dark	-1.28675
Ha412HOChr10g0435441	3	Dark	0.147803
Ha412HOChr10g0436801	3	Dark	-0.599885
Ha412HOChr10g0442621	3	Dark	-0.898777
Ha412HOChr10g0443111	3	Dark	-0.772902
Ha412HOChr10g0444911	3	Dark	-1.00497
Ha412HOChr10g0453371	3	Dark	-1.20312
Ha412HOChr10g0463301	3	Dark	-0.674002
Ha412HOChr10g0464321	3	Dark	-0.048113
Ha412HOChr10g0465601	3	Dark	-1.00127
Ha412HOChr10g0468761	3	Dark	-0.750712
Ha412HOChr10g0469871	3	Dark	-1.34724
Ha412HOChr10g0469891	3	Dark	-0.858052
Ha412HOChr10g0474781	3	Dark	-0.522622
Ha412HOChr10g0474901	3	Dark	0.375164
Ha412HOChr10g0474911	3	Dark	0.284796
Ha412HOChr10g0475571	3	Dark	-1.11507
Ha412HOChr10g0476531	3	Dark	-0.718117
Ha412HOChr10g0478561	3	Dark	-0.164
Ha412HOChr10g0478571	3	Dark	-1.13167
Ha412HOChr11g0495921	3	Dark	-0.206628
Ha412HOChr11g0517891	3	Dark	-0.586672
Ha412HOChr11g0518901	3	Dark	-0.439783
Ha412HOChr11g0519151	3	Dark	-0.0801277
Ha412HOChr11g0529401	3	Dark	0.270077
Ha412HOChr11g0530871	3	Dark	-0.582805
Ha412HOChr12g0534651	3	Dark	-0.29245
Ha412HOChr12g0534821	3	Dark	-1.51705
Ha412HOChr12g0542581	3	Dark	-0.972295
Ha412HOChr12g0542591	3	Dark	-0.854921
Ha412HOChr12g0543851	3	Dark	-0.836476
Ha412HOChr12g0557761	3	Dark	0.465693
Ha412HOChr12g0561361	3	Dark	-0.927916
Ha412HOChr12g0562311	3	Dark	-0.812659
Ha412HOChr12g0564241	3	Dark	-0.395067
Ha412HOChr12g0565931	3	Dark	-0.389734
Ha412HOChr12g0565971	3	Dark	-0.927294
Ha412HOChr12g0577221	3	Dark	-1.28758
Ha412HOChr12g0578751	3	Dark	-0.41874
Ha412HOChr12g0580251	3	Dark	-0.0703241
Ha412HOChr12g0580591	3	Dark	-1.45046
Ha412HOChr13g0582141	3	Dark	0.501518
Ha412HOChr13g0582751	3	Dark	-0.0773584
Ha412HOChr13g0584681	3	Dark	-1.01367
Ha412HOChr13g0584701	3	Dark	-0.90245
Ha412HOChr13g0585831	3	Dark	-0.921937
Ha412HOChr13g0593911	3	Dark	-1.03115
Ha412HOChr13g0594621	3	Dark	-0.485779
Ha412HOChr13g0599741	3	Dark	-1.15955
Ha412HOChr13g0600851	3	Dark	-1.30287
Ha412HOChr13g0605021	3	Dark	-0.697104
Ha412HOChr13g0608151	3	Dark	-1.73222
Ha412HOChr13g0616741	3	Dark	0.446824
Ha412HOChr13g0623591	3	Dark	-1.31516
Ha412HOChr13g0623611	3	Dark	-1.72325
Ha412HOChr13g0630861	3	Dark	-1.09503
Ha412HOChr13g0631171	3	Dark	-1.25517
Ha412HOChr13g0632721	3	Dark	-1.19222
Ha412HOChr13g0632801	3	Dark	-0.565486
Ha412HOChr14g0636251	3	Dark	-0.441221
Ha412HOChr14g0662481	3	Dark	-0.535983
Ha412HOChr14g0664021	3	Dark	-0.660641
Ha412HOChr14g0664591	3	Dark	-0.12524
Ha412HOChr14g0665191	3	Dark	-0.240957
Ha412HOChr14g0670451	3	Dark	-1.15935
Ha412HOChr14g0677891	3	Dark	-0.979803
Ha412HOChr14g0682301	3	Dark	-0.730924
Ha412HOChr14g0684691	3	Dark	-0.687306
Ha412HOChr14g0691051	3	Dark	-1.58318
Ha412HOChr14g0691141	3	Dark	-0.717877
Ha412HOChr14g0692821	3	Dark	-1.13491
Ha412HOChr15g0697681	3	Dark	-0.129667
Ha412HOChr15g0698881	3	Dark	-0.788385
Ha412HOChr15g0699901	3	Dark	-0.649817
Ha412HOChr15g0703871	3	Dark	-0.972049
Ha412HOChr15g0706161	3	Dark	-1.7054
Ha412HOChr15g0708511	3	Dark	-1.11077
Ha412HOChr15g0709011	3	Dark	-1.1934
Ha412HOChr15g0711191	3	Dark	-1.0755
Ha412HOChr15g0718761	3	Dark	-0.591915
Ha412HOChr15g0722671	3	Dark	-0.885019
Ha412HOChr15g0723471	3	Dark	-0.798666
Ha412HOChr15g0724111	3	Dark	-0.0786937
Ha412HOChr15g0726161	3	Dark	-0.32936
Ha412HOChr15g0728461	3	Dark	-0.273038
Ha412HOChr15g0730201	3	Dark	-1.15737
Ha412HOChr15g0733021	3	Dark	-0.784393
Ha412HOChr15g0734811	3	Dark	-0.863725
Ha412HOChr15g0737141	3	Dark	-0.71695
Ha412HOChr15g0738181	3	Dark	-0.610132
Ha412HOChr15g0743661	3	Dark	0.816288
Ha412HOChr16g0755091	3	Dark	-1.29204
Ha412HOChr16g0755601	3	Dark	-0.828736
Ha412HOChr16g0757081	3	Dark	-0.962327
Ha412HOChr16g0772191	3	Dark	0.267851
Ha412HOChr16g0801191	3	Dark	-1.32843
Ha412HOChr16g0802041	3	Dark	-1.07347
Ha412HOChr17g0804491	3	Dark	-1.03913
Ha412HOChr17g0805361	3	Dark	-0.78627
Ha412HOChr17g0814461	3	Dark	-0.357301
Ha412HOChr17g0819021	3	Dark	-0.925416
Ha412HOChr17g0819411	3	Dark	0.00170773
Ha412HOChr17g0822481	3	Dark	-1.38991
Ha412HOChr17g0823541	3	Dark	-0.719284
Ha412HOChr17g0826691	3	Dark	-0.941069
Ha412HOChr17g0836991	3	Dark	-1.26919
Ha412HOChr17g0840771	3	Dark	0.532257
Ha412HOChr17g0843731	3	Dark	0.220396
Ha412HOChr17g0844001	3	Dark	-0.167231
Ha412HOChr17g0849311	3	Dark	-0.232728
Ha412HOChr17g0852951	3	Dark	-0.49965
Ha412HOChr17g0854001	3	Dark	-0.854547
Ha412HOChr00c00706g0865071	3	Light	-1.15185
Ha412HOChr00c09785g0870301	3	Light	-1.05627
Ha412HOChr01g0004341	3	Light	-0.597035
Ha412HOChr01g0007471	3	Light	-0.76712
Ha412HOChr01g0013091	3	Light	-1.1973
Ha412HOChr01g0023251	3	Light	-1.54088
Ha412HOChr01g0023321	3	Light	-0.67981
Ha412HOChr01g0033681	3	Light	-0.789684
Ha412HOChr01g0035481	3	Light	-0.89698
Ha412HOChr01g0036271	3	Light	-0.332
Ha412HOChr01g0037701	3	Light	-0.191945
Ha412HOChr01g0037761	3	Light	-0.266036
Ha412HOChr01g0047431	3	Light	-1.54023
Ha412HOChr01g0047441	3	Light	0.236874
Ha412HOChr02g0052711	3	Light	-0.863761
Ha412HOChr02g0058381	3	Light	1.04001
Ha412HOChr02g0059121	3	Light	-0.344045
Ha412HOChr02g0060831	3	Light	-0.00890884
Ha412HOChr02g0061781	3	Light	-0.363016
Ha412HOChr02g0064141	3	Light	-0.816065
Ha412HOChr02g0079191	3	Light	-0.173271
Ha412HOChr02g0079361	3	Light	-1.03413
Ha412HOChr02g0085531	3	Light	-1.06019
Ha412HOChr02g0087231	3	Light	0.119065
Ha412HOChr03g0100111	3	Light	-1.4281
Ha412HOChr03g0100731	3	Light	0.293557
Ha412HOChr03g0118431	3	Light	-0.453687
Ha412HOChr03g0124191	3	Light	0.186982
Ha412HOChr03g0124611	3	Light	-0.900083
Ha412HOChr03g0125481	3	Light	-1.00157
Ha412HOChr03g0127391	3	Light	-0.467719
Ha412HOChr03g0139471	3	Light	-1.76267
Ha412HOChr03g0140141	3	Light	0.788055
Ha412HOChr03g0141391	3	Light	-0.60874
Ha412HOChr03g0142771	3	Light	1.17745
Ha412HOChr04g0161651	3	Light	0.682161
Ha412HOChr04g0161671	3	Light	-0.621652
Ha412HOChr04g0166931	3	Light	-0.68338
Ha412HOChr04g0178401	3	Light	-0.905152
Ha412HOChr04g0179931	3	Light	-0.0569892
Ha412HOChr04g0183571	3	Light	0.321446
Ha412HOChr04g0193931	3	Light	-1.07928
Ha412HOChr05g0202511	3	Light	-0.959598
Ha412HOChr05g0203711	3	Light	-0.0328232
Ha412HOChr05g0210041	3	Light	-1.23802
Ha412HOChr05g0210051	3	Light	-1.38645
Ha412HOChr05g0215071	3	Light	-0.0866073
Ha412HOChr05g0222991	3	Light	0.824179
Ha412HOChr05g0226831	3	Light	0.0175381
Ha412HOChr05g0230691	3	Light	-1.36773
Ha412HOChr05g0234981	3	Light	-0.552422
Ha412HOChr05g0235221	3	Light	-1.25625
Ha412HOChr06g0245821	3	Light	-1.08969
Ha412HOChr06g0250151	3	Light	-0.973692
Ha412HOChr06g0255721	3	Light	0.0830986
Ha412HOChr06g0260341	3	Light	0.100507
Ha412HOChr06g0261081	3	Light	-0.520234
Ha412HOChr06g0266421	3	Light	-0.626699
Ha412HOChr06g0266621	3	Light	0.858573
Ha412HOChr06g0275801	3	Light	-1.82788
Ha412HOChr07g0286941	3	Light	-1.10399
Ha412HOChr07g0299371	3	Light	-1.28887
Ha412HOChr07g0303401	3	Light	-0.0822093
Ha412HOChr07g0314971	3	Light	-0.79138
Ha412HOChr07g0319761	3	Light	-0.632349
Ha412HOChr07g0323011	3	Light	-1.28064
Ha412HOChr08g0339541	3	Light	-0.761843
Ha412HOChr08g0343781	3	Light	-0.0845358
Ha412HOChr08g0344281	3	Light	-0.151841
Ha412HOChr08g0368101	3	Light	-1.1924
Ha412HOChr08g0368811	3	Light	-0.12638
Ha412HOChr09g0377661	3	Light	-0.202158
Ha412HOChr09g0379851	3	Light	-0.900292
Ha412HOChr09g0382261	3	Light	-1.47842
Ha412HOChr09g0394451	3	Light	-1.30758
Ha412HOChr09g0399781	3	Light	-0.881628
Ha412HOChr09g0400831	3	Light	-0.220002
Ha412HOChr09g0403291	3	Light	-0.993189
Ha412HOChr09g0403511	3	Light	0.494518
Ha412HOChr09g0409921	3	Light	-0.414856
Ha412HOChr09g0412521	3	Light	-0.526427
Ha412HOChr09g0413721	3	Light	-0.897465
Ha412HOChr09g0414681	3	Light	1.20874
Ha412HOChr09g0421361	3	Light	-0.987813
Ha412HOChr09g0422751	3	Light	-0.704779
Ha412HOChr09g0422771	3	Light	0.181653
Ha412HOChr09g0428641	3	Light	-0.970314
Ha412HOChr10g0434541	3	Light	-1.1739
Ha412HOChr10g0435441	3	Light	0.0168175
Ha412HOChr10g0436801	3	Light	-0.20577
Ha412HOChr10g0442621	3	Light	-0.779553
Ha412HOChr10g0443111	3	Light	-0.861331
Ha412HOChr10g0444911	3	Light	-1.15382
Ha412HOChr10g0453371	3	Light	-0.810161
Ha412HOChr10g0463301	3	Light	-0.609291
Ha412HOChr10g0464321	3	Light	0.178704
Ha412HOChr10g0465601	3	Light	-1.38334
Ha412HOChr10g0468761	3	Light	-1.09922
Ha412HOChr10g0469871	3	Light	-2.17219
Ha412HOChr10g0469891	3	Light	-1.0866
Ha412HOChr10g0474781	3	Light	0.184656
Ha412HOChr10g0474901	3	Light	0.664677
Ha412HOChr10g0474911	3	Light	-0.144488
Ha412HOChr10g0475571	3	Light	-1.16197
Ha412HOChr10g0476531	3	Light	-0.861168
Ha412HOChr10g0478561	3	Light	-0.0887574
Ha412HOChr10g0478571	3	Light	-1.27718
Ha412HOChr11g0495921	3	Light	-0.605471
Ha412HOChr11g0517891	3	Light	-0.581193
Ha412HOChr11g0518901	3	Light	-0.337842
Ha412HOChr11g0519151	3	Light	-0.098491
Ha412HOChr11g0529401	3	Light	0.814288
Ha412HOChr11g0530871	3	Light	-0.480026
Ha412HOChr12g0534651	3	Light	-0.742893
Ha412HOChr12g0534821	3	Light	-1.50825
Ha412HOChr12g0542581	3	Light	-1.04957
Ha412HOChr12g0542591	3	Light	-0.726474
Ha412HOChr12g0543851	3	Light	-0.598968
Ha412HOChr12g0557761	3	Light	1.61182
Ha412HOChr12g0561361	3	Light	-1.16069
Ha412HOChr12g0562311	3	Light	-0.695576
Ha412HOChr12g0564241	3	Light	0.0989086
Ha412HOChr12g0565931	3	Light	0.238365
Ha412HOChr12g0565971	3	Light	0.251382
Ha412HOChr12g0577221	3	Light	-0.398808
Ha412HOChr12g0578751	3	Light	-0.461466
Ha412HOChr12g0580251	3	Light	-0.180822
Ha412HOChr12g0580591	3	Light	-1.31524
Ha412HOChr13g0582141	3	Light	0.733722
Ha412HOChr13g0582751	3	Light	-0.19198
Ha412HOChr13g0584681	3	Light	-0.803976
Ha412HOChr13g0584701	3	Light	-0.785767
Ha412HOChr13g0585831	3	Light	-0.856408
Ha412HOChr13g0593911	3	Light	-0.858671
Ha412HOChr13g0594621	3	Light	-0.499777
Ha412HOChr13g0599741	3	Light	-1.19051
Ha412HOChr13g0600851	3	Light	-1.14292
Ha412HOChr13g0605021	3	Light	-0.786553
Ha412HOChr13g0608151	3	Light	-1.94026
Ha412HOChr13g0616741	3	Light	0.823593
Ha412HOChr13g0623591	3	Light	-1.14557
Ha412HOChr13g0623611	3	Light	-1.73564
Ha412HOChr13g0630861	3	Light	-1.26542
Ha412HOChr13g0631171	3	Light	-1.16046
Ha412HOChr13g0632721	3	Light	-0.286074
Ha412HOChr13g0632801	3	Light	-0.139841
Ha412HOChr14g0636251	3	Light	-0.364962
Ha412HOChr14g0662481	3	Light	-0.577199
Ha412HOChr14g0664021	3	Light	-0.333126
Ha412HOChr14g0664591	3	Light	0.0640683
Ha412HOChr14g0665191	3	Light	0.136327
Ha412HOChr14g0670451	3	Light	-0.806472
Ha412HOChr14g0677891	3	Light	-0.863409
Ha412HOChr14g0682301	3	Light	-0.42456
Ha412HOChr14g0684691	3	Light	-0.658921
Ha412HOChr14g0691051	3	Light	-1.61789
Ha412HOChr14g0691141	3	Light	-0.469895
Ha412HOChr14g0692821	3	Light	-1.01702
Ha412HOChr15g0697681	3	Light	-0.190702
Ha412HOChr15g0698881	3	Light	-0.830475
Ha412HOChr15g0699901	3	Light	-0.276513
Ha412HOChr15g0703871	3	Light	-0.467106
Ha412HOChr15g0706161	3	Light	-1.68795
Ha412HOChr15g0708511	3	Light	-1.17451
Ha412HOChr15g0709011	3	Light	-0.934073
Ha412HOChr15g0711191	3	Light	-1.22427
Ha412HOChr15g0718761	3	Light	-0.319428
Ha412HOChr15g0722671	3	Light	-0.763966
Ha412HOChr15g0723471	3	Light	-0.81844
Ha412HOChr15g0724111	3	Light	-0.111076
Ha412HOChr15g0726161	3	Light	-0.214483
Ha412HOChr15g0728461	3	Light	-0.636447
Ha412HOChr15g0730201	3	Light	-1.52498
Ha412HOChr15g0733021	3	Light	-0.703401
Ha412HOChr15g0734811	3	Light	-0.938484
Ha412HOChr15g0737141	3	Light	-0.693132
Ha412HOChr15g0738181	3	Light	-0.616903
Ha412HOChr15g0743661	3	Light	0.991469
Ha412HOChr16g0755091	3	Light	-1.25057
Ha412HOChr16g0755601	3	Light	-0.772403
Ha412HOChr16g0757081	3	Light	-1.14854
Ha412HOChr16g0772191	3	Light	-0.0907578
Ha412HOChr16g0801191	3	Light	-1.35578
Ha412HOChr16g0802041	3	Light	-1.09213
Ha412HOChr17g0804491	3	Light	-1.04254
Ha412HOChr17g0805361	3	Light	-0.605413
Ha412HOChr17g0814461	3	Light	-0.497283
Ha412HOChr17g0819021	3	Light	-0.981107
Ha412HOChr17g0819411	3	Light	0.219617
Ha412HOChr17g0822481	3	Light	-1.43567
Ha412HOChr17g0823541	3	Light	-0.448499
Ha412HOChr17g0826691	3	Light	-0.94133
Ha412HOChr17g0836991	3	Light	-1.12222
Ha412HOChr17g0840771	3	Light	0.571986
Ha412HOChr17g0843731	3	Light	0.455646
Ha412HOChr17g0844001	3	Light	-0.109857
Ha412HOChr17g0849311	3	Light	-0.10693
Ha412HOChr17g0852951	3	Light	-0.858347
Ha412HOChr17g0854001	3	Light	-0.818718
Ha412HOChr00c00706g0865071	4	Dark	0.430787
Ha412HOChr00c09785g0870301	4	Dark	-0.481794
Ha412HOChr01g0004341	4	Dark	2.03337
Ha412HOChr01g0007471	4	Dark	0.749039
Ha412HOChr01g0013091	4	Dark	-0.926041
Ha412HOChr01g0023251	4	Dark	-0.808142
Ha412HOChr01g0023321	4	Dark	1.63211
Ha412HOChr01g0033681	4	Dark	1.47977
Ha412HOChr01g0035481	4	Dark	0.802709
Ha412HOChr01g0036271	4	Dark	0.363824
Ha412HOChr01g0037701	4	Dark	1.67614
Ha412HOChr01g0037761	4	Dark	3.4324
Ha412HOChr01g0047431	4	Dark	2.96304
Ha412HOChr01g0047441	4	Dark	3.418
Ha412HOChr02g0052711	4	Dark	0.978675
Ha412HOChr02g0058381	4	Dark	2.14189
Ha412HOChr02g0059121	4	Dark	2.02282
Ha412HOChr02g0060831	4	Dark	3.75892
Ha412HOChr02g0061781	4	Dark	2.08046
Ha412HOChr02g0064141	4	Dark	3.07817
Ha412HOChr02g0079191	4	Dark	3.32374
Ha412HOChr02g0079361	4	Dark	-0.559746
Ha412HOChr02g0085531	4	Dark	0.174007
Ha412HOChr02g0087231	4	Dark	1.78829
Ha412HOChr03g0100111	4	Dark	0.182393
Ha412HOChr03g0100731	4	Dark	2.21884
Ha412HOChr03g0118431	4	Dark	2.23224
Ha412HOChr03g0124191	4	Dark	1.75239
Ha412HOChr03g0124611	4	Dark	-0.461048
Ha412HOChr03g0125481	4	Dark	-0.22385
Ha412HOChr03g0127391	4	Dark	2.54679
Ha412HOChr03g0139471	4	Dark	1.02284
Ha412HOChr03g0140141	4	Dark	2.4049
Ha412HOChr03g0141391	4	Dark	1.282
Ha412HOChr03g0142771	4	Dark	2.89953
Ha412HOChr04g0161651	4	Dark	2.41339
Ha412HOChr04g0161671	4	Dark	3.48299
Ha412HOChr04g0166931	4	Dark	-0.594725
Ha412HOChr04g0178401	4	Dark	0.402955
Ha412HOChr04g0179931	4	Dark	1.99454
Ha412HOChr04g0183571	4	Dark	2.52495
Ha412HOChr04g0193931	4	Dark	0.033062
Ha412HOChr05g0202511	4	Dark	0.69265
Ha412HOChr05g0203711	4	Dark	3.45433
Ha412HOChr05g0210041	4	Dark	0.428572
Ha412HOChr05g0210051	4	Dark	0.596808
Ha412HOChr05g0215071	4	Dark	2.40133
Ha412HOChr05g0222991	4	Dark	3.31191
Ha412HOChr05g0226831	4	Dark	1.53324
Ha412HOChr05g0230691	4	Dark	-0.237702
Ha412HOChr05g0234981	4	Dark	1.4409
Ha412HOChr05g0235221	4	Dark	0.867718
Ha412HOChr06g0245821	4	Dark	1.5382
Ha412HOChr06g0250151	4	Dark	0.324934
Ha412HOChr06g0255721	4	Dark	2.0194
Ha412HOChr06g0260341	4	Dark	2.20669
Ha412HOChr06g0261081	4	Dark	0.887421
Ha412HOChr06g0266421	4	Dark	0.381448
Ha412HOChr06g0266621	4	Dark	3.16298
Ha412HOChr06g0275801	4	Dark	-0.231872
Ha412HOChr07g0286941	4	Dark	-0.429497
Ha412HOChr07g0299371	4	Dark	1.46471
Ha412HOChr07g0303401	4	Dark	2.61713
Ha412HOChr07g0314971	4	Dark	0.349476
Ha412HOChr07g0319761	4	Dark	1.21
Ha412HOChr07g0323011	4	Dark	-0.679039
Ha412HOChr08g0339541	4	Dark	0.621976
Ha412HOChr08g0343781	4	Dark	2.40706
Ha412HOChr08g0344281	4	Dark	1.67996
Ha412HOChr08g0368101	4	Dark	0.176942
Ha412HOChr08g0368811	4	Dark	1.3657
Ha412HOChr09g0377661	4	Dark	3.77201
Ha412HOChr09g0379851	4	Dark	3.12846
Ha412HOChr09g0382261	4	Dark	0.140638
Ha412HOChr09g0394451	4	Dark	-0.844103
Ha412HOChr09g0399781	4	Dark	1.97745
Ha412HOChr09g0400831	4	Dark	1.56785
Ha412HOChr09g0403291	4	Dark	-0.094568
Ha412HOChr09g0403511	4	Dark	2.14058
Ha412HOChr09g0409921	4	Dark	2.35803
Ha412HOChr09g0412521	4	Dark	2.03298
Ha412HOChr09g0413721	4	Dark	1.56193
Ha412HOChr09g0414681	4	Dark	2.40389
Ha412HOChr09g0421361	4	Dark	-0.628179
Ha412HOChr09g0422751	4	Dark	2.51244
Ha412HOChr09g0422771	4	Dark	2.66665
Ha412HOChr09g0428641	4	Dark	1.41045
Ha412HOChr10g0434541	4	Dark	0.581941
Ha412HOChr10g0435441	4	Dark	1.93688
Ha412HOChr10g0436801	4	Dark	1.43314
Ha412HOChr10g0442621	4	Dark	-0.365034
Ha412HOChr10g0443111	4	Dark	0.953652
Ha412HOChr10g0444911	4	Dark	0.739161
Ha412HOChr10g0453371	4	Dark	0.574011
Ha412HOChr10g0463301	4	Dark	0.64736
Ha412HOChr10g0464321	4	Dark	1.97327
Ha412HOChr10g0465601	4	Dark	0.612034
Ha412HOChr10g0468761	4	Dark	2.1239
Ha412HOChr10g0469871	4	Dark	0.820675
Ha412HOChr10g0469891	4	Dark	0.496824
Ha412HOChr10g0474781	4	Dark	1.23012
Ha412HOChr10g0474901	4	Dark	3.28502
Ha412HOChr10g0474911	4	Dark	3.39627
Ha412HOChr10g0475571	4	Dark	-0.247422
Ha412HOChr10g0476531	4	Dark	1.17833
Ha412HOChr10g0478561	4	Dark	2.97083
Ha412HOChr10g0478571	4	Dark	0.431701
Ha412HOChr11g0495921	4	Dark	2.88625
Ha412HOChr11g0517891	4	Dark	-0.0117078
Ha412HOChr11g0518901	4	Dark	1.66118
Ha412HOChr11g0519151	4	Dark	3.19314
Ha412HOChr11g0529401	4	Dark	3.19718
Ha412HOChr11g0530871	4	Dark	3.33234
Ha412HOChr12g0534651	4	Dark	3.14118
Ha412HOChr12g0534821	4	Dark	0.738467
Ha412HOChr12g0542581	4	Dark	1.62352
Ha412HOChr12g0542591	4	Dark	1.86279
Ha412HOChr12g0543851	4	Dark	0.902672
Ha412HOChr12g0557761	4	Dark	2.72157
Ha412HOChr12g0561361	4	Dark	0.836455
Ha412HOChr12g0562311	4	Dark	0.990721
Ha412HOChr12g0564241	4	Dark	2.44895
Ha412HOChr12g0565931	4	Dark	2.21113
Ha412HOChr12g0565971	4	Dark	2.28041
Ha412HOChr12g0577221	4	Dark	0.753469
Ha412HOChr12g0578751	4	Dark	2.34881
Ha412HOChr12g0580251	4	Dark	2.19896
Ha412HOChr12g0580591	4	Dark	0.308686
Ha412HOChr13g0582141	4	Dark	3.0317
Ha412HOChr13g0582751	4	Dark	3.8695
Ha412HOChr13g0584681	4	Dark	0.270044
Ha412HOChr13g0584701	4	Dark	1.50284
Ha412HOChr13g0585831	4	Dark	2.12491
Ha412HOChr13g0593911	4	Dark	1.04208
Ha412HOChr13g0594621	4	Dark	1.02871
Ha412HOChr13g0599741	4	Dark	-0.848624
Ha412HOChr13g0600851	4	Dark	0.348269
Ha412HOChr13g0605021	4	Dark	1.64767
Ha412HOChr13g0608151	4	Dark	-0.499503
Ha412HOChr13g0616741	4	Dark	2.73667
Ha412HOChr13g0623591	4	Dark	-0.0603364
Ha412HOChr13g0623611	4	Dark	0.84597
Ha412HOChr13g0630861	4	Dark	0.526392
Ha412HOChr13g0631171	4	Dark	2.27956
Ha412HOChr13g0632721	4	Dark	0.742474
Ha412HOChr13g0632801	4	Dark	2.40198
Ha412HOChr14g0636251	4	Dark	2.97721
Ha412HOChr14g0662481	4	Dark	2.42216
Ha412HOChr14g0664021	4	Dark	2.18349
Ha412HOChr14g0664591	4	Dark	2.08657
Ha412HOChr14g0665191	4	Dark	1.41101
Ha412HOChr14g0670451	4	Dark	-0.271523
Ha412HOChr14g0677891	4	Dark	0.0929572
Ha412HOChr14g0682301	4	Dark	2.38052
Ha412HOChr14g0684691	4	Dark	1.10625
Ha412HOChr14g0691051	4	Dark	-0.289652
Ha412HOChr14g0691141	4	Dark	2.27808
Ha412HOChr14g0692821	4	Dark	0.468231
Ha412HOChr15g0697681	4	Dark	3.7683
Ha412HOChr15g0698881	4	Dark	2.00889
Ha412HOChr15g0699901	4	Dark	1.36524
Ha412HOChr15g0703871	4	Dark	1.17397
Ha412HOChr15g0706161	4	Dark	0.974641
Ha412HOChr15g0708511	4	Dark	-0.788253
Ha412HOChr15g0709011	4	Dark	-0.134018
Ha412HOChr15g0711191	4	Dark	0.225795
Ha412HOChr15g0718761	4	Dark	2.60237
Ha412HOChr15g0722671	4	Dark	0.426701
Ha412HOChr15g0723471	4	Dark	-0.72788
Ha412HOChr15g0724111	4	Dark	3.37942
Ha412HOChr15g0726161	4	Dark	2.13465
Ha412HOChr15g0728461	4	Dark	1.55378
Ha412HOChr15g0730201	4	Dark	0.580385
Ha412HOChr15g0733021	4	Dark	0.802409
Ha412HOChr15g0734811	4	Dark	-0.112724
Ha412HOChr15g0737141	4	Dark	0.0807123
Ha412HOChr15g0738181	4	Dark	0.531735
Ha412HOChr15g0743661	4	Dark	2.36184
Ha412HOChr16g0755091	4	Dark	0.20121
Ha412HOChr16g0755601	4	Dark	0.91356
Ha412HOChr16g0757081	4	Dark	-0.116176
Ha412HOChr16g0772191	4	Dark	3.13192
Ha412HOChr16g0801191	4	Dark	-0.478594
Ha412HOChr16g0802041	4	Dark	-0.656257
Ha412HOChr17g0804491	4	Dark	-0.791843
Ha412HOChr17g0805361	4	Dark	2.71957
Ha412HOChr17g0814461	4	Dark	1.16666
Ha412HOChr17g0819021	4	Dark	2.10503
Ha412HOChr17g0819411	4	Dark	3.2783
Ha412HOChr17g0822481	4	Dark	1.63671
Ha412HOChr17g0823541	4	Dark	0.910023
Ha412HOChr17g0826691	4	Dark	0.0247589
Ha412HOChr17g0836991	4	Dark	0.73143
Ha412HOChr17g0840771	4	Dark	2.46459
Ha412HOChr17g0843731	4	Dark	2.16846
Ha412HOChr17g0844001	4	Dark	3.80068
Ha412HOChr17g0849311	4	Dark	1.10739
Ha412HOChr17g0852951	4	Dark	1.45461
Ha412HOChr17g0854001	4	Dark	1.99556
Ha412HOChr00c00706g0865071	4	Light	-1.3077
Ha412HOChr00c09785g0870301	4	Light	-1.01653
Ha412HOChr01g0004341	4	Light	-1.2759
Ha412HOChr01g0007471	4	Light	-0.732804
Ha412HOChr01g0013091	4	Light	-1.20235
Ha412HOChr01g0023251	4	Light	-1.87386
Ha412HOChr01g0023321	4	Light	-0.174383
Ha412HOChr01g0033681	4	Light	-0.915305
Ha412HOChr01g0035481	4	Light	-0.395877
Ha412HOChr01g0036271	4	Light	-0.773416
Ha412HOChr01g0037701	4	Light	-1.95953
Ha412HOChr01g0037761	4	Light	1.52989
Ha412HOChr01g0047431	4	Light	-0.392899
Ha412HOChr01g0047441	4	Light	0.491827
Ha412HOChr02g0052711	4	Light	-0.396021
Ha412HOChr02g0058381	4	Light	0.421823
Ha412HOChr02g0059121	4	Light	-0.841224
Ha412HOChr02g0060831	4	Light	-0.137079
Ha412HOChr02g0061781	4	Light	0.599562
Ha412HOChr02g0064141	4	Light	-0.381518
Ha412HOChr02g0079191	4	Light	-0.254774
Ha412HOChr02g0079361	4	Light	-1.01911
Ha412HOChr02g0085531	4	Light	-1.23512
Ha412HOChr02g0087231	4	Light	-1.23011
Ha412HOChr03g0100111	4	Light	-1.43218
Ha412HOChr03g0100731	4	Light	0.152466
Ha412HOChr03g0118431	4	Light	-1.28548
Ha412HOChr03g0124191	4	Light	0.0189016
Ha412HOChr03g0124611	4	Light	-1.12958
Ha412HOChr03g0125481	4	Light	-1.22808
Ha412HOChr03g0127391	4	Light	-0.0547306
Ha412HOChr03g0139471	4	Light	-0.974102
Ha412HOChr03g0140141	4	Light	0.0838793
Ha412HOChr03g0141391	4	Light	-1.06017
Ha412HOChr03g0142771	4	Light	-0.920437
Ha412HOChr04g0161651	4	Light	1.11841
Ha412HOChr04g0161671	4	Light	0.071415
Ha412HOChr04g0166931	4	Light	-0.673376
Ha412HOChr04g0178401	4	Light	-0.499249
Ha412HOChr04g0179931	4	Light	0.400636
Ha412HOChr04g0183571	4	Light	-0.0299723
Ha412HOChr04g0193931	4	Light	-1.0833
Ha412HOChr05g0202511	4	Light	-0.930358
Ha412HOChr05g0203711	4	Light	-0.65496
Ha412HOChr05g0210041	4	Light	-1.0182
Ha412HOChr05g0210051	4	Light	-0.936757
Ha412HOChr05g0215071	4	Light	-0.694199
Ha412HOChr05g0222991	4	Light	0.809527
Ha412HOChr05g0226831	4	Light	-0.207159
Ha412HOChr05g0230691	4	Light	-1.0889
Ha412HOChr05g0234981	4	Light	-0.620162
Ha412HOChr05g0235221	4	Light	-1.0127
Ha412HOChr06g0245821	4	Light	-0.470766
Ha412HOChr06g0250151	4	Light	-0.765486
Ha412HOChr06g0255721	4	Light	-1.09785
Ha412HOChr06g0260341	4	Light	-0.253052
Ha412HOChr06g0261081	4	Light	-0.22296
Ha412HOChr06g0266421	4	Light	-0.996202
Ha412HOChr06g0266621	4	Light	-0.294803
Ha412HOChr06g0275801	4	Light	-1.79763
Ha412HOChr07g0286941	4	Light	-1.21056
Ha412HOChr07g0299371	4	Light	-0.244721
Ha412HOChr07g0303401	4	Light	0.697737
Ha412HOChr07g0314971	4	Light	-0.951161
Ha412HOChr07g0319761	4	Light	-0.826858
Ha412HOChr07g0323011	4	Light	-1.18501
Ha412HOChr08g0339541	4	Light	-1.33802
Ha412HOChr08g0343781	4	Light	0.49143
Ha412HOChr08g0344281	4	Light	-0.94386
Ha412HOChr08g0368101	4	Light	-2.80842
Ha412HOChr08g0368811	4	Light	-0.268199
Ha412HOChr09g0377661	4	Light	0.780056
Ha412HOChr09g0379851	4	Light	0.406841
Ha412HOChr09g0382261	4	Light	-1.5018
Ha412HOChr09g0394451	4	Light	-1.37549
Ha412HOChr09g0399781	4	Light	-0.421524
Ha412HOChr09g0400831	4	Light	-1.32297
Ha412HOChr09g0403291	4	Light	-1.33282
Ha412HOChr09g0403511	4	Light	0.296668
Ha412HOChr09g0409921	4	Light	-0.718033
Ha412HOChr09g0412521	4	Light	-1.12999
Ha412HOChr09g0413721	4	Light	-0.892253
Ha412HOChr09g0414681	4	Light	-0.128324
Ha412HOChr09g0421361	4	Light	-0.997364
Ha412HOChr09g0422751	4	Light	-1.58743
Ha412HOChr09g0422771	4	Light	0.0884645
Ha412HOChr09g0428641	4	Light	-0.0848792
Ha412HOChr10g0434541	4	Light	-1.07823
Ha412HOChr10g0435441	4	Light	0.427081
Ha412HOChr10g0436801	4	Light	-0.19088
Ha412HOChr10g0442621	4	Light	-0.875657
Ha412HOChr10g0443111	4	Light	-0.853189
Ha412HOChr10g0444911	4	Light	-0.511716
Ha412HOChr10g0453371	4	Light	-1.01033
Ha412HOChr10g0463301	4	Light	-1.58629
Ha412HOChr10g0464321	4	Light	0.668944
Ha412HOChr10g0465601	4	Light	-1.47831
Ha412HOChr10g0468761	4	Light	-1.15672
Ha412HOChr10g0469871	4	Light	-1.31168
Ha412HOChr10g0469891	4	Light	-1.94033
Ha412HOChr10g0474781	4	Light	-0.343339
Ha412HOChr10g0474901	4	Light	0.746202
Ha412HOChr10g0474911	4	Light	0.304488
Ha412HOChr10g0475571	4	Light	-1.60461
Ha412HOChr10g0476531	4	Light	-1.86643
Ha412HOChr10g0478561	4	Light	0.0907372
Ha412HOChr10g0478571	4	Light	-0.704971
Ha412HOChr11g0495921	4	Light	0.508219
Ha412HOChr11g0517891	4	Light	-0.484998
Ha412HOChr11g0518901	4	Light	-1.34973
Ha412HOChr11g0519151	4	Light	1.34257
Ha412HOChr11g0529401	4	Light	0.117315
Ha412HOChr11g0530871	4	Light	0.439525
Ha412HOChr12g0534651	4	Light	-0.699961
Ha412HOChr12g0534821	4	Light	-0.464302
Ha412HOChr12g0542581	4	Light	-1.62716
Ha412HOChr12g0542591	4	Light	-1.64315
Ha412HOChr12g0543851	4	Light	-1.02557
Ha412HOChr12g0557761	4	Light	0.624648
Ha412HOChr12g0561361	4	Light	-1.85414
Ha412HOChr12g0562311	4	Light	-1.37988
Ha412HOChr12g0564241	4	Light	-0.452308
Ha412HOChr12g0565931	4	Light	-1.35265
Ha412HOChr12g0565971	4	Light	-1.57509
Ha412HOChr12g0577221	4	Light	-1.87291
Ha412HOChr12g0578751	4	Light	-1.20235
Ha412HOChr12g0580251	4	Light	-0.619554
Ha412HOChr12g0580591	4	Light	-1.14687
Ha412HOChr13g0582141	4	Light	-0.744052
Ha412HOChr13g0582751	4	Light	0.407758
Ha412HOChr13g0584681	4	Light	-1.02515
Ha412HOChr13g0584701	4	Light	-0.956317
Ha412HOChr13g0585831	4	Light	-0.150975
Ha412HOChr13g0593911	4	Light	-0.736916
Ha412HOChr13g0594621	4	Light	-1.17516
Ha412HOChr13g0599741	4	Light	-1.15568
Ha412HOChr13g0600851	4	Light	-1.67056
Ha412HOChr13g0605021	4	Light	-1.38513
Ha412HOChr13g0608151	4	Light	-1.46423
Ha412HOChr13g0616741	4	Light	0.816262
Ha412HOChr13g0623591	4	Light	-0.952003
Ha412HOChr13g0623611	4	Light	-0.955104
Ha412HOChr13g0630861	4	Light	-0.570641
Ha412HOChr13g0631171	4	Light	-0.433624
Ha412HOChr13g0632721	4	Light	-0.954014
Ha412HOChr13g0632801	4	Light	-0.653806
Ha412HOChr14g0636251	4	Light	0.90731
Ha412HOChr14g0662481	4	Light	-0.861169
Ha412HOChr14g0664021	4	Light	-1.00904
Ha412HOChr14g0664591	4	Light	-0.450755
Ha412HOChr14g0665191	4	Light	-2.35542
Ha412HOChr14g0670451	4	Light	-1.22314
Ha412HOChr14g0677891	4	Light	-1.71994
Ha412HOChr14g0682301	4	Light	-0.468879
Ha412HOChr14g0684691	4	Light	-0.597651
Ha412HOChr14g0691051	4	Light	-1.35896
Ha412HOChr14g0691141	4	Light	0.365844
Ha412HOChr14g0692821	4	Light	-1.47736
Ha412HOChr15g0697681	4	Light	0.805196
Ha412HOChr15g0698881	4	Light	-0.557187
Ha412HOChr15g0699901	4	Light	-1.92475
Ha412HOChr15g0703871	4	Light	-1.16664
Ha412HOChr15g0706161	4	Light	-1.41345
Ha412HOChr15g0708511	4	Light	-1.33639
Ha412HOChr15g0709011	4	Light	-1.01007
Ha412HOChr15g0711191	4	Light	-0.850768
Ha412HOChr15g0718761	4	Light	0.425169
Ha412HOChr15g0722671	4	Light	-1.06291
Ha412HOChr15g0723471	4	Light	-0.798096
Ha412HOChr15g0724111	4	Light	-0.271038
Ha412HOChr15g0726161	4	Light	-0.527509
Ha412HOChr15g0728461	4	Light	-0.66543
Ha412HOChr15g0730201	4	Light	-1.62439
Ha412HOChr15g0733021	4	Light	-1.31015
Ha412HOChr15g0734811	4	Light	-1.13014
Ha412HOChr15g0737141	4	Light	-0.860275
Ha412HOChr15g0738181	4	Light	-0.584594
Ha412HOChr15g0743661	4	Light	0.601663
Ha412HOChr16g0755091	4	Light	-1.20139
Ha412HOChr16g0755601	4	Light	-1.04397
Ha412HOChr16g0757081	4	Light	-1.82924
Ha412HOChr16g0772191	4	Light	1.04718
Ha412HOChr16g0801191	4	Light	-1.70047
Ha412HOChr16g0802041	4	Light	-1.02873
Ha412HOChr17g0804491	4	Light	-1.06984
Ha412HOChr17g0805361	4	Light	0.0368093
Ha412HOChr17g0814461	4	Light	-0.216601
Ha412HOChr17g0819021	4	Light	-1.44045
Ha412HOChr17g0819411	4	Light	0.88971
Ha412HOChr17g0822481	4	Light	-1.45001
Ha412HOChr17g0823541	4	Light	-1.34609
Ha412HOChr17g0826691	4	Light	-0.74607
Ha412HOChr17g0836991	4	Light	-0.762911
Ha412HOChr17g0840771	4	Light	0.479534
Ha412HOChr17g0843731	4	Light	0.728213
Ha412HOChr17g0844001	4	Light	0.637863
Ha412HOChr17g0849311	4	Light	-2.01507
Ha412HOChr17g0852951	4	Light	-0.981768
Ha412HOChr17g0854001	4	Light	-0.337344
Ha412HOChr00c00706g0865071	5	Dark	1.14876
Ha412HOChr00c09785g0870301	5	Dark	0.120605
Ha412HOChr01g0004341	5	Dark	1.93034
Ha412HOChr01g0007471	5	Dark	1.09218
Ha412HOChr01g0013091	5	Dark	-0.818446
Ha412HOChr01g0023251	5	Dark	-0.0118811
Ha412HOChr01g0023321	5	Dark	0.486646
Ha412HOChr01g0033681	5	Dark	-0.418596
Ha412HOChr01g0035481	5	Dark	1.59353
Ha412HOChr01g0036271	5	Dark	0.0118655
Ha412HOChr01g0037701	5	Dark	0.899895
Ha412HOChr01g0037761	5	Dark	0.00889403
Ha412HOChr01g0047431	5	Dark	0.587281
Ha412HOChr01g0047441	5	Dark	-0.265086
Ha412HOChr02g0052711	5	Dark	0.742769
Ha412HOChr02g0058381	5	Dark	1.30777
Ha412HOChr02g0059121	5	Dark	-0.157895
Ha412HOChr02g0060831	5	Dark	0.375405
Ha412HOChr02g0061781	5	Dark	2.09772
Ha412HOChr02g0064141	5	Dark	0.954231
Ha412HOChr02g0079191	5	Dark	0.182876
Ha412HOChr02g0079361	5	Dark	0.18061
Ha412HOChr02g0085531	5	Dark	-0.437258
Ha412HOChr02g0087231	5	Dark	2.55993
Ha412HOChr03g0100111	5	Dark	0.658327
Ha412HOChr03g0100731	5	Dark	2.19743
Ha412HOChr03g0118431	5	Dark	1.706
Ha412HOChr03g0124191	5	Dark	2.05092
Ha412HOChr03g0124611	5	Dark	-0.077376
Ha412HOChr03g0125481	5	Dark	0.019883
Ha412HOChr03g0127391	5	Dark	1.71507
Ha412HOChr03g0139471	5	Dark	1.53695
Ha412HOChr03g0140141	5	Dark	1.30999
Ha412HOChr03g0141391	5	Dark	1.54893
Ha412HOChr03g0142771	5	Dark	0.882487
Ha412HOChr04g0161651	5	Dark	1.27245
Ha412HOChr04g0161671	5	Dark	0.910481
Ha412HOChr04g0166931	5	Dark	-0.539938
Ha412HOChr04g0178401	5	Dark	0.671929
Ha412HOChr04g0179931	5	Dark	2.10208
Ha412HOChr04g0183571	5	Dark	1.83252
Ha412HOChr04g0193931	5	Dark	-0.141359
Ha412HOChr05g0202511	5	Dark	0.97452
Ha412HOChr05g0203711	5	Dark	0.0333341
Ha412HOChr05g0210041	5	Dark	-0.115137
Ha412HOChr05g0210051	5	Dark	0.447942
Ha412HOChr05g0215071	5	Dark	1.9757
Ha412HOChr05g0222991	5	Dark	-0.158758
Ha412HOChr05g0226831	5	Dark	0.857434
Ha412HOChr05g0230691	5	Dark	0.468825
Ha412HOChr05g0234981	5	Dark	2.44363
Ha412HOChr05g0235221	5	Dark	2.25515
Ha412HOChr06g0245821	5	Dark	2.61959
Ha412HOChr06g0250151	5	Dark	0.75672
Ha412HOChr06g0255721	5	Dark	-0.992044
Ha412HOChr06g0260341	5	Dark	1.35933
Ha412HOChr06g0261081	5	Dark	1.58545
Ha412HOChr06g0266421	5	Dark	0.683873
Ha412HOChr06g0266621	5	Dark	0.88284
Ha412HOChr06g0275801	5	Dark	0.665005
Ha412HOChr07g0286941	5	Dark	0.160399
Ha412HOChr07g0299371	5	Dark	0.197633
Ha412HOChr07g0303401	5	Dark	1.73565
Ha412HOChr07g0314971	5	Dark	1.32789
Ha412HOChr07g0319761	5	Dark	1.51565
Ha412HOChr07g0323011	5	Dark	-0.622286
Ha412HOChr08g0339541	5	Dark	0.196341
Ha412HOChr08g0343781	5	Dark	2.00139
Ha412HOChr08g0344281	5	Dark	1.94021
Ha412HOChr08g0368101	5	Dark	0.286881
Ha412HOChr08g0368811	5	Dark	1.1331
Ha412HOChr09g0377661	5	Dark	-0.624366
Ha412HOChr09g0379851	5	Dark	1.19452
Ha412HOChr09g0382261	5	Dark	0.905506
Ha412HOChr09g0394451	5	Dark	-0.140362
Ha412HOChr09g0399781	5	Dark	2.02275
Ha412HOChr09g0400831	5	Dark	1.09549
Ha412HOChr09g0403291	5	Dark	0.172674
Ha412HOChr09g0403511	5	Dark	1.18733
Ha412HOChr09g0409921	5	Dark	1.85738
Ha412HOChr09g0412521	5	Dark	2.32229
Ha412HOChr09g0413721	5	Dark	2.07913
Ha412HOChr09g0414681	5	Dark	1.08464
Ha412HOChr09g0421361	5	Dark	-0.382678
Ha412HOChr09g0422751	5	Dark	1.22556
Ha412HOChr09g0422771	5	Dark	1.53396
Ha412HOChr09g0428641	5	Dark	0.758589
Ha412HOChr10g0434541	5	Dark	1.79065
Ha412HOChr10g0435441	5	Dark	1.97835
Ha412HOChr10g0436801	5	Dark	1.29751
Ha412HOChr10g0442621	5	Dark	0.0340615
Ha412HOChr10g0443111	5	Dark	2.02155
Ha412HOChr10g0444911	5	Dark	0.743323
Ha412HOChr10g0453371	5	Dark	1.5054
Ha412HOChr10g0463301	5	Dark	0.842288
Ha412HOChr10g0464321	5	Dark	2.31524
Ha412HOChr10g0465601	5	Dark	1.75832
Ha412HOChr10g0468761	5	Dark	2.06146
Ha412HOChr10g0469871	5	Dark	0.941643
Ha412HOChr10g0469891	5	Dark	0.170249
Ha412HOChr10g0474781	5	Dark	1.42726
Ha412HOChr10g0474901	5	Dark	-0.639251
Ha412HOChr10g0474911	5	Dark	-0.0522694
Ha412HOChr10g0475571	5	Dark	0.313629
Ha412HOChr10g0476531	5	Dark	1.35425
Ha412HOChr10g0478561	5	Dark	1.25426
Ha412HOChr10g0478571	5	Dark	0.547554
Ha412HOChr11g0495921	5	Dark	1.76891
Ha412HOChr11g0517891	5	Dark	-0.0225051
Ha412HOChr11g0518901	5	Dark	0.987311
Ha412HOChr11g0519151	5	Dark	1.01553
Ha412HOChr11g0529401	5	Dark	-0.106826
Ha412HOChr11g0530871	5	Dark	0.747624
Ha412HOChr12g0534651	5	Dark	0.639634
Ha412HOChr12g0534821	5	Dark	0.65613
Ha412HOChr12g0542581	5	Dark	2.59027
Ha412HOChr12g0542591	5	Dark	2.5316
Ha412HOChr12g0543851	5	Dark	1.96212
Ha412HOChr12g0557761	5	Dark	1.06671
Ha412HOChr12g0561361	5	Dark	0.485838
Ha412HOChr12g0562311	5	Dark	0.707662
Ha412HOChr12g0564241	5	Dark	-0.215437
Ha412HOChr12g0565931	5	Dark	0.755416
Ha412HOChr12g0565971	5	Dark	0.760103
Ha412HOChr12g0577221	5	Dark	0.999111
Ha412HOChr12g0578751	5	Dark	0.742575
Ha412HOChr12g0580251	5	Dark	2.51137
Ha412HOChr12g0580591	5	Dark	0.687911
Ha412HOChr13g0582141	5	Dark	0.490474
Ha412HOChr13g0582751	5	Dark	0.00455063
Ha412HOChr13g0584681	5	Dark	0.163826
Ha412HOChr13g0584701	5	Dark	1.22457
Ha412HOChr13g0585831	5	Dark	2.22883
Ha412HOChr13g0593911	5	Dark	2.4036
Ha412HOChr13g0594621	5	Dark	1.26639
Ha412HOChr13g0599741	5	Dark	-0.415815
Ha412HOChr13g0600851	5	Dark	0.0393835
Ha412HOChr13g0605021	5	Dark	-0.119827
Ha412HOChr13g0608151	5	Dark	0.0563327
Ha412HOChr13g0616741	5	Dark	1.68173
Ha412HOChr13g0623591	5	Dark	-0.0765604
Ha412HOChr13g0623611	5	Dark	0.856987
Ha412HOChr13g0630861	5	Dark	1.88404
Ha412HOChr13g0631171	5	Dark	1.13748
Ha412HOChr13g0632721	5	Dark	2.062
Ha412HOChr13g0632801	5	Dark	2.34701
Ha412HOChr14g0636251	5	Dark	1.06642
Ha412HOChr14g0662481	5	Dark	2.04571
Ha412HOChr14g0664021	5	Dark	1.40149
Ha412HOChr14g0664591	5	Dark	0.712304
Ha412HOChr14g0665191	5	Dark	1.73788
Ha412HOChr14g0670451	5	Dark	0.0854618
Ha412HOChr14g0677891	5	Dark	0.127664
Ha412HOChr14g0682301	5	Dark	0.786884
Ha412HOChr14g0684691	5	Dark	1.18509
Ha412HOChr14g0691051	5	Dark	0.629221
Ha412HOChr14g0691141	5	Dark	1.8145
Ha412HOChr14g0692821	5	Dark	0.639333
Ha412HOChr15g0697681	5	Dark	0.548759
Ha412HOChr15g0698881	5	Dark	1.30352
Ha412HOChr15g0699901	5	Dark	0.914052
Ha412HOChr15g0703871	5	Dark	-0.433179
Ha412HOChr15g0706161	5	Dark	0.57884
Ha412HOChr15g0708511	5	Dark	-0.541385
Ha412HOChr15g0709011	5	Dark	0.127657
Ha412HOChr15g0711191	5	Dark	0.933859
Ha412HOChr15g0718761	5	Dark	1.59868
Ha412HOChr15g0722671	5	Dark	1.10547
Ha412HOChr15g0723471	5	Dark	-0.517351
Ha412HOChr15g0724111	5	Dark	-0.130728
Ha412HOChr15g0726161	5	Dark	2.33715
Ha412HOChr15g0728461	5	Dark	-0.301989
Ha412HOChr15g0730201	5	Dark	0.379674
Ha412HOChr15g0733021	5	Dark	1.29349
Ha412HOChr15g0734811	5	Dark	-0.152243
Ha412HOChr15g0737141	5	Dark	0.57333
Ha412HOChr15g0738181	5	Dark	0.570883
Ha412HOChr15g0743661	5	Dark	1.83835
Ha412HOChr16g0755091	5	Dark	1.14783
Ha412HOChr16g0755601	5	Dark	0.412925
Ha412HOChr16g0757081	5	Dark	0.471505
Ha412HOChr16g0772191	5	Dark	0.630018
Ha412HOChr16g0801191	5	Dark	-0.0984977
Ha412HOChr16g0802041	5	Dark	-0.358754
Ha412HOChr17g0804491	5	Dark	-0.610487
Ha412HOChr17g0805361	5	Dark	1.15406
Ha412HOChr17g0814461	5	Dark	1.32905
Ha412HOChr17g0819021	5	Dark	1.54441
Ha412HOChr17g0819411	5	Dark	-0.496837
Ha412HOChr17g0822481	5	Dark	2.05006
Ha412HOChr17g0823541	5	Dark	0.621507
Ha412HOChr17g0826691	5	Dark	1.99844
Ha412HOChr17g0836991	5	Dark	1.62857
Ha412HOChr17g0840771	5	Dark	1.44508
Ha412HOChr17g0843731	5	Dark	1.67924
Ha412HOChr17g0844001	5	Dark	0.145903
Ha412HOChr17g0849311	5	Dark	0.767787
Ha412HOChr17g0852951	5	Dark	1.31945
Ha412HOChr17g0854001	5	Dark	0.740363
Ha412HOChr00c00706g0865071	5	Light	-0.524137
Ha412HOChr00c09785g0870301	5	Light	-1.03421
Ha412HOChr01g0004341	5	Light	-0.649691
Ha412HOChr01g0007471	5	Light	-1.43515
Ha412HOChr01g0013091	5	Light	-0.92344
Ha412HOChr01g0023251	5	Light	-1.0012
Ha412HOChr01g0023321	5	Light	-1.09961
Ha412HOChr01g0033681	5	Light	-1.55514
Ha412HOChr01g0035481	5	Light	-0.330293
Ha412HOChr01g0036271	5	Light	-1.17997
Ha412HOChr01g0037701	5	Light	-1.84506
Ha412HOChr01g0037761	5	Light	-0.356601
Ha412HOChr01g0047431	5	Light	-0.164869
Ha412HOChr01g0047441	5	Light	-0.676728
Ha412HOChr02g0052711	5	Light	-0.778723
Ha412HOChr02g0058381	5	Light	-0.0644194
Ha412HOChr02g0059121	5	Light	-1.7497
Ha412HOChr02g0060831	5	Light	-0.0825921
Ha412HOChr02g0061781	5	Light	1.06472
Ha412HOChr02g0064141	5	Light	-1.07036
Ha412HOChr02g0079191	5	Light	-1.36884
Ha412HOChr02g0079361	5	Light	-1.03273
Ha412HOChr02g0085531	5	Light	-1.15978
Ha412HOChr02g0087231	5	Light	-0.231111
Ha412HOChr03g0100111	5	Light	-1.29042
Ha412HOChr03g0100731	5	Light	0.706779
Ha412HOChr03g0118431	5	Light	-0.734178
Ha412HOChr03g0124191	5	Light	-0.927625
Ha412HOChr03g0124611	5	Light	-0.544652
Ha412HOChr03g0125481	5	Light	-1.03864
Ha412HOChr03g0127391	5	Light	-0.216832
Ha412HOChr03g0139471	5	Light	-0.712831
Ha412HOChr03g0140141	5	Light	-0.809789
Ha412HOChr03g0141391	5	Light	-0.73125
Ha412HOChr03g0142771	5	Light	-0.860675
Ha412HOChr04g0161651	5	Light	1.06165
Ha412HOChr04g0161671	5	Light	-0.954588
Ha412HOChr04g0166931	5	Light	-0.530827
Ha412HOChr04g0178401	5	Light	-0.346992
Ha412HOChr04g0179931	5	Light	-0.176495
Ha412HOChr04g0183571	5	Light	-0.182818
Ha412HOChr04g0193931	5	Light	-1.64799
Ha412HOChr05g0202511	5	Light	-1.45587
Ha412HOChr05g0203711	5	Light	-1.38767
Ha412HOChr05g0210041	5	Light	-1.20097
Ha412HOChr05g0210051	5	Light	-0.997996
Ha412HOChr05g0215071	5	Light	-0.88888
Ha412HOChr05g0222991	5	Light	-1.01957
Ha412HOChr05g0226831	5	Light	-1.17833
Ha412HOChr05g0230691	5	Light	-0.692331
Ha412HOChr05g0234981	5	Light	0.0817884
Ha412HOChr05g0235221	5	Light	0.111549
Ha412HOChr06g0245821	5	Light	-0.0935125
Ha412HOChr06g0250151	5	Light	-0.483215
Ha412HOChr06g0255721	5	Light	-0.83103
Ha412HOChr06g0260341	5	Light	0.123324
Ha412HOChr06g0261081	5	Light	1.77475
Ha412HOChr06g0266421	5	Light	-1.3441
Ha412HOChr06g0266621	5	Light	-1.13704
Ha412HOChr06g0275801	5	Light	0.0865435
Ha412HOChr07g0286941	5	Light	-1.03369
Ha412HOChr07g0299371	5	Light	-1.1056
Ha412HOChr07g0303401	5	Light	-0.08385
Ha412HOChr07g0314971	5	Light	-0.365638
Ha412HOChr07g0319761	5	Light	-0.929648
Ha412HOChr07g0323011	5	Light	-1.12802
Ha412HOChr08g0339541	5	Light	-0.954647
Ha412HOChr08g0343781	5	Light	0.604843
Ha412HOChr08g0344281	5	Light	-0.444279
Ha412HOChr08g0368101	5	Light	-0.120655
Ha412HOChr08g0368811	5	Light	-1.4135
Ha412HOChr09g0377661	5	Light	-0.42895
Ha412HOChr09g0379851	5	Light	-0.701059
Ha412HOChr09g0382261	5	Light	-1.27599
Ha412HOChr09g0394451	5	Light	-1.25969
Ha412HOChr09g0399781	5	Light	0.55647
Ha412HOChr09g0400831	5	Light	-1.64373
Ha412HOChr09g0403291	5	Light	-0.577169
Ha412HOChr09g0403511	5	Light	-0.0200664
Ha412HOChr09g0409921	5	Light	-0.4186
Ha412HOChr09g0412521	5	Light	-0.613305
Ha412HOChr09g0413721	5	Light	-1.1648
Ha412HOChr09g0414681	5	Light	-0.935272
Ha412HOChr09g0421361	5	Light	-0.795943
Ha412HOChr09g0422751	5	Light	-0.827826
Ha412HOChr09g0422771	5	Light	-0.964505
Ha412HOChr09g0428641	5	Light	-0.740164
Ha412HOChr10g0434541	5	Light	-1.08434
Ha412HOChr10g0435441	5	Light	0.501166
Ha412HOChr10g0436801	5	Light	0.622321
Ha412HOChr10g0442621	5	Light	-1.04639
Ha412HOChr10g0443111	5	Light	1.26703
Ha412HOChr10g0444911	5	Light	-2.10428
Ha412HOChr10g0453371	5	Light	1.9112
Ha412HOChr10g0463301	5	Light	-1.93022
Ha412HOChr10g0464321	5	Light	1.02542
Ha412HOChr10g0465601	5	Light	-0.582888
Ha412HOChr10g0468761	5	Light	-1.03124
Ha412HOChr10g0469871	5	Light	-0.240863
Ha412HOChr10g0469891	5	Light	-1.51082
Ha412HOChr10g0474781	5	Light	-1.84736
Ha412HOChr10g0474901	5	Light	-0.364458
Ha412HOChr10g0474911	5	Light	-0.515389
Ha412HOChr10g0475571	5	Light	-1.54361
Ha412HOChr10g0476531	5	Light	-1.90861
Ha412HOChr10g0478561	5	Light	-0.824409
Ha412HOChr10g0478571	5	Light	-1.24982
Ha412HOChr11g0495921	5	Light	-0.35241
Ha412HOChr11g0517891	5	Light	-0.570949
Ha412HOChr11g0518901	5	Light	0.908319
Ha412HOChr11g0519151	5	Light	-0.821421
Ha412HOChr11g0529401	5	Light	-0.250059
Ha412HOChr11g0530871	5	Light	-0.775457
Ha412HOChr12g0534651	5	Light	-0.367952
Ha412HOChr12g0534821	5	Light	-0.854817
Ha412HOChr12g0542581	5	Light	-0.585122
Ha412HOChr12g0542591	5	Light	-0.468494
Ha412HOChr12g0543851	5	Light	-0.574071
Ha412HOChr12g0557761	5	Light	-0.623164
Ha412HOChr12g0561361	5	Light	-0.533654
Ha412HOChr12g0562311	5	Light	-1.64705
Ha412HOChr12g0564241	5	Light	-0.611183
Ha412HOChr12g0565931	5	Light	-2.65101
Ha412HOChr12g0565971	5	Light	-0.936843
Ha412HOChr12g0577221	5	Light	-0.978694
Ha412HOChr12g0578751	5	Light	-1.36223
Ha412HOChr12g0580251	5	Light	-0.126211
Ha412HOChr12g0580591	5	Light	-1.17577
Ha412HOChr13g0582141	5	Light	-1.37658
Ha412HOChr13g0582751	5	Light	-0.0726553
Ha412HOChr13g0584681	5	Light	-1.44454
Ha412HOChr13g0584701	5	Light	-1.34742
Ha412HOChr13g0585831	5	Light	0.12714
Ha412HOChr13g0593911	5	Light	-0.216473
Ha412HOChr13g0594621	5	Light	-1.98216
Ha412HOChr13g0599741	5	Light	-0.683335
Ha412HOChr13g0600851	5	Light	-1.2832
Ha412HOChr13g0605021	5	Light	-2.01494
Ha412HOChr13g0608151	5	Light	-1.01727
Ha412HOChr13g0616741	5	Light	-0.445364
Ha412HOChr13g0623591	5	Light	-1.37633
Ha412HOChr13g0623611	5	Light	-1.17317
Ha412HOChr13g0630861	5	Light	1.13635
Ha412HOChr13g0631171	5	Light	-1.37305
Ha412HOChr13g0632721	5	Light	-1.29046
Ha412HOChr13g0632801	5	Light	-1.03897
Ha412HOChr14g0636251	5	Light	0.0213495
Ha412HOChr14g0662481	5	Light	-0.803438
Ha412HOChr14g0664021	5	Light	-0.935146
Ha412HOChr14g0664591	5	Light	-0.725647
Ha412HOChr14g0665191	5	Light	-1.92818
Ha412HOChr14g0670451	5	Light	-0.700454
Ha412HOChr14g0677891	5	Light	-2.09877
Ha412HOChr14g0682301	5	Light	-1.37774
Ha412HOChr14g0684691	5	Light	-1.33502
Ha412HOChr14g0691051	5	Light	-0.729362
Ha412HOChr14g0691141	5	Light	-0.760908
Ha412HOChr14g0692821	5	Light	-1.84044
Ha412HOChr15g0697681	5	Light	-0.384466
Ha412HOChr15g0698881	5	Light	-0.830475
Ha412HOChr15g0699901	5	Light	-1.44131
Ha412HOChr15g0703871	5	Light	-1.52278
Ha412HOChr15g0706161	5	Light	-1.41332
Ha412HOChr15g0708511	5	Light	-1.27391
Ha412HOChr15g0709011	5	Light	-1.55538
Ha412HOChr15g0711191	5	Light	1.89573
Ha412HOChr15g0718761	5	Light	-1.44449
Ha412HOChr15g0722671	5	Light	-0.847377
Ha412HOChr15g0723471	5	Light	-0.205499
Ha412HOChr15g0724111	5	Light	-0.925543
Ha412HOChr15g0726161	5	Light	-0.537978
Ha412HOChr15g0728461	5	Light	-1.48417
Ha412HOChr15g0730201	5	Light	-0.819849
Ha412HOChr15g0733021	5	Light	-1.04877
Ha412HOChr15g0734811	5	Light	-0.490935
Ha412HOChr15g0737141	5	Light	-1.52798
Ha412HOChr15g0738181	5	Light	-0.183448
Ha412HOChr15g0743661	5	Light	-0.15478
Ha412HOChr16g0755091	5	Light	-0.933287
Ha412HOChr16g0755601	5	Light	-1.56397
Ha412HOChr16g0757081	5	Light	-1.32846
Ha412HOChr16g0772191	5	Light	-1.03474
Ha412HOChr16g0801191	5	Light	-1.43582
Ha412HOChr16g0802041	5	Light	-0.956456
Ha412HOChr17g0804491	5	Light	-1.11791
Ha412HOChr17g0805361	5	Light	-0.89752
Ha412HOChr17g0814461	5	Light	-1.10745
Ha412HOChr17g0819021	5	Light	-1.0271
Ha412HOChr17g0819411	5	Light	-0.822867
Ha412HOChr17g0822481	5	Light	-1.12502
Ha412HOChr17g0823541	5	Light	-1.51705
Ha412HOChr17g0826691	5	Light	-0.782272
Ha412HOChr17g0836991	5	Light	-0.814873
Ha412HOChr17g0840771	5	Light	-1.61982
Ha412HOChr17g0843731	5	Light	1.14437
Ha412HOChr17g0844001	5	Light	-0.313198
Ha412HOChr17g0849311	5	Light	-0.722119
Ha412HOChr17g0852951	5	Light	-0.48869
Ha412HOChr17g0854001	5	Light	-0.94828
Ha412HOChr00c00706g0865071	7	Dark	0.906954
Ha412HOChr00c09785g0870301	7	Dark	0.903333
Ha412HOChr01g0004341	7	Dark	0.828123
Ha412HOChr01g0007471	7	Dark	1.86135
Ha412HOChr01g0013091	7	Dark	-0.0498332
Ha412HOChr01g0023251	7	Dark	0.180473
Ha412HOChr01g0023321	7	Dark	0.205154
Ha412HOChr01g0033681	7	Dark	-0.358684
Ha412HOChr01g0035481	7	Dark	0.175482
Ha412HOChr01g0036271	7	Dark	-0.223341
Ha412HOChr01g0037701	7	Dark	0.60839
Ha412HOChr01g0037761	7	Dark	0.176278
Ha412HOChr01g0047431	7	Dark	-0.614586
Ha412HOChr01g0047441	7	Dark	0.486161
Ha412HOChr02g0052711	7	Dark	1.41274
Ha412HOChr02g0058381	7	Dark	1.13693
Ha412HOChr02g0059121	7	Dark	-0.237465
Ha412HOChr02g0060831	7	Dark	0.790688
Ha412HOChr02g0061781	7	Dark	0.736853
Ha412HOChr02g0064141	7	Dark	0.851259
Ha412HOChr02g0079191	7	Dark	0.0276752
Ha412HOChr02g0079361	7	Dark	0.985972
Ha412HOChr02g0085531	7	Dark	0.736929
Ha412HOChr02g0087231	7	Dark	1.03358
Ha412HOChr03g0100111	7	Dark	0.493283
Ha412HOChr03g0100731	7	Dark	0.289941
Ha412HOChr03g0118431	7	Dark	1.69797
Ha412HOChr03g0124191	7	Dark	0.721346
Ha412HOChr03g0124611	7	Dark	0.750163
Ha412HOChr03g0125481	7	Dark	0.318211
Ha412HOChr03g0127391	7	Dark	1.71524
Ha412HOChr03g0139471	7	Dark	1.44738
Ha412HOChr03g0140141	7	Dark	1.37669
Ha412HOChr03g0141391	7	Dark	0.364768
Ha412HOChr03g0142771	7	Dark	0.470382
Ha412HOChr04g0161651	7	Dark	-0.250419
Ha412HOChr04g0161671	7	Dark	0.578583
Ha412HOChr04g0166931	7	Dark	-0.268242
Ha412HOChr04g0178401	7	Dark	1.25441
Ha412HOChr04g0179931	7	Dark	-0.060643
Ha412HOChr04g0183571	7	Dark	-0.128481
Ha412HOChr04g0193931	7	Dark	0.286777
Ha412HOChr05g0202511	7	Dark	-0.224729
Ha412HOChr05g0203711	7	Dark	0.900267
Ha412HOChr05g0210041	7	Dark	-0.114744
Ha412HOChr05g0210051	7	Dark	0.357004
Ha412HOChr05g0215071	7	Dark	1.10182
Ha412HOChr05g0222991	7	Dark	0.098248
Ha412HOChr05g0226831	7	Dark	1.19583
Ha412HOChr05g0230691	7	Dark	0.976229
Ha412HOChr05g0234981	7	Dark	1.56008
Ha412HOChr05g0235221	7	Dark	1.55713
Ha412HOChr06g0245821	7	Dark	1.39883
Ha412HOChr06g0250151	7	Dark	2.44025
Ha412HOChr06g0255721	7	Dark	1.30388
Ha412HOChr06g0260341	7	Dark	1.45859
Ha412HOChr06g0261081	7	Dark	-0.436667
Ha412HOChr06g0266421	7	Dark	1.8382
Ha412HOChr06g0266621	7	Dark	0.510169
Ha412HOChr06g0275801	7	Dark	0.532172
Ha412HOChr07g0286941	7	Dark	1.54
Ha412HOChr07g0299371	7	Dark	0.910244
Ha412HOChr07g0303401	7	Dark	1.22228
Ha412HOChr07g0314971	7	Dark	2.04398
Ha412HOChr07g0319761	7	Dark	1.79753
Ha412HOChr07g0323011	7	Dark	0.242894
Ha412HOChr08g0339541	7	Dark	1.37362
Ha412HOChr08g0343781	7	Dark	0.564498
Ha412HOChr08g0344281	7	Dark	1.60884
Ha412HOChr08g0368101	7	Dark	0.21107
Ha412HOChr08g0368811	7	Dark	1.19415
Ha412HOChr09g0377661	7	Dark	-0.51745
Ha412HOChr09g0379851	7	Dark	0.0818643
Ha412HOChr09g0382261	7	Dark	0.71448
Ha412HOChr09g0394451	7	Dark	0.0606898
Ha412HOChr09g0399781	7	Dark	1.40746
Ha412HOChr09g0400831	7	Dark	1.11007
Ha412HOChr09g0403291	7	Dark	-0.287601
Ha412HOChr09g0403511	7	Dark	0.505029
Ha412HOChr09g0409921	7	Dark	1.59302
Ha412HOChr09g0412521	7	Dark	0.245864
Ha412HOChr09g0413721	7	Dark	0.102066
Ha412HOChr09g0414681	7	Dark	-0.554748
Ha412HOChr09g0421361	7	Dark	0.161856
Ha412HOChr09g0422751	7	Dark	1.59826
Ha412HOChr09g0422771	7	Dark	0.631044
Ha412HOChr09g0428641	7	Dark	1.83031
Ha412HOChr10g0434541	7	Dark	1.19175
Ha412HOChr10g0435441	7	Dark	0.83552
Ha412HOChr10g0436801	7	Dark	-0.0473746
Ha412HOChr10g0442621	7	Dark	0.361282
Ha412HOChr10g0443111	7	Dark	1.0285
Ha412HOChr10g0444911	7	Dark	0.600324
Ha412HOChr10g0453371	7	Dark	-0.995104
Ha412HOChr10g0463301	7	Dark	1.12982
Ha412HOChr10g0464321	7	Dark	0.362862
Ha412HOChr10g0465601	7	Dark	1.05941
Ha412HOChr10g0468761	7	Dark	0.770861
Ha412HOChr10g0469871	7	Dark	-0.258855
Ha412HOChr10g0469891	7	Dark	0.486804
Ha412HOChr10g0474781	7	Dark	0.990585
Ha412HOChr10g0474901	7	Dark	-0.0788639
Ha412HOChr10g0474911	7	Dark	0.996324
Ha412HOChr10g0475571	7	Dark	0.864044
Ha412HOChr10g0476531	7	Dark	1.14004
Ha412HOChr10g0478561	7	Dark	0.405679
Ha412HOChr10g0478571	7	Dark	1.18243
Ha412HOChr11g0495921	7	Dark	0.124545
Ha412HOChr11g0517891	7	Dark	2.17503
Ha412HOChr11g0518901	7	Dark	0.784632
Ha412HOChr11g0519151	7	Dark	0.0359677
Ha412HOChr11g0529401	7	Dark	0.00907188
Ha412HOChr11g0530871	7	Dark	0.95964
Ha412HOChr12g0534651	7	Dark	1.02865
Ha412HOChr12g0534821	7	Dark	0.484247
Ha412HOChr12g0542581	7	Dark	0.221843
Ha412HOChr12g0542591	7	Dark	0.246351
Ha412HOChr12g0543851	7	Dark	0.43421
Ha412HOChr12g0557761	7	Dark	0.193938
Ha412HOChr12g0561361	7	Dark	1.01347
Ha412HOChr12g0562311	7	Dark	-0.196249
Ha412HOChr12g0564241	7	Dark	-0.943461
Ha412HOChr12g0565931	7	Dark	0.802929
Ha412HOChr12g0565971	7	Dark	1.12438
Ha412HOChr12g0577221	7	Dark	0.345461
Ha412HOChr12g0578751	7	Dark	1.87143
Ha412HOChr12g0580251	7	Dark	0.796392
Ha412HOChr12g0580591	7	Dark	1.11999
Ha412HOChr13g0582141	7	Dark	0.396374
Ha412HOChr13g0582751	7	Dark	0.0874313
Ha412HOChr13g0584681	7	Dark	0.384763
Ha412HOChr13g0584701	7	Dark	-0.0906653
Ha412HOChr13g0585831	7	Dark	1.46349
Ha412HOChr13g0593911	7	Dark	1.25688
Ha412HOChr13g0594621	7	Dark	1.36364
Ha412HOChr13g0599741	7	Dark	-0.0701151
Ha412HOChr13g0600851	7	Dark	0.249126
Ha412HOChr13g0605021	7	Dark	0.418561
Ha412HOChr13g0608151	7	Dark	0.743517
Ha412HOChr13g0616741	7	Dark	0.569477
Ha412HOChr13g0623591	7	Dark	0.490372
Ha412HOChr13g0623611	7	Dark	1.19897
Ha412HOChr13g0630861	7	Dark	0.612356
Ha412HOChr13g0631171	7	Dark	0.878976
Ha412HOChr13g0632721	7	Dark	1.77851
Ha412HOChr13g0632801	7	Dark	0.923806
Ha412HOChr14g0636251	7	Dark	-0.231007
Ha412HOChr14g0662481	7	Dark	1.45511
Ha412HOChr14g0664021	7	Dark	1.62978
Ha412HOChr14g0664591	7	Dark	0.526378
Ha412HOChr14g0665191	7	Dark	0.442899
Ha412HOChr14g0670451	7	Dark	-0.674578
Ha412HOChr14g0677891	7	Dark	0.906921
Ha412HOChr14g0682301	7	Dark	-0.202956
Ha412HOChr14g0684691	7	Dark	1.58071
Ha412HOChr14g0691051	7	Dark	1.02569
Ha412HOChr14g0691141	7	Dark	0.78816
Ha412HOChr14g0692821	7	Dark	0.319389
Ha412HOChr15g0697681	7	Dark	-0.382877
Ha412HOChr15g0698881	7	Dark	0.685867
Ha412HOChr15g0699901	7	Dark	-0.434603
Ha412HOChr15g0703871	7	Dark	0.317649
Ha412HOChr15g0706161	7	Dark	0.103882
Ha412HOChr15g0708511	7	Dark	0.263026
Ha412HOChr15g0709011	7	Dark	0.43127
Ha412HOChr15g0711191	7	Dark	0.416906
Ha412HOChr15g0718761	7	Dark	0.377298
Ha412HOChr15g0722671	7	Dark	1.85959
Ha412HOChr15g0723471	7	Dark	0.384253
Ha412HOChr15g0724111	7	Dark	1.13621
Ha412HOChr15g0726161	7	Dark	1.12771
Ha412HOChr15g0728461	7	Dark	1.59865
Ha412HOChr15g0730201	7	Dark	0.89049
Ha412HOChr15g0733021	7	Dark	1.62277
Ha412HOChr15g0734811	7	Dark	-0.330786
Ha412HOChr15g0737141	7	Dark	1.64431
Ha412HOChr15g0738181	7	Dark	1.35676
Ha412HOChr15g0743661	7	Dark	0.574184
Ha412HOChr16g0755091	7	Dark	0.912104
Ha412HOChr16g0755601	7	Dark	1.14045
Ha412HOChr16g0757081	7	Dark	0.558826
Ha412HOChr16g0772191	7	Dark	0.14399
Ha412HOChr16g0801191	7	Dark	0.0930939
Ha412HOChr16g0802041	7	Dark	-0.143978
Ha412HOChr17g0804491	7	Dark	0.19733
Ha412HOChr17g0805361	7	Dark	1.69767
Ha412HOChr17g0814461	7	Dark	2.47956
Ha412HOChr17g0819021	7	Dark	1.72001
Ha412HOChr17g0819411	7	Dark	0.379086
Ha412HOChr17g0822481	7	Dark	1.16195
Ha412HOChr17g0823541	7	Dark	1.19467
Ha412HOChr17g0826691	7	Dark	2.14736
Ha412HOChr17g0836991	7	Dark	1.03436
Ha412HOChr17g0840771	7	Dark	0.747378
Ha412HOChr17g0843731	7	Dark	0.273546
Ha412HOChr17g0844001	7	Dark	0.173276
Ha412HOChr17g0849311	7	Dark	1.43924
Ha412HOChr17g0852951	7	Dark	0.226032
Ha412HOChr17g0854001	7	Dark	1.23982
Ha412HOChr00c00706g0865071	7	Light	1.01717
Ha412HOChr00c09785g0870301	7	Light	-0.911239
Ha412HOChr01g0004341	7	Light	-1.0679
Ha412HOChr01g0007471	7	Light	-1.29467
Ha412HOChr01g0013091	7	Light	0.345576
Ha412HOChr01g0023251	7	Light	-0.48601
Ha412HOChr01g0023321	7	Light	-1.85779
Ha412HOChr01g0033681	7	Light	-1.10087
Ha412HOChr01g0035481	7	Light	0.218746
Ha412HOChr01g0036271	7	Light	-1.42011
Ha412HOChr01g0037701	7	Light	-0.411965
Ha412HOChr01g0037761	7	Light	-0.510869
Ha412HOChr01g0047431	7	Light	-0.856697
Ha412HOChr01g0047441	7	Light	-0.476729
Ha412HOChr02g0052711	7	Light	-0.777233
Ha412HOChr02g0058381	7	Light	-0.246445
Ha412HOChr02g0059121	7	Light	-0.646967
Ha412HOChr02g0060831	7	Light	-0.543541
Ha412HOChr02g0061781	7	Light	0.326332
Ha412HOChr02g0064141	7	Light	-0.685615
Ha412HOChr02g0079191	7	Light	-0.62728
Ha412HOChr02g0079361	7	Light	-0.903121
Ha412HOChr02g0085531	7	Light	0.316278
Ha412HOChr02g0087231	7	Light	-0.501886
Ha412HOChr03g0100111	7	Light	-1.03987
Ha412HOChr03g0100731	7	Light	0.660899
Ha412HOChr03g0118431	7	Light	0.165579
Ha412HOChr03g0124191	7	Light	-0.737227
Ha412HOChr03g0124611	7	Light	1.13126
Ha412HOChr03g0125481	7	Light	-0.927483
Ha412HOChr03g0127391	7	Light	-0.15622
Ha412HOChr03g0139471	7	Light	-0.339364
Ha412HOChr03g0140141	7	Light	-0.379905
Ha412HOChr03g0141391	7	Light	-1.07062
Ha412HOChr03g0142771	7	Light	-0.943062
Ha412HOChr04g0161651	7	Light	-0.194534
Ha412HOChr04g0161671	7	Light	-0.718378
Ha412HOChr04g0166931	7	Light	-0.282679
Ha412HOChr04g0178401	7	Light	0.654094
Ha412HOChr04g0179931	7	Light	-0.593598
Ha412HOChr04g0183571	7	Light	-0.427182
Ha412HOChr04g0193931	7	Light	-0.96687
Ha412HOChr05g0202511	7	Light	-1.0372
Ha412HOChr05g0203711	7	Light	-0.699419
Ha412HOChr05g0210041	7	Light	-1.10771
Ha412HOChr05g0210051	7	Light	-0.97918
Ha412HOChr05g0215071	7	Light	0.130828
Ha412HOChr05g0222991	7	Light	-0.0138882
Ha412HOChr05g0226831	7	Light	-1.95399
Ha412HOChr05g0230691	7	Light	0.499506
Ha412HOChr05g0234981	7	Light	0.17281
Ha412HOChr05g0235221	7	Light	-0.236343
Ha412HOChr06g0245821	7	Light	-0.337685
Ha412HOChr06g0250151	7	Light	-0.359813
Ha412HOChr06g0255721	7	Light	-0.0442201
Ha412HOChr06g0260341	7	Light	0.550063
Ha412HOChr06g0261081	7	Light	1.70722
Ha412HOChr06g0266421	7	Light	-0.467732
Ha412HOChr06g0266621	7	Light	-0.640341
Ha412HOChr06g0275801	7	Light	1.04068
Ha412HOChr07g0286941	7	Light	-0.723096
Ha412HOChr07g0299371	7	Light	-1.05808
Ha412HOChr07g0303401	7	Light	-0.110501
Ha412HOChr07g0314971	7	Light	0.7848
Ha412HOChr07g0319761	7	Light	-0.793002
Ha412HOChr07g0323011	7	Light	-0.0894746
Ha412HOChr08g0339541	7	Light	-1.09265
Ha412HOChr08g0343781	7	Light	-0.722184
Ha412HOChr08g0344281	7	Light	-0.651944
Ha412HOChr08g0368101	7	Light	0.277765
Ha412HOChr08g0368811	7	Light	-0.82574
Ha412HOChr09g0377661	7	Light	-0.539406
Ha412HOChr09g0379851	7	Light	0.0349913
Ha412HOChr09g0382261	7	Light	-1.21507
Ha412HOChr09g0394451	7	Light	-0.845389
Ha412HOChr09g0399781	7	Light	-1.13553
Ha412HOChr09g0400831	7	Light	-0.900786
Ha412HOChr09g0403291	7	Light	-0.885766
Ha412HOChr09g0403511	7	Light	0.623167
Ha412HOChr09g0409921	7	Light	-0.615525
Ha412HOChr09g0412521	7	Light	-0.957404
Ha412HOChr09g0413721	7	Light	-1.07679
Ha412HOChr09g0414681	7	Light	-0.518143
Ha412HOChr09g0421361	7	Light	0.198875
Ha412HOChr09g0422751	7	Light	-0.420691
Ha412HOChr09g0422771	7	Light	-1.03259
Ha412HOChr09g0428641	7	Light	-0.987232
Ha412HOChr10g0434541	7	Light	-0.766996
Ha412HOChr10g0435441	7	Light	-0.485751
Ha412HOChr10g0436801	7	Light	1.52281
Ha412HOChr10g0442621	7	Light	-0.756034
Ha412HOChr10g0443111	7	Light	1.76255
Ha412HOChr10g0444911	7	Light	-1.62343
Ha412HOChr10g0453371	7	Light	1.27753
Ha412HOChr10g0463301	7	Light	-1.04877
Ha412HOChr10g0464321	7	Light	-0.340088
Ha412HOChr10g0465601	7	Light	-1.03978
Ha412HOChr10g0468761	7	Light	0.607257
Ha412HOChr10g0469871	7	Light	0.0207295
Ha412HOChr10g0469891	7	Light	-1.19233
Ha412HOChr10g0474781	7	Light	-1.28902
Ha412HOChr10g0474901	7	Light	0.565594
Ha412HOChr10g0474911	7	Light	0.416078
Ha412HOChr10g0475571	7	Light	-1.17716
Ha412HOChr10g0476531	7	Light	-0.724302
Ha412HOChr10g0478561	7	Light	-0.872237
Ha412HOChr10g0478571	7	Light	-1.44066
Ha412HOChr11g0495921	7	Light	-0.946826
Ha412HOChr11g0517891	7	Light	-0.51434
Ha412HOChr11g0518901	7	Light	1.29215
Ha412HOChr11g0519151	7	Light	-0.753273
Ha412HOChr11g0529401	7	Light	0.44024
Ha412HOChr11g0530871	7	Light	-0.802847
Ha412HOChr12g0534651	7	Light	-1.04505
Ha412HOChr12g0534821	7	Light	-1.35865
Ha412HOChr12g0542581	7	Light	-0.690901
Ha412HOChr12g0542591	7	Light	-0.795775
Ha412HOChr12g0543851	7	Light	-0.971318
Ha412HOChr12g0557761	7	Light	-0.206807
Ha412HOChr12g0561361	7	Light	0.225523
Ha412HOChr12g0562311	7	Light	-0.855591
Ha412HOChr12g0564241	7	Light	-1.02328
Ha412HOChr12g0565931	7	Light	-0.507239
Ha412HOChr12g0565971	7	Light	-0.231987
Ha412HOChr12g0577221	7	Light	1.25257
Ha412HOChr12g0578751	7	Light	-0.820808
Ha412HOChr12g0580251	7	Light	-0.29222
Ha412HOChr12g0580591	7	Light	-0.412204
Ha412HOChr13g0582141	7	Light	-0.82647
Ha412HOChr13g0582751	7	Light	-0.145822
Ha412HOChr13g0584681	7	Light	-1.19514
Ha412HOChr13g0584701	7	Light	-0.936088
Ha412HOChr13g0585831	7	Light	0.0808967
Ha412HOChr13g0593911	7	Light	0.447345
Ha412HOChr13g0594621	7	Light	-0.897572
Ha412HOChr13g0599741	7	Light	-0.00954739
Ha412HOChr13g0600851	7	Light	-0.465328
Ha412HOChr13g0605021	7	Light	-0.749568
Ha412HOChr13g0608151	7	Light	-0.709174
Ha412HOChr13g0616741	7	Light	-0.696456
Ha412HOChr13g0623591	7	Light	-1.03706
Ha412HOChr13g0623611	7	Light	-0.862609
Ha412HOChr13g0630861	7	Light	1.04255
Ha412HOChr13g0631171	7	Light	-1.21493
Ha412HOChr13g0632721	7	Light	-0.921986
Ha412HOChr13g0632801	7	Light	-0.440483
Ha412HOChr14g0636251	7	Light	0.0889126
Ha412HOChr14g0662481	7	Light	-0.806352
Ha412HOChr14g0664021	7	Light	-0.395716
Ha412HOChr14g0664591	7	Light	-1.42248
Ha412HOChr14g0665191	7	Light	-0.84586
Ha412HOChr14g0670451	7	Light	-1.01254
Ha412HOChr14g0677891	7	Light	-0.981911
Ha412HOChr14g0682301	7	Light	-0.676128
Ha412HOChr14g0684691	7	Light	-0.879322
Ha412HOChr14g0691051	7	Light	0.372632
Ha412HOChr14g0691141	7	Light	0.160881
Ha412HOChr14g0692821	7	Light	-1.14086
Ha412HOChr15g0697681	7	Light	-0.386027
Ha412HOChr15g0698881	7	Light	-0.712189
Ha412HOChr15g0699901	7	Light	-0.459863
Ha412HOChr15g0703871	7	Light	-1.47809
Ha412HOChr15g0706161	7	Light	-0.915445
Ha412HOChr15g0708511	7	Light	-0.806558
Ha412HOChr15g0709011	7	Light	-1.39484
Ha412HOChr15g0711191	7	Light	1.54817
Ha412HOChr15g0718761	7	Light	-0.631156
Ha412HOChr15g0722671	7	Light	-0.13791
Ha412HOChr15g0723471	7	Light	1.21141
Ha412HOChr15g0724111	7	Light	-1.14727
Ha412HOChr15g0726161	7	Light	-0.335973
Ha412HOChr15g0728461	7	Light	-0.479679
Ha412HOChr15g0730201	7	Light	-0.299557
Ha412HOChr15g0733021	7	Light	-0.316227
Ha412HOChr15g0734811	7	Light	-0.81947
Ha412HOChr15g0737141	7	Light	-0.593762
Ha412HOChr15g0738181	7	Light	1.27749
Ha412HOChr15g0743661	7	Light	-0.394298
Ha412HOChr16g0755091	7	Light	-0.824256
Ha412HOChr16g0755601	7	Light	-0.756645
Ha412HOChr16g0757081	7	Light	-1.14815
Ha412HOChr16g0772191	7	Light	-0.285867
Ha412HOChr16g0801191	7	Light	-0.653177
Ha412HOChr16g0802041	7	Light	0.31943
Ha412HOChr17g0804491	7	Light	-0.871237
Ha412HOChr17g0805361	7	Light	-0.656201
Ha412HOChr17g0814461	7	Light	-0.670152
Ha412HOChr17g0819021	7	Light	-0.447409
Ha412HOChr17g0819411	7	Light	-0.680967
Ha412HOChr17g0822481	7	Light	-0.531941
Ha412HOChr17g0823541	7	Light	-1.38493
Ha412HOChr17g0826691	7	Light	-0.569733
Ha412HOChr17g0836991	7	Light	-0.775805
Ha412HOChr17g0840771	7	Light	-1.17747
Ha412HOChr17g0843731	7	Light	0.431172
Ha412HOChr17g0844001	7	Light	-0.431439
Ha412HOChr17g0849311	7	Light	-0.909651
Ha412HOChr17g0852951	7	Light	-0.370918
Ha412HOChr17g0854001	7	Light	-0.618321
Ha412HOChr00c00706g0865071	9	Dark	0.918066
Ha412HOChr00c09785g0870301	9	Dark	1.49851
Ha412HOChr01g0004341	9	Dark	-0.141287
Ha412HOChr01g0007471	9	Dark	2.03966
Ha412HOChr01g0013091	9	Dark	0.876643
Ha412HOChr01g0023251	9	Dark	0.304489
Ha412HOChr01g0023321	9	Dark	-0.122393
Ha412HOChr01g0033681	9	Dark	0.25501
Ha412HOChr01g0035481	9	Dark	0.170272
Ha412HOChr01g0036271	9	Dark	0.0366376
Ha412HOChr01g0037701	9	Dark	1.05341
Ha412HOChr01g0037761	9	Dark	-0.10997
Ha412HOChr01g0047431	9	Dark	-0.294121
Ha412HOChr01g0047441	9	Dark	0.042318
Ha412HOChr02g0052711	9	Dark	2.53321
Ha412HOChr02g0058381	9	Dark	0.756986
Ha412HOChr02g0059121	9	Dark	-0.247379
Ha412HOChr02g0060831	9	Dark	-0.343146
Ha412HOChr02g0061781	9	Dark	-0.0223712
Ha412HOChr02g0064141	9	Dark	0.903412
Ha412HOChr02g0079191	9	Dark	-0.572003
Ha412HOChr02g0079361	9	Dark	1.45076
Ha412HOChr02g0085531	9	Dark	1.19024
Ha412HOChr02g0087231	9	Dark	0.576949
Ha412HOChr03g0100111	9	Dark	0.621456
Ha412HOChr03g0100731	9	Dark	-0.346975
Ha412HOChr03g0118431	9	Dark	0.829052
Ha412HOChr03g0124191	9	Dark	0.841731
Ha412HOChr03g0124611	9	Dark	1.38731
Ha412HOChr03g0125481	9	Dark	0.285039
Ha412HOChr03g0127391	9	Dark	0.611737
Ha412HOChr03g0139471	9	Dark	1.57107
Ha412HOChr03g0140141	9	Dark	0.933276
Ha412HOChr03g0141391	9	Dark	0.210283
Ha412HOChr03g0142771	9	Dark	0.208338
Ha412HOChr04g0161651	9	Dark	-0.689603
Ha412HOChr04g0161671	9	Dark	0.371939
Ha412HOChr04g0166931	9	Dark	0.484843
Ha412HOChr04g0178401	9	Dark	1.8834
Ha412HOChr04g0179931	9	Dark	-0.108757
Ha412HOChr04g0183571	9	Dark	-0.393249
Ha412HOChr04g0193931	9	Dark	1.70536
Ha412HOChr05g0202511	9	Dark	0.500613
Ha412HOChr05g0203711	9	Dark	0.0719738
Ha412HOChr05g0210041	9	Dark	-0.292768
Ha412HOChr05g0210051	9	Dark	-0.463756
Ha412HOChr05g0215071	9	Dark	0.552092
Ha412HOChr05g0222991	9	Dark	0.153289
Ha412HOChr05g0226831	9	Dark	1.52227
Ha412HOChr05g0230691	9	Dark	1.69918
Ha412HOChr05g0234981	9	Dark	0.564929
Ha412HOChr05g0235221	9	Dark	1.64135
Ha412HOChr06g0245821	9	Dark	1.13989
Ha412HOChr06g0250151	9	Dark	2.34747
Ha412HOChr06g0255721	9	Dark	0.614816
Ha412HOChr06g0260341	9	Dark	0.883617
Ha412HOChr06g0261081	9	Dark	-0.627497
Ha412HOChr06g0266421	9	Dark	1.79379
Ha412HOChr06g0266621	9	Dark	0.332063
Ha412HOChr06g0275801	9	Dark	0.76628
Ha412HOChr07g0286941	9	Dark	0.855135
Ha412HOChr07g0299371	9	Dark	0.389624
Ha412HOChr07g0303401	9	Dark	0.485796
Ha412HOChr07g0314971	9	Dark	1.44999
Ha412HOChr07g0319761	9	Dark	1.85889
Ha412HOChr07g0323011	9	Dark	0.687749
Ha412HOChr08g0339541	9	Dark	1.36716
Ha412HOChr08g0343781	9	Dark	0.396968
Ha412HOChr08g0344281	9	Dark	1.2534
Ha412HOChr08g0368101	9	Dark	1.17867
Ha412HOChr08g0368811	9	Dark	1.99107
Ha412HOChr09g0377661	9	Dark	-0.379197
Ha412HOChr09g0379851	9	Dark	-0.0597868
Ha412HOChr09g0382261	9	Dark	1.02795
Ha412HOChr09g0394451	9	Dark	0.358321
Ha412HOChr09g0399781	9	Dark	0.960369
Ha412HOChr09g0400831	9	Dark	1.43415
Ha412HOChr09g0403291	9	Dark	-0.243211
Ha412HOChr09g0403511	9	Dark	-1.01235
Ha412HOChr09g0409921	9	Dark	0.962777
Ha412HOChr09g0412521	9	Dark	-0.117561
Ha412HOChr09g0413721	9	Dark	-0.147507
Ha412HOChr09g0414681	9	Dark	-0.483426
Ha412HOChr09g0421361	9	Dark	0.953654
Ha412HOChr09g0422751	9	Dark	0.885522
Ha412HOChr09g0422771	9	Dark	-0.121321
Ha412HOChr09g0428641	9	Dark	1.66549
Ha412HOChr10g0434541	9	Dark	1.35092
Ha412HOChr10g0435441	9	Dark	0.147423
Ha412HOChr10g0436801	9	Dark	-0.393733
Ha412HOChr10g0442621	9	Dark	2.2946
Ha412HOChr10g0443111	9	Dark	-0.234142
Ha412HOChr10g0444911	9	Dark	1.26171
Ha412HOChr10g0453371	9	Dark	-1.2917
Ha412HOChr10g0463301	9	Dark	1.66955
Ha412HOChr10g0464321	9	Dark	-0.141811
Ha412HOChr10g0465601	9	Dark	0.401123
Ha412HOChr10g0468761	9	Dark	0.724489
Ha412HOChr10g0469871	9	Dark	0.0393386
Ha412HOChr10g0469891	9	Dark	0.219341
Ha412HOChr10g0474781	9	Dark	-0.0935936
Ha412HOChr10g0474901	9	Dark	-0.0135852
Ha412HOChr10g0474911	9	Dark	-0.310603
Ha412HOChr10g0475571	9	Dark	1.4903
Ha412HOChr10g0476531	9	Dark	0.792807
Ha412HOChr10g0478561	9	Dark	-0.647086
Ha412HOChr10g0478571	9	Dark	1.45991
Ha412HOChr11g0495921	9	Dark	-0.54688
Ha412HOChr11g0517891	9	Dark	2.795
Ha412HOChr11g0518901	9	Dark	0.551026
Ha412HOChr11g0519151	9	Dark	0.390055
Ha412HOChr11g0529401	9	Dark	-0.0428611
Ha412HOChr11g0530871	9	Dark	0.228317
Ha412HOChr12g0534651	9	Dark	0.164038
Ha412HOChr12g0534821	9	Dark	0.0400362
Ha412HOChr12g0542581	9	Dark	-0.0864071
Ha412HOChr12g0542591	9	Dark	-0.195025
Ha412HOChr12g0543851	9	Dark	0.726872
Ha412HOChr12g0557761	9	Dark	-0.0226627
Ha412HOChr12g0561361	9	Dark	0.155018
Ha412HOChr12g0562311	9	Dark	1.28266
Ha412HOChr12g0564241	9	Dark	-0.744864
Ha412HOChr12g0565931	9	Dark	0.626803
Ha412HOChr12g0565971	9	Dark	0.703195
Ha412HOChr12g0577221	9	Dark	-0.0891547
Ha412HOChr12g0578751	9	Dark	1.18271
Ha412HOChr12g0580251	9	Dark	0.693065
Ha412HOChr12g0580591	9	Dark	1.74023
Ha412HOChr13g0582141	9	Dark	-0.0539629
Ha412HOChr13g0582751	9	Dark	-0.0908537
Ha412HOChr13g0584681	9	Dark	0.207631
Ha412HOChr13g0584701	9	Dark	0.0322195
Ha412HOChr13g0585831	9	Dark	0.512113
Ha412HOChr13g0593911	9	Dark	1.27186
Ha412HOChr13g0594621	9	Dark	1.45614
Ha412HOChr13g0599741	9	Dark	0.732994
Ha412HOChr13g0600851	9	Dark	0.91773
Ha412HOChr13g0605021	9	Dark	0.792579
Ha412HOChr13g0608151	9	Dark	0.774802
Ha412HOChr13g0616741	9	Dark	0.108408
Ha412HOChr13g0623591	9	Dark	0.7942
Ha412HOChr13g0623611	9	Dark	1.19963
Ha412HOChr13g0630861	9	Dark	0.495958
Ha412HOChr13g0631171	9	Dark	0.67641
Ha412HOChr13g0632721	9	Dark	1.60204
Ha412HOChr13g0632801	9	Dark	0.740146
Ha412HOChr14g0636251	9	Dark	-0.989301
Ha412HOChr14g0662481	9	Dark	0.82024
Ha412HOChr14g0664021	9	Dark	0.646063
Ha412HOChr14g0664591	9	Dark	-0.269304
Ha412HOChr14g0665191	9	Dark	0.596928
Ha412HOChr14g0670451	9	Dark	0.105098
Ha412HOChr14g0677891	9	Dark	0.914665
Ha412HOChr14g0682301	9	Dark	1.99543
Ha412HOChr14g0684691	9	Dark	1.71931
Ha412HOChr14g0691051	9	Dark	1.25022
Ha412HOChr14g0691141	9	Dark	1.19257
Ha412HOChr14g0692821	9	Dark	1.26467
Ha412HOChr15g0697681	9	Dark	-0.372648
Ha412HOChr15g0698881	9	Dark	1.87987
Ha412HOChr15g0699901	9	Dark	-0.397644
Ha412HOChr15g0703871	9	Dark	0.29368
Ha412HOChr15g0706161	9	Dark	0.450071
Ha412HOChr15g0708511	9	Dark	1.23559
Ha412HOChr15g0709011	9	Dark	0.738554
Ha412HOChr15g0711191	9	Dark	0.434894
Ha412HOChr15g0718761	9	Dark	0.936187
Ha412HOChr15g0722671	9	Dark	2.26579
Ha412HOChr15g0723471	9	Dark	1.10783
Ha412HOChr15g0724111	9	Dark	0.239262
Ha412HOChr15g0726161	9	Dark	1.08851
Ha412HOChr15g0728461	9	Dark	1.60839
Ha412HOChr15g0730201	9	Dark	0.660323
Ha412HOChr15g0733021	9	Dark	1.82684
Ha412HOChr15g0734811	9	Dark	-0.574945
Ha412HOChr15g0737141	9	Dark	2.51114
Ha412HOChr15g0738181	9	Dark	1.52891
Ha412HOChr15g0743661	9	Dark	0.0814184
Ha412HOChr16g0755091	9	Dark	1.2458
Ha412HOChr16g0755601	9	Dark	1.08746
Ha412HOChr16g0757081	9	Dark	0.651891
Ha412HOChr16g0772191	9	Dark	0.896886
Ha412HOChr16g0801191	9	Dark	0.752781
Ha412HOChr16g0802041	9	Dark	0.674951
Ha412HOChr17g0804491	9	Dark	1.08456
Ha412HOChr17g0805361	9	Dark	0.959205
Ha412HOChr17g0814461	9	Dark	1.69113
Ha412HOChr17g0819021	9	Dark	1.01669
Ha412HOChr17g0819411	9	Dark	-0.184943
Ha412HOChr17g0822481	9	Dark	0.708283
Ha412HOChr17g0823541	9	Dark	0.616653
Ha412HOChr17g0826691	9	Dark	1.67759
Ha412HOChr17g0836991	9	Dark	1.26233
Ha412HOChr17g0840771	9	Dark	0.673358
Ha412HOChr17g0843731	9	Dark	-0.221846
Ha412HOChr17g0844001	9	Dark	-0.237528
Ha412HOChr17g0849311	9	Dark	0.945006
Ha412HOChr17g0852951	9	Dark	0.238534
Ha412HOChr17g0854001	9	Dark	1.88649
Ha412HOChr00c00706g0865071	9	Light	1.8746
Ha412HOChr00c09785g0870301	9	Light	-0.72465
Ha412HOChr01g0004341	9	Light	-1.29043
Ha412HOChr01g0007471	9	Light	-0.446167
Ha412HOChr01g0013091	9	Light	1.58571
Ha412HOChr01g0023251	9	Light	0.355343
Ha412HOChr01g0023321	9	Light	-1.85017
Ha412HOChr01g0033681	9	Light	0.779863
Ha412HOChr01g0035481	9	Light	-0.145501
Ha412HOChr01g0036271	9	Light	-1.01915
Ha412HOChr01g0037701	9	Light	-0.129473
Ha412HOChr01g0037761	9	Light	-0.571174
Ha412HOChr01g0047431	9	Light	-0.669037
Ha412HOChr01g0047441	9	Light	-1.00376
Ha412HOChr02g0052711	9	Light	0.209859
Ha412HOChr02g0058381	9	Light	-0.546887
Ha412HOChr02g0059121	9	Light	-1.28676
Ha412HOChr02g0060831	9	Light	-0.290157
Ha412HOChr02g0061781	9	Light	0.357424
Ha412HOChr02g0064141	9	Light	-0.665223
Ha412HOChr02g0079191	9	Light	-0.13793
Ha412HOChr02g0079361	9	Light	-0.733362
Ha412HOChr02g0085531	9	Light	1.35704
Ha412HOChr02g0087231	9	Light	-0.542224
Ha412HOChr03g0100111	9	Light	-0.780204
Ha412HOChr03g0100731	9	Light	0.207771
Ha412HOChr03g0118431	9	Light	-0.483313
Ha412HOChr03g0124191	9	Light	-0.878105
Ha412HOChr03g0124611	9	Light	1.43698
Ha412HOChr03g0125481	9	Light	-0.725478
Ha412HOChr03g0127391	9	Light	-0.157892
Ha412HOChr03g0139471	9	Light	-0.00121768
Ha412HOChr03g0140141	9	Light	-0.0798346
Ha412HOChr03g0141391	9	Light	-1.02398
Ha412HOChr03g0142771	9	Light	-1.05509
Ha412HOChr04g0161651	9	Light	-0.959097
Ha412HOChr04g0161671	9	Light	-0.485704
Ha412HOChr04g0166931	9	Light	0.687285
Ha412HOChr04g0178401	9	Light	1.66491
Ha412HOChr04g0179931	9	Light	-0.852354
Ha412HOChr04g0183571	9	Light	-0.648751
Ha412HOChr04g0193931	9	Light	0.774532
Ha412HOChr05g0202511	9	Light	0.134746
Ha412HOChr05g0203711	9	Light	-0.531724
Ha412HOChr05g0210041	9	Light	-0.846495
Ha412HOChr05g0210051	9	Light	-1.08414
Ha412HOChr05g0215071	9	Light	-0.531522
Ha412HOChr05g0222991	9	Light	-0.34269
Ha412HOChr05g0226831	9	Light	-1.19288
Ha412HOChr05g0230691	9	Light	1.24499
Ha412HOChr05g0234981	9	Light	0.126445
Ha412HOChr05g0235221	9	Light	-0.661542
Ha412HOChr06g0245821	9	Light	-0.467611
Ha412HOChr06g0250151	9	Light	-0.574494
Ha412HOChr06g0255721	9	Light	0.123501
Ha412HOChr06g0260341	9	Light	0.394751
Ha412HOChr06g0261081	9	Light	1.29452
Ha412HOChr06g0266421	9	Light	-0.198706
Ha412HOChr06g0266621	9	Light	-0.429318
Ha412HOChr06g0275801	9	Light	1.18438
Ha412HOChr07g0286941	9	Light	-0.751593
Ha412HOChr07g0299371	9	Light	-0.796885
Ha412HOChr07g0303401	9	Light	-0.299264
Ha412HOChr07g0314971	9	Light	0.916419
Ha412HOChr07g0319761	9	Light	-0.788456
Ha412HOChr07g0323011	9	Light	0.966608
Ha412HOChr08g0339541	9	Light	-1.14243
Ha412HOChr08g0343781	9	Light	-0.791559
Ha412HOChr08g0344281	9	Light	-0.00103136
Ha412HOChr08g0368101	9	Light	1.33161
Ha412HOChr08g0368811	9	Light	-0.11659
Ha412HOChr09g0377661	9	Light	-0.411594
Ha412HOChr09g0379851	9	Light	0.22799
Ha412HOChr09g0382261	9	Light	-0.713066
Ha412HOChr09g0394451	9	Light	-0.612197
Ha412HOChr09g0399781	9	Light	-0.604955
Ha412HOChr09g0400831	9	Light	0.177641
Ha412HOChr09g0403291	9	Light	-1.10629
Ha412HOChr09g0403511	9	Light	0.312703
Ha412HOChr09g0409921	9	Light	0.156173
Ha412HOChr09g0412521	9	Light	-1.01657
Ha412HOChr09g0413721	9	Light	-0.815477
Ha412HOChr09g0414681	9	Light	-0.311439
Ha412HOChr09g0421361	9	Light	0.738003
Ha412HOChr09g0422751	9	Light	-0.135403
Ha412HOChr09g0422771	9	Light	-1.5056
Ha412HOChr09g0428641	9	Light	-0.637906
Ha412HOChr10g0434541	9	Light	-0.922615
Ha412HOChr10g0435441	9	Light	-0.646009
Ha412HOChr10g0436801	9	Light	1.69141
Ha412HOChr10g0442621	9	Light	0.0783827
Ha412HOChr10g0443111	9	Light	0.493274
Ha412HOChr10g0444911	9	Light	-0.644203
Ha412HOChr10g0453371	9	Light	0.00851938
Ha412HOChr10g0463301	9	Light	-0.228568
Ha412HOChr10g0464321	9	Light	-0.787348
Ha412HOChr10g0465601	9	Light	-0.587762
Ha412HOChr10g0468761	9	Light	-0.465609
Ha412HOChr10g0469871	9	Light	-1.22587
Ha412HOChr10g0469891	9	Light	-0.499177
Ha412HOChr10g0474781	9	Light	-1.63684
Ha412HOChr10g0474901	9	Light	-0.161489
Ha412HOChr10g0474911	9	Light	0.109694
Ha412HOChr10g0475571	9	Light	-0.607904
Ha412HOChr10g0476531	9	Light	-0.503764
Ha412HOChr10g0478561	9	Light	-1.07238
Ha412HOChr10g0478571	9	Light	-1.02091
Ha412HOChr11g0495921	9	Light	-0.834723
Ha412HOChr11g0517891	9	Light	-0.529572
Ha412HOChr11g0518901	9	Light	0.490182
Ha412HOChr11g0519151	9	Light	-0.665647
Ha412HOChr11g0529401	9	Light	0.642157
Ha412HOChr11g0530871	9	Light	-0.678619
Ha412HOChr12g0534651	9	Light	-1.25289
Ha412HOChr12g0534821	9	Light	-1.21707
Ha412HOChr12g0542581	9	Light	-0.805415
Ha412HOChr12g0542591	9	Light	-1.0049
Ha412HOChr12g0543851	9	Light	-1.01913
Ha412HOChr12g0557761	9	Light	-0.606845
Ha412HOChr12g0561361	9	Light	0.459366
Ha412HOChr12g0562311	9	Light	-0.264269
Ha412HOChr12g0564241	9	Light	-1.01643
Ha412HOChr12g0565931	9	Light	0.301101
Ha412HOChr12g0565971	9	Light	-1.37425
Ha412HOChr12g0577221	9	Light	0.836393
Ha412HOChr12g0578751	9	Light	-0.145603
Ha412HOChr12g0580251	9	Light	-0.331714
Ha412HOChr12g0580591	9	Light	-0.040868
Ha412HOChr13g0582141	9	Light	-0.928884
Ha412HOChr13g0582751	9	Light	-0.146604
Ha412HOChr13g0584681	9	Light	-1.32196
Ha412HOChr13g0584701	9	Light	-1.0461
Ha412HOChr13g0585831	9	Light	-0.346851
Ha412HOChr13g0593911	9	Light	0.933568
Ha412HOChr13g0594621	9	Light	-0.174518
Ha412HOChr13g0599741	9	Light	1.2959
Ha412HOChr13g0600851	9	Light	0.189239
Ha412HOChr13g0605021	9	Light	0.133626
Ha412HOChr13g0608151	9	Light	-0.174396
Ha412HOChr13g0616741	9	Light	-0.651506
Ha412HOChr13g0623591	9	Light	-0.826137
Ha412HOChr13g0623611	9	Light	-0.545939
Ha412HOChr13g0630861	9	Light	1.36618
Ha412HOChr13g0631171	9	Light	-1.00777
Ha412HOChr13g0632721	9	Light	-0.510247
Ha412HOChr13g0632801	9	Light	-0.654045
Ha412HOChr14g0636251	9	Light	-0.263606
Ha412HOChr14g0662481	9	Light	-0.249911
Ha412HOChr14g0664021	9	Light	-0.65479
Ha412HOChr14g0664591	9	Light	-1.853
Ha412HOChr14g0665191	9	Light	-0.775819
Ha412HOChr14g0670451	9	Light	-0.527811
Ha412HOChr14g0677891	9	Light	-0.305421
Ha412HOChr14g0682301	9	Light	0.410387
Ha412HOChr14g0684691	9	Light	-0.123626
Ha412HOChr14g0691051	9	Light	0.866616
Ha412HOChr14g0691141	9	Light	0.138822
Ha412HOChr14g0692821	9	Light	0.273602
Ha412HOChr15g0697681	9	Light	-0.408975
Ha412HOChr15g0698881	9	Light	-0.588335
Ha412HOChr15g0699901	9	Light	-0.739384
Ha412HOChr15g0703871	9	Light	-0.595688
Ha412HOChr15g0706161	9	Light	-0.364457
Ha412HOChr15g0708511	9	Light	0.304317
Ha412HOChr15g0709011	9	Light	-0.926942
Ha412HOChr15g0711191	9	Light	1.03346
Ha412HOChr15g0718761	9	Light	0.950658
Ha412HOChr15g0722671	9	Light	-0.248879
Ha412HOChr15g0723471	9	Light	1.96186
Ha412HOChr15g0724111	9	Light	-0.851892
Ha412HOChr15g0726161	9	Light	0.00489677
Ha412HOChr15g0728461	9	Light	0.966417
Ha412HOChr15g0730201	9	Light	0.754296
Ha412HOChr15g0733021	9	Light	0.144709
Ha412HOChr15g0734811	9	Light	-0.745592
Ha412HOChr15g0737141	9	Light	0.342506
Ha412HOChr15g0738181	9	Light	1.89132
Ha412HOChr15g0743661	9	Light	-0.885628
Ha412HOChr16g0755091	9	Light	-1.00321
Ha412HOChr16g0755601	9	Light	0.145491
Ha412HOChr16g0757081	9	Light	-0.631618
Ha412HOChr16g0772191	9	Light	-0.421913
Ha412HOChr16g0801191	9	Light	0.351191
Ha412HOChr16g0802041	9	Light	1.1159
Ha412HOChr17g0804491	9	Light	-0.078484
Ha412HOChr17g0805361	9	Light	-0.372377
Ha412HOChr17g0814461	9	Light	-0.383504
Ha412HOChr17g0819021	9	Light	0.0441728
Ha412HOChr17g0819411	9	Light	-0.85941
Ha412HOChr17g0822481	9	Light	-0.433995
Ha412HOChr17g0823541	9	Light	-1.32523
Ha412HOChr17g0826691	9	Light	-0.49685
Ha412HOChr17g0836991	9	Light	-0.275377
Ha412HOChr17g0840771	9	Light	-0.911663
Ha412HOChr17g0843731	9	Light	0.309346
Ha412HOChr17g0844001	9	Light	0.0778637
Ha412HOChr17g0849311	9	Light	-0.77842
Ha412HOChr17g0852951	9	Light	-0.248891
Ha412HOChr17g0854001	9	Light	-0.398214
Ha412HOChr00c00706g0865071	12	Dark	0.487051
Ha412HOChr00c09785g0870301	12	Dark	1.38463
Ha412HOChr01g0004341	12	Dark	-0.570776
Ha412HOChr01g0007471	12	Dark	1.00369
Ha412HOChr01g0013091	12	Dark	1.14995
Ha412HOChr01g0023251	12	Dark	0.604623
Ha412HOChr01g0023321	12	Dark	-0.193959
Ha412HOChr01g0033681	12	Dark	1.26394
Ha412HOChr01g0035481	12	Dark	-0.791035
[truncated: 1,583 more rows]

## Sheet: Fig3K
Ha412	ZT	side	zscore
Ha412HOChr01g0001251	36	East	-0.651885
Ha412HOChr01g0003611	36	East	-1.5387
Ha412HOChr01g0017241	36	East	-0.456483
Ha412HOChr01g0018241	36	East	-0.684223
Ha412HOChr01g0023881	36	East	-1.46431
Ha412HOChr01g0024851	36	East	-0.393179
Ha412HOChr01g0025401	36	East	-0.962983
Ha412HOChr01g0035481	36	East	-1.38231
Ha412HOChr01g0035721	36	East	-0.66429
Ha412HOChr01g0036511	36	East	0.738203
Ha412HOChr01g0043171	36	East	0.309666
Ha412HOChr02g0049451	36	East	-0.964827
Ha412HOChr02g0050641	36	East	-0.542357
Ha412HOChr02g0057001	36	East	-0.335308
Ha412HOChr02g0059051	36	East	-1.26777
Ha412HOChr02g0066291	36	East	-0.460086
Ha412HOChr02g0070621	36	East	-0.99309
Ha412HOChr02g0081221	36	East	-0.87926
Ha412HOChr02g0081741	36	East	-0.524637
Ha412HOChr02g0082371	36	East	-0.763445
Ha412HOChr02g0083771	36	East	-1.08241
Ha412HOChr02g0087221	36	East	-0.335718
Ha412HOChr02g0088191	36	East	0.740472
Ha412HOChr02g0090271	36	East	2.89634
Ha412HOChr02g0091171	36	East	-0.204243
Ha412HOChr03g0092021	36	East	-0.392935
Ha412HOChr03g0092481	36	East	-0.00965066
Ha412HOChr03g0099311	36	East	-1.73431
Ha412HOChr03g0103791	36	East	-1.08176
Ha412HOChr03g0111141	36	East	-0.759981
Ha412HOChr03g0115261	36	East	-0.529193
Ha412HOChr03g0119661	36	East	1.60061
Ha412HOChr03g0122831	36	East	-1.83256
Ha412HOChr03g0124191	36	East	-1.28413
Ha412HOChr03g0126801	36	East	-1.84432
Ha412HOChr03g0129921	36	East	-0.759757
Ha412HOChr03g0135951	36	East	-0.458439
Ha412HOChr03g0138151	36	East	-0.248724
Ha412HOChr03g0138301	36	East	-1.12588
Ha412HOChr03g0139191	36	East	-1.09462
Ha412HOChr03g0143141	36	East	-0.873981
Ha412HOChr03g0143181	36	East	-1.16211
Ha412HOChr03g0143601	36	East	-0.505975
Ha412HOChr03g0143771	36	East	-1.27754
Ha412HOChr04g0147921	36	East	-0.654107
Ha412HOChr04g0147971	36	East	-0.958685
Ha412HOChr04g0152891	36	East	1.07926
Ha412HOChr04g0155231	36	East	-1.30449
Ha412HOChr04g0158151	36	East	-1.15307
Ha412HOChr04g0163571	36	East	0.393719
Ha412HOChr04g0163591	36	East	-1.1525
Ha412HOChr04g0166461	36	East	-1.34979
Ha412HOChr04g0172171	36	East	-2.1175
Ha412HOChr04g0178731	36	East	0.146656
Ha412HOChr04g0179931	36	East	-0.875974
Ha412HOChr04g0180291	36	East	0.161746
Ha412HOChr04g0183571	36	East	-0.806814
Ha412HOChr04g0184301	36	East	-0.685
Ha412HOChr04g0187011	36	East	-0.335282
Ha412HOChr04g0189061	36	East	-0.217934
Ha412HOChr04g0191501	36	East	-1.06023
Ha412HOChr04g0195391	36	East	-1.46512
Ha412HOChr04g0196001	36	East	-0.513371
Ha412HOChr04g0199961	36	East	-1.34917
Ha412HOChr05g0200981	36	East	0.921983
Ha412HOChr05g0208001	36	East	-0.77028
Ha412HOChr05g0209461	36	East	0.179357
Ha412HOChr05g0215071	36	East	-1.22518
Ha412HOChr05g0217711	36	East	-1.51995
Ha412HOChr05g0219341	36	East	-0.622756
Ha412HOChr05g0219701	36	East	-0.836564
Ha412HOChr05g0224331	36	East	-0.91134
Ha412HOChr05g0227231	36	East	-0.958395
Ha412HOChr05g0229091	36	East	-1.02372
Ha412HOChr05g0237991	36	East	-0.94111
Ha412HOChr05g0243081	36	East	-1.31118
Ha412HOChr06g0251361	36	East	-0.386382
Ha412HOChr06g0251951	36	East	0.516545
Ha412HOChr06g0253411	36	East	-1.01271
Ha412HOChr06g0254931	36	East	-0.400092
Ha412HOChr06g0255341	36	East	-1.25045
Ha412HOChr06g0255641	36	East	-1.19627
Ha412HOChr06g0262011	36	East	0.607528
Ha412HOChr06g0262661	36	East	-1.06415
Ha412HOChr06g0263921	36	East	-1.04873
Ha412HOChr06g0263981	36	East	0.247541
Ha412HOChr06g0267261	36	East	-1.0266
Ha412HOChr06g0269741	36	East	0.217479
Ha412HOChr06g0273261	36	East	-0.935877
Ha412HOChr06g0274961	36	East	0.154825
Ha412HOChr06g0275091	36	East	-0.72271
Ha412HOChr06g0276871	36	East	-0.934878
Ha412HOChr07g0288571	36	East	-0.622525
Ha412HOChr07g0289431	36	East	-0.380839
Ha412HOChr07g0291011	36	East	-0.85999
Ha412HOChr07g0294971	36	East	-0.585025
Ha412HOChr07g0302221	36	East	-1.62978
Ha412HOChr07g0307851	36	East	-0.662694
Ha412HOChr07g0311331	36	East	-0.941392
Ha412HOChr07g0313721	36	East	-0.618928
Ha412HOChr07g0326061	36	East	0.584642
Ha412HOChr07g0326381	36	East	-0.920059
Ha412HOChr08g0327871	36	East	-0.79118
Ha412HOChr08g0330551	36	East	-0.719659
Ha412HOChr08g0339291	36	East	-0.498198
Ha412HOChr08g0339541	36	East	-0.742782
Ha412HOChr08g0345231	36	East	0.585935
Ha412HOChr08g0350051	36	East	1.06714
Ha412HOChr08g0352261	36	East	1.25394
Ha412HOChr08g0353721	36	East	-0.114826
Ha412HOChr08g0357121	36	East	0.977583
Ha412HOChr08g0359141	36	East	-0.559914
Ha412HOChr08g0359931	36	East	-0.587522
Ha412HOChr08g0361621	36	East	-0.846303
Ha412HOChr08g0364421	36	East	-1.28095
Ha412HOChr08g0367351	36	East	-0.72635
Ha412HOChr08g0367801	36	East	-0.864385
Ha412HOChr09g0374241	36	East	-2.03371
Ha412HOChr09g0378861	36	East	-0.688622
Ha412HOChr09g0379821	36	East	-1.35054
Ha412HOChr09g0381301	36	East	-0.958885
Ha412HOChr09g0384131	36	East	-1.01335
Ha412HOChr09g0387941	36	East	2.18387
Ha412HOChr09g0390511	36	East	-0.474194
Ha412HOChr09g0392541	36	East	-1.42297
Ha412HOChr09g0405621	36	East	-1.06119
Ha412HOChr09g0412521	36	East	-0.838835
Ha412HOChr09g0422421	36	East	-1.19717
Ha412HOChr09g0422601	36	East	-1.05551
Ha412HOChr09g0426291	36	East	0.696892
Ha412HOChr09g0427051	36	East	-0.468969
Ha412HOChr09g0429501	36	East	-1.32213
Ha412HOChr10g0434541	36	East	-1.01436
Ha412HOChr10g0435441	36	East	-1.10011
Ha412HOChr10g0438591	36	East	-0.468728
Ha412HOChr10g0439071	36	East	-0.666421
Ha412HOChr10g0440551	36	East	0.932695
Ha412HOChr10g0446051	36	East	-1.63739
Ha412HOChr10g0452271	36	East	1.10328
Ha412HOChr10g0462031	36	East	-1.22469
Ha412HOChr10g0462151	36	East	-1.00857
Ha412HOChr10g0464921	36	East	-0.215916
Ha412HOChr10g0465071	36	East	-0.886904
Ha412HOChr10g0468051	36	East	-1.0171
Ha412HOChr10g0468381	36	East	0.574041
Ha412HOChr10g0468891	36	East	-1.43618
Ha412HOChr10g0471831	36	East	-0.633182
Ha412HOChr11g0478991	36	East	-1.34634
Ha412HOChr11g0483371	36	East	-0.607471
Ha412HOChr11g0486431	36	East	-0.0799507
Ha412HOChr11g0498121	36	East	-0.0301513
Ha412HOChr11g0498981	36	East	-1.57299
Ha412HOChr11g0500861	36	East	-0.547597
Ha412HOChr11g0504011	36	East	-1.60576
Ha412HOChr11g0505921	36	East	2.08432
Ha412HOChr11g0526911	36	East	-1.49968
Ha412HOChr11g0533201	36	East	-1.31209
Ha412HOChr11g0533411	36	East	-0.831692
Ha412HOChr12g0535051	36	East	-1.26163
Ha412HOChr12g0535941	36	East	-1.28938
Ha412HOChr12g0536841	36	East	-1.34417
Ha412HOChr12g0542661	36	East	-0.945768
Ha412HOChr12g0546481	36	East	-0.890899
Ha412HOChr12g0547061	36	East	0.4172
Ha412HOChr12g0551161	36	East	-0.551634
Ha412HOChr12g0557771	36	East	-1.30768
Ha412HOChr12g0558751	36	East	0.134838
Ha412HOChr12g0561061	36	East	-0.902997
Ha412HOChr12g0564481	36	East	1.05567
Ha412HOChr12g0569921	36	East	-1.15519
Ha412HOChr12g0571401	36	East	-1.36203
Ha412HOChr12g0572841	36	East	-1.13183
Ha412HOChr12g0572971	36	East	-1.54736
Ha412HOChr12g0575581	36	East	0.331532
Ha412HOChr12g0577131	36	East	-0.705862
Ha412HOChr13g0582141	36	East	-0.726785
Ha412HOChr13g0583431	36	East	-0.489914
Ha412HOChr13g0586971	36	East	0.731239
Ha412HOChr13g0591051	36	East	-0.24367
Ha412HOChr13g0591881	36	East	-0.496014
Ha412HOChr13g0597781	36	East	-0.482865
Ha412HOChr13g0599611	36	East	1.4453
Ha412HOChr13g0602191	36	East	0.955327
Ha412HOChr13g0604041	36	East	-0.575898
Ha412HOChr13g0607751	36	East	-0.64607
Ha412HOChr13g0608081	36	East	0.897253
Ha412HOChr13g0608871	36	East	-0.34886
Ha412HOChr13g0614611	36	East	-0.460786
Ha412HOChr13g0616131	36	East	1.84551
Ha412HOChr13g0622631	36	East	-0.804791
Ha412HOChr13g0624551	36	East	-0.492103
Ha412HOChr13g0630581	36	East	1.99187
Ha412HOChr14g0638041	36	East	-0.618052
Ha412HOChr14g0640901	36	East	1.12376
Ha412HOChr14g0649151	36	East	-1.85494
Ha412HOChr14g0654841	36	East	-1.04153
Ha412HOChr14g0658941	36	East	-0.963741
Ha412HOChr14g0659241	36	East	-0.334141
Ha412HOChr14g0659371	36	East	-0.527941
Ha412HOChr14g0660571	36	East	1.02222
Ha412HOChr14g0664021	36	East	-0.970395
Ha412HOChr14g0664311	36	East	1.86214
Ha412HOChr14g0668171	36	East	-1.07601
Ha412HOChr14g0672211	36	East	-0.280329
Ha412HOChr14g0676271	36	East	-0.854382
Ha412HOChr14g0678201	36	East	-2.27727
Ha412HOChr14g0682521	36	East	-0.442414
Ha412HOChr14g0682741	36	East	-1.0964
Ha412HOChr14g0686391	36	East	-0.402852
Ha412HOChr14g0689301	36	East	-1.12171
Ha412HOChr14g0690651	36	East	-1.0182
Ha412HOChr15g0697381	36	East	-1.3662
Ha412HOChr15g0699361	36	East	0.049867
Ha412HOChr15g0703961	36	East	-0.241142
Ha412HOChr15g0704671	36	East	-1.41377
Ha412HOChr15g0705621	36	East	-1.42526
Ha412HOChr15g0708061	36	East	0.98976
Ha412HOChr15g0708191	36	East	-1.2918
Ha412HOChr15g0710971	36	East	-1.11915
Ha412HOChr15g0722901	36	East	-1.23277
Ha412HOChr15g0723971	36	East	-0.123848
Ha412HOChr15g0724321	36	East	-1.0982
Ha412HOChr15g0724711	36	East	-0.121031
Ha412HOChr15g0729921	36	East	-0.171304
Ha412HOChr15g0732151	36	East	-0.760836
Ha412HOChr15g0734811	36	East	-0.734472
Ha412HOChr15g0739331	36	East	-0.0143139
Ha412HOChr15g0740061	36	East	1.10373
Ha412HOChr15g0740291	36	East	-0.668545
Ha412HOChr15g0740391	36	East	-1.14279
Ha412HOChr15g0742951	36	East	-0.990819
Ha412HOChr16g0749541	36	East	-0.780585
Ha412HOChr16g0754671	36	East	-0.52123
Ha412HOChr16g0756631	36	East	-0.970399
Ha412HOChr16g0760541	36	East	-1.12604
Ha412HOChr16g0766101	36	East	-1.19107
Ha412HOChr16g0771471	36	East	-0.820018
Ha412HOChr16g0776391	36	East	2.08934
Ha412HOChr16g0776561	36	East	-1.49859
Ha412HOChr16g0781861	36	East	-0.608992
Ha412HOChr16g0782441	36	East	-0.236002
Ha412HOChr16g0793491	36	East	-0.630641
Ha412HOChr16g0793521	36	East	-0.563057
Ha412HOChr16g0795291	36	East	-1.7004
Ha412HOChr16g0803601	36	East	-1.4409
Ha412HOChr16g0803821	36	East	-1.05787
Ha412HOChr17g0805061	36	East	-0.117062
Ha412HOChr17g0805561	36	East	-0.976441
Ha412HOChr17g0816271	36	East	-0.855612
Ha412HOChr17g0819881	36	East	-1.14063
Ha412HOChr17g0825081	36	East	0.721191
Ha412HOChr17g0825581	36	East	0.320816
Ha412HOChr17g0827741	36	East	-0.860935
Ha412HOChr17g0828491	36	East	2.23136
Ha412HOChr17g0832271	36	East	-0.511233
Ha412HOChr17g0834081	36	East	-0.85497
Ha412HOChr17g0837821	36	East	-0.749495
Ha412HOChr17g0838211	36	East	-0.648482
Ha412HOChr17g0846431	36	East	0.93475
Ha412HOChr17g0857181	36	East	-0.437892
Ha412HOChr17g0857501	36	East	-0.732492
Ha412HOChr01g0001251	36	West	-0.229116
Ha412HOChr01g0003611	36	West	-1.39845
Ha412HOChr01g0017241	36	West	-0.693166
Ha412HOChr01g0018241	36	West	-0.673616
Ha412HOChr01g0023881	36	West	-0.839538
Ha412HOChr01g0024851	36	West	-0.444362
Ha412HOChr01g0025401	36	West	-0.703968
Ha412HOChr01g0035481	36	West	-0.329688
Ha412HOChr01g0035721	36	West	-0.255319
Ha412HOChr01g0036511	36	West	1.29905
Ha412HOChr01g0043171	36	West	0.243447
Ha412HOChr02g0049451	36	West	-1.04017
Ha412HOChr02g0050641	36	West	0.0763707
Ha412HOChr02g0057001	36	West	0.518001
Ha412HOChr02g0059051	36	West	-1.13738
Ha412HOChr02g0066291	36	West	-0.516047
Ha412HOChr02g0070621	36	West	-0.970862
Ha412HOChr02g0081221	36	West	-1.08905
Ha412HOChr02g0081741	36	West	-0.646308
Ha412HOChr02g0082371	36	West	0.170877
Ha412HOChr02g0083771	36	West	-1.01942
Ha412HOChr02g0087221	36	West	-0.57029
Ha412HOChr02g0088191	36	West	0.223708
Ha412HOChr02g0090271	36	West	2.00653
Ha412HOChr02g0091171	36	West	0.0418961
Ha412HOChr03g0092021	36	West	-0.821405
Ha412HOChr03g0092481	36	West	0.0217059
Ha412HOChr03g0099311	36	West	-0.985739
Ha412HOChr03g0103791	36	West	-0.680065
Ha412HOChr03g0111141	36	West	-0.807737
Ha412HOChr03g0115261	36	West	0.101598
Ha412HOChr03g0119661	36	West	1.40159
Ha412HOChr03g0122831	36	West	0.675776
Ha412HOChr03g0124191	36	West	-0.553149
Ha412HOChr03g0126801	36	West	-0.250675
Ha412HOChr03g0129921	36	West	-0.4543
Ha412HOChr03g0135951	36	West	-0.593821
Ha412HOChr03g0138151	36	West	0.524258
Ha412HOChr03g0138301	36	West	-1.01691
Ha412HOChr03g0139191	36	West	-0.70078
Ha412HOChr03g0143141	36	West	0.365683
Ha412HOChr03g0143181	36	West	-0.979264
Ha412HOChr03g0143601	36	West	0.0365679
Ha412HOChr03g0143771	36	West	-0.856401
Ha412HOChr04g0147921	36	West	-0.756336
Ha412HOChr04g0147971	36	West	-0.848914
Ha412HOChr04g0152891	36	West	1.61166
Ha412HOChr04g0155231	36	West	-1.16341
Ha412HOChr04g0158151	36	West	-1.56659
Ha412HOChr04g0163571	36	West	0.764362
Ha412HOChr04g0163591	36	West	1.21185
Ha412HOChr04g0166461	36	West	-0.921818
Ha412HOChr04g0172171	36	West	-0.790482
Ha412HOChr04g0178731	36	West	-0.138154
Ha412HOChr04g0179931	36	West	0.149587
Ha412HOChr04g0180291	36	West	0.180162
Ha412HOChr04g0183571	36	West	-0.893722
Ha412HOChr04g0184301	36	West	-1.00538
Ha412HOChr04g0187011	36	West	-0.40278
Ha412HOChr04g0189061	36	West	-1.51416
Ha412HOChr04g0191501	36	West	-0.943527
Ha412HOChr04g0195391	36	West	-1.556
Ha412HOChr04g0196001	36	West	-1.05019
Ha412HOChr04g0199961	36	West	-1.13315
Ha412HOChr05g0200981	36	West	1.95722
Ha412HOChr05g0208001	36	West	-0.744995
Ha412HOChr05g0209461	36	West	0.411707
Ha412HOChr05g0215071	36	West	-1.16677
Ha412HOChr05g0217711	36	West	-0.488396
Ha412HOChr05g0219341	36	West	-0.627172
Ha412HOChr05g0219701	36	West	1.17059
Ha412HOChr05g0224331	36	West	-0.810677
Ha412HOChr05g0227231	36	West	-0.991657
Ha412HOChr05g0229091	36	West	0.26925
Ha412HOChr05g0237991	36	West	-0.779536
Ha412HOChr05g0243081	36	West	-0.976888
Ha412HOChr06g0251361	36	West	-0.853098
Ha412HOChr06g0251951	36	West	0.374541
Ha412HOChr06g0253411	36	West	0.135651
Ha412HOChr06g0254931	36	West	0.0535417
Ha412HOChr06g0255341	36	West	-0.987798
Ha412HOChr06g0255641	36	West	-0.0122843
Ha412HOChr06g0262011	36	West	1.65279
Ha412HOChr06g0262661	36	West	-1.48715
Ha412HOChr06g0263921	36	West	-0.212907
Ha412HOChr06g0263981	36	West	0.347571
Ha412HOChr06g0267261	36	West	-1.06358
Ha412HOChr06g0269741	36	West	1.13766
Ha412HOChr06g0273261	36	West	0.310056
Ha412HOChr06g0274961	36	West	-0.909666
Ha412HOChr06g0275091	36	West	0.306486
Ha412HOChr06g0276871	36	West	-1.10852
Ha412HOChr07g0288571	36	West	-0.528701
Ha412HOChr07g0289431	36	West	0.226472
Ha412HOChr07g0291011	36	West	-0.871973
Ha412HOChr07g0294971	36	West	-0.328682
Ha412HOChr07g0302221	36	West	0.695489
Ha412HOChr07g0307851	36	West	-0.415527
Ha412HOChr07g0311331	36	West	-0.326494
Ha412HOChr07g0313721	36	West	-1.28068
Ha412HOChr07g0326061	36	West	0.194436
Ha412HOChr07g0326381	36	West	-0.93549
Ha412HOChr08g0327871	36	West	-1.48349
Ha412HOChr08g0330551	36	West	0.0950497
Ha412HOChr08g0339291	36	West	-0.368335
Ha412HOChr08g0339541	36	West	-0.887179
Ha412HOChr08g0345231	36	West	2.14764
Ha412HOChr08g0350051	36	West	0.333443
Ha412HOChr08g0352261	36	West	-0.126888
Ha412HOChr08g0353721	36	West	-0.307948
Ha412HOChr08g0357121	36	West	0.808439
Ha412HOChr08g0359141	36	West	-0.611851
Ha412HOChr08g0359931	36	West	0.377765
Ha412HOChr08g0361621	36	West	-0.767864
Ha412HOChr08g0364421	36	West	-0.75422
Ha412HOChr08g0367351	36	West	-0.611744
Ha412HOChr08g0367801	36	West	-0.822636
Ha412HOChr09g0374241	36	West	-0.625866
Ha412HOChr09g0378861	36	West	-1.34486
Ha412HOChr09g0379821	36	West	-0.781874
Ha412HOChr09g0381301	36	West	-0.463116
Ha412HOChr09g0384131	36	West	-0.772478
Ha412HOChr09g0387941	36	West	1.08536
Ha412HOChr09g0390511	36	West	-0.159234
Ha412HOChr09g0392541	36	West	-1.13057
Ha412HOChr09g0405621	36	West	-1.05724
Ha412HOChr09g0412521	36	West	-0.711412
Ha412HOChr09g0422421	36	West	-0.71361
Ha412HOChr09g0422601	36	West	-1.52498
Ha412HOChr09g0426291	36	West	0.315461
Ha412HOChr09g0427051	36	West	-1.17049
Ha412HOChr09g0429501	36	West	-0.947304
Ha412HOChr10g0434541	36	West	-0.805007
Ha412HOChr10g0435441	36	West	-0.687045
Ha412HOChr10g0438591	36	West	-1.54795
Ha412HOChr10g0439071	36	West	-0.919226
Ha412HOChr10g0440551	36	West	1.48702
Ha412HOChr10g0446051	36	West	-0.571752
Ha412HOChr10g0452271	36	West	-0.163491
Ha412HOChr10g0462031	36	West	-1.13484
Ha412HOChr10g0462151	36	West	-1.0109
Ha412HOChr10g0464921	36	West	-0.48047
Ha412HOChr10g0465071	36	West	-0.826839
Ha412HOChr10g0468051	36	West	-1.3215
Ha412HOChr10g0468381	36	West	1.21477
Ha412HOChr10g0468891	36	West	-1.10356
Ha412HOChr10g0471831	36	West	0.0226295
Ha412HOChr11g0478991	36	West	-1.41189
Ha412HOChr11g0483371	36	West	-0.781222
Ha412HOChr11g0486431	36	West	1.27094
Ha412HOChr11g0498121	36	West	0.727389
Ha412HOChr11g0498981	36	West	-0.61301
Ha412HOChr11g0500861	36	West	-0.467059
Ha412HOChr11g0504011	36	West	-0.8002
Ha412HOChr11g0505921	36	West	2.76736
Ha412HOChr11g0526911	36	West	-1.17833
Ha412HOChr11g0533201	36	West	-0.857335
Ha412HOChr11g0533411	36	West	-0.90485
Ha412HOChr12g0535051	36	West	-1.70408
Ha412HOChr12g0535941	36	West	-0.726501
Ha412HOChr12g0536841	36	West	-1.57224
Ha412HOChr12g0542661	36	West	-1.17418
Ha412HOChr12g0546481	36	West	-0.0124873
Ha412HOChr12g0547061	36	West	-1.38054
Ha412HOChr12g0551161	36	West	-0.837204
Ha412HOChr12g0557771	36	West	-0.962359
Ha412HOChr12g0558751	36	West	0.165626
Ha412HOChr12g0561061	36	West	-1.33107
Ha412HOChr12g0564481	36	West	-0.92172
Ha412HOChr12g0569921	36	West	-0.72848
Ha412HOChr12g0571401	36	West	-1.17006
Ha412HOChr12g0572841	36	West	-0.564672
Ha412HOChr12g0572971	36	West	-1.96954
Ha412HOChr12g0575581	36	West	0.539337
Ha412HOChr12g0577131	36	West	-0.0105082
Ha412HOChr13g0582141	36	West	-0.152873
Ha412HOChr13g0583431	36	West	-0.408502
Ha412HOChr13g0586971	36	West	-0.071486
Ha412HOChr13g0591051	36	West	-0.894783
Ha412HOChr13g0591881	36	West	-1.04254
Ha412HOChr13g0597781	36	West	-0.648717
Ha412HOChr13g0599611	36	West	-0.380931
Ha412HOChr13g0602191	36	West	1.40575
Ha412HOChr13g0604041	36	West	-0.239519
Ha412HOChr13g0607751	36	West	-0.609023
Ha412HOChr13g0608081	36	West	0.795159
Ha412HOChr13g0608871	36	West	-0.254972
Ha412HOChr13g0614611	36	West	-0.290348
Ha412HOChr13g0616131	36	West	-0.394054
Ha412HOChr13g0622631	36	West	-0.455603
Ha412HOChr13g0624551	36	West	0.558678
Ha412HOChr13g0630581	36	West	1.86972
Ha412HOChr14g0638041	36	West	-0.338763
Ha412HOChr14g0640901	36	West	1.7684
Ha412HOChr14g0649151	36	West	-0.498148
Ha412HOChr14g0654841	36	West	-1.11097
Ha412HOChr14g0658941	36	West	-0.641959
Ha412HOChr14g0659241	36	West	0.00936223
Ha412HOChr14g0659371	36	West	-0.342619
Ha412HOChr14g0660571	36	West	2.32683
Ha412HOChr14g0664021	36	West	0.552599
Ha412HOChr14g0664311	36	West	2.21597
Ha412HOChr14g0668171	36	West	-0.27391
Ha412HOChr14g0672211	36	West	-0.914913
Ha412HOChr14g0676271	36	West	0.32321
Ha412HOChr14g0678201	36	West	-0.188923
Ha412HOChr14g0682521	36	West	-1.18906
Ha412HOChr14g0682741	36	West	-0.824736
Ha412HOChr14g0686391	36	West	-1.02271
Ha412HOChr14g0689301	36	West	-0.699634
Ha412HOChr14g0690651	36	West	0.197582
Ha412HOChr15g0697381	36	West	-0.270803
Ha412HOChr15g0699361	36	West	1.50705
Ha412HOChr15g0703961	36	West	-1.50958
Ha412HOChr15g0704671	36	West	0.49613
Ha412HOChr15g0705621	36	West	-0.965397
Ha412HOChr15g0708061	36	West	0.683663
Ha412HOChr15g0708191	36	West	-0.171317
Ha412HOChr15g0710971	36	West	-0.488825
Ha412HOChr15g0722901	36	West	0.054544
Ha412HOChr15g0723971	36	West	1.39338
Ha412HOChr15g0724321	36	West	-1.0926
Ha412HOChr15g0724711	36	West	0.1273
Ha412HOChr15g0729921	36	West	-0.448788
Ha412HOChr15g0732151	36	West	-1.25344
Ha412HOChr15g0734811	36	West	-0.725564
Ha412HOChr15g0739331	36	West	-1.22814
Ha412HOChr15g0740061	36	West	0.817284
Ha412HOChr15g0740291	36	West	-1.01705
Ha412HOChr15g0740391	36	West	-1.05104
Ha412HOChr15g0742951	36	West	-1.00174
Ha412HOChr16g0749541	36	West	0.712771
Ha412HOChr16g0754671	36	West	-0.466381
Ha412HOChr16g0756631	36	West	-0.07089
Ha412HOChr16g0760541	36	West	-1.12128
Ha412HOChr16g0766101	36	West	-1.11047
Ha412HOChr16g0771471	36	West	-0.656408
Ha412HOChr16g0776391	36	West	0.581652
Ha412HOChr16g0776561	36	West	-1.16288
Ha412HOChr16g0781861	36	West	0.0448637
Ha412HOChr16g0782441	36	West	-0.982452
Ha412HOChr16g0793491	36	West	-0.790859
Ha412HOChr16g0793521	36	West	-0.765794
Ha412HOChr16g0795291	36	West	-1.48845
Ha412HOChr16g0803601	36	West	-1.45565
Ha412HOChr16g0803821	36	West	-1.09425
Ha412HOChr17g0805061	36	West	0.198982
Ha412HOChr17g0805561	36	West	-0.668582
Ha412HOChr17g0816271	36	West	-0.842088
Ha412HOChr17g0819881	36	West	-0.792777
Ha412HOChr17g0825081	36	West	-0.0390488
Ha412HOChr17g0825581	36	West	-0.0490073
Ha412HOChr17g0827741	36	West	-0.81642
Ha412HOChr17g0828491	36	West	1.55994
Ha412HOChr17g0832271	36	West	-0.784564
Ha412HOChr17g0834081	36	West	-0.935447
Ha412HOChr17g0837821	36	West	-1.34388
Ha412HOChr17g0838211	36	West	-0.961145
Ha412HOChr17g0846431	36	West	0.494668
Ha412HOChr17g0857181	36	West	-0.28559
Ha412HOChr17g0857501	36	West	-0.567832
Ha412HOChr01g0001251	40	East	-0.359508
Ha412HOChr01g0003611	40	East	-0.190348
Ha412HOChr01g0017241	40	East	0.828255
Ha412HOChr01g0018241	40	East	0.577691
Ha412HOChr01g0023881	40	East	-0.689969
Ha412HOChr01g0024851	40	East	-0.444362
Ha412HOChr01g0025401	40	East	-0.779823
Ha412HOChr01g0035481	40	East	-1.26057
Ha412HOChr01g0035721	40	East	-0.391222
Ha412HOChr01g0036511	40	East	-0.597181
Ha412HOChr01g0043171	40	East	-0.740283
Ha412HOChr02g0049451	40	East	-0.813068
Ha412HOChr02g0050641	40	East	0.27335
Ha412HOChr02g0057001	40	East	0.227802
Ha412HOChr02g0059051	40	East	0.205672
Ha412HOChr02g0066291	40	East	-1.70806
Ha412HOChr02g0070621	40	East	0.185851
Ha412HOChr02g0081221	40	East	-0.758242
Ha412HOChr02g0081741	40	East	-0.459132
Ha412HOChr02g0082371	40	East	-0.710002
Ha412HOChr02g0083771	40	East	-0.406779
Ha412HOChr02g0087221	40	East	-1.49233
Ha412HOChr02g0088191	40	East	-0.801568
Ha412HOChr02g0090271	40	East	-0.597497
Ha412HOChr02g0091171	40	East	1.01254
Ha412HOChr03g0092021	40	East	-0.722981
Ha412HOChr03g0092481	40	East	2.02836
Ha412HOChr03g0099311	40	East	-1.20046
Ha412HOChr03g0103791	40	East	0.163548
Ha412HOChr03g0111141	40	East	-0.939874
Ha412HOChr03g0115261	40	East	0.953672
Ha412HOChr03g0119661	40	East	-0.877468
Ha412HOChr03g0122831	40	East	-2.35058
Ha412HOChr03g0124191	40	East	-1.86953
Ha412HOChr03g0126801	40	East	-1.69911
Ha412HOChr03g0129921	40	East	0.0759832
Ha412HOChr03g0135951	40	East	-1.79681
Ha412HOChr03g0138151	40	East	-1.57213
Ha412HOChr03g0138301	40	East	-0.739718
Ha412HOChr03g0139191	40	East	-0.464137
Ha412HOChr03g0143141	40	East	-1.47468
Ha412HOChr03g0143181	40	East	1.45223
Ha412HOChr03g0143601	40	East	0.398357
Ha412HOChr03g0143771	40	East	-0.277771
Ha412HOChr04g0147921	40	East	-0.677285
Ha412HOChr04g0147971	40	East	-0.642744
Ha412HOChr04g0152891	40	East	0.406581
Ha412HOChr04g0155231	40	East	0.225929
Ha412HOChr04g0158151	40	East	-1.07048
Ha412HOChr04g0163571	40	East	-0.40609
Ha412HOChr04g0163591	40	East	-0.739255
Ha412HOChr04g0166461	40	East	-0.840303
Ha412HOChr04g0172171	40	East	-1.06891
Ha412HOChr04g0178731	40	East	0.0840052
Ha412HOChr04g0179931	40	East	-1.35886
Ha412HOChr04g0180291	40	East	-1.64171
Ha412HOChr04g0183571	40	East	-0.917786
Ha412HOChr04g0184301	40	East	-0.411874
Ha412HOChr04g0187011	40	East	0.603332
Ha412HOChr04g0189061	40	East	-0.294098
Ha412HOChr04g0191501	40	East	-0.478879
Ha412HOChr04g0195391	40	East	-0.413356
Ha412HOChr04g0196001	40	East	-1.37247
Ha412HOChr04g0199961	40	East	-0.914804
Ha412HOChr05g0200981	40	East	-1.42027
Ha412HOChr05g0208001	40	East	0.623907
Ha412HOChr05g0209461	40	East	-0.693076
Ha412HOChr05g0215071	40	East	-1.08827
Ha412HOChr05g0217711	40	East	0.830401
Ha412HOChr05g0219341	40	East	-0.858998
Ha412HOChr05g0219701	40	East	0.293529
Ha412HOChr05g0224331	40	East	0.670461
Ha412HOChr05g0227231	40	East	-1.2731
Ha412HOChr05g0229091	40	East	-2.06991
Ha412HOChr05g0237991	40	East	0.164625
Ha412HOChr05g0243081	40	East	0.0245265
Ha412HOChr06g0251361	40	East	-1.27446
Ha412HOChr06g0251951	40	East	-0.777085
Ha412HOChr06g0253411	40	East	-0.277337
Ha412HOChr06g0254931	40	East	0.833271
Ha412HOChr06g0255341	40	East	-0.615324
Ha412HOChr06g0255641	40	East	-1.26863
Ha412HOChr06g0262011	40	East	-1.00121
Ha412HOChr06g0262661	40	East	-0.862542
Ha412HOChr06g0263921	40	East	-0.215526
Ha412HOChr06g0263981	40	East	-0.907183
Ha412HOChr06g0267261	40	East	-1.61044
Ha412HOChr06g0269741	40	East	0.541222
Ha412HOChr06g0273261	40	East	1.87458
Ha412HOChr06g0274961	40	East	-1.10228
Ha412HOChr06g0275091	40	East	0.164882
Ha412HOChr06g0276871	40	East	1.12402
Ha412HOChr07g0288571	40	East	-1.75047
Ha412HOChr07g0289431	40	East	-0.683442
Ha412HOChr07g0291011	40	East	-0.935088
Ha412HOChr07g0294971	40	East	-0.819001
Ha412HOChr07g0302221	40	East	-1.93565
Ha412HOChr07g0307851	40	East	-1.6849
Ha412HOChr07g0311331	40	East	-0.0190004
Ha412HOChr07g0313721	40	East	-1.14724
Ha412HOChr07g0326061	40	East	-0.955867
Ha412HOChr07g0326381	40	East	-0.925399
Ha412HOChr08g0327871	40	East	-1.32493
Ha412HOChr08g0330551	40	East	-0.0993872
Ha412HOChr08g0339291	40	East	-0.0641722
Ha412HOChr08g0339541	40	East	0.521661
Ha412HOChr08g0345231	40	East	-0.553895
Ha412HOChr08g0350051	40	East	-0.562059
Ha412HOChr08g0352261	40	East	-0.63368
Ha412HOChr08g0353721	40	East	1.28724
Ha412HOChr08g0357121	40	East	1.02117
Ha412HOChr08g0359141	40	East	-0.731805
Ha412HOChr08g0359931	40	East	-0.929897
Ha412HOChr08g0361621	40	East	-0.685863
Ha412HOChr08g0364421	40	East	-0.381934
Ha412HOChr08g0367351	40	East	-0.641846
Ha412HOChr08g0367801	40	East	-1.1097
Ha412HOChr09g0374241	40	East	-0.333807
Ha412HOChr09g0378861	40	East	-0.822984
Ha412HOChr09g0379821	40	East	-0.170244
Ha412HOChr09g0381301	40	East	0.827405
Ha412HOChr09g0384131	40	East	-0.210645
Ha412HOChr09g0387941	40	East	0.665625
Ha412HOChr09g0390511	40	East	-1.27635
Ha412HOChr09g0392541	40	East	-1.01768
Ha412HOChr09g0405621	40	East	-0.396097
Ha412HOChr09g0412521	40	East	1.04233
Ha412HOChr09g0422421	40	East	-1.14015
Ha412HOChr09g0422601	40	East	-1.50157
Ha412HOChr09g0426291	40	East	-1.77596
Ha412HOChr09g0427051	40	East	0.00834632
Ha412HOChr09g0429501	40	East	-1.1466
Ha412HOChr10g0434541	40	East	-0.137534
Ha412HOChr10g0435441	40	East	-0.686569
Ha412HOChr10g0438591	40	East	-0.459275
Ha412HOChr10g0439071	40	East	-0.895232
Ha412HOChr10g0440551	40	East	-0.942085
Ha412HOChr10g0446051	40	East	-1.19953
Ha412HOChr10g0452271	40	East	-1.35132
Ha412HOChr10g0462031	40	East	0.661128
Ha412HOChr10g0462151	40	East	-1.03738
Ha412HOChr10g0464921	40	East	-1.03009
Ha412HOChr10g0465071	40	East	-0.124925
Ha412HOChr10g0468051	40	East	-0.942667
Ha412HOChr10g0468381	40	East	0.493492
Ha412HOChr10g0468891	40	East	0.432789
Ha412HOChr10g0471831	40	East	0.266886
Ha412HOChr11g0478991	40	East	0.467976
Ha412HOChr11g0483371	40	East	0.590575
Ha412HOChr11g0486431	40	East	-1.31027
Ha412HOChr11g0498121	40	East	-0.160986
Ha412HOChr11g0498981	40	East	0.212019
Ha412HOChr11g0500861	40	East	-0.827522
Ha412HOChr11g0504011	40	East	-1.20957
Ha412HOChr11g0505921	40	East	0.195567
Ha412HOChr11g0526911	40	East	0.865987
Ha412HOChr11g0533201	40	East	-0.287017
Ha412HOChr11g0533411	40	East	-0.981202
Ha412HOChr12g0535051	40	East	-0.250367
Ha412HOChr12g0535941	40	East	-1.1146
Ha412HOChr12g0536841	40	East	-1.05581
Ha412HOChr12g0542661	40	East	-1.29575
Ha412HOChr12g0546481	40	East	-1.80635
Ha412HOChr12g0547061	40	East	-0.906972
Ha412HOChr12g0551161	40	East	-1.79885
Ha412HOChr12g0557771	40	East	0.0668887
Ha412HOChr12g0558751	40	East	0.917334
Ha412HOChr12g0561061	40	East	-0.704728
Ha412HOChr12g0564481	40	East	0.539167
Ha412HOChr12g0569921	40	East	-0.670501
Ha412HOChr12g0571401	40	East	-1.35422
Ha412HOChr12g0572841	40	East	-0.12442
Ha412HOChr12g0572971	40	East	-0.174983
Ha412HOChr12g0575581	40	East	-0.700933
Ha412HOChr12g0577131	40	East	1.02425
Ha412HOChr13g0582141	40	East	0.176313
Ha412HOChr13g0583431	40	East	0.938389
Ha412HOChr13g0586971	40	East	0.936575
Ha412HOChr13g0591051	40	East	0.536831
Ha412HOChr13g0591881	40	East	-0.997515
Ha412HOChr13g0597781	40	East	-0.977582
Ha412HOChr13g0599611	40	East	1.73335
Ha412HOChr13g0602191	40	East	1.73187
Ha412HOChr13g0604041	40	East	-0.779635
Ha412HOChr13g0607751	40	East	-1.88463
Ha412HOChr13g0608081	40	East	0.520791
Ha412HOChr13g0608871	40	East	1.27746
Ha412HOChr13g0614611	40	East	-0.650668
Ha412HOChr13g0616131	40	East	-0.31774
Ha412HOChr13g0622631	40	East	0.196083
Ha412HOChr13g0624551	40	East	1.08228
Ha412HOChr13g0630581	40	East	1.02005
Ha412HOChr14g0638041	40	East	-0.984304
Ha412HOChr14g0640901	40	East	0.826486
Ha412HOChr14g0649151	40	East	-0.071222
Ha412HOChr14g0654841	40	East	0.366911
Ha412HOChr14g0658941	40	East	-0.0551015
Ha412HOChr14g0659241	40	East	-0.769232
Ha412HOChr14g0659371	40	East	-0.925231
Ha412HOChr14g0660571	40	East	0.879011
Ha412HOChr14g0664021	40	East	-0.962601
Ha412HOChr14g0664311	40	East	0.363557
Ha412HOChr14g0668171	40	East	-0.979694
Ha412HOChr14g0672211	40	East	-0.690134
Ha412HOChr14g0676271	40	East	-0.0585945
Ha412HOChr14g0678201	40	East	-2.35519
Ha412HOChr14g0682521	40	East	-0.858067
Ha412HOChr14g0682741	40	East	0.841576
Ha412HOChr14g0686391	40	East	-1.43348
Ha412HOChr14g0689301	40	East	-0.275616
Ha412HOChr14g0690651	40	East	-0.515758
Ha412HOChr15g0697381	40	East	-0.680947
Ha412HOChr15g0699361	40	East	-0.647906
Ha412HOChr15g0703961	40	East	-0.18757
Ha412HOChr15g0704671	40	East	-0.274054
Ha412HOChr15g0705621	40	East	-1.22808
Ha412HOChr15g0708061	40	East	2.98896
Ha412HOChr15g0708191	40	East	-0.424303
Ha412HOChr15g0710971	40	East	-0.734926
Ha412HOChr15g0722901	40	East	-0.517239
Ha412HOChr15g0723971	40	East	0.796555
Ha412HOChr15g0724321	40	East	-0.838843
Ha412HOChr15g0724711	40	East	1.81719
Ha412HOChr15g0729921	40	East	-0.521118
Ha412HOChr15g0732151	40	East	1.33521
Ha412HOChr15g0734811	40	East	1.04112
Ha412HOChr15g0739331	40	East	-0.111888
Ha412HOChr15g0740061	40	East	-0.349802
Ha412HOChr15g0740291	40	East	-1.49517
Ha412HOChr15g0740391	40	East	0.596661
Ha412HOChr15g0742951	40	East	-1.06512
Ha412HOChr16g0749541	40	East	0.120131
Ha412HOChr16g0754671	40	East	-0.953436
Ha412HOChr16g0756631	40	East	0.430609
Ha412HOChr16g0760541	40	East	-0.817422
Ha412HOChr16g0766101	40	East	0.181431
Ha412HOChr16g0771471	40	East	-1.19268
Ha412HOChr16g0776391	40	East	-0.445445
Ha412HOChr16g0776561	40	East	-0.835826
Ha412HOChr16g0781861	40	East	1.41509
Ha412HOChr16g0782441	40	East	0.435182
Ha412HOChr16g0793491	40	East	-0.98158
Ha412HOChr16g0793521	40	East	-0.654286
Ha412HOChr16g0795291	40	East	-1.11937
Ha412HOChr16g0803601	40	East	-1.29047
Ha412HOChr16g0803821	40	East	-0.240733
Ha412HOChr17g0805061	40	East	-1.67769
Ha412HOChr17g0805561	40	East	-0.417682
Ha412HOChr17g0816271	40	East	-0.725074
Ha412HOChr17g0819881	40	East	0.416119
Ha412HOChr17g0825081	40	East	-1.47451
Ha412HOChr17g0825581	40	East	1.69645
Ha412HOChr17g0827741	40	East	-0.938926
Ha412HOChr17g0828491	40	East	1.22918
Ha412HOChr17g0832271	40	East	0.421641
Ha412HOChr17g0834081	40	East	-1.09279
Ha412HOChr17g0837821	40	East	-0.614633
Ha412HOChr17g0838211	40	East	0.650355
Ha412HOChr17g0846431	40	East	0.476138
Ha412HOChr17g0857181	40	East	-0.589389
Ha412HOChr17g0857501	40	East	-0.507266
Ha412HOChr01g0001251	40	West	-1.46471
Ha412HOChr01g0003611	40	West	2.49574
Ha412HOChr01g0017241	40	West	0.690698
Ha412HOChr01g0018241	40	West	-0.0367256
Ha412HOChr01g0023881	40	West	0.80652
Ha412HOChr01g0024851	40	West	3.20313
Ha412HOChr01g0025401	40	West	0.133389
Ha412HOChr01g0035481	40	West	1.7838
Ha412HOChr01g0035721	40	West	2.10356
Ha412HOChr01g0036511	40	West	-0.827365
Ha412HOChr01g0043171	40	West	-0.532594
Ha412HOChr02g0049451	40	West	-0.793894
Ha412HOChr02g0050641	40	West	1.47937
Ha412HOChr02g0057001	40	West	1.05507
Ha412HOChr02g0059051	40	West	0.485507
Ha412HOChr02g0066291	40	West	-1.81688
Ha412HOChr02g0070621	40	West	1.87217
Ha412HOChr02g0081221	40	West	-0.912634
Ha412HOChr02g0081741	40	West	-0.000467651
Ha412HOChr02g0082371	40	West	2.21444
Ha412HOChr02g0083771	40	West	-0.792778
Ha412HOChr02g0087221	40	West	-1.39021
Ha412HOChr02g0088191	40	West	-0.270468
Ha412HOChr02g0090271	40	West	-0.812627
Ha412HOChr02g0091171	40	West	1.36611
Ha412HOChr03g0092021	40	West	-0.68886
Ha412HOChr03g0092481	40	West	-0.949317
Ha412HOChr03g0099311	40	West	0.82106
Ha412HOChr03g0103791	40	West	1.31639
Ha412HOChr03g0111141	40	West	-0.683927
Ha412HOChr03g0115261	40	West	0.134308
Ha412HOChr03g0119661	40	West	0.846909
Ha412HOChr03g0122831	40	West	0.0756454
Ha412HOChr03g0124191	40	West	-0.472246
Ha412HOChr03g0126801	40	West	-1.16551
Ha412HOChr03g0129921	40	West	0.0869743
Ha412HOChr03g0135951	40	West	-1.17043
Ha412HOChr03g0138151	40	West	-0.810586
Ha412HOChr03g0138301	40	West	-7.87368e-05
Ha412HOChr03g0139191	40	West	0.849399
Ha412HOChr03g0143141	40	West	1.19018
Ha412HOChr03g0143181	40	West	1.04545
Ha412HOChr03g0143601	40	West	2.31822
Ha412HOChr03g0143771	40	West	1.35508
Ha412HOChr04g0147921	40	West	-0.0575718
Ha412HOChr04g0147971	40	West	-0.2184
Ha412HOChr04g0152891	40	West	0.14132
Ha412HOChr04g0155231	40	West	0.429229
Ha412HOChr04g0158151	40	West	-0.190754
Ha412HOChr04g0163571	40	West	0.483623
Ha412HOChr04g0163591	40	West	1.19168
Ha412HOChr04g0166461	40	West	-0.470051
Ha412HOChr04g0172171	40	West	-0.0976753
Ha412HOChr04g0178731	40	West	2.76475
Ha412HOChr04g0179931	40	West	-0.805535
Ha412HOChr04g0180291	40	West	-1.0689
Ha412HOChr04g0183571	40	West	-0.304557
Ha412HOChr04g0184301	40	West	-0.261421
Ha412HOChr04g0187011	40	West	0.446277
Ha412HOChr04g0189061	40	West	-0.780963
Ha412HOChr04g0191501	40	West	0.0410993
Ha412HOChr04g0195391	40	West	-0.846938
Ha412HOChr04g0196001	40	West	-1.28061
Ha412HOChr04g0199961	40	West	-1.06123
Ha412HOChr05g0200981	40	West	0.238357
Ha412HOChr05g0208001	40	West	0.182739
Ha412HOChr05g0209461	40	West	-0.548771
Ha412HOChr05g0215071	40	West	2.06875
Ha412HOChr05g0217711	40	West	1.46121
Ha412HOChr05g0219341	40	West	-0.838534
Ha412HOChr05g0219701	40	West	2.48613
Ha412HOChr05g0224331	40	West	0.293176
Ha412HOChr05g0227231	40	West	-1.4611
Ha412HOChr05g0229091	40	West	1.43572
Ha412HOChr05g0237991	40	West	0.575308
Ha412HOChr05g0243081	40	West	0.00311002
Ha412HOChr06g0251361	40	West	-1.37838
Ha412HOChr06g0251951	40	West	-0.742851
Ha412HOChr06g0253411	40	West	2.1916
Ha412HOChr06g0254931	40	West	0.537914
Ha412HOChr06g0255341	40	West	-0.841307
Ha412HOChr06g0255641	40	West	0.881634
Ha412HOChr06g0262011	40	West	-0.874892
Ha412HOChr06g0262661	40	West	-0.78901
Ha412HOChr06g0263921	40	West	-0.0180628
Ha412HOChr06g0263981	40	West	0.9204
Ha412HOChr06g0267261	40	West	-1.45498
Ha412HOChr06g0269741	40	West	1.2802
Ha412HOChr06g0273261	40	West	1.65337
Ha412HOChr06g0274961	40	West	-0.44034
Ha412HOChr06g0275091	40	West	0.665208
Ha412HOChr06g0276871	40	West	0.443929
Ha412HOChr07g0288571	40	West	1.43622
Ha412HOChr07g0289431	40	West	1.79256
Ha412HOChr07g0291011	40	West	-0.965784
Ha412HOChr07g0294971	40	West	2.42174
Ha412HOChr07g0302221	40	West	0.566878
Ha412HOChr07g0307851	40	West	-0.878278
Ha412HOChr07g0311331	40	West	-0.145969
Ha412HOChr07g0313721	40	West	-0.728214
Ha412HOChr07g0326061	40	West	0.578371
Ha412HOChr07g0326381	40	West	-1.6884
Ha412HOChr08g0327871	40	West	-1.78932
Ha412HOChr08g0330551	40	West	3.36704
Ha412HOChr08g0339291	40	West	0.105252
Ha412HOChr08g0339541	40	West	2.34922
Ha412HOChr08g0345231	40	West	-0.00809755
Ha412HOChr08g0350051	40	West	0.141122
Ha412HOChr08g0352261	40	West	-0.0269034
Ha412HOChr08g0353721	40	West	0.175069
Ha412HOChr08g0357121	40	West	0.100706
Ha412HOChr08g0359141	40	West	-0.737957
Ha412HOChr08g0359931	40	West	0.623201
Ha412HOChr08g0361621	40	West	-0.680627
Ha412HOChr08g0364421	40	West	0.190521
Ha412HOChr08g0367351	40	West	-0.638576
Ha412HOChr08g0367801	40	West	-0.973289
Ha412HOChr09g0374241	40	West	0.124236
Ha412HOChr09g0378861	40	West	-1.12207
Ha412HOChr09g0379821	40	West	1.34429
Ha412HOChr09g0381301	40	West	1.56061
Ha412HOChr09g0384131	40	West	1.25361
Ha412HOChr09g0387941	40	West	-0.302904
Ha412HOChr09g0390511	40	West	-1.59045
Ha412HOChr09g0392541	40	West	-0.88892
Ha412HOChr09g0405621	40	West	0.288253
Ha412HOChr09g0412521	40	West	1.65918
Ha412HOChr09g0422421	40	West	0.32525
Ha412HOChr09g0422601	40	West	-1.11744
Ha412HOChr09g0426291	40	West	-2.08442
Ha412HOChr09g0427051	40	West	-0.57161
Ha412HOChr09g0429501	40	West	0.896505
Ha412HOChr10g0434541	40	West	1.85274
Ha412HOChr10g0435441	40	West	0.217318
Ha412HOChr10g0438591	40	West	-0.00168165
Ha412HOChr10g0439071	40	West	-0.880097
Ha412HOChr10g0440551	40	West	-0.306839
Ha412HOChr10g0446051	40	West	-1.40385
Ha412HOChr10g0452271	40	West	-1.10897
Ha412HOChr10g0462031	40	West	0.683656
Ha412HOChr10g0462151	40	West	-1.08849
Ha412HOChr10g0464921	40	West	-0.204265
Ha412HOChr10g0465071	40	West	1.99229
Ha412HOChr10g0468051	40	West	-1.25729
Ha412HOChr10g0468381	40	West	0.59995
Ha412HOChr10g0468891	40	West	-0.507246
Ha412HOChr10g0471831	40	West	1.4274
Ha412HOChr11g0478991	40	West	0.791975
Ha412HOChr11g0483371	40	West	0.957712
Ha412HOChr11g0486431	40	West	-1.40268
Ha412HOChr11g0498121	40	West	-0.0471607
Ha412HOChr11g0498981	40	West	0.52595
Ha412HOChr11g0500861	40	West	-1.20823
Ha412HOChr11g0504011	40	West	0.084683
Ha412HOChr11g0505921	40	West	0.0398806
Ha412HOChr11g0526911	40	West	0.105214
Ha412HOChr11g0533201	40	West	0.034592
Ha412HOChr11g0533411	40	West	0.392452
Ha412HOChr12g0535051	40	West	-0.943351
Ha412HOChr12g0535941	40	West	0.64829
Ha412HOChr12g0536841	40	West	0.762407
Ha412HOChr12g0542661	40	West	-0.446404
Ha412HOChr12g0546481	40	West	-0.483691
Ha412HOChr12g0547061	40	West	-0.888876
Ha412HOChr12g0551161	40	West	-1.19122
Ha412HOChr12g0557771	40	West	-0.645593
Ha412HOChr12g0558751	40	West	-1.41927
Ha412HOChr12g0561061	40	West	-0.683028
Ha412HOChr12g0564481	40	West	3.09118
Ha412HOChr12g0569921	40	West	-0.196518
Ha412HOChr12g0571401	40	West	-1.22416
Ha412HOChr12g0572841	40	West	-0.267855
Ha412HOChr12g0572971	40	West	-0.536304
Ha412HOChr12g0575581	40	West	-0.517145
Ha412HOChr12g0577131	40	West	1.42413
Ha412HOChr13g0582141	40	West	1.61428
Ha412HOChr13g0583431	40	West	0.808054
Ha412HOChr13g0586971	40	West	1.56153
Ha412HOChr13g0591051	40	West	0.0484459
Ha412HOChr13g0591881	40	West	-0.977417
Ha412HOChr13g0597781	40	West	-0.611545
Ha412HOChr13g0599611	40	West	1.14967
Ha412HOChr13g0602191	40	West	0.0714497
Ha412HOChr13g0604041	40	West	-0.604623
Ha412HOChr13g0607751	40	West	-1.30811
Ha412HOChr13g0608081	40	West	0.814885
Ha412HOChr13g0608871	40	West	0.841813
Ha412HOChr13g0614611	40	West	-0.619025
Ha412HOChr13g0616131	40	West	-1.2655
Ha412HOChr13g0622631	40	West	-1.28382
Ha412HOChr13g0624551	40	West	1.46165
Ha412HOChr13g0630581	40	West	1.08088
Ha412HOChr14g0638041	40	West	0.279434
Ha412HOChr14g0640901	40	West	0.579462
Ha412HOChr14g0649151	40	West	0.614111
Ha412HOChr14g0654841	40	West	-1.19
Ha412HOChr14g0658941	40	West	0.43549
Ha412HOChr14g0659241	40	West	2.07536
Ha412HOChr14g0659371	40	West	-0.940226
Ha412HOChr14g0660571	40	West	0.219338
Ha412HOChr14g0664021	40	West	1.71883
Ha412HOChr14g0664311	40	West	0.713186
Ha412HOChr14g0668171	40	West	-0.37425
Ha412HOChr14g0672211	40	West	-0.751171
Ha412HOChr14g0676271	40	West	-0.194736
Ha412HOChr14g0678201	40	West	-0.786096
Ha412HOChr14g0682521	40	West	-0.0957167
Ha412HOChr14g0682741	40	West	1.21034
Ha412HOChr14g0686391	40	West	-1.61135
Ha412HOChr14g0689301	40	West	1.9402
Ha412HOChr14g0690651	40	West	-0.0295087
Ha412HOChr15g0697381	40	West	1.04223
Ha412HOChr15g0699361	40	West	1.93272
Ha412HOChr15g0703961	40	West	-0.164945
Ha412HOChr15g0704671	40	West	1.95884
Ha412HOChr15g0705621	40	West	-0.825716
Ha412HOChr15g0708061	40	West	1.63314
Ha412HOChr15g0708191	40	West	1.80323
Ha412HOChr15g0710971	40	West	-0.401617
Ha412HOChr15g0722901	40	West	2.26646
Ha412HOChr15g0723971	40	West	0.999163
Ha412HOChr15g0724321	40	West	-1.03489
Ha412HOChr15g0724711	40	West	0.960227
Ha412HOChr15g0729921	40	West	-0.960803
Ha412HOChr15g0732151	40	West	-0.855657
Ha412HOChr15g0734811	40	West	2.00353
Ha412HOChr15g0739331	40	West	-1.0387
Ha412HOChr15g0740061	40	West	-0.200411
Ha412HOChr15g0740291	40	West	1.81875
Ha412HOChr15g0740391	40	West	-0.103365
Ha412HOChr15g0742951	40	West	-1.05325
Ha412HOChr16g0749541	40	West	2.10242
Ha412HOChr16g0754671	40	West	2.94214
Ha412HOChr16g0756631	40	West	0.421456
Ha412HOChr16g0760541	40	West	1.49964
Ha412HOChr16g0766101	40	West	-0.299574
Ha412HOChr16g0771471	40	West	-0.881063
Ha412HOChr16g0776391	40	West	1.07729
Ha412HOChr16g0776561	40	West	-1.60316
Ha412HOChr16g0781861	40	West	1.31149
Ha412HOChr16g0782441	40	West	1.35482
Ha412HOChr16g0793491	40	West	-1.0218
Ha412HOChr16g0793521	40	West	-0.454951
Ha412HOChr16g0795291	40	West	-1.52937
Ha412HOChr16g0803601	40	West	0.196014
Ha412HOChr16g0803821	40	West	-0.897262
Ha412HOChr17g0805061	40	West	-1.19687
Ha412HOChr17g0805561	40	West	-0.112063
Ha412HOChr17g0816271	40	West	1.20606
Ha412HOChr17g0819881	40	West	1.65342
Ha412HOChr17g0825081	40	West	-0.206718
Ha412HOChr17g0825581	40	West	0.979611
Ha412HOChr17g0827741	40	West	-0.930958
Ha412HOChr17g0828491	40	West	1.11855
Ha412HOChr17g0832271	40	West	-0.0926969
Ha412HOChr17g0834081	40	West	-1.07029
Ha412HOChr17g0837821	40	West	-0.519456
Ha412HOChr17g0838211	40	West	0.505614
Ha412HOChr17g0846431	40	West	-0.273971
Ha412HOChr17g0857181	40	West	1.34006
Ha412HOChr17g0857501	40	West	2.94655
Ha412HOChr01g0001251	44	East	0.145152
Ha412HOChr01g0003611	44	East	0.661719
Ha412HOChr01g0017241	44	East	0.663455
Ha412HOChr01g0018241	44	East	1.14665
Ha412HOChr01g0023881	44	East	1.85941
Ha412HOChr01g0024851	44	East	-0.194413
Ha412HOChr01g0025401	44	East	0.280935
Ha412HOChr01g0035481	44	East	0.216229
Ha412HOChr01g0035721	44	East	1.04528
Ha412HOChr01g0036511	44	East	-0.815811
Ha412HOChr01g0043171	44	East	-1.403
Ha412HOChr02g0049451	44	East	-0.335724
Ha412HOChr02g0050641	44	East	1.82163
Ha412HOChr02g0057001	44	East	1.41744
Ha412HOChr02g0059051	44	East	1.19635
Ha412HOChr02g0066291	44	East	-1.36519
Ha412HOChr02g0070621	44	East	0.335711
Ha412HOChr02g0081221	44	East	0.519699
Ha412HOChr02g0081741	44	East	0.047719
Ha412HOChr02g0082371	44	East	1.2611
Ha412HOChr02g0083771	44	East	1.06955
Ha412HOChr02g0087221	44	East	-0.276085
Ha412HOChr02g0088191	44	East	-1.13328
Ha412HOChr02g0090271	44	East	1.37406
Ha412HOChr02g0091171	44	East	0.593285
Ha412HOChr03g0092021	44	East	-0.823973
Ha412HOChr03g0092481	44	East	0.453551
Ha412HOChr03g0099311	44	East	0.0544336
Ha412HOChr03g0103791	44	East	1.27049
Ha412HOChr03g0111141	44	East	0.732508
Ha412HOChr03g0115261	44	East	1.13324
Ha412HOChr03g0119661	44	East	0.318633
Ha412HOChr03g0122831	44	East	0.306482
Ha412HOChr03g0124191	44	East	-0.762118
Ha412HOChr03g0126801	44	East	0.19541
Ha412HOChr03g0129921	44	East	1.04505
Ha412HOChr03g0135951	44	East	-0.907058
Ha412HOChr03g0138151	44	East	-0.516887
Ha412HOChr03g0138301	44	East	0.487451
Ha412HOChr03g0139191	44	East	-0.0787295
Ha412HOChr03g0143141	44	East	-0.0326676
Ha412HOChr03g0143181	44	East	1.23276
Ha412HOChr03g0143601	44	East	-0.192941
Ha412HOChr03g0143771	44	East	0.905336
Ha412HOChr04g0147921	44	East	-0.000132754
Ha412HOChr04g0147971	44	East	0.546702
Ha412HOChr04g0152891	44	East	0.191703
Ha412HOChr04g0155231	44	East	1.56814
Ha412HOChr04g0158151	44	East	0.515956
Ha412HOChr04g0163571	44	East	2.38707
Ha412HOChr04g0163591	44	East	0.709751
Ha412HOChr04g0166461	44	East	0.783424
Ha412HOChr04g0172171	44	East	0.0771311
Ha412HOChr04g0178731	44	East	0.662247
Ha412HOChr04g0179931	44	East	-0.103621
Ha412HOChr04g0180291	44	East	-0.337833
Ha412HOChr04g0183571	44	East	0.377951
Ha412HOChr04g0184301	44	East	0.989113
Ha412HOChr04g0187011	44	East	0.537903
Ha412HOChr04g0189061	44	East	0.108866
Ha412HOChr04g0191501	44	East	0.962331
Ha412HOChr04g0195391	44	East	-0.0728306
Ha412HOChr04g0196001	44	East	-0.23857
Ha412HOChr04g0199961	44	East	0.599843
Ha412HOChr05g0200981	44	East	0.0833597
Ha412HOChr05g0208001	44	East	1.0639
Ha412HOChr05g0209461	44	East	-0.973248
Ha412HOChr05g0215071	44	East	1.11454
Ha412HOChr05g0217711	44	East	0.129051
Ha412HOChr05g0219341	44	East	-0.803926
Ha412HOChr05g0219701	44	East	0.748407
Ha412HOChr05g0224331	44	East	0.158901
Ha412HOChr05g0227231	44	East	-0.642148
Ha412HOChr05g0229091	44	East	0.69125
Ha412HOChr05g0237991	44	East	1.22643
Ha412HOChr05g0243081	44	East	0.414568
Ha412HOChr06g0251361	44	East	-0.90974
Ha412HOChr06g0251951	44	East	-0.178063
Ha412HOChr06g0253411	44	East	1.32282
Ha412HOChr06g0254931	44	East	1.02042
Ha412HOChr06g0255341	44	East	0.84205
Ha412HOChr06g0255641	44	East	-0.7684
Ha412HOChr06g0262011	44	East	1.33275
Ha412HOChr06g0262661	44	East	-0.155628
Ha412HOChr06g0263921	44	East	0.478239
Ha412HOChr06g0263981	44	East	-1.71949
Ha412HOChr06g0267261	44	East	-0.0471582
Ha412HOChr06g0269741	44	East	0.506397
Ha412HOChr06g0273261	44	East	1.58314
Ha412HOChr06g0274961	44	East	-0.880335
Ha412HOChr06g0275091	44	East	0.711173
Ha412HOChr06g0276871	44	East	-0.356787
Ha412HOChr07g0288571	44	East	-0.30405
Ha412HOChr07g0289431	44	East	-0.0174135
Ha412HOChr07g0291011	44	East	-0.676505
Ha412HOChr07g0294971	44	East	0.572039
Ha412HOChr07g0302221	44	East	0.651915
Ha412HOChr07g0307851	44	East	0.826433
Ha412HOChr07g0311331	44	East	0.564433
Ha412HOChr07g0313721	44	East	-0.49456
Ha412HOChr07g0326061	44	East	-0.921626
Ha412HOChr07g0326381	44	East	-0.232183
Ha412HOChr08g0327871	44	East	-0.319185
Ha412HOChr08g0330551	44	East	0.132135
Ha412HOChr08g0339291	44	East	0.594008
Ha412HOChr08g0339541	44	East	1.05275
Ha412HOChr08g0345231	44	East	-0.281265
Ha412HOChr08g0350051	44	East	-0.814361
Ha412HOChr08g0352261	44	East	-1.05294
Ha412HOChr08g0353721	44	East	0.882897
Ha412HOChr08g0357121	44	East	0.386663
Ha412HOChr08g0359141	44	East	-0.666237
Ha412HOChr08g0359931	44	East	-0.778079
Ha412HOChr08g0361621	44	East	-0.0812498
Ha412HOChr08g0364421	44	East	0.605539
Ha412HOChr08g0367351	44	East	0.612333
Ha412HOChr08g0367801	44	East	-0.63958
Ha412HOChr09g0374241	44	East	1.05855
Ha412HOChr09g0378861	44	East	-0.279587
Ha412HOChr09g0379821	44	East	0.378669
Ha412HOChr09g0381301	44	East	1.65318
Ha412HOChr09g0384131	44	East	0.752808
Ha412HOChr09g0387941	44	East	-0.635299
Ha412HOChr09g0390511	44	East	-0.666145
Ha412HOChr09g0392541	44	East	0.395807
Ha412HOChr09g0405621	44	East	1.11428
Ha412HOChr09g0412521	44	East	1.06239
Ha412HOChr09g0422421	44	East	0.826301
Ha412HOChr09g0422601	44	East	-0.300206
Ha412HOChr09g0426291	44	East	-0.845794
Ha412HOChr09g0427051	44	East	0.423631
Ha412HOChr09g0429501	44	East	1.08077
Ha412HOChr10g0434541	44	East	0.525121
Ha412HOChr10g0435441	44	East	0.177951
Ha412HOChr10g0438591	44	East	-0.907281
Ha412HOChr10g0439071	44	East	-0.123169
Ha412HOChr10g0440551	44	East	-1.3788
Ha412HOChr10g0446051	44	East	0.159078
Ha412HOChr10g0452271	44	East	-0.71173
Ha412HOChr10g0462031	44	East	0.154068
Ha412HOChr10g0462151	44	East	0.521068
Ha412HOChr10g0464921	44	East	-0.500463
Ha412HOChr10g0465071	44	East	1.43775
Ha412HOChr10g0468051	44	East	0.0833243
Ha412HOChr10g0468381	44	East	1.15759
Ha412HOChr10g0468891	44	East	1.64147
Ha412HOChr10g0471831	44	East	1.15333
Ha412HOChr11g0478991	44	East	0.342558
Ha412HOChr11g0483371	44	East	1.24242
Ha412HOChr11g0486431	44	East	-0.602355
Ha412HOChr11g0498121	44	East	1.23466
Ha412HOChr11g0498981	44	East	1.31362
Ha412HOChr11g0500861	44	East	-0.583321
Ha412HOChr11g0504011	44	East	0.34612
Ha412HOChr11g0505921	44	East	-0.265941
Ha412HOChr11g0526911	44	East	1.61864
Ha412HOChr11g0533201	44	East	0.433197
Ha412HOChr11g0533411	44	East	-0.511502
Ha412HOChr12g0535051	44	East	0.453209
Ha412HOChr12g0535941	44	East	0.806868
Ha412HOChr12g0536841	44	East	0.20619
Ha412HOChr12g0542661	44	East	1.50221
Ha412HOChr12g0546481	44	East	-0.649025
Ha412HOChr12g0547061	44	East	-0.809038
Ha412HOChr12g0551161	44	East	-0.767546
Ha412HOChr12g0557771	44	East	1.88308
Ha412HOChr12g0558751	44	East	-1.24237
Ha412HOChr12g0561061	44	East	-0.0959627
Ha412HOChr12g0564481	44	East	0.0996473
Ha412HOChr12g0569921	44	East	1.3197
Ha412HOChr12g0571401	44	East	-0.178938
Ha412HOChr12g0572841	44	East	0.597885
Ha412HOChr12g0572971	44	East	0.25234
Ha412HOChr12g0575581	44	East	-0.786967
Ha412HOChr12g0577131	44	East	1.41169
Ha412HOChr13g0582141	44	East	1.16021
Ha412HOChr13g0583431	44	East	1.86282
Ha412HOChr13g0586971	44	East	-1.0456
Ha412HOChr13g0591051	44	East	-0.260896
Ha412HOChr13g0591881	44	East	-0.478628
Ha412HOChr13g0597781	44	East	-0.7127
Ha412HOChr13g0599611	44	East	-0.244512
Ha412HOChr13g0602191	44	East	0.65658
Ha412HOChr13g0604041	44	East	-0.0845717
Ha412HOChr13g0607751	44	East	0.443915
Ha412HOChr13g0608081	44	East	-0.0187386
Ha412HOChr13g0608871	44	East	0.86295
Ha412HOChr13g0614611	44	East	-0.693589
Ha412HOChr13g0616131	44	East	1.64126
Ha412HOChr13g0622631	44	East	1.24523
Ha412HOChr13g0624551	44	East	0.87984
Ha412HOChr13g0630581	44	East	-0.00310245
Ha412HOChr14g0638041	44	East	0.390129
Ha412HOChr14g0640901	44	East	0.619456
Ha412HOChr14g0649151	44	East	1.00466
Ha412HOChr14g0654841	44	East	0.902642
Ha412HOChr14g0658941	44	East	0.900216
Ha412HOChr14g0659241	44	East	0.0452522
Ha412HOChr14g0659371	44	East	-0.06517
Ha412HOChr14g0660571	44	East	1.35922
Ha412HOChr14g0664021	44	East	-0.638603
Ha412HOChr14g0664311	44	East	-0.389429
Ha412HOChr14g0668171	44	East	1.20933
Ha412HOChr14g0672211	44	East	-0.955889
Ha412HOChr14g0676271	44	East	0.267958
Ha412HOChr14g0678201	44	East	0.818981
Ha412HOChr14g0682521	44	East	0.122605
Ha412HOChr14g0682741	44	East	1.1921
Ha412HOChr14g0686391	44	East	-1.12369
Ha412HOChr14g0689301	44	East	0.996165
Ha412HOChr14g0690651	44	East	-0.284417
Ha412HOChr15g0697381	44	East	1.10074
Ha412HOChr15g0699361	44	East	-0.159827
Ha412HOChr15g0703961	44	East	0.0694256
Ha412HOChr15g0704671	44	East	1.20856
Ha412HOChr15g0705621	44	East	-0.515129
Ha412HOChr15g0708061	44	East	-0.370443
Ha412HOChr15g0708191	44	East	1.20109
Ha412HOChr15g0710971	44	East	1.59929
Ha412HOChr15g0722901	44	East	0.838887
Ha412HOChr15g0723971	44	East	1.87398
Ha412HOChr15g0724321	44	East	0.43929
Ha412HOChr15g0724711	44	East	0.671922
Ha412HOChr15g0729921	44	East	-0.543495
Ha412HOChr15g0732151	44	East	1.71418
Ha412HOChr15g0734811	44	East	1.16316
Ha412HOChr15g0739331	44	East	0.187567
Ha412HOChr15g0740061	44	East	-0.664487
Ha412HOChr15g0740291	44	East	-0.623767
Ha412HOChr15g0740391	44	East	1.7959
Ha412HOChr15g0742951	44	East	0.386957
Ha412HOChr16g0749541	44	East	-0.0335643
Ha412HOChr16g0754671	44	East	-0.305426
Ha412HOChr16g0756631	44	East	1.43198
Ha412HOChr16g0760541	44	East	0.935741
Ha412HOChr16g0766101	44	East	1.02843
Ha412HOChr16g0771471	44	East	-0.462824
Ha412HOChr16g0776391	44	East	-1.34954
Ha412HOChr16g0776561	44	East	-0.0823963
Ha412HOChr16g0781861	44	East	0.820919
Ha412HOChr16g0782441	44	East	0.619902
Ha412HOChr16g0793491	44	East	-0.918818
Ha412HOChr16g0793521	44	East	-0.373407
Ha412HOChr16g0795291	44	East	0.182183
Ha412HOChr16g0803601	44	East	0.662412
Ha412HOChr16g0803821	44	East	1.35471
Ha412HOChr17g0805061	44	East	-0.740918
Ha412HOChr17g0805561	44	East	0.496349
Ha412HOChr17g0816271	44	East	-0.0720286
Ha412HOChr17g0819881	44	East	1.08469
Ha412HOChr17g0825081	44	East	-1.65851
Ha412HOChr17g0825581	44	East	1.50217
Ha412HOChr17g0827741	44	East	-0.184478
Ha412HOChr17g0828491	44	East	-0.559385
Ha412HOChr17g0832271	44	East	-0.512039
Ha412HOChr17g0834081	44	East	-0.524133
Ha412HOChr17g0837821	44	East	0.964319
Ha412HOChr17g0838211	44	East	1.01084
Ha412HOChr17g0846431	44	East	-0.887824
Ha412HOChr17g0857181	44	East	0.666341
Ha412HOChr17g0857501	44	East	-0.0517526
Ha412HOChr01g0001251	44	West	0.269702
Ha412HOChr01g0003611	44	West	0.690025
Ha412HOChr01g0017241	44	West	1.11446
Ha412HOChr01g0018241	44	West	1.06694
Ha412HOChr01g0023881	44	West	1.48272
Ha412HOChr01g0024851	44	West	0.338666
Ha412HOChr01g0025401	44	West	0.196697
Ha412HOChr01g0035481	44	West	0.252725
Ha412HOChr01g0035721	44	West	0.921188
Ha412HOChr01g0036511	44	West	-0.854977
Ha412HOChr01g0043171	44	West	-0.934314
Ha412HOChr02g0049451	44	West	-0.454149
Ha412HOChr02g0050641	44	West	1.82962
Ha412HOChr02g0057001	44	West	0.585998
Ha412HOChr02g0059051	44	West	0.569714
Ha412HOChr02g0066291	44	West	-0.0884084
Ha412HOChr02g0070621	44	West	1.35386
Ha412HOChr02g0081221	44	West	0.552632
Ha412HOChr02g0081741	44	West	1.40017
Ha412HOChr02g0082371	44	West	-0.268928
Ha412HOChr02g0083771	44	West	0.579958
Ha412HOChr02g0087221	44	West	-0.00623051
Ha412HOChr02g0088191	44	West	0.250821
Ha412HOChr02g0090271	44	West	0.304648
Ha412HOChr02g0091171	44	West	1.89387
Ha412HOChr03g0092021	44	West	-0.0916631
Ha412HOChr03g0092481	44	West	-0.892212
Ha412HOChr03g0099311	44	West	-0.690315
Ha412HOChr03g0103791	44	West	1.09265
Ha412HOChr03g0111141	44	West	1.75035
Ha412HOChr03g0115261	44	West	-1.63277
Ha412HOChr03g0119661	44	West	1.61655
Ha412HOChr03g0122831	44	West	2.53648
Ha412HOChr03g0124191	44	West	-0.728715
Ha412HOChr03g0126801	44	West	0.049917
Ha412HOChr03g0129921	44	West	-0.00170824
Ha412HOChr03g0135951	44	West	0.0540348
Ha412HOChr03g0138151	44	West	-1.00874
Ha412HOChr03g0138301	44	West	0.634132
Ha412HOChr03g0139191	44	West	1.03717
Ha412HOChr03g0143141	44	West	1.34592
Ha412HOChr03g0143181	44	West	1.27232
Ha412HOChr03g0143601	44	West	1.93254
Ha412HOChr03g0143771	44	West	0.4083
Ha412HOChr04g0147921	44	West	0.130112
Ha412HOChr04g0147971	44	West	0.533607
Ha412HOChr04g0152891	44	West	-0.914344
Ha412HOChr04g0155231	44	West	1.14661
Ha412HOChr04g0158151	44	West	2.21586
Ha412HOChr04g0163571	44	West	2.45122
Ha412HOChr04g0163591	44	West	1.3701
Ha412HOChr04g0166461	44	West	0.438544
Ha412HOChr04g0172171	44	West	2.46859
Ha412HOChr04g0178731	44	West	0.704437
Ha412HOChr04g0179931	44	West	0.232633
Ha412HOChr04g0180291	44	West	0.579619
Ha412HOChr04g0183571	44	West	0.587628
Ha412HOChr04g0184301	44	West	0.351215
Ha412HOChr04g0187011	44	West	1.90109
Ha412HOChr04g0189061	44	West	0.155048
Ha412HOChr04g0191501	44	West	1.31627
Ha412HOChr04g0195391	44	West	0.527323
Ha412HOChr04g0196001	44	West	1.9684
Ha412HOChr04g0199961	44	West	0.0932918
Ha412HOChr05g0200981	44	West	1.18682
Ha412HOChr05g0208001	44	West	0.516691
Ha412HOChr05g0209461	44	West	-0.806859
Ha412HOChr05g0215071	44	West	0.037114
Ha412HOChr05g0217711	44	West	0.384544
Ha412HOChr05g0219341	44	West	-0.728124
Ha412HOChr05g0219701	44	West	0.589526
Ha412HOChr05g0224331	44	West	1.80059
Ha412HOChr05g0227231	44	West	-0.61682
Ha412HOChr05g0229091	44	West	-0.158764
Ha412HOChr05g0237991	44	West	1.19156
Ha412HOChr05g0243081	44	West	0.495173
Ha412HOChr06g0251361	44	West	-0.375404
Ha412HOChr06g0251951	44	West	-0.233145
Ha412HOChr06g0253411	44	West	0.82745
Ha412HOChr06g0254931	44	West	0.760095
Ha412HOChr06g0255341	44	West	-0.501256
Ha412HOChr06g0255641	44	West	1.5049
Ha412HOChr06g0262011	44	West	0.449863
Ha412HOChr06g0262661	44	West	-0.362199
Ha412HOChr06g0263921	44	West	-0.363844
Ha412HOChr06g0263981	44	West	-1.50388
Ha412HOChr06g0267261	44	West	-0.385492
Ha412HOChr06g0269741	44	West	0.672053
Ha412HOChr06g0273261	44	West	-0.455989
Ha412HOChr06g0274961	44	West	0.0305567
Ha412HOChr06g0275091	44	West	1.3718
Ha412HOChr06g0276871	44	West	2.06318
Ha412HOChr07g0288571	44	West	2.01477
Ha412HOChr07g0289431	44	West	1.37535
Ha412HOChr07g0291011	44	West	-0.728727
Ha412HOChr07g0294971	44	West	0.350172
Ha412HOChr07g0302221	44	West	-0.623056
Ha412HOChr07g0307851	44	West	3.39362
Ha412HOChr07g0311331	44	West	0.285965
Ha412HOChr07g0313721	44	West	-0.297108
Ha412HOChr07g0326061	44	West	1.35159
Ha412HOChr07g0326381	44	West	-0.102112
Ha412HOChr08g0327871	44	West	0.146082
Ha412HOChr08g0330551	44	West	0.131193
Ha412HOChr08g0339291	44	West	1.30486
Ha412HOChr08g0339541	44	West	0.953953
Ha412HOChr08g0345231	44	West	-1.68264
Ha412HOChr08g0350051	44	West	0.362708
Ha412HOChr08g0352261	44	West	-0.469273
Ha412HOChr08g0353721	44	West	0.454068
Ha412HOChr08g0357121	44	West	0.60498
Ha412HOChr08g0359141	44	West	-0.625606
Ha412HOChr08g0359931	44	West	-0.148186
Ha412HOChr08g0361621	44	West	-0.334581
Ha412HOChr08g0364421	44	West	0.26411
Ha412HOChr08g0367351	44	West	0.452069
Ha412HOChr08g0367801	44	West	-0.902961
Ha412HOChr09g0374241	44	West	-0.366184
Ha412HOChr09g0378861	44	West	-0.499306
Ha412HOChr09g0379821	44	West	1.40829
Ha412HOChr09g0381301	44	West	0.770563
Ha412HOChr09g0384131	44	West	0.94323
Ha412HOChr09g0387941	44	West	-2.36358
Ha412HOChr09g0390511	44	West	-0.857724
Ha412HOChr09g0392541	44	West	0.615937
Ha412HOChr09g0405621	44	West	0.714982
Ha412HOChr09g0412521	44	West	0.711255
Ha412HOChr09g0422421	44	West	1.35759
Ha412HOChr09g0422601	44	West	0.465025
Ha412HOChr09g0426291	44	West	-0.977544
Ha412HOChr09g0427051	44	West	0.0690966
Ha412HOChr09g0429501	44	West	1.20859
Ha412HOChr10g0434541	44	West	1.55138
Ha412HOChr10g0435441	44	West	0.274648
Ha412HOChr10g0438591	44	West	-0.0849745
Ha412HOChr10g0439071	44	West	-0.427533
Ha412HOChr10g0440551	44	West	-1.42576
Ha412HOChr10g0446051	44	West	-0.558117
Ha412HOChr10g0452271	44	West	0.783094
Ha412HOChr10g0462031	44	West	0.877972
Ha412HOChr10g0462151	44	West	0.477701
Ha412HOChr10g0464921	44	West	-0.177507
Ha412HOChr10g0465071	44	West	0.161554
Ha412HOChr10g0468051	44	West	0.456605
Ha412HOChr10g0468381	44	West	-0.130657
Ha412HOChr10g0468891	44	West	1.34329
Ha412HOChr10g0471831	44	West	2.09316
Ha412HOChr11g0478991	44	West	1.68259
Ha412HOChr11g0483371	44	West	1.78242
Ha412HOChr11g0486431	44	West	1.86086
Ha412HOChr11g0498121	44	West	1.91304
Ha412HOChr11g0498981	44	West	0.957299
Ha412HOChr11g0500861	44	West	-0.62127
Ha412HOChr11g0504011	44	West	1.03286
Ha412HOChr11g0505921	44	West	1.06355
Ha412HOChr11g0526911	44	West	0.976459
Ha412HOChr11g0533201	44	West	0.802793
Ha412HOChr11g0533411	44	West	0.287635
Ha412HOChr12g0535051	44	West	0.205219
Ha412HOChr12g0535941	44	West	-0.202728
Ha412HOChr12g0536841	44	West	1.25635
Ha412HOChr12g0542661	44	West	0.0841645
Ha412HOChr12g0546481	44	West	0.813143
Ha412HOChr12g0547061	44	West	0.425109
Ha412HOChr12g0551161	44	West	-0.628638
Ha412HOChr12g0557771	44	West	0.92148
Ha412HOChr12g0558751	44	West	-1.97157
Ha412HOChr12g0561061	44	West	-0.0793414
Ha412HOChr12g0564481	44	West	-0.241357
Ha412HOChr12g0569921	44	West	1.32698
Ha412HOChr12g0571401	44	West	0.742939
Ha412HOChr12g0572841	44	West	0.97107
Ha412HOChr12g0572971	44	West	0.682287
Ha412HOChr12g0575581	44	West	-0.432961
Ha412HOChr12g0577131	44	West	0.310512
Ha412HOChr13g0582141	44	West	0.393221
Ha412HOChr13g0583431	44	West	0.700897
Ha412HOChr13g0586971	44	West	-2.03653
Ha412HOChr13g0591051	44	West	-0.179357
Ha412HOChr13g0591881	44	West	0.00133726
Ha412HOChr13g0597781	44	West	-1.10826
Ha412HOChr13g0599611	44	West	0.55555
Ha412HOChr13g0602191	44	West	-0.539298
Ha412HOChr13g0604041	44	West	-0.383209
Ha412HOChr13g0607751	44	West	1.32445
Ha412HOChr13g0608081	44	West	1.56732
Ha412HOChr13g0608871	44	West	1.7634
Ha412HOChr13g0614611	44	West	-0.672869
Ha412HOChr13g0616131	44	West	1.36624
Ha412HOChr13g0622631	44	West	0.997479
Ha412HOChr13g0624551	44	West	0.270927
Ha412HOChr13g0630581	44	West	0.117165
Ha412HOChr14g0638041	44	West	3.61637
Ha412HOChr14g0640901	44	West	0.370667
Ha412HOChr14g0649151	44	West	1.92832
Ha412HOChr14g0654841	44	West	-1.68636
Ha412HOChr14g0658941	44	West	0.32331
Ha412HOChr14g0659241	44	West	1.10063
Ha412HOChr14g0659371	44	West	0.584152
Ha412HOChr14g0660571	44	West	1.77225
Ha412HOChr14g0664021	44	West	-1.5349
Ha412HOChr14g0664311	44	West	0.0085635
Ha412HOChr14g0668171	44	West	3.04183
Ha412HOChr14g0672211	44	West	-0.0978528
Ha412HOChr14g0676271	44	West	-0.676937
Ha412HOChr14g0678201	44	West	-0.253602
Ha412HOChr14g0682521	44	West	0.0767894
Ha412HOChr14g0682741	44	West	0.994766
Ha412HOChr14g0686391	44	West	-0.134309
Ha412HOChr14g0689301	44	West	1.01462
Ha412HOChr14g0690651	44	West	-0.827234
Ha412HOChr15g0697381	44	West	0.725658
Ha412HOChr15g0699361	44	West	-0.321403
Ha412HOChr15g0703961	44	West	0.690861
Ha412HOChr15g0704671	44	West	1.93464
Ha412HOChr15g0705621	44	West	-0.69077
Ha412HOChr15g0708061	44	West	-0.403661
Ha412HOChr15g0708191	44	West	1.367
Ha412HOChr15g0710971	44	West	0.0409769
Ha412HOChr15g0722901	44	West	1.4119
Ha412HOChr15g0723971	44	West	0.211014
Ha412HOChr15g0724321	44	West	0.386541
Ha412HOChr15g0724711	44	West	2.10682
Ha412HOChr15g0729921	44	West	-0.347263
Ha412HOChr15g0732151	44	West	1.37525
Ha412HOChr15g0734811	44	West	1.22931
Ha412HOChr15g0739331	44	West	0.184932
Ha412HOChr15g0740061	44	West	0.20941
Ha412HOChr15g0740291	44	West	0.472243
Ha412HOChr15g0740391	44	West	2.42681
Ha412HOChr15g0742951	44	West	-0.127921
Ha412HOChr16g0749541	44	West	0.599562
Ha412HOChr16g0754671	44	West	-0.2372
Ha412HOChr16g0756631	44	West	2.91811
Ha412HOChr16g0760541	44	West	1.25334
Ha412HOChr16g0766101	44	West	1.374
Ha412HOChr16g0771471	44	West	-0.69296
Ha412HOChr16g0776391	44	West	1.11073
Ha412HOChr16g0776561	44	West	0.216689
Ha412HOChr16g0781861	44	West	1.21428
Ha412HOChr16g0782441	44	West	0.560651
Ha412HOChr16g0793491	44	West	-0.980247
Ha412HOChr16g0793521	44	West	-0.632451
Ha412HOChr16g0795291	44	West	-0.153465
Ha412HOChr16g0803601	44	West	1.20089
Ha412HOChr16g0803821	44	West	0.719482
Ha412HOChr17g0805061	44	West	-0.0874234
Ha412HOChr17g0805561	44	West	2.31813
Ha412HOChr17g0816271	44	West	0.652968
Ha412HOChr17g0819881	44	West	1.20347
Ha412HOChr17g0825081	44	West	-1.10363
Ha412HOChr17g0825581	44	West	0.120351
Ha412HOChr17g0827741	44	West	-0.1342
Ha412HOChr17g0828491	44	West	-0.350972
Ha412HOChr17g0832271	44	West	0.134671
Ha412HOChr17g0834081	44	West	-0.556892
Ha412HOChr17g0837821	44	West	0.382544
Ha412HOChr17g0838211	44	West	1.35162
Ha412HOChr17g0846431	44	West	-0.215896
Ha412HOChr17g0857181	44	West	1.86603
Ha412HOChr17g0857501	44	West	0.341235
Ha412HOChr01g0001251	0	East	0.124149
Ha412HOChr01g0003611	0	East	0.772142
Ha412HOChr01g0017241	0	East	1.19829
Ha412HOChr01g0018241	0	East	1.28411
Ha412HOChr01g0023881	0	East	1.03924
Ha412HOChr01g0024851	0	East	-0.299406
Ha412HOChr01g0025401	0	East	1.71663
Ha412HOChr01g0035481	0	East	1.24915
Ha412HOChr01g0035721	0	East	0.429201
Ha412HOChr01g0036511	0	East	-0.713834
Ha412HOChr01g0043171	0	East	-0.343908
Ha412HOChr02g0049451	0	East	1.34852
Ha412HOChr02g0050641	0	East	0.0896988
Ha412HOChr02g0057001	0	East	-0.261515
Ha412HOChr02g0059051	0	East	0.282288
Ha412HOChr02g0066291	0	East	1.06011
Ha412HOChr02g0070621	0	East	0.243876
Ha412HOChr02g0081221	0	East	1.84206
Ha412HOChr02g0081741	0	East	1.99713
Ha412HOChr02g0082371	0	East	0.235727
Ha412HOChr02g0083771	0	East	1.74292
Ha412HOChr02g0087221	0	East	1.39187
Ha412HOChr02g0088191	0	East	-0.838362
Ha412HOChr02g0090271	0	East	-0.856786
Ha412HOChr02g0091171	0	East	-0.928147
Ha412HOChr03g0092021	0	East	-0.160151
Ha412HOChr03g0092481	0	East	-0.358047
Ha412HOChr03g0099311	0	East	1.48895
Ha412HOChr03g0103791	0	East	0.442542
Ha412HOChr03g0111141	0	East	1.36695
Ha412HOChr03g0115261	0	East	-0.353822
Ha412HOChr03g0119661	0	East	-1.22097
Ha412HOChr03g0122831	0	East	-0.141303
Ha412HOChr03g0124191	0	East	0.969788
Ha412HOChr03g0126801	0	East	-0.308691
Ha412HOChr03g0129921	0	East	0.0426248
Ha412HOChr03g0135951	0	East	0.981227
Ha412HOChr03g0138151	0	East	0.164463
Ha412HOChr03g0138301	0	East	1.69003
Ha412HOChr03g0139191	0	East	-0.626581
Ha412HOChr03g0143141	0	East	1.05519
Ha412HOChr03g0143181	0	East	-0.43228
Ha412HOChr03g0143601	0	East	-0.0442592
Ha412HOChr03g0143771	0	East	1.24378
Ha412HOChr04g0147921	0	East	0.800968
Ha412HOChr04g0147971	0	East	2.17036
Ha412HOChr04g0152891	0	East	-0.536123
Ha412HOChr04g0155231	0	East	0.789399
Ha412HOChr04g0158151	0	East	1.51206
Ha412HOChr04g0163571	0	East	-0.209131
Ha412HOChr04g0163591	0	East	1.18341
Ha412HOChr04g0166461	0	East	1.78439
Ha412HOChr04g0172171	0	East	0.846419
Ha412HOChr04g0178731	0	East	0.609572
Ha412HOChr04g0179931	0	East	2.30854
Ha412HOChr04g0180291	0	East	-0.674019
Ha412HOChr04g0183571	0	East	1.93432
Ha412HOChr04g0184301	0	East	2.07429
Ha412HOChr04g0187011	0	East	0.880087
Ha412HOChr04g0189061	0	East	1.02273
Ha412HOChr04g0191501	0	East	1.08383
Ha412HOChr04g0195391	0	East	0.776008
Ha412HOChr04g0196001	0	East	1.32525
Ha412HOChr04g0199961	0	East	1.56012
Ha412HOChr05g0200981	0	East	-0.353682
Ha412HOChr05g0208001	0	East	0.772845
Ha412HOChr05g0209461	0	East	-0.437081
Ha412HOChr05g0215071	0	East	0.481025
Ha412HOChr05g0217711	0	East	1.32922
Ha412HOChr05g0219341	0	East	-0.583397
Ha412HOChr05g0219701	0	East	-0.160944
Ha412HOChr05g0224331	0	East	-0.706289
Ha412HOChr05g0227231	0	East	1.34908
Ha412HOChr05g0229091	0	East	1.04715
Ha412HOChr05g0237991	0	East	1.30656
Ha412HOChr05g0243081	0	East	1.21876
Ha412HOChr06g0251361	0	East	0.129997
Ha412HOChr06g0251951	0	East	-1.50326
Ha412HOChr06g0253411	0	East	-0.377217
Ha412HOChr06g0254931	0	East	1.17921
Ha412HOChr06g0255341	0	East	1.89914
Ha412HOChr06g0255641	0	East	0.050249
Ha412HOChr06g0262011	0	East	1.76604
Ha412HOChr06g0262661	0	East	0.89216
Ha412HOChr06g0263921	0	East	-1.24584
Ha412HOChr06g0263981	0	East	-0.84771
Ha412HOChr06g0267261	0	East	0.991528
Ha412HOChr06g0269741	0	East	-0.392215
Ha412HOChr06g0273261	0	East	-0.0241271
Ha412HOChr06g0274961	0	East	0.0606472
Ha412HOChr06g0275091	0	East	1.41883
Ha412HOChr06g0276871	0	East	-0.694104
Ha412HOChr07g0288571	0	East	0.920821
Ha412HOChr07g0289431	0	East	0.370686
Ha412HOChr07g0291011	0	East	1.04661
Ha412HOChr07g0294971	0	East	0.710434
Ha412HOChr07g0302221	0	East	-0.130822
Ha412HOChr07g0307851	0	East	-0.354498
Ha412HOChr07g0311331	0	East	1.42989
Ha412HOChr07g0313721	0	East	-0.854335
Ha412HOChr07g0326061	0	East	0.191125
Ha412HOChr07g0326381	0	East	0.861602
Ha412HOChr08g0327871	0	East	0.59444
Ha412HOChr08g0330551	0	East	-0.175916
Ha412HOChr08g0339291	0	East	1.50262
Ha412HOChr08g0339541	0	East	-0.0521072
Ha412HOChr08g0345231	0	East	0.421354
Ha412HOChr08g0350051	0	East	-1.398
Ha412HOChr08g0352261	0	East	-0.75867
Ha412HOChr08g0353721	0	East	0.535022
Ha412HOChr08g0357121	0	East	-1.15133
Ha412HOChr08g0359141	0	East	-0.565981
Ha412HOChr08g0359931	0	East	-1.21196
Ha412HOChr08g0361621	0	East	1.74709
Ha412HOChr08g0364421	0	East	1.66361
Ha412HOChr08g0367351	0	East	1.48387
Ha412HOChr08g0367801	0	East	1.03331
Ha412HOChr09g0374241	0	East	-0.350818
Ha412HOChr09g0378861	0	East	0.210635
Ha412HOChr09g0379821	0	East	0.894639
Ha412HOChr09g0381301	0	East	0.0588059
Ha412HOChr09g0384131	0	East	0.602957
Ha412HOChr09g0387941	0	East	-0.372924
Ha412HOChr09g0390511	0	East	0.212619
Ha412HOChr09g0392541	0	East	0.648658
Ha412HOChr09g0405621	0	East	1.61512
Ha412HOChr09g0412521	0	East	0.184055
Ha412HOChr09g0422421	0	East	1.68134
Ha412HOChr09g0422601	0	East	1.80985
Ha412HOChr09g0426291	0	East	1.45982
Ha412HOChr09g0427051	0	East	2.32904
Ha412HOChr09g0429501	0	East	1.18448
Ha412HOChr10g0434541	0	East	1.16819
Ha412HOChr10g0435441	0	East	1.42127
Ha412HOChr10g0438591	0	East	-1.05276
Ha412HOChr10g0439071	0	East	-0.207556
Ha412HOChr10g0440551	0	East	-0.448068
Ha412HOChr10g0446051	0	East	1.07629
Ha412HOChr10g0452271	0	East	-0.861171
Ha412HOChr10g0462031	0	East	1.16591
Ha412HOChr10g0462151	0	East	1.83388
Ha412HOChr10g0464921	0	East	1.67999
Ha412HOChr10g0465071	0	East	-0.31654
Ha412HOChr10g0468051	0	East	1.66738
Ha412HOChr10g0468381	0	East	1.28729
Ha412HOChr10g0468891	0	East	1.06018
Ha412HOChr10g0471831	0	East	-0.160902
Ha412HOChr11g0478991	0	East	0.804979
Ha412HOChr11g0483371	0	East	0.770057
Ha412HOChr11g0486431	0	East	1.51181
Ha412HOChr11g0498121	0	East	2.53513
Ha412HOChr11g0498981	0	East	0.666587
Ha412HOChr11g0500861	0	East	0.535409
Ha412HOChr11g0504011	0	East	1.25233
Ha412HOChr11g0505921	0	East	-0.859394
Ha412HOChr11g0526911	0	East	0.536255
Ha412HOChr11g0533201	0	East	0.997965
Ha412HOChr11g0533411	0	East	1.02587
Ha412HOChr12g0535051	0	East	1.02555
Ha412HOChr12g0535941	0	East	1.29939
Ha412HOChr12g0536841	0	East	0.863381
Ha412HOChr12g0542661	0	East	1.34546
Ha412HOChr12g0546481	0	East	0.442775
Ha412HOChr12g0547061	0	East	0.907767
Ha412HOChr12g0551161	0	East	0.36997
Ha412HOChr12g0557771	0	East	0.191107
Ha412HOChr12g0558751	0	East	-0.98477
Ha412HOChr12g0561061	0	East	1.3636
Ha412HOChr12g0564481	0	East	-0.302399
Ha412HOChr12g0569921	0	East	1.48618
Ha412HOChr12g0571401	0	East	1.79913
Ha412HOChr12g0572841	0	East	0.695597
Ha412HOChr12g0572971	0	East	1.66939
Ha412HOChr12g0575581	0	East	-0.764678
Ha412HOChr12g0577131	0	East	-0.0531386
Ha412HOChr13g0582141	0	East	0.816408
Ha412HOChr13g0583431	0	East	-0.103976
Ha412HOChr13g0586971	0	East	0.222453
Ha412HOChr13g0591051	0	East	-0.743629
Ha412HOChr13g0591881	0	East	0.171814
Ha412HOChr13g0597781	0	East	0.18495
Ha412HOChr13g0599611	0	East	-1.19974
Ha412HOChr13g0602191	0	East	-1.49625
Ha412HOChr13g0604041	0	East	1.07347
Ha412HOChr13g0607751	0	East	0.00856843
Ha412HOChr13g0608081	0	East	-0.781189
Ha412HOChr13g0608871	0	East	0.353473
Ha412HOChr13g0614611	0	East	-0.14514
Ha412HOChr13g0616131	0	East	-0.993593
Ha412HOChr13g0622631	0	East	1.11909
Ha412HOChr13g0624551	0	East	-0.896122
Ha412HOChr13g0630581	0	East	-0.830059
Ha412HOChr14g0638041	0	East	0.242096
Ha412HOChr14g0640901	0	East	-0.647137
Ha412HOChr14g0649151	0	East	0.217007
Ha412HOChr14g0654841	0	East	0.0143156
Ha412HOChr14g0658941	0	East	1.49284
Ha412HOChr14g0659241	0	East	-0.186115
Ha412HOChr14g0659371	0	East	1.03794
Ha412HOChr14g0660571	0	East	-0.894116
Ha412HOChr14g0664021	0	East	0.496964
Ha412HOChr14g0664311	0	East	-0.643474
Ha412HOChr14g0668171	0	East	-0.16637
Ha412HOChr14g0672211	0	East	-0.142869
Ha412HOChr14g0676271	0	East	-1.28542
Ha412HOChr14g0678201	0	East	0.988042
Ha412HOChr14g0682521	0	East	1.97192
Ha412HOChr14g0682741	0	East	0.25492
Ha412HOChr14g0686391	0	East	1.77482
Ha412HOChr14g0689301	0	East	1.16674
Ha412HOChr14g0690651	0	East	-1.45196
Ha412HOChr15g0697381	0	East	1.29883
Ha412HOChr15g0699361	0	East	0.068465
Ha412HOChr15g0703961	0	East	2.04823
Ha412HOChr15g0704671	0	East	-0.412473
Ha412HOChr15g0705621	0	East	-0.0996378
Ha412HOChr15g0708061	0	East	-0.626201
Ha412HOChr15g0708191	0	East	1.34013
Ha412HOChr15g0710971	0	East	1.20816
Ha412HOChr15g0722901	0	East	0.482211
Ha412HOChr15g0723971	0	East	1.30561
Ha412HOChr15g0724321	0	East	2.09272
Ha412HOChr15g0724711	0	East	-0.297491
Ha412HOChr15g0729921	0	East	-1.1131
Ha412HOChr15g0732151	0	East	0.663043
Ha412HOChr15g0734811	0	East	-0.155841
Ha412HOChr15g0739331	0	East	1.96751
Ha412HOChr15g0740061	0	East	-0.632315
Ha412HOChr15g0740291	0	East	-0.334863
Ha412HOChr15g0740391	0	East	0.104779
Ha412HOChr15g0742951	0	East	1.51728
Ha412HOChr16g0749541	0	East	-0.262408
Ha412HOChr16g0754671	0	East	-0.503879
Ha412HOChr16g0756631	0	East	-0.0973212
Ha412HOChr16g0760541	0	East	1.25997
Ha412HOChr16g0766101	0	East	0.90234
Ha412HOChr16g0771471	0	East	1.17442
Ha412HOChr16g0776391	0	East	-0.305694
Ha412HOChr16g0776561	0	East	0.716397
Ha412HOChr16g0781861	0	East	0.405353
Ha412HOChr16g0782441	0	East	1.23738
Ha412HOChr16g0793491	0	East	0.355654
Ha412HOChr16g0793521	0	East	1.04884
Ha412HOChr16g0795291	0	East	1.26792
Ha412HOChr16g0803601	0	East	1.98065
Ha412HOChr16g0803821	0	East	0.790693
Ha412HOChr17g0805061	0	East	0.39935
Ha412HOChr17g0805561	0	East	0.531326
Ha412HOChr17g0816271	0	East	1.07093
Ha412HOChr17g0819881	0	East	0.835853
Ha412HOChr17g0825081	0	East	0.681423
Ha412HOChr17g0825581	0	East	-0.126725
Ha412HOChr17g0827741	0	East	1.41509
Ha412HOChr17g0828491	0	East	-0.72863
Ha412HOChr17g0832271	0	East	-1.06861
Ha412HOChr17g0834081	0	East	1.61158
Ha412HOChr17g0837821	0	East	0.759826
Ha412HOChr17g0838211	0	East	1.17714
Ha412HOChr17g0846431	0	East	-1.17991
Ha412HOChr17g0857181	0	East	0.910875
Ha412HOChr17g0857501	0	East	-0.372264
Ha412HOChr01g0001251	0	West	1.93668
Ha412HOChr01g0003611	0	West	0.0110816
Ha412HOChr01g0017241	0	West	1.63251
Ha412HOChr01g0018241	0	West	1.89512
Ha412HOChr01g0023881	0	West	1.15029
Ha412HOChr01g0024851	0	West	-0.26291
Ha412HOChr01g0025401	0	West	3.36966
Ha412HOChr01g0035481	0	West	1.86116
Ha412HOChr01g0035721	0	West	1.45427
Ha412HOChr01g0036511	0	West	-0.894696
Ha412HOChr01g0043171	0	West	-0.513852
Ha412HOChr02g0049451	0	West	1.16596
Ha412HOChr02g0050641	0	West	-0.398097
Ha412HOChr02g0057001	0	West	1.29106
Ha412HOChr02g0059051	0	West	0.369039
Ha412HOChr02g0066291	0	West	1.15325
Ha412HOChr02g0070621	0	West	-0.294741
Ha412HOChr02g0081221	0	West	1.90665
Ha412HOChr02g0081741	0	West	1.32325
Ha412HOChr02g0082371	0	West	2.54222
Ha412HOChr02g0083771	0	West	1.85535
Ha412HOChr02g0087221	0	West	1.67027
Ha412HOChr02g0088191	0	West	-0.826507
Ha412HOChr02g0090271	0	West	-0.883365
Ha412HOChr02g0091171	0	West	-1.09768
Ha412HOChr03g0092021	0	West	0.481317
Ha412HOChr03g0092481	0	West	0.66317
Ha412HOChr03g0099311	0	West	1.12795
Ha412HOChr03g0103791	0	West	1.01688
Ha412HOChr03g0111141	0	West	1.66033
Ha412HOChr03g0115261	0	West	1.10876
Ha412HOChr03g0119661	0	West	-0.739349
Ha412HOChr03g0122831	0	West	0.146571
Ha412HOChr03g0124191	0	West	1.70421
Ha412HOChr03g0126801	0	West	0.589832
Ha412HOChr03g0129921	0	West	0.528129
Ha412HOChr03g0135951	0	West	2.11496
Ha412HOChr03g0138151	0	West	1.53426
Ha412HOChr03g0138301	0	West	2.35936
Ha412HOChr03g0139191	0	West	-0.566681
Ha412HOChr03g0143141	0	West	1.48764
Ha412HOChr03g0143181	0	West	1.02613
Ha412HOChr03g0143601	0	West	0.48575
Ha412HOChr03g0143771	0	West	1.30253
Ha412HOChr04g0147921	0	West	3.71025
Ha412HOChr04g0147971	0	West	1.81137
Ha412HOChr04g0152891	0	West	-1.23775
Ha412HOChr04g0155231	0	West	0.842256
Ha412HOChr04g0158151	0	West	1.65838
Ha412HOChr04g0163571	0	West	1.0632
Ha412HOChr04g0163591	0	West	0.331378
Ha412HOChr04g0166461	0	West	1.77553
Ha412HOChr04g0172171	0	West	1.82747
Ha412HOChr04g0178731	0	West	1.3697
Ha412HOChr04g0179931	0	West	1.80393
Ha412HOChr04g0180291	0	West	-0.530607
Ha412HOChr04g0183571	0	West	2.19698
Ha412HOChr04g0184301	0	West	2.15574
Ha412HOChr04g0187011	0	West	1.93982
Ha412HOChr04g0189061	0	West	2.63993
Ha412HOChr04g0191501	0	West	1.5923
Ha412HOChr04g0195391	0	West	1.96827
Ha412HOChr04g0196001	0	West	1.65706
Ha412HOChr04g0199961	0	West	1.56688
Ha412HOChr05g0200981	0	West	-0.831286
Ha412HOChr05g0208001	0	West	2.32204
Ha412HOChr05g0209461	0	West	0.170935
Ha412HOChr05g0215071	0	West	2.44987
Ha412HOChr05g0217711	0	West	0.626915
Ha412HOChr05g0219341	0	West	-0.532619
Ha412HOChr05g0219701	0	West	-0.518901
Ha412HOChr05g0224331	0	West	-0.530435
Ha412HOChr05g0227231	0	West	1.66292
Ha412HOChr05g0229091	0	West	2.15259
Ha412HOChr05g0237991	0	West	1.48415
Ha412HOChr05g0243081	0	West	1.29856
Ha412HOChr06g0251361	0	West	0.791968
Ha412HOChr06g0251951	0	West	-1.71948
Ha412HOChr06g0253411	0	West	-0.540953
Ha412HOChr06g0254931	0	West	1.17499
Ha412HOChr06g0255341	0	West	1.87516
Ha412HOChr06g0255641	0	West	0.82305
Ha412HOChr06g0262011	0	West	-0.076864
Ha412HOChr06g0262661	0	West	1.18715
Ha412HOChr06g0263921	0	West	-1.4888
Ha412HOChr06g0263981	0	West	-1.05604
Ha412HOChr06g0267261	0	West	1.15662
Ha412HOChr06g0269741	0	West	-0.182363
Ha412HOChr06g0273261	0	West	0.0556782
Ha412HOChr06g0274961	0	West	-0.0248498
Ha412HOChr06g0275091	0	West	0.595812
Ha412HOChr06g0276871	0	West	0.694419
Ha412HOChr07g0288571	0	West	1.34812
Ha412HOChr07g0289431	0	West	0.540294
Ha412HOChr07g0291011	0	West	0.933234
Ha412HOChr07g0294971	0	West	2.62631
Ha412HOChr07g0302221	0	West	-0.518201
Ha412HOChr07g0307851	0	West	0.388795
Ha412HOChr07g0311331	0	West	2.08451
Ha412HOChr07g0313721	0	West	-0.711252
Ha412HOChr07g0326061	0	West	-0.0717398
Ha412HOChr07g0326381	0	West	1.0827
Ha412HOChr08g0327871	0	West	0.968124
Ha412HOChr08g0330551	0	West	0.0531386
Ha412HOChr08g0339291	0	West	1.78905
Ha412HOChr08g0339541	0	West	-0.344664
Ha412HOChr08g0345231	0	West	-0.0118615
Ha412HOChr08g0350051	0	West	-0.634164
Ha412HOChr08g0352261	0	West	-0.76005
Ha412HOChr08g0353721	0	West	1.8058
Ha412HOChr08g0357121	0	West	-1.55862
Ha412HOChr08g0359141	0	West	-0.560995
Ha412HOChr08g0359931	0	West	-0.940932
Ha412HOChr08g0361621	0	West	2.00133
Ha412HOChr08g0364421	0	West	2.27512
Ha412HOChr08g0367351	0	West	1.84831
Ha412HOChr08g0367801	0	West	0.819755
Ha412HOChr09g0374241	0	West	0.223157
Ha412HOChr09g0378861	0	West	-0.00520586
Ha412HOChr09g0379821	0	West	1.77374
Ha412HOChr09g0381301	0	West	0.8077
Ha412HOChr09g0384131	0	West	1.52168
Ha412HOChr09g0387941	0	West	-0.238107
Ha412HOChr09g0390511	0	West	0.818257
Ha412HOChr09g0392541	0	West	1.131
Ha412HOChr09g0405621	0	West	1.65502
Ha412HOChr09g0412521	0	West	0.13029
Ha412HOChr09g0422421	0	West	2.2137
Ha412HOChr09g0422601	0	West	2.16388
Ha412HOChr09g0426291	0	West	0.867384
Ha412HOChr09g0427051	0	West	2.50197
Ha412HOChr09g0429501	0	West	1.82804
Ha412HOChr10g0434541	0	West	0.759099
Ha412HOChr10g0435441	0	West	1.92198
Ha412HOChr10g0438591	0	West	-1.52645
Ha412HOChr10g0439071	0	West	-0.510377
Ha412HOChr10g0440551	0	West	-0.599724
Ha412HOChr10g0446051	0	West	0.644519
Ha412HOChr10g0452271	0	West	-0.425971
Ha412HOChr10g0462031	0	West	1.3221
Ha412HOChr10g0462151	0	West	1.63773
Ha412HOChr10g0464921	0	West	3.05269
Ha412HOChr10g0465071	0	West	-0.496483
Ha412HOChr10g0468051	0	West	1.377
Ha412HOChr10g0468381	0	West	0.727086
Ha412HOChr10g0468891	0	West	1.69874
Ha412HOChr10g0471831	0	West	-0.0408091
Ha412HOChr11g0478991	0	West	1.35488
Ha412HOChr11g0483371	0	West	0.121716
Ha412HOChr11g0486431	0	West	0.89906
Ha412HOChr11g0498121	0	West	0.401827
Ha412HOChr11g0498981	0	West	0.584542
Ha412HOChr11g0500861	0	West	0.00133243
Ha412HOChr11g0504011	0	West	0.938604
Ha412HOChr11g0505921	0	West	-0.80055
Ha412HOChr11g0526911	0	West	1.08423
Ha412HOChr11g0533201	0	West	0.911217
Ha412HOChr11g0533411	0	West	2.6165
Ha412HOChr12g0535051	0	West	2.21244
Ha412HOChr12g0535941	0	West	1.93755
Ha412HOChr12g0536841	0	West	1.60906
Ha412HOChr12g0542661	0	West	2.09946
Ha412HOChr12g0546481	0	West	0.0723211
Ha412HOChr12g0547061	0	West	0.519381
Ha412HOChr12g0551161	0	West	0.327608
Ha412HOChr12g0557771	0	West	0.664786
Ha412HOChr12g0558751	0	West	0.558587
Ha412HOChr12g0561061	0	West	2.37192
Ha412HOChr12g0564481	0	West	-0.604438
Ha412HOChr12g0569921	0	West	1.52785
Ha412HOChr12g0571401	0	West	2.13973
Ha412HOChr12g0572841	0	West	2.44643
[truncated: 4,265 more rows]

## Sheet: Fig3L
Ha412	ZT	side	zscore
Ha412HOChr01g0001251	3	Dark	0.063066
Ha412HOChr01g0003611	3	Dark	-0.826702
Ha412HOChr01g0017241	3	Dark	0.35309
Ha412HOChr01g0018241	3	Dark	-0.235924
Ha412HOChr01g0023881	3	Dark	1.31233
Ha412HOChr01g0024851	3	Dark	-0.497316
Ha412HOChr01g0025401	3	Dark	1.13365
Ha412HOChr01g0035481	3	Dark	-1.10561
Ha412HOChr01g0035721	3	Dark	1.27518
Ha412HOChr01g0036511	3	Dark	0.786887
Ha412HOChr01g0043171	3	Dark	2.04042
Ha412HOChr02g0049451	3	Dark	-0.604151
Ha412HOChr02g0050641	3	Dark	-0.735715
Ha412HOChr02g0057001	3	Dark	0.485388
Ha412HOChr02g0059051	3	Dark	0.399332
Ha412HOChr02g0061141	3	Dark	-0.463004
Ha412HOChr02g0066291	3	Dark	1.98626
Ha412HOChr02g0070621	3	Dark	-0.0606238
Ha412HOChr02g0081221	3	Dark	0.428427
Ha412HOChr02g0081741	3	Dark	-0.210438
Ha412HOChr02g0082371	3	Dark	-0.128799
Ha412HOChr02g0083771	3	Dark	-0.108664
Ha412HOChr02g0087221	3	Dark	0.41763
Ha412HOChr02g0088191	3	Dark	-0.823397
Ha412HOChr02g0090271	3	Dark	-0.480338
Ha412HOChr02g0091171	3	Dark	-1.39869
Ha412HOChr03g0092021	3	Dark	1.27319
Ha412HOChr03g0092481	3	Dark	-0.0962431
Ha412HOChr03g0099311	3	Dark	0.891179
Ha412HOChr03g0103791	3	Dark	0.484443
Ha412HOChr03g0111141	3	Dark	1.22109
Ha412HOChr03g0115261	3	Dark	-0.309795
Ha412HOChr03g0119661	3	Dark	0.200497
Ha412HOChr03g0122831	3	Dark	0.405113
Ha412HOChr03g0124191	3	Dark	0.0669645
Ha412HOChr03g0126801	3	Dark	0.568926
Ha412HOChr03g0129921	3	Dark	1.49685
Ha412HOChr03g0135951	3	Dark	1.27505
Ha412HOChr03g0138151	3	Dark	-0.195097
Ha412HOChr03g0138301	3	Dark	2.08774
Ha412HOChr03g0139191	3	Dark	-0.461097
Ha412HOChr03g0143141	3	Dark	-0.678517
Ha412HOChr03g0143181	3	Dark	-0.11046
Ha412HOChr03g0143601	3	Dark	-0.880795
Ha412HOChr03g0143771	3	Dark	0.460934
Ha412HOChr04g0147921	3	Dark	1.84272
Ha412HOChr04g0147971	3	Dark	-0.701124
Ha412HOChr04g0152891	3	Dark	0.333297
Ha412HOChr04g0155231	3	Dark	-0.557318
Ha412HOChr04g0158151	3	Dark	1.16339
Ha412HOChr04g0163571	3	Dark	-0.210403
Ha412HOChr04g0163591	3	Dark	-0.0846316
Ha412HOChr04g0166461	3	Dark	-0.730681
Ha412HOChr04g0172171	3	Dark	0.564637
Ha412HOChr04g0178731	3	Dark	-0.176117
Ha412HOChr04g0179931	3	Dark	-0.00537956
Ha412HOChr04g0180291	3	Dark	1.29908
Ha412HOChr04g0183571	3	Dark	0.415755
Ha412HOChr04g0184301	3	Dark	0.822339
Ha412HOChr04g0187011	3	Dark	-1.02945
Ha412HOChr04g0189061	3	Dark	1.44286
Ha412HOChr04g0191501	3	Dark	0.770368
Ha412HOChr04g0195391	3	Dark	0.809211
Ha412HOChr04g0196001	3	Dark	-0.0693083
Ha412HOChr04g0199961	3	Dark	0.750458
Ha412HOChr05g0200981	3	Dark	-0.43758
Ha412HOChr05g0208001	3	Dark	-0.658499
Ha412HOChr05g0209461	3	Dark	-0.921343
Ha412HOChr05g0215071	3	Dark	-0.240416
Ha412HOChr05g0217711	3	Dark	-0.210645
Ha412HOChr05g0219341	3	Dark	-0.20763
Ha412HOChr05g0219701	3	Dark	-1.24322
Ha412HOChr05g0224331	3	Dark	0.459951
Ha412HOChr05g0227231	3	Dark	0.827332
Ha412HOChr05g0229091	3	Dark	-0.19862
Ha412HOChr05g0237991	3	Dark	-0.523816
Ha412HOChr05g0243081	3	Dark	0.0788015
Ha412HOChr06g0251361	3	Dark	0.686327
Ha412HOChr06g0251951	3	Dark	-1.28811
Ha412HOChr06g0253411	3	Dark	-0.681409
Ha412HOChr06g0254931	3	Dark	-0.422313
Ha412HOChr06g0255341	3	Dark	0.633025
Ha412HOChr06g0255641	3	Dark	-0.452094
Ha412HOChr06g0262011	3	Dark	0.0524471
Ha412HOChr06g0262661	3	Dark	1.51507
Ha412HOChr06g0263921	3	Dark	-0.0110021
Ha412HOChr06g0263981	3	Dark	-0.297506
Ha412HOChr06g0267261	3	Dark	0.93126
Ha412HOChr06g0269741	3	Dark	-0.86779
Ha412HOChr06g0273261	3	Dark	-0.423867
Ha412HOChr06g0274961	3	Dark	-0.861494
Ha412HOChr06g0275091	3	Dark	-0.616929
Ha412HOChr06g0276871	3	Dark	-0.571353
Ha412HOChr07g0288571	3	Dark	-0.338852
Ha412HOChr07g0289431	3	Dark	-0.653941
Ha412HOChr07g0291011	3	Dark	-0.694031
Ha412HOChr07g0294971	3	Dark	0.181005
Ha412HOChr07g0302221	3	Dark	0.283498
Ha412HOChr07g0307851	3	Dark	-0.562472
Ha412HOChr07g0311331	3	Dark	-0.650325
Ha412HOChr07g0313721	3	Dark	0.203656
Ha412HOChr07g0326061	3	Dark	-0.254375
Ha412HOChr07g0326381	3	Dark	1.89573
Ha412HOChr08g0327871	3	Dark	1.67122
Ha412HOChr08g0330551	3	Dark	-0.292928
Ha412HOChr08g0339291	3	Dark	0.530811
Ha412HOChr08g0339541	3	Dark	-0.771787
Ha412HOChr08g0345231	3	Dark	1.58822
Ha412HOChr08g0350051	3	Dark	-0.473201
Ha412HOChr08g0352261	3	Dark	-0.240786
Ha412HOChr08g0353721	3	Dark	-0.651608
Ha412HOChr08g0357121	3	Dark	-0.24254
Ha412HOChr08g0359141	3	Dark	0.859033
Ha412HOChr08g0359931	3	Dark	-0.248893
Ha412HOChr08g0361621	3	Dark	-0.606589
Ha412HOChr08g0364421	3	Dark	1.41379
Ha412HOChr08g0367351	3	Dark	-0.761921
Ha412HOChr08g0367801	3	Dark	0.0800029
Ha412HOChr09g0374241	3	Dark	-0.398173
Ha412HOChr09g0378861	3	Dark	-0.212257
Ha412HOChr09g0379821	3	Dark	-0.268824
Ha412HOChr09g0381301	3	Dark	0.515783
Ha412HOChr09g0384131	3	Dark	0.892522
Ha412HOChr09g0387941	3	Dark	-0.812985
Ha412HOChr09g0390511	3	Dark	-0.51674
Ha412HOChr09g0392541	3	Dark	0.0884929
Ha412HOChr09g0405621	3	Dark	1.99192
Ha412HOChr09g0412521	3	Dark	-0.455573
Ha412HOChr09g0422421	3	Dark	1.02519
Ha412HOChr09g0422601	3	Dark	0.569452
Ha412HOChr09g0426291	3	Dark	0.600018
Ha412HOChr09g0427051	3	Dark	-0.00865915
Ha412HOChr09g0429501	3	Dark	1.21317
Ha412HOChr10g0434541	3	Dark	-1.28675
Ha412HOChr10g0435441	3	Dark	0.147803
Ha412HOChr10g0438591	3	Dark	0.803454
Ha412HOChr10g0439071	3	Dark	-0.735357
Ha412HOChr10g0440551	3	Dark	-0.910651
Ha412HOChr10g0446051	3	Dark	0.665236
Ha412HOChr10g0452271	3	Dark	-0.0748071
Ha412HOChr10g0462031	3	Dark	-0.556853
Ha412HOChr10g0462151	3	Dark	0.587991
Ha412HOChr10g0464921	3	Dark	-0.999916
Ha412HOChr10g0465071	3	Dark	-0.660338
Ha412HOChr10g0468051	3	Dark	-1.02532
Ha412HOChr10g0468381	3	Dark	-0.614135
Ha412HOChr10g0468891	3	Dark	-0.189653
Ha412HOChr10g0471831	3	Dark	-0.417538
Ha412HOChr11g0478991	3	Dark	1.26727
Ha412HOChr11g0483371	3	Dark	-0.463376
Ha412HOChr11g0486431	3	Dark	-0.487657
Ha412HOChr11g0498121	3	Dark	0.863937
Ha412HOChr11g0498981	3	Dark	-0.472515
Ha412HOChr11g0500861	3	Dark	-0.345545
Ha412HOChr11g0504011	3	Dark	0.921322
Ha412HOChr11g0505921	3	Dark	-0.60494
Ha412HOChr11g0526911	3	Dark	-0.103344
Ha412HOChr11g0533201	3	Dark	-0.600762
Ha412HOChr11g0533411	3	Dark	1.75036
Ha412HOChr12g0535051	3	Dark	1.26706
Ha412HOChr12g0535941	3	Dark	-0.783282
Ha412HOChr12g0536841	3	Dark	0.426542
Ha412HOChr12g0542661	3	Dark	-0.319311
Ha412HOChr12g0546481	3	Dark	-0.573796
Ha412HOChr12g0547061	3	Dark	0.218251
Ha412HOChr12g0551161	3	Dark	0.336513
Ha412HOChr12g0557771	3	Dark	-0.0901662
Ha412HOChr12g0558751	3	Dark	0.892574
Ha412HOChr12g0561061	3	Dark	0.0999188
Ha412HOChr12g0564481	3	Dark	0.0292631
Ha412HOChr12g0569921	3	Dark	-1.17864
Ha412HOChr12g0571401	3	Dark	0.648309
Ha412HOChr12g0572841	3	Dark	-0.664311
Ha412HOChr12g0572971	3	Dark	2.46579
Ha412HOChr12g0575581	3	Dark	-0.793433
Ha412HOChr12g0577131	3	Dark	-0.998009
Ha412HOChr13g0582141	3	Dark	0.501518
Ha412HOChr13g0583431	3	Dark	-0.340419
Ha412HOChr13g0586971	3	Dark	-0.37854
Ha412HOChr13g0591051	3	Dark	-0.0876598
Ha412HOChr13g0591881	3	Dark	0.286383
Ha412HOChr13g0597781	3	Dark	0.638555
Ha412HOChr13g0599611	3	Dark	-0.300202
Ha412HOChr13g0602191	3	Dark	-0.0231449
Ha412HOChr13g0604041	3	Dark	-0.856769
Ha412HOChr13g0607751	3	Dark	0.00314109
Ha412HOChr13g0608081	3	Dark	-0.43856
Ha412HOChr13g0608871	3	Dark	-0.316987
Ha412HOChr13g0614611	3	Dark	-0.598995
Ha412HOChr13g0616131	3	Dark	-0.466376
Ha412HOChr13g0622631	3	Dark	1.89873
Ha412HOChr13g0624551	3	Dark	0.351231
Ha412HOChr13g0630581	3	Dark	-0.538969
Ha412HOChr14g0638041	3	Dark	0.0381726
Ha412HOChr14g0640901	3	Dark	-0.824599
Ha412HOChr14g0649151	3	Dark	-0.0928496
Ha412HOChr14g0654841	3	Dark	-0.0433835
Ha412HOChr14g0658941	3	Dark	-0.256068
Ha412HOChr14g0659241	3	Dark	-0.0303374
Ha412HOChr14g0659371	3	Dark	0.632555
Ha412HOChr14g0660571	3	Dark	-0.102085
Ha412HOChr14g0664021	3	Dark	-0.660641
Ha412HOChr14g0664311	3	Dark	-0.550962
Ha412HOChr14g0668171	3	Dark	0.354448
Ha412HOChr14g0672211	3	Dark	1.28277
Ha412HOChr14g0676271	3	Dark	-0.488467
Ha412HOChr14g0678201	3	Dark	-0.371752
Ha412HOChr14g0682521	3	Dark	-0.901743
Ha412HOChr14g0682741	3	Dark	0.0709021
Ha412HOChr14g0686391	3	Dark	-0.318542
Ha412HOChr14g0689301	3	Dark	-0.752803
Ha412HOChr14g0690651	3	Dark	0.0504127
Ha412HOChr15g0697381	3	Dark	0.623114
Ha412HOChr15g0699361	3	Dark	-0.850199
Ha412HOChr15g0703961	3	Dark	0.0806157
Ha412HOChr15g0704671	3	Dark	-0.0188918
Ha412HOChr15g0704731	3	Dark	-0.697694
Ha412HOChr15g0705621	3	Dark	0.774682
Ha412HOChr15g0708061	3	Dark	-0.56495
Ha412HOChr15g0708191	3	Dark	-0.230596
Ha412HOChr15g0710971	3	Dark	0.0991766
Ha412HOChr15g0722901	3	Dark	-0.735034
Ha412HOChr15g0723971	3	Dark	-0.834616
Ha412HOChr15g0724321	3	Dark	0.0534357
Ha412HOChr15g0724711	3	Dark	-0.631422
Ha412HOChr15g0729921	3	Dark	-0.521734
Ha412HOChr15g0732151	3	Dark	-0.31859
Ha412HOChr15g0734811	3	Dark	-0.863725
Ha412HOChr15g0739331	3	Dark	1.61547
Ha412HOChr15g0740061	3	Dark	-0.670257
Ha412HOChr15g0740291	3	Dark	-0.0776458
Ha412HOChr15g0740391	3	Dark	-0.157863
Ha412HOChr15g0742951	3	Dark	-0.778835
Ha412HOChr16g0749541	3	Dark	0.487476
Ha412HOChr16g0754671	3	Dark	0.215925
Ha412HOChr16g0756631	3	Dark	0.343122
Ha412HOChr16g0760541	3	Dark	0.558746
Ha412HOChr16g0766101	3	Dark	-0.982541
Ha412HOChr16g0771471	3	Dark	0.44655
Ha412HOChr16g0776391	3	Dark	-0.574626
Ha412HOChr16g0776561	3	Dark	-0.316963
Ha412HOChr16g0781861	3	Dark	-0.379471
Ha412HOChr16g0782441	3	Dark	0.943929
Ha412HOChr16g0793491	3	Dark	0.214895
Ha412HOChr16g0793521	3	Dark	0.57028
Ha412HOChr16g0795291	3	Dark	0.419342
Ha412HOChr16g0803601	3	Dark	1.09437
Ha412HOChr16g0803821	3	Dark	0.532417
Ha412HOChr17g0805061	3	Dark	-1.48124
Ha412HOChr17g0805561	3	Dark	1.86026
Ha412HOChr17g0816271	3	Dark	-0.12314
Ha412HOChr17g0819881	3	Dark	-0.607167
Ha412HOChr17g0825081	3	Dark	1.64485
Ha412HOChr17g0825581	3	Dark	-1.00011
Ha412HOChr17g0827741	3	Dark	-0.609903
Ha412HOChr17g0828491	3	Dark	-0.586513
Ha412HOChr17g0832271	3	Dark	-0.396317
Ha412HOChr17g0834081	3	Dark	0.999576
Ha412HOChr17g0837821	3	Dark	-0.67567
Ha412HOChr17g0838211	3	Dark	0.243689
Ha412HOChr17g0846431	3	Dark	0.255172
Ha412HOChr17g0857181	3	Dark	-0.470902
Ha412HOChr17g0857501	3	Dark	0.029057
Ha412HOChr01g0001251	3	Light	0.498962
Ha412HOChr01g0003611	3	Light	-0.886783
Ha412HOChr01g0017241	3	Light	0.43398
Ha412HOChr01g0018241	3	Light	0.0839435
Ha412HOChr01g0023881	3	Light	1.01401
Ha412HOChr01g0024851	3	Light	-0.751493
Ha412HOChr01g0025401	3	Light	1.05856
Ha412HOChr01g0035481	3	Light	-0.89698
Ha412HOChr01g0035721	3	Light	1.03287
Ha412HOChr01g0036511	3	Light	0.648729
Ha412HOChr01g0043171	3	Light	1.40882
Ha412HOChr02g0049451	3	Light	-0.563785
Ha412HOChr02g0050641	3	Light	-0.338738
Ha412HOChr02g0057001	3	Light	1.59578
Ha412HOChr02g0059051	3	Light	0.387883
Ha412HOChr02g0061141	3	Light	-0.342045
Ha412HOChr02g0066291	3	Light	1.79314
Ha412HOChr02g0070621	3	Light	0.383501
Ha412HOChr02g0081221	3	Light	0.1223
Ha412HOChr02g0081741	3	Light	-0.00127338
Ha412HOChr02g0082371	3	Light	-0.155865
Ha412HOChr02g0083771	3	Light	-0.0470879
Ha412HOChr02g0087221	3	Light	0.225107
Ha412HOChr02g0088191	3	Light	-0.959508
Ha412HOChr02g0090271	3	Light	-0.51138
Ha412HOChr02g0091171	3	Light	-1.1254
Ha412HOChr03g0092021	3	Light	1.4307
Ha412HOChr03g0092481	3	Light	0.20685
Ha412HOChr03g0099311	3	Light	0.97389
Ha412HOChr03g0103791	3	Light	0.400568
Ha412HOChr03g0111141	3	Light	0.948923
Ha412HOChr03g0115261	3	Light	-0.287852
Ha412HOChr03g0119661	3	Light	-0.406082
Ha412HOChr03g0122831	3	Light	0.431116
Ha412HOChr03g0124191	3	Light	0.186982
Ha412HOChr03g0126801	3	Light	1.07903
Ha412HOChr03g0129921	3	Light	2.23769
Ha412HOChr03g0135951	3	Light	1.40124
Ha412HOChr03g0138151	3	Light	0.397685
Ha412HOChr03g0138301	3	Light	1.82628
Ha412HOChr03g0139191	3	Light	-0.345083
Ha412HOChr03g0143141	3	Light	-0.218101
Ha412HOChr03g0143181	3	Light	0.0899072
Ha412HOChr03g0143601	3	Light	-0.311308
Ha412HOChr03g0143771	3	Light	0.912793
Ha412HOChr04g0147921	3	Light	2.02508
Ha412HOChr04g0147971	3	Light	-0.905141
Ha412HOChr04g0152891	3	Light	0.000288162
Ha412HOChr04g0155231	3	Light	-0.288801
Ha412HOChr04g0158151	3	Light	0.715811
Ha412HOChr04g0163571	3	Light	-0.118076
Ha412HOChr04g0163591	3	Light	-0.0481294
Ha412HOChr04g0166461	3	Light	-0.682084
Ha412HOChr04g0172171	3	Light	0.62316
Ha412HOChr04g0178731	3	Light	-0.164394
Ha412HOChr04g0179931	3	Light	-0.0569892
Ha412HOChr04g0180291	3	Light	1.84397
Ha412HOChr04g0183571	3	Light	0.321446
Ha412HOChr04g0184301	3	Light	0.722103
Ha412HOChr04g0187011	3	Light	-0.855323
Ha412HOChr04g0189061	3	Light	1.38633
Ha412HOChr04g0191501	3	Light	1.52754
Ha412HOChr04g0195391	3	Light	1.05755
Ha412HOChr04g0196001	3	Light	-0.0835095
Ha412HOChr04g0199961	3	Light	0.883051
Ha412HOChr05g0200981	3	Light	-0.408919
Ha412HOChr05g0208001	3	Light	-0.582257
Ha412HOChr05g0209461	3	Light	-0.935984
Ha412HOChr05g0215071	3	Light	-0.0866073
Ha412HOChr05g0217711	3	Light	0.0338365
Ha412HOChr05g0219341	3	Light	-0.258732
Ha412HOChr05g0219701	3	Light	-1.266
Ha412HOChr05g0224331	3	Light	-0.0816503
Ha412HOChr05g0227231	3	Light	0.749369
Ha412HOChr05g0229091	3	Light	-0.082349
Ha412HOChr05g0237991	3	Light	-0.626018
Ha412HOChr05g0243081	3	Light	0.123591
Ha412HOChr06g0251361	3	Light	0.89368
Ha412HOChr06g0251951	3	Light	-1.2817
Ha412HOChr06g0253411	3	Light	-0.411277
Ha412HOChr06g0254931	3	Light	-0.538792
Ha412HOChr06g0255341	3	Light	1.27747
Ha412HOChr06g0255641	3	Light	0.0806232
Ha412HOChr06g0262011	3	Light	-0.939841
Ha412HOChr06g0262661	3	Light	1.41317
Ha412HOChr06g0263921	3	Light	-0.30399
Ha412HOChr06g0263981	3	Light	-0.123788
Ha412HOChr06g0267261	3	Light	1.17122
Ha412HOChr06g0269741	3	Light	-0.811989
Ha412HOChr06g0273261	3	Light	-0.227917
Ha412HOChr06g0274961	3	Light	-0.40933
Ha412HOChr06g0275091	3	Light	-0.603625
Ha412HOChr06g0276871	3	Light	-0.664519
Ha412HOChr07g0288571	3	Light	-0.271408
Ha412HOChr07g0289431	3	Light	-0.253745
Ha412HOChr07g0291011	3	Light	-0.622484
Ha412HOChr07g0294971	3	Light	-0.0211141
Ha412HOChr07g0302221	3	Light	0.216002
Ha412HOChr07g0307851	3	Light	-0.555932
Ha412HOChr07g0311331	3	Light	-0.20557
Ha412HOChr07g0313721	3	Light	-1.4858
Ha412HOChr07g0326061	3	Light	-0.423295
Ha412HOChr07g0326381	3	Light	1.85815
Ha412HOChr08g0327871	3	Light	1.54108
Ha412HOChr08g0330551	3	Light	0.0403291
Ha412HOChr08g0339291	3	Light	1.29171
Ha412HOChr08g0339541	3	Light	-0.761843
Ha412HOChr08g0345231	3	Light	1.38193
Ha412HOChr08g0350051	3	Light	-0.35501
Ha412HOChr08g0352261	3	Light	-0.18887
Ha412HOChr08g0353721	3	Light	-0.91763
Ha412HOChr08g0357121	3	Light	-0.393471
Ha412HOChr08g0359141	3	Light	0.865354
Ha412HOChr08g0359931	3	Light	0.240696
Ha412HOChr08g0361621	3	Light	-0.765624
Ha412HOChr08g0364421	3	Light	0.6697
Ha412HOChr08g0367351	3	Light	-0.759965
Ha412HOChr08g0367801	3	Light	-0.0609347
Ha412HOChr09g0374241	3	Light	0.216619
Ha412HOChr09g0378861	3	Light	-0.211564
Ha412HOChr09g0379821	3	Light	0.131315
Ha412HOChr09g0381301	3	Light	0.233101
Ha412HOChr09g0384131	3	Light	1.61797
Ha412HOChr09g0387941	3	Light	-0.381752
Ha412HOChr09g0390511	3	Light	-0.221175
Ha412HOChr09g0392541	3	Light	0.452777
Ha412HOChr09g0405621	3	Light	1.49382
Ha412HOChr09g0412521	3	Light	-0.526427
Ha412HOChr09g0422421	3	Light	1.31613
Ha412HOChr09g0422601	3	Light	0.445193
Ha412HOChr09g0426291	3	Light	0.866095
Ha412HOChr09g0427051	3	Light	-0.254185
Ha412HOChr09g0429501	3	Light	1.66643
Ha412HOChr10g0434541	3	Light	-1.1739
Ha412HOChr10g0435441	3	Light	0.0168175
Ha412HOChr10g0438591	3	Light	0.48534
Ha412HOChr10g0439071	3	Light	-0.740038
Ha412HOChr10g0440551	3	Light	-1.23827
Ha412HOChr10g0446051	3	Light	1.05614
Ha412HOChr10g0452271	3	Light	0.021612
Ha412HOChr10g0462031	3	Light	-0.826586
Ha412HOChr10g0462151	3	Light	0.51684
Ha412HOChr10g0464921	3	Light	-1.08482
Ha412HOChr10g0465071	3	Light	0.377416
Ha412HOChr10g0468051	3	Light	-1.02877
Ha412HOChr10g0468381	3	Light	-0.677045
Ha412HOChr10g0468891	3	Light	-0.517148
Ha412HOChr10g0471831	3	Light	-0.255533
Ha412HOChr11g0478991	3	Light	1.78949
Ha412HOChr11g0483371	3	Light	-0.468356
Ha412HOChr11g0486431	3	Light	-0.588266
Ha412HOChr11g0498121	3	Light	0.627438
Ha412HOChr11g0498981	3	Light	-0.176851
Ha412HOChr11g0500861	3	Light	-0.473334
Ha412HOChr11g0504011	3	Light	1.31833
Ha412HOChr11g0505921	3	Light	-0.344368
Ha412HOChr11g0526911	3	Light	0.0443892
Ha412HOChr11g0533201	3	Light	-0.357694
Ha412HOChr11g0533411	3	Light	1.9055
Ha412HOChr12g0535051	3	Light	1.14407
Ha412HOChr12g0535941	3	Light	-0.724518
Ha412HOChr12g0536841	3	Light	0.312961
Ha412HOChr12g0542661	3	Light	1.31037
Ha412HOChr12g0546481	3	Light	-0.700326
Ha412HOChr12g0547061	3	Light	-0.0404008
Ha412HOChr12g0551161	3	Light	0.59081
Ha412HOChr12g0557771	3	Light	0.0321242
Ha412HOChr12g0558751	3	Light	1.6389
Ha412HOChr12g0561061	3	Light	0.21885
Ha412HOChr12g0564481	3	Light	-0.316484
Ha412HOChr12g0569921	3	Light	-1.23812
Ha412HOChr12g0571401	3	Light	0.477206
Ha412HOChr12g0572841	3	Light	-0.444704
Ha412HOChr12g0572971	3	Light	1.72241
Ha412HOChr12g0575581	3	Light	-0.752794
Ha412HOChr12g0577131	3	Light	-1.24723
Ha412HOChr13g0582141	3	Light	0.733722
Ha412HOChr13g0583431	3	Light	-0.149554
Ha412HOChr13g0586971	3	Light	-0.461297
Ha412HOChr13g0591051	3	Light	0.260414
Ha412HOChr13g0591881	3	Light	0.567381
Ha412HOChr13g0597781	3	Light	0.765604
Ha412HOChr13g0599611	3	Light	-0.257557
Ha412HOChr13g0602191	3	Light	0.125945
Ha412HOChr13g0604041	3	Light	-0.79776
Ha412HOChr13g0607751	3	Light	0.426616
Ha412HOChr13g0608081	3	Light	-0.104071
Ha412HOChr13g0608871	3	Light	-0.288088
Ha412HOChr13g0614611	3	Light	-0.432285
Ha412HOChr13g0616131	3	Light	-0.253352
Ha412HOChr13g0622631	3	Light	0.592393
Ha412HOChr13g0624551	3	Light	1.0837
Ha412HOChr13g0630581	3	Light	-0.343632
Ha412HOChr14g0638041	3	Light	0.138471
Ha412HOChr14g0640901	3	Light	-0.636215
Ha412HOChr14g0649151	3	Light	-0.497656
Ha412HOChr14g0654841	3	Light	-0.149864
Ha412HOChr14g0658941	3	Light	-0.02983
Ha412HOChr14g0659241	3	Light	0.00873668
Ha412HOChr14g0659371	3	Light	0.986794
Ha412HOChr14g0660571	3	Light	-0.442911
Ha412HOChr14g0664021	3	Light	-0.333126
Ha412HOChr14g0664311	3	Light	-0.578703
Ha412HOChr14g0668171	3	Light	0.76241
Ha412HOChr14g0672211	3	Light	1.56586
Ha412HOChr14g0676271	3	Light	-0.528239
Ha412HOChr14g0678201	3	Light	-0.133817
Ha412HOChr14g0682521	3	Light	-0.57206
Ha412HOChr14g0682741	3	Light	0.33566
Ha412HOChr14g0686391	3	Light	-0.270279
Ha412HOChr14g0689301	3	Light	-0.691144
Ha412HOChr14g0690651	3	Light	-0.220807
Ha412HOChr15g0697381	3	Light	0.408096
Ha412HOChr15g0699361	3	Light	-1.14957
Ha412HOChr15g0703961	3	Light	-0.2648
Ha412HOChr15g0704671	3	Light	1.03714
Ha412HOChr15g0704731	3	Light	-0.572178
Ha412HOChr15g0705621	3	Light	1.09962
Ha412HOChr15g0708061	3	Light	-0.566222
Ha412HOChr15g0708191	3	Light	-0.331721
Ha412HOChr15g0710971	3	Light	-0.156472
Ha412HOChr15g0722901	3	Light	-0.499913
Ha412HOChr15g0723971	3	Light	-0.935797
Ha412HOChr15g0724321	3	Light	0.0492509
Ha412HOChr15g0724711	3	Light	-0.634375
Ha412HOChr15g0729921	3	Light	-0.333811
Ha412HOChr15g0732151	3	Light	-0.1009
Ha412HOChr15g0734811	3	Light	-0.938484
Ha412HOChr15g0739331	3	Light	1.8351
Ha412HOChr15g0740061	3	Light	-0.657986
Ha412HOChr15g0740291	3	Light	-0.38026
Ha412HOChr15g0740391	3	Light	0.353778
Ha412HOChr15g0742951	3	Light	-0.772923
Ha412HOChr16g0749541	3	Light	0.182645
Ha412HOChr16g0754671	3	Light	-0.0152863
Ha412HOChr16g0756631	3	Light	0.904053
Ha412HOChr16g0760541	3	Light	0.460385
Ha412HOChr16g0766101	3	Light	-0.951015
Ha412HOChr16g0771471	3	Light	0.517995
Ha412HOChr16g0776391	3	Light	-0.834995
Ha412HOChr16g0776561	3	Light	-0.362742
Ha412HOChr16g0781861	3	Light	-0.731865
Ha412HOChr16g0782441	3	Light	1.22483
Ha412HOChr16g0793491	3	Light	0.145584
Ha412HOChr16g0793521	3	Light	0.892432
Ha412HOChr16g0795291	3	Light	0.683839
Ha412HOChr16g0803601	3	Light	2.11678
Ha412HOChr16g0803821	3	Light	1.13808
Ha412HOChr17g0805061	3	Light	-1.52614
Ha412HOChr17g0805561	3	Light	2.08607
Ha412HOChr17g0816271	3	Light	-0.0866277
Ha412HOChr17g0819881	3	Light	-0.456431
Ha412HOChr17g0825081	3	Light	0.2551
Ha412HOChr17g0825581	3	Light	-0.866846
Ha412HOChr17g0827741	3	Light	-0.619144
Ha412HOChr17g0828491	3	Light	-0.59049
Ha412HOChr17g0832271	3	Light	-0.0159528
Ha412HOChr17g0834081	3	Light	1.09537
Ha412HOChr17g0837821	3	Light	-0.524045
Ha412HOChr17g0838211	3	Light	0.312298
Ha412HOChr17g0846431	3	Light	-0.111312
Ha412HOChr17g0857181	3	Light	-0.470445
Ha412HOChr17g0857501	3	Light	0.286902
Ha412HOChr01g0001251	4	Dark	0.0363034
Ha412HOChr01g0003611	4	Dark	-0.424106
Ha412HOChr01g0017241	4	Dark	-1.28883
Ha412HOChr01g0018241	4	Dark	-0.833353
Ha412HOChr01g0023881	4	Dark	-0.653902
Ha412HOChr01g0024851	4	Dark	-0.602635
Ha412HOChr01g0025401	4	Dark	-0.0961517
Ha412HOChr01g0035481	4	Dark	0.802709
Ha412HOChr01g0035721	4	Dark	0.378859
Ha412HOChr01g0036511	4	Dark	-0.0867018
Ha412HOChr01g0043171	4	Dark	-0.168103
Ha412HOChr02g0049451	4	Dark	-0.145524
Ha412HOChr02g0050641	4	Dark	-1.07915
Ha412HOChr02g0057001	4	Dark	0.0763153
Ha412HOChr02g0059051	4	Dark	-0.633999
Ha412HOChr02g0061141	4	Dark	-0.241651
Ha412HOChr02g0066291	4	Dark	0.26136
Ha412HOChr02g0070621	4	Dark	-0.10822
Ha412HOChr02g0081221	4	Dark	-0.322773
Ha412HOChr02g0081741	4	Dark	-0.951694
Ha412HOChr02g0082371	4	Dark	0.508712
Ha412HOChr02g0083771	4	Dark	-0.461308
Ha412HOChr02g0087221	4	Dark	1.19184
Ha412HOChr02g0088191	4	Dark	-1.05812
Ha412HOChr02g0090271	4	Dark	-0.453955
Ha412HOChr02g0091171	4	Dark	-0.835159
Ha412HOChr03g0092021	4	Dark	0.326956
Ha412HOChr03g0092481	4	Dark	-0.485389
Ha412HOChr03g0099311	4	Dark	-0.408826
Ha412HOChr03g0103791	4	Dark	-0.240212
Ha412HOChr03g0111141	4	Dark	-1.17178
Ha412HOChr03g0115261	4	Dark	-0.510962
Ha412HOChr03g0119661	4	Dark	-1.21204
Ha412HOChr03g0122831	4	Dark	-0.306584
Ha412HOChr03g0124191	4	Dark	1.75239
Ha412HOChr03g0126801	4	Dark	-0.816249
Ha412HOChr03g0129921	4	Dark	0.822557
Ha412HOChr03g0135951	4	Dark	-0.0279591
Ha412HOChr03g0138151	4	Dark	0.370701
Ha412HOChr03g0138301	4	Dark	0.179755
Ha412HOChr03g0139191	4	Dark	-0.790386
Ha412HOChr03g0143141	4	Dark	0.273774
Ha412HOChr03g0143181	4	Dark	-0.838946
Ha412HOChr03g0143601	4	Dark	-0.572553
Ha412HOChr03g0143771	4	Dark	-0.0185894
Ha412HOChr04g0147921	4	Dark	1.26002
Ha412HOChr04g0147971	4	Dark	-0.746766
Ha412HOChr04g0152891	4	Dark	-0.616306
Ha412HOChr04g0155231	4	Dark	-0.633464
Ha412HOChr04g0158151	4	Dark	1.72332
Ha412HOChr04g0163571	4	Dark	-0.650572
Ha412HOChr04g0163591	4	Dark	-0.388181
Ha412HOChr04g0166461	4	Dark	-1.14453
Ha412HOChr04g0172171	4	Dark	0.515053
Ha412HOChr04g0178731	4	Dark	-0.717562
Ha412HOChr04g0179931	4	Dark	1.99454
Ha412HOChr04g0180291	4	Dark	-0.0385091
Ha412HOChr04g0183571	4	Dark	2.52495
Ha412HOChr04g0184301	4	Dark	0.703526
Ha412HOChr04g0187011	4	Dark	-0.794692
Ha412HOChr04g0189061	4	Dark	0.139112
Ha412HOChr04g0191501	4	Dark	0.383029
Ha412HOChr04g0195391	4	Dark	-0.0775069
Ha412HOChr04g0196001	4	Dark	-0.911124
Ha412HOChr04g0199961	4	Dark	0.0534086
Ha412HOChr05g0200981	4	Dark	-0.42808
Ha412HOChr05g0208001	4	Dark	-0.337445
Ha412HOChr05g0209461	4	Dark	-0.825772
Ha412HOChr05g0215071	4	Dark	2.40133
Ha412HOChr05g0217711	4	Dark	1.659
Ha412HOChr05g0219341	4	Dark	0.104597
Ha412HOChr05g0219701	4	Dark	-1.18384
Ha412HOChr05g0224331	4	Dark	-0.258687
Ha412HOChr05g0227231	4	Dark	0.820281
Ha412HOChr05g0229091	4	Dark	-0.267241
Ha412HOChr05g0237991	4	Dark	-0.179096
Ha412HOChr05g0243081	4	Dark	-0.315535
Ha412HOChr06g0251361	4	Dark	-0.142664
Ha412HOChr06g0251951	4	Dark	-1.34012
Ha412HOChr06g0253411	4	Dark	-0.0687148
Ha412HOChr06g0254931	4	Dark	-0.192188
Ha412HOChr06g0255341	4	Dark	0.20694
Ha412HOChr06g0255641	4	Dark	-0.208381
Ha412HOChr06g0262011	4	Dark	-0.970408
Ha412HOChr06g0262661	4	Dark	0.71803
Ha412HOChr06g0263921	4	Dark	-0.0136946
Ha412HOChr06g0263981	4	Dark	-0.546309
Ha412HOChr06g0267261	4	Dark	0.460508
Ha412HOChr06g0269741	4	Dark	-0.991033
Ha412HOChr06g0273261	4	Dark	-1.36241
Ha412HOChr06g0274961	4	Dark	-1.03143
Ha412HOChr06g0275091	4	Dark	-0.712561
Ha412HOChr06g0276871	4	Dark	-0.646205
Ha412HOChr07g0288571	4	Dark	0.277233
Ha412HOChr07g0289431	4	Dark	1.21382
Ha412HOChr07g0291011	4	Dark	-0.349163
Ha412HOChr07g0294971	4	Dark	0.948082
Ha412HOChr07g0302221	4	Dark	-0.663493
Ha412HOChr07g0307851	4	Dark	-0.553523
Ha412HOChr07g0311331	4	Dark	0.145078
Ha412HOChr07g0313721	4	Dark	-1.01125
Ha412HOChr07g0326061	4	Dark	0.61925
Ha412HOChr07g0326381	4	Dark	0.95086
Ha412HOChr08g0327871	4	Dark	1.00357
Ha412HOChr08g0330551	4	Dark	0.33799
Ha412HOChr08g0339291	4	Dark	-0.356374
Ha412HOChr08g0339541	4	Dark	0.621976
Ha412HOChr08g0345231	4	Dark	0.710526
Ha412HOChr08g0350051	4	Dark	-0.359228
Ha412HOChr08g0352261	4	Dark	-0.688171
Ha412HOChr08g0353721	4	Dark	-1.06537
Ha412HOChr08g0357121	4	Dark	-0.761802
Ha412HOChr08g0359141	4	Dark	0.964709
Ha412HOChr08g0359931	4	Dark	-1.11117
Ha412HOChr08g0361621	4	Dark	-0.810563
Ha412HOChr08g0364421	4	Dark	-0.684753
Ha412HOChr08g0367351	4	Dark	-0.407421
Ha412HOChr08g0367801	4	Dark	-0.520079
Ha412HOChr09g0374241	4	Dark	-0.206966
Ha412HOChr09g0378861	4	Dark	-0.330106
Ha412HOChr09g0379821	4	Dark	0.946616
Ha412HOChr09g0381301	4	Dark	0.290594
Ha412HOChr09g0384131	4	Dark	0.634946
Ha412HOChr09g0387941	4	Dark	-0.988781
Ha412HOChr09g0390511	4	Dark	0.223926
Ha412HOChr09g0392541	4	Dark	-0.294044
Ha412HOChr09g0405621	4	Dark	0.191811
Ha412HOChr09g0412521	4	Dark	2.03298
Ha412HOChr09g0422421	4	Dark	0.753986
Ha412HOChr09g0422601	4	Dark	-0.0875116
Ha412HOChr09g0426291	4	Dark	-1.127
Ha412HOChr09g0427051	4	Dark	-0.874677
Ha412HOChr09g0429501	4	Dark	0.200652
Ha412HOChr10g0434541	4	Dark	0.581941
Ha412HOChr10g0435441	4	Dark	1.93688
Ha412HOChr10g0438591	4	Dark	0.492618
Ha412HOChr10g0439071	4	Dark	-0.614637
Ha412HOChr10g0440551	4	Dark	-0.815986
Ha412HOChr10g0446051	4	Dark	0.0975566
Ha412HOChr10g0452271	4	Dark	-0.989951
Ha412HOChr10g0462031	4	Dark	0.399076
Ha412HOChr10g0462151	4	Dark	1.48601
Ha412HOChr10g0464921	4	Dark	-0.954174
Ha412HOChr10g0465071	4	Dark	-0.0993207
Ha412HOChr10g0468051	4	Dark	-0.267751
Ha412HOChr10g0468381	4	Dark	-1.15567
Ha412HOChr10g0468891	4	Dark	-0.68424
Ha412HOChr10g0471831	4	Dark	-1.00523
Ha412HOChr11g0478991	4	Dark	-0.305015
Ha412HOChr11g0483371	4	Dark	-1.03746
Ha412HOChr11g0486431	4	Dark	-0.819497
Ha412HOChr11g0498121	4	Dark	0.664639
Ha412HOChr11g0498981	4	Dark	0.214902
Ha412HOChr11g0500861	4	Dark	-0.451995
Ha412HOChr11g0504011	4	Dark	0.3295
Ha412HOChr11g0505921	4	Dark	-0.7701
Ha412HOChr11g0526911	4	Dark	0.487773
Ha412HOChr11g0533201	4	Dark	-0.456714
Ha412HOChr11g0533411	4	Dark	1.51778
Ha412HOChr12g0535051	4	Dark	0.321783
Ha412HOChr12g0535941	4	Dark	0.181144
Ha412HOChr12g0536841	4	Dark	0.674719
Ha412HOChr12g0542661	4	Dark	0.0138462
Ha412HOChr12g0546481	4	Dark	0.450926
Ha412HOChr12g0547061	4	Dark	0.1287
Ha412HOChr12g0551161	4	Dark	-0.734444
Ha412HOChr12g0557771	4	Dark	-0.871843
Ha412HOChr12g0558751	4	Dark	0.579528
Ha412HOChr12g0561061	4	Dark	-0.577089
Ha412HOChr12g0564481	4	Dark	0.343361
Ha412HOChr12g0569921	4	Dark	0.707871
Ha412HOChr12g0571401	4	Dark	0.588397
Ha412HOChr12g0572841	4	Dark	-0.865465
Ha412HOChr12g0572971	4	Dark	0.123908
Ha412HOChr12g0575581	4	Dark	-0.852504
Ha412HOChr12g0577131	4	Dark	-0.761281
Ha412HOChr13g0582141	4	Dark	3.0317
Ha412HOChr13g0583431	4	Dark	0.701434
Ha412HOChr13g0586971	4	Dark	0.311109
Ha412HOChr13g0591051	4	Dark	0.15168
Ha412HOChr13g0591881	4	Dark	0.259655
Ha412HOChr13g0597781	4	Dark	-0.24575
Ha412HOChr13g0599611	4	Dark	-0.69856
Ha412HOChr13g0602191	4	Dark	-0.799035
Ha412HOChr13g0604041	4	Dark	-0.769526
Ha412HOChr13g0607751	4	Dark	-0.27402
Ha412HOChr13g0608081	4	Dark	-0.991436
Ha412HOChr13g0608871	4	Dark	-0.0157307
Ha412HOChr13g0614611	4	Dark	-0.608943
Ha412HOChr13g0616131	4	Dark	-1.00061
Ha412HOChr13g0622631	4	Dark	-0.213914
Ha412HOChr13g0624551	4	Dark	0.390899
Ha412HOChr13g0630581	4	Dark	-0.942865
Ha412HOChr14g0638041	4	Dark	-0.91655
Ha412HOChr14g0640901	4	Dark	-0.905331
Ha412HOChr14g0649151	4	Dark	0.810269
Ha412HOChr14g0654841	4	Dark	-0.540881
Ha412HOChr14g0658941	4	Dark	0.611123
Ha412HOChr14g0659241	4	Dark	0.642173
Ha412HOChr14g0659371	4	Dark	-0.60424
Ha412HOChr14g0660571	4	Dark	-0.558353
Ha412HOChr14g0664021	4	Dark	2.18349
Ha412HOChr14g0664311	4	Dark	-1.06124
Ha412HOChr14g0668171	4	Dark	0.0270502
Ha412HOChr14g0672211	4	Dark	0.294751
Ha412HOChr14g0676271	4	Dark	-0.467846
Ha412HOChr14g0678201	4	Dark	-0.630845
Ha412HOChr14g0682521	4	Dark	0.416674
Ha412HOChr14g0682741	4	Dark	-0.0473434
Ha412HOChr14g0686391	4	Dark	0.901448
Ha412HOChr14g0689301	4	Dark	-0.461414
Ha412HOChr14g0690651	4	Dark	-0.584979
Ha412HOChr15g0697381	4	Dark	0.663465
Ha412HOChr15g0699361	4	Dark	-1.28585
Ha412HOChr15g0703961	4	Dark	-1.242
Ha412HOChr15g0704671	4	Dark	0.22451
Ha412HOChr15g0704731	4	Dark	0.86242
Ha412HOChr15g0705621	4	Dark	0.455356
Ha412HOChr15g0708061	4	Dark	-0.578196
Ha412HOChr15g0708191	4	Dark	-0.0343852
Ha412HOChr15g0710971	4	Dark	-0.585778
Ha412HOChr15g0722901	4	Dark	-0.37578
Ha412HOChr15g0723971	4	Dark	-0.697211
Ha412HOChr15g0724321	4	Dark	0.15365
Ha412HOChr15g0724711	4	Dark	-0.824491
Ha412HOChr15g0729921	4	Dark	-0.454732
Ha412HOChr15g0732151	4	Dark	-0.825601
Ha412HOChr15g0734811	4	Dark	-0.112724
Ha412HOChr15g0739331	4	Dark	0.907219
Ha412HOChr15g0740061	4	Dark	-0.143696
Ha412HOChr15g0740291	4	Dark	-0.261071
Ha412HOChr15g0740391	4	Dark	-0.693564
Ha412HOChr15g0742951	4	Dark	-0.612242
Ha412HOChr16g0749541	4	Dark	-0.373871
Ha412HOChr16g0754671	4	Dark	1.10529
Ha412HOChr16g0756631	4	Dark	-1.02741
Ha412HOChr16g0760541	4	Dark	-0.360913
Ha412HOChr16g0766101	4	Dark	-0.789288
Ha412HOChr16g0771471	4	Dark	1.08144
Ha412HOChr16g0776391	4	Dark	-0.628626
Ha412HOChr16g0776561	4	Dark	0.599661
Ha412HOChr16g0781861	4	Dark	-0.0241534
Ha412HOChr16g0782441	4	Dark	0.587612
Ha412HOChr16g0793491	4	Dark	-0.528467
Ha412HOChr16g0793521	4	Dark	-0.339009
Ha412HOChr16g0795291	4	Dark	0.840948
Ha412HOChr16g0803601	4	Dark	0.645552
Ha412HOChr16g0803821	4	Dark	-0.442723
Ha412HOChr17g0805061	4	Dark	-0.542459
Ha412HOChr17g0805561	4	Dark	0.0502461
Ha412HOChr17g0816271	4	Dark	0.935973
Ha412HOChr17g0819881	4	Dark	-0.436883
Ha412HOChr17g0825081	4	Dark	-0.701938
Ha412HOChr17g0825581	4	Dark	-0.795615
Ha412HOChr17g0827741	4	Dark	-0.342811
Ha412HOChr17g0828491	4	Dark	-0.103015
Ha412HOChr17g0832271	4	Dark	-0.460319
Ha412HOChr17g0834081	4	Dark	-0.833703
Ha412HOChr17g0837821	4	Dark	-0.699924
Ha412HOChr17g0838211	4	Dark	-0.206305
Ha412HOChr17g0846431	4	Dark	-0.63475
Ha412HOChr17g0857181	4	Dark	0.040626
Ha412HOChr17g0857501	4	Dark	0.899782
Ha412HOChr01g0001251	4	Light	0.936803
Ha412HOChr01g0003611	4	Light	-0.115991
Ha412HOChr01g0017241	4	Light	0.748292
Ha412HOChr01g0018241	4	Light	-0.576346
Ha412HOChr01g0023881	4	Light	-1.27164
Ha412HOChr01g0024851	4	Light	-0.636103
Ha412HOChr01g0025401	4	Light	-0.951065
Ha412HOChr01g0035481	4	Light	-0.395877
Ha412HOChr01g0035721	4	Light	-2.05518
Ha412HOChr01g0036511	4	Light	-0.0297252
Ha412HOChr01g0043171	4	Light	-0.0662741
Ha412HOChr02g0049451	4	Light	2.06941
Ha412HOChr02g0050641	4	Light	-1.62733
Ha412HOChr02g0057001	4	Light	-0.896665
Ha412HOChr02g0059051	4	Light	-1.28423
Ha412HOChr02g0061141	4	Light	-0.458293
Ha412HOChr02g0066291	4	Light	0.336165
Ha412HOChr02g0070621	4	Light	0.0815766
Ha412HOChr02g0081221	4	Light	0.310369
Ha412HOChr02g0081741	4	Light	0.0839356
Ha412HOChr02g0082371	4	Light	-1.3859
Ha412HOChr02g0083771	4	Light	0.215565
Ha412HOChr02g0087221	4	Light	-0.558706
Ha412HOChr02g0088191	4	Light	-0.288154
Ha412HOChr02g0090271	4	Light	-0.38904
Ha412HOChr02g0091171	4	Light	-1.34845
Ha412HOChr03g0092021	4	Light	1.02971
Ha412HOChr03g0092481	4	Light	-0.414954
Ha412HOChr03g0099311	4	Light	-1.09103
Ha412HOChr03g0103791	4	Light	-1.05463
Ha412HOChr03g0111141	4	Light	-1.24779
Ha412HOChr03g0115261	4	Light	-0.553855
Ha412HOChr03g0119661	4	Light	-1.45788
Ha412HOChr03g0122831	4	Light	-0.727195
Ha412HOChr03g0124191	4	Light	0.0189016
Ha412HOChr03g0126801	4	Light	-1.12516
Ha412HOChr03g0129921	4	Light	0.138187
Ha412HOChr03g0135951	4	Light	-1.04728
Ha412HOChr03g0138151	4	Light	0.444649
Ha412HOChr03g0138301	4	Light	-1.62592
Ha412HOChr03g0139191	4	Light	-0.707161
Ha412HOChr03g0143141	4	Light	-0.503122
Ha412HOChr03g0143181	4	Light	-1.44775
Ha412HOChr03g0143601	4	Light	-1.05422
Ha412HOChr03g0143771	4	Light	-1.18291
Ha412HOChr04g0147921	4	Light	0.485345
Ha412HOChr04g0147971	4	Light	1.59359
Ha412HOChr04g0152891	4	Light	-0.724661
Ha412HOChr04g0155231	4	Light	-0.105543
Ha412HOChr04g0158151	4	Light	1.58613
Ha412HOChr04g0163571	4	Light	-0.314953
Ha412HOChr04g0163591	4	Light	-0.200992
Ha412HOChr04g0166461	4	Light	1.46098
Ha412HOChr04g0172171	4	Light	-1.07213
Ha412HOChr04g0178731	4	Light	-1.83094
Ha412HOChr04g0179931	4	Light	0.400636
Ha412HOChr04g0180291	4	Light	-0.158149
Ha412HOChr04g0183571	4	Light	-0.0299723
Ha412HOChr04g0184301	4	Light	1.42629
Ha412HOChr04g0187011	4	Light	-0.788009
Ha412HOChr04g0189061	4	Light	-0.0981625
Ha412HOChr04g0191501	4	Light	-0.946582
Ha412HOChr04g0195391	4	Light	-0.17189
Ha412HOChr04g0196001	4	Light	-1.13623
Ha412HOChr04g0199961	4	Light	0.805919
Ha412HOChr05g0200981	4	Light	-0.644442
Ha412HOChr05g0208001	4	Light	0.866191
Ha412HOChr05g0209461	4	Light	-0.148377
Ha412HOChr05g0215071	4	Light	-0.694199
Ha412HOChr05g0217711	4	Light	2.17215
Ha412HOChr05g0219341	4	Light	1.70909
Ha412HOChr05g0219701	4	Light	-1.51738
Ha412HOChr05g0224331	4	Light	-0.992664
Ha412HOChr05g0227231	4	Light	2.0167
Ha412HOChr05g0229091	4	Light	-1.57333
Ha412HOChr05g0237991	4	Light	-1.39349
Ha412HOChr05g0243081	4	Light	-0.110082
Ha412HOChr06g0251361	4	Light	-0.670946
Ha412HOChr06g0251951	4	Light	-0.641301
Ha412HOChr06g0253411	4	Light	-1.3686
Ha412HOChr06g0254931	4	Light	2.41932
Ha412HOChr06g0255341	4	Light	1.61909
Ha412HOChr06g0255641	4	Light	-0.227887
Ha412HOChr06g0262011	4	Light	-1.25261
Ha412HOChr06g0262661	4	Light	1.39143
Ha412HOChr06g0263921	4	Light	0.723944
Ha412HOChr06g0263981	4	Light	0.03862
Ha412HOChr06g0267261	4	Light	1.74299
Ha412HOChr06g0269741	4	Light	-1.0396
Ha412HOChr06g0273261	4	Light	-0.561912
Ha412HOChr06g0274961	4	Light	1.17957
Ha412HOChr06g0275091	4	Light	-1.33714
Ha412HOChr06g0276871	4	Light	0.036493
Ha412HOChr07g0288571	4	Light	-1.09114
Ha412HOChr07g0289431	4	Light	-1.43923
Ha412HOChr07g0291011	4	Light	2.44361
Ha412HOChr07g0294971	4	Light	-0.908103
Ha412HOChr07g0302221	4	Light	-0.892746
Ha412HOChr07g0307851	4	Light	-0.217482
Ha412HOChr07g0311331	4	Light	1.30055
Ha412HOChr07g0313721	4	Light	1.28468
Ha412HOChr07g0326061	4	Light	1.99649
Ha412HOChr07g0326381	4	Light	0.247053
Ha412HOChr08g0327871	4	Light	-0.0924566
Ha412HOChr08g0330551	4	Light	-0.10288
Ha412HOChr08g0339291	4	Light	-0.566817
Ha412HOChr08g0339541	4	Light	-1.33802
Ha412HOChr08g0345231	4	Light	0.927567
Ha412HOChr08g0350051	4	Light	0.621165
Ha412HOChr08g0352261	4	Light	0.0781671
Ha412HOChr08g0353721	4	Light	-0.523944
Ha412HOChr08g0357121	4	Light	-0.386504
Ha412HOChr08g0359141	4	Light	1.92514
Ha412HOChr08g0359931	4	Light	-1.49041
Ha412HOChr08g0361621	4	Light	0.348739
Ha412HOChr08g0364421	4	Light	-1.44096
Ha412HOChr08g0367351	4	Light	1.9901
Ha412HOChr08g0367801	4	Light	-0.226853
Ha412HOChr09g0374241	4	Light	0.163108
Ha412HOChr09g0378861	4	Light	-0.176779
Ha412HOChr09g0379821	4	Light	0.353008
Ha412HOChr09g0381301	4	Light	-2.23629
Ha412HOChr09g0384131	4	Light	-0.623981
Ha412HOChr09g0387941	4	Light	-1.26835
Ha412HOChr09g0390511	4	Light	2.5178
Ha412HOChr09g0392541	4	Light	-0.260005
Ha412HOChr09g0405621	4	Light	-0.685111
Ha412HOChr09g0412521	4	Light	-1.12999
Ha412HOChr09g0422421	4	Light	-1.58122
Ha412HOChr09g0422601	4	Light	-0.163197
Ha412HOChr09g0426291	4	Light	-1.44651
Ha412HOChr09g0427051	4	Light	-0.320292
Ha412HOChr09g0429501	4	Light	-0.998108
Ha412HOChr10g0434541	4	Light	-1.07823
Ha412HOChr10g0435441	4	Light	0.427081
Ha412HOChr10g0438591	4	Light	1.74991
Ha412HOChr10g0439071	4	Light	2.35465
Ha412HOChr10g0440551	4	Light	-1.8978
Ha412HOChr10g0446051	4	Light	1.45497
Ha412HOChr10g0452271	4	Light	-2.00276
Ha412HOChr10g0462031	4	Light	1.78909
Ha412HOChr10g0462151	4	Light	2.55687
Ha412HOChr10g0464921	4	Light	-1.47714
Ha412HOChr10g0465071	4	Light	-0.616889
Ha412HOChr10g0468051	4	Light	2.28737
Ha412HOChr10g0468381	4	Light	-1.13561
Ha412HOChr10g0468891	4	Light	-0.336392
Ha412HOChr10g0471831	4	Light	-0.964254
Ha412HOChr11g0478991	4	Light	-0.519894
Ha412HOChr11g0483371	4	Light	-0.408617
Ha412HOChr11g0486431	4	Light	0.179229
Ha412HOChr11g0498121	4	Light	-0.469474
Ha412HOChr11g0498981	4	Light	1.16388
Ha412HOChr11g0500861	4	Light	0.950961
Ha412HOChr11g0504011	4	Light	-0.479241
Ha412HOChr11g0505921	4	Light	-1.19173
Ha412HOChr11g0526911	4	Light	1.57374
Ha412HOChr11g0533201	4	Light	1.24987
Ha412HOChr11g0533411	4	Light	0.911803
Ha412HOChr12g0535051	4	Light	-0.0975261
Ha412HOChr12g0535941	4	Light	-0.320286
Ha412HOChr12g0536841	4	Light	0.554435
Ha412HOChr12g0542661	4	Light	1.19549
Ha412HOChr12g0546481	4	Light	3.63601
Ha412HOChr12g0547061	4	Light	-0.317029
Ha412HOChr12g0551161	4	Light	-0.833784
Ha412HOChr12g0557771	4	Light	-1.42744
Ha412HOChr12g0558751	4	Light	1.3401
Ha412HOChr12g0561061	4	Light	0.241649
Ha412HOChr12g0564481	4	Light	0.881887
Ha412HOChr12g0569921	4	Light	1.40809
Ha412HOChr12g0571401	4	Light	2.33541
Ha412HOChr12g0572841	4	Light	-0.698213
Ha412HOChr12g0572971	4	Light	-0.990804
Ha412HOChr12g0575581	4	Light	-0.887918
Ha412HOChr12g0577131	4	Light	-0.783723
Ha412HOChr13g0582141	4	Light	-0.744052
Ha412HOChr13g0583431	4	Light	1.86424
Ha412HOChr13g0586971	4	Light	0.000311713
Ha412HOChr13g0591051	4	Light	0.433454
Ha412HOChr13g0591881	4	Light	0.750497
Ha412HOChr13g0597781	4	Light	-0.0984272
Ha412HOChr13g0599611	4	Light	-0.691017
Ha412HOChr13g0602191	4	Light	-0.558436
Ha412HOChr13g0604041	4	Light	0.97725
Ha412HOChr13g0607751	4	Light	-0.88359
Ha412HOChr13g0608081	4	Light	-1.32375
Ha412HOChr13g0608871	4	Light	-0.549333
Ha412HOChr13g0614611	4	Light	0.36317
Ha412HOChr13g0616131	4	Light	-1.63555
Ha412HOChr13g0622631	4	Light	-0.125291
Ha412HOChr13g0624551	4	Light	0.594454
Ha412HOChr13g0630581	4	Light	-0.952472
Ha412HOChr14g0638041	4	Light	-1.06403
Ha412HOChr14g0640901	4	Light	0.389348
Ha412HOChr14g0649151	4	Light	-0.131844
Ha412HOChr14g0654841	4	Light	-0.188015
Ha412HOChr14g0658941	4	Light	2.08373
Ha412HOChr14g0659241	4	Light	-0.118806
Ha412HOChr14g0659371	4	Light	-0.913432
Ha412HOChr14g0660571	4	Light	-0.620998
Ha412HOChr14g0664021	4	Light	-1.00904
Ha412HOChr14g0664311	4	Light	-0.841639
Ha412HOChr14g0668171	4	Light	-1.29324
Ha412HOChr14g0672211	4	Light	1.20029
Ha412HOChr14g0676271	4	Light	-0.521946
Ha412HOChr14g0678201	4	Light	-0.47227
Ha412HOChr14g0682521	4	Light	0.782984
Ha412HOChr14g0682741	4	Light	2.022
Ha412HOChr14g0686391	4	Light	1.61294
Ha412HOChr14g0689301	4	Light	-0.808977
Ha412HOChr14g0690651	4	Light	-0.377973
Ha412HOChr15g0697381	4	Light	-1.76559
Ha412HOChr15g0699361	4	Light	-1.47382
Ha412HOChr15g0703961	4	Light	0.810531
Ha412HOChr15g0704671	4	Light	-1.6104
Ha412HOChr15g0704731	4	Light	-0.573666
Ha412HOChr15g0705621	4	Light	-0.394456
Ha412HOChr15g0708061	4	Light	-0.552502
Ha412HOChr15g0708191	4	Light	-1.28344
Ha412HOChr15g0710971	4	Light	2.66052
Ha412HOChr15g0722901	4	Light	-1.14098
Ha412HOChr15g0723971	4	Light	-0.8231
Ha412HOChr15g0724321	4	Light	2.55827
Ha412HOChr15g0724711	4	Light	-0.482591
Ha412HOChr15g0729921	4	Light	-0.836596
Ha412HOChr15g0732151	4	Light	-0.504743
Ha412HOChr15g0734811	4	Light	-1.13014
Ha412HOChr15g0739331	4	Light	1.12627
Ha412HOChr15g0740061	4	Light	2.85313
Ha412HOChr15g0740291	4	Light	-0.790549
Ha412HOChr15g0740391	4	Light	-0.861293
Ha412HOChr15g0742951	4	Light	1.90915
Ha412HOChr16g0749541	4	Light	-1.47229
Ha412HOChr16g0754671	4	Light	-0.122403
Ha412HOChr16g0756631	4	Light	-1.87265
Ha412HOChr16g0760541	4	Light	-1.57961
Ha412HOChr16g0766101	4	Light	-0.163723
Ha412HOChr16g0771471	4	Light	1.41354
Ha412HOChr16g0776391	4	Light	1.02224
Ha412HOChr16g0776561	4	Light	2.41839
Ha412HOChr16g0781861	4	Light	-0.0213248
Ha412HOChr16g0782441	4	Light	-0.241691
Ha412HOChr16g0793491	4	Light	-0.442186
Ha412HOChr16g0793521	4	Light	-0.368284
Ha412HOChr16g0795291	4	Light	2.15555
Ha412HOChr16g0803601	4	Light	0.0671973
Ha412HOChr16g0803821	4	Light	-0.270336
Ha412HOChr17g0805061	4	Light	1.07293
Ha412HOChr17g0805561	4	Light	0.036097
Ha412HOChr17g0816271	4	Light	-0.121846
Ha412HOChr17g0819881	4	Light	-0.22744
Ha412HOChr17g0825081	4	Light	1.33115
Ha412HOChr17g0825581	4	Light	-0.266543
Ha412HOChr17g0827741	4	Light	2.81439
Ha412HOChr17g0828491	4	Light	-0.48958
Ha412HOChr17g0832271	4	Light	-0.308856
Ha412HOChr17g0834081	4	Light	-0.822366
Ha412HOChr17g0837821	4	Light	-0.00239286
Ha412HOChr17g0838211	4	Light	1.83206
Ha412HOChr17g0846431	4	Light	0.0168453
Ha412HOChr17g0857181	4	Light	-2.01295
Ha412HOChr17g0857501	4	Light	-0.546577
Ha412HOChr01g0001251	5	Dark	-0.101101
Ha412HOChr01g0003611	5	Dark	-0.531969
Ha412HOChr01g0017241	5	Dark	-2.01966
Ha412HOChr01g0018241	5	Dark	-1.01229
Ha412HOChr01g0023881	5	Dark	-0.642107
Ha412HOChr01g0024851	5	Dark	-0.583531
Ha412HOChr01g0025401	5	Dark	-0.499795
Ha412HOChr01g0035481	5	Dark	1.59353
Ha412HOChr01g0035721	5	Dark	0.643713
Ha412HOChr01g0036511	5	Dark	0.0919586
Ha412HOChr01g0043171	5	Dark	-1.03059
Ha412HOChr02g0049451	5	Dark	-0.395916
Ha412HOChr02g0050641	5	Dark	-1.00738
Ha412HOChr02g0057001	5	Dark	-0.620548
Ha412HOChr02g0059051	5	Dark	-0.98738
Ha412HOChr02g0061141	5	Dark	-0.534034
Ha412HOChr02g0066291	5	Dark	-0.390965
Ha412HOChr02g0070621	5	Dark	0.0421816
Ha412HOChr02g0081221	5	Dark	-0.733223
Ha412HOChr02g0081741	5	Dark	-1.1706
Ha412HOChr02g0082371	5	Dark	0.403282
Ha412HOChr02g0083771	5	Dark	-0.413616
Ha412HOChr02g0087221	5	Dark	-0.117031
Ha412HOChr02g0088191	5	Dark	-1.0067
Ha412HOChr02g0090271	5	Dark	-0.550403
Ha412HOChr02g0091171	5	Dark	-0.203115
Ha412HOChr03g0092021	5	Dark	-0.736523
Ha412HOChr03g0092481	5	Dark	-0.809255
Ha412HOChr03g0099311	5	Dark	-0.593717
Ha412HOChr03g0103791	5	Dark	0.0715405
Ha412HOChr03g0111141	5	Dark	-0.976218
Ha412HOChr03g0115261	5	Dark	-0.10201
Ha412HOChr03g0119661	5	Dark	-1.2172
Ha412HOChr03g0122831	5	Dark	1.17265
Ha412HOChr03g0124191	5	Dark	2.05092
Ha412HOChr03g0126801	5	Dark	-0.234728
Ha412HOChr03g0129921	5	Dark	0.672332
Ha412HOChr03g0135951	5	Dark	-0.421266
Ha412HOChr03g0138151	5	Dark	-0.312448
Ha412HOChr03g0138301	5	Dark	-0.0658791
Ha412HOChr03g0139191	5	Dark	-0.483716
Ha412HOChr03g0143141	5	Dark	-0.01234
Ha412HOChr03g0143181	5	Dark	0.245747
Ha412HOChr03g0143601	5	Dark	-0.488419
Ha412HOChr03g0143771	5	Dark	0.651252
Ha412HOChr04g0147921	5	Dark	0.436911
Ha412HOChr04g0147971	5	Dark	-0.858018
Ha412HOChr04g0152891	5	Dark	-0.599587
Ha412HOChr04g0155231	5	Dark	-0.770266
Ha412HOChr04g0158151	5	Dark	0.187605
Ha412HOChr04g0163571	5	Dark	-0.739813
Ha412HOChr04g0163591	5	Dark	-0.45416
Ha412HOChr04g0166461	5	Dark	-0.807264
Ha412HOChr04g0172171	5	Dark	0.183771
Ha412HOChr04g0178731	5	Dark	-0.320177
Ha412HOChr04g0179931	5	Dark	2.10208
Ha412HOChr04g0180291	5	Dark	-0.40439
Ha412HOChr04g0183571	5	Dark	1.83252
Ha412HOChr04g0184301	5	Dark	0.075433
Ha412HOChr04g0187011	5	Dark	-0.527237
Ha412HOChr04g0189061	5	Dark	-0.154563
Ha412HOChr04g0191501	5	Dark	0.720522
Ha412HOChr04g0195391	5	Dark	0.128054
Ha412HOChr04g0196001	5	Dark	-0.836117
Ha412HOChr04g0199961	5	Dark	-0.0394267
Ha412HOChr05g0200981	5	Dark	-0.280494
Ha412HOChr05g0208001	5	Dark	0.634583
Ha412HOChr05g0209461	5	Dark	-0.714426
Ha412HOChr05g0215071	5	Dark	1.9757
Ha412HOChr05g0217711	5	Dark	-0.128235
Ha412HOChr05g0219341	5	Dark	-0.209498
Ha412HOChr05g0219701	5	Dark	-0.290294
Ha412HOChr05g0224331	5	Dark	-0.498335
Ha412HOChr05g0227231	5	Dark	0.706402
Ha412HOChr05g0229091	5	Dark	0.193853
Ha412HOChr05g0237991	5	Dark	-0.0264093
Ha412HOChr05g0243081	5	Dark	-0.48251
Ha412HOChr06g0251361	5	Dark	0.109417
Ha412HOChr06g0251951	5	Dark	-0.812816
Ha412HOChr06g0253411	5	Dark	0.811145
Ha412HOChr06g0254931	5	Dark	-0.407559
Ha412HOChr06g0255341	5	Dark	0.16293
Ha412HOChr06g0255641	5	Dark	0.130107
Ha412HOChr06g0262011	5	Dark	-1.10719
Ha412HOChr06g0262661	5	Dark	0.239963
Ha412HOChr06g0263921	5	Dark	-0.483569
Ha412HOChr06g0263981	5	Dark	-1.10389
Ha412HOChr06g0267261	5	Dark	-0.245659
Ha412HOChr06g0269741	5	Dark	-0.877348
Ha412HOChr06g0273261	5	Dark	-1.03218
Ha412HOChr06g0274961	5	Dark	-1.64068
Ha412HOChr06g0275091	5	Dark	-0.838405
Ha412HOChr06g0276871	5	Dark	-0.842504
Ha412HOChr07g0288571	5	Dark	-0.716615
Ha412HOChr07g0289431	5	Dark	1.65749
Ha412HOChr07g0291011	5	Dark	-0.619355
Ha412HOChr07g0294971	5	Dark	0.950058
Ha412HOChr07g0302221	5	Dark	-0.00220555
Ha412HOChr07g0307851	5	Dark	-0.857857
Ha412HOChr07g0311331	5	Dark	0.80915
Ha412HOChr07g0313721	5	Dark	-1.58422
Ha412HOChr07g0326061	5	Dark	0.169588
Ha412HOChr07g0326381	5	Dark	0.691882
Ha412HOChr08g0327871	5	Dark	0.0100489
Ha412HOChr08g0330551	5	Dark	-0.124433
Ha412HOChr08g0339291	5	Dark	-0.134468
Ha412HOChr08g0339541	5	Dark	0.196341
Ha412HOChr08g0345231	5	Dark	-0.286194
Ha412HOChr08g0350051	5	Dark	0.0544366
Ha412HOChr08g0352261	5	Dark	-1.67526
Ha412HOChr08g0353721	5	Dark	-0.496807
Ha412HOChr08g0357121	5	Dark	-0.745654
Ha412HOChr08g0359141	5	Dark	0.698696
Ha412HOChr08g0359931	5	Dark	-0.111881
Ha412HOChr08g0361621	5	Dark	-0.85176
Ha412HOChr08g0364421	5	Dark	0.298177
Ha412HOChr08g0367351	5	Dark	-0.672955
Ha412HOChr08g0367801	5	Dark	-0.684164
Ha412HOChr09g0374241	5	Dark	-0.0201935
Ha412HOChr09g0378861	5	Dark	-0.551687
Ha412HOChr09g0379821	5	Dark	1.31581
Ha412HOChr09g0381301	5	Dark	0.312443
Ha412HOChr09g0384131	5	Dark	0.156598
Ha412HOChr09g0387941	5	Dark	-0.713353
Ha412HOChr09g0390511	5	Dark	-0.301786
Ha412HOChr09g0392541	5	Dark	-0.55593
Ha412HOChr09g0405621	5	Dark	-0.422158
Ha412HOChr09g0412521	5	Dark	2.32229
Ha412HOChr09g0422421	5	Dark	-0.483123
Ha412HOChr09g0422601	5	Dark	-0.106173
Ha412HOChr09g0426291	5	Dark	-1.30079
Ha412HOChr09g0427051	5	Dark	-0.431073
Ha412HOChr09g0429501	5	Dark	0.675523
Ha412HOChr10g0434541	5	Dark	1.79065
Ha412HOChr10g0435441	5	Dark	1.97835
Ha412HOChr10g0438591	5	Dark	-0.744778
Ha412HOChr10g0439071	5	Dark	-0.69216
Ha412HOChr10g0440551	5	Dark	-0.647407
Ha412HOChr10g0446051	5	Dark	-1.3644
Ha412HOChr10g0452271	5	Dark	-0.978805
Ha412HOChr10g0462031	5	Dark	0.569349
Ha412HOChr10g0462151	5	Dark	0.00303948
Ha412HOChr10g0464921	5	Dark	-0.087736
Ha412HOChr10g0465071	5	Dark	-0.315802
Ha412HOChr10g0468051	5	Dark	-0.804378
Ha412HOChr10g0468381	5	Dark	-0.880483
Ha412HOChr10g0468891	5	Dark	-0.571612
Ha412HOChr10g0471831	5	Dark	-1.13353
Ha412HOChr11g0478991	5	Dark	-0.965787
Ha412HOChr11g0483371	5	Dark	-1.42279
Ha412HOChr11g0486431	5	Dark	-0.907992
Ha412HOChr11g0498121	5	Dark	0.745521
Ha412HOChr11g0498981	5	Dark	0.0511827
Ha412HOChr11g0500861	5	Dark	-0.569252
Ha412HOChr11g0504011	5	Dark	0.31787
Ha412HOChr11g0505921	5	Dark	-0.873394
Ha412HOChr11g0526911	5	Dark	0.562495
Ha412HOChr11g0533201	5	Dark	-0.702733
Ha412HOChr11g0533411	5	Dark	0.176258
Ha412HOChr12g0535051	5	Dark	-0.0314619
Ha412HOChr12g0535941	5	Dark	0.0764028
Ha412HOChr12g0536841	5	Dark	0.0116195
Ha412HOChr12g0542661	5	Dark	0.379782
Ha412HOChr12g0546481	5	Dark	-0.27861
Ha412HOChr12g0547061	5	Dark	-0.728893
Ha412HOChr12g0551161	5	Dark	-0.957771
Ha412HOChr12g0557771	5	Dark	-1.06899
Ha412HOChr12g0558751	5	Dark	0.516721
Ha412HOChr12g0561061	5	Dark	-0.679019
Ha412HOChr12g0564481	5	Dark	-1.54248
Ha412HOChr12g0569921	5	Dark	0.833971
Ha412HOChr12g0571401	5	Dark	-0.336366
Ha412HOChr12g0572841	5	Dark	-0.686112
Ha412HOChr12g0572971	5	Dark	-0.149198
Ha412HOChr12g0575581	5	Dark	-0.587339
Ha412HOChr12g0577131	5	Dark	-0.035751
Ha412HOChr13g0582141	5	Dark	0.490474
Ha412HOChr13g0583431	5	Dark	1.17547
Ha412HOChr13g0586971	5	Dark	-0.717393
Ha412HOChr13g0591051	5	Dark	0.0501101
Ha412HOChr13g0591881	5	Dark	-0.761192
Ha412HOChr13g0597781	5	Dark	-0.0782628
Ha412HOChr13g0599611	5	Dark	-0.282361
Ha412HOChr13g0602191	5	Dark	-0.776998
Ha412HOChr13g0604041	5	Dark	-0.773541
Ha412HOChr13g0607751	5	Dark	-0.27497
Ha412HOChr13g0608081	5	Dark	-1.03729
Ha412HOChr13g0608871	5	Dark	0.310532
Ha412HOChr13g0614611	5	Dark	-0.679758
Ha412HOChr13g0616131	5	Dark	0.0731264
Ha412HOChr13g0622631	5	Dark	0.47041
Ha412HOChr13g0624551	5	Dark	-0.671642
Ha412HOChr13g0630581	5	Dark	-1.04419
Ha412HOChr14g0638041	5	Dark	-0.703403
Ha412HOChr14g0640901	5	Dark	-0.788359
Ha412HOChr14g0649151	5	Dark	1.19923
Ha412HOChr14g0654841	5	Dark	-1.12277
Ha412HOChr14g0658941	5	Dark	0.684852
Ha412HOChr14g0659241	5	Dark	1.35164
Ha412HOChr14g0659371	5	Dark	-0.223845
Ha412HOChr14g0660571	5	Dark	-0.481979
Ha412HOChr14g0664021	5	Dark	1.40149
Ha412HOChr14g0664311	5	Dark	-1.10106
Ha412HOChr14g0668171	5	Dark	0.345983
Ha412HOChr14g0672211	5	Dark	-0.667641
Ha412HOChr14g0676271	5	Dark	-0.621444
Ha412HOChr14g0678201	5	Dark	-0.848807
Ha412HOChr14g0682521	5	Dark	-0.793263
Ha412HOChr14g0682741	5	Dark	-0.396284
Ha412HOChr14g0686391	5	Dark	0.0567475
Ha412HOChr14g0689301	5	Dark	-0.193878
Ha412HOChr14g0690651	5	Dark	-0.73456
Ha412HOChr15g0697381	5	Dark	1.34716
Ha412HOChr15g0699361	5	Dark	-0.736282
Ha412HOChr15g0703961	5	Dark	-0.69894
Ha412HOChr15g0704671	5	Dark	0.159344
Ha412HOChr15g0704731	5	Dark	1.86342
Ha412HOChr15g0705621	5	Dark	0.726022
Ha412HOChr15g0708061	5	Dark	-0.578196
Ha412HOChr15g0708191	5	Dark	-0.160738
Ha412HOChr15g0710971	5	Dark	-0.580505
Ha412HOChr15g0722901	5	Dark	0.429782
Ha412HOChr15g0723971	5	Dark	-0.165987
Ha412HOChr15g0724321	5	Dark	-0.132867
Ha412HOChr15g0724711	5	Dark	-0.755898
Ha412HOChr15g0729921	5	Dark	-0.105024
Ha412HOChr15g0732151	5	Dark	-0.383384
Ha412HOChr15g0734811	5	Dark	-0.152243
Ha412HOChr15g0739331	5	Dark	-0.013845
Ha412HOChr15g0740061	5	Dark	-0.593007
Ha412HOChr15g0740291	5	Dark	-0.494842
Ha412HOChr15g0740391	5	Dark	-0.855139
Ha412HOChr15g0742951	5	Dark	-0.702801
Ha412HOChr16g0749541	5	Dark	-0.646889
Ha412HOChr16g0754671	5	Dark	-0.73511
Ha412HOChr16g0756631	5	Dark	-0.740525
Ha412HOChr16g0760541	5	Dark	-0.24048
Ha412HOChr16g0766101	5	Dark	-0.683703
Ha412HOChr16g0771471	5	Dark	0.195
Ha412HOChr16g0776391	5	Dark	-0.0177044
Ha412HOChr16g0776561	5	Dark	0.97572
Ha412HOChr16g0781861	5	Dark	0.705907
Ha412HOChr16g0782441	5	Dark	-0.300443
Ha412HOChr16g0793491	5	Dark	-0.664016
Ha412HOChr16g0793521	5	Dark	-0.91775
Ha412HOChr16g0795291	5	Dark	0.467174
Ha412HOChr16g0803601	5	Dark	0.6429
Ha412HOChr16g0803821	5	Dark	0.00289254
Ha412HOChr17g0805061	5	Dark	-0.885468
Ha412HOChr17g0805561	5	Dark	-0.870712
Ha412HOChr17g0816271	5	Dark	0.427459
Ha412HOChr17g0819881	5	Dark	-0.423161
Ha412HOChr17g0825081	5	Dark	-0.760973
Ha412HOChr17g0825581	5	Dark	-0.88208
Ha412HOChr17g0827741	5	Dark	-0.472936
Ha412HOChr17g0828491	5	Dark	-0.488679
Ha412HOChr17g0832271	5	Dark	0.344069
Ha412HOChr17g0834081	5	Dark	-0.443574
Ha412HOChr17g0837821	5	Dark	-0.491399
Ha412HOChr17g0838211	5	Dark	-0.0936451
Ha412HOChr17g0846431	5	Dark	-1.72679
Ha412HOChr17g0857181	5	Dark	0.315428
Ha412HOChr17g0857501	5	Dark	0.4659
Ha412HOChr01g0001251	5	Light	2.49261
Ha412HOChr01g0003611	5	Light	-0.308318
Ha412HOChr01g0017241	5	Light	-0.642103
Ha412HOChr01g0018241	5	Light	-0.34186
Ha412HOChr01g0023881	5	Light	-0.600118
Ha412HOChr01g0024851	5	Light	-0.751493
Ha412HOChr01g0025401	5	Light	0.0613492
Ha412HOChr01g0035481	5	Light	-0.330293
Ha412HOChr01g0035721	5	Light	-1.77101
Ha412HOChr01g0036511	5	Light	-0.55075
Ha412HOChr01g0043171	5	Light	-0.207662
Ha412HOChr02g0049451	5	Light	2.3303
Ha412HOChr02g0050641	5	Light	-1.06263
Ha412HOChr02g0057001	5	Light	-1.39306
Ha412HOChr02g0059051	5	Light	-0.939055
Ha412HOChr02g0061141	5	Light	-0.619948
Ha412HOChr02g0066291	5	Light	-0.303135
Ha412HOChr02g0070621	5	Light	-1.16013
Ha412HOChr02g0081221	5	Light	0.608048
Ha412HOChr02g0081741	5	Light	-0.407038
Ha412HOChr02g0082371	5	Light	-1.17528
Ha412HOChr02g0083771	5	Light	1.26336
Ha412HOChr02g0087221	5	Light	0.936217
Ha412HOChr02g0088191	5	Light	-1.12282
Ha412HOChr02g0090271	5	Light	-0.404087
Ha412HOChr02g0091171	5	Light	-0.957255
Ha412HOChr03g0092021	5	Light	-0.727374
Ha412HOChr03g0092481	5	Light	0.377785
Ha412HOChr03g0099311	5	Light	-0.572068
Ha412HOChr03g0103791	5	Light	-0.560802
Ha412HOChr03g0111141	5	Light	0.772922
Ha412HOChr03g0115261	5	Light	1.62327
Ha412HOChr03g0119661	5	Light	-1.06921
Ha412HOChr03g0122831	5	Light	0.228926
Ha412HOChr03g0124191	5	Light	-0.927625
Ha412HOChr03g0126801	5	Light	0.0768152
Ha412HOChr03g0129921	5	Light	-0.110302
Ha412HOChr03g0135951	5	Light	-0.640655
Ha412HOChr03g0138151	5	Light	1.65785
Ha412HOChr03g0138301	5	Light	-0.191107
Ha412HOChr03g0139191	5	Light	-0.311102
Ha412HOChr03g0143141	5	Light	-0.659911
Ha412HOChr03g0143181	5	Light	0.486384
Ha412HOChr03g0143601	5	Light	-0.739587
Ha412HOChr03g0143771	5	Light	-0.666987
Ha412HOChr04g0147921	5	Light	-0.484689
Ha412HOChr04g0147971	5	Light	1.6838
Ha412HOChr04g0152891	5	Light	-0.0912218
Ha412HOChr04g0155231	5	Light	-0.276565
Ha412HOChr04g0158151	5	Light	-0.932743
Ha412HOChr04g0163571	5	Light	-0.559294
Ha412HOChr04g0163591	5	Light	-0.342713
Ha412HOChr04g0166461	5	Light	1.42673
Ha412HOChr04g0172171	5	Light	-1.61685
Ha412HOChr04g0178731	5	Light	-1.05717
Ha412HOChr04g0179931	5	Light	-0.176495
Ha412HOChr04g0180291	5	Light	-0.740814
Ha412HOChr04g0183571	5	Light	-0.182818
Ha412HOChr04g0184301	5	Light	0.789927
Ha412HOChr04g0187011	5	Light	1.41436
Ha412HOChr04g0189061	5	Light	0.966859
Ha412HOChr04g0191501	5	Light	-0.5446
Ha412HOChr04g0195391	5	Light	0.11979
Ha412HOChr04g0196001	5	Light	-0.717293
Ha412HOChr04g0199961	5	Light	1.85136
Ha412HOChr05g0200981	5	Light	0.00888773
Ha412HOChr05g0208001	5	Light	1.64523
Ha412HOChr05g0209461	5	Light	0.508194
Ha412HOChr05g0215071	5	Light	-0.88888
Ha412HOChr05g0217711	5	Light	0.289102
Ha412HOChr05g0219341	5	Light	2.0626
Ha412HOChr05g0219701	5	Light	-1.20164
Ha412HOChr05g0224331	5	Light	-0.638949
Ha412HOChr05g0227231	5	Light	1.71426
Ha412HOChr05g0229091	5	Light	-1.77874
Ha412HOChr05g0237991	5	Light	-0.0440288
Ha412HOChr05g0243081	5	Light	-0.142038
Ha412HOChr06g0251361	5	Light	-0.250635
Ha412HOChr06g0251951	5	Light	0.181701
Ha412HOChr06g0253411	5	Light	-0.546714
Ha412HOChr06g0254931	5	Light	1.57642
Ha412HOChr06g0255341	5	Light	0.729914
Ha412HOChr06g0255641	5	Light	0.00761076
Ha412HOChr06g0262011	5	Light	-0.334103
Ha412HOChr06g0262661	5	Light	0.620592
Ha412HOChr06g0263921	5	Light	0.378324
Ha412HOChr06g0263981	5	Light	0.26173
Ha412HOChr06g0267261	5	Light	1.30948
Ha412HOChr06g0269741	5	Light	-0.946577
Ha412HOChr06g0273261	5	Light	-0.813554
Ha412HOChr06g0274961	5	Light	0.944665
Ha412HOChr06g0275091	5	Light	-0.926217
Ha412HOChr06g0276871	5	Light	-0.530798
Ha412HOChr07g0288571	5	Light	-2.2944
Ha412HOChr07g0289431	5	Light	-2.01813
Ha412HOChr07g0291011	5	Light	1.5826
Ha412HOChr07g0294971	5	Light	-1.55538
Ha412HOChr07g0302221	5	Light	-0.0851152
Ha412HOChr07g0307851	5	Light	0.188093
Ha412HOChr07g0311331	5	Light	-0.772209
Ha412HOChr07g0313721	5	Light	0.339898
Ha412HOChr07g0326061	5	Light	0.49604
Ha412HOChr07g0326381	5	Light	0.738856
Ha412HOChr08g0327871	5	Light	-0.17594
Ha412HOChr08g0330551	5	Light	-2.09539
Ha412HOChr08g0339291	5	Light	-0.803371
Ha412HOChr08g0339541	5	Light	-0.954647
Ha412HOChr08g0345231	5	Light	-0.581503
Ha412HOChr08g0350051	5	Light	-0.129546
Ha412HOChr08g0352261	5	Light	0.597286
Ha412HOChr08g0353721	5	Light	1.56555
Ha412HOChr08g0357121	5	Light	0.0577955
Ha412HOChr08g0359141	5	Light	1.84167
Ha412HOChr08g0359931	5	Light	-1.37872
Ha412HOChr08g0361621	5	Light	1.59098
Ha412HOChr08g0364421	5	Light	-0.137988
Ha412HOChr08g0367351	5	Light	1.24226
Ha412HOChr08g0367801	5	Light	0.370948
Ha412HOChr09g0374241	5	Light	0.961089
Ha412HOChr09g0378861	5	Light	-0.327961
Ha412HOChr09g0379821	5	Light	0.73912
Ha412HOChr09g0381301	5	Light	-0.152348
Ha412HOChr09g0384131	5	Light	-0.35394
Ha412HOChr09g0387941	5	Light	0.343312
Ha412HOChr09g0390511	5	Light	1.98062
Ha412HOChr09g0392541	5	Light	-0.282788
Ha412HOChr09g0405621	5	Light	-1.1892
Ha412HOChr09g0412521	5	Light	-0.613305
Ha412HOChr09g0422421	5	Light	-1.98936
Ha412HOChr09g0422601	5	Light	0.554234
Ha412HOChr09g0426291	5	Light	-0.254773
Ha412HOChr09g0427051	5	Light	0.9788
Ha412HOChr09g0429501	5	Light	-0.0542588
Ha412HOChr10g0434541	5	Light	-1.08434
Ha412HOChr10g0435441	5	Light	0.501166
Ha412HOChr10g0438591	5	Light	-0.310632
Ha412HOChr10g0439071	5	Light	1.19266
Ha412HOChr10g0440551	5	Light	0.209284
Ha412HOChr10g0446051	5	Light	-0.215573
Ha412HOChr10g0452271	5	Light	-1.46555
Ha412HOChr10g0462031	5	Light	1.31316
Ha412HOChr10g0462151	5	Light	0.466242
Ha412HOChr10g0464921	5	Light	-0.37682
Ha412HOChr10g0465071	5	Light	-1.03456
Ha412HOChr10g0468051	5	Light	0.816799
Ha412HOChr10g0468381	5	Light	-0.986348
Ha412HOChr10g0468891	5	Light	1.31588
Ha412HOChr10g0471831	5	Light	0.214494
Ha412HOChr11g0478991	5	Light	-0.0531721
Ha412HOChr11g0483371	5	Light	-0.717768
Ha412HOChr11g0486431	5	Light	0.581192
Ha412HOChr11g0498121	5	Light	-0.0164044
Ha412HOChr11g0498981	5	Light	1.45564
Ha412HOChr11g0500861	5	Light	1.4781
Ha412HOChr11g0504011	5	Light	-0.268228
Ha412HOChr11g0505921	5	Light	-0.219071
Ha412HOChr11g0526911	5	Light	1.9198
Ha412HOChr11g0533201	5	Light	1.82804
Ha412HOChr11g0533411	5	Light	-1.35711
Ha412HOChr12g0535051	5	Light	1.15572
Ha412HOChr12g0535941	5	Light	-0.262894
Ha412HOChr12g0536841	5	Light	-1.41492
Ha412HOChr12g0542661	5	Light	0.696679
Ha412HOChr12g0546481	5	Light	0.751299
Ha412HOChr12g0547061	5	Light	-0.852941
Ha412HOChr12g0551161	5	Light	-0.141689
Ha412HOChr12g0557771	5	Light	-0.217018
Ha412HOChr12g0558751	5	Light	1.36001
Ha412HOChr12g0561061	5	Light	0.0765921
Ha412HOChr12g0564481	5	Light	-1.115
Ha412HOChr12g0569921	5	Light	1.62867
Ha412HOChr12g0571401	5	Light	1.71051
Ha412HOChr12g0572841	5	Light	-0.372495
Ha412HOChr12g0572971	5	Light	-0.265781
Ha412HOChr12g0575581	5	Light	-0.564116
Ha412HOChr12g0577131	5	Light	0.598851
Ha412HOChr13g0582141	5	Light	-1.37658
Ha412HOChr13g0583431	5	Light	2.13173
Ha412HOChr13g0586971	5	Light	0.0876611
Ha412HOChr13g0591051	5	Light	1.74473
Ha412HOChr13g0591881	5	Light	0.55529
Ha412HOChr13g0597781	5	Light	0.646369
Ha412HOChr13g0599611	5	Light	0.473043
Ha412HOChr13g0602191	5	Light	1.45353
Ha412HOChr13g0604041	5	Light	1.70794
Ha412HOChr13g0607751	5	Light	-0.787905
Ha412HOChr13g0608081	5	Light	-1.14652
Ha412HOChr13g0608871	5	Light	1.77232
Ha412HOChr13g0614611	5	Light	1.17607
Ha412HOChr13g0616131	5	Light	-0.115114
Ha412HOChr13g0622631	5	Light	-0.933596
Ha412HOChr13g0624551	5	Light	0.620067
Ha412HOChr13g0630581	5	Light	-0.632036
Ha412HOChr14g0638041	5	Light	-0.432085
Ha412HOChr14g0640901	5	Light	0.95389
Ha412HOChr14g0649151	5	Light	-0.601427
Ha412HOChr14g0654841	5	Light	0.171554
Ha412HOChr14g0658941	5	Light	2.21026
Ha412HOChr14g0659241	5	Light	-0.711339
Ha412HOChr14g0659371	5	Light	-0.396332
Ha412HOChr14g0660571	5	Light	-0.612067
Ha412HOChr14g0664021	5	Light	-0.935146
Ha412HOChr14g0664311	5	Light	-1.18553
Ha412HOChr14g0668171	5	Light	0.447906
Ha412HOChr14g0672211	5	Light	-0.404776
Ha412HOChr14g0676271	5	Light	-0.605005
Ha412HOChr14g0678201	5	Light	1.04856
Ha412HOChr14g0682521	5	Light	-1.01678
Ha412HOChr14g0682741	5	Light	1.07994
Ha412HOChr14g0686391	5	Light	1.92518
Ha412HOChr14g0689301	5	Light	-0.766353
Ha412HOChr14g0690651	5	Light	-0.706871
Ha412HOChr15g0697381	5	Light	-1.10754
Ha412HOChr15g0699361	5	Light	-1.41237
Ha412HOChr15g0703961	5	Light	0.00376349
Ha412HOChr15g0704671	5	Light	-0.126563
Ha412HOChr15g0704731	5	Light	-0.827437
Ha412HOChr15g0705621	5	Light	0.43559
Ha412HOChr15g0708061	5	Light	-0.567961
Ha412HOChr15g0708191	5	Light	-0.78019
Ha412HOChr15g0710971	5	Light	2.0159
Ha412HOChr15g0722901	5	Light	-0.889633
Ha412HOChr15g0723971	5	Light	-0.943257
Ha412HOChr15g0724321	5	Light	2.16985
Ha412HOChr15g0724711	5	Light	0.54739
Ha412HOChr15g0729921	5	Light	1.23975
Ha412HOChr15g0732151	5	Light	1.5819
Ha412HOChr15g0734811	5	Light	-0.490935
Ha412HOChr15g0739331	5	Light	0.771723
Ha412HOChr15g0740061	5	Light	1.27183
Ha412HOChr15g0740291	5	Light	-1.00147
Ha412HOChr15g0740391	5	Light	-0.051474
Ha412HOChr15g0742951	5	Light	1.54246
Ha412HOChr16g0749541	5	Light	-1.42877
Ha412HOChr16g0754671	5	Light	-1.37394
Ha412HOChr16g0756631	5	Light	-0.769981
Ha412HOChr16g0760541	5	Light	-1.04354
Ha412HOChr16g0766101	5	Light	0.576739
Ha412HOChr16g0771471	5	Light	0.8105
Ha412HOChr16g0776391	5	Light	-0.152533
Ha412HOChr16g0776561	5	Light	2.01789
Ha412HOChr16g0781861	5	Light	2.67305
Ha412HOChr16g0782441	5	Light	-1.49299
Ha412HOChr16g0793491	5	Light	0.135007
Ha412HOChr16g0793521	5	Light	-0.0559694
Ha412HOChr16g0795291	5	Light	1.94911
Ha412HOChr16g0803601	5	Light	0.0317143
Ha412HOChr16g0803821	5	Light	0.944483
Ha412HOChr17g0805061	5	Light	0.451818
Ha412HOChr17g0805561	5	Light	-0.953067
Ha412HOChr17g0816271	5	Light	-0.893957
Ha412HOChr17g0819881	5	Light	-0.556279
Ha412HOChr17g0825081	5	Light	1.66435
Ha412HOChr17g0825581	5	Light	-0.463801
Ha412HOChr17g0827741	5	Light	2.3006
Ha412HOChr17g0828491	5	Light	-0.606034
Ha412HOChr17g0832271	5	Light	0.439055
Ha412HOChr17g0834081	5	Light	1.54767
Ha412HOChr17g0837821	5	Light	0.961055
Ha412HOChr17g0838211	5	Light	1.99062
Ha412HOChr17g0846431	5	Light	-0.508634
Ha412HOChr17g0857181	5	Light	-2.0422
Ha412HOChr17g0857501	5	Light	-1.08163
Ha412HOChr01g0001251	7	Dark	-1.33735
Ha412HOChr01g0003611	7	Dark	-0.25111
Ha412HOChr01g0017241	7	Dark	-1.23287
Ha412HOChr01g0018241	7	Dark	-1.25252
Ha412HOChr01g0023881	7	Dark	-0.839631
Ha412HOChr01g0024851	7	Dark	-0.233624
Ha412HOChr01g0025401	7	Dark	-0.147101
Ha412HOChr01g0035481	7	Dark	0.175482
Ha412HOChr01g0035721	7	Dark	-0.103372
Ha412HOChr01g0036511	7	Dark	-1.21213
Ha412HOChr01g0043171	7	Dark	-0.749795
Ha412HOChr02g0049451	7	Dark	-0.736258
Ha412HOChr02g0050641	7	Dark	-0.477525
Ha412HOChr02g0057001	7	Dark	-0.473674
Ha412HOChr02g0059051	7	Dark	-0.730577
Ha412HOChr02g0061141	7	Dark	-0.573437
Ha412HOChr02g0066291	7	Dark	-0.473493
Ha412HOChr02g0070621	7	Dark	1.1217
Ha412HOChr02g0081221	7	Dark	-1.09568
Ha412HOChr02g0081741	7	Dark	-0.749965
Ha412HOChr02g0082371	7	Dark	-0.627
Ha412HOChr02g0083771	7	Dark	-0.980199
Ha412HOChr02g0087221	7	Dark	-0.285374
Ha412HOChr02g0088191	7	Dark	0.391497
Ha412HOChr02g0090271	7	Dark	-0.36016
Ha412HOChr02g0091171	7	Dark	0.230028
Ha412HOChr03g0092021	7	Dark	0.869592
Ha412HOChr03g0092481	7	Dark	-1.40074
Ha412HOChr03g0099311	7	Dark	-0.742828
Ha412HOChr03g0103791	7	Dark	-0.661868
Ha412HOChr03g0111141	7	Dark	-0.513341
Ha412HOChr03g0115261	7	Dark	-0.841251
Ha412HOChr03g0119661	7	Dark	-0.444741
Ha412HOChr03g0122831	7	Dark	-0.700481
Ha412HOChr03g0124191	7	Dark	0.721346
Ha412HOChr03g0126801	7	Dark	-0.478425
Ha412HOChr03g0129921	7	Dark	-0.613824
Ha412HOChr03g0135951	7	Dark	-0.279663
Ha412HOChr03g0138151	7	Dark	-0.731809
Ha412HOChr03g0138301	7	Dark	0.231302
Ha412HOChr03g0139191	7	Dark	-0.680556
Ha412HOChr03g0143141	7	Dark	-0.431381
Ha412HOChr03g0143181	7	Dark	-0.0576509
Ha412HOChr03g0143601	7	Dark	-0.369535
Ha412HOChr03g0143771	7	Dark	-0.661475
Ha412HOChr04g0147921	7	Dark	-0.346424
Ha412HOChr04g0147971	7	Dark	-1.05646
Ha412HOChr04g0152891	7	Dark	-1.12842
Ha412HOChr04g0155231	7	Dark	-0.917253
Ha412HOChr04g0158151	7	Dark	0.504216
Ha412HOChr04g0163571	7	Dark	-1.15553
Ha412HOChr04g0163591	7	Dark	-1.0946
Ha412HOChr04g0166461	7	Dark	-0.827733
Ha412HOChr04g0172171	7	Dark	-0.037608
Ha412HOChr04g0178731	7	Dark	-0.66113
Ha412HOChr04g0179931	7	Dark	-0.060643
Ha412HOChr04g0180291	7	Dark	-1.28234
Ha412HOChr04g0183571	7	Dark	-0.128481
Ha412HOChr04g0184301	7	Dark	-1.23054
Ha412HOChr04g0187011	7	Dark	-1.08501
Ha412HOChr04g0189061	7	Dark	-1.04966
Ha412HOChr04g0191501	7	Dark	-0.115476
Ha412HOChr04g0195391	7	Dark	-0.643172
Ha412HOChr04g0196001	7	Dark	0.446274
Ha412HOChr04g0199961	7	Dark	-0.495565
Ha412HOChr05g0200981	7	Dark	-0.67342
Ha412HOChr05g0208001	7	Dark	-0.702513
Ha412HOChr05g0209461	7	Dark	-0.745859
Ha412HOChr05g0215071	7	Dark	1.10182
Ha412HOChr05g0217711	7	Dark	0.0273518
Ha412HOChr05g0219341	7	Dark	-0.67467
Ha412HOChr05g0219701	7	Dark	0.173571
Ha412HOChr05g0224331	7	Dark	-0.210272
Ha412HOChr05g0227231	7	Dark	-0.332206
Ha412HOChr05g0229091	7	Dark	0.0355545
Ha412HOChr05g0237991	7	Dark	-0.277214
Ha412HOChr05g0243081	7	Dark	-0.82699
Ha412HOChr06g0251361	7	Dark	-0.904709
Ha412HOChr06g0251951	7	Dark	-0.264142
Ha412HOChr06g0253411	7	Dark	-0.281164
Ha412HOChr06g0254931	7	Dark	-0.933176
Ha412HOChr06g0255341	7	Dark	-1.34799
Ha412HOChr06g0255641	7	Dark	-0.426288
Ha412HOChr06g0262011	7	Dark	-0.534909
Ha412HOChr06g0262661	7	Dark	-0.382052
Ha412HOChr06g0263921	7	Dark	-0.464198
Ha412HOChr06g0263981	7	Dark	0.57733
Ha412HOChr06g0267261	7	Dark	-1.06398
Ha412HOChr06g0269741	7	Dark	-0.494842
Ha412HOChr06g0273261	7	Dark	-0.904034
Ha412HOChr06g0274961	7	Dark	-1.1022
Ha412HOChr06g0275091	7	Dark	-0.347188
Ha412HOChr06g0276871	7	Dark	-0.837333
Ha412HOChr07g0288571	7	Dark	0.311776
Ha412HOChr07g0289431	7	Dark	0.41808
Ha412HOChr07g0291011	7	Dark	-0.818277
Ha412HOChr07g0294971	7	Dark	1.04011
Ha412HOChr07g0302221	7	Dark	-0.162285
Ha412HOChr07g0307851	7	Dark	-0.947822
Ha412HOChr07g0311331	7	Dark	-0.0298306
Ha412HOChr07g0313721	7	Dark	-0.0717641
Ha412HOChr07g0326061	7	Dark	-0.424783
Ha412HOChr07g0326381	7	Dark	-0.500418
Ha412HOChr08g0327871	7	Dark	-0.676351
Ha412HOChr08g0330551	7	Dark	-0.348325
Ha412HOChr08g0339291	7	Dark	-1.27266
Ha412HOChr08g0339541	7	Dark	1.37362
Ha412HOChr08g0345231	7	Dark	-0.205107
Ha412HOChr08g0350051	7	Dark	0.25831
Ha412HOChr08g0352261	7	Dark	-1.13028
Ha412HOChr08g0353721	7	Dark	-1.17264
Ha412HOChr08g0357121	7	Dark	-1.33391
Ha412HOChr08g0359141	7	Dark	0.223583
Ha412HOChr08g0359931	7	Dark	-0.206202
Ha412HOChr08g0361621	7	Dark	-0.82316
Ha412HOChr08g0364421	7	Dark	0.298431
Ha412HOChr08g0367351	7	Dark	-0.994766
Ha412HOChr08g0367801	7	Dark	-0.746658
Ha412HOChr09g0374241	7	Dark	-0.483946
Ha412HOChr09g0378861	7	Dark	-0.389575
Ha412HOChr09g0379821	7	Dark	-1.07438
Ha412HOChr09g0381301	7	Dark	-0.169228
Ha412HOChr09g0384131	7	Dark	-0.722005
Ha412HOChr09g0387941	7	Dark	-1.25735
Ha412HOChr09g0390511	7	Dark	-0.744172
Ha412HOChr09g0392541	7	Dark	-0.702063
Ha412HOChr09g0405621	7	Dark	0.210124
Ha412HOChr09g0412521	7	Dark	0.245864
Ha412HOChr09g0422421	7	Dark	-0.00352324
Ha412HOChr09g0422601	7	Dark	-0.879832
Ha412HOChr09g0426291	7	Dark	-1.03919
Ha412HOChr09g0427051	7	Dark	-0.971749
Ha412HOChr09g0429501	7	Dark	-0.376941
Ha412HOChr10g0434541	7	Dark	1.19175
Ha412HOChr10g0435441	7	Dark	0.83552
Ha412HOChr10g0438591	7	Dark	-0.141977
Ha412HOChr10g0439071	7	Dark	-0.835538
Ha412HOChr10g0440551	7	Dark	-0.10008
Ha412HOChr10g0446051	7	Dark	-1.18146
Ha412HOChr10g0452271	7	Dark	0.14494
Ha412HOChr10g0462031	7	Dark	-1.25621
Ha412HOChr10g0462151	7	Dark	-0.710466
Ha412HOChr10g0464921	7	Dark	0.204412
Ha412HOChr10g0465071	7	Dark	0.312845
Ha412HOChr10g0468051	7	Dark	-1.36557
Ha412HOChr10g0468381	7	Dark	-0.907668
Ha412HOChr10g0468891	7	Dark	-0.834357
Ha412HOChr10g0471831	7	Dark	-1.01183
Ha412HOChr11g0478991	7	Dark	-0.664749
Ha412HOChr11g0483371	7	Dark	-1.45238
Ha412HOChr11g0486431	7	Dark	-0.99402
Ha412HOChr11g0498121	7	Dark	-0.987706
Ha412HOChr11g0498981	7	Dark	-1.27128
Ha412HOChr11g0500861	7	Dark	-0.955419
Ha412HOChr11g0504011	7	Dark	-0.493403
Ha412HOChr11g0505921	7	Dark	-0.952549
Ha412HOChr11g0526911	7	Dark	-0.983558
Ha412HOChr11g0533201	7	Dark	-1.10724
Ha412HOChr11g0533411	7	Dark	-0.755178
Ha412HOChr12g0535051	7	Dark	-0.681935
Ha412HOChr12g0535941	7	Dark	-0.426577
Ha412HOChr12g0536841	7	Dark	0.901983
Ha412HOChr12g0542661	7	Dark	-0.605274
Ha412HOChr12g0546481	7	Dark	-0.438327
Ha412HOChr12g0547061	7	Dark	-1.36068
Ha412HOChr12g0551161	7	Dark	-0.615251
Ha412HOChr12g0557771	7	Dark	-1.13669
Ha412HOChr12g0558751	7	Dark	-0.984501
Ha412HOChr12g0561061	7	Dark	-0.925381
Ha412HOChr12g0564481	7	Dark	-0.206457
Ha412HOChr12g0569921	7	Dark	-0.526908
Ha412HOChr12g0571401	7	Dark	-0.873513
Ha412HOChr12g0572841	7	Dark	-0.694881
Ha412HOChr12g0572971	7	Dark	-0.262537
Ha412HOChr12g0575581	7	Dark	-0.458591
Ha412HOChr12g0577131	7	Dark	-1.04149
Ha412HOChr13g0582141	7	Dark	0.396374
Ha412HOChr13g0583431	7	Dark	-0.784629
Ha412HOChr13g0586971	7	Dark	-1.01277
Ha412HOChr13g0591051	7	Dark	-1.39321
Ha412HOChr13g0591881	7	Dark	-1.30608
Ha412HOChr13g0597781	7	Dark	-0.576348
Ha412HOChr13g0599611	7	Dark	-1.2143
Ha412HOChr13g0602191	7	Dark	-1.02892
Ha412HOChr13g0604041	7	Dark	-1.01739
Ha412HOChr13g0607751	7	Dark	-0.656145
Ha412HOChr13g0608081	7	Dark	-0.634139
Ha412HOChr13g0608871	7	Dark	-1.08777
Ha412HOChr13g0614611	7	Dark	-0.803922
Ha412HOChr13g0616131	7	Dark	-0.419026
Ha412HOChr13g0622631	7	Dark	-0.618766
Ha412HOChr13g0624551	7	Dark	-1.27312
Ha412HOChr13g0630581	7	Dark	-1.05339
Ha412HOChr14g0638041	7	Dark	-1.17313
Ha412HOChr14g0640901	7	Dark	-1.14302
Ha412HOChr14g0649151	7	Dark	0.453342
Ha412HOChr14g0654841	7	Dark	-1.07799
Ha412HOChr14g0658941	7	Dark	-0.770117
Ha412HOChr14g0659241	7	Dark	1.17357
Ha412HOChr14g0659371	7	Dark	-0.84783
Ha412HOChr14g0660571	7	Dark	-1.1842
Ha412HOChr14g0664021	7	Dark	1.62978
Ha412HOChr14g0664311	7	Dark	-0.858497
Ha412HOChr14g0668171	7	Dark	-0.487512
Ha412HOChr14g0672211	7	Dark	0.690291
Ha412HOChr14g0676271	7	Dark	-0.562889
Ha412HOChr14g0678201	7	Dark	-0.69813
Ha412HOChr14g0682521	7	Dark	-1.21802
Ha412HOChr14g0682741	7	Dark	-0.854567
Ha412HOChr14g0686391	7	Dark	-0.624439
Ha412HOChr14g0689301	7	Dark	-0.628035
Ha412HOChr14g0690651	7	Dark	-0.268081
Ha412HOChr15g0697381	7	Dark	0.246808
Ha412HOChr15g0699361	7	Dark	-0.082708
Ha412HOChr15g0703961	7	Dark	-0.504429
Ha412HOChr15g0704671	7	Dark	-1.22262
Ha412HOChr15g0704731	7	Dark	0.0917972
Ha412HOChr15g0705621	7	Dark	-0.216368
Ha412HOChr15g0708061	7	Dark	-0.565628
Ha412HOChr15g0708191	7	Dark	-0.498867
Ha412HOChr15g0710971	7	Dark	-0.852559
Ha412HOChr15g0722901	7	Dark	-0.358322
Ha412HOChr15g0723971	7	Dark	0.344799
Ha412HOChr15g0724321	7	Dark	-0.584816
Ha412HOChr15g0724711	7	Dark	-1.1335
Ha412HOChr15g0729921	7	Dark	-0.784326
Ha412HOChr15g0732151	7	Dark	-1.27232
Ha412HOChr15g0734811	7	Dark	-0.330786
Ha412HOChr15g0739331	7	Dark	-0.663338
Ha412HOChr15g0740061	7	Dark	-1.01314
Ha412HOChr15g0740291	7	Dark	-0.238623
Ha412HOChr15g0740391	7	Dark	-1.0624
Ha412HOChr15g0742951	7	Dark	-0.784644
Ha412HOChr16g0749541	7	Dark	0.929653
Ha412HOChr16g0754671	7	Dark	-0.801672
Ha412HOChr16g0756631	7	Dark	-1.37932
Ha412HOChr16g0760541	7	Dark	-0.306089
Ha412HOChr16g0766101	7	Dark	-1.1097
Ha412HOChr16g0771471	7	Dark	-0.193896
Ha412HOChr16g0776391	7	Dark	0.554814
Ha412HOChr16g0776561	7	Dark	-0.404547
Ha412HOChr16g0781861	7	Dark	-0.693864
Ha412HOChr16g0782441	7	Dark	0.846488
Ha412HOChr16g0793491	7	Dark	-0.771894
Ha412HOChr16g0793521	7	Dark	-1.20103
Ha412HOChr16g0795291	7	Dark	-0.702755
Ha412HOChr16g0803601	7	Dark	-0.0443577
Ha412HOChr16g0803821	7	Dark	-0.900327
Ha412HOChr17g0805061	7	Dark	-0.981917
Ha412HOChr17g0805561	7	Dark	-0.280254
Ha412HOChr17g0816271	7	Dark	0.235833
Ha412HOChr17g0819881	7	Dark	-0.669868
Ha412HOChr17g0825081	7	Dark	-0.0579345
Ha412HOChr17g0825581	7	Dark	-0.872603
Ha412HOChr17g0827741	7	Dark	-0.664855
Ha412HOChr17g0828491	7	Dark	-0.372634
Ha412HOChr17g0832271	7	Dark	-0.333081
Ha412HOChr17g0834081	7	Dark	-0.983134
Ha412HOChr17g0837821	7	Dark	-1.19814
Ha412HOChr17g0838211	7	Dark	0.0208768
Ha412HOChr17g0846431	7	Dark	-0.353182
Ha412HOChr17g0857181	7	Dark	0.143604
Ha412HOChr17g0857501	7	Dark	-0.364943
Ha412HOChr01g0001251	7	Light	0.678647
Ha412HOChr01g0003611	7	Light	0.131702
Ha412HOChr01g0017241	7	Light	-0.26957
Ha412HOChr01g0018241	7	Light	0.224328
Ha412HOChr01g0023881	7	Light	0.214811
Ha412HOChr01g0024851	7	Light	-0.566584
Ha412HOChr01g0025401	7	Light	0.03895
Ha412HOChr01g0035481	7	Light	0.218746
Ha412HOChr01g0035721	7	Light	-0.766517
Ha412HOChr01g0036511	7	Light	-0.163389
Ha412HOChr01g0043171	7	Light	0.193433
Ha412HOChr02g0049451	7	Light	0.679899
Ha412HOChr02g0050641	7	Light	-0.396956
Ha412HOChr02g0057001	7	Light	-0.514696
Ha412HOChr02g0059051	7	Light	-0.515942
Ha412HOChr02g0061141	7	Light	-0.369717
Ha412HOChr02g0066291	7	Light	0.0801977
Ha412HOChr02g0070621	7	Light	-1.50642
Ha412HOChr02g0081221	7	Light	-0.0635962
Ha412HOChr02g0081741	7	Light	-0.537681
Ha412HOChr02g0082371	7	Light	0.468211
Ha412HOChr02g0083771	7	Light	1.40746
Ha412HOChr02g0087221	7	Light	-0.188539
Ha412HOChr02g0088191	7	Light	-1.39589
Ha412HOChr02g0090271	7	Light	0.123801
Ha412HOChr02g0091171	7	Light	-0.468655
Ha412HOChr03g0092021	7	Light	-1.33707
Ha412HOChr03g0092481	7	Light	0.510924
Ha412HOChr03g0099311	7	Light	-0.604271
Ha412HOChr03g0103791	7	Light	-0.648269
Ha412HOChr03g0111141	7	Light	0.0711664
Ha412HOChr03g0115261	7	Light	1.82036
Ha412HOChr03g0119661	7	Light	-0.676486
Ha412HOChr03g0122831	7	Light	0.249399
Ha412HOChr03g0124191	7	Light	-0.737227
Ha412HOChr03g0126801	7	Light	1.34795
Ha412HOChr03g0129921	7	Light	-0.252847
Ha412HOChr03g0135951	7	Light	-0.339847
Ha412HOChr03g0138151	7	Light	1.12039
Ha412HOChr03g0138301	7	Light	-0.357266
Ha412HOChr03g0139191	7	Light	-0.566213
Ha412HOChr03g0143141	7	Light	-0.273743
Ha412HOChr03g0143181	7	Light	0.498696
Ha412HOChr03g0143601	7	Light	-0.625436
Ha412HOChr03g0143771	7	Light	-0.82985
Ha412HOChr04g0147921	7	Light	-0.250814
Ha412HOChr04g0147971	7	Light	0.594285
Ha412HOChr04g0152891	7	Light	0.512158
Ha412HOChr04g0155231	7	Light	-0.458934
Ha412HOChr04g0158151	7	Light	-1.76686
Ha412HOChr04g0163571	7	Light	-0.170643
Ha412HOChr04g0163591	7	Light	-0.264698
Ha412HOChr04g0166461	7	Light	0.552988
Ha412HOChr04g0172171	7	Light	-1.11665
Ha412HOChr04g0178731	7	Light	-0.163738
Ha412HOChr04g0179931	7	Light	-0.593598
Ha412HOChr04g0180291	7	Light	-0.826925
Ha412HOChr04g0183571	7	Light	-0.427182
Ha412HOChr04g0184301	7	Light	-0.181304
Ha412HOChr04g0187011	7	Light	1.03113
Ha412HOChr04g0189061	7	Light	0.187715
Ha412HOChr04g0191501	7	Light	0.228392
Ha412HOChr04g0195391	7	Light	0.449905
Ha412HOChr04g0196001	7	Light	-0.280682
Ha412HOChr04g0199961	7	Light	1.09344
Ha412HOChr05g0200981	7	Light	-0.0103686
Ha412HOChr05g0208001	7	Light	0.485731
Ha412HOChr05g0209461	7	Light	0.922333
Ha412HOChr05g0215071	7	Light	0.130828
Ha412HOChr05g0217711	7	Light	-0.749617
Ha412HOChr05g0219341	7	Light	0.472386
Ha412HOChr05g0219701	7	Light	-0.31076
Ha412HOChr05g0224331	7	Light	0.056753
Ha412HOChr05g0227231	7	Light	0.309583
Ha412HOChr05g0229091	7	Light	-0.131275
Ha412HOChr05g0237991	7	Light	-0.452606
Ha412HOChr05g0243081	7	Light	-0.079016
Ha412HOChr06g0251361	7	Light	-0.922337
Ha412HOChr06g0251951	7	Light	0.00646273
Ha412HOChr06g0253411	7	Light	-0.583909
Ha412HOChr06g0254931	7	Light	-0.0525425
Ha412HOChr06g0255341	7	Light	-0.336308
Ha412HOChr06g0255641	7	Light	-0.248022
Ha412HOChr06g0262011	7	Light	-0.23705
Ha412HOChr06g0262661	7	Light	-0.145126
Ha412HOChr06g0263921	7	Light	-0.895777
Ha412HOChr06g0263981	7	Light	-0.792861
Ha412HOChr06g0267261	7	Light	-0.0998357
Ha412HOChr06g0269741	7	Light	-0.484874
Ha412HOChr06g0273261	7	Light	-0.014431
Ha412HOChr06g0274961	7	Light	0.404092
Ha412HOChr06g0275091	7	Light	-0.708365
Ha412HOChr06g0276871	7	Light	0.0313269
Ha412HOChr07g0288571	7	Light	-1.48777
Ha412HOChr07g0289431	7	Light	-0.817375
Ha412HOChr07g0291011	7	Light	0.686686
Ha412HOChr07g0294971	7	Light	0.393501
Ha412HOChr07g0302221	7	Light	1.08597
Ha412HOChr07g0307851	7	Light	0.140827
Ha412HOChr07g0311331	7	Light	-0.0778505
Ha412HOChr07g0313721	7	Light	0.135912
Ha412HOChr07g0326061	7	Light	-1.0964
Ha412HOChr07g0326381	7	Light	0.558128
Ha412HOChr08g0327871	7	Light	-0.239339
Ha412HOChr08g0330551	7	Light	-1.0362
Ha412HOChr08g0339291	7	Light	-0.967963
Ha412HOChr08g0339541	7	Light	-1.09265
Ha412HOChr08g0345231	7	Light	-1.44883
Ha412HOChr08g0350051	7	Light	-0.949945
Ha412HOChr08g0352261	7	Light	0.321225
Ha412HOChr08g0353721	7	Light	0.688187
Ha412HOChr08g0357121	7	Light	1.03404
Ha412HOChr08g0359141	7	Light	-0.0171914
Ha412HOChr08g0359931	7	Light	-0.535724
Ha412HOChr08g0361621	7	Light	1.28653
Ha412HOChr08g0364421	7	Light	-0.755157
Ha412HOChr08g0367351	7	Light	0.682612
Ha412HOChr08g0367801	7	Light	0.880941
Ha412HOChr09g0374241	7	Light	0.881497
Ha412HOChr09g0378861	7	Light	-0.772333
Ha412HOChr09g0379821	7	Light	0.303655
Ha412HOChr09g0381301	7	Light	0.149741
Ha412HOChr09g0384131	7	Light	0.427893
Ha412HOChr09g0387941	7	Light	0.143735
Ha412HOChr09g0390511	7	Light	0.951208
Ha412HOChr09g0392541	7	Light	-0.371976
Ha412HOChr09g0405621	7	Light	-1.47575
Ha412HOChr09g0412521	7	Light	-0.957404
Ha412HOChr09g0422421	7	Light	-0.435523
Ha412HOChr09g0422601	7	Light	-0.166925
Ha412HOChr09g0426291	7	Light	-0.313221
Ha412HOChr09g0427051	7	Light	1.04824
Ha412HOChr09g0429501	7	Light	0.396508
Ha412HOChr10g0434541	7	Light	-0.766996
Ha412HOChr10g0435441	7	Light	-0.485751
Ha412HOChr10g0438591	7	Light	-0.867622
Ha412HOChr10g0439071	7	Light	-0.0102001
Ha412HOChr10g0440551	7	Light	0.119401
Ha412HOChr10g0446051	7	Light	0.761471
Ha412HOChr10g0452271	7	Light	-0.295948
Ha412HOChr10g0462031	7	Light	-0.617681
Ha412HOChr10g0462151	7	Light	-0.241137
Ha412HOChr10g0464921	7	Light	-0.348094
Ha412HOChr10g0465071	7	Light	-0.545079
Ha412HOChr10g0468051	7	Light	0.112428
Ha412HOChr10g0468381	7	Light	-0.911017
Ha412HOChr10g0468891	7	Light	1.16279
Ha412HOChr10g0471831	7	Light	0.169935
Ha412HOChr11g0478991	7	Light	1.22484
Ha412HOChr11g0483371	7	Light	-0.352155
Ha412HOChr11g0486431	7	Light	0.340245
Ha412HOChr11g0498121	7	Light	-0.453067
Ha412HOChr11g0498981	7	Light	0.510402
Ha412HOChr11g0500861	7	Light	0.898626
Ha412HOChr11g0504011	7	Light	-0.338814
Ha412HOChr11g0505921	7	Light	-0.248916
Ha412HOChr11g0526911	7	Light	0.430222
Ha412HOChr11g0533201	7	Light	0.461229
[truncated: 2,735 more rows]

## Sheet: SF6C
Ha412	ZT	side	zscore
Ha412HOChr00c00262g0863871	3	Dark	-1.01731
Ha412HOChr00c02652g0867121	3	Dark	-0.489414
Ha412HOChr00c13606g0871301	3	Dark	-0.228467
Ha412HOChr01g0000431	3	Dark	-1.36451
Ha412HOChr01g0001971	3	Dark	-0.102647
Ha412HOChr01g0003711	3	Dark	-0.186939
Ha412HOChr01g0005281	3	Dark	-0.356119
Ha412HOChr01g0006161	3	Dark	0.126341
Ha412HOChr01g0013721	3	Dark	-0.278791
Ha412HOChr01g0014171	3	Dark	0.16876
Ha412HOChr01g0014391	3	Dark	0.774445
Ha412HOChr01g0015011	3	Dark	-0.33844
Ha412HOChr01g0015111	3	Dark	0.769937
Ha412HOChr01g0027871	3	Dark	0.144768
Ha412HOChr01g0029931	3	Dark	-0.807579
Ha412HOChr01g0029941	3	Dark	0.84288
Ha412HOChr01g0034151	3	Dark	1.68889
Ha412HOChr01g0038031	3	Dark	0.818172
Ha412HOChr01g0039111	3	Dark	-0.60208
Ha412HOChr01g0042411	3	Dark	0.761249
Ha412HOChr01g0044991	3	Dark	-0.839726
Ha412HOChr01g0045601	3	Dark	-1.49771
Ha412HOChr01g0046341	3	Dark	0.197684
Ha412HOChr02g0048441	3	Dark	2.14071
Ha412HOChr02g0049771	3	Dark	-1.2025
Ha412HOChr02g0050431	3	Dark	-0.685435
Ha412HOChr02g0055451	3	Dark	-0.495291
Ha412HOChr02g0056231	3	Dark	0.463873
Ha412HOChr02g0058661	3	Dark	-0.204793
Ha412HOChr02g0059571	3	Dark	0.871993
Ha412HOChr02g0063201	3	Dark	-0.604592
Ha412HOChr02g0063861	3	Dark	-1.49095
Ha412HOChr02g0065411	3	Dark	-1.14947
Ha412HOChr02g0068111	3	Dark	-0.0706525
Ha412HOChr02g0076391	3	Dark	-0.581165
Ha412HOChr02g0076481	3	Dark	-0.0157375
Ha412HOChr02g0087001	3	Dark	0.185255
Ha412HOChr02g0087131	3	Dark	-0.739831
Ha412HOChr02g0089721	3	Dark	0.844541
Ha412HOChr02g0090641	3	Dark	1.61045
Ha412HOChr03g0092571	3	Dark	0.398613
Ha412HOChr03g0094651	3	Dark	-0.856537
Ha412HOChr03g0095081	3	Dark	-0.778584
Ha412HOChr03g0096761	3	Dark	-0.00951029
Ha412HOChr03g0103101	3	Dark	0.296055
Ha412HOChr03g0104021	3	Dark	-0.110041
Ha412HOChr03g0106401	3	Dark	0.678459
Ha412HOChr03g0120781	3	Dark	-1.1272
Ha412HOChr03g0123041	3	Dark	-0.817317
Ha412HOChr03g0124941	3	Dark	0.127753
Ha412HOChr03g0124961	3	Dark	-0.601729
Ha412HOChr03g0129331	3	Dark	-0.937745
Ha412HOChr03g0131911	3	Dark	-0.913662
Ha412HOChr03g0133891	3	Dark	-1.44082
Ha412HOChr03g0135931	3	Dark	-0.565551
Ha412HOChr03g0136911	3	Dark	1.11819
Ha412HOChr03g0138001	3	Dark	-1.20092
Ha412HOChr03g0140111	3	Dark	0.177886
Ha412HOChr03g0144651	3	Dark	-1.01859
Ha412HOChr03g0144971	3	Dark	0.0537162
Ha412HOChr03g0145031	3	Dark	-0.200855
Ha412HOChr04g0145401	3	Dark	-0.0738125
Ha412HOChr04g0148971	3	Dark	-0.0867102
Ha412HOChr04g0152911	3	Dark	0.151391
Ha412HOChr04g0153781	3	Dark	-0.672301
Ha412HOChr04g0154211	3	Dark	0.172101
Ha412HOChr04g0156131	3	Dark	-1.68821
Ha412HOChr04g0157011	3	Dark	1.73407
Ha412HOChr04g0162231	3	Dark	0.440365
Ha412HOChr04g0163871	3	Dark	0.733427
Ha412HOChr04g0172671	3	Dark	0.852195
Ha412HOChr04g0178211	3	Dark	1.28223
Ha412HOChr04g0181571	3	Dark	-1.61782
Ha412HOChr04g0183381	3	Dark	0.978171
Ha412HOChr04g0185441	3	Dark	-0.483564
Ha412HOChr04g0188151	3	Dark	-1.06079
Ha412HOChr04g0190241	3	Dark	-0.856933
Ha412HOChr04g0191171	3	Dark	0.428303
Ha412HOChr04g0193081	3	Dark	-0.711939
Ha412HOChr04g0193631	3	Dark	0.0299926
Ha412HOChr04g0193751	3	Dark	0.968004
Ha412HOChr04g0196011	3	Dark	0.221468
Ha412HOChr04g0199831	3	Dark	0.707962
Ha412HOChr04g0200081	3	Dark	0.0435131
Ha412HOChr05g0203661	3	Dark	0.566961
Ha412HOChr05g0203791	3	Dark	0.514817
Ha412HOChr05g0205721	3	Dark	-0.846085
Ha412HOChr05g0208021	3	Dark	2.0691
Ha412HOChr05g0210151	3	Dark	-0.56577
Ha412HOChr05g0210391	3	Dark	-1.35596
Ha412HOChr05g0217761	3	Dark	-1.12266
Ha412HOChr05g0219711	3	Dark	-1.17714
Ha412HOChr05g0221281	3	Dark	-0.156756
Ha412HOChr05g0222321	3	Dark	-0.653963
Ha412HOChr05g0224861	3	Dark	1.80553
Ha412HOChr05g0228321	3	Dark	0.209443
Ha412HOChr05g0228751	3	Dark	-0.0803268
Ha412HOChr05g0229121	3	Dark	-0.994139
Ha412HOChr05g0230731	3	Dark	-0.504241
Ha412HOChr05g0231441	3	Dark	-0.924547
Ha412HOChr05g0233231	3	Dark	-0.64764
Ha412HOChr05g0235221	3	Dark	-1.20527
Ha412HOChr05g0240811	3	Dark	-0.933603
Ha412HOChr05g0241191	3	Dark	-0.296532
Ha412HOChr05g0241251	3	Dark	-0.389734
Ha412HOChr05g0241551	3	Dark	0.179267
Ha412HOChr05g0244551	3	Dark	0.25071
Ha412HOChr05g0244561	3	Dark	0.771792
Ha412HOChr06g0249391	3	Dark	-1.03629
Ha412HOChr06g0251061	3	Dark	-0.81059
Ha412HOChr06g0251301	3	Dark	-0.0284467
Ha412HOChr06g0252471	3	Dark	-1.21322
Ha412HOChr06g0254491	3	Dark	1.28431
Ha412HOChr06g0256541	3	Dark	-0.315323
Ha412HOChr06g0258911	3	Dark	-0.237236
Ha412HOChr06g0259391	3	Dark	0.571352
Ha412HOChr06g0260841	3	Dark	-0.226311
Ha412HOChr06g0261871	3	Dark	-1.97298
Ha412HOChr06g0263391	3	Dark	-0.791457
Ha412HOChr06g0264871	3	Dark	-0.630198
Ha412HOChr06g0265701	3	Dark	-1.3148
Ha412HOChr06g0265821	3	Dark	0.738394
Ha412HOChr06g0267051	3	Dark	-0.457033
Ha412HOChr06g0268101	3	Dark	0.860139
Ha412HOChr06g0272651	3	Dark	-0.962669
Ha412HOChr06g0276211	3	Dark	-0.356603
Ha412HOChr06g0276651	3	Dark	0.131763
Ha412HOChr06g0277171	3	Dark	-0.586157
Ha412HOChr06g0277531	3	Dark	-0.104112
Ha412HOChr06g0279241	3	Dark	-0.0992491
Ha412HOChr06g0279821	3	Dark	1.27194
Ha412HOChr07g0286711	3	Dark	-0.330265
Ha412HOChr07g0294431	3	Dark	-0.492703
Ha412HOChr07g0294581	3	Dark	-1.55218
Ha412HOChr07g0295631	3	Dark	-1.07572
Ha412HOChr07g0295731	3	Dark	0.773967
Ha412HOChr07g0297141	3	Dark	-0.630308
Ha412HOChr07g0297261	3	Dark	0.694077
Ha412HOChr07g0299581	3	Dark	0.897404
Ha412HOChr07g0300771	3	Dark	0.382839
Ha412HOChr07g0306271	3	Dark	-0.0664769
Ha412HOChr07g0308751	3	Dark	-1.31534
Ha412HOChr07g0313491	3	Dark	1.58623
Ha412HOChr07g0316051	3	Dark	-0.539266
Ha412HOChr07g0316241	3	Dark	1.73226
Ha412HOChr07g0321691	3	Dark	-0.783187
Ha412HOChr07g0325071	3	Dark	-0.0684107
Ha412HOChr08g0326931	3	Dark	0.421145
Ha412HOChr08g0327291	3	Dark	-1.23726
Ha412HOChr08g0330431	3	Dark	-0.0700304
Ha412HOChr08g0330471	3	Dark	-1.50728
Ha412HOChr08g0332571	3	Dark	-0.0693358
Ha412HOChr08g0333391	3	Dark	0.282003
Ha412HOChr08g0333601	3	Dark	-1.00188
Ha412HOChr08g0334291	3	Dark	0.323129
Ha412HOChr08g0339051	3	Dark	0.852622
Ha412HOChr08g0339621	3	Dark	0.141126
Ha412HOChr08g0341191	3	Dark	-0.419052
Ha412HOChr08g0342501	3	Dark	0.494798
Ha412HOChr08g0343681	3	Dark	1.78088
Ha412HOChr08g0344601	3	Dark	0.484301
Ha412HOChr08g0345351	3	Dark	-0.793211
Ha412HOChr08g0346201	3	Dark	0.0807859
Ha412HOChr08g0346261	3	Dark	-0.190121
Ha412HOChr08g0346771	3	Dark	-0.761238
Ha412HOChr08g0348551	3	Dark	-0.635543
Ha412HOChr08g0349161	3	Dark	-0.819444
Ha412HOChr08g0351651	3	Dark	-0.743337
Ha412HOChr08g0352541	3	Dark	0.294997
Ha412HOChr08g0352741	3	Dark	0.154147
Ha412HOChr08g0356621	3	Dark	1.20917
Ha412HOChr08g0360551	3	Dark	-0.342345
Ha412HOChr08g0360671	3	Dark	-0.033648
Ha412HOChr08g0361221	3	Dark	0.0188621
Ha412HOChr08g0362581	3	Dark	-0.411914
Ha412HOChr08g0365971	3	Dark	-0.820547
Ha412HOChr08g0366611	3	Dark	-1.22306
Ha412HOChr08g0371261	3	Dark	-0.37484
Ha412HOChr09g0372701	3	Dark	0.0476521
Ha412HOChr09g0373941	3	Dark	-0.204149
Ha412HOChr09g0374111	3	Dark	-0.506057
Ha412HOChr09g0378781	3	Dark	-0.373217
Ha412HOChr09g0386171	3	Dark	-0.189168
Ha412HOChr09g0388311	3	Dark	-0.709419
Ha412HOChr09g0388511	3	Dark	-0.538115
Ha412HOChr09g0394511	3	Dark	-0.266374
Ha412HOChr09g0395401	3	Dark	-0.572596
Ha412HOChr09g0398581	3	Dark	-0.709078
Ha412HOChr09g0400611	3	Dark	-0.167864
Ha412HOChr09g0403411	3	Dark	-1.50486
Ha412HOChr09g0404171	3	Dark	-0.654752
Ha412HOChr09g0405891	3	Dark	-0.657604
Ha412HOChr09g0406781	3	Dark	-0.337542
Ha412HOChr09g0410891	3	Dark	0.582101
Ha412HOChr09g0412611	3	Dark	-1.01599
Ha412HOChr09g0412991	3	Dark	-0.507263
Ha412HOChr09g0415271	3	Dark	-1.19401
Ha412HOChr09g0415591	3	Dark	0.221299
Ha412HOChr09g0416701	3	Dark	0.31143
Ha412HOChr09g0416831	3	Dark	-0.0258046
Ha412HOChr09g0420251	3	Dark	-0.197506
Ha412HOChr09g0420311	3	Dark	0.261273
Ha412HOChr09g0420921	3	Dark	-1.91135
Ha412HOChr09g0422151	3	Dark	-1.03029
Ha412HOChr09g0422721	3	Dark	-0.255646
Ha412HOChr09g0422741	3	Dark	-0.440341
Ha412HOChr09g0428021	3	Dark	-1.34171
Ha412HOChr09g0428031	3	Dark	-0.962132
Ha412HOChr10g0431891	3	Dark	0.130582
Ha412HOChr10g0436961	3	Dark	-0.742132
Ha412HOChr10g0441131	3	Dark	-0.533605
Ha412HOChr10g0448441	3	Dark	-0.31334
Ha412HOChr10g0453371	3	Dark	-1.20312
Ha412HOChr10g0454251	3	Dark	-0.574565
Ha412HOChr10g0455161	3	Dark	0.575947
Ha412HOChr10g0456671	3	Dark	-0.563087
Ha412HOChr10g0459481	3	Dark	-1.15347
Ha412HOChr10g0461851	3	Dark	-1.51598
Ha412HOChr10g0462671	3	Dark	-0.971475
Ha412HOChr10g0463201	3	Dark	-0.574237
Ha412HOChr10g0468451	3	Dark	0.333639
Ha412HOChr10g0469491	3	Dark	-0.344278
Ha412HOChr10g0471341	3	Dark	0.953641
Ha412HOChr11g0483751	3	Dark	-0.525684
Ha412HOChr11g0484271	3	Dark	0.180042
Ha412HOChr11g0484401	3	Dark	-1.09016
Ha412HOChr11g0486951	3	Dark	0.913524
Ha412HOChr11g0487561	3	Dark	0.99074
Ha412HOChr11g0487781	3	Dark	-1.62394
Ha412HOChr11g0490311	3	Dark	-0.00463286
Ha412HOChr11g0491881	3	Dark	0.436554
Ha412HOChr11g0494281	3	Dark	0.41932
Ha412HOChr11g0496011	3	Dark	-0.381549
Ha412HOChr11g0501991	3	Dark	-0.980804
Ha412HOChr11g0502371	3	Dark	0.415457
Ha412HOChr11g0503331	3	Dark	0.744089
Ha412HOChr11g0503741	3	Dark	0.591171
Ha412HOChr11g0504071	3	Dark	-0.578034
Ha412HOChr11g0505401	3	Dark	-0.848454
Ha412HOChr11g0506861	3	Dark	-0.509624
Ha412HOChr11g0509401	3	Dark	1.75674
Ha412HOChr11g0515991	3	Dark	-1.16598
Ha412HOChr11g0521481	3	Dark	-1.17076
Ha412HOChr11g0521971	3	Dark	-0.637887
Ha412HOChr11g0523801	3	Dark	-0.0313964
Ha412HOChr11g0531991	3	Dark	-1.37142
Ha412HOChr12g0542811	3	Dark	-0.930084
Ha412HOChr12g0546271	3	Dark	-0.712518
Ha412HOChr12g0549011	3	Dark	-0.737858
Ha412HOChr12g0550801	3	Dark	-1.13103
Ha412HOChr12g0551121	3	Dark	-0.623822
Ha412HOChr12g0553001	3	Dark	-0.735285
Ha412HOChr12g0553171	3	Dark	-0.713776
Ha412HOChr12g0554561	3	Dark	-1.41045
Ha412HOChr12g0569231	3	Dark	-0.325578
Ha412HOChr12g0569781	3	Dark	1.83841
Ha412HOChr12g0569901	3	Dark	-0.695303
Ha412HOChr12g0570731	3	Dark	-0.686535
Ha412HOChr12g0570981	3	Dark	0.162558
Ha412HOChr12g0572191	3	Dark	-0.136562
Ha412HOChr12g0572681	3	Dark	-1.02905
Ha412HOChr12g0573831	3	Dark	0.397986
Ha412HOChr12g0576961	3	Dark	1.37983
Ha412HOChr12g0577271	3	Dark	-1.35041
Ha412HOChr13g0582411	3	Dark	0.0271442
Ha412HOChr13g0583781	3	Dark	-0.735412
Ha412HOChr13g0583791	3	Dark	-0.937918
Ha412HOChr13g0584391	3	Dark	0.197075
Ha412HOChr13g0586991	3	Dark	-0.331528
Ha412HOChr13g0590191	3	Dark	0.306091
Ha412HOChr13g0591281	3	Dark	-1.14381
Ha412HOChr13g0594271	3	Dark	-0.673792
Ha412HOChr13g0596961	3	Dark	0.184303
Ha412HOChr13g0598651	3	Dark	-0.670859
Ha412HOChr13g0602621	3	Dark	-0.493201
Ha412HOChr13g0605351	3	Dark	-0.258517
Ha412HOChr13g0605511	3	Dark	0.317553
Ha412HOChr13g0606501	3	Dark	-0.0148064
Ha412HOChr13g0608051	3	Dark	0.281704
Ha412HOChr13g0611431	3	Dark	0.0563054
Ha412HOChr13g0613221	3	Dark	0.293031
Ha412HOChr13g0614991	3	Dark	-0.83953
Ha412HOChr13g0619511	3	Dark	0.014191
Ha412HOChr13g0620631	3	Dark	-0.576791
Ha412HOChr13g0623841	3	Dark	-0.399895
Ha412HOChr13g0624721	3	Dark	-0.779773
Ha412HOChr13g0627281	3	Dark	-0.580097
Ha412HOChr13g0627551	3	Dark	-1.30059
Ha412HOChr13g0630111	3	Dark	0.43436
Ha412HOChr13g0631041	3	Dark	-0.594895
Ha412HOChr13g0632001	3	Dark	-0.475419
Ha412HOChr14g0633341	3	Dark	0.253916
Ha412HOChr14g0633481	3	Dark	-0.82787
Ha412HOChr14g0634561	3	Dark	-0.73653
Ha412HOChr14g0648151	3	Dark	-0.567011
Ha412HOChr14g0649291	3	Dark	-0.346678
Ha412HOChr14g0652871	3	Dark	2.00845
Ha412HOChr14g0653151	3	Dark	-0.488809
Ha412HOChr14g0653521	3	Dark	-0.836147
Ha412HOChr14g0655111	3	Dark	-0.640764
Ha412HOChr14g0655441	3	Dark	-0.78417
Ha412HOChr14g0668111	3	Dark	-0.0386691
Ha412HOChr14g0672011	3	Dark	-1.11466
Ha412HOChr14g0672591	3	Dark	-1.31946
Ha412HOChr14g0675321	3	Dark	-1.55078
Ha412HOChr14g0676031	3	Dark	-0.697184
Ha412HOChr14g0676231	3	Dark	-0.253607
Ha412HOChr14g0676371	3	Dark	0.82166
Ha412HOChr14g0676391	3	Dark	-1.02567
Ha412HOChr14g0677371	3	Dark	-0.381017
Ha412HOChr14g0678491	3	Dark	-0.644978
Ha412HOChr14g0679121	3	Dark	-0.427106
Ha412HOChr14g0681631	3	Dark	-0.220922
Ha412HOChr14g0682131	3	Dark	-1.02816
Ha412HOChr14g0682921	3	Dark	-0.700308
Ha412HOChr14g0689281	3	Dark	-0.64957
Ha412HOChr14g0689411	3	Dark	-0.732044
Ha412HOChr15g0698951	3	Dark	1.68736
Ha412HOChr15g0706291	3	Dark	-1.51501
Ha412HOChr15g0714871	3	Dark	0.362596
Ha412HOChr15g0716481	3	Dark	-0.697022
Ha412HOChr15g0717071	3	Dark	-0.206744
Ha412HOChr15g0717091	3	Dark	-0.884667
Ha412HOChr15g0719571	3	Dark	-1.1668
Ha412HOChr15g0720651	3	Dark	-0.251732
Ha412HOChr15g0721571	3	Dark	0.0865518
Ha412HOChr15g0723541	3	Dark	0.0981495
Ha412HOChr15g0725721	3	Dark	-0.15886
Ha412HOChr15g0727351	3	Dark	-0.669926
Ha412HOChr15g0735571	3	Dark	0.0118047
Ha412HOChr15g0738391	3	Dark	-0.478647
Ha412HOChr15g0739781	3	Dark	0.340286
Ha412HOChr15g0740621	3	Dark	0.212109
Ha412HOChr15g0745781	3	Dark	0.906551
Ha412HOChr15g0746091	3	Dark	-1.2563
Ha412HOChr16g0750181	3	Dark	-1.0419
Ha412HOChr16g0750251	3	Dark	-0.885583
Ha412HOChr16g0751511	3	Dark	-0.790352
Ha412HOChr16g0755001	3	Dark	-1.57021
Ha412HOChr16g0755491	3	Dark	-0.470643
Ha412HOChr16g0757301	3	Dark	1.06699
Ha412HOChr16g0757541	3	Dark	0.214445
Ha412HOChr16g0758621	3	Dark	-0.528143
Ha412HOChr16g0758861	3	Dark	-0.988897
Ha412HOChr16g0761961	3	Dark	-0.938796
Ha412HOChr16g0763101	3	Dark	0.242795
Ha412HOChr16g0764111	3	Dark	0.0919182
Ha412HOChr16g0764791	3	Dark	-1.30356
Ha412HOChr16g0766571	3	Dark	0.608561
Ha412HOChr16g0767451	3	Dark	0.194442
Ha412HOChr16g0768051	3	Dark	-0.375103
Ha412HOChr16g0770081	3	Dark	-1.18837
Ha412HOChr16g0770151	3	Dark	-1.40554
Ha412HOChr16g0771231	3	Dark	1.43893
Ha412HOChr16g0772931	3	Dark	-1.10827
Ha412HOChr16g0774641	3	Dark	0.666533
Ha412HOChr16g0791341	3	Dark	-0.545436
Ha412HOChr16g0791761	3	Dark	-0.0177193
Ha412HOChr16g0792211	3	Dark	-0.237647
Ha412HOChr16g0797651	3	Dark	0.803322
Ha412HOChr16g0799541	3	Dark	1.60858
Ha412HOChr16g0800011	3	Dark	-0.176427
Ha412HOChr16g0801311	3	Dark	0.734623
Ha412HOChr16g0801431	3	Dark	-0.735948
Ha412HOChr16g0802041	3	Dark	-1.07347
Ha412HOChr16g0802641	3	Dark	0.388576
Ha412HOChr16g0803111	3	Dark	-0.388592
Ha412HOChr17g0812721	3	Dark	1.01484
Ha412HOChr17g0814671	3	Dark	-0.365191
Ha412HOChr17g0819451	3	Dark	-0.552981
Ha412HOChr17g0820741	3	Dark	-0.958793
Ha412HOChr17g0822941	3	Dark	0.324052
Ha412HOChr17g0823471	3	Dark	-0.232569
Ha412HOChr17g0825671	3	Dark	-1.55385
Ha412HOChr17g0825811	3	Dark	-1.34177
Ha412HOChr17g0828411	3	Dark	1.35796
Ha412HOChr17g0834901	3	Dark	0.623034
Ha412HOChr17g0839731	3	Dark	-1.07416
Ha412HOChr17g0841761	3	Dark	-0.199534
Ha412HOChr17g0842981	3	Dark	-0.795926
Ha412HOChr17g0842991	3	Dark	-0.511473
Ha412HOChr17g0845021	3	Dark	-1.11025
Ha412HOChr17g0846041	3	Dark	-0.357998
Ha412HOChr17g0846471	3	Dark	-0.385738
Ha412HOChr17g0847681	3	Dark	-0.862595
Ha412HOChr17g0847961	3	Dark	-0.107932
Ha412HOChr17g0850431	3	Dark	0.102126
Ha412HOChr17g0850931	3	Dark	-0.284903
Ha412HOChr17g0851191	3	Dark	0.0118453
Ha412HOChr17g0852811	3	Dark	-1.04508
Ha412HOChr17g0853981	3	Dark	-0.499658
Ha412HOChr17g0856871	3	Dark	0.27364
Ha412HOChr17g0857551	3	Dark	0.356906
Ha412HOChr00c00262g0863871	3	Light	-0.101855
Ha412HOChr00c02652g0867121	3	Light	-0.6472
Ha412HOChr00c13606g0871301	3	Light	-1.02076
Ha412HOChr01g0000431	3	Light	-1.53248
Ha412HOChr01g0001971	3	Light	-0.191382
Ha412HOChr01g0003711	3	Light	-0.015019
Ha412HOChr01g0005281	3	Light	0.365693
Ha412HOChr01g0006161	3	Light	0.838281
Ha412HOChr01g0013721	3	Light	-1.4991
Ha412HOChr01g0014171	3	Light	-0.00503159
Ha412HOChr01g0014391	3	Light	2.55536
Ha412HOChr01g0015011	3	Light	-0.976515
Ha412HOChr01g0015111	3	Light	0.17603
Ha412HOChr01g0027871	3	Light	0.136457
Ha412HOChr01g0029931	3	Light	-0.955467
Ha412HOChr01g0029941	3	Light	0.110542
Ha412HOChr01g0034151	3	Light	1.03251
Ha412HOChr01g0038031	3	Light	-0.921321
Ha412HOChr01g0039111	3	Light	-0.344789
Ha412HOChr01g0042411	3	Light	0.458605
Ha412HOChr01g0044991	3	Light	-0.875919
Ha412HOChr01g0045601	3	Light	-1.05904
Ha412HOChr01g0046341	3	Light	-0.10768
Ha412HOChr02g0048441	3	Light	0.633801
Ha412HOChr02g0049771	3	Light	-1.29359
Ha412HOChr02g0050431	3	Light	-1.10277
Ha412HOChr02g0055451	3	Light	-0.48116
Ha412HOChr02g0056231	3	Light	0.958586
Ha412HOChr02g0058661	3	Light	-0.725851
Ha412HOChr02g0059571	3	Light	0.697844
Ha412HOChr02g0063201	3	Light	-0.383981
Ha412HOChr02g0063861	3	Light	-1.13191
Ha412HOChr02g0065411	3	Light	-0.8617
Ha412HOChr02g0068111	3	Light	0.148432
Ha412HOChr02g0076391	3	Light	-1.13366
Ha412HOChr02g0076481	3	Light	-0.543594
Ha412HOChr02g0087001	3	Light	-0.0278457
Ha412HOChr02g0087131	3	Light	-1.34808
Ha412HOChr02g0089721	3	Light	-0.0703651
Ha412HOChr02g0090641	3	Light	1.39447
Ha412HOChr03g0092571	3	Light	1.49426
Ha412HOChr03g0094651	3	Light	-0.628114
Ha412HOChr03g0095081	3	Light	-1.80543
Ha412HOChr03g0096761	3	Light	0.44552
Ha412HOChr03g0103101	3	Light	0.807488
Ha412HOChr03g0104021	3	Light	-0.0706165
Ha412HOChr03g0106401	3	Light	0.0361783
Ha412HOChr03g0120781	3	Light	-1.32702
Ha412HOChr03g0123041	3	Light	-0.827467
Ha412HOChr03g0124941	3	Light	0.846495
Ha412HOChr03g0124961	3	Light	-0.290897
Ha412HOChr03g0129331	3	Light	-0.835225
Ha412HOChr03g0131911	3	Light	-0.273127
Ha412HOChr03g0133891	3	Light	-0.951293
Ha412HOChr03g0135931	3	Light	-0.538597
Ha412HOChr03g0136911	3	Light	0.927853
Ha412HOChr03g0138001	3	Light	-1.33072
Ha412HOChr03g0140111	3	Light	0.433788
Ha412HOChr03g0144651	3	Light	-0.168681
Ha412HOChr03g0144971	3	Light	0.690277
Ha412HOChr03g0145031	3	Light	0.163877
Ha412HOChr04g0145401	3	Light	-0.520202
Ha412HOChr04g0148971	3	Light	-0.0461894
Ha412HOChr04g0152911	3	Light	0.573668
Ha412HOChr04g0153781	3	Light	-1.22178
Ha412HOChr04g0154211	3	Light	0.124394
Ha412HOChr04g0156131	3	Light	-1.2795
Ha412HOChr04g0157011	3	Light	0.0413038
Ha412HOChr04g0162231	3	Light	0.91933
Ha412HOChr04g0163871	3	Light	1.10003
Ha412HOChr04g0172671	3	Light	0.474525
Ha412HOChr04g0178211	3	Light	0.885648
Ha412HOChr04g0181571	3	Light	-1.63617
Ha412HOChr04g0183381	3	Light	1.1883
Ha412HOChr04g0185441	3	Light	0.238008
Ha412HOChr04g0188151	3	Light	-1.12491
Ha412HOChr04g0190241	3	Light	-1.35262
Ha412HOChr04g0191171	3	Light	-0.226215
Ha412HOChr04g0193081	3	Light	-0.726346
Ha412HOChr04g0193631	3	Light	0.303888
Ha412HOChr04g0193751	3	Light	0.722227
[truncated: 6,600 more rows]

## Sheet: SF6D
Ha412	ZT	side	zscore
[truncated: 7,236 more rows]

[truncated: 1 more sheets: SF7A]
