# Supplementary material for: Multiple light signaling pathways control solar tracking in sunflowers
Source: PLoS Biol. 2023 Oct 31;21(10):e3002344. doi: 10.1371/journal.pbio.3002344 (PMC10617704; doi:10.1371/journal.pbio.3002344)
Supplement: S18 Data — Statistically significantly enriched GO terms for genes differentially expressed across stems in the comparisons shown in Fig 3M and 3N. (XLSX) [file pbio.3002344.s030.xlsx]

## Sheet: read.me
S18_Data	Gene ontology enrichment analysis of genes differentially expressed across stems during both phototropism and heliotropism.
Statistically significantly enriched GO terms for genes differentially expressed across stems in the comparisons shown in figures 3M and 3N.

## Sheet: ZT8_E & ZT16_W
ID	Description	GeneRatio	BgRatio	pvalue	p.adjust	qvalue	geneID	Count	desc
GO:0006890	GO:0006890	3/132	53/26174	0.00244308	0.0378677	0.0332173	Ha412HOChr02g0056761/Ha412HOChr13g0619461/Ha412HOChr09g0391371	3	retrograde vesicle-mediated transport, Golgi to ER
GO:0009225	GO:0009225	3/132	37/26174	0.000859327	0.0190969	0.0167516	Ha412HOChr15g0739921/Ha412HOChr13g0585551/Ha412HOChr16g0785531	3	nucleotide-sugar metabolic process
GO:0009741	GO:0009741	6/132	138/26174	7.31657e-05	0.00226814	0.00198959	Ha412HOChr13g0589711/Ha412HOChr02g0070341/Ha412HOChr03g0122981/Ha412HOChr15g0694531/Ha412HOChr15g0734161/Ha412HOChr02g0070331	6	response to brassinosteroid
GO:0009832	GO:0009832	4/132	90/26174	0.00112938	0.0190969	0.0167516	Ha412HOChr16g0752821/Ha412HOChr04g0200081/Ha412HOChr07g0319591/Ha412HOChr03g0135951	4	plant-type cell wall biogenesis
GO:0009969	GO:0009969	4/132	34/26174	2.54865e-05	0.000948096	0.000831663	Ha412HOChr13g0614301/Ha412HOChr14g0691141/Ha412HOChr09g0420611/Ha412HOChr03g0135951	4	xyloglucan biosynthetic process
GO:0010053	GO:0010053	3/132	40/26174	0.0010807	0.0190969	0.0167516	Ha412HOChr15g0745161/Ha412HOChr11g0493171/Ha412HOChr03g0135951	3	root epidermal cell differentiation
GO:0010289	GO:0010289	2/132	10/26174	0.00110618	0.0190969	0.0167516	Ha412HOChr05g0221281/Ha412HOChr04g0174561	2	homogalacturonan biosynthetic process
GO:0010411	GO:0010411	6/132	48/26174	1.51344e-07	9.38332e-06	8.23099e-06	Ha412HOChr01g0007471/Ha412HOChr17g0856591/Ha412HOChr13g0614301/Ha412HOChr05g0208181/Ha412HOChr11g0492571/Ha412HOChr09g0420611	6	xyloglucan metabolic process
GO:0042546	GO:0042546	5/132	62/26174	1.55345e-05	0.000722356	0.000633646	Ha412HOChr01g0007471/Ha412HOChr17g0856591/Ha412HOChr05g0208181/Ha412HOChr11g0492571/Ha412HOChr03g0135951	5	cell wall biogenesis
GO:0045489	GO:0045489	4/132	48/26174	0.00010125	0.00269035	0.00235996	Ha412HOChr14g0673851/Ha412HOChr09g0419921/Ha412HOChr04g0174561/Ha412HOChr04g0200081	4	pectin biosynthetic process
GO:0052546	GO:0052546	8/132	60/26174	6.93263e-10	1.28947e-07	1.13111e-07	Ha412HOChr14g0673881/Ha412HOChr13g0614991/Ha412HOChr05g0221281/Ha412HOChr09g0412731/Ha412HOChr07g0318681/Ha412HOChr02g0067481/Ha412HOChr04g0163491/Ha412HOChr13g0627981	8	cell wall pectin metabolic process
GO:0071555	GO:0071555	13/132	323/26174	1.04576e-08	9.7256e-07	8.53122e-07	Ha412HOChr01g0007471/Ha412HOChr14g0673851/Ha412HOChr15g0739921/Ha412HOChr09g0419921/Ha412HOChr13g0585551/Ha412HOChr16g0752821/Ha412HOChr05g0208181/Ha412HOChr03g0137911/Ha412HOChr02g0086981/Ha412HOChr15g0707661/Ha412HOChr11g0492571/Ha412HOChr12g0537671/Ha412HOChr17g0824131	13	cell wall organization

## Sheet: ZT15_Lit & ZT8_E
ID	Description	GeneRatio	BgRatio	pvalue	p.adjust	qvalue	geneID	Count	desc
GO:0009969	GO:0009969	2/31	34/26174	0.000743811	0.0461163	0.0313184	Ha412HOChr03g0135951/Ha412HOChr14g0691141	2	xyloglucan biosynthetic process

## Sheet: ZT15_Lit & ZT16_W
ID	Description	GeneRatio	BgRatio	pvalue	p.adjust	qvalue	geneID	Count	desc
GO:0009086	GO:0009086	2/95	16/26174	0.00151326	0.0298688	0.0255598	Ha412HOChr16g0799911/Ha412HOChr01g0003611	2	methionine biosynthetic process
GO:0009630	GO:0009630	3/95	63/26174	0.00157106	0.0298688	0.0255598	Ha412HOChr16g0750271/Ha412HOChr12g0543321/Ha412HOChr14g0677011	3	gravitropism
GO:0009638	GO:0009638	5/95	43/26174	4.88767e-07	2.26462e-05	1.93792e-05	Ha412HOChr16g0750271/Ha412HOChr13g0630141/Ha412HOChr12g0543321/Ha412HOChr15g0708191/Ha412HOChr14g0677011	5	phototropism
GO:0009733	GO:0009733	12/95	407/26174	2.9077e-08	2.02085e-06	1.72932e-06	Ha412HOChr16g0802041/Ha412HOChr16g0750271/Ha412HOChr15g0697381/Ha412HOChr12g0569921/Ha412HOChr12g0543321/Ha412HOChr06g0253411/Ha412HOChr03g0143141/Ha412HOChr09g0384131/Ha412HOChr02g0082371/Ha412HOChr04g0147921/Ha412HOChr10g0435441/Ha412HOChr04g0178961	12	response to auxin
GO:0009734	GO:0009734	11/95	237/26174	1.06434e-09	1.47943e-07	1.26601e-07	Ha412HOChr16g0750271/Ha412HOChr15g0697381/Ha412HOChr12g0569921/Ha412HOChr12g0543321/Ha412HOChr03g0143141/Ha412HOChr09g0384131/Ha412HOChr02g0082371/Ha412HOChr04g0147921/Ha412HOChr10g0435441/Ha412HOChr04g0178961/Ha412HOChr07g0294971	11	auxin-activated signaling pathway
GO:0010252	GO:0010252	3/95	65/26174	0.00171907	0.0298688	0.0255598	Ha412HOChr12g0535211/Ha412HOChr05g0235191/Ha412HOChr07g0302221	3	auxin homeostasis
GO:0010315	GO:0010315	3/95	38/26174	0.000356355	0.00990666	0.00847749	Ha412HOChr01g0035481/Ha412HOChr13g0630141/Ha412HOChr07g0294971	3	auxin efflux
GO:0010583	GO:0010583	4/95	52/26174	3.85759e-05	0.00134051	0.00114713	Ha412HOChr01g0035481/Ha412HOChr15g0697381/Ha412HOChr12g0569921/Ha412HOChr10g0435441	4	response to cyclopentenone

## Sheet: ZT4_Sh & ZT8_E
ID	Description	GeneRatio	BgRatio	pvalue	p.adjust	qvalue	geneID	Count	desc
GO:0009741	GO:0009741	6/93	138/26174	1.00752e-05	0.000725412	0.000588602	Ha412HOChr08g0363001/Ha412HOChr02g0070331/Ha412HOChr02g0070341/Ha412HOChr13g0589711/Ha412HOChr15g0734161/Ha412HOChr03g0122981	6	response to brassinosteroid
GO:0009826	GO:0009826	7/93	239/26174	2.35697e-05	0.00113135	0.000917978	Ha412HOChr17g0822481/Ha412HOChr08g0363001/Ha412HOChr13g0623611/Ha412HOChr13g0589711/Ha412HOChr09g0394451/Ha412HOChr15g0734161/Ha412HOChr03g0122981	7	unidimensional cell growth
GO:0009969	GO:0009969	3/93	34/26174	0.00023991	0.00863677	0.00700791	Ha412HOChr13g0614301/Ha412HOChr09g0420611/Ha412HOChr14g0691141	3	xyloglucan biosynthetic process
GO:0010411	GO:0010411	5/93	48/26174	7.70884e-07	0.000111007	9.00717e-05	Ha412HOChr13g0614301/Ha412HOChr09g0420611/Ha412HOChr11g0492571/Ha412HOChr01g0007471/Ha412HOChr17g0856591	5	xyloglucan metabolic process
GO:0042546	GO:0042546	3/93	62/26174	0.00141116	0.0338679	0.0274806	Ha412HOChr11g0492571/Ha412HOChr01g0007471/Ha412HOChr17g0856591	3	cell wall biogenesis
GO:0048767	GO:0048767	3/93	78/26174	0.00272479	0.0490462	0.0397962	Ha412HOChr08g0333071/Ha412HOChr13g0614301/Ha412HOChr15g0745161	3	root hair elongation
GO:0051510	GO:0051510	3/93	76/26174	0.00253081	0.0490462	0.0397962	Ha412HOChr08g0363001/Ha412HOChr13g0589711/Ha412HOChr03g0122981	3	regulation of unidimensional cell growth
GO:0071555	GO:0071555	6/93	323/26174	0.00104488	0.0300927	0.0244173	Ha412HOChr02g0086981/Ha412HOChr11g0492571/Ha412HOChr14g0673851/Ha412HOChr01g0007471/Ha412HOChr15g0707661/Ha412HOChr17g0824131	6	cell wall organization

## Sheet: ZT4_Sh & ZT15_Lit
ID	Description	GeneRatio	BgRatio	pvalue	p.adjust	qvalue	geneID	Count	desc
GO:0007389	GO:0007389	4/70	30/26174	1.21952e-06	4.30898e-05	3.25206e-05	Ha412HOChr08g0333071/Ha412HOChr02g0082371/Ha412HOChr02g0087221/Ha412HOChr01g0035481	4	pattern specification process
GO:0009630	GO:0009630	3/70	63/26174	0.000648444	0.00859188	0.00648444	Ha412HOChr08g0333071/Ha412HOChr10g0472751/Ha412HOChr14g0677011	3	gravitropism
GO:0009638	GO:0009638	3/70	43/26174	0.000209374	0.00369894	0.00279166	Ha412HOChr15g0708191/Ha412HOChr10g0472751/Ha412HOChr14g0677011	3	phototropism
GO:0009733	GO:0009733	11/70	407/26174	1.06808e-08	1.13217e-06	8.54465e-07	Ha412HOChr15g0697381/Ha412HOChr04g0178131/Ha412HOChr02g0082371/Ha412HOChr06g0253411/Ha412HOChr13g0630011/Ha412HOChr10g0472751/Ha412HOChr09g0384131/Ha412HOChr03g0103791/Ha412HOChr10g0435441/Ha412HOChr16g0802041/Ha412HOChr09g0426291	11	response to auxin
GO:0009734	GO:0009734	8/70	237/26174	2.33754e-07	1.2389e-05	9.35016e-06	Ha412HOChr15g0697381/Ha412HOChr04g0178131/Ha412HOChr02g0082371/Ha412HOChr10g0472751/Ha412HOChr09g0384131/Ha412HOChr03g0103791/Ha412HOChr10g0435441/Ha412HOChr07g0294971	8	auxin-activated signaling pathway
GO:0009826	GO:0009826	4/70	239/26174	0.00387982	0.0373873	0.0282169	Ha412HOChr09g0412521/Ha412HOChr15g0734811/Ha412HOChr15g0734161/Ha412HOChr13g0630011	4	unidimensional cell growth
GO:0010229	GO:0010229	2/70	28/26174	0.00254792	0.027008	0.0203834	Ha412HOChr05g0235191/Ha412HOChr02g0087221	2	inflorescence development
GO:0010315	GO:0010315	3/70	38/26174	0.0001445	0.0030634	0.002312	Ha412HOChr08g0333071/Ha412HOChr07g0294971/Ha412HOChr01g0035481	3	auxin efflux
GO:0010583	GO:0010583	4/70	52/26174	1.15247e-05	0.000305405	0.000230494	Ha412HOChr15g0697381/Ha412HOChr04g0178131/Ha412HOChr10g0435441/Ha412HOChr01g0035481	4	response to cyclopentenone
GO:0045892	GO:0045892	4/70	264/26174	0.00550893	0.0486622	0.0367262	Ha412HOChr16g0760541/Ha412HOChr07g0310111/Ha412HOChr13g0630011/Ha412HOChr09g0426291	4	negative regulation of transcription, DNA-templated
GO:0048527	GO:0048527	3/70	70/26174	0.000881984	0.0103878	0.00783985	Ha412HOChr09g0384131/Ha412HOChr03g0103791/Ha412HOChr07g0294971	3	lateral root development
GO:0051513	GO:0051513	2/70	14/26174	0.000628405	0.00859188	0.00648444	Ha412HOChr09g0412521/Ha412HOChr15g0734811	2	regulation of monopolar cell growth

## Sheet: ZT4_Sh & ZT16_W
ID	Description	GeneRatio	BgRatio	pvalue	p.adjust	qvalue	geneID	Count	desc
GO:0000160	GO:0000160	4/266	43/26174	0.00094247	0.0238188	0.0204728	Ha412HOChr10g0464841/Ha412HOChr11g0532781/Ha412HOChr14g0664061/Ha412HOChr01g0046631	4	phosphorelay signal transduction system
GO:0006486	GO:0006486	8/266	145/26174	0.00012295	0.00434689	0.00373625	Ha412HOChr02g0086981/Ha412HOChr16g0784861/Ha412HOChr12g0575361/Ha412HOChr01g0032791/Ha412HOChr03g0124191/Ha412HOChr12g0559791/Ha412HOChr01g0029111/Ha412HOChr17g0819271	8	protein glycosylation
GO:0009733	GO:0009733	15/266	407/26174	2.03977e-05	0.00113411	0.000974796	Ha412HOChr15g0721201/Ha412HOChr15g0697381/Ha412HOChr01g0004341/Ha412HOChr17g0819021/Ha412HOChr02g0082371/Ha412HOChr12g0539641/Ha412HOChr06g0253411/Ha412HOChr15g0722671/Ha412HOChr07g0303111/Ha412HOChr09g0413621/Ha412HOChr15g0734111/Ha412HOChr15g0745161/Ha412HOChr09g0384131/Ha412HOChr10g0435441/Ha412HOChr16g0802041	15	response to auxin
GO:0009734	GO:0009734	11/266	237/26174	3.37597e-05	0.0015642	0.00134447	Ha412HOChr15g0721201/Ha412HOChr15g0697381/Ha412HOChr01g0004341/Ha412HOChr02g0082371/Ha412HOChr06g0266621/Ha412HOChr15g0722671/Ha412HOChr04g0178401/Ha412HOChr15g0734111/Ha412HOChr09g0384131/Ha412HOChr10g0435441/Ha412HOChr07g0294971	11	auxin-activated signaling pathway
GO:0009741	GO:0009741	11/266	138/26174	1.79015e-07	4.97662e-05	4.27752e-05	Ha412HOChr09g0413721/Ha412HOChr02g0070331/Ha412HOChr02g0070341/Ha412HOChr13g0589711/Ha412HOChr05g0215071/Ha412HOChr01g0013141/Ha412HOChr14g0685241/Ha412HOChr15g0734161/Ha412HOChr03g0122981/Ha412HOChr02g0070371/Ha412HOChr10g0440081	11	response to brassinosteroid
GO:0009742	GO:0009742	11/266	197/26174	6.00952e-06	0.000556882	0.000478653	Ha412HOChr09g0413721/Ha412HOChr17g0804481/Ha412HOChr13g0589711/Ha412HOChr16g0760541/Ha412HOChr01g0013141/Ha412HOChr14g0685241/Ha412HOChr15g0734161/Ha412HOChr04g0181031/Ha412HOChr03g0122981/Ha412HOChr15g0718761/Ha412HOChr10g0440081	11	brassinosteroid mediated signaling pathway
GO:0010029	GO:0010029	5/266	68/26174	0.000645691	0.0179502	0.0154286	Ha412HOChr10g0464841/Ha412HOChr10g0475571/Ha412HOChr07g0319761/Ha412HOChr16g0753691/Ha412HOChr14g0684691	5	regulation of seed germination
GO:0010411	GO:0010411	6/266	48/26174	8.93365e-06	0.000620889	0.000533668	Ha412HOChr13g0614301/Ha412HOChr09g0420611/Ha412HOChr11g0492571/Ha412HOChr01g0007471/Ha412HOChr17g0814461/Ha412HOChr17g0856591	6	xyloglucan metabolic process
GO:0010583	GO:0010583	4/266	52/26174	0.00192507	0.0411668	0.0353838	Ha412HOChr15g0697381/Ha412HOChr01g0004341/Ha412HOChr10g0435441/Ha412HOChr01g0035481	4	response to cyclopentenone
GO:0016051	GO:0016051	5/266	76/26174	0.00107151	0.0248234	0.0213363	Ha412HOChr15g0712961/Ha412HOChr17g0856921/Ha412HOChr17g0820691/Ha412HOChr17g0839321/Ha412HOChr14g0673851	5	carbohydrate biosynthetic process
GO:0042546	GO:0042546	5/266	62/26174	0.000421132	0.0130083	0.0111809	Ha412HOChr08g0371771/Ha412HOChr11g0492571/Ha412HOChr01g0007471/Ha412HOChr17g0814461/Ha412HOChr17g0856591	5	cell wall biogenesis
GO:0045489	GO:0045489	5/266	48/26174	0.00012509	0.00434689	0.00373625	Ha412HOChr15g0712961/Ha412HOChr17g0856921/Ha412HOChr17g0820691/Ha412HOChr17g0839321/Ha412HOChr14g0673851	5	pectin biosynthetic process
GO:0071555	GO:0071555	15/266	323/26174	1.26626e-06	0.00017601	0.000151285	Ha412HOChr15g0712961/Ha412HOChr15g0733021/Ha412HOChr17g0856921/Ha412HOChr02g0086981/Ha412HOChr16g0784861/Ha412HOChr01g0032791/Ha412HOChr17g0820691/Ha412HOChr11g0492571/Ha412HOChr17g0839321/Ha412HOChr14g0673851/Ha412HOChr01g0007471/Ha412HOChr15g0707661/Ha412HOChr17g0824131/Ha412HOChr01g0029111/Ha412HOChr17g0814461	15	cell wall organization
